# Supplementary material for: Exploring Computational Techniques in Preprocessing Neonatal Physiological Signals for Detecting Adverse Outcomes: Scoping Review
Source: Interact J Med Res. 2024 Aug 20;13:e46946. doi: 10.2196/46946 (PMC11372324; doi:10.2196/46946)
Supplement: Multimedia Appendix 2 [file ijmr_v13i1e46946_app2.zip]

Archive with 29 entries (23 files):
- Bibliography/
- Bibliography/ACM/
- Bibliography/ACM/acm_1.ris
- Bibliography/ACM/acm_2.ris
- Bibliography/ACM/acm_3.ris
- Bibliography/ACM/acm_4.ris
- Bibliography/ACM/acm_5.ris
- Bibliography/ACM/acm_6.ris
- Bibliography/ACM/acm_jan2023.ris
- Bibliography/IEEE/
- Bibliography/IEEE/IEEE Xplore Citation Download 2022.08.22.02.59.42.ris
- Bibliography/IEEE/IEEE Xplore Citation Download 2022.08.22.03.13.49.ris
- Bibliography/IEEE/IEEE Xplore Citation Download 2022.08.22.03.14.53.ris
- Bibliography/IEEE/IEEE Xplore Citation Download 2022.08.22.03.18.00.ris
- Bibliography/IEEE/IEEE Xplore Citation Download 2022.08.22.03.19.07.ris
- Bibliography/IEEE/IEEE Xplore Citation Download 2022.08.22.03.20.53.ris
- Bibliography/IEEE/IEEE Xplore Citation Download 2022.08.22.03.22.02.ris
- Bibliography/IEEE/IEEE Xplore Citation Download 2022.08.22.03.23.04.ris
- Bibliography/IEEE/IEEE Xplore Citation Download 2022.08.22.03.24.07.ris
- Bibliography/IEEE/IEEE Xplore Citation Download 2023.01.08.18.57.52_Jan2023.ris
- Bibliography/Pubmed/
- Bibliography/Pubmed/pubmed_references.ris
- Bibliography/Pubmed/pubmed_references_jan2023.ris
- Bibliography/Scopus/
- Bibliography/Scopus/scopus.ris
- Bibliography/Scopus/scopus_jan2023.ris
- Bibliography/Web of Science/
- Bibliography/Web of Science/web_of_science.ris
- Bibliography/Web of Science/web_of_science_jan2023.ris
