# Supplementary material for: Exploring Computational Techniques in Preprocessing Neonatal Physiological Signals for Detecting Adverse Outcomes: Scoping Review
Source: Interact J Med Res. 2024 Aug 20;13:e46946. doi: 10.2196/46946 (PMC11372324; doi:10.2196/46946)
Supplement: Multimedia Appendix 2 [file ijmr_v13i1e46946_app2.zip › Bibliography/ACM/acm_1.ris]

TY  - CPAPER
AU  - Bastwadkar, Meghana
AU  - McGregor, Carolyn
AU  - Balaji, S
TI  - A Cloud Based Big Data Health-Analytics-as-a-Service Framework to Support
      Low Resource Setting Neonatal Intensive Care Unit
T2  - Proceedings of the 4th International Conference on Medical and Health
      Informatics
J2  - ICMHI 2020
SP  - 30–36
PY  - 2020
DA  - 2020
PB  - Association for Computing Machinery
AB  - Critical care patients are monitored by a range of medical devices
      collecting high frequency data. New computing frameworks and platforms are
      being proposed to review and analyze the data in detail. The application
      of these approaches in a low resource setting is challenged by the
      approaches used for data acquisition. Software as a Service (SaaS) is a
      form of cloud computing where a cloud-based software application enables
      the storage, analysis and visualization of data within the cloud. A subset
      of SaaS is Health Analytics as a Service (HAaaS), which provides software
      to support health analytics in the cloud. The objective of this study is
      to design, implement, and demonstrate an extendable big-data compatible
      HAaaS framework that offers both real-time and retrospective analysis
      where data acquisition is not tightly coupled. A data warehousing
      framework is presented to facilitate analysis within a low resource
      setting. The framework has been instantiated in the Artemis platform
      within the context of the Belgaum Children Hospital (BCH) case study.
      Initial end-to-end testing with the Nellcor monitor (bedside monitor at
      BCH), which was not connected to any human, was completed. This testing
      confirms the functionality of the new Artemis cloud instance to receive
      data from test device using an alternate data acquisition approach.
DO  - 10.1145/3418094.3418130
C1  - New York, NY, USA
UR  - https://doi.org/10.1145/3418094.3418130
UR  - http://dx.doi.org/10.1145/3418094.3418130
KW  - real-time analytics, physiological data, big data, health informatics, decision support system, analytics-as-a-service, retrospective analysis, cloud computing, premature infants
ER  - 

TY  - CPAPER
AU  - Rocheteau, Emma
AU  - Liò, Pietro
AU  - Hyland, Stephanie
TI  - Temporal Pointwise Convolutional Networks for Length of Stay Prediction in
      the Intensive Care Unit
T2  - Proceedings of the Conference on Health, Inference, and Learning
J2  - CHIL '21
SP  - 58–68
PY  - 2021
DA  - 2021
PB  - Association for Computing Machinery
AB  - The pressure of ever-increasing patient demand and budget restrictions
      make hospital bed management a daily challenge for clinical staff. Most
      critical is the efficient allocation of resource-heavy Intensive Care Unit
      (ICU) beds to the patients who need life support. Central to solving this
      problem is knowing for how long the current set of ICU patients are likely
      to stay in the unit. In this work, we propose a new deep learning model
      based on the combination of temporal convolution and pointwise (1x1)
      convolution, to solve the length of stay prediction task on the eICU and
      MIMIC-IV critical care datasets. The model - which we refer to as Temporal
      Pointwise Convolution (TPC) - is specifically designed to mitigate common
      challenges with Electronic Health Records, such as skewness, irregular
      sampling and missing data. In doing so, we have achieved significant
      performance benefits of 18-68% (metric and dataset dependent) over the
      commonly used Long-Short Term Memory (LSTM) network, and the multi-head
      self-attention network known as the Transformer. By adding mortality
      prediction as a side-task, we can improve performance further still,
      resulting in a mean absolute deviation of 1.55 days (eICU) and 2.28 days
      (MIMIC-IV) on predicting remaining length of stay.
DO  - 10.1145/3450439.3451860
C1  - New York, NY, USA
UR  - https://doi.org/10.1145/3450439.3451860
UR  - http://dx.doi.org/10.1145/3450439.3451860
KW  - patient outcome prediction, intensive care unit, temporal convolution, mortality, length of stay
ER  - 

TY  - JOUR
AU  - Wang, Xuyu
AU  - Yang, Chao
AU  - Mao, Shiwen
TI  - On CSI-Based Vital Sign Monitoring Using Commodity WiFi
T2  - ACM Trans. Comput. Healthcare
VL  - 1
IS  - 3
PY  - 2020
DA  - 2020/5
PB  - Association for Computing Machinery
CY  - New York, NY, USA
AB  - Vital signs, such as respiration and heartbeat, are useful for health
      monitoring because such signals provide important clues of medical
      conditions. Effective solutions are needed to provide contact-free, easy
      deployment, low-cost, and long-term vital sign monitoring. In this
      article, we present PhaseBeat to exploit channel state information, in
      particular, phase difference data to monitor breathing and heart rates
      with commodity WiFi devices. We provide a rigorous analysis of channel
      state information phase difference with respect to its stability and
      periodicity. Based on the analysis, we design and implement the PhaseBeat
      system with off-the-shelf WiFi devices and conduct an extensive
      experimental study to validate its performance. Our experimental results
      demonstrate the superior performance of PhaseBeat over existing approaches
      in various indoor environments.
SN  - 2691-1957
DO  - 10.1145/3377165
UR  - https://doi.org/10.1145/3377165
UR  - http://dx.doi.org/10.1145/3377165
KW  - health sensing, commodity 5-GHz WiFi, vital sign monitoring, Channel state information
ER  - 

TY  - CPAPER
AU  - Heathers, James A J
AU  - Hoel, Jessica B
AU  - Wegerif, Simon
AU  - Schwab, Benjamin
AU  - Ledlie, Natasha
AU  - Abay, Kibrewossen
AU  - Berhane, Guush
AU  - Hoddinott, John
TI  - Smartphone Platform Survey-Scale Heart Rate Collection: A Performance
      Evaluation in Ethiopia
T2  - Proceedings of the Wireless Health 2014 on National Institutes of Health
J2  - WH '14
SP  - 1–6
PY  - 2014
DA  - 2014
PB  - Association for Computing Machinery
AB  - Heart rate variability (HRV), a common method of assessing human autonomic
      status calculated from the heart beat over time, has traditionally been
      collected in laboratory based models unsuitable for mass or survey-scale
      collection. Here, we field-trial a solution for the collection of heart
      rate data, using a photoplethysmographic sensor via a smartphone platform
      in a pilot sample (n=679). Internal and test-retest reliability of the
      data over time is excellent, reproduces expected demographic relationships
      (age/gender vs. HRV) and compares favorably to existing experimental
      models. The system is suitable for future work in development economics,
      to assess cardiac / autonomic health in parallel with survey measures of
      economic development.
DO  - 10.1145/2668883.2668967
C1  - New York, NY, USA
UR  - https://doi.org/10.1145/2668883.2668967
UR  - http://dx.doi.org/10.1145/2668883.2668967
KW  - heart rate variability, HRV, Development economics
ER  - 

TY  - CPAPER
AU  - Claes, Sylvie
AU  - Guerra, Miguel Cabral
AU  - Du, Jiachun
AU  - Smits, Lisa Malou
AU  - Kommers, Deedee
AU  - Oetomo, Sidarto Bambang
TI  - Hugsy: A Comforting Solution for Preterm Neonates Designed to Enhance
      Parent-Child Bonding
T2  - Proceedings of the Second IEEE/ACM International Conference on Connected
      Health: Applications, Systems and Engineering Technologies
J2  - CHASE '17
SP  - 177–184
PY  - 2017
DA  - 2017
PB  - IEEE Press
AB  - Premature neonates frequently need to spend several weeks or months in a
      Neonatal Intensive Care Unit (NICU). These neonates will experience a
      significant amount of pain, stress and discomfort during their hospital
      stay due to various medical interventions they will receive ranging from
      feeding to surgery. Although pharmacological pain treatments are
      available, often they are not suited for relieving of day-to-day
      discomfort and pain. Evidence is accumulating in the effectiveness of
      non-pharmacological interventions to relieve pain and discomfort for
      premature neonates, for example: kangaroo care, facilitated tucking, and
      aromatherapy. This paper describes a new non-pharmacological comforting
      solution that combines various non-pharmacological interventions in a
      holistic way to provide comfort to neonates. The proposed solution, Hugsy,
      facilitates kangaroo care moments, and simulates the kangaroo care
      experience within the incubator by providing the neonate with a parent's
      unique smell, heartbeat, and feeling of support. We discuss the design and
      application of the solution, as well as the clinical study conducted with
      the first prototypes. Results indicate the Hugsy is a promising solution
      for comforting premature neonates and enhancing parent-child bonding.
DO  - 10.1109/CHASE.2017.76
C1  - Philadelphia, Pennsylvania
UR  - https://doi.org/10.1109/CHASE.2017.76
UR  - http://dx.doi.org/10.1109/CHASE.2017.76
ER  - 

TY  - CPAPER
AU  - Adib, Fadel
AU  - Mao, Hongzi
AU  - Kabelac, Zachary
AU  - Katabi, Dina
AU  - Miller, Robert C
TI  - Smart Homes That Monitor Breathing and Heart Rate
T2  - Proceedings of the 33rd Annual ACM Conference on Human Factors in
      Computing Systems
J2  - CHI '15
SP  - 837–846
PY  - 2015
DA  - 2015
PB  - Association for Computing Machinery
AB  - The evolution of ubiquitous sensing technologies has led to intelligent
      environments that can monitor and react to our daily activities, such as
      adapting our heating and cooling systems, responding to our gestures, and
      monitoring our elderly. In this paper, we ask whether it is possible for
      smart environments to monitor our vital signs remotely, without
      instrumenting our bodies. We introduce Vital-Radio, a wireless sensing
      technology that monitors breathing and heart rate without body contact.
      Vital-Radio exploits the fact that wireless signals are affected by motion
      in the environment, including chest movements due to inhaling and exhaling
      and skin vibrations due to heartbeats. We describe the operation of
      Vital-Radio and demonstrate through a user study that it can track users'
      breathing and heart rates with a median accuracy of 99%, even when users
      are 8 meters away from the device, or in a different room. Furthermore, it
      can monitor the vital signs of multiple people simultaneously. We envision
      that Vital-Radio can enable smart homes that monitor people's vital signs
      without body instrumentation, and actively contribute to their
      inhabitants' well-being.
DO  - 10.1145/2702123.2702200
C1  - New York, NY, USA
UR  - https://doi.org/10.1145/2702123.2702200
UR  - http://dx.doi.org/10.1145/2702123.2702200
KW  - breathing, seeing through walls, smart homes, vital signs, well-being, wireless
ER  - 

TY  - CPAPER
AU  - Raknim, Paweeya
AU  - Lan, Kun-Chan
AU  - Linker, Yung-Chieh
AU  - Lu, Yen-Tzu
TI  - Position: On the Use of Low-Cost Sensors for Non-Intrustive Newborn Sepsis
      Monitoring
T2  - The 5th ACM Workshop on Wearable Systems and Applications
J2  - WearSys '19
SP  - 39–40
PY  - 2019
DA  - 2019
PB  - Association for Computing Machinery
AB  - Neonatal sepsis is a major health problem in the neonatal intensive care
      unit (NICU). We have developed an non-intrusive system to measure heart
      rate (HR) information based on BCG sensors embedded in the clothes of the
      newborn. We utilize multiple statistical metrics of heart rate
      characteristics (HRC) including RR intervals and of standard deviation of
      HR, sample asymmetry and sample entropy, to build a warning system for
      sepsis monitoring. Our system achieves a specificity rate close to 99% and
      a recall rate around 92% is currently operational at an university
      hospital.
DO  - 10.1145/3325424.3329670
C1  - New York, NY, USA
UR  - https://doi.org/10.1145/3325424.3329670
UR  - http://dx.doi.org/10.1145/3325424.3329670
KW  - sample asymmetry analysis, sample entropy, rr-intervals sd, wearable device, neonatal sepsis
ER  - 

TY  - CPAPER
AU  - Van Nguyen, Thi Phuoc
AU  - Tran, Thanh Tung
TI  - Microwave Doppler Radar Sensing System for Vital Sign Detection: From
      Evaluated Accuracy Models to the Intelligent System
T2  - Proceedings of the 2020 on Intelligent Cross-Data Analysis and Retrieval
      Workshop
J2  - ICDAR '20
SP  - 3–8
PY  - 2020
DA  - 2020
PB  - Association for Computing Machinery
AB  - The development of microwave radar vital sign sensing system brings many
      benefits to mankind. This system can be used to detect the location of
      living people buried under debris. Other important applications of
      microwave radar sensor are smart home, health care and defense. There are
      several main blocks in the radar sensor such as a transmitter, a receiver,
      a signal processing circuit and a display block. The transmitter
      propagates radio frequency signals toward the human and collects the
      reflected signals from the human chest. By analyzing transmitted and
      received signals, useful information like breathing rate, heartbeat, and
      people's location are taken. This work focuses on the studying
      mathematical model to evaluate the accuracy of radar vital sign sensing
      system when the operating frequency and distance change. Moreover, the
      integration between AI technique and radar sensor is also considered
      carefully in this study. The combination makes this system smarter,
      enables more applications and brings more benefits to users.
DO  - 10.1145/3379174.3392317
C1  - New York, NY, USA
UR  - https://doi.org/10.1145/3379174.3392317
UR  - http://dx.doi.org/10.1145/3379174.3392317
KW  - svm, knn, machine learning, radar sensor, smart sensing system
ER  - 

TY  - JOUR
AU  - Wang, Chuyu
AU  - Xie, Lei
AU  - Wang, Wei
AU  - Chen, Yingying
AU  - Bu, Yanling
AU  - Lu, Sanglu
TI  - RF-ECG: Heart Rate Variability Assessment Based on COTS RFID Tag Array
T2  - Proc. ACM Interact. Mob. Wearable Ubiquitous Technol.
VL  - 2
IS  - 2
PY  - 2018
DA  - 2018/7
PB  - Association for Computing Machinery
CY  - New York, NY, USA
AB  - As an important indicator of autonomic regulation for circulatory
      function, Heart Rate Variability (HRV) is widely used for general health
      evaluation. Apart from using dedicated devices (e.g, ECG) in a wired
      manner, current methods search for a ubiquitous manner by either using
      wearable devices, which suffer from low accuracy and limited battery life,
      or applying wireless techniques (e.g., FMCW), which usually utilize
      dedicated devices (e.g., USRP) for the measurement. To address these
      issues, we present RF-ECG based on Commercial-Off-The-Shelf (COTS) RFID, a
      wireless approach to sense the human heartbeat through an RFID tag array
      attached on the chest area in the clothes. In particular, as the RFID
      reader continuously interrogates the tag array, two main effects are
      captured by the tag array: the reflection effect representing the
      RF-signal reflected from the heart movement due to heartbeat; the moving
      effect representing the tag movement caused by chest movement due to
      respiration. To extract the reflection signal from the noisy RF-signals,
      we develop a mechanism to capture the RF-signal variation of the tag array
      caused by the moving effect, aiming to eliminate the signals related to
      respiration. To estimate the HRV from the reflection signal, we propose a
      signal reflection model to depict the relationship between the RF-signal
      variation from the tag array and the reflection effect associated with the
      heartbeat. A fusing technique is developed to combine multiple reflection
      signals from the tag array for accurate estimation of HRV. Experiments
      with 15 volunteers show that RF-ECG can achieve a median error of 3% of
      Inter-Beat Interval (IBI), which is comparable to existing wired
      techniques.
DO  - 10.1145/3214288
UR  - https://doi.org/10.1145/3214288
UR  - http://dx.doi.org/10.1145/3214288
KW  - Heart rate, HRV, RFID
ER  - 

TY  - JOUR
AU  - Mohamed, Reham
AU  - Youssef, Moustafa
TI  - HeartSense: Ubiquitous Accurate Multi-Modal Fusion-Based Heart Rate
      Estimation Using Smartphones
T2  - Proc. ACM Interact. Mob. Wearable Ubiquitous Technol.
VL  - 1
IS  - 3
PY  - 2017
DA  - 2017/9
PB  - Association for Computing Machinery
CY  - New York, NY, USA
AB  - Heart rate is one of the most important vital signals for personal health
      tracking. A number of smartphone-based heart rate estimation systems have
      been proposed over the years. However, they either depend on special
      hardware sensors or suffer from the high noise due to the weakness of the
      heart signals, affecting their accuracy in many practical
      scenarios.Inspired by medical studies about the heart motion mechanics, we
      propose the HeartSense heart rate estimation system. Specifically, we show
      that the gyroscope sensor is the most sensitive sensor for measuring the
      heart rate. To further counter noise and handle different practical
      scenarios, we introduce a novel quality metric that allows us to fuse the
      different gyroscope axes in a probabilistic framework to achieve a robust
      and accurate estimate.We have implemented and evaluated our system on
      different Android phones. Results using 836 experiments on different
      subjects in practical scenarios with a side-by-side comparison with other
      systems show that HeartSense can achieve 1.03 bpm median absolute error
      for heart rate estimation. This is better than the state-of-the-art by
      more than 147% in median error, highlighting HeartSense promise as a
      ubiquitous system for medical and personal well-being applications.
DO  - 10.1145/3132028
UR  - https://doi.org/10.1145/3132028
UR  - http://dx.doi.org/10.1145/3132028
KW  - heart mechanics, Heart rate detection, smartphone sensors, gyroscope
ER  - 

TY  - CPAPER
AU  - Lee, Jong-Ha
AU  - Park, Hee-Jun
AU  - Kim, Yoon-Nyun
TI  - Monitoring Obstructive Sleep Apnea with Electrocardiography and 3-Axis
      Acceleration Sensor
T2  - Proceedings of the 8th ACM International Conference on PErvasive
      Technologies Related to Assistive Environments
J2  - PETRA '15
PY  - 2015
DA  - 2015
PB  - Association for Computing Machinery
AB  - Obstructive sleep apnea syndrome is a sleep-related breathing disorder
      that is caused by obstruction of the upper airway. This condition may be
      related with many clinical sequelae such as cardiovascular disease, high
      blood pressure, stroke, diabetes, and clinical depression. To diagnosis
      obstructive sleep apnea, in-laboratory full polysomnography is considered
      as a standard test to determine the severity of respiratory disturbance.
      However, polysomnography is expensive and complicated to perform. In this
      research, we explore a computer-aided diagnosis system with portable ECG
      equipment and tri-accelerometer (x, y, and z-axes) that can automatically
      analyze biosignals and test for OSA. Traditional approaches to sleep apnea
      data analysis have been criticized;however, there are not enough
      suggestions to resolve the existing problems. As an effort to resolve this
      issue, we developed an approach to record ECG signals and abdominal
      movements induced by breathing by affixing ECG-enabled electrodes onto a
      triaxial accelerometer. With the two signals simultaneously measured, the
      apnea data obtained would be more accurate, relative to cases where a
      single signal is measured. This would be helpful in diagnosing OSA.
      Moreover, a useful feature point can be extracted from the two signals
      after applying a signal processing algorithm, and the extracted feature
      point can be applied indesigning a computer-aided diagnosis algorithm
      using a machine learning technique.
DO  - 10.1145/2769493.2769522
C1  - New York, NY, USA
UR  - https://doi.org/10.1145/2769493.2769522
UR  - http://dx.doi.org/10.1145/2769493.2769522
KW  - computer-aided diagnosis, electrocardiography, acceleration sensor, machine learning, adaboost, obstructive sleep apnea
ER  - 

TY  - CPAPER
AU  - Wang, Anran
AU  - Sunshine, Jacob E
AU  - Gollakota, Shyamnath
TI  - Contactless Infant Monitoring Using White Noise
T2  - The 25th Annual International Conference on Mobile Computing and
      Networking
J2  - MobiCom '19
PY  - 2019
DA  - 2019
PB  - Association for Computing Machinery
AB  - White noise machines are among the most popular devices to facilitate
      infant sleep. We introduce the first contactless system that uses white
      noise to achieve motion and respiratory monitoring in infants. Our system
      is designed for smart speakers that can monitor an infant's sleep using
      white noise. The key enabler underlying our system is a set of novel
      algorithms that can extract the minute infant breathing motion as well as
      position information from white noise which is random in both the time and
      frequency domain. We describe the design and implementation of our system,
      and present experiments with a life-like infant simulator as well as a
      clinical study at the neonatal intensive care unit with five new-born
      infants. Our study demonstrates that the respiratory rate computed by our
      system is highly correlated with the ground truth with a correlation
      coefficient of 0.938.
DO  - 10.1145/3300061.3345453
C1  - New York, NY, USA
UR  - https://doi.org/10.1145/3300061.3345453
UR  - http://dx.doi.org/10.1145/3300061.3345453
KW  - health and wellness, physiological sensing, active sonar, computational health, smart speakers, white noise
ER  - 

TY  - CPAPER
AU  - Askari, Pegah
AU  - Jani, Mahrshi B
AU  - Watenpaugh, Donald E
AU  - Behbehani, Khosrow
TI  - An Investigation of Quantitative Measures of Sleep-Apnea-Induced Nocturnal
      Cardiac Stress
T2  - Proceedings of the 15th International Conference on PErvasive Technologies
      Related to Assistive Environments
J2  - PETRA '22
SP  - 343–350
PY  - 2022
DA  - 2022
PB  - Association for Computing Machinery
AB  - Obstructive Sleep Apnea (OSA) affects an estimated 18 million individuals
      in the U.S. adult population. Numerous research findings indicate that OSA
      has significant adverse effects on the cardiac health. Current method of
      assessing the severity of OSA using apnea hypopnea index (AHI) which is
      the average count of apneic events per hour of sleep does not reflect how
      OSA affects the cardiovascular system health. In this study, we
      investigate the possibility of analyzing the nocturnal Electrocardiography
      (ECG) signal to assess the adverse impact of sleep apnea events on the
      heart. Our approach focuses on determining whether nocturnal cardiac
      arrhythmia is different depending on whether they occur during apneic
      events or during periods of normal breathing. We utilized the ECG
      recordings that are routinely made during full-night (6-8 hr)
      polysomnography to compute two metrics that are inspired by standard
      measures of heart rate turbulence (HRT): turbulence onset (TO), and
      turbulence slope (TS). Eleven volunteers (9M, 2F, 52±8 yrs., BMI
      34.07±7.25 kg/m2) who were either previously diagnosed as having
      obstructive sleep apnea or were suspected of having OSA and referred to
      our accredited sleep laboratory for diagnosis participated in the study.
      The volunteers exhibited AHI with 60.80±26.84 range of 18.3 to 105.4. The
      TS values obtained from averaged tachograms of premature ventricular
      contractions (PVCs) that occurred during apneic events and normal
      breathing were 16.11±10.36 ms/RR and 8.77±7.96 ms/RR, respectively and had
      no significant different means (p>0.08). The corresponding averaged TO
      were 13.41%±20.87% for PVCs during apneic events and 12.06%±21.02% for
      PVCs during normal breathing intervals did not significantly different
      mean either (p>0.8). However, the TO values computed for each PVC during
      apnea events had a different mean (21.75%±33.00%) compared with TO mean
      (31.96%±33.24%) for PVCs during normal breathing (p<0.0008). Similar
      analysis for TS values (72.01±97.84 ms/RR for apneic events and
      52.29±73.02 ms/RR for normal breathing) showed that they also have
      significantly different means (p<0.007). The results of this study suggest
      that nocturnal PVCs appear to mediate quantifiably different disruptions
      in the heart sinus depending on whether they occur during normal breathing
      or during apneic events.
DO  - 10.1145/3529190.3534762
C1  - New York, NY, USA
UR  - https://doi.org/10.1145/3529190.3534762
UR  - http://dx.doi.org/10.1145/3529190.3534762
KW  - Sleep apnea, Cardiac stress, Heart rate turbulence
ER  - 

TY  - CPAPER
AU  - Sheetrit, Eitam
AU  - Nissim, Nir
AU  - Klimov, Denis
AU  - Shahar, Yuval
TI  - Temporal Probabilistic Profiles for Sepsis Prediction in the ICU
T2  - Proceedings of the 25th ACM SIGKDD International Conference on Knowledge
      Discovery & Data Mining
J2  - KDD '19
SP  - 2961–2969
PY  - 2019
DA  - 2019
PB  - Association for Computing Machinery
AB  - Sepsis is a condition caused by the body's overwhelming and
      life-threatening response to infection, which can lead to tissue damage,
      organ failure, and finally death. Today, sepsis is one of the leading
      causes of mortality among populations in intensive care units (ICUs).
      Sepsis is difficult to predict, diagnose, and treat, as it involves
      analyzing different sets of multivariate time-series, usually with
      problems of missing data, different sampling frequencies, and random
      noise. Here, we propose a new dynamic-behavior-based model, which we call
      a Temporal Probabilistic proFile (TPF), for classification and prediction
      tasks of multivariate time series. In the TPF method, the raw,
      time-stamped data are first abstracted into a series of higher-level,
      meaningful concepts, which hold over intervals characterizing time
      periods. We then discover frequently repeating temporal patterns within
      the data. Using the discovered patterns, we create a probabilistic
      distribution of the temporal patterns of the overall entity population, of
      each target class in it, and of each entity. We then exploit TPFs as
      meta-features to classify the time series of new entities, or to predict
      their outcome, by measuring their TPF distance, either to the aggregated
      TPF of each class, or to the individual TPFs of each of the entities,
      using negative cross entropy. Our experimental results on a large
      benchmark clinical data set show that TPFs improve sepsis prediction
      capabilities, and perform better than other machine learning approaches.
DO  - 10.1145/3292500.3330747
C1  - New York, NY, USA
UR  - https://doi.org/10.1145/3292500.3330747
UR  - http://dx.doi.org/10.1145/3292500.3330747
KW  - interval-based temporal patterns, temporal abstraction, multivariate time-series, sepsis prediction
ER  - 

TY  - CPAPER
AU  - Hooven, Thomas
AU  - Lin, Yun Chao
AU  - Salleb-Aouissi, Ansaf
TI  - Multiple Instance Learning for Predicting Necrotizing Enterocolitis in
      Premature Infants Using Microbiome Data
T2  - Proceedings of the ACM Conference on Health, Inference, and Learning
J2  - CHIL '20
SP  - 99–109
PY  - 2020
DA  - 2020
PB  - Association for Computing Machinery
AB  - Necrotizing enterocolitis (NEC) is a life-threatening intestinal disease
      that primarily affects preterm infants during their first weeks after
      birth. Mortality rates associated with NEC are 15-30%, and surviving
      infants are susceptible to multiple serious, long-term complications. The
      disease is sporadic and, with currently available tools, unpredictable. We
      are creating an early warning system that uses stool microbiome features,
      combined with clinical and demographic information, to identify infants at
      high risk of developing NEC. Our approach uses a multiple instance
      learning, neural network-based system that could be used to generate daily
      or weekly NEC predictions for premature infants. The approach was selected
      to effectively utilize sparse and weakly annotated datasets characteristic
      of stool microbiome analysis. Here we describe initial validation of our
      system, using clinical and microbiome data from a nested case-control
      study of 161 preterm infants. We show receiver-operator curve areas above
      0.9, with 75% of dominant predictive samples for NEC-affected infants
      identified at least 24 hours prior to disease onset. Our results pave the
      way for development of a real-time early warning system for NEC using a
      limited set of basic clinical and demographic details combined with stool
      microbiome data.
DO  - 10.1145/3368555.3384466
C1  - New York, NY, USA
UR  - https://doi.org/10.1145/3368555.3384466
UR  - http://dx.doi.org/10.1145/3368555.3384466
KW  - Multiple instance learning, Attention-based neural networks, Prediction, Premature infants, Necrotizing enterocolitis
ER  - 

TY  - CPAPER
AU  - Rinta-Koski, Olli-Pekka
AU  - Hollmén, Jaakko
AU  - Leskinen, Markus
AU  - Andersson, Sture
TI  - Variation in Oxygen Saturation Measurements in Very Low Birth Weight
      Infants
T2  - Proceedings of the 8th ACM International Conference on PErvasive
      Technologies Related to Assistive Environments
J2  - PETRA '15
PY  - 2015
DA  - 2015
PB  - Association for Computing Machinery
AB  - Low birth weight is heavily correlated with health issues. Very low birth
      weight (VLBW) infants, with a birth weight below 1500 g, are particularly
      at risk, and often subject to multiple developmental problems.The Neonatal
      Intensive Care Unit (NICU) at Helsinki University Central Hospital has
      been collecting patient data in a database since 1999. We studied data
      collected from 2059 VLBW infants admitted between 1999 and 2013. Our aim
      was to study the variance of oxygen saturation measurements and compliance
      with guidelines as an example of using statistical means to assess quality
      of care from vital trend measurements. As an example of quality control,
      we have studied the discrepancy between automatic measurements and manual
      readings taken from the same sensor output.
DO  - 10.1145/2769493.2769574
C1  - New York, NY, USA
UR  - https://doi.org/10.1145/2769493.2769574
UR  - http://dx.doi.org/10.1145/2769493.2769574
KW  - neonatology, quality control, very low birth weight infants, oxygen saturation
ER  - 

TY  - CPAPER
AU  - Jo, Yohan
AU  - Loghmanpour, Natasha
AU  - Rosé, Carolyn Penstein
TI  - Time Series Analysis of Nursing Notes for Mortality Prediction via a State
      Transition Topic Model
T2  - Proceedings of the 24th ACM International on Conference on Information and
      Knowledge Management
J2  - CIKM '15
SP  - 1171–1180
PY  - 2015
DA  - 2015
PB  - Association for Computing Machinery
AB  - Accurate mortality prediction is an important task in intensive care units
      in order to channel prompt care to patients in the most critical condition
      and to reduce nurses' alarm fatigue. Nursing notes carry valuable
      information in this regard, but nothing has been reported about the
      effectiveness of temporal analysis of nursing notes in mortality
      prediction tasks.We propose a time series model that uncovers the temporal
      dynamics of patients' underlying states from nursing notes. The
      effectiveness of this information in mortality prediction is examined for
      mortality prediction for five different time spans ranging from one day to
      one year. Our experiments show that the model captures both patient states
      and their temporal dynamics that have a strong correlation with patient
      mortality. The results also show that incorporating temporal information
      improves performance in long-term mortality prediction, but has no
      significant effect in short-term prediction.
DO  - 10.1145/2806416.2806541
C1  - New York, NY, USA
UR  - https://doi.org/10.1145/2806416.2806541
UR  - http://dx.doi.org/10.1145/2806416.2806541
KW  - state transition topic model, hidden markov model, nursing notes, mortality prediction, healthcare, medical data mining, latent dirichlet allocation
ER  - 

TY  - CPAPER
AU  - Veith, Nick
AU  - Steele, Robert
TI  - Machine Learning-Based Prediction of ICU Patient Mortality at Time of
      Admission
T2  - Proceedings of the 2nd International Conference on Information System and
      Data Mining
J2  - ICISDM '18
SP  - 34–38
PY  - 2018
DA  - 2018
PB  - Association for Computing Machinery
AB  - In this paper we describe the application of machine learning techniques
      to the prediction of hospital Intensive Care Unit (ICU) patient mortality.
      A large dataset of over 58,000 ICU admissions from the MIMIC III database
      was used in the development, training and evaluation of a number of
      all-condition patient mortality predictive models. Evaluation results are
      presented, showing favorable performance comparing with existing studies,
      in the specific context that this work presents models making predictions
      for patients of all conditions as opposed to restricting to patients with
      a given condition or group of conditions, and the models are developed
      using only input attributes that are patient administrative data available
      at time of hospital admission. In this way, our models provide a unique
      utility for ICU mortality prediction in terms of their being applicable to
      all patients and at the earliest point in time of admission and utilizing
      a minimal and routinely collected set of patient administrative data.
DO  - 10.1145/3206098.3206116
C1  - New York, NY, USA
UR  - https://doi.org/10.1145/3206098.3206116
UR  - http://dx.doi.org/10.1145/3206098.3206116
KW  - Health analytics, predictive model, patient mortality, critical care
ER  - 

TY  - CPAPER
AU  - Koupaee, Mahnaz
TI  - Mortality Prediction Using Medical Notes: Student Research Abstract
T2  - Proceedings of the 34th ACM/SIGAPP Symposium on Applied Computing
J2  - SAC '19
SP  - 778–781
PY  - 2019
DA  - 2019
PB  - Association for Computing Machinery
AB  - Mortality prediction is a critical task for assessing patients' conditions
      in Intensive Care Units (ICU) of hospitals to improve decision-making and
      quality of care. Measurements taken and recorded at different time points
      are the main source of information to be used for tasks related to
      healthcare. However, the notes written by medical service providers during
      patients' stay in hospital as a rich source of detailed information is not
      sufficiently exploited. In this work, we propose a Convolutional Neural
      Network (CNN) architecture to utilize the unstructured texts to predict
      the pre-discharge and post-discharge mortality of ICU patients.
      Evaluations show high performance of the proposed method in terms of
      precision and recall. Moreover, our method outperforms the state of the
      art method by achieving a higher AUC.
DO  - 10.1145/3297280.3297648
C1  - New York, NY, USA
UR  - https://doi.org/10.1145/3297280.3297648
UR  - http://dx.doi.org/10.1145/3297280.3297648
KW  - convolutional neural network, mortality prediction, MIMIC, medical notes
ER  - 

TY  - CPAPER
AU  - Mutanu, L
AU  - Gupta, K
AU  - Gohil, J
AU  - Karania, D
AU  - Ali, A
TI  - Enhancing Healthcare Access through Remote Infant Screening
T2  - Proceedings of the 6th EAI International Conference on Smart Objects and
      Technologies for Social Good
J2  - GoodTechs '20
SP  - 236–239
PY  - 2020
DA  - 2020
PB  - Association for Computing Machinery
AB  - In many countries, babies are required to visit a healthcare facility
      periodically from birth until they reach the age of five for growth
      monitoring. However, many parents in marginalized areas are not able to do
      so which results in high infant mortality rates. In this paper, we present
      the early results of an affordable remote screening system developed using
      an IoT device that measures a baby's temperature, height, weight, and skin
      conditions and sends them to a healthcare provider for decision making.
      The device captures essential data using sensors, after which an image
      recognition algorithm is used to access the infant's skin. Analytics are
      conducted on the data and alerts generated for timely intervention. The
      results obtained show that it is possible to develop an affordable and
      functional remote screening device to enhance healthcare access. We plan
      to scale it to measure the infant' s breathing patterns and heart rate.
DO  - 10.1145/3411170.3411270
C1  - New York, NY, USA
UR  - https://doi.org/10.1145/3411170.3411270
UR  - http://dx.doi.org/10.1145/3411170.3411270
KW  - Early intervention, Digital healthcare, Remote healthcare, IoT Sensors, Internet of Things, Infant screening
ER  - 

TY  - CPAPER
AU  - Samy, Lauren
AU  - Macey, Paul M
AU  - Alshurafa, Nabil
AU  - Sarrafzadeh, Majid
TI  - An Automated Framework for Predicting Obstructive Sleep Apnea Using a
      Brief, Daytime, Non-Intrusive Test Procedure
T2  - Proceedings of the 8th ACM International Conference on PErvasive
      Technologies Related to Assistive Environments
J2  - PETRA '15
PY  - 2015
DA  - 2015
PB  - Association for Computing Machinery
AB  - Sleep constitutes a big portion of our lives and is a major part of health
      and well-being. The vital repair and regeneration tasks carried out during
      sleep are essential for our physical, mental and emotional health.
      Obstructive sleep apnea (OSA) is a sleep disorder that is characterized by
      repeated pauses in breathing during sleep. These pauses, or apneas,
      deplete the brain and the rest of the body of oxygen and disrupt the
      normal sleep cycle. OSA is associated with a number of adverse safety and
      health consequences, including excessive daytime sleepiness and fatigue,
      which increase the risk for motor vehicle and work-related accidents. OSA
      also results in an increased risk for hypertension, cardiovascular
      disease, the development of diabetes and even premature death. The gold
      standard method for diagnosing OSA patients is polysomnography (PSG). PSG
      is an overnight sleep test that monitors a participant's biophysical
      changes (EEG, ECG, etc.) that occur during sleep. Despite its wide use and
      multi-parametric nature, there are multiple complications associated with
      that test that make it ineffective as an early-stage diagnosis tool. In
      this paper, we propose a daytime OSA screening tool that addresses the
      shortcomings of PSG. The framework consists of a data collection component
      that acquires information about the subject being tested, and a prediction
      component that analyzes the collected data and makes a diagnosis.We
      identify patients' key physiological, psychological and contextual
      features and apply advanced machine learning algorithms to build effective
      prediction models that help identify OSA patients in the comfort of their
      own home. The system was deployed in a pilot sleep apnea study of 16
      patients. Results demonstrate the proposed system's great potential in
      helping sleep specialists in the initial assessment of patients with
      suspected OSA.
DO  - 10.1145/2769493.2769541
C1  - New York, NY, USA
UR  - https://doi.org/10.1145/2769493.2769541
UR  - http://dx.doi.org/10.1145/2769493.2769541
KW  - obstructive sleep apnea, application, screening, non-intrusive, outcome prediction, classification, evaluation
ER  - 

TY  - CPAPER
AU  - Yang, Shu
TI  - Dependence of Neurons Mortality on Synaptogenesis in Conditional Mutant
      Mice Models
T2  - Proceedings of the 2nd International Symposium on Artificial Intelligence
      for Medicine Sciences
J2  - ISAIMS 2021
SP  - 568–574
PY  - 2021
DA  - 2021
PB  - Association for Computing Machinery
AB  - Neurons originate from stem cells. Adult neurogenesis continuously occurs
      in specific areas of the rostral lateral ventricles and the hippocampus.
      Microglia is an essential components of the normal hippocampus as it can
      remove and kill damaged cells and infections through phagocytosis to help
      hippocampal neurons to stay homeostasis. Internal and external stimuli can
      trigger different responses from microglia. Inhibition of neuron firing
      would disrupt neuron function like synapse formation and synaptic
      function, which would increase microglia activity, and cause more neurons
      to be removed. In this work, hM4Di conditional mutant mice models were
      used to study the dependence of neuron mortality on synaptogenesis. CNO
      was injected to the mice to activate the hM4Di G protein-coupled receptor
      to trigger inhibition of neuron firing. This work made a contribution to
      discover the relationship of neuron mortality and synaptogenesis, which
      may provide a new strategy to find a therapy to cure Alzheimer's disease
      and depression.
DO  - 10.1145/3500931.3501028
C1  - New York, NY, USA
UR  - https://doi.org/10.1145/3500931.3501028
UR  - http://dx.doi.org/10.1145/3500931.3501028
KW  - neurons mortality, DREAAD expression, synaptogenesis, mutant mice model
ER  - 

TY  - CPAPER
AU  - Shvetsov, Nikolay
AU  - Buzun, Nazar
AU  - Dylov, Dmitry V
TI  - Unsupervised Non-Parametric Change Point Detection in Electrocardiography
T2  - 32nd International Conference on Scientific and Statistical Database
      Management
J2  - SSDBM 2020
PY  - 2020
DA  - 2020
PB  - Association for Computing Machinery
AB  - We propose a new unsupervised and non-parametric method to detect change
      points in electrocardiography. The detection relies on optimal transport
      theory combined with topological analysis and the bootstrap procedure. The
      algorithm is designed to detect changes in virtually any harmonic or a
      partially harmonic signal and is verified on ECG data streams. We
      successfully find abnormal or irregular cardiac cycles in the waveforms
      for the six of the most frequent types of clinical arrhythmias using a
      single algorithm. Our unsupervised approach reaches the level of
      performance of the supervised state-of-the-art techniques. We provide
      conceptual justification for the efficiency of the method.
DO  - 10.1145/3400903.3400917
C1  - New York, NY, USA
UR  - https://doi.org/10.1145/3400903.3400917
UR  - http://dx.doi.org/10.1145/3400903.3400917
KW  - Periodic and quasi-periodic signals, Arrhythmia detection, Anomaly detection, Unsupervised learning., Optimal transport, Topological data analysis, Bootstrap, Wasserstein distance, Data streams
ER  - 

TY  - JOUR
AU  - Yao, X
AU  - Plötz, T
AU  - Johnson, M
AU  - Barbaro, K de
TI  - Automated Detection of Infant Holding Using Wearable Sensing: Implications
      for Developmental Science and Intervention
T2  - Proc. ACM Interact. Mob. Wearable Ubiquitous Technol.
VL  - 3
IS  - 2
PY  - 2019
DA  - 2019/6
PB  - Association for Computing Machinery
CY  - New York, NY, USA
AB  - Physical contact is critical for children's physical and emotional growth
      and well-being. Previous studies of physical contact are limited to
      relatively short periods of direct observation and self-report methods.
      These methods limit researchers' understanding of the natural variation in
      physical contact across families, and its specific impacts on child
      development. In this study we develop a mobile sensing platform that can
      provide objective, unobtrusive, and continuous measurements of physical
      contact in naturalistic home interactions. Using commercially available
      motion detectors, our model reaches an accuracy of 0.870 (std: 0.059) for
      a second-by-second binary classification of holding. In addition, we
      detail five assessment scenarios applicable to the development of activity
      recognition models for social science research, where required accuracy
      may vary as a function of the intended use. Finally, we propose a grand
      vision for leveraging mobile sensors to access high-density markers of
      multiple determinants of early parent-child interactions, with
      implications for basic science and intervention.
DO  - 10.1145/3328935
UR  - https://doi.org/10.1145/3328935
UR  - http://dx.doi.org/10.1145/3328935
KW  - Accelerometer, Wearable Sensor, Mother-infant Interaction, Infant Holding, Attachment, Assessment Scenarios
ER  - 

TY  - CPAPER
AU  - Xu, Yanbo
AU  - Biswal, Siddharth
AU  - Deshpande, Shriprasad R
AU  - Maher, Kevin O
AU  - Sun, Jimeng
TI  - RAIM: Recurrent Attentive and Intensive Model of Multimodal Patient
      Monitoring Data
T2  - Proceedings of the 24th ACM SIGKDD International Conference on Knowledge
      Discovery & Data Mining
J2  - KDD '18
SP  - 2565–2573
PY  - 2018
DA  - 2018
PB  - Association for Computing Machinery
AB  - With the improvement of medical data capturing, vast amount of continuous
      patient monitoring data, e.g., electrocardiogram (ECG), real-time vital
      signs and medications, become available for clinical decision support at
      intensive care units (ICUs). However, it becomes increasingly challenging
      to model such data, due to high density of the monitoring data,
      heterogeneous data types and the requirement for interpretable
      models.Integration of these high-density monitoring data with the discrete
      clinical events (including diagnosis, medications, labs) is challenging
      but potentially rewarding since richness and granularity in such
      multimodal data increase the possibilities for accurate detection of
      complex problems and predicting outcomes (e.g., length of stay and
      mortality). We propose Recurrent Attentive and Intensive Model (RAIM) for
      jointly analyzing continuous monitoring data and discrete clinical events.
      RAIM introduces an efficient attention mechanism for continuous monitoring
      data (e.g., ECG), which is guided by discrete clinical events (e.g,
      medication usage). We apply RAIM in predicting physiological
      decompensation and length of stay in those critically ill patients at ICU.
      With evaluations on MIMIC-III Waveform Database Matched Subset, we obtain
      an AUC-ROC score of $90.18%$ for predicting decompensation and an accuracy
      of $86.82%$ for forecasting length of stay with our final model, which
      outperforms our six baseline models.
DO  - 10.1145/3219819.3220051
C1  - New York, NY, USA
UR  - https://doi.org/10.1145/3219819.3220051
UR  - http://dx.doi.org/10.1145/3219819.3220051
KW  - multimodal, deep neural network, ecg waveforms, intensive care units, attention model, electronic health records, time series
ER  - 

TY  - CPAPER
AU  - Bekele, Amente
AU  - Samuel, Joe
AU  - Nizami, Shermeen
AU  - Basharat, Amna
AU  - Giffen, Randy
AU  - Green, James R
TI  - Ontology Driven Temporal Event Annotator MHealth Application Framework
T2  - Proceedings of the 28th Annual International Conference on Computer
      Science and Software Engineering
J2  - CASCON '18
SP  - 309–314
PY  - 2018
DA  - 2018
PB  - IBM Corp.
AB  - We present an application (app) framework to facilitate the collection of
      gold standard temporal event annotations. These data will enable training
      and evaluation of machine learning algorithms for predicting events of
      clinical significance. Recording of such data using pen and paper can
      prove to be tedious and error-prone due to the variation in the types of
      events and the frequency of occurrence. To address this problem, we
      developed an mHealth application framework that presents an intuitive and
      configurable user interface for annotating a timeline with events.The
      presented Temporal Event Annotator (TEA) app framework supports
      dynamically building a customized application inclusive of events, event
      categories, and study attributes based on the design input of a specific
      study. This is accomplished by presenting a terminology schema for the
      hierarchical definition of event types and an additional user interface
      (UI) schema to support UI-specific attributes.We describe the framework
      architecture independent of specific technology implementations. We also
      describe specific instantiations of the framework that we used to develop
      and evaluate apps for three different use cases: 1) patient monitoring in
      the Neonatal Intensive Care Unit (NICU), 2) estimating patient stress
      levels during immersive rehabilitation therapy, and 3) quantifying the
      patient experience during emergency neonatal transport. The TEA framework
      provides a reliable and intuitive solution for temporal event annotation
      that accounts for the unique experimental requirements of each study.
C1  - USA
KW  - life and medical sciences, data entry and integration, data model, medical event annotations, healthcare, mobile applications
ER  - 

TY  - CPAPER
AU  - Krause, Silvio
AU  - Haescher, Marian
AU  - Chodan, Wencke
AU  - Bieber, Gerald
TI  - Nocturnal Respiration Pattern of Healthy People as a Hint for Sleep State
      Detection
T2  - Proceedings of the 12th ACM International Conference on PErvasive
      Technologies Related to Assistive Environments
J2  - PETRA '19
SP  - 547–553
PY  - 2019
DA  - 2019
PB  - Association for Computing Machinery
AB  - Sleep state detection is important to distinguish between a healthy sleep
      and sleep disorders. Common sleep state analysis methods consist of
      identifying signals of EEG, EOG, or EMG etc. that can only be assessed in
      sleep laboratories. The respiration rate and pattern are also affected by
      the sleep states but are not included in the sleep state analysis method.
      Since sleep is very important for the recreation of humans, we assume that
      sleep is mirroring the strain of the day and the general health condition.
      In our research, we identified a certain respiration rate pattern during
      sleep in 5 out of 17 healthy persons that might be an identifier for sleep
      states or for interactions of daytime activity and sleep. Therefore, we
      introduce this new respiration pattern as "pumping breathing" and compare
      it with other known respiration patterns.
DO  - 10.1145/3316782.3324015
C1  - New York, NY, USA
UR  - https://doi.org/10.1145/3316782.3324015
UR  - http://dx.doi.org/10.1145/3316782.3324015
KW  - accelerometer, mobile device, respiration, sensors, smartwatch, vital data, vital sign
ER  - 

TY  - CPAPER
AU  - Yfantis, Miltiadis
AU  - Raducan, Lilia
AU  - Astaras, Alexander
TI  - Non-Intrusive Infant Monitoring, Sensor Data Fusion and Tele-Alerting
      Prototype System (Asmart Cot MAIA2)
T2  - Proceedings of the 8th ACM International Conference on PErvasive
      Technologies Related to Assistive Environments
J2  - PETRA '15
PY  - 2015
DA  - 2015
PB  - Association for Computing Machinery
AB  - Sleep monitoring is an increasingly popular practice, both for medical and
      lifestyle purposes. In the case of infant safety monitoring, however, most
      of the devices used are inapplicable due to the utilisation of wires,
      cords, obtrusive sensors, constant radio wave transmission, low
      sensitivity and specificity.We proposed and are currently developing the
      second generation of a portable, unobtrusive infant safety system that can
      be fitted to most existing cots and can wirelessly tele-alert the infant's
      carers in case of emergency or other pre-defined circumstances. The MAIA
      system is based on the real-time algorithmic fusion of data obtained from
      multiple sensors distributed around the infant's cot, as part of a
      reasonably priced system which is quick to install, requires no alteration
      of existing infant care routines and demonstrates a high level of
      sensitivity and specificity.
DO  - 10.1145/2769493.2769566
C1  - New York, NY, USA
UR  - https://doi.org/10.1145/2769493.2769566
UR  - http://dx.doi.org/10.1145/2769493.2769566
KW  - sudden infant death syndrome, biomedical engineering, wireless transmission, sensors, infant epilepsy, medical instrumentation, health and safety, ubiquitous computing, data acquisition, power automonous, mixed signal electronics, infant safety, microcontroller, non-intrusive, sensor data fusion, remote alerting
ER  - 

TY  - CPAPER
AU  - Serhani, M Adel
AU  - Navaz, Alramzana N
AU  - Al Ashwal, Hany
AU  - Al Qirim, Nabeel
TI  - ECG-Based Arrhythmia Classification & Clinical Suggestions: An Incremental
      Approach of Hyperparameter Tuning
T2  - Proceedings of the 13th International Conference on Intelligent Systems:
      Theories and Applications
J2  - SITA'20
PY  - 2020
DA  - 2020
PB  - Association for Computing Machinery
AB  - Cardiovascular diseases (CVD) are the principal cause of death globally.
      Electrocardiography (ECG) is a widely adopted tool to quantify heart
      activities to detect any heart abnormalities. Arrhythmia is one of these
      CVDs that heavily relies on continuous ECG recordings in order to detect
      and predict irregularities in the heart rhythms. Various Deep Learning
      (DL) approaches has been heavily used to classify and predict different
      heart rhythms. However, most of the proposed works do not consider the
      various hyperparameter optimization and tuning to get the full potential
      of the DL model and achieve higher accuracy. Besides, very few works
      implemented the full monitoring cycle and close the loop to propose some
      clinical and non-clinical recommendations. Therefore, in this paper, we
      adopt the Convolutional Neural Network (CNN) model and we apply various
      parameter optimization to capture various properties of the data, the
      training, and the model. We also close the monitoring loop and suggest
      tailored recommendations for each category of arrhythmia that go beyond
      simple to more deeper diagnosis using the Global Registry of Acute
      Coronary Events (GRACE), and the European Guidelines on CVDs prevention in
      clinical practice (ESC/EAS 2016). We conducted a set of experiments to
      evaluate our model and the set of hyperparameter optimization we have
      experienced and the results we have obtained showed significant
      improvement in the prediction accuracy after a couple of optimization
      iterations.
DO  - 10.1145/3419604.3419787
C1  - New York, NY, USA
UR  - https://doi.org/10.1145/3419604.3419787
UR  - http://dx.doi.org/10.1145/3419604.3419787
KW  - arrhythmia, recommendations, prediction, Deep learning, CNN, hyperparameters, CVDs
ER  - 

TY  - JOUR
AU  - Chen, Kun-Chih (jimmy)
AU  - Chien, Po-Chen
AU  - Gao, Zi-Jie
AU  - Wu, Chi-Hsun
TI  - A Fast ECG Diagnosis by Using Non-Uniform Spectral Analysis and the
      Artificial Neural Network
T2  - ACM Trans. Comput. Healthcare
VL  - 2
IS  - 3
PY  - 2021
DA  - 2021/7
PB  - Association for Computing Machinery
CY  - New York, NY, USA
AB  - The electrocardiogram (ECG) has been proven as an efficient diagnostic
      tool to monitor the electrical activity of the heart and has become a
      widely used clinical approach to diagnose heart diseases. In a practical
      way, the ECG signal can be decomposed into P, Q, R, S, and T waves. Based
      on the information of the features in these waves, such as the amplitude
      and the interval between each wave, many types of heart diseases can be
      detected by using the neural network (NN)-based ECG analysis approach.
      However, because of a large amount of computing to preprocess the raw ECG
      signal, it is time consuming to analyze the ECG signal in the time domain.
      In addition, the non-linear ECG signal analysis worsens the difficulty to
      diagnose the ECG signal. To solve the problem, we propose a fast ECG
      diagnosis approach based on spectral analysis and the artificial neural
      network. Compared with the conventional time-domain approaches, the
      proposed approach analyzes the ECG signal only in the frequency domain.
      However, because most of the noises in the raw ECG signal belong to
      high-frequency signals, it is necessary to acquire more features in the
      low-frequency spectrum and fewer features in the high-frequency spectrum.
      Hence, a non-uniform feature extraction approach is proposed in this
      article. According to less data preprocessing in the frequency domain than
      the one in the time domain, the proposed approach not only reduces the
      total diagnosis latency but also reduces the computing power consumption
      of the ECG diagnosis. To verify the proposed approach, the well-known
      MIT-BIH arrhythmia database is involved in this work. The experimental
      results show that the proposed approach can reduce ECG diagnosis latency
      by 47% to 52% compared with conventional ECG analysis methods under
      similar diagnostic accuracy of heart diseases. In addition, because of
      less data preprocessing, the proposed approach can achieve lower area
      overhead by 22% to 29% and lower computing power consumption by 29% to 34%
      compared with the related works, which is proper for applying this
      approach to portable medical devices.
SN  - 2691-1957
DO  - 10.1145/3453174
UR  - https://doi.org/10.1145/3453174
UR  - http://dx.doi.org/10.1145/3453174
KW  - frequency domain, neural network, ECG, FFT, non-uniform feature extraction
ER  - 

TY  - CPAPER
AU  - Klinge, Xenia
AU  - Schmitt, Matthias
AU  - Girenko, Andrey
AU  - Alexandersson, Jan
AU  - Boichev, Boichev
TI  - Towards Automatic Pathology Classification for a 24/7 ECG-Based
      Telemonitoring Service
T2  - Proceedings of the 6th International Workshop on Sensor-Based Activity
      Recognition and Interaction
J2  - iWOAR '19
PY  - 2019
DA  - 2019
PB  - Association for Computing Machinery
AB  - We present work in progress focusing on an extension of a 24/7 monitoring
      system for persons at cardiac risk, a system that allows patients to move
      freely in and outside of clinical settings. The system consists of a
      comprehensive sensor patch, a relay and a monitoring center staffed with
      clinicians and doctors. Detected anomalies may trigger escalation plans
      which include activating families, ambulances and clinics. In order for
      the system to scale up, we demonstrate how anomalies can be automatically
      detected using machine learning technologies. We describe and evaluate a
      classifier for detection of Ventricular Extrasystoles. The classifier has
      been tested on real-world sensor data as well as a standard ECG database
      and achieves varying recognition rates, depending on many factors. The
      next steps include an improvement of the detection algorithm, especially
      its training methods, and introducing the extension into the
      telemonitoring centre, thus evaluating the user acceptance amongst the
      cardio experts.
DO  - 10.1145/3361684.3361685
C1  - New York, NY, USA
UR  - https://doi.org/10.1145/3361684.3361685
UR  - http://dx.doi.org/10.1145/3361684.3361685
KW  - signal processing, ECG monitoring, RandomForest, machine learning
ER  - 

TY  - CPAPER
AU  - Xia, Tongnan
AU  - Shu, Mengyao
AU  - Fan, Hongtao
AU  - Ma, Lei
AU  - Sun, Yaojie
TI  - The Development and Trend of ECG Diagnosis Assisted by Artificial
      Intelligence
T2  - Proceedings of the 2019 2nd International Conference on Signal Processing
      and Machine Learning
J2  - SPML '19
SP  - 103–107
PY  - 2019
DA  - 2019
PB  - Association for Computing Machinery
AB  - Due to the low accuracy and efficiency of traditional manual and existing
      automated interpretation of ECG, misdiagnosis and missed diagnosis are
      easy to occur. Studies have shown that, artificial intelligence technology
      is the direction of ECG diagnosis in the future. The wide application of
      artificial intelligence in ECG diagnostic system will effectively promote
      the rapid development of electrocardiography and improve the level of
      clinical prevention, early warning and treatment as well as prognosis
      evaluation. Based on the research situation of our research group, we
      summarized and introduced the research progress of using artificial
      intelligence technology to assist ECG diagnosis at home and abroad in this
      paper.
DO  - 10.1145/3372806.3372807
C1  - New York, NY, USA
UR  - https://doi.org/10.1145/3372806.3372807
UR  - http://dx.doi.org/10.1145/3372806.3372807
KW  - Artificial intelligence, Electrocardiogram
ER  - 

TY  - JOUR
AU  - Fergus, Paul
AU  - Montañez, Casimiro Curbelo
AU  - Abdulaimma, Basma
AU  - Lisboa, Paulo
AU  - Chalmers, Carl
AU  - Pineles, Beth
TI  - Utilizing Deep Learning and Genome Wide Association Studies for
      Epistatic-Driven Preterm Birth Classification in African-American Women
T2  - IEEE/ACM Trans. Comput. Biol. Bioinformatics
VL  - 17
IS  - 2
SP  - 668–678
PY  - 2020
DA  - 2020/3
PB  - IEEE Computer Society Press
CY  - Washington, DC, USA
AB  - Genome-Wide Association Studies (GWAS) are used to identify statistically
      significant genetic variants in case-control studies. The main objective
      is to find single nucleotide polymorphisms (SNPs) that influence a
      particular phenotype (i.e., disease trait). GWAS typically use a p-value
      threshold of $5*10^-8$5*10-8 to identify highly ranked SNPs. While this
      approach has proven useful for detecting disease-susceptible SNPs,
      evidence has shown that many of these are, in fact, false positives.
      Consequently, there is some ambiguity about the most suitable threshold
      for claiming genome-wide significance. Many believe that using lower
      p-values will allow us to investigate the joint epistatic interactions
      between SNPs and provide better insights into phenotype expression. One
      example that uses this approach is multifactor dimensionality reduction
      (MDR), which identifies combinations of SNPs that interact to influence a
      particular outcome. However, computational complexity is increased
      exponentially as a function of higher-order combinations making approaches
      like MDR difficult to implement. Even so, understanding epistatic
      interactions in complex diseases is a fundamental component for robust
      genotype-phenotype mapping. In this paper, we propose a novel framework
      that combines GWAS quality control and logistic regression with deep
      learning stacked autoencoders to abstract higher-order SNP interactions
      from large, complex genotyped data for case-control classification tasks
      in GWAS analysis. We focus on the challenging problem of classifying
      preterm births which has a strong genetic component with unexplained
      heritability reportedly between 20-40 percent. A GWAS data set, obtained
      from dbGap is utilised, which contains predominantly urban low-income
      African-American women who had normal and preterm deliveries. Epistatic
      interactions from original SNP sequences were extracted through a deep
      learning stacked autoencoder model and used to fine-tune a classifier for
      discriminating between term and preterm births observations. All models
      are evaluated using standard binary classifier performance metrics. The
      findings show that important information pertaining to SNPs and epistasis
      can be extracted from 4,666 raw SNPs generated using logistic regression
      (p-value = $5*10^-3$5*10-3) and used to fit a highly accurate classifier
      model. The following results (Sen = 0.9562, Spec = 0.8780, Gini = 0.9490,
      Logloss = 0.5901, AUC = 0.9745, and MSE = 0.2010) were obtained using 50
      hidden nodes and (Sen = 0.9289, Spec = 0.9591, Gini = 0.9651, Logloss =
      0.3080, AUC = 0.9825, and MSE = 0.0942) using 500 hidden nodes. The
      results were compared with a Support Vector Machine (SVM), a Random Forest
      (RF), and a Fishers Linear Discriminant Analysis classifier, which all
      failed to improve on the deep learning approach.
SN  - 1545-5963
DO  - 10.1109/TCBB.2018.2868667
UR  - https://doi.org/10.1109/TCBB.2018.2868667
UR  - http://dx.doi.org/10.1109/TCBB.2018.2868667
ER  - 

TY  - JOUR
AU  - Dinakarrao, Sai Manoj Pudukotai
AU  - Jantsch, Axel
AU  - Shafique, Muhammad
TI  - Computer-Aided Arrhythmia Diagnosis with Bio-Signal Processing: A Survey
      of Trends and Techniques
T2  - ACM Comput. Surv.
VL  - 52
IS  - 2
PY  - 2019
DA  - 2019/3
PB  - Association for Computing Machinery
CY  - New York, NY, USA
AB  - Signals obtained from a patient, i.e., bio-signals, are utilized to
      analyze the health of patient. One such bio-signal of paramount importance
      is the electrocardiogram (ECG), which represents the functioning of the
      heart. Any abnormal behavior in the ECG signal is an indicative measure of
      a malfunctioning of the heart, termed an arrhythmia condition. Due to the
      involved complexities such as lack of human expertise and high probability
      to misdiagnose, long-term monitoring based on computer-aided diagnosis
      (CADiag) is preferred. There exist various CADiag techniques for
      arrhythmia diagnosis with their own benefits and limitations. In this
      work, we classify the arrhythmia detection approaches that make use of
      CADiag based on the utilized technique. A vast number of techniques useful
      for arrhythmia detection, their performances, the involved complexities,
      and comparison among different variants of same technique and across
      different techniques are discussed. The comparison of different techniques
      in terms of their performance for arrhythmia detection and its suitability
      for hardware implementation toward body-wearable devices is discussed in
      this work.
SN  - 0360-0300
DO  - 10.1145/3297711
UR  - https://doi.org/10.1145/3297711
UR  - http://dx.doi.org/10.1145/3297711
KW  - support-vector machine, neural networks, computer-aided diagnosis, arrhythmia detection, Electrocardiogram (ECG), machine learning, health-care
ER  - 

TY  - CPAPER
AU  - Benchaira, Khadidja
AU  - Bitam, Salim
AU  - Mellouk, Abdelhamid
AU  - Tahri, Adel
AU  - Okbi, Ridha
TI  - AfibPred: A Novel Atrial Fibrillation Prediction Approach Based on Short
      Single-Lead ECG Using Deep Transfer Knowledge
T2  - Proceedings of the 4th International Conference on Big Data and Internet
      of Things
J2  - BDIoT'19
PY  - 2019
DA  - 2019
PB  - Association for Computing Machinery
AB  - According to the World Health Organization, cardiovascular disease (CVD)
      is the leading cause of death worldwide. One of the most common heart
      diseases that lead to stroke and some other heart problems is an Atrial
      Fibrillation (AFib). To cope with this dangerous risk, an early diagnosis
      of CVD is a global emergency helping patients to get timely treatment, and
      decreasing the prevalence of mortality. The early diagnosis of CVD can be
      conducted by an efficient and accurate analysis of a heart
      electrocardiogram (ECG) signal. In this paper, we propose a novel atrial
      fibrillation prediction approach called (AfibPred). AfibPred is based on
      the recent deep transfer learning technology to detect AFib disease
      through reusing knowledge gained from classifying some various CVD
      diseases. This proposal is consisted of three main processes, the first
      one is to discover pretrained models trained on the large multi-leads
      dataset, whereas the second process exploits the pretrained models for
      classifying Atrial Fibrillation (AFib), Noisy (P), Normal (N) and Other
      rhythms (O) by analyzing short single-lead ECG signal. Finally, we are
      stacking different models gained using Extreme Gradient Boosting
      (XG-boost) method. After a set of validations, the best trained AfibPred
      achieved an overall F1-score of 97%, and AFib F1-score of 99% proving the
      accuracy of AFib prediction.
DO  - 10.1145/3372938.3372964
C1  - New York, NY, USA
UR  - https://doi.org/10.1145/3372938.3372964
UR  - http://dx.doi.org/10.1145/3372938.3372964
KW  - Deep learning, Model Stacking, Physionet, Electrocardiogram, Transfer Learning, short single lead ECG dataset, Atrial Fibrillation, China Physiological Signal Challenge
ER  - 

TY  - JOUR
AU  - Wang, Xuyu
AU  - Huang, Runze
AU  - Yang, Chao
AU  - Mao, Shiwen
TI  - Smartphone Sonar-Based Contact-Free Respiration Rate Monitoring
T2  - ACM Trans. Comput. Healthcare
VL  - 2
IS  - 2
PY  - 2021
DA  - 2021/2
PB  - Association for Computing Machinery
CY  - New York, NY, USA
AB  - Vital sign (e.g., respiration rate) monitoring has become increasingly
      more important because it offers useful clues about medical conditions
      such as sleep disorders. There is a compelling need for technologies that
      enable contact-free and easy deployment of vital sign monitoring over an
      extended period of time for healthcare. In this article, we present a
      SonarBeat system to leverage a phase-based active sonar to monitor
      respiration rates with smartphones. We provide a sonar phase analysis and
      discuss the technical challenges for respiration rate estimation utilizing
      an inaudible sound signal. Moreover, we design and implement the SonarBeat
      system, with components including signal generation, data extraction,
      received signal preprocessing, and breathing rate estimation with Android
      smartphones. Our extensive experimental results validate the superior
      performance of SonarBeat in different indoor environment settings.
SN  - 2691-1957
DO  - 10.1145/3436822
UR  - https://doi.org/10.1145/3436822
UR  - http://dx.doi.org/10.1145/3436822
KW  - smartphone apps, respiration rate monitoring, Channel state information, health sensing, healthcare Internet of Things (IoT)
ER  - 

TY  - JOUR
AU  - Zhang, Yongan
AU  - Banta, Anton
AU  - Fu, Yonggan
AU  - John, Mathews M
AU  - Post, Allison
AU  - Razavi, Mehdi
AU  - Cavallaro, Joseph
AU  - Aazhang, Behnaam
AU  - Lin, Yingyan
TI  - RT-RCG: Neural Network and Accelerator Search Towards Effective and
      Real-Time ECG Reconstruction from Intracardiac Electrograms
T2  - J. Emerg. Technol. Comput. Syst.
VL  - 18
IS  - 2
PY  - 2022
DA  - 2022/3
PB  - Association for Computing Machinery
CY  - New York, NY, USA
AB  - There exists a gap in terms of the signals provided by pacemakers (i.e.,
      intracardiac electrogram (EGM)) and the signals doctors use (i.e., 12-lead
      electrocardiogram (ECG)) to diagnose abnormal rhythms. Therefore, the
      former, even if remotely transmitted, are not sufficient for doctors to
      provide a precise diagnosis, let alone make a timely intervention. To
      close this gap and make a heuristic step towards real-time critical
      intervention in instant response to irregular and infrequent ventricular
      rhythms, we propose a new framework dubbed RT-RCG to automatically search
      for (1) efficient Deep Neural Network (DNN) structures and then (2)
      corresponding accelerators, to enable Real-Time and high-quality
      Reconstruction of ECG signals from EGM signals. Specifically, RT-RCG
      proposes a new DNN search space tailored for ECG reconstruction from EGM
      signals and incorporates a differentiable acceleration search (DAS) engine
      to efficiently navigate over the large and discrete accelerator design
      space to generate optimized accelerators. Extensive experiments and
      ablation studies under various settings consistently validate the
      effectiveness of our RT-RCG. To the best of our knowledge, RT-RCG is the
      first to leverage neural architecture search (NAS) to simultaneously
      tackle both reconstruction efficacy and efficiency.
SN  - 1550-4832
DO  - 10.1145/3465372
UR  - https://doi.org/10.1145/3465372
UR  - http://dx.doi.org/10.1145/3465372
KW  - discrete space search, electronic design automation, Feature selection
ER  - 

TY  - CPAPER
AU  - Emaimo, Alice John
AU  - Emaimo, John
TI  - The Contemporary Issues in Medico-Social, Sanitary Protection of Mother
      and Child; Health Care Facilities, Awareness and Management of Primary
      Health Care Services in Nigeria
T2  - 2021 5th International Conference on Medical and Health Informatics
J2  - ICMHI 2021
SP  - 239–248
PY  - 2021
DA  - 2021
PB  - Association for Computing Machinery
AB  - This study is focused on contemporaneous longer-term acute issues for
      mother child under five. It is an expository work targeted to uncover lack
      of access to Primary Health Care Services (PHCS) which has consistently
      posed serious health risks in Nigerian society, especially in rural areas,
      where health facilities are largely inadequate or absent in extreme cases.
      COVID-19 has played an important role in disclosing lapses of health
      facilities in most countries around the world and Nigeria is not an
      exception. Therefore, it takes cognizance of the mother and child health,
      pre and post antenatal well-being. Previous studies examination indicated
      that about one in every six children dies before age five in Nigeria. This
      suggests that improved access to adequate health care holds great
      potential for improved child survival. However, there has not been an
      enough systematic attempt to examine the effects of these barriers to
      health care on under-five mortality in Nigerian rural areas. This study is
      designed to address this knowledge gap. Method and materials: Online
      survey monkey tool (OSMT) aims to collect data and measure accuracy
      performance for proper feedback was employed. A structured questionnaire
      was used to send across 107 pregnant women in some rural areas in Nigeria
      for a period of one month and 2 weeks and they responded through emails,
      Facebook etc. due to Covid-19 protocol and restrictions. A total of 67
      persons responded. Their feedback was processed, analyzed and presented in
      graphics. Objective: To ascertain the health situation of mother and child
      in Nigerian rural communities and the other prevalence factors influencing
      access to primary health care services. Results and discussion- We found
      95.52% respondents align with the fact that health of the mothers and
      children is a public health priority, 79.10% agreed that progress in
      newborn health does not require expansive technology. 83.82% subscribed to
      the idea that an urgent need is required t develop effective ways to
      organizing continuity of care during those first weeks after birth etc.
      Conclusion: Findings of this study stressed the need for improved access
      to adequate health care in rural areas through the elimination of barriers
      to access and education awareness. This study would enable health agencies
      and planners in the country to achieve a significant reduction in
      childhood and mother mortality in the long run.
DO  - 10.1145/3472813.3473197
C1  - New York, NY, USA
UR  - https://doi.org/10.1145/3472813.3473197
UR  - http://dx.doi.org/10.1145/3472813.3473197
KW  - malnutrition, mortality, rural, Primary health
ER  - 

TY  - CPAPER
AU  - Mastrianni, Angela
AU  - Sarcevic, Aleksandra
AU  - Chung, Lauren
AU  - Zakeri, Issa
AU  - Alberto, Emily
AU  - Milestone, Zachary
AU  - Marsic, Ivan
AU  - Burd, Randall S
TI  - Designing Interactive Alerts to Improve Recognition of Critical Events in
      Medical Emergencies
T2  - Designing Interactive Systems Conference 2021
J2  - DIS '21
SP  - 864–878
PY  - 2021
DA  - 2021
PB  - Association for Computing Machinery
AB  - Vital sign values during medical emergencies can help clinicians recognize
      and treat patients with life-threatening injuries. Identifying abnormal
      vital signs, however, is frequently delayed and the values may not be
      documented at all. In this mixed-methods study, we designed and evaluated
      a two-phased visual alert approach for a digital checklist in trauma
      resuscitation that informs users about undocumented vital signs. Using an
      interrupted time series analysis, we compared documentation in the periods
      before (two years) and after (four months) the introduction of the alerts.
      We found that introducing alerts led to an increase in documentation
      throughout the post-intervention period, with clinicians documenting vital
      signs earlier. Interviews with users and video review of cases showed that
      alerts were ineffective when clinicians engaged less with the checklist or
      set the checklist down to perform another activity. From these findings,
      we discuss approaches to designing alerts for dynamic team-based settings.
DO  - 10.1145/3461778.3462051
C1  - New York, NY, USA
UR  - https://doi.org/10.1145/3461778.3462051
UR  - http://dx.doi.org/10.1145/3461778.3462051
KW  - interrupted time series analysis, mixed methods, Cognitive aids, alert fatigue, alerts, decision support systems, trauma resuscitation
ER  - 

TY  - CPAPER
AU  - Comito, Carmela
AU  - Falcone, Deborah
AU  - Forestiero, Agostino
TI  - Diagnosis Prediction Based on Similarity of Patients Physiological
      Parameters
T2  - Proceedings of the 2021 IEEE/ACM International Conference on Advances in
      Social Networks Analysis and Mining
J2  - ASONAM '21
SP  - 487–494
PY  - 2021
DA  - 2021
PB  - Association for Computing Machinery
AB  - Medical staff can be considerably supported in patient healthcare delivery
      thanks to the adoption of machine learning and deep learning methods by
      enhancing clinicians decisions and analysis with targeted clinical
      knowledge, patient information, and other health data. This paper proposes
      a learning methodology that, on the basis of the current patient health
      status, clinical history, diagnostic and laboratory results, provides
      insights for clinicians in the diagnosis and therapy decision processes.
      The approach relies on the concept that patients with similar vital signs
      patterns are, in all probability, affected by the same or very similar
      health problems. Thus, they can have the same or very similar diagnoses.
      Patients physiological signals are modeled as time series and the
      similarity among them is exploited. The method is formulated as a
      classification problem in which an ad-hoc multi-label k-nearest neighbor
      approach is combined with similarity concepts based on word embedding.
      Experimental results on real-world clinical data have shown that the
      proposed approach allows detecting diagnoses with a precision up to about
      75%.
DO  - 10.1145/3487351.3490962
C1  - New York, NY, USA
UR  - https://doi.org/10.1145/3487351.3490962
UR  - http://dx.doi.org/10.1145/3487351.3490962
KW  - time series analysis, diagnosis prediction, word embedding, patients similarity
ER  - 

TY  - CPAPER
AU  - Kaltiokallio, Ossi Johannes
AU  - Yigitler, Hüseyin
AU  - Jäntti, Riku
AU  - Patwari, Neal
TI  - Non-Invasive Respiration Rate Monitoring Using a Single COTS TX-RX Pair
T2  - Proceedings of the 13th International Symposium on Information Processing
      in Sensor Networks
J2  - IPSN '14
SP  - 59–70
PY  - 2014
DA  - 2014
PB  - IEEE Press
AB  - Respiratory rate is an important vital sign that can indicate progression
      of illness but to also predict rapid decline in health. For the purpose,
      non-contact monitoring systems are becoming more popular due to the
      self-evident increase in patient comfort. As a cost effective solution for
      non-invasive breathing monitoring, utilizing the received signal strength
      measurements of inexpensive transceivers has been proposed. However, the
      applicability of the available solutions is limited since they rely on
      numerous sensors. In this work, considerable improvement is made, and a
      respiratory rate monitoring system based on a single commercial
      off-the-shelf transmitter-receiver pair is presented. Methods that enable
      estimation and enhance the accuracy are presented and their effects are
      evaluated. Moreover, it is empirically demonstrated that the performance
      of the system is comparable to the accuracy of a high-end device for 3-4
      orders of magnitude less price; achieving mean absolute error of 0.12
      breaths per minute in the most realistic scenario of the experiments.
C1  - Berlin, Germany
KW  - received signal strength, cots transceivers, wireless sensor networks, respiratory rate monitoring
ER  - 

TY  - CPAPER
AU  - Lu, Qiuhao
AU  - de Silva, Nisansa
AU  - Kafle, Sabin
AU  - Cao, Jiazhen
AU  - Dou, Dejing
AU  - Nguyen, Thien Huu
AU  - Sen, Prithviraj
AU  - Hailpern, Brent
AU  - Reinwald, Berthold
AU  - Li, Yunyao
TI  - Learning Electronic Health Records through Hyperbolic Embedding of Medical
      Ontologies
T2  - Proceedings of the 10th ACM International Conference on Bioinformatics,
      Computational Biology and Health Informatics
J2  - BCB '19
SP  - 338–346
PY  - 2019
DA  - 2019
PB  - Association for Computing Machinery
AB  - Unplanned intensive care units (ICU) readmissions and in-hospital
      mortality of patients are two important metrics for evaluating the quality
      of hospital care. Identifying patients with higher risk of readmission to
      ICU or of mortality can not only protect those patients from potential
      dangers, but also reduce the high costs of healthcare. In this work, we
      propose a new method to incorporate information from the Electronic Health
      Records (EHRs) of patients and utilize hyperbolic embeddings of a medical
      ontology (i.e., ICD-9) in the prediction model. The results prove the
      effectiveness of our method and show that hyperbolic embeddings of
      ontological concepts give promising performance.
DO  - 10.1145/3307339.3342148
C1  - New York, NY, USA
UR  - https://doi.org/10.1145/3307339.3342148
UR  - http://dx.doi.org/10.1145/3307339.3342148
KW  - mortality prediction, readmission prediction, medical ontology, graph embedding
ER  - 

TY  - CPAPER
AU  - Agbo, Cornelius C
AU  - Mahmoud, Qusay H
AU  - Eklund, J Mikael
TI  - An Architecture for Cloud-Assisted Clinical Support System for Patient
      Monitoring and Disease Detection In Mobile Environments
T2  - Proceedings of the 12th EAI International Conference on Pervasive
      Computing Technologies for Healthcare
J2  - PervasiveHealth '18
SP  - 245–250
PY  - 2018
DA  - 2018
PB  - Association for Computing Machinery
AB  - Opportunities exist to improve healthcare delivery by extending to the
      domain of mobile healthcare the emerging clinical support system that
      facilitates patient monitoring and early disease detection. Current
      research focuses on hospitallevel patient monitoring using an automated
      clinical support system. A similar system can be adapted to support
      medical monitoring and remote care for mobile patients. Unlike the
      hospital environment where stationary computing infrastructures can be
      leveraged for the medical data acquisition, processing and storage, the
      mobile healthcare environment may rely solely on mobile devices, such as a
      smartphone, to acquire and process the medical data. Given that the mobile
      devices are constrained by energy, processing and storage capabilities,
      outsourcing some of the operations to the cloud is a plausible approach.
      Cloud-assisted clinical support system for mobile patients creates more
      opportunities for healthcare delivery, but there are attendant challenges
      that must be considered in the development of the system. This paper
      identifies these opportunities and the challenges that exist with the
      development of cloud-assisted clinical support system for patient
      monitoring and disease detection in mobile environments, and introduces an
      architecture for developing the system, with a proof of concept.
DO  - 10.1145/3240925.3240944
C1  - New York, NY, USA
UR  - https://doi.org/10.1145/3240925.3240944
UR  - http://dx.doi.org/10.1145/3240925.3240944
KW  - Mobile healthcare, physiological data, disease detection, patient monitoring, ECG analysis, clinical support system, heartbeat detection, arrhythmia detection
ER  - 

TY  - CPAPER
AU  - Lioulemes, Alexandros
AU  - Papakostas, Michalis
AU  - Gieser, Shawn N
AU  - Toutountzi, Theodora
AU  - Abujelala, Maher
AU  - Gupta, Sanika
AU  - Collander, Christopher
AU  - Mcmurrough, Christoper D
AU  - Makedon, Fillia
TI  - A Survey of Sensing Modalities for Human Activity, Behavior, and
      Physiological Monitoring
T2  - Proceedings of the 9th ACM International Conference on PErvasive
      Technologies Related to Assistive Environments
J2  - PETRA '16
PY  - 2016
DA  - 2016
PB  - Association for Computing Machinery
AB  - In this paper, we present a survey of emerging technologies for
      non-invasive human activity, behavior, and physiological sensing. The
      survey focuses on technologies that are close to entering the commercial
      market, or have only recently become available. We intend for this survey
      to give researchers in any field relevant to human data collection an
      overview of currently accessible devices and sensing modalities, their
      capabilities, and how the technologies will mature with time.
DO  - 10.1145/2910674.2910711
C1  - New York, NY, USA
UR  - https://doi.org/10.1145/2910674.2910711
UR  - http://dx.doi.org/10.1145/2910674.2910711
KW  - Wearable Sensors, Human Activity Monitoring, Human-Computer Interaction, Pervasive Computing
ER  - 

TY  - CPAPER
AU  - Tian, Cuihua
AU  - Zhang, Yiping
AU  - Gao, Jingmin
AU  - Hu, Zhigang
TI  - Arrhythmia Classification Using 2D-CNN Models
T2  - The 6th International Conference on Control Engineering and Artificial
      Intelligence
J2  - CCEAI 2022
SP  - 34–37
PY  - 2022
DA  - 2022
PB  - Association for Computing Machinery
AB  - Electrocardiogram (ECG) is one of the main tools to diagnose arrhythmia.
      The accurate identification of ECG signal can not only help doctors make
      better diagnosis, but also prevent the occurrence of cardiovascular
      disease. However, the current arrhythmia classification algorithms often
      need to be based on a large number of data sets, which reduces the
      scalability and practical significance of the classification algorithm.
      Our research proposes to use Siamese neural network based on 2D-CNN to
      extract the features of two-dimensional ECG signals. By calculating the
      Contrastive Loss and training the feature extraction model, we can judge
      the category of arrhythmia. The experimental results show that compared
      with other methods, this method not only has simple network structure, but
      also can be trained with fewer samples. For the five types of arrhythmias
      with fewer samples, the average accuracy is 97.13%.
DO  - 10.1145/3522749.3523080
C1  - New York, NY, USA
UR  - https://doi.org/10.1145/3522749.3523080
UR  - http://dx.doi.org/10.1145/3522749.3523080
KW  - 2D-CNN, Arrhythmia, ECG, Siamese neural network
ER  - 

TY  - JOUR
AU  - Hurley, Nathan C
AU  - Spatz, Erica S
AU  - Krumholz, Harlan M
AU  - Jafari, Roozbeh
AU  - Mortazavi, Bobak J
TI  - A Survey of Challenges and Opportunities in Sensing and Analytics for Risk
      Factors of Cardiovascular Disorders
T2  - ACM Trans. Comput. Healthcare
VL  - 2
IS  - 1
PY  - 2021
DA  - 2021/12
PB  - Association for Computing Machinery
CY  - New York, NY, USA
AB  - Cardiovascular disorders cause nearly one in three deaths in the United
      States. Short- and long-term care for these disorders is often determined
      in short-term settings. However, these decisions are made with minimal
      longitudinal and long-term data. To overcome this bias towards data from
      acute care settings, improved longitudinal monitoring for cardiovascular
      patients is needed. Longitudinal monitoring provides a more comprehensive
      picture of patient health, allowing for informed decision making. This
      work surveys sensing and machine learning in the field of remote health
      monitoring for cardiovascular disorders. We highlight three needs in the
      design of new smart health technologies: (1) need for sensing technologies
      that track longitudinal trends of the cardiovascular disorder despite
      infrequent, noisy, or missing data measurements; (2) need for new analytic
      techniques designed in a longitudinal, continual fashion to aid in the
      development of new risk prediction techniques and in tracking disease
      progression; and (3) need for personalized and interpretable machine
      learning techniques, allowing for advancements in clinical decision
      making. We highlight these needs based upon the current state of the art
      in smart health technologies and analytics. We then discuss opportunities
      in addressing these needs for development of smart health technologies for
      the field of cardiovascular disorders and care.
SN  - 2691-1957
DO  - 10.1145/3417958
UR  - https://doi.org/10.1145/3417958
UR  - http://dx.doi.org/10.1145/3417958
KW  - cardiovascular risk factors, Cardiovascular disease, sensors, patient analytics, smart health, longitudinal monitoring
ER  - 

TY  - CPAPER
AU  - Hirales-Carbajal, Adán
AU  - Escobedo, Lizbeth
TI  - UTIW: Urinary Tract Infection Workflow System towards Early and Automatic
      Detection of Urinary Infection during Pregnancy
T2  - Proceedings of the 13th EAI International Conference on Pervasive
      Computing Technologies for Healthcare
J2  - PervasiveHealth'19
SP  - 462–468
PY  - 2019
DA  - 2019
PB  - Association for Computing Machinery
AB  - Worldwide Fetal-Maternal morbidity and mortality is frightfully high. Most
      of these diseases occur in developing countries. One of the main reasons
      of this problem, after gestational hypertension and complications in
      childbirth, is infections. Infections are most of the times hard to detect
      by the patient. Urinary Tract Infections (UTI) during pregnancy is one of
      the main reasons of fetal-maternal morbidity and mortality in Mexico.
      Among others, the pervasiveness and heterogeneity of data generated
      complicates early diagnosis and treatment of UTI. In this study, two
      hundred, randomly chosen, medical records and notes corresponding to
      pregnant patients with and without UTI were analyzed to find association
      rules for UTI positive cases. We found that most of the occurring rules
      show how physicians strive toward discovering the presence of sexually
      transmitted diseases or infections and that patients are less likely to be
      auscultated for symptoms that lead to miscarriage. A four-phase data
      analysis workflow, referred to as UTIW (Urinary Tract Infection Workflow)
      for discovering association rules in patients with UTI is proposed.
DO  - 10.1145/3329189.3329238
C1  - New York, NY, USA
UR  - https://doi.org/10.1145/3329189.3329238
UR  - http://dx.doi.org/10.1145/3329189.3329238
KW  - digitalization of healthcare, pervasive health, data analysis, Pregnancy health, fetal-maternal morbidity, fetal-maternal mortality
ER  - 

TY  - CPAPER
AU  - Mandyam, Aishwarya
AU  - Yoo, Elizabeth C
AU  - Soules, Jeff
AU  - Laudanski, Krzysztof
AU  - Engelhardt, Barbara E
TI  - COP-E-CAT: Cleaning and Organization Pipeline for EHR Computational and
      Analytic Tasks
T2  - Proceedings of the 12th ACM Conference on Bioinformatics, Computational
      Biology, and Health Informatics
J2  - BCB '21
PY  - 2021
DA  - 2021
PB  - Association for Computing Machinery
AB  - In order to ensure that analyses of complex electronic healthcare record
      (EHR) data are reproducible and generalizable, it is crucial for
      researchers to use comparable preprocessing, filtering, and imputation
      strategies. We introduce COP-E-CAT: Cleaning and Organization Pipeline for
      EHR Computational and Analytic Tasks, an open-source processing and
      analysis software for MIMIC-IV, a ubiquitous benchmark EHR dataset.
      COP-E-CAT allows users to select filtering characteristics and preprocess
      covariates to generate data structures for use in downstream analysis
      tasks. This user-friendly approach shows promise in facilitating
      reproducibility and comparability among studies that leverage the MIMIC-IV
      data, and enhances EHR accessibility to a wider spectrum of researchers
      than current data processing methods. We demonstrate the versatility of
      our workflow by describing three use cases: ensemble prediction,
      reinforcement learning, and dimension reduction. The software is available
      at: https://github.com/eyeshoe/cop-e-cat.
DO  - 10.1145/3459930.3469536
C1  - New York, NY, USA
UR  - https://doi.org/10.1145/3459930.3469536
UR  - http://dx.doi.org/10.1145/3459930.3469536
KW  - reinforcement learning, electronic health records, health informatics
ER  - 

TY  - CPAPER
AU  - Liu, Jian
AU  - Wang, Yan
AU  - Chen, Yingying
AU  - Yang, Jie
AU  - Chen, Xu
AU  - Cheng, Jerry
TI  - Tracking Vital Signs During Sleep Leveraging Off-the-Shelf WiFi
T2  - Proceedings of the 16th ACM International Symposium on Mobile Ad Hoc
      Networking and Computing
J2  - MobiHoc '15
SP  - 267–276
PY  - 2015
DA  - 2015
PB  - Association for Computing Machinery
AB  - Tracking human vital signs of breathing and heart rates during sleep is
      important as it can help to assess the general physical health of a person
      and provide useful clues for diagnosing possible diseases. Traditional
      approaches (e.g., Polysomnography (PSG)) are limited to clinic usage.
      Recent radio frequency (RF) based approaches require specialized devices
      or dedicated wireless sensors and are only able to track breathing rate.
      In this work, we propose to track the vital signs of both breathing rate
      and heart rate during sleep by using off-the-shelf WiFi without any
      wearable or dedicated devices. Our system re-uses existing WiFi network
      and exploits the fine-grained channel information to capture the minute
      movements caused by breathing and heart beats. Our system thus has the
      potential to be widely deployed and perform continuous long-term
      monitoring. The developed algorithm makes use of the channel information
      in both time and frequency domain to estimate breathing and heart rates,
      and it works well when either individual or two persons are in bed. Our
      extensive experiments demonstrate that our system can accurately capture
      vital signs during sleep under realistic settings, and achieve comparable
      or even better performance comparing to traditional and existing
      approaches, which is a strong indication of providing non-invasive,
      continuous fine-grained vital signs monitoring without any additional
      cost.
DO  - 10.1145/2746285.2746303
C1  - New York, NY, USA
UR  - https://doi.org/10.1145/2746285.2746303
UR  - http://dx.doi.org/10.1145/2746285.2746303
KW  - sleep monitoring, wifi, channel state information (csi), vital signs
ER  - 

TY  - CPAPER
AU  - Suryawanshi, Vaishali P
AU  - Phalnikar, Rashmi S
AU  - Dixit, Subhal
AU  - Agarwal, Sweety
TI  - Extending Nutritional Risk Screening in Critically Ill Patients Using IoT
      Devices
T2  - Proceedings of the 2018 International Conference on Communication
      Engineering and Technology
J2  - ICCET '18
SP  - 45–47
PY  - 2018
DA  - 2018
PB  - Association for Computing Machinery
AB  - The NUTRIC score (Nutrition Risk in the Critically Ill) is a method
      designed to calculate the risk of critically ill patients developing
      adverse conditions that is likely be improved by optimal nutritional
      therapy. The objective of this study is to validate the NUTRIC score for
      aggressive nutrition therapy and identify critically ill patients that are
      most likely to benefit from macronutrients with an aim to improving
      mortality rate. A logistic model is proposed to identify the relationship
      between the observed parameters of NUTRIC score like age, APACHE II score,
      SOFA score and number of co-morbidities using statistical methods and
      further authenticate it. The relationship between these parameters is
      often aggravated in the ICU due to the hypermetabolic nature of critical
      illness. This care can be extended by use of IoT devices which may be
      wearable for monitoring patients health. It will help not only to keep
      track patient's health, but to improve how the physicians deliver care as
      well. New technology innovations can be leveraged in nutritional health
      care context to monitor patients remotely.
DO  - 10.1145/3194244.3194259
C1  - New York, NY, USA
UR  - https://doi.org/10.1145/3194244.3194259
UR  - http://dx.doi.org/10.1145/3194244.3194259
KW  - Critically ill patient, Nutritional risk, Mortality rate, NUTRIC score, Malnutrition screening
ER  - 
