# Supplementary material for: Exploring Computational Techniques in Preprocessing Neonatal Physiological Signals for Detecting Adverse Outcomes: Scoping Review
Source: Interact J Med Res. 2024 Aug 20;13:e46946. doi: 10.2196/46946 (PMC11372324; doi:10.2196/46946)
Supplement: Multimedia Appendix 2 [file ijmr_v13i1e46946_app2.zip › Bibliography/ACM/acm_2.ris]

TY  - CPAPER
AU  - Chen, Claudia
AU  - Wu, Robert
AU  - Khan, Hashim
AU  - Truong, Khai
AU  - Chevalier, Fanny
TI  - VIDDE: Visualizations for Helping People with COPD Interpret Dyspnea
      During Exercise
T2  - The 23rd International ACM SIGACCESS Conference on Computers and
      Accessibility
J2  - ASSETS '21
PY  - 2021
DA  - 2021
PB  - Association for Computing Machinery
AB  - People with chronic obstructive pulmonary disease (COPD) experience
      dyspnea and dyspnea-related distress and anxiety (DDA) upon physical
      exertion. When performing supervised exercise, measurement of
      physiological data, such as heart rate (HR) and blood oxygen saturation
      (O2sat), are commonly used for safety, but the impacts of such monitoring
      on their perceptions and behaviour have not previously been studied. This
      paper investigates the effect of presenting live physiological data to
      people with COPD during exercise with a focus on its impact on perceptions
      of dyspnea intensity (DI) and DDA. Informed by formative interviews with
      15 people with COPD, we design VIDDE, an exercise companion tool
      visualizing live data from a pulse oximeter, and evaluate its effect on DI
      and DDA through case studies involving 3 participants with COPD exercising
      at their homes. We also conducted design probe interviews with 6 more
      participants with COPD to investigate their needs and design requirements
      for an exercise-companion application that featured physiological data
      monitoring. Our results suggest that presenting live physiological data
      during exercise is of value, and can contribute to reduced DDA, better
      understanding of breathlessness sensations, while providing sufficient
      reassurance to encourage physical activity.
DO  - 10.1145/3441852.3471204
C1  - New York, NY, USA
UR  - https://doi.org/10.1145/3441852.3471204
UR  - http://dx.doi.org/10.1145/3441852.3471204
KW  - biofeedback, physiological data, COPD, dyspnea-related anxiety, visualization, dyspnea
ER  - 

TY  - CPAPER
AU  - Nurfaidah, Andi
AU  - Ansariadi, 
AU  - Suriah, 
TI  - The Quality of Antenatal Care in Integrated Service Post of Urban and
      Rural Areas of Jeneponto Regency in 2016
T2  - Proceedings of the International Conference on Healthcare Service
      Management 2018
J2  - ICHSM '18
SP  - 15–19
PY  - 2018
DA  - 2018
PB  - Association for Computing Machinery
AB  - The aim this work was to compare the quality of Antenatal Care (ANC) given
      in integrated service post in urban area and the one in rural area of
      Jeneponto Regency.This research was a cross sectional study design. The
      samples were all pregnant women having ANC treatment in integrated service
      post in both urban and rural areas of Jeneponto Regency. The samples
      consisted of 236 respondents selected using cluster sampling. The data
      were analyzed using computer with SPSS application by means of cross
      tabulation test. The results of the research indicate that ANC serviced to
      pregnant women in integrated service post in the urban and rural are
      respectively the height measurement of 54.5% and 45.5%, balanced body
      weight respectively 50.2% and 49.8%, upper arm circumference measurements
      respectively 55.9% and 44.1%, fundus height measurements respectively
      46.9% and 53.1%, fetal heart rate measurement respectively 49.7 and 50.3%,
      screening TT respectively 50.3% and 49.7%, and the provision of tablet Fe
      50.0% respectively. The study concluded there was no difference in the
      quality of ANC services in integrated service post urban areas with rural
      areas in terms of component height measurement, weighing, measuring blood
      pressure, fetal heart rate measurement, screening TT and administration Fe
      tablet. However, there are differences in quality of ANC services in
      integrated service post urban areas with integrated service post rural
      areas in terms of component measurement upper arm circumference and height
      measurements fundus mother in Jeneponto.
DO  - 10.1145/3242789.3242794
C1  - New York, NY, USA
UR  - https://doi.org/10.1145/3242789.3242794
UR  - http://dx.doi.org/10.1145/3242789.3242794
KW  - ANC, integrated service post, Quality
ER  - 

TY  - CONF
TI  - CHI '21: Proceedings of the 2021 CHI Conference on Human Factors in
      Computing Systems
PY  - 2021
DA  - 2021
PB  - Association for Computing Machinery
CY  - New York, NY, USA
SN  - 9781450380966
ER  - 

TY  - CPAPER
AU  - Williamson, James R
AU  - Quatieri, Thomas F
AU  - Helfer, Brian S
AU  - Horwitz, Rachelle
AU  - Yu, Bea
AU  - Mehta, Daryush D
TI  - Vocal Biomarkers of Depression Based on Motor Incoordination
T2  - Proceedings of the 3rd ACM International Workshop on Audio/Visual Emotion
      Challenge
J2  - AVEC '13
SP  - 41–48
PY  - 2013
DA  - 2013
PB  - Association for Computing Machinery
AB  - In Major Depressive Disorder (MDD), neurophysiologic changes can alter
      motor control [1, 2] and therefore alter speech production by influencing
      the characteristics of the vocal source, tract, and prosodics. Clinically,
      many of these characteristics are associated with psychomotor retardation,
      where a patient shows sluggishness and motor disorder in vocal
      articulation, affecting coordination across multiple aspects of production
      [3, 4]. In this paper, we exploit such effects by selecting features that
      reflect changes in coordination of vocal tract motion associated with MDD.
      Specifically, we investigate changes in correlation that occur at
      different time scales across formant frequencies and also across channels
      of the delta-mel-cepstrum. Both feature domains provide measures of
      coordination in vocal tract articulation while reducing effects of a
      slowly-varying linear channel, which can be introduced by time-varying
      microphone placements. With these two complementary feature sets, using
      the AVEC 2013 depression dataset, we design a novel Gaussian mixture model
      (GMM)-based multivariate regression scheme, referred to as Gaussian
      Staircase Regression, that provides a root-mean-squared-error (RMSE) of
      7.42 and a mean-absolute-error (MAE) of 5.75 on the standard Beck
      depression rating scale. We are currently exploring coordination measures
      of other aspects of speech production, derived from both audio and video
      signals.
DO  - 10.1145/2512530.2512531
C1  - New York, NY, USA
UR  - https://doi.org/10.1145/2512530.2512531
UR  - http://dx.doi.org/10.1145/2512530.2512531
KW  - incoordination, clinical assessment, motor control, major depressive disorder, correlation structure, vocal biomarkers, gaussian mixture models
ER  - 

TY  - CPAPER
AU  - Carbonaro, Nicola
AU  - Tognetti, Alessandro
AU  - Anania, Gaetano
AU  - De Rossi, Danilo
AU  - Cipresso, Pietro
AU  - Gaggioli, Andrea
AU  - Riva, Giuseppe
TI  - A Mobile Biosensor to Detect Cardiorespiratory Activity for Stress
      Tracking
T2  - Proceedings of the 7th International Conference on Pervasive Computing
      Technologies for Healthcare
J2  - PervasiveHealth '13
SP  - 440–445
PY  - 2013
DA  - 2013
PB  - ICST (Institute for Computer Sciences, Social-Informatics and
      Telecommunications Engineering)
AB  - Stress is an increasingly recognized phenomenon that has negative effects
      on growing numbers of people. Stress assessment is a complex issue, but
      different studies have shown that monitoring user psychophysiological
      parameter during daily life can be greatly helpful in stress evaluation.
      In this study a wearable biosensor platform able to collect physiological
      and behavioral parameters is reported. The developed wearable platform, in
      terms of hardware and processing algorithms, is described. Moreover the
      use of this wearable biosensor platform in combination with advanced
      simulation technologies, such as virtual reality offer interesting
      opportunities for innovative personal health-care solutions to stress. A
      recently founded European project, "INTERSTRESS -- Interreality in the
      management and treatment of stress-related disorders," will take into
      account these relevant aspects.
DO  - 10.4108/icst.pervasivehealth.2013.252357
C1  - Brussels, BEL
UR  - https://doi.org/10.4108/icst.pervasivehealth.2013.252357
UR  - http://dx.doi.org/10.4108/icst.pervasivehealth.2013.252357
KW  - electrocardiogram, mobile biosensor, bio-behavioral methods, psychophysiology, respiration signal, stress
ER  - 

TY  - JOUR
AU  - Fang, Ruogu
AU  - Pouyanfar, Samira
AU  - Yang, Yimin
AU  - Chen, Shu-Ching
AU  - Iyengar, S S
TI  - Computational Health Informatics in the Big Data Age: A Survey
T2  - ACM Comput. Surv.
VL  - 49
IS  - 1
PY  - 2016
DA  - 2016/6
PB  - Association for Computing Machinery
CY  - New York, NY, USA
AB  - The explosive growth and widespread accessibility of digital health data
      have led to a surge of research activity in the healthcare and data
      sciences fields. The conventional approaches for health data management
      have achieved limited success as they are incapable of handling the huge
      amount of complex data with high volume, high velocity, and high variety.
      This article presents a comprehensive overview of the existing challenges,
      techniques, and future directions for computational health informatics in
      the big data age, with a structured analysis of the historical and
      state-of-the-art methods. We have summarized the challenges into four Vs
      (i.e., volume, velocity, variety, and veracity) and proposed a systematic
      data-processing pipeline for generic big data in health informatics,
      covering data capturing, storing, sharing, analyzing, searching, and
      decision support. Specifically, numerous techniques and algorithms in
      machine learning are categorized and compared. On the basis of this
      material, we identify and discuss the essential prospects lying ahead for
      computational health informatics in this big data age.
SN  - 0360-0300
DO  - 10.1145/2932707
UR  - https://doi.org/10.1145/2932707
UR  - http://dx.doi.org/10.1145/2932707
KW  - computational health informatics, data mining, clinical decision support, Big data analytics, 4V challenges, survey, machine learning
ER  - 

TY  - CPAPER
AU  - Abdelnasser, Heba
AU  - Harras, Khaled A
AU  - Youssef, Moustafa
TI  - UbiBreathe: A Ubiquitous Non-Invasive WiFi-Based Breathing Estimator
T2  - Proceedings of the 16th ACM International Symposium on Mobile Ad Hoc
      Networking and Computing
J2  - MobiHoc '15
SP  - 277–286
PY  - 2015
DA  - 2015
PB  - Association for Computing Machinery
AB  - Monitoring breathing rates and patterns helps in the diagnosis and
      potential avoidance of various health problems. Current solutions for
      respiratory monitoring, however, are usually invasive and/or limited to
      medical facilities. In this paper, we propose a novel respiratory
      monitoring system, UbiBreathe, based on ubiquitous off-the-shelf
      WiFi-enabled devices. Our experiments show that the received signal
      strength (RSS) at a WiFi-enabled device held on a person's chest is
      affected by the breathing process. This effect extends to scenarios when
      the person is situated on the line-of-sight (LOS) between the access point
      and the device, even without holding it. UbiBreathe leverages these
      changes in the WiFi RSS patterns to enable ubiquitous non-invasive
      respiratory rate estimation, as well as apnea detection.We propose the
      full architecture and design for UbiBreathe, incorporating various modules
      that help reliably extract the hidden breathing signal from a noisy WiFi
      RSS. The system handles various challenges such as noise elimination,
      interfering humans, sudden user movements, as well as detecting abnormal
      breathing situations. Our implementation of UbiBreathe using off-the-shelf
      devices in a wide range of environmental conditions shows that it can
      estimate different breathing rates with less than 1 breaths per minute
      (bpm) error. In addition, UbiBreathe can detect apnea with more than 96%
      accuracy in both the device-on-chest and hands-free scenarios. This
      highlights its suitability for a new class of anywhere respiratory
      monitoring.
DO  - 10.1145/2746285.2755969
C1  - New York, NY, USA
UR  - https://doi.org/10.1145/2746285.2755969
UR  - http://dx.doi.org/10.1145/2746285.2755969
KW  - wifi-based breathing estimation, apnea detection, device-free activity recognition, non-invasive breathing monitoring
ER  - 

TY  - CPAPER
AU  - Sethi, Tavpritesh
AU  - Nagori, Aditya
AU  - Bhatnagar, Ambika
AU  - Gupta, Priyanka
AU  - Fletcher, Richard
AU  - Lodha, Rakesh
TI  - Validating the Tele-Diagnostic Potential of Affordable Thermography in a
      Big-Data Data-Enabled ICU
T2  - Proceedings of the Special Collection on EGovernment Innovations in India
J2  - ICEGOV '17
SP  - 64–69
PY  - 2017
DA  - 2017
PB  - Association for Computing Machinery
AB  - The potential for whole body thermal patterns in diagnosis of hemodynamic
      perfusion disturbances in critical care as well as community settings is
      unexplored. In this study we have combined an in-house digitized Big-data
      resource from ICU settings with Infra-red thermography to derive novel
      inferences about the tele-diagnostic potential of IR thermography in
      diagnosis of shock and perfusion disturbances. While Data-science and
      Big-data are expected to revolutionize the next generation medicine and
      healthcare, the scientific efforts towards building Big-data resources for
      enhancing patient safety and healthcare governance are missing, especially
      in developing countries. We addressed this challenge and describe our
      experience on deployment of Big-data warehousing and data-analytics
      software using lean pipelines developed using open-source technologies and
      their utility in deriving knowledge and high utility patterns from
      Affordable Infrared Thermography. These knowledge frameworks and
      potentially translatable technology were developed in the Pediatric
      Intensive Care environment through extensive cross-talk between expert
      clinicians and data-scientists. In this work, we first demonstrate the
      successful creation of a unique Pediatric ICU resource of over 60,000
      hours of continuous multivariate monitoring data followed by validation of
      the potential of whole body IR thermography in diagnosis of hemodynamic
      compromise. These patterns were validated through linear mixed models, a
      state-of-the-art statistical method for longitudinal data. The validated
      technology is affordable, and can be coupled to smartphones thus providing
      a huge potential in tele-medicine and electronic governance in healthcare
      and has the potential to be deployed in a tele-medicine setting with
      capturing of whole body temperature patterns by Accredited Social Health
      Activist (ASHA) workers. Therefore, this can enable early diagnosis of
      critical conditions such as sepsis and shock that are commonly associated
      with epidemics such as Dengue hemorrhagic fever in developing countries
      such as India. These images can be remotely shared with expert physicians
      and data-analysts via telemedicine thus aiding decisions in the Critical
      Care as well as Community settings.
DO  - 10.1145/3055219.3055234
C1  - New York, NY, USA
UR  - https://doi.org/10.1145/3055219.3055234
UR  - http://dx.doi.org/10.1145/3055219.3055234
KW  - Open Source Technologies, Smartphones, Community Care, Intensive Care Units, Thermal Imaging, Child health, Clinical Decision Support, Affordable, Big-data Pipelines, Telemedicine
ER  - 

TY  - CONF
TI  - CHI EA '21: Extended Abstracts of the 2021 CHI Conference on Human Factors
      in Computing Systems
PY  - 2021
DA  - 2021
PB  - Association for Computing Machinery
CY  - New York, NY, USA
SN  - 9781450380959
ER  - 

TY  - CPAPER
AU  - Cheng, Chih-Wen
AU  - Wang, May D
TI  - Improving Personalized Clinical Risk Prediction Based on Causality-Based
      Association Rules
T2  - Proceedings of the 6th ACM Conference on Bioinformatics, Computational
      Biology and Health Informatics
J2  - BCB '15
SP  - 386–392
PY  - 2015
DA  - 2015
PB  - Association for Computing Machinery
AB  - Developing clinical risk prediction models is one of the main tasks of
      healthcare data mining. Advanced data collection techniques in current Big
      Data era have created an emerging and urgent need for scalable,
      computer-based data mining methods. These methods can turn data into
      useful, personalized decision support knowledge in a flexible,
      cost-effective, and productive way. In our previous study, we developed a
      tool, called icuARM-II, that can generate personalized clinical risk
      prediction evidence using a temporal rule mining framework. However, the
      generation of final risk prediction possibility with icuARM-II still
      relied on human interpretation, which was subjective and, most of time,
      biased. In this study, we propose a new mechanism to improve icuARM-II's
      rule selection by including the concept of causal analysis. The generated
      risk prediction is quantitatively assessed using calibration statistics.
      To evaluate the performance of the new rule selection mechanism, we
      conducted a case study to predict short-term intensive care unit mortality
      based on personalized lab testing abnormalities. Our results demonstrated
      a better-calibrated ICU risk prediction using the new causality-base rule
      selection solution by comparing with conventional confidence-only rule
      selection methods.
DO  - 10.1145/2808719.2808759
C1  - New York, NY, USA
UR  - https://doi.org/10.1145/2808719.2808759
UR  - http://dx.doi.org/10.1145/2808719.2808759
KW  - personalized clinical risk prediction, association rule validation, pediatric intensive care units, temporal association rule
ER  - 

TY  - CPAPER
AU  - He, Jing
AU  - Gao, Linggen
AU  - Wang, Bin
AU  - Wang, Rong
AU  - Cheng, Rui
TI  - Construction of Perioperative Risk Assessment Model for Elderly Patients
      Based on Machine Learning
T2  - Proceedings of the 3rd Asia-Pacific Conference on Image Processing,
      Electronics and Computers
J2  - IPEC '22
SP  - 416–424
PY  - 2022
DA  - 2022
PB  - Association for Computing Machinery
AB  - Elderly patients have low surgical tolerance, weak postoperative basic
      metabolism and recovery ability, often accompanied by chronic diseases,
      which not only increases the risk of perioperative complications, but also
      improves the mortality of patients. Clinically, APACHE II, possum, ASA,
      SRS, TS, MODS, NNIS and other scales are usually used for preoperative
      risk assessment. The existing quantitative evaluation methods are easily
      affected by the patients' own diseases, fail to focus to the elderly
      patients, and cannot consider all the influencing factors before, during
      and after operation. Machine learning model has the advantages of strong
      robustness and excellent generalization ability, which has been widely
      used in medical aided diagnosis. Therefore, based on the literature
      analysis and combined with the existing quantitative scoring methods and
      statistical analysis methods, the study extracts and screens out the
      elements of the clinical evaluation model, then constructs the
      perioperative risk evaluation model of elderly patients by the machine
      learning method, which can refer to not only the operation implementation
      process and recent post-operative factors, but also the basic state of
      patients, chronic diseases history, operation difficulty, degree of
      anesthesia, degree of recovery, etc. In test, the ANN model has the
      highest accuracy and recall in the prediction of perioperative
      complications in elderly patients, 96.77 percent and 98.33 percent
      respectively, which is better than 85.48 percent and 68.33 percent of the
      traditional possum method. The accuracy and recall rate of SVM model in
      predicting perioperative death of elderly patients are the highest, which
      can reach 84.56 percent and 90.48 percent respectively, which are better
      than APACHE II, ASA and P-POSSUM evaluation models. In study, the machine
      learning model has a good prediction effect in the perioperative risk
      assessment for elderly patients, and can also be used as an auxiliary
      decision-making tool for clinical perioperative risk assessment.
DO  - 10.1145/3544109.3544184
C1  - New York, NY, USA
UR  - https://doi.org/10.1145/3544109.3544184
UR  - http://dx.doi.org/10.1145/3544109.3544184
KW  - Forecast, Machine learning, Perioperative period, Elderly patients, Risks
ER  - 

TY  - CPAPER
AU  - Mancha, Vanessa
AU  - I.Chumpitaz, Melina
AU  - L.Ferrer, Mercedes
AU  - Herrera, Piedad
AU  - A.Riojas, Zora
AU  - M.Ponce, Ruth
TI  - Characterization of the Weight Loss in Term Neonates Associated with the
      Maternal-Neonatal Factor during Their Stay in a Public Hospital
T2  - 2021 5th International Conference on Medical and Health Informatics
J2  - ICMHI 2021
SP  - 265–269
PY  - 2021
DA  - 2021
PB  - Association for Computing Machinery
AB  - It is known that there are maternal-neonatal factors associated with the
      weight loss of newborns during their adaptation period. The objective of
      this research was to characterize the factors that influence the weight
      loss of term neonates, for which the non-experimental design of relational
      level was used and information on the maternal-neonatal characteristics of
      60 newborns was recorded through documentary analysis. of a public
      hospital. The inferential statistics allowed determining that, from the
      maternal factors, the mother's disposition towards breastfeeding obtained
      a calculated value Xi2 = 4.494 (p = 0.034) and regarding the neonatal
      factors, the type of feeding obtained a calculated value Xi2 = 7.578 (p =
      0.006), thus concluding that both the mother's disposition towards
      breastfeeding and the type of feeding were the factors that influenced the
      weight loss of the newborns.
DO  - 10.1145/3472813.3473201
C1  - New York, NY, USA
UR  - https://doi.org/10.1145/3472813.3473201
UR  - http://dx.doi.org/10.1145/3472813.3473201
KW  - maternal-neonatal factor, Ponderal weight loss, neonates, exclusive breastfeeding
ER  - 

TY  - CONF
TI  - CSCW '17: Proceedings of the 2017 ACM Conference on Computer Supported
      Cooperative Work and Social Computing
PY  - 2017
DA  - 2017
PB  - Association for Computing Machinery
CY  - New York, NY, USA
AB  - Welcome to CSCW 2017, the ACM 2017 Conference on Computer Supported
      Cooperative Work and Social Computing! We are excited to welcome the CSCW
      community back to Portland, Oregon, where the second CSCW conference was
      held in 1988. Both Portland and CSCW have matured a great deal during the
      intervening 29 years. We hope that you will find that Portland provides a
      stimulating environment for our conference.CSCW is the premier venue for
      presenting research in the design and use of technologies that affect
      groups, organizations, communities, and networks. Bringing together top
      researchers and practitioners from academia and industry, CSCW explores
      the technical, social, material, and theoretical challenges of designing
      technology to support collaborative work and life activities. CSCW
      welcomes a diverse range of topics and research methodologies. Studies
      often involve the development and application of novel technologies and/or
      ethnographic studies that inform design practice or theory. The mission of
      the conference is to share research that advances the state of human
      knowledge and improves both the design of systems and the ways they are
      used. The diversity of work in our conference program reflects the
      diversity of technology use in people's work, social, and civic lives as
      well as the geographic and cultural diversity of contributors.As many of
      you know, CSCW follows a rigorous "revise and resubmit" review process
      that uses peer review to improve submitted papers while maintaining a
      high-quality threshold for final acceptance. We also help prepare the next
      generation of reviewers with a mentorship program in which students review
      papers under the guidance of an experienced reviewer. This year we have
      the largest CSCW program ever. We had 530 submitted papers and 183 were
      accepted for presentation at the conference. The program also includes 4
      papers published in ACM Transactions on Human- Computer Interaction
      (TOCHI). In addition, we will feature 14 workshops, 56 posters, 12 demos,
      and 3 panels.Lili Cheng of Microsoft Research will open the conference,
      speaking on "Conversational AI & Lessons Learned." Our closing plenary
      will feature Jorge Cham, the creator of PhD Comics, who will talk about,
      "The Science Gap." We also welcome Paul Luff and Christian Heath from
      King's College as the recipients of this year's CSCW Lasting Impact award
      for their influential 1998 paper, "Mobility in Collaboration."
SN  - 9781450343350
ER  - 

TY  - JOUR
AU  - Dang, Trung Kien
AU  - Lan, Xiang
AU  - Weng, Jianshu
AU  - Feng, Mengling
TI  - Federated Learning for Electronic Health Records
T2  - ACM Trans. Intell. Syst. Technol.
VL  - 13
IS  - 5
PY  - 2022
DA  - 2022/6
PB  - Association for Computing Machinery
CY  - New York, NY, USA
AB  - In data-driven medical research, multi-center studies have long been
      preferred over single-center ones due to a single institute sometimes not
      having enough data to obtain sufficient statistical power for certain
      hypothesis testings as well as predictive and subgroup studies. The wide
      adoption of electronic health records (EHRs) has made multi-institutional
      collaboration much more feasible. However, concerns over infrastructures,
      regulations, privacy, and data standardization present a challenge to data
      sharing across healthcare institutions. Federated Learning (FL), which
      allows multiple sites to collaboratively train a global model without
      directly sharing data, has become a promising paradigm to break the data
      isolation. In this study, we surveyed existing works on FL applications in
      EHRs and evaluated the performance of current state-of-the-art FL
      algorithms on two EHR machine learning tasks of significant clinical
      importance on a real world multi-center EHR dataset.
SN  - 2157-6904
DO  - 10.1145/3514500
UR  - https://doi.org/10.1145/3514500
UR  - http://dx.doi.org/10.1145/3514500
KW  - Federated learning, electronic health records, healthcare, neural networks
ER  - 

TY  - JOUR
AU  - Zhao, Mingmin
AU  - Adib, Fadel
AU  - Katabi, Dina
TI  - Emotion Recognition Using Wireless Signals
T2  - Commun. ACM
VL  - 61
IS  - 9
SP  - 91–100
PY  - 2018
DA  - 2018/8
PB  - Association for Computing Machinery
CY  - New York, NY, USA
AB  - This paper demonstrates a new technology that can infer a person's
      emotions from RF signals reflected off his body. EQ-Radio transmits an RF
      signal and analyzes its reflections off a person's body to recognize his
      emotional state (happy, sad, etc.). The key enabler underlying EQ-Radio is
      a new algorithm for extracting the individual heartbeats from the wireless
      signal at an accuracy comparable to on-body ECG monitors. The resulting
      beats are then used to compute emotion-dependent features which feed a
      machine-learning emotion classifier. We describe the design and
      implementation of EQ-Radio, and demonstrate through a user study that its
      emotion recognition accuracy is on par with state-of-the-art emotion
      recognition systems that require a person to be hooked to an ECG monitor.
SN  - 0001-0782
DO  - 10.1145/3236621
UR  - https://doi.org/10.1145/3236621
UR  - http://dx.doi.org/10.1145/3236621
ER  - 

TY  - CPAPER
AU  - Shang, Haixing
AU  - Qian, Yi
AU  - Shi, Ruipeng
AU  - Li, Yuchong
AU  - Liang, Xi
TI  - A Novel Method for Unsafe Driving States Detection
T2  - Proceedings of the 2020 12th International Conference on Machine Learning
      and Computing
J2  - ICMLC 2020
SP  - 373–378
PY  - 2020
DA  - 2020
PB  - Association for Computing Machinery
AB  - With the increase in vehicle consumption in recent years, traffic
      accidents have become the most important cause of premature death all over
      the world. In particular, the unsafe driving state like fatigue and
      distraction, which lead to around 90 percent of crashes. In this paper, an
      unsafe driving state detection method based on deep learning is proposed.
      First, the optimized MTCNN method is used to detect human face and locate
      facial feature points, the optimized MTCNN method accelerating the speed
      up to 27 times. Second, a new ERFP method is used to achieve more
      accurately facial feature points locating. Meanwhile, a simple and
      efficient method FOD is proposed to detect the facial orientation by
      analyzing the change of the relative position between the nose tip and
      facial position. Third, this paper also built the new unsafe driving state
      dataset UDS for training the classification model of the status of eyes
      and mouth. Finally, the different standards are designed to detect the
      different unsafe driving states in experiments, compared with previous
      methods, the method proposed in this paper got a better result in drivers'
      unsafe state detection.
DO  - 10.1145/3383972.3384060
C1  - New York, NY, USA
UR  - https://doi.org/10.1145/3383972.3384060
UR  - http://dx.doi.org/10.1145/3383972.3384060
KW  - Computer vision, Machine Learning, Unsafe Driving States Detection
ER  - 

TY  - CPAPER
AU  - Cheng, Chih-Wen
AU  - Chanani, Nikhil
AU  - Maher, Kevin
AU  - Wang, May D
TI  - IcuARM-II: Improving the Reliability of Personalized Risk Prediction in
      Pediatric Intensive Care Units
T2  - Proceedings of the 5th ACM Conference on Bioinformatics, Computational
      Biology, and Health Informatics
J2  - BCB '14
SP  - 211–219
PY  - 2014
DA  - 2014
PB  - Association for Computing Machinery
AB  - Clinicians in intensive care units (ICUs) rely on standardized scores as
      risk prediction models to predict a patient's vulnerability to
      life-threatening events. Current scales calculate scores from a fixed set
      of conditions collected within a specific time window. However, modern
      monitoring technologies generate complex, temporal, and multimodal patient
      data that conventional prediction scales cannot fully utilize. Thus, a
      more sophisticated model is needed to tailor individual characteristics
      and incorporate multiple temporal modalities for a personalized risk
      prediction. Furthermore, most scales focus on adult patients. To address
      this need, we propose a new ICU risk prediction system, called icuARM-II,
      using a large-scaled pediatric ICU database from Children's Healthcare of
      Atlanta. This novel database contains clinical data collected in 5,739 ICU
      visits from 4,975 patients. We propose a temporal association rule mining
      framework giving a potential to predict risks based on all available
      conditions without being restricted by a fixed observation window. We also
      develop a new metric that rigidly assesses the reliability of all
      generated association rules. In addition, icuARM-II features an
      interactive user interface. Using icuARM-II, our results showed a use case
      of short-term mortality prediction using lab testing results, which
      demonstrated a potential for reliable ICU risk prediction using
      personalized clinical data in a previously neglected population.
DO  - 10.1145/2649387.2649440
C1  - New York, NY, USA
UR  - https://doi.org/10.1145/2649387.2649440
UR  - http://dx.doi.org/10.1145/2649387.2649440
KW  - temporal association rule, pediatric intensive care units, association rule validation, personalized clinical risk prediction
ER  - 

TY  - CPAPER
AU  - Schoun, Breawn
AU  - Transue, Shane
AU  - Choi, Min-Hyung
TI  - Real-Time Thermal Medium-Based Breathing Analysis with Python
T2  - Proceedings of the 7th Workshop on Python for High-Performance and
      Scientific Computing
J2  - PyHPC'17
PY  - 2017
DA  - 2017
PB  - Association for Computing Machinery
AB  - Respiration monitoring is an important physiological measurement taken to
      determine the health of an individual. In clinical sleep studies,
      respiration activity is monitored to detect sleep disorders such as sleep
      apnea and respiratory conditions such as Chronic Obstructive Pulmonary
      Disease (COPD). Existing methods of respiration monitoring either place
      sensors on the patient's body, causing discomfort to the patient, or
      monitor respiration remotely with lower accuracy. We present a method of
      respiratory analysis that is non-contact, but also measures the exhaled
      air of a human subject directly through a medium-based exhale
      visualization technique. In this method, we place a thin medium
      perpendicular to the exhaled airflow of an individual, and use a thermal
      camera to record the heat signature from the exhaled breath on the
      opposite side of the material. Respiratory behaviors are extracted from
      the thermal data in real time using Python. Our prototype is an embedded,
      low-power device that performs image and signal processing in realtime
      with Python, making use of powerful existing Python modules for scientific
      computing and visualization. Our proposed respiration monitoring technique
      accurately reports breathing rate, and may provide other metrics not
      obtainable through other non-contact methods. This method can be useful
      for medical applications where long-term respiratory analysis is
      necessary, and for applications that require additional information about
      breathing behavior.
DO  - 10.1145/3149869.3149874
C1  - New York, NY, USA
UR  - https://doi.org/10.1145/3149869.3149874
UR  - http://dx.doi.org/10.1145/3149869.3149874
KW  - medical, exhale, medium, thermal, Respiration, Python
ER  - 

TY  - CPAPER
AU  - Huang, Ming-Chun
AU  - Xu, Wenyao
AU  - Liu, Jason
AU  - Samy, Lauren
AU  - Vajid, Amir
AU  - Alshurafa, Nabil
AU  - Sarrafzadeh, Majid
TI  - Inconspicuous On-Bed Respiratory Rate Monitoring
T2  - Proceedings of the 6th International Conference on PErvasive Technologies
      Related to Assistive Environments
J2  - PETRA '13
PY  - 2013
DA  - 2013
PB  - Association for Computing Machinery
AB  - The monitoring of human respiratory rate is essential in many clinical
      applications including the detection and monitoring of sleep disorders,
      the monitoring of newborns for Sudden Infant Death Syndrome (SIDS), and
      identifying patients at high risk up to 24 hours before an adverse event
      like stroke and cardiac arrest [1]. Traditional noninvasive respiratory
      rate measurements in a hospital setting rely on clinical staff to visually
      track a patient's chest movement for a period of time to derive the
      respiratory rate from the number of movements observed. Failure to perform
      continuous and quantified measurements of respiratory rate could result in
      an inability to rescue a patient exhibiting respiratory distress. Severe
      after effects hinder recovery and result in loss of time, cost, or even
      life. This paper proposes an e-textile pressure sensitive bed sheet to
      non-invasively and accurately measure respiratory rate by analyzing
      time-stamped pressure distribution sequences. The bed sheet provides a
      24/7 quantified on-bed respiratory rate monitoring service. It is made of
      e-textile and is similar to a regular bed sheet in comfort. As a result,
      it can seamlessly fit in common clinical or home environments, reducing
      the possible interference with a patient's regular sleeping habits and
      resulting in a type of inconspicuous monitoring.
DO  - 10.1145/2504335.2504353
C1  - New York, NY, USA
UR  - https://doi.org/10.1145/2504335.2504353
UR  - http://dx.doi.org/10.1145/2504335.2504353
KW  - respiratory rate, breath, inconspicuous, pressure sensor array, bedsheet
ER  - 

TY  - CPAPER
AU  - Chaudhri, Rohit
AU  - Vlachos, Darivanh
AU  - Borriello, Gaetano
AU  - Israel-Ballard, Kiersten
AU  - Coutsoudis, Anna
AU  - Reimers, Penny
AU  - Perin, Noah
TI  - Decentralized Human Milk Banking with ODK Sensors
T2  - Proceedings of the 3rd ACM Symposium on Computing for Development
J2  - ACM DEV '13
PY  - 2013
DA  - 2013
PB  - Association for Computing Machinery
AB  - Developing countries are faced with the daunting challenge of lowering
      their neonate and child mortality rates. Studies have indicated that up to
      13% of the deaths of children under the age of five could be prevented by
      breastfeeding alone. One key barrier is the availability of breast milk
      for vulnerable infants (those born pre-term, with low birth-weight, to
      HIV-positive mothers, or orphaned at birth). One strategy to increase
      availability of breast milk is establishing human milk banks that process
      donor milk. However, it has been difficult to provide safe, pasteurized
      donor breast milk to infants in developing countries due to cost and lack
      of infrastructure. Low-cost pasteurization methods require rigorous
      temperature monitoring and quality assurance processes for adoption at
      scale.In this paper, we present an affordable system to monitor breast
      milk pasteurization. It leverages mobile and sensing technologies to
      enhance an existing, low-cost pasteurization method called flash heat
      pasteurization. A mobile application, running on an Android phone that is
      connected to a temperature probe, monitors milk temperatures during
      pasteurization, and provides audiovisual feedback to guide users
      performing the procedure. At the end of the procedure, users are able to
      print a pasteurization report, and labels for pasteurized milk jars from
      the mobile application. The pasteurization temperature curve is also
      uploaded to a server that enables supervisors to remotely review
      procedures and perform audits to ensure that procedures are being
      performed correctly.We discuss the lessons learned from ongoing
      deployments at two locations in Durban, South Africa. To date they have
      processed microbial assays for 40 donor milk samples in which 31 samples
      showed microbial activity pre-pasteurization, while none of the
      post-pasteurized samples show any microbial growth. We are currently
      working with the Human Milk Banking Association of South Africa to scale
      up the use of the system to more sites.
DO  - 10.1145/2442882.2442887
C1  - New York, NY, USA
UR  - https://doi.org/10.1145/2442882.2442887
UR  - http://dx.doi.org/10.1145/2442882.2442887
KW  - sensing, smart phones, ICTD, nutrition, breastfeeding, mobile computing, cyber physical system
ER  - 

TY  - JOUR
AU  - Xie, Wen
AU  - Yao, Zeyang
AU  - Ji, Erchao
AU  - Qiu, Hailong
AU  - Chen, Zewen
AU  - Guo, Huiming
AU  - Zhuang, Jian
AU  - Jia, Qianjun
AU  - Huang, Meiping
TI  - Artificial Intelligence–Based Computed Tomography Processing Framework for
      Surgical Telementoring of Congenital Heart Disease
T2  - J. Emerg. Technol. Comput. Syst.
VL  - 17
IS  - 4
PY  - 2021
DA  - 2021/8
PB  - Association for Computing Machinery
CY  - New York, NY, USA
AB  - Congenital heart disease (CHD) is the most common birth defect, accounting
      for one-third of all congenital birth defects. As with complicated
      intracardiac structural abnormalities, CHD is usually treated with
      surgical repair, and computed tomography (CT) is the main examination
      method for diagnosis of CHD and also provides anatomical information to
      surgeons. Currently, there exists a serious shortage of professional
      surgeons in developing countries. Compared with developed countries where
      large hospitals and cardiovascular disease centers have professional
      surgical teams with rich treatment experience, surgeons in developing
      countries and remote areas suffer from lack of professional surgical
      skills resulting with low surgical quality and high mortality. Recently,
      surgical telementoring has been popular to tackle the above problems, in
      which less-skilled surgeons can get real-time guidance from skilled
      surgeons remotely through audio and video transmission. However, there
      still exists difficulties in applying telementoring to CHD surgeries
      including high resource consumption on medical data transmission and
      storage, large image noise, and inconvenient and inefficient discussion
      between surgeons on CT. In this article, we proposed a framework with an
      image compression module, an image denoising module, and an image
      segmentation module based on CT images in CHD. We evaluated the above
      three modules and compared them with existing works, respectively, and the
      results show that our methods achieve much better performance.
      Furthermore, with 3D printing, VR technology, and 5G communications, our
      framework was successfully used in a real case study to treat a patient
      who needed surgical treatment.
SN  - 1550-4832
DO  - 10.1145/3457613
UR  - https://doi.org/10.1145/3457613
UR  - http://dx.doi.org/10.1145/3457613
KW  - computed tomography, congenital heart disease, telementoring, neural network, Artificial intelligence
ER  - 

TY  - CPAPER
AU  - Alshurafa, Nabil
AU  - Eastwood, Joann
AU  - Pourhomayoun, Mohammad
AU  - Liu, Jason J
AU  - Nyamathi, Suneil
AU  - Sarrafzadeh, Majid
TI  - A Framework for Predicting Adherence in Remote Health Monitoring Systems
T2  - Proceedings of the Wireless Health 2014 on National Institutes of Health
J2  - WH '14
SP  - 1–8
PY  - 2014
DA  - 2014
PB  - Association for Computing Machinery
AB  - Remote health monitoring (RHM) systems have shown potential effectiveness
      in disease management and prevention. In several studies RHM systems have
      been shown to reduce risk factors for cardiovascular disease (CVD) for a
      subset of the study participants. However, many RHM study participants
      fail to adhere to the prescribed study protocol or end up dropping from
      the study prior to its completion. In a recent Women's Heart Health study
      of 90 individuals in the community, we developed Wanda-CVD, an enhancement
      to our previous RHM system. Wanda-CVD is a smartphone-based RHM system
      designed to assist participants to reduce identified CVD risk factors by
      motivating participants through wireless coaching using feedback and
      prompts as social support. Many participants adhered to the study
      protocol, however, many did not completely adhere, and some even dropped
      prior to study completion. In this paper, we present a framework for
      analyzing baseline features to predict adherence to prescribed medical
      protocols that can be applied to other RHM systems. Such a prediction tool
      can aid study coordinators and clinicians in identifying participants who
      will need further study support, leading potentially to participants
      deriving maximal benefit from the RHM system, potentially saving
      healthcare costs, clinician and participant time and resources. We analyze
      key contextual features that predict with an accuracy of 85.2% which
      participants are more likely to adhere to the study protocol. Results from
      the Women's Heart Health study demonstrate that factors such as perceived
      health threat of heart disease, and perceived social support are among the
      factors that aid in predicting patient RHM protocol adherence in a group
      of African American women ages 25-45.
DO  - 10.1145/2668883.2669586
C1  - New York, NY, USA
UR  - https://doi.org/10.1145/2668883.2669586
UR  - http://dx.doi.org/10.1145/2668883.2669586
KW  - Machine Learning, User Adherence, Prediction and Modeling, Remote Health Monitoring
ER  - 

TY  - CPAPER
AU  - Alfaleh, Aljawharah
AU  - Gollapalli, Mohammed
TI  - A Critical Review of Data Mining Techniques Used for the Management of
      Sickle Cell Disease
T2  - Proceedings of the 12th International Conference on Computer Modeling and
      Simulation
J2  - ICCMS '20
SP  - 147–152
PY  - 2020
DA  - 2020
PB  - Association for Computing Machinery
AB  - Sickle cell disease (SCD) is a common disease among some races around the
      world, including Africa, the Caribbean, the East Mediterranean, and the
      Middle East. Unfortunately, there is no permanent treatment for sickle
      cell disease and the risk of patients suffering from SCD is growing among
      those who are pregnant women, children or even worse patients already
      suffering from other severe diseases such as kidney failure. Recent
      advances in research have shown that early-stage diagnosis of the disease
      can help improve patient's quality of life and increase the chances of
      controlling the disease. This paper reviews systematic advances made
      recently in SCD using a variety of data mining techniques for better
      understanding and management of SCD. The overarching aim of this work is
      to improve the quality of life for SCD patients, to decrease their
      hospital visits and to reduce the healthcare costs.
DO  - 10.1145/3408066.3408105
C1  - New York, NY, USA
UR  - https://doi.org/10.1145/3408066.3408105
UR  - http://dx.doi.org/10.1145/3408066.3408105
KW  - Sickle cell statistics, machine learning, data mining, prediction
ER  - 

TY  - JOUR
AU  - Silverman, Greg M
AU  - Sahoo, Himanshu S
AU  - Ingraham, Nicholas E
AU  - Lupei, Monica
AU  - Puskarich, Michael A
AU  - Usher, Michael
AU  - Dries, James
AU  - Finzel, Raymond L
AU  - Murray, Eric
AU  - Sartori, John
AU  - Simon, Gyorgy
AU  - Zhang, Rui
AU  - Melton, Genevieve B
AU  - Tignanelli, Christopher J
AU  - Pakhomov, Serguei V S
TI  - NLP Methods for Extraction of Symptoms from Unstructured Data for Use in
      Prognostic COVID-19 Analytic Models
T2  - J. Artif. Int. Res.
VL  - 72
SP  - 429–474
PY  - 2022
DA  - 2022/1
PB  - AI Access Foundation
CY  - El Segundo, CA, USA
AB  - Statistical modeling of outcomes based on a patient's presenting symptoms
      (symptomatology) can help deliver high quality care and allocate essential
      resources, which is especially important during the COVID-19 pandemic.
      Patient symptoms are typically found in unstructured notes, and thus not
      readily available for clinical decision making. In an attempt to fill this
      gap, this study compared two methods for symptom extraction from Emergency
      Department (ED) admission notes. Both methods utilized a lexicon derived
      by expanding The Center for Disease Control and Prevention's (CDC)
      Symptoms of Coronavirus list. The first method utilized a word2vec model
      to expand the lexicon using a dictionary mapping to the Uni ed Medical
      Language System (UMLS). The second method utilized the expanded lexicon as
      a rule-based gazetteer and the UMLS. These methods were evaluated against
      a manually annotated reference (f1-score of 0.87 for UMLS-based ensemble;
      and 0.85 for rule-based gazetteer with UMLS). Through analyses of
      associations of extracted symptoms used as features against various
      outcomes, salient risks among the population of COVID-19 patients,
      including increased risk of in-hospital mortality (OR 1.85, p-value <
      0.001), were identified for patients presenting with dyspnea. Disparities
      between English and non-English speaking patients were also identified,
      the most salient being a concerning finding of opposing risk signals
      between fatigue and in-hospital mortality (non-English: OR 1.95, p-value =
      0.02; English: OR 0.63, p-value = 0.01). While use of symptomatology for
      modeling of outcomes is not unique, unlike previous studies this study
      showed that models built using symptoms with the outcome of in-hospital
      mortality were not significantly different from models using data
      collected during an in-patient encounter (AUC of 0.9 with 95% CI of [0.88,
      0.91] using only vital signs; AUC of 0.87 with 95% CI of [0.85, 0.88]
      using only symptoms). These findings indicate that prognostic models based
      on symptomatology could aid in extending COVID-19 patient care through
      telemedicine, replacing the need for in-person options. The methods
      presented in this study have potential for use in development of
      symptomatology-based models for other diseases, including for the study of
      Post-Acute Sequelae of COVID-19 (PASC).
SN  - 1076-9757
DO  - 10.1613/jair.1.12631
UR  - https://doi.org/10.1613/jair.1.12631
UR  - http://dx.doi.org/10.1613/jair.1.12631
KW  - Natural language processing, COVID-19, Information extraction, UMLS
ER  - 

TY  - CPAPER
AU  - Wang, Lu
AU  - Zhang, Wei
AU  - He, Xiaofeng
AU  - Zha, Hongyuan
TI  - Supervised Reinforcement Learning with Recurrent Neural Network for
      Dynamic Treatment Recommendation
T2  - Proceedings of the 24th ACM SIGKDD International Conference on Knowledge
      Discovery & Data Mining
J2  - KDD '18
SP  - 2447–2456
PY  - 2018
DA  - 2018
PB  - Association for Computing Machinery
AB  - Dynamic treatment recommendation systems based on large-scale electronic
      health records (EHRs) become a key to successfully improve practical
      clinical outcomes. Prior relevant studies recommend treatments either use
      supervised learning (e.g. matching the indicator signal which denotes
      doctor prescriptions), or reinforcement learning (e.g. maximizing
      evaluation signal which indicates cumulative reward from survival rates).
      However, none of these studies have considered to combine the benefits of
      supervised learning and reinforcement learning. In this paper, we propose
      Supervised Reinforcement Learning with Recurrent Neural Network (SRL-RNN),
      which fuses them into a synergistic learning framework. Specifically,
      SRL-RNN applies an off-policy actor-critic framework to handle complex
      relations among multiple medications, diseases and individual
      characteristics. The "actor'' in the framework is adjusted by both the
      indicator signal and evaluation signal to ensure effective prescription
      and low mortality. RNN is further utilized to solve the Partially-Observed
      Markov Decision Process (POMDP) problem due to lack of fully observed
      states in real world applications. Experiments on the publicly real-world
      dataset, i.e., MIMIC-3, illustrate that our model can reduce the estimated
      mortality, while providing promising accuracy in matching doctors'
      prescriptions.
DO  - 10.1145/3219819.3219961
C1  - New York, NY, USA
UR  - https://doi.org/10.1145/3219819.3219961
UR  - http://dx.doi.org/10.1145/3219819.3219961
KW  - supervised reinforcement learning, dynamic treatment regime, deep sequential recommendation
ER  - 

TY  - CPAPER
AU  - Haescher, Marian
AU  - Matthies, Denys J C
AU  - Srinivasan, Karthik
AU  - Bieber, Gerald
TI  - Mobile Assisted Living: Smartwatch-Based Fall Risk Assessment for Elderly
      People
T2  - Proceedings of the 5th International Workshop on Sensor-Based Activity
      Recognition and Interaction
J2  - iWOAR '18
PY  - 2018
DA  - 2018
PB  - Association for Computing Machinery
AB  - We present a novel Smartwatch-based approach, to enable Mobile Assisted
      Living (MAL) for users with special needs. A major focus group for this
      approach are elderly people. We developed a tool for caregivers applicable
      in home environments, nursing care, and hospitals, to assess the vitality
      of their patients. Hereby, we particularly focus on the prediction of
      falls, because falls are a major reason for serious injuries and premature
      death among elderly. Therefore, we propose a multi parametric score based
      on standardized fall risk assessment tests, as well as on sleep quality,
      medication, patient history, motor skills, and environmental factors. The
      resulting total fall risk score reflects individual changes in behavior
      and vitality, which consequently enables for fall preventing
      interventions. Our system has been deployed and evaluated in a pilot study
      among 30 elderly patients over a period of four weeks.
DO  - 10.1145/3266157.3266210
C1  - New York, NY, USA
UR  - https://doi.org/10.1145/3266157.3266210
UR  - http://dx.doi.org/10.1145/3266157.3266210
KW  - Health Care, Smartwatch, Elderly People, Pattern Recognition, Vital Signs, Mobile Assisted Living, Health Technology, Pulse Detection, Fall Risk, Assistance
ER  - 

TY  - JOUR
AU  - Khan, Saad
AU  - Parkinson, Simon
AU  - Grant, Liam
AU  - Liu, Na
AU  - Mcguire, Stephen
TI  - Biometric Systems Utilising Health Data from Wearable Devices:
      Applications and Future Challenges in Computer Security
T2  - ACM Comput. Surv.
VL  - 53
IS  - 4
PY  - 2020
DA  - 2020/7
PB  - Association for Computing Machinery
CY  - New York, NY, USA
AB  - Health data are being increasingly sensed from the health-based wearable
      Internet of Things (IoT) devices, providing much-needed fitness and health
      tracking. However, data generated also present opportunities within
      computer security, specifically with biometric systems used for
      identification and authentication purposes. This article performs a
      systematic review of health-based IoT data collected from wearable IoT
      technology. This involved performing research in the underlying data
      sources, what they are collected for in terms of their health monitoring,
      and the underlying data characteristics. Furthermore, it explores existing
      work in computer security using these data sources, identifying key themes
      of work, key limitations, and challenges. Finally, key opportunities are
      provided as summaries to the potential of health-based IoT data,
      highlighting challenges that are yet to be addressed, which motivate areas
      of future work.
SN  - 0360-0300
DO  - 10.1145/3400030
UR  - https://doi.org/10.1145/3400030
UR  - http://dx.doi.org/10.1145/3400030
KW  - Health data, wearable technology, biometrics, authentication
ER  - 

TY  - CPAPER
AU  - Balasubramanian, Venki
AU  - Stranieri, Andrew
AU  - Kaur, Ranjit
TI  - AppA: Assistive Patient Monitoring Cloud Platform for Active Healthcare
      Applications
T2  - Proceedings of the 9th International Conference on Ubiquitous Information
      Management and Communication
J2  - IMCOM '15
PY  - 2015
DA  - 2015
PB  - Association for Computing Machinery
AB  - Continuous, remote monitoring of patients using wearable sensors can
      facilitate early detection of many conditions and can help to manage the
      growing healthcare crisis worldwide. A remote patient monitoring
      application consists of many emerging services such as wireless wearable
      sensor configuration, patient registration and authentication,
      collaborative consultation of doctors, storage and maintenance of
      electronic health record. The provision of these services requires the
      development and maintenance of a remote healthcare monitoring application
      (HMA) that includes a body area wireless sensor network (BASWN) and Health
      Applications (HA) to detect specific health issues. In addition, the
      deployment of HMAs for different hospitals is not easily scalable owing to
      the heterogeneous nature of hardware and software involved. Cloud
      computing overcomes this aspect by allowing simple and easy maintenance of
      ICT infrastructure. In this work, we report a real-time-like cloud based
      architecture known as Assistive Patient monitoring cloud Platform for
      Active healthcare applications (AppA) using a delegate pattern. The built
      AppA is highly scalable and capable of spawning new instances based on the
      monitoring requirements from the health care providers, and is aligned
      with scalable economic models.
DO  - 10.1145/2701126.2701224
C1  - New York, NY, USA
UR  - https://doi.org/10.1145/2701126.2701224
UR  - http://dx.doi.org/10.1145/2701126.2701224
KW  - early detection, health condition, BAWSN, cloud based computing
ER  - 

TY  - JOUR
AU  - Fernandes, José Marcelo
AU  - Silva, Jorge Sá
AU  - Rodrigues, André
AU  - Boavida, Fernando
TI  - A Survey of Approaches to Unobtrusive Sensing of Humans
T2  - ACM Comput. Surv.
VL  - 55
IS  - 2
PY  - 2022
DA  - 2022/1
PB  - Association for Computing Machinery
CY  - New York, NY, USA
AB  - The increasing amount of human-related and/or human-originated data in
      current systems is both an opportunity and a challenge. Nevertheless,
      despite relying on the processing of large amounts of data, most of the
      so-called smart systems that we have nowadays merely consider humans as
      sources of data, not as system beneficiaries or even active “components.”
      For truly smart systems, we need to create systems that are able to
      understand human actions and emotions, and take them into account when
      deciding on the system behavior. Naturally, in order to achieve this, we
      first have to empower systems with human sensing capabilities, possibly in
      ways that are as inconspicuous as possible. In this context, in this
      article we survey existing approaches to unobtrusive monitorization of
      human beings, namely, of their activity, vital signs, and emotional
      states. After setting a taxonomy for human sensing, we proceed to present
      and analyze existing solutions for unobtrusive sensing. Subsequently, we
      identify and discuss open issues and challenges in this area. Although
      there are surveys that address some of the concerned fields of research,
      such as healthcare, human monitorization, or even the use-specific
      techniques like channel state information or image recognition, as far as
      we know this is the first comprehensive survey on unobtrusive sensing of
      human beings.
SN  - 0360-0300
DO  - 10.1145/3491208
UR  - https://doi.org/10.1145/3491208
UR  - http://dx.doi.org/10.1145/3491208
KW  - HiTL, data processing, IoT, signal processing, Unobtrusive sensing
ER  - 

TY  - CPAPER
AU  - Odaka, Mitsuhiro
AU  - Inoue, Katsumi
TI  - Computational Modeling and Simulation of Viral Load Kinetics in SARS-CoV-2
      Replication
T2  - CSBio '20: Proceedings of the Eleventh International Conference on
      Computational Systems-Biology and Bioinformatics
J2  - CSBio2020
SP  - 75–82
PY  - 2020
DA  - 2020
PB  - Association for Computing Machinery
AB  - COVID-19, which has been attracting more and more attention worldwide,
      reactivates in some recovery cases. In this study, two research questions
      related to reactivation are proposed and addressed to compare the
      reactivation risk between mild and severe cases. The first one is about
      the time lag between when the symptoms disappear and when the viral load
      declines. The second one is about how long post-cure asymptomatic duration
      continues and the extent to which course is involved in the severity of
      the disease. We construct an expanded computational model for describing
      viral load kinetics in SARS-CoV-2 replication and investigate the solution
      trajectory’s behavior in the phase space to clarify the relationship among
      variables. Following this, we implement a global sensitivity analysis of
      the model to specify its robustness. Based on the sensitivity analysis
      results, we fit the model to empirical data of the viral load in mild
      cases and severe cases cited from one previous research. We check the data
      property by data visualization. As a result, we observe the differences in
      the duration of the period without symptoms and the convergence timing
      corresponding to the disease’s severity, reflecting that the asymptomatic
      carriers in severe cases would be at higher reactivation risk exposed to
      longer infectious duration. Moreover, we reproduce the lower mortality of
      infected cells by viral immune evasion mechanisms in severe cases.
      Although this study cannot suggest a quantitative implication due to a
      lack of extensive observed data, it successfully shows the viral load
      kinetics and the qualitative relationship between the severity of COVID-19
      and the reactivation risk of asymptomatic carriers.
DO  - 10.1145/3429210.3429214
C1  - New York, NY, USA
UR  - https://doi.org/10.1145/3429210.3429214
UR  - http://dx.doi.org/10.1145/3429210.3429214
KW  - virus replication dynamics model, SARS-CoV-2, reactivation risk, COVID-19, asymptomatic carriers
ER  - 

TY  - CPAPER
AU  - Fourney, Adam
AU  - White, Ryen W
AU  - Horvitz, Eric
TI  - Exploring Time-Dependent Concerns about Pregnancy and Childbirth from
      Search Logs
T2  - Proceedings of the 33rd Annual ACM Conference on Human Factors in
      Computing Systems
J2  - CHI '15
SP  - 737–746
PY  - 2015
DA  - 2015
PB  - Association for Computing Machinery
AB  - We study time-dependent patterns of information seeking about pregnancy,
      birth, and the first several weeks of caring for newborns via analyses of
      queries drawn from anonymized search engine logs. We show how we can
      detect and align web search behavior for a population of searchers with
      the natural clock of gestational physiology via proxies for ground truth
      based on searchers' self-report queries (e.g., [I am 30 weeks pregnant and
      my baby is moving a lot]). Then, we present a methodology for performing
      additional alignments, that are valuable for learning about the concerns,
      curiosities, and needs that arise over time with pregnancy and early
      parenting. Our findings have implications for learning about the temporal
      dynamics of pregnancy-related interests and concerns, and also for the
      design of systems that tailor their responses to point estimates of each
      searcher's current stage in pregnancy.
DO  - 10.1145/2702123.2702427
C1  - New York, NY, USA
UR  - https://doi.org/10.1145/2702123.2702427
UR  - http://dx.doi.org/10.1145/2702123.2702427
KW  - health, search, childbirth, pregnancy, temporal processes
ER  - 

TY  - CPAPER
AU  - Petersen, Christian L
AU  - Gorges, Matthias
AU  - Dunsmuir, Dustin
AU  - Ansermino, Mark
AU  - Dumont, Guy A
TI  - Experience Report: Functional Programming of MHealth Applications
T2  - Proceedings of the 18th ACM SIGPLAN International Conference on Functional
      Programming
J2  - ICFP '13
SP  - 357–362
PY  - 2013
DA  - 2013
PB  - Association for Computing Machinery
AB  - A modular framework for the development of medical applications that
      promotes deterministic, robust and correct code is presented. The system
      is based on the portable Gambit Scheme programming language and provides a
      flexible cross-platform environment for developing graphical applications
      on mobile devices as well as medical instrumentation interfaces running on
      embedded platforms. Real world applications of this framework for mobile
      diagnostics, telemonitoring and automated drug infusions are reported. The
      source code for the core framework is open source and available at:
      https://github.com/part-cw/lambdanative.
DO  - 10.1145/2500365.2500615
C1  - New York, NY, USA
UR  - https://doi.org/10.1145/2500365.2500615
UR  - http://dx.doi.org/10.1145/2500365.2500615
KW  - functional programming, scheme, cross-platform development, application programming, medical systems
ER  - 

TY  - JOUR
AU  - Petersen, Christian L
AU  - Gorges, Matthias
AU  - Dunsmuir, Dustin
AU  - Ansermino, Mark
AU  - Dumont, Guy A
TI  - Experience Report: Functional Programming of MHealth Applications
T2  - SIGPLAN Not.
VL  - 48
IS  - 9
SP  - 357–362
PY  - 2013
DA  - 2013/9
PB  - Association for Computing Machinery
CY  - New York, NY, USA
AB  - A modular framework for the development of medical applications that
      promotes deterministic, robust and correct code is presented. The system
      is based on the portable Gambit Scheme programming language and provides a
      flexible cross-platform environment for developing graphical applications
      on mobile devices as well as medical instrumentation interfaces running on
      embedded platforms. Real world applications of this framework for mobile
      diagnostics, telemonitoring and automated drug infusions are reported. The
      source code for the core framework is open source and available at:
      https://github.com/part-cw/lambdanative.
SN  - 0362-1340
DO  - 10.1145/2544174.2500615
UR  - https://doi.org/10.1145/2544174.2500615
UR  - http://dx.doi.org/10.1145/2544174.2500615
KW  - cross-platform development, application programming, functional programming, medical systems, scheme
ER  - 

TY  - JOUR
AU  - Song, Shihao
AU  - Hanamshet, Jui
AU  - Balaji, Adarsha
AU  - Das, Anup
AU  - Krichmar, Jeffrey L
AU  - Dutt, Nikil D
AU  - Kandasamy, Nagarajan
AU  - Catthoor, Francky
TI  - Dynamic Reliability Management in Neuromorphic Computing
T2  - J. Emerg. Technol. Comput. Syst.
VL  - 17
IS  - 4
PY  - 2021
DA  - 2021/7
PB  - Association for Computing Machinery
CY  - New York, NY, USA
AB  - Neuromorphic computing systems execute machine learning tasks designed
      with spiking neural networks. These systems are embracing non-volatile
      memory to implement high-density and low-energy synaptic storage. Elevated
      voltages and currents needed to operate non-volatile memories cause aging
      of CMOS-based transistors in each neuron and synapse circuit in the
      hardware, drifting the transistor’s parameters from their nominal values.
      If these circuits are used continuously for too long, the parameter drifts
      cannot be reversed, resulting in permanent degradation of circuit
      performance over time, eventually leading to hardware faults. Aggressive
      device scaling increases power density and temperature, which further
      accelerates the aging, challenging the reliable operation of neuromorphic
      systems. Existing reliability-oriented techniques periodically de-stress
      all neuron and synapse circuits in the hardware at fixed intervals,
      assuming worst-case operating conditions, without actually tracking their
      aging at run-time. To de-stress these circuits, normal operation must be
      interrupted, which introduces latency in spike generation and propagation,
      impacting the inter-spike interval and hence, performance (e.g.,
      accuracy). We observe that in contrast to long-term aging, which
      permanently damages the hardware, short-term aging in scaled CMOS
      transistors is mostly due to bias temperature instability. The latter is
      heavily workload-dependent and, more importantly, partially reversible. We
      propose a new architectural technique to mitigate the aging-related
      reliability problems in neuromorphic systems by designing an intelligent
      run-time manager (NCRTM), which dynamically de-stresses neuron and synapse
      circuits in response to the short-term aging in their CMOS transistors
      during the execution of machine learning workloads, with the objective of
      meeting a reliability target. NCRTM de-stresses these circuits only when
      it is absolutely necessary to do so, otherwise reducing the performance
      impact by scheduling de-stress operations off the critical path. We
      evaluate NCRTM with state-of-the-art machine learning workloads on a
      neuromorphic hardware. Our results demonstrate that NCRTM significantly
      improves the reliability of neuromorphic hardware, with marginal impact on
      performance.
SN  - 1550-4832
DO  - 10.1145/3462330
UR  - https://doi.org/10.1145/3462330
UR  - http://dx.doi.org/10.1145/3462330
KW  - machine learning, Neuromorphic computing, spiking neural network (SNN), bias temperature instability (BTI), non-volatile memory (NVM), lifetime reliability, phase-change memory (PCM), run-time manager (RTM)
ER  - 

TY  - CPAPER
AU  - Thapa, Nischay Bikram
AU  - Seifollahi, Sattar
AU  - Taheri, Sona
TI  - Hospital Readmission Prediction Using Clinical Admission Notes
T2  - Australasian Computer Science Week 2022
J2  - ACSW 2022
SP  - 193–199
PY  - 2022
DA  - 2022
PB  - Association for Computing Machinery
AB  - Clinical notes contain contextualised information beyond structured data
      relating to patients’ past and current health conditions. Despite the
      richness, their unstructured, long, and high dimensional nature presents
      challenges to traditional text representation techniques. The advancement
      of deep contextual representation techniques in natural language
      processing (NLP) has shown remarkable performance in the biomedical and
      clinical domains for various information extraction and predictive tasks,
      including hospital readmission. However, most previous works have proposed
      discharge summary models where on-site medical intervention is impossible,
      and readmission could still occur. This paper utilises clinical notes
      recorded during admissions to study the risk of 30-day hospital
      readmissions. We employ clinical notes from MIMIC-III and consider
      competing baselines for clinical text representation, where a set of
      machine learning and deep learning algorithms are used to classify
      hospital readmission. The study demonstrates that notes captured during
      admissions play a crucial role to recognise potential readmission risk
      supporting healthcare practitioners for practical therapeutic intervention
      and discharge planning.
DO  - 10.1145/3511616.3513115
C1  - New York, NY, USA
UR  - https://doi.org/10.1145/3511616.3513115
UR  - http://dx.doi.org/10.1145/3511616.3513115
KW  - Embedding techniques, Hospital readmission, Natural language processing, Electronic health records
ER  - 

TY  - CPAPER
AU  - Gupta, Neeraj K
AU  - Dantu, Ram
TI  - Evaluation of Respiration Quality Using Smart Phone
T2  - Proceedings of the 6th International Conference on PErvasive Technologies
      Related to Assistive Environments
J2  - PETRA '13
PY  - 2013
DA  - 2013
PB  - Association for Computing Machinery
AB  - Breathing is one of the vital signs that are considered important from
      medical point of view. The quality of breathing is evaluated by
      considering several factors. In this paper we present the results of
      experiments that use a smart phone to evaluate some of the factors to
      determine the quality of breathing. The accelerometer in the smart phone
      is used to measure the breathing. We measure subjects with normal
      breathing, slow breathing, fast breathing and irregular breathing. Our
      results show that we can evaluate the rate of breathing using a smart
      phone with an accuracy ranging from 95% to 100%. We can also evaluate the
      regularity and the effort of breathing.
DO  - 10.1145/2504335.2504364
C1  - New York, NY, USA
UR  - https://doi.org/10.1145/2504335.2504364
UR  - http://dx.doi.org/10.1145/2504335.2504364
KW  - 911 calls, respiration quality, smart phones
ER  - 

TY  - CPAPER
AU  - Cheng, Qian
AU  - Juen, Joshua
AU  - Li, Yanen
AU  - Prieto-Centurion, Valentin
AU  - Krishnan, Jerry A
AU  - Schatz, Bruce R
TI  - GaitTrack: Health Monitoring of Body Motion from Spatio-Temporal
      Parameters of Simple Smart Phones
T2  - Proceedings of the International Conference on Bioinformatics,
      Computational Biology and Biomedical Informatics
J2  - BCB'13
SP  - 897–906
PY  - 2013
DA  - 2013
PB  - Association for Computing Machinery
AB  - Detecting abnormal health is an important issue for mobile health,
      especially for chronic diseases. We present a free-living health
      monitoring system based on simple standalone smart phones, which can
      accurately compute walking speed. This phone app can be used to validate
      status of the major chronic condition, Chronic Obstructive Pulmonary
      Disease (COPD), by estimating gait speed of actual patients.We first show
      that smart phone sensors are as accurate for monitoring gait as expensive
      medical accelerometers. We then propose a new method of computing human
      body motion to estimate gait speed from the spatio-temporal gait
      parameters generated by regular phone sensors. The raw sensor data is
      processed in both time and frequency domain and pruned by a smoothing
      algorithm to eliminate noise. After that, eight gait parameters are
      selected as the input vector of a support vector regression model to
      estimate gait speed. For trained subjects, the overall root mean square
      error of absolute gait speed is 84%.
DO  - 10.1145/2506583.2512362
C1  - New York, NY, USA
UR  - https://doi.org/10.1145/2506583.2512362
UR  - http://dx.doi.org/10.1145/2506583.2512362
KW  - Smart Phone Application, Gait Speed, Free-living Health Monitoring, Chronic Disease Assessment
ER  - 

TY  - CPAPER
AU  - Kuntagod, Nataraj
AU  - Podder, Sanjay
AU  - Abbabathula, Satya Sai Srinivas
AU  - Mukherjee, Sumantra
AU  - Gautam, Abhishek
TI  - Peer Couple to Couple Approach for Better Maternal Health Outcomes
T2  - Proceedings of the 1st International Workshop on Software Engineering for
      Healthcare
J2  - SEH '19
SP  - 53–56
PY  - 2019
DA  - 2019
PB  - IEEE Press
AB  - As per the WHO statistics, the risk of pregnancy-related deaths is much
      higher for girls aged 15--19 compared to women in their twenties. `Peer
      Couple to Couple Approach' (PCCA) can be a sustainable, community led
      approach, involving both the partners of young couples (the wife and
      husband) as a `dyad', to overcome the socio-cultural and gender related
      barriers to plan and space their families and achieve positive maternal
      health outcomes. Working with both the wife and the husband, the approach
      aims to empower women and work with men to make them more gender
      equitable. This approach challenges existing norms by working with this
      `dyad' and not just targeting women, reinforcing the need for women's
      empowerment, joint decision-making and male engagement in contraceptive
      use. This paper describes the PCCA approach and the use of digital
      technology as a process enabler for deploying at scale in rural areas,
      based on a field pilot in the state of Jharkhand, India.
DO  - 10.1109/SEH.2019.00017
C1  - Montreal, Quebec, Canada
UR  - https://doi.org/10.1109/SEH.2019.00017
UR  - http://dx.doi.org/10.1109/SEH.2019.00017
KW  - maternal health, infant health, peer support, positive deviant, mobile health
ER  - 

TY  - CPAPER
AU  - Nyumbeka, Dumisani
AU  - Wesson, Janet
TI  - Using Mobile Computing to Support Malnutrition Management in South Africa
T2  - Proceedings of the Southern African Institute for Computer Scientist and
      Information Technologists Annual Conference 2014 on SAICSIT 2014 Empowered
      by Technology
J2  - SAICSIT '14
SP  - 352–360
PY  - 2014
DA  - 2014
PB  - Association for Computing Machinery
AB  - Malnutrition is one of the major health care problems in Africa,
      especially in young children. The main objective of this paper is to
      discuss the development of a mobile application to assist with
      malnutrition management for children under the age of five years.
      Malnutrition management refers to the collecting of patient data, patient
      diagnosis and treatment thereafter. A literature study revealed that there
      are existing applications that have been created to assist with
      health-related problems, but none of these address malnutrition management
      in South Africa. This study resulted in the identification of the
      shortcomings of existing applications and their positive aspects. These
      findings were incorporated into the design of a mobile application to
      support malnutrition management. A usability evaluation was conducted to
      determine the usability of the application. The user study revealed that
      the task success was above 66.7%, which indicated a good usability score.
      The user satisfaction was determined to be over 80%, which indicated that
      the participants were highly satisfied with the application. The results
      indicate that mobile computing can potentially be used to support the
      malnutrition management of children under the age of five in South Africa.
DO  - 10.1145/2664591.2664622
C1  - New York, NY, USA
UR  - https://doi.org/10.1145/2664591.2664622
UR  - http://dx.doi.org/10.1145/2664591.2664622
KW  - Malnutrition, Mobile Computing, mHealth
ER  - 

TY  - CPAPER
AU  - Batool, Amna
AU  - Toyama, Kentaro
AU  - Veinot, Tiffany
AU  - Fatima, Beenish
AU  - Naseem, Mustafa
TI  - Detecting Data Falsification by Front-Line Development Workers: A Case
      Study of Vaccination in Pakistan
T2  - Proceedings of the 2021 CHI Conference on Human Factors in Computing
      Systems
J2  - CHI '21
PY  - 2021
DA  - 2021
PB  - Association for Computing Machinery
AB  - Front-line workers in global development are often responsible for data
      collection and record-keeping about their own work. The authenticity of
      such data and the role of mid-level supervisors, however, remains
      understudied. We report on the case of immunization in Pakistan, where,
      through interviews with 30 mid-level vaccination managers in Punjab
      district, we find that data falsification by vaccinators is common, though
      not necessarily rampant. Because of an intricate protocol for
      record-keeping, supervisors can detect data falsification, and we find
      they have devised an array of methods, broadly classifiable into four
      types: triangulation, supplementary data collection, anomaly detection,
      and interrogation. We also find that the strategies that supervisors use
      to detect falsification seem linked to their style of management, with
      authoritarian supervisors preferring supplementary data collection and
      spot checks, while supportive supervisors use triangulation. Our findings
      lead to recommendations for designing technologies intended to monitor and
      manage front-line data.
DO  - 10.1145/3411764.3445630
C1  - New York, NY, USA
UR  - https://doi.org/10.1145/3411764.3445630
UR  - http://dx.doi.org/10.1145/3411764.3445630
KW  - Healthcare, Data Falsification, Immunization, Developing Countries, Mid-level Managers, Front-line Workers, Supervisors, Technology, Supportive Supervision
ER  - 

TY  - CPAPER
AU  - Mongan, William M
AU  - Rasheed, Ilhaan
AU  - Ved, Khyati
AU  - Vora, Shrenik
AU  - Dandekar, Kapil
AU  - Dion, Genevieve
AU  - Kurzweg, Timothy
AU  - Fontecchio, Adam
TI  - On the Use of Radio Frequency Identification for Continuous Biomedical
      Monitoring
T2  - Proceedings of the Second International Conference on Internet-of-Things
      Design and Implementation
J2  - IoTDI '17
SP  - 197–202
PY  - 2017
DA  - 2017
PB  - Association for Computing Machinery
AB  - Radio Frequency Identification (RFID) technology is often deployed for
      inventory management scenarios. In inventory applications, a known or
      unknown number of RFID tags are queried in a discrete manner and for a
      single, short period of time, until each tag is recognized by the
      interrogator device. Passive RFID provides several benefits conducive to
      ubiquitous deployment, including RFID tags that are energized from the
      wireless RF interrogation signal itself that obviates the need for a
      battery or wired power, and antenna assemblies that can be integrated with
      the chip with only a small footprint. We have utilized these benefits to
      enable continuous biomedical sensing devices with minimal footprint and
      batteryless deployment. These devices are fabric-based smart garments with
      an embedded RFID tag and antenna assembly. However, traditional
      inventory-based RFID interrogation presents several challenges due to the
      RFID protocols and regulations that govern their use. In this paper, we
      discuss the considerations necessary to utilize RFID interrogation to
      enabling passive, continuous sensor monitoring, and the techniques we
      employed in developing software to do so.
DO  - 10.1145/3054977.3055002
C1  - New York, NY, USA
UR  - https://doi.org/10.1145/3054977.3055002
UR  - http://dx.doi.org/10.1145/3054977.3055002
KW  - IoT sensor processing framework, Software architecture, Signal processing
ER  - 

TY  - JOUR
AU  - Qiu, Lin
AU  - Gorantla, Sruthi
AU  - Rajan, Vaibhav
AU  - Tan, Bernard C Y
TI  - Multi-Disease Predictive Analytics: A Clinical Knowledge-Aware Approach
T2  - ACM Trans. Manage. Inf. Syst.
VL  - 12
IS  - 3
PY  - 2021
DA  - 2021/6
PB  - Association for Computing Machinery
CY  - New York, NY, USA
AB  - Multi-Disease Predictive Analytics (MDPA) models simultaneously predict
      the risks of multiple diseases in patients and are valuable in early
      diagnoses. Patients tend to have multiple diseases simultaneously or
      develop multiple complications over time, and MDPA models can learn and
      effectively utilize such correlations between diseases. Data from
      large-scale Electronic Health Records (EHR) can be used through
      Multi-Label Learning (MLL) methods to develop MDPA models. However,
      data-driven approaches for MDPA face the challenge of data imbalance,
      because rare diseases tend to have much less data than common diseases.
      Insufficient data for rare diseases makes it difficult to leverage
      correlations with other diseases. These correlations are studied and
      recorded in biomedical literature but are rarely utilized in predictive
      analytics. This article presents a novel method called Knowledge-Aware
      Approach (KAA) that learns clinical correlations from the rapidly growing
      body of clinical knowledge. KAA can be combined with any data-driven MLL
      model for MDPA to refine the predictions of the model. Our extensive
      experiments, on real EHR data, show that the use of KAA improves the
      predictive performance of commonly used MDPA models, particularly for rare
      diseases. KAA is also found to be superior to existing general approaches
      of combining clinical knowledge with data-driven models. Further, a
      counterfactual analysis shows the efficacy of KAA in improving physicians’
      ability to prescribe preventive treatments.
SN  - 2158-656X
DO  - 10.1145/3447942
UR  - https://doi.org/10.1145/3447942
UR  - http://dx.doi.org/10.1145/3447942
KW  - knowledge graph, diagnosis prediction, Electronic health records, multi-label learning, biomedical literature, rare diseases
ER  - 

TY  - CPAPER
AU  - Chang, Edward Y
AU  - Wu, Meng-Hsi
AU  - Tang, Kai-Fu Tang
AU  - Kao, Hao-Cheng
AU  - Chou, Chun-Nan
TI  - Artificial Intelligence in XPRIZE DeepQ Tricorder
T2  - Proceedings of the 2nd International Workshop on Multimedia for Personal
      Health and Health Care
J2  - MMHealth '17
SP  - 11–18
PY  - 2017
DA  - 2017
PB  - Association for Computing Machinery
AB  - The DeepQ tricorder device developed by HTC from 2013 to 2016 was entered
      in the Qualcomm Tricorder XPRIZE competition and awarded the second prize
      in April 2017. This paper presents DeepQ»s three modules powered by
      artificial intelligence: symptom checker, optical sense, and vital sense.
      We depict both their initial design and ongoing enhancements.
DO  - 10.1145/3132635.3132637
C1  - New York, NY, USA
UR  - https://doi.org/10.1145/3132635.3132637
UR  - http://dx.doi.org/10.1145/3132635.3132637
KW  - deepq, artificial intelligence, xprize tricorder, medical iot
ER  - 

TY  - JOUR
AU  - Yue, Shichao
AU  - Yang, Yuzhe
AU  - Wang, Hao
AU  - Rahul, Hariharan
AU  - Katabi, Dina
TI  - BodyCompass: Monitoring Sleep Posture with Wireless Signals
T2  - Proc. ACM Interact. Mob. Wearable Ubiquitous Technol.
VL  - 4
IS  - 2
PY  - 2020
DA  - 2020/6
PB  - Association for Computing Machinery
CY  - New York, NY, USA
AB  - Monitoring sleep posture is important for avoiding bedsores after surgery,
      reducing apnea events, tracking the progression of Parkinson's disease,
      and even alerting epilepsy patients to potentially fatal sleep postures.
      Today, there is no easy way to track sleep postures. Past work has
      proposed installing cameras in the bedroom, mounting accelerometers on the
      subject's chest, or embedding pressure sensors in their bedsheets.
      Unfortunately, such solutions jeopardize either the privacy of the user or
      their sleep comfort.In this paper, we introduce BodyCompass, the first
      RF-based system that provides accurate sleep posture monitoring overnight
      in the user's own home. BodyCompass works by studying the RF reflections
      in the environment. It disentangles RF signals that bounced off the
      subject's body from other multipath signals. It then analyzes those
      signals via a custom machine learning algorithm to infer the subject's
      sleep posture. BodyCompass is easily transferable and can apply to new
      homes and users with minimal effort. We empirically evaluate BodyCompass
      using over 200 nights of sleep data from 26 subjects in their own homes.
      Our results show that, given one week, one night, or 16 minutes of labeled
      data from the subject, BodyCompass's corresponding accuracy is 94%, 87%,
      and 84%, respectively.
DO  - 10.1145/3397311
UR  - https://doi.org/10.1145/3397311
UR  - http://dx.doi.org/10.1145/3397311
KW  - Transfer Learning, Sleep Posture, Deep Learning, Contactless Sensing, Sleep, Machine Learning, Wireless Sensing, Healthcare, Domain Adaptation
ER  - 

TY  - JOUR
AU  - Karimi, Sarvnaz
AU  - Wang, Chen
AU  - Metke-Jimenez, Alejandro
AU  - Gaire, Raj
AU  - Paris, Cecile
TI  - Text and Data Mining Techniques in Adverse Drug Reaction Detection
T2  - ACM Comput. Surv.
VL  - 47
IS  - 4
PY  - 2015
DA  - 2015/5
PB  - Association for Computing Machinery
CY  - New York, NY, USA
AB  - We review data mining and related computer science techniques that have
      been studied in the area of drug safety to identify signals of adverse
      drug reactions from different data sources, such as spontaneous reporting
      databases, electronic health records, and medical literature. Development
      of such techniques has become more crucial for public heath, especially
      with the growth of data repositories that include either reports of
      adverse drug reactions, which require fast processing for discovering
      signals of adverse reactions, or data sources that may contain such
      signals but require data or text mining techniques to discover them. In
      order to highlight the importance of contributions made by computer
      scientists in this area so far, we categorize and review the existing
      approaches, and most importantly, we identify areas where more research
      should be undertaken.
SN  - 0360-0300
DO  - 10.1145/2719920
UR  - https://doi.org/10.1145/2719920
UR  - http://dx.doi.org/10.1145/2719920
KW  - signal detection, drug safety, data mining, adverse drug reaction, text mining, Drug side effect, statistical analysis
ER  - 

TY  - CPAPER
AU  - Park, Jaeyeon
AU  - Nam, Woojin
AU  - Choi, Jaewon
AU  - Kim, Taeyeong
AU  - Yoon, Dukyong
AU  - Lee, Sukhoon
AU  - Paek, Jeongyeup
AU  - Ko, Jeonggil
TI  - Glasses for the Third Eye: Improving the Quality of Clinical Data Analysis
      with Motion Sensor-Based Data Filtering
T2  - Proceedings of the 15th ACM Conference on Embedded Network Sensor Systems
J2  - SenSys '17
PY  - 2017
DA  - 2017
PB  - Association for Computing Machinery
AB  - Recent advances in machine learning based data analytics are opening
      opportunities for designing effective clinical decision support systems
      (CDSS) which can become the "third-eye" in the current clinical procedures
      and diagnosis. However, common patient movements in hospital wards may
      lead to faulty measurements in physiological sensor readings, and training
      a CDSS from such noisy data can cause misleading predictions, directly
      leading to potentially dangerous clinical decisions. In this work, we
      present MediSense, a system to sense, classify, and identify noise-causing
      motions and activities that affect physiological signal when made by
      patients on their hospital beds. Essentially, such a system can be
      considered as "glasses" for the clinical third eye in correctly observing
      medical data. MediSense combines wirelessly connected embedded platforms
      for motion detection with physiological signal data collected from
      patients to identify faulty physiological signal measurements and filters
      such noisy data from being used in CDSS training or testing datasets. We
      deploy our system in real intensive care units (ICUs), and evaluate its
      performance from real patient traces collected at these ICUs through a
      4-month pilot study at the Ajou University Hospital Trauma Center, a major
      hospital facility located in Suwon, South Korea. Our results show that
      MediSense successfully classifies patient motions on the bed with >90%
      accuracy, shows 100% reliability in determining the locations of beds
      within the ICU, and each bed-attached sensor achieves a lifetime of more
      than 33 days, which satisfies the application-level requirements suggested
      by our clinical partners. Furthermore, a simple case-study with arrhythmia
      patient data shows that MediSense can help improve the clinical diagnosis
      accuracy.
DO  - 10.1145/3131672.3131690
C1  - New York, NY, USA
UR  - https://doi.org/10.1145/3131672.3131690
UR  - http://dx.doi.org/10.1145/3131672.3131690
KW  - Motion Sensing, Health Care Information Systems, Clinical Decision Support System, Wireless Sensor Network, Noise Filter
ER  - 

TY  - JOUR
AU  - Antle, Alissa N
AU  - Chesick, Leslie
AU  - Mclaren, Elgin-Skye
TI  - Opening up the Design Space of Neurofeedback Brain--Computer Interfaces
      for Children
T2  - ACM Trans. Comput. -Hum. Interact.
VL  - 24
IS  - 6
PY  - 2018
DA  - 2018/1
PB  - Association for Computing Machinery
CY  - New York, NY, USA
AB  - Brain--computer interface applications (BCIs) utilizing neurofeedback (NF)
      can make invisible brain states visible in real time. Learning to
      recognize, modify, and regulate brain states is critical to all children's
      development and can improve learning, and emotional and mental health
      outcomes. How can we design usable and effective NF BCIs that help
      children learn and practice brain state self-regulation? Our contribution
      is a list of challenges for this emerging design space and a conceptual
      framework that addresses those challenges. The framework is composed of
      five interrelated strong concepts that we adapted from other design
      spaces. We derived the concepts reflectively, theoretically, and
      empirically through a design research process in which we created and
      evaluated a NF BCI, called Mind-Full, designed to help children living in
      Nepal who had suffered from complex trauma learn to self-regulate anxiety
      and attention. We add rigor to our derivation methodology by horizontally
      and vertically grounding our concepts, that is, relating them to similar
      concepts in the literature and instantiations in other artifacts. We
      illustrate the generative power of the concepts and the
      inter-relationships between them through the description of two new NF
      BCIs we created using the framework for urban and indigenous children with
      anxiety and attentional challenges. We then show the versatility of our
      framework by describing how it inspired and informed the conceptual design
      of three NF BCIs for different types of self-regulation: selective
      attention and working memory, pain management, and depression. Last, we
      discuss the contestability, defensibility, and substantiveness of our
      conceptual framework in order to ensure rigor in our research design
      process. Our contribution is a rigorously derived design framework that
      opens up this new and emerging design space of NF BCI's for children for
      other researchers and designers.
SN  - 1073-0516
DO  - 10.1145/3131607
UR  - https://doi.org/10.1145/3131607
UR  - http://dx.doi.org/10.1145/3131607
KW  - strong concepts, Brain-computer interfaces, design, children, mental health, conceptual framework, self-regulation
ER  - 

TY  - CPAPER
AU  - Yadav, Deepika
AU  - Malik, Prerna
AU  - Dabas, Kirti
AU  - Singh, Pushpendra
TI  - Illustrating the Gaps and Needs in the Training Support of Community
      Health Workers in India
T2  - Proceedings of the 2021 CHI Conference on Human Factors in Computing
      Systems
J2  - CHI '21
PY  - 2021
DA  - 2021
PB  - Association for Computing Machinery
AB  - In India and other developing countries, Community Health Workers (CHWs)
      provide the first line of care in delivering necessary maternal and child
      health services. In this work, we assess the training and skill-building
      needs of CHWs, through a mobile-based training intervention deployed for
      six months to 500 CHWs for conducting 144 training sessions in rural
      India. We qualitatively probed 1178 questions, asked by CHWs, during
      training sessions, and conducted a content analysis of the learning
      material provided to CHWs. Further, we interviewed 48 CHWs to understand
      the rationale of information seeking and perceptions of training needs. We
      present our understanding of the knowledge gaps of CHWs and how the
      current learning material and training methods are ineffective in
      addressing it. Our study presents design implications for HCI4D
      researchers for mobile learning platforms targeted towards CHWs. We also
      provide policy-level suggestions to improve the training of CHWs in India
      or a similar context.
DO  - 10.1145/3411764.3445111
C1  - New York, NY, USA
UR  - https://doi.org/10.1145/3411764.3445111
UR  - http://dx.doi.org/10.1145/3411764.3445111
KW  - ASHA, HCI4D, ICTD, mHealth, CHW
ER  - 

TY  - CPAPER
AU  - Matsangidou, Maria
AU  - P. Kassianos, Angelos
AU  - Papaioannou, Dimitrios
AU  - Solomou, Theodoros
AU  - Krini, Maria
AU  - Karekla, Maria
AU  - S. Pattichis, Constantinos
TI  - Virtual Painkillers: Designing Accessible Virtual Reality Experiences for
      Helping Cancer Patients Manage Pain at Home
T2  - Extended Abstracts of the 2022 CHI Conference on Human Factors in
      Computing Systems
J2  - CHI EA '22
PY  - 2022
DA  - 2022
PB  - Association for Computing Machinery
AB  - More than half of cancer patients are dealing with moderately severe pain
      on a monthly basis and most of them report a breakthrough pain experience
      at least once. Despite the importance of pain management for cancer
      patients, cancer pain remains undertreated. With computer technology and
      especially Virtual Reality offering open endless opportunities for pain
      management, we must consider how low-cost home-based Virtual Reality for
      cancer patients can be sensitively designed to provide comfortable,
      enriching pain management experiences. Working closely with 51 cancer
      patients, medical and paramedical personnel, we co-designed an intelligent
      personalized mobile application to first collect ecologically momentary
      assessment data on symptoms like pain and fatigue and Health-Related
      Quality of Life and subsequently enhance symptom management of cancer
      patients at home. Through this paper, we thoroughly explain the screening
      process and quantitative analysis we run to identify which environments
      patients would like to receive as a Virtual Reality intervention that can
      facilitate the design of Virtual Reality interventions for cancer
      patients.
DO  - 10.1145/3491101.3503562
C1  - New York, NY, USA
UR  - https://doi.org/10.1145/3491101.3503562
UR  - http://dx.doi.org/10.1145/3491101.3503562
KW  - Breast Cancer Patients, Pain Management, Home-based Rehabilitation, Virtual Reality
ER  - 

TY  - CPAPER
AU  - Wang, Edward Jay
AU  - Li, William
AU  - Hawkins, Doug
AU  - Gernsheimer, Terry
AU  - Norby-Slycord, Colette
AU  - Patel, Shwetak N
TI  - HemaApp: Noninvasive Blood Screening of Hemoglobin Using Smartphone
      Cameras
T2  - Proceedings of the 2016 ACM International Joint Conference on Pervasive
      and Ubiquitous Computing
J2  - UbiComp '16
SP  - 593–604
PY  - 2016
DA  - 2016
PB  - Association for Computing Machinery
AB  - We present HemaApp, a smartphone application that noninvasively monitors
      blood hemoglobin concentration using the smartphone's camera and various
      lighting sources. Hemoglobin measurement is a standard clinical tool
      commonly used for screening anemia and assessing a patient's response to
      iron supplement treatments. Given a light source shining through a
      patient's finger, we perform a chromatic analysis, analyzing the color of
      their blood to estimate hemoglobin level. We evaluate HemaApp on 31
      patients ranging from 6 -- 77 years of age, yielding a 0.82 rank order
      correlation with the gold standard blood test. In screening for anemia,
      HemaApp achieve a sensitivity and precision of 85.7% and 76.5%. Both the
      regression and classification performance compares favorably with our
      control, an FDA-approved noninvasive hemoglobin measurement device. We
      also evaluate and discuss the effect of using different kinds of lighting
      sources.
DO  - 10.1145/2971648.2971653
C1  - New York, NY, USA
UR  - https://doi.org/10.1145/2971648.2971653
UR  - http://dx.doi.org/10.1145/2971648.2971653
KW  - anemia, mobile health, blood screening, photoplethysmography, hemoglobin, camera
ER  - 

TY  - CPAPER
AU  - Aref, Samin
AU  - Friggens, David
AU  - Hendy, Shaun
TI  - Analysing Scientific Collaborations of New Zealand Institutions Using
      Scopus Bibliometric Data
T2  - Proceedings of the Australasian Computer Science Week Multiconference
J2  - ACSW '18
PY  - 2018
DA  - 2018
PB  - Association for Computing Machinery
AB  - Scientific collaborations are among the main enablers of development in
      small national science systems. Although analysing scientific
      collaborations is a well-established subject in scientometrics,
      evaluations of scientific collaborations within a country remains
      speculative with studies based on a limited number of fields or using data
      too inadequate to be representative of collaborations at a national level.
      This study represents a unique view on the collaborative aspect of
      scientific activities in New Zealand.We perform a quantitative study based
      on all Scopus publications in all subjects for more than 1500 New Zealand
      institutions over a period of 6 years to generates an extensive mapping of
      scientific collaboration at a national level. The comparative results
      reveal the level of collaboration between New Zealand institutions and
      business enterprises, government institutions, higher education providers,
      and private not for profit organisations in 2010-2015.Constructing a
      collaboration network of institutions, we observe a power-law distribution
      indicating that a small number of New Zealand institutions account for a
      large proportion of national collaborations. Network centrality concepts
      are deployed to identify the most central institutions of the country in
      terms of collaboration. We also provide comparative results on 15
      universities and Crown research institutes based on 27 subject
      classifications.
DO  - 10.1145/3167918.3167920
C1  - New York, NY, USA
UR  - https://doi.org/10.1145/3167918.3167920
UR  - http://dx.doi.org/10.1145/3167918.3167920
KW  - scientometrics, big data modelling, New Zealand, scientific collaboration, network analysis, scopus
ER  - 
