# Supplementary material for: Exploring Computational Techniques in Preprocessing Neonatal Physiological Signals for Detecting Adverse Outcomes: Scoping Review
Source: Interact J Med Res. 2024 Aug 20;13:e46946. doi: 10.2196/46946 (PMC11372324; doi:10.2196/46946)
Supplement: Multimedia Appendix 2 [file ijmr_v13i1e46946_app2.zip › Bibliography/ACM/acm_3.ris]

TY  - CPAPER
AU  - Chowdhary, Chiranji Lal
AU  - Acharjya, D P
TI  - Breast Cancer Detection Using Intuitionistic Fuzzy Histogram
      Hyperbolization and Possibilitic Fuzzy C-Mean Clustering Algorithms with
      Texture Feature Based Classification on Mammography Images
T2  - Proceedings of the International Conference on Advances in Information
      Communication Technology & Computing
J2  - AICTC '16
PY  - 2016
DA  - 2016
PB  - Association for Computing Machinery
AB  - During past 20 years, it is stated that cancer belongings are mounting
      all-inclusive. Amid innumerable natures of cancers, breast cancer is
      witnessed as key reason of demise among women. Ultrasound, x-ray
      (mammograms and x-ray computed tomography), magnetic resonance imaging,
      thermography and nuclear medicine functional imaging are different
      modalities offered for early stage breast cancer detection. Mammography
      technology is a unadventurous breast cancer practice that can perceive
      tumorous masses on lower cost and better truthfulness. This paper
      designates the digital execution of a model, based on an intuitionistic
      fuzzy histogram hyperbolization and possibilitic fuzzy c-mean clustering
      algorithm for early breast cancer detection. Clustering plays a key role
      in segmentation fragment. Classical fuzzy clustering assigns data to
      multiple clusters at different degrees of membership but irrelevant data
      are also allocated to some clusters that do not relate to them. In our
      newfangled work we bound possibilistic method with fuzzy c-mean to resolve
      this issue after applying intuitionistic fuzzy histogram hyperbolization
      algorithm in initial preprocessing phase in the mammogram images. Further
      texture feature extraction technique is used for extracting features.
      Developed rules was applied in classifier to detect about the presence of
      cancerous tumor in mammogram images. The inclusive classification accuracy
      achieved 94% during training stage.
DO  - 10.1145/2979779.2979800
C1  - New York, NY, USA
UR  - https://doi.org/10.1145/2979779.2979800
UR  - http://dx.doi.org/10.1145/2979779.2979800
KW  - clustering, possibilistic fuzzy c-mean, mammography, membership degree, intuitionistic fuzzy histogram hyperbolization
ER  - 

TY  - CPAPER
AU  - Krishnakumar, Sanjena
AU  - Abdou, Tamer
TI  - Towards Interpretable and Maintainable Supervised Learning Using Shapley
      Values in Arrhythmia
T2  - Proceedings of the 30th Annual International Conference on Computer
      Science and Software Engineering
J2  - CASCON '20
SP  - 23–32
PY  - 2020
DA  - 2020
PB  - IBM Corp.
AB  - This paper investigates the application of a model-agnostic
      interpretability technique, Shapley Additive Explanations (SHAP), to
      understand and hence, enhance machine learning classification models using
      Shapley values in the prediction of arrhythmias1. Using the Arrhythmia
      dataset2, three different feature selection techniques, Information Gain
      (IG), Recursive Feature Elimination-Random Forest (RFE-RF), and
      AutoSpearman, were used to select features for machine learning models to
      predict the arrhythmia class. Four multi-class classification models,
      Naïve Bayes (NB), k-Nearest Neighbours (kNN), Random Forest (RF), and
      stacking heterogeneous ensemble (Ensemble) were built, evaluated, and
      compared. SHAP interpretation method was applied to find reliable
      explanations for the predictions of the classification models.
      Additionally, SHAP values were used to find `bellwether' instances to
      enhance the training of our models in order to improve their performances
      in the prediction of arrhythmia. The most stable and top-performing
      classification model was RF, followed by Ensemble in comparison to NB and
      kNN. SHAP provided robust and reliable explanations for the classification
      models. Furthermore, improving the training of our models with
      `bellwether' instances, found using SHAP values, enhanced the overall
      model performances in terms of accuracy, AUC, and F1 score. In conclusion,
      we recommend using SHAP value explanations as a robust and reliable method
      for local model-agnostic interpretability and to enhance machine learning
      models for arrhythmia prediction.
C1  - USA
KW  - LIME, local model-agnostic interpretation, arrhythmia, healthcare, shapley value, SHAP, multi-class classification, machine learning, bellwether
ER  - 

TY  - CONF
TI  - Expressive '18: Proceedings of the Joint Symposium on Computational
      Aesthetics and Sketch-Based Interfaces and Modeling and Non-Photorealistic
      Animation and Rendering
PY  - 2018
DA  - 2018
PB  - Association for Computing Machinery
CY  - New York, NY, USA
AB  - The Expressive conference series was born out of three workshops; CAe -
      Computational Aesthetics, SBIM - Sketch Based Interfaces Modelling and
      animation and NPAR - Non-Photo Realistic Animation and Rendering. The
      amalgamation has brought together artists, scientists, researchers and
      practitioners to showcase cutting-edge research and artistic innovation in
      these disciplines. We are jointly sponsored by Eurographics and ACM
      SIGGRAPH and are grateful for a generous donation from Disney Research.
      The conference is now in the fourteenth year of running under the
      Expressive banner.
SN  - 9781450358927
ER  - 

TY  - CPAPER
AU  - Klüber, Sara
AU  - Maas, Franzisca
AU  - Schraudt, David
AU  - Hermann, Gina
AU  - Happel, Oliver
AU  - Grundgeiger, Tobias
TI  - Experience Matters: Design and Evaluation of an Anesthesia Support Tool
      Guided by User Experience Theory
T2  - Proceedings of the 2020 ACM Designing Interactive Systems Conference
J2  - DIS '20
SP  - 1523–1535
PY  - 2020
DA  - 2020
PB  - Association for Computing Machinery
AB  - Despite many advances, clinical decision support tools (DSTs) often suffer
      from implementation and acceptance problems in the actual clinical
      context. We suggest that considering psychological needs-based and
      embodied user experience theories in the design of DSTs could help to
      overcome these problems. To examine this idea, we iteratively developed a
      DST called Cassandra supporting anesthetic teams in crisis management,
      specifically focusing on psychological needs and fluent interaction with
      the social and physical environment. We preliminarily evaluated Cassandra
      in a medical simulation, requiring anesthetic teams to handle a crisis.
      Although not all features of Cassandra had the intended effect, the
      results indicated that interacting with Cassandra supported the
      fulfillment of the identified needs for autonomy, competence, and
      relatedness and was seamlessly integrated into existing diagnostic
      processes. Considering user experience theories for the design of DSTs
      seems a promising way to overcome implementation and acceptance problems
      and eventually improve patient safety.
DO  - 10.1145/3357236.3395552
C1  - New York, NY, USA
UR  - https://doi.org/10.1145/3357236.3395552
UR  - http://dx.doi.org/10.1145/3357236.3395552
KW  - user experience, decision support systems, healthcare
ER  - 

TY  - CPAPER
AU  - Underwood, Heather
AU  - Sterling, S Revi
AU  - Bennett, John K
TI  - The Design and Implementation of the PartoPen Maternal Health Monitoring
      System
T2  - Proceedings of the 3rd ACM Symposium on Computing for Development
J2  - ACM DEV '13
PY  - 2013
DA  - 2013
PB  - Association for Computing Machinery
AB  - The World Health Organization advocates the paper partograph as the single
      most effective tool for monitoring labor and reducing labor complications
      in developing countries. Used correctly, the partograph can serve as a
      tool for early detection of serious maternal and fetal complications
      during labor, allowing sufficient time for an appropriate response.
      However, in order to be effective, the partograph must be used correctly.
      Recent studies in Kenya reported that less than one fourth of partographs
      were completed in accordance with WHO guidelines. In developing countries,
      lack of training and continuing education, exacerbated by limited
      resources, represents a serious barrier to effective partograph use. The
      goal of the PartoPen project is to increase the effectiveness of the
      partograph using an interactive digital pen with custom software, together
      with partograph forms printed with a background dot pattern that is
      recognized by the pen. This paper describes the design and implementation
      of the PartoPen system, and the technical evolution of the PartoPen system
      during studies that evaluated the PartoPen in use in Nairobi, Kenya from
      June 2012 -- August 2012.
DO  - 10.1145/2442882.2442893
C1  - New York, NY, USA
UR  - https://doi.org/10.1145/2442882.2442893
UR  - http://dx.doi.org/10.1145/2442882.2442893
KW  - maternal health, Kenya, partograph, digital pens, ICTD
ER  - 

TY  - CPAPER
AU  - Mincu, Diana
AU  - Loreaux, Eric
AU  - Hou, Shaobo
AU  - Baur, Sebastien
AU  - Protsyuk, Ivan
AU  - Seneviratne, Martin
AU  - Mottram, Anne
AU  - Tomasev, Nenad
AU  - Karthikesalingam, Alan
AU  - Schrouff, Jessica
TI  - Concept-Based Model Explanations for Electronic Health Records
T2  - Proceedings of the Conference on Health, Inference, and Learning
J2  - CHIL '21
SP  - 36–46
PY  - 2021
DA  - 2021
PB  - Association for Computing Machinery
AB  - Recurrent Neural Networks (RNNs) are often used for sequential modeling of
      adverse outcomes in electronic health records (EHRs) due to their ability
      to encode past clinical states. These deep, recurrent architectures have
      displayed increased performance compared to other modeling approaches in a
      number of tasks, fueling the interest in deploying deep models in clinical
      settings. One of the key elements in ensuring safe model deployment and
      building user trust is model explainability. Testing with Concept
      Activation Vectors (TCAV) has recently been introduced as a way of
      providing human-understandable explanations by comparing high-level
      concepts to the network's gradients. While the technique has shown
      promising results in real-world imaging applications, it has not been
      applied to structured temporal inputs. To enable an application of TCAV to
      sequential predictions in the EHR, we propose an extension of the method
      to time series data. We evaluate the proposed approach on an open EHR
      benchmark from the intensive care unit, as well as synthetic data where we
      are able to better isolate individual effects.
DO  - 10.1145/3450439.3451858
C1  - New York, NY, USA
UR  - https://doi.org/10.1145/3450439.3451858
UR  - http://dx.doi.org/10.1145/3450439.3451858
KW  - explainability, electronic health records (EHR), time series, human-understandable concepts
ER  - 

TY  - CPAPER
AU  - Doherty, Kevin
AU  - Marcano-Belisario, José
AU  - Cohn, Martin
AU  - Mastellos, Nikolaos
AU  - Morrison, Cecily
AU  - Car, Josip
AU  - Doherty, Gavin
TI  - Engagement with Mental Health Screening on Mobile Devices: Results from an
      Antenatal Feasibility Study
T2  - Proceedings of the 2019 CHI Conference on Human Factors in Computing
      Systems
J2  - CHI '19
SP  - 1–15
PY  - 2019
DA  - 2019
PB  - Association for Computing Machinery
AB  - Perinatal depression (PND) affects up to 15% of women within the United
      Kingdom and has a lasting impact on a woman's quality of life, birth
      outcomes and her child's development. Suicide is the leading cause of
      maternal mortality. However, it is estimated that at least 50% of PND
      cases go undiagnosed. This paper presents the results of the first
      feasibility study to examine the potential of mobile devices to engage
      women in antenatal mental health screening. Using a mobile application,
      254 women attending 14 National Health Service midwifery clinics provided
      2,280 momentary and retrospective reports of their wellbeing over a
      9-month period. Women spoke positively of the experience, installing and
      engaging with this technology regardless of age, education, wellbeing,
      number of children, marital or employment status, or past diagnosis of
      depression. 39 women reported a risk of depression, self-harm or suicide;
      two-thirds of whom were not identified by screening in-clinic.
DO  - 10.1145/3290605.3300416
C1  - New York, NY, USA
UR  - https://doi.org/10.1145/3290605.3300416
UR  - http://dx.doi.org/10.1145/3290605.3300416
KW  - psychological wellbeing, public health screening, self-report, mental health, pregnancy, ema, mobile devices
ER  - 

TY  - CPAPER
AU  - Wan, Sarah
TI  - Viewing the Development Process of Coronavirus from the Diagnosis and
      Treatment of New Coronavirus
T2  - 2020 7th International Conference on Biomedical and Bioinformatics
      Engineering
J2  - ICBBE '20
SP  - 189–193
PY  - 2020
DA  - 2020
PB  - Association for Computing Machinery
AB  - As of May 23, 2020, there were above 5.38 million cases of new coronavirus
      (SARS-CoV-2) infection and around 350,000 death toll. The World Health
      Organization (WHO) publicized on March 12, 2020 that the COVID-19 caused
      by the SARS-CoV-2 virus has characteristics of a global pandemic.
      Currently, there are no vaccines or particular drugs to combat the virus.
      Although scientists around the world are working hard to develop a
      vaccine, due to the double-blind experiments that vaccines and specific
      drugs must go through, it is impossible to produce a vaccine in less than
      half a year after the outbreak. So, the most effective measure for
      SARS-CoV-2 is immediate detection, isolation of new sources of infection,
      and diagnosis and treatment of confirmed patients. But, in order to cope
      with the outbreak, it is significant to understand the nature and clinical
      characteristics of the virus in detail. The research progress on the
      structure and genome of new coronaviruses, epidemiology, disease
      diagnosis, treatment, and future scenarios were carried out.
DO  - 10.1145/3444884.3444921
C1  - New York, NY, USA
UR  - https://doi.org/10.1145/3444884.3444921
UR  - http://dx.doi.org/10.1145/3444884.3444921
KW  - COVID-19, New coronavirus, SARS-CoV-2
ER  - 

TY  - JOUR
AU  - Yue, Shichao
AU  - He, Hao
AU  - Wang, Hao
AU  - Rahul, Hariharan
AU  - Katabi, Dina
TI  - Extracting Multi-Person Respiration from Entangled RF Signals
T2  - Proc. ACM Interact. Mob. Wearable Ubiquitous Technol.
VL  - 2
IS  - 2
PY  - 2018
DA  - 2018/7
PB  - Association for Computing Machinery
CY  - New York, NY, USA
AB  - Recent advances in wireless systems have demonstrated the possibility of
      tracking a person's respiration using the RF signals that bounce off her
      body. The resulting breathing signal can be used to infer the person's
      sleep quality and stages; it also allows for monitoring sleep apnea and
      other sleep disordered breathing (SDB); all without any body contact.
      Unfortunately however past work fails when people are close to each other,
      e.g., a couple sharing the same bed. In this case, the breathing signals
      of nearby individuals interfere with each other and super-impose in the
      received signal.This paper presents DeepBreath, the first RF-based
      respiration monitoring system that can recover the breathing signals of
      multiple individuals even when they are separated by zero distance. To
      design DeepBreath, we model interference due to multiple reflected RF
      signals and demonstrate that the original breathing can be recovered via
      independent component analysis (ICA). We design a full system that
      eliminates interference and recovers the original breathing signals. We
      empirically evaluate DeepBreath using 21 nights of sleep and over 150
      hours of data from 13 couples who share the bed. Our results show that
      DeepBreath is very accurate. Specifically, the differences between the
      breathing signals it recovers and the ground truth are on par with the
      difference between the same breathing signal measured at the person's
      chest and belly.
DO  - 10.1145/3214289
UR  - https://doi.org/10.1145/3214289
UR  - http://dx.doi.org/10.1145/3214289
KW  - Blind Source Separation, Multi-Person Respiration Monitoring, Full-Night Monitoring, Wireless Sensing
ER  - 

TY  - CPAPER
AU  - Valderrama, Camilo E
AU  - Marzbanrad, Faezeh
AU  - Stroux, Lisa
AU  - Martinez, Boris
AU  - Hall-Clifford, Rachel
AU  - Liu, Chengyu
AU  - Katebi, Nasim
AU  - Rohloff, Peter
AU  - Clifford, Gari D
TI  - Improving the Quality of Point of Care Diagnostics with Real-Time Machine
      Learning in Low Literacy LMIC Settings
T2  - Proceedings of the 1st ACM SIGCAS Conference on Computing and Sustainable
      Societies
J2  - COMPASS '18
PY  - 2018
DA  - 2018
PB  - Association for Computing Machinery
AB  - The scalability of medical technology in low resource settings requires a
      higher level of usability and clear decision support compared to
      conventional devices, since users often have very limited training. In
      particular, it is important to provide users with real time feedback on
      data quality during the patient information acquisition in a manner that
      enables the user to take immediate corrective action.In this work, we
      present an example of such a system, which provides real time feedback on
      the source of noise and interference on a low cost Doppler device
      connected to a smart-phone used by traditional birth attendants (TBAs) in
      rural Guatemala. A total of 195 fetal recordings made from 146 singleton
      pregnancies in the second and third trimester were recorded over 8 months
      by 19 TBAs. The resulting 33.7 hours of data were segmented into 0.75 s
      epochs and independently labeled by three trained researchers into one of
      five noise or quality categories that dominated the data.A two-step
      classifier, composed of a logistic regression and a multiclass support
      vector machine, was then trained to classify the data on epochs from 0.75
      s to 3.75 s. After feature selection the highest micro-averaged test F1
      score was 96.8% and macro-average F1 test score was 94.5% for 3.75 s
      segments using 23 features. A reduced real time model with 17 features
      produced comparable micro-and macro-averaged test F1 scores of 96.0% and
      94.5% respectively.The code is portable back to a low-end smartphone to
      run on such a device in real time (under 400 ms) in order to provide an
      audiovisual cue for the TBAs via the smartphone. Future work will evaluate
      the classifier presented here as part of a decision support system for
      data quality improvement in an ongoing randomized control trial in
      Guatemala.
DO  - 10.1145/3209811.3209815
C1  - New York, NY, USA
UR  - https://doi.org/10.1145/3209811.3209815
UR  - http://dx.doi.org/10.1145/3209811.3209815
KW  - Signal Processing, Machine Learning, Fetal Monitoring, LMIC, Doppler Ultrasound, Point of Care Diagnostics, mHealth, Human Computer Interface
ER  - 

TY  - CPAPER
AU  - Kalyanakrishnan, Shivaram
AU  - Panicker, Rahul Alex
AU  - Natarajan, Sarayu
AU  - Rao, Shreya
TI  - Opportunities and Challenges for Artificial Intelligence in India
T2  - Proceedings of the 2018 AAAI/ACM Conference on AI, Ethics, and Society
J2  - AIES '18
SP  - 164–170
PY  - 2018
DA  - 2018
PB  - Association for Computing Machinery
AB  - In the future of India lies the future of a sixth of the world's
      population. As the Artificial Intelligence (AI) revolution sweeps through
      societies and enters daily life, its role in shaping India's development
      and growth is bound to be substantial. For India, AI holds promise as a
      catalyst to accelerate progress, while providing mechanisms to leapfrog
      traditional hurdles such as poor infrastructure and bureaucracy. At the
      same time, an investment in AI is accompanied by risk factors with
      long-term implications on society: it is imperative that risks be vetted
      at this early stage. In this paper, we describe opportunities and
      challenges for AI in India. We detail opportunities that are cross-cutting
      (bridging India's linguistic divisions, mining public data), and also
      specific to one particular sector (healthcare). We list challenges that
      originate from existing social conditions (such as equations of caste and
      gender). Thereafter we distill out concrete steps and safeguards, which we
      believe are necessary for robust and inclusive development as India enters
      the AI era.
DO  - 10.1145/3278721.3278738
C1  - New York, NY, USA
UR  - https://doi.org/10.1145/3278721.3278738
UR  - http://dx.doi.org/10.1145/3278721.3278738
KW  - india, artificial intelligence
ER  - 

TY  - CPAPER
AU  - Fauziah, Nurul
AU  - Ansariadi, 
AU  - Darmawansyah, 
TI  - Quality of Antenatal Care at Rural and Urban Primary Health Centre in
      Jeneponto Regency
T2  - Proceedings of the International Conference on Healthcare Service
      Management 2018
J2  - ICHSM '18
SP  - 35–40
PY  - 2018
DA  - 2018
PB  - Association for Computing Machinery
AB  - This research aims to determine the different quality of antenatal care at
      urban and rural puskemas (public health center), Jeneponto regency. The
      type of the research was observational analysis with cross sectional
      design. There were 139 fixed samples of rural and urban pregnant women
      visiting the puskesmas, from October 2015 - May 2016. The samples were
      selected using stratified random sampling method from two puskesmas of
      each area. The results indicate that 52.6% of antenatal care quality is
      categorized bad. There is different antenatal care quality based on body
      weight, the height of fundus uteri, and administration of Fe tablet
      (p=0.038, p=0.029, p=0.006). There is no difference of antenatal quality
      based on body height, nutrition, fetus' heartbeat, fetus presentation,
      blood type and Hb, and immunization of TI (0.068, 0.501, 1.000, 1.000,
      0.133, 0.263, 0.530). Blood pressure is not analyzed.
DO  - 10.1145/3242789.3242797
C1  - New York, NY, USA
UR  - https://doi.org/10.1145/3242789.3242797
UR  - http://dx.doi.org/10.1145/3242789.3242797
KW  - Quality, Puskesmas, examination, Antenatal care, pregnancy
ER  - 

TY  - CPAPER
AU  - Ming, Yao
AU  - Xu, Panpan
AU  - Qu, Huamin
AU  - Ren, Liu
TI  - Interpretable and Steerable Sequence Learning via Prototypes
T2  - Proceedings of the 25th ACM SIGKDD International Conference on Knowledge
      Discovery & Data Mining
J2  - KDD '19
SP  - 903–913
PY  - 2019
DA  - 2019
PB  - Association for Computing Machinery
AB  - One of the major challenges in machine learning nowadays is to provide
      predictions with not only high accuracy but also user-friendly
      explanations. Although in recent years we have witnessed increasingly
      popular use of deep neural networks for sequence modeling, it is still
      challenging to explain the rationales behind the model outputs, which is
      essential for building trust and supporting the domain experts to
      validate, critique and refine the model.We propose ProSeNet, an
      interpretable and steerable deep sequence model with natural explanations
      derived from case-based reasoning. The prediction is obtained by comparing
      the inputs to a few prototypes, which are exemplar cases in the problem
      domain. For better interpretability, we define several criteria for
      constructing the prototypes, including simplicity, diversity, and sparsity
      and propose the learning objective and the optimization procedure.
      ProSeNet also provides a user-friendly approach to model steering: domain
      experts without any knowledge on the underlying model or parameters can
      easily incorporate their intuition and experience by manually refining the
      prototypes.We conduct experiments on a wide range of real-world
      applications, including predictive diagnostics for automobiles, ECG, and
      protein sequence classification and sentiment analysis on texts. The
      result shows that ProSeNet can achieve accuracy on par with
      state-of-the-art deep learning models. We also evaluate the
      interpretability of the results with concrete case studies. Finally,
      through user study on Amazon Mechanical Turk (MTurk), we demonstrate that
      the model selects high-quality prototypes which align well with human
      knowledge and can be interactively refined for better interpretability
      without loss of performance.
DO  - 10.1145/3292500.3330908
C1  - New York, NY, USA
UR  - https://doi.org/10.1145/3292500.3330908
UR  - http://dx.doi.org/10.1145/3292500.3330908
KW  - sequence learning, interpretability, deep neural network
ER  - 

TY  - CPAPER
AU  - Mastrianni, Angela
AU  - Kulp, Leah
AU  - Mapelli, Emily
AU  - Sarcevic, Aleksandra
TI  - Understanding Digital Checklist Use Through Team Communication
T2  - Extended Abstracts of the 2020 CHI Conference on Human Factors in
      Computing Systems
J2  - CHI EA '20
SP  - 1–8
PY  - 2020
DA  - 2020
PB  - Association for Computing Machinery
AB  - Introducing technology support in a complex, team-based work setting
      requires a study of teamwork effects on technology use. In this paper, we
      present our initial analysis of team communications in a trauma
      resuscitation setting, where we deployed a digital checklist to support
      trauma team leaders in guiding patient care. By analyzing speech
      transcripts, checklist interaction logs, and videos of 15 resuscitations,
      we identified several tensions that arose from the use of a checklist in a
      team-based process with multi-step tasks. The tensions included incorrect
      markings of in-progress tasks as completed, failure to mark completed
      tasks due to missed communications, failure to record planned tasks, and
      difficulties in recording dynamic values. From these findings, we discuss
      design implications for checklist design for dynamic, team-based
      activities.
DO  - 10.1145/3334480.3382817
C1  - New York, NY, USA
UR  - https://doi.org/10.1145/3334480.3382817
UR  - http://dx.doi.org/10.1145/3334480.3382817
KW  - emergency medicine, trauma resuscitation, video analysis, communication analysis, digital checklist, teamwork, decision support systems, team communications
ER  - 

TY  - JOUR
AU  - Wiens, Jenna
AU  - Guttag, John
AU  - Horvitz, Eric
TI  - Patient Risk Stratification with Time-Varying Parameters: A Multitask
      Learning Approach
T2  - J. Mach. Learn. Res.
VL  - 17
IS  - 1
SP  - 2797–2819
PY  - 2016
DA  - 2016/1
PB  - JMLR.org
AB  - The proliferation of electronic health records (EHRs) frames opportunities
      for using machine learning to build models that help healthcare providers
      improve patient outcomes. However, building useful risk stratification
      models presents many technical challenges including the large number of
      factors (both intrinsic and extrinsic) influencing a patient's risk of an
      adverse outcome and the inherent evolution of that risk over time. We
      address these challenges in the context of learning a risk stratification
      model for predicting which patients are at risk of acquiring a Clostridium
      difficile infection (CDI). We take a novel data-centric approach,
      leveraging the contents of EHRs from nearly 50,000 hospital admissions. We
      show how, by adapting techniques from multitask learning, we can learn
      models for patient risk stratification with unprecedented classification
      performance. Our model, based on thousands of variables, both time-varying
      and time-invariant, changes over the course of a patient admission.
      Applied to a held out set of approximately 25,000 patient admissions, we
      achieve an area under the receiver operating characteristic curve of 0.81
      (95% CI 0.78-0.84). The model has been integrated into the health record
      system at a large hospital in the US, and can be used to produce daily
      risk estimates for each inpatient. While more complex than traditional
      risk stratification methods, the widespread development and use of such
      data-driven models could ultimately enable cost-effective, targeted
      prevention strategies that lead to better patient outcomes.
SN  - 1532-4435
KW  - Clostridium difficile, multitask learning, time-varying coefficients, healthcare-associated infections, risk stratification
ER  - 

TY  - JOUR
AU  - Zhang, Fusang
AU  - Zhang, Daqing
AU  - Xiong, Jie
AU  - Wang, Hao
AU  - Niu, Kai
AU  - Jin, Beihong
AU  - Wang, Yuxiang
TI  - From Fresnel Diffraction Model to Fine-Grained Human Respiration Sensing
      with Commodity Wi-Fi Devices
T2  - Proc. ACM Interact. Mob. Wearable Ubiquitous Technol.
VL  - 2
IS  - 1
PY  - 2018
DA  - 2018/3
PB  - Association for Computing Machinery
CY  - New York, NY, USA
AB  - Non-intrusive respiration sensing without any device attached to the
      target plays a particular important role in our everyday lives. However,
      existing solutions either require dedicated hardware or employ
      special-purpose signals which are not cost-effective, significantly
      limiting their real-life applications. Also very few work concerns about
      the theory behind and can explain the large performance variations in
      different scenarios. In this paper, we employ the cheap commodity Wi-Fi
      hardware already ubiquitously deployed around us for respiration sensing.
      For the first time, we utilize the Fresnel diffraction model to accurately
      quantify the relationship between the diffraction gain and human target's
      subtle chest displacement and thus successfully turn the previously
      considered "destructive" obstruction diffraction in the First Fresnel Zone
      (FFZ) into beneficial sensing capability. By not just considering the
      chest displacement at the frontside as the existing solutions, but also
      the subtle displacement at the backside, we achieve surprisingly matching
      results with respect to the theoretical plots and become the first to
      clearly explain the theory behind the performance distinction between
      lying and sitting for respiration sensing. With two cheap commodity Wi-Fi
      cards each equipped with just one antenna, we are able to achieve higher
      than 98% accuracy of respiration rate monitoring at more than 60% of the
      locations in the FFZ. Furthermore, we are able to present the detail
      heatmap of the sensing capability at each location inside the FFZ to guide
      the respiration sensing so users clearly know where are the good positions
      for respiration monitoring and if located at a bad position, how to move
      just slightly to reach a good position.
DO  - 10.1145/3191785
UR  - https://doi.org/10.1145/3191785
UR  - http://dx.doi.org/10.1145/3191785
KW  - Fresnel diffraction model, Wi-Fi, Wireless sensing, Human respiration sensing
ER  - 

TY  - JOUR
AU  - Yadav, Pranjul
AU  - Steinbach, Michael
AU  - Kumar, Vipin
AU  - Simon, Gyorgy
TI  - Mining Electronic Health Records (EHRs): A Survey
T2  - ACM Comput. Surv.
VL  - 50
IS  - 6
PY  - 2018
DA  - 2018/1
PB  - Association for Computing Machinery
CY  - New York, NY, USA
AB  - The continuously increasing cost of the US healthcare system has received
      significant attention. Central to the ideas aimed at curbing this trend is
      the use of technology in the form of the mandate to implement electronic
      health records (EHRs). EHRs consist of patient information such as
      demographics, medications, laboratory test results, diagnosis codes, and
      procedures. Mining EHRs could lead to improvement in patient health
      management as EHRs contain detailed information related to disease
      prognosis for large patient populations. In this article, we provide a
      structured and comprehensive overview of data mining techniques for
      modeling EHRs. We first provide a detailed understanding of the major
      application areas to which EHR mining has been applied and then discuss
      the nature of EHR data and its accompanying challenges. Next, we describe
      major approaches used for EHR mining, the metrics associated with EHRs,
      and the various study designs. With this foundation, we then provide a
      systematic and methodological organization of existing data mining
      techniques used to model EHRs and discuss ideas for future research.
SN  - 0360-0300
DO  - 10.1145/3127881
UR  - https://doi.org/10.1145/3127881
UR  - http://dx.doi.org/10.1145/3127881
KW  - EHRs, healthcare informatics, machine learning, Healthcare analytics, data mining
ER  - 

TY  - BOOK
AU  - Hammerman, Robin
AU  - Russell, Andrew L
TI  - Ada's Legacy: Cultures of Computing from the Victorian to the Digital Age
VL  - 7
PY  - 2015
DA  - 2015
PB  - Association for Computing Machinery and Morgan & Claypool
AB  - From the Preface Ada's Legacy illustrates the depth and diversity of
      writers, thinkers, and makers who have been inspired by Ada Lovelace, the
      English mathematician and writer. The volume, which commemorates the
      bicentennial of Ada's birth in December 1815, celebrates Lovelace's many
      achievements as well as the impact of her life and work, which
      reverberated widely since the late 19th century. In the 21st century we
      have seen a resurgence in Lovelace scholarship, thanks to the growth of
      interdisciplinary thinking and the expanding influence of women in
      science, technology, engineering, and mathematics. Ada's Legacy is a
      unique contribution to this scholarship. Here, the editors present work on
      topics previously unknown to coexist in print: Ada's collaboration with
      Charles Babbage, the development of the Ada programming language, Ada's
      position in the Victorian and Steampunk literary genres, Ada's
      representation in and inspiration of contemporary art and comics, and
      Ada's continued relevance in discussions around gender and technology in
      the digital age. With the 200th anniversary of Ada Lovelace's birth on
      December 10, 2015, we believe that the timing is perfect to publish this
      collection. Because of its broad focus on subjects that reach far beyond
      the life and work of Ada herself, Ada's Legacy will appeal to readers who
      are curious about Ada's enduring importance in computing and the wider
      world. The idea for this book originated from the first academic
      conference of its kind, Ada Lovelace: An Interdisciplinary Conference
      Celebrating her Achievements and Legacy, which took place at Stevens
      Institute of Technology (Hoboken, New Jersey) on October 18, 2013, under
      the auspices of the Institute's College of Arts and Letters. The time was
      definitely right to bring this conference to Stevens, which was until 1971
      a male-only school. By 1982, Stevens became the first major institute in
      the United States to implement a personal computer requirement for its
      students. Around this time, a pioneering technology project resulted in
      the networking of the entire Stevens campus, creating one of the nation's
      first intranets. Additionally, the recent development of undergraduate
      programs in the College of Arts and Letters, including Gender Studies as
      well as Science and Technology Studies, which strongly anchors women in
      STEM, clearly made Stevens well positioned to host a conference
      celebrating Lovelace's achievements and legacy. The conference brought
      together international scholars from across the disciplines to coincide
      with the week celebrating Ada Lovelace Day. Tremendous interest circulated
      in advance of the conference, particularly among computing history
      specialists and 19th-century literary scholars, and it escalated
      immediately following the proceedings. Tom Misa, director of the Charles
      Babbage Institute and a featured speaker at the conference, numbered
      chiefly among those who caught this interest. He envisioned the
      possibility for a book project to develop concrete examination of ideas
      inspired by the proceedings. The conference organizer, Robin Hammerman,
      and Andrew Russell, director of the College of Arts and Letters Science
      and Technology Studies program, enthusiastically agreed to collaborate as
      editors for this interdisciplinary collection. Many of the papers
      published in this volume first were presented at the conference in October
      2013. We are pleased to acknowledge the supporters of that conference: Dr.
      Lisa Dolling, former Dean of the College of Arts & Letters at Stevens
      Institute of Technology, and Dr. George Korfiatis, Provost of Stevens
      Institute of Technology. The editors are grateful to Thomas J. Misa,
      Series Editor for ACM's History of Computing, for skillfully overseeing
      the development of this project from its inception to completion. We also
      are happy to thank Diane Cerra, Executive Editor at Morgan & Claypool
      Publishers, for her kind and capable attention to the production of this
      volume. And we are delighted that Sydney Padua graciously agreed to create
      original illustrations for Ada's Legacy.
SN  - 9781970001495
ER  - 

TY  - JOUR
AU  - Hossain, H M Sajjad
AU  - Ramamurthy, Sreenivasan R
AU  - Khan, Md Abdullah Al Hafiz
AU  - Roy, Nirmalya
TI  - An Active Sleep Monitoring Framework Using Wearables
T2  - ACM Trans. Interact. Intell. Syst.
VL  - 8
IS  - 3
PY  - 2018
DA  - 2018/7
PB  - Association for Computing Machinery
CY  - New York, NY, USA
AB  - Sleep is the most important aspect of healthy and active living. The right
      amount of sleep at the right time helps an individual to protect his or
      her physical, mental, and cognitive health and maintain his or her quality
      of life. The most durative of the Activities of Daily Living (ADL), sleep
      has a major synergic influence on a person’s fuctional, behavioral, and
      cognitive health. A deep understanding of sleep behavior and its
      relationship with its physiological signals, and contexts (such as eye or
      body movements), is necessary to design and develop a robust intelligent
      sleep monitoring system. In this article, we propose an intelligent
      algorithm to detect the microscopic states of sleep that fundamentally
      constitute the components of good and bad sleeping behaviors and thus help
      shape the formative assessment of sleep quality. Our initial analysis
      includes the investigation of several classification techniques to
      identify and correlate the relationship of microscopic sleep states with
      overall sleep behavior. Subsequently, we also propose an online algorithm
      based on change point detection to process and classify the microscopic
      sleep states. We also develop a lightweight version of the proposed
      algorithm for real-time sleep monitoring, recognition, and assessment at
      scale. For a larger deployment of our proposed model across a community of
      individuals, we propose an active-learning-based methodology to reduce the
      effort of ground-truth data collection and labeling. Finally, we evaluate
      the performance of our proposed algorithms on real data traces and
      demonstrate the efficacy of our models for detecting and assessing the
      fine-grained sleep states beyond an individual.
SN  - 2160-6455
DO  - 10.1145/3185516
UR  - https://doi.org/10.1145/3185516
UR  - http://dx.doi.org/10.1145/3185516
KW  - wearable technology, active learning, gradient classifier, Sleep monitoring, crowdsourcing
ER  - 

TY  - JOUR
AU  - Nguyen, Dinh C
AU  - Pham, Quoc-Viet
AU  - Pathirana, Pubudu N
AU  - Ding, Ming
AU  - Seneviratne, Aruna
AU  - Lin, Zihuai
AU  - Dobre, Octavia
AU  - Hwang, Won-Joo
TI  - Federated Learning for Smart Healthcare: A Survey
T2  - ACM Comput. Surv.
VL  - 55
IS  - 3
PY  - 2022
DA  - 2022/2
PB  - Association for Computing Machinery
CY  - New York, NY, USA
AB  - Recent advances in communication technologies and the
      Internet-of-Medical-Things (IOMT) have transformed smart healthcare
      enabled by artificial intelligence (AI). Traditionally, AI techniques
      require centralized data collection and processing that may be infeasible
      in realistic healthcare scenarios due to the high scalability of modern
      healthcare networks and growing data privacy concerns. Federated Learning
      (FL), as an emerging distributed collaborative AI paradigm, is
      particularly attractive for smart healthcare, by coordinating multiple
      clients (e.g., hospitals) to perform AI training without sharing raw data.
      Accordingly, we provide a comprehensive survey on the use of FL in smart
      healthcare. First, we present the recent advances in FL, the motivations,
      and the requirements of using FL in smart healthcare. The recent FL
      designs for smart healthcare are then discussed, ranging from
      resource-aware FL, secure and privacy-aware FL to incentive FL and
      personalized FL. Subsequently, we provide a state-of-the-art review on the
      emerging applications of FL in key healthcare domains, including health
      data management, remote health monitoring, medical imaging, and COVID-19
      detection. Several recent FL-based smart healthcare projects are analyzed,
      and the key lessons learned from the survey are also highlighted. Finally,
      we discuss interesting research challenges and possible directions for
      future FL research in smart healthcare.
SN  - 0360-0300
DO  - 10.1145/3501296
UR  - https://doi.org/10.1145/3501296
UR  - http://dx.doi.org/10.1145/3501296
KW  - privacy, smart healthcare, Federated learning
ER  - 

TY  - BOOK
AU  - Jalali, Laleh
AU  - Jain, Ramesh
TI  - Event Mining for Explanatory Modeling
ET  - 1
VL  - 35
PY  - 2021
DA  - 2021
PB  - Association for Computing Machinery
CY  - New York, NY, USA
AB  - This book introduces the concept of Event Mining for building explanatory
      models from analyses of correlated data. Such a model may be used as the
      basis for predictions and corrective actions. The idea is to create, via
      an iterative process, a model that explains causal relationships in the
      form of structural and temporal patterns in the data. The first phase is
      the data-driven process of hypothesis formation, requiring the analysis of
      large amounts of data to find strong candidate hypotheses. The second
      phase is hypothesis testing, wherein a domain expert’s knowledge and
      judgment is used to test and modify the candidate hypotheses.The book is
      intended as a primer on Event Mining for data-enthusiasts and information
      professionals interested in employing these event-based data analysis
      techniques in diverse applications. The reader is introduced to frameworks
      for temporal knowledge representation and reasoning, as well as temporal
      data mining and pattern discovery. Also discussed are the design
      principles of event mining systems. The approach is reified by the
      presentation of an event mining system called EventMiner, a computational
      framework for building explanatory models. The book contains case studies
      of using EventMiner in asthma risk management and an architecture for the
      objective self. The text can be used by researchers interested in
      harnessing the value of heterogeneous big data for designing explanatory
      event-based models in diverse application areas such as healthcare,
      biological data analytics, predictive maintenance of systems, computer
      networks, and business intelligence.
SN  - 9781450384827
ER  - 

TY  - CONF
TI  - SIGGRAPH '15: ACM SIGGRAPH 2015 Computer Animation Festival
PY  - 2015
DA  - 2015
PB  - Association for Computing Machinery
CY  - New York, NY, USA
AB  - The SIGGRAPH Computer Animation Festival is the leading annual festival
      for the world's most innovative, accomplished, and amazing digital film
      and video creators. An internationally recognized jury receives hundreds
      of submissions and presents the best work of the year in the two programs
      of the Computer Animation Festival, Daytime Selects and the Electronic
      Theater. Selections include outstanding achievements in animated feature
      and short films, scientific visualization, visual effects, real-time
      graphics, game excerpts, and much more!The Computer Animation Festival is
      recognized by the Academy of Motion Picture Arts and Sciences as a
      qualifying festival. Since 1999, several works originally presented in the
      Computer Animation Festival have been nominated for or have received a
      Best Animated Short Academy Award.
SN  - 9781450333269
ER  - 

TY  - CPAPER
AU  - de Souza, Jessica
AU  - Chamberlain, Kristina
AU  - Gupta, Sidhant
AU  - Gao, Yang
AU  - Alshurafa, Nabil
AU  - Wang, Edward Jay
TI  - Opportunities in Designing HCI Tools for Lactation Consulting
      Professionals
T2  - Extended Abstracts of the 2022 CHI Conference on Human Factors in
      Computing Systems
J2  - CHI EA '22
PY  - 2022
DA  - 2022
PB  - Association for Computing Machinery
AB  - Long-term breastfeeding has been shown to exhibit several environmental
      benefits and health benefits for both the mother and baby. Despite the
      known advantages, several mothers choose not to maintain breastfeeding
      long-term. How long a mother breastfeeds is heavily influenced by
      lactation and latching, and so the mother’s critical point of support is
      the lactation consultant (LC), who guides and provides instruction for
      creating a more positive breastfeeding experience. Empowering lactation
      consultants with methods to deliver instruction and support remotely is
      essential for advancing telehealth and wide-scale adoption. This paper
      presents findings from a need-finding study of 6 LC’s that sheds light on
      ways to address some of the challenges faced by the LC community when
      providing remote lactation support. Based on the interviews, a number of
      potential technologies were identified around wearable sensing, annotation
      tools, and digital repository for virtual education.
DO  - 10.1145/3491101.3519762
C1  - New York, NY, USA
UR  - https://doi.org/10.1145/3491101.3519762
UR  - http://dx.doi.org/10.1145/3491101.3519762
KW  - Remote care, human-computer interaction, breastfeeding, lactation consultant
ER  - 

TY  - CPAPER
AU  - Moran, Kieran
AU  - Wei, Haolin
AU  - Monaghan, David S
AU  - Woods, Catherine
AU  - O'Connor, Noel E
AU  - Zarpalas, Dimitrios
AU  - Chatzitofis, Anargyros
AU  - Daras, Petros
AU  - Piesk, Jens
AU  - Pomazanskyi, Andrew
TI  - A Technology Platform for Enabling Behavioural Change as a "PATHway"
      Towards Better Self-Management of CVD
T2  - Proceedings of the 2016 ACM Workshop on Multimedia for Personal Health and
      Health Care
J2  - MMHealth '16
SP  - 15–18
PY  - 2016
DA  - 2016
PB  - Association for Computing Machinery
AB  - We describe a technology platform developed as part of a novel approach to
      technology-enabled exercise-based Cardiac Rehabilitation (CR), termed
      PATHway. We explain the overall concept and explain how technology can
      facilitate remote participation and better adherence to community-based
      long-term Phase III CR. The demo will showcase the user experience of
      interacting with the PATHway system, including navigation and manual data
      entry, whilst also demonstrating real-time sensing and analysis of
      exercise movements and automatic adaptation of exercise based on
      physiological response.
DO  - 10.1145/2985766.2985768
C1  - New York, NY, USA
UR  - https://doi.org/10.1145/2985766.2985768
UR  - http://dx.doi.org/10.1145/2985766.2985768
KW  - cardiac rehabilitation, behaviour change, exercise
ER  - 

TY  - CPAPER
AU  - Riegler, Michael
AU  - Lux, Mathias
AU  - Griwodz, Carsten
AU  - Spampinato, Concetto
AU  - de Lange, Thomas
AU  - Eskeland, Sigrun L
AU  - Pogorelov, Konstantin
AU  - Tavanapong, Wallapak
AU  - Schmidt, Peter T
AU  - Gurrin, Cathal
AU  - Johansen, Dag
AU  - Johansen, H\ravard
AU  - Halvorsen, P\ral
TI  - Multimedia and Medicine: Teammates for Better Disease Detection and
      Survival
T2  - Proceedings of the 24th ACM International Conference on Multimedia
J2  - MM '16
SP  - 968–977
PY  - 2016
DA  - 2016
PB  - Association for Computing Machinery
AB  - Health care has a long history of adopting technology to save lives and
      improve the quality of living. Visual information is frequently applied
      for disease detection and assessment, and the established fields of
      computer vision and medical imaging provide essential tools. It is,
      however, a misconception that disease detection and assessment are
      provided exclusively by these fields and that they provide the solution
      for all challenges. Integration and analysis of data from several sources,
      real-time processing, and the assessment of usefulness for end-users are
      core competences of the multimedia community and are required for the
      successful improvement of health care systems. We have conducted initial
      investigations into two use cases surrounding diseases of the
      gastrointestinal (GI) tract, where the detection of abnormalities provides
      the largest chance of successful treatment if the initial observation of
      disease indicators occurs before the patient notices any symptoms.
      Although such detection is typically provided visually by applying an
      endoscope, we are facing a multitude of new multimedia challenges that
      differ between use cases. In real-time assistance for colonoscopy, we
      combine sensor information about camera position and direction to aid in
      detecting, investigate means for providing support to doctors in
      unobtrusive ways, and assist in reporting. In the area of large-scale
      capsular endoscopy, we investigate questions of scalability, performance
      and energy efficiency for the recording phase, and combine video
      summarization and retrieval questions for analysis.
DO  - 10.1145/2964284.2976760
C1  - New York, NY, USA
UR  - https://doi.org/10.1145/2964284.2976760
UR  - http://dx.doi.org/10.1145/2964284.2976760
KW  - multimedia systems, medical, multimedia
ER  - 

TY  - BOOK
AU  - Misa, Thomas J
TI  - Communities of Computing: Computer Science and Society in the ACM
VL  - 13
PY  - 2016
DA  - 2016
PB  - Association for Computing Machinery and Morgan & Claypool
AB  - “Communities of Computing” is the first book-length history of the
      Association for Computing Machinery (ACM), founded in 1947 and with a
      membership today of 100,000 worldwide. It profiles ACM's notable SIGs,
      active chapters, and individual members, setting ACM's history into a rich
      social and political context. The book's 12 core chapters are organized
      into three thematic sections. “Defining the Discipline” examines the 1960s
      and 1970s when the field of computer science was taking form at the
      National Science Foundation, Stanford University, and through ACM's
      notable efforts in education and curriculum standards. “Broadening the
      Profession” looks outward into the wider society as ACM engaged with
      social and political issues-and as members struggled with balancing a
      focus on scientific issues and awareness of the wider world. Chapters
      examine the social turbulence surrounding the Vietnam War, debates about
      the women's movement, efforts for computing and community education, and
      international issues including professionalization and the Cold War.
      “Expanding Research Frontiers” profiles three areas of research activity
      where ACM members and ACM itself shaped notable advances in computing,
      including computer graphics, computer security, and hypertext. Featuring
      insightful profiles of notable ACM leaders, such as Edmund Berkeley,
      George Forsythe, Jean Sammet, Peter Denning, and Kelly Gotlieb, and honest
      assessments of controversial episodes, the volume deals with compelling
      and complex issues involving ACM and computing. It is not a narrow
      organizational history of ACM committees and SIGs, although much
      information about them is given. All chapters are original works of
      research. Many chapters draw on archival records of ACM's headquarters,
      ACM SIGs, and ACM leaders. This volume makes a permanent contribution to
      documenting the history of ACM and understanding its central role in the
      history of computing.
SN  - 9781970001877
ER  - 

TY  - CPAPER
AU  - Liang, Qifang
AU  - Liu, Buping
AU  - Liu, Chunping
AU  - Liu, Wenxing
AU  - Han, Xiaoxue
AU  - Wan, Limei
AU  - Chen, Xiaobo
AU  - Wu, Peng
AU  - Li, Hongyu
AU  - Sun, Yujiao
AU  - Yang, Yubin
AU  - Chen, Weixiong
TI  - Visual Analysis Based on the Research of SARS and COVID-19: A 20-Year
      Bibliometric Study
T2  - Proceedings of the 2021 International Conference on Bioinformatics and
      Intelligent Computing
J2  - BIC 2021
SP  - 38–48
PY  - 2021
DA  - 2021
PB  - Association for Computing Machinery
AB  - Background: At present, with the continuous development of the epidemic,
      scholars at home and abroad have paid great attention to Corona Virus
      Discrease 2019(COVID-19), especially with SARS, comprehensive biology
      combined and carried out a series of research and discussion. Research on
      such topics has gradually increased, but the hot topics of research still
      not clear.Purpose: The goal of the research was to perform a systematic
      review on the use of biomedicine in medical research with the aim of
      understanding the global progress on COVID-19 research outcomes, content,
      methods, and study groups involved.Methods: The SARS documents were
      retrieved in the core collection of Web of Science, and analyze the data
      with Excel and VOSviewer.to perform bibliometric analysis of publication
      trends, author orders, countries, institutions, collaboration
      relationships, research hot spots, diseases studied, and research
      methods.Data Synthesis: A total of 50,744 original research articles were
      included. The number of articles published in the first 3 years showed an
      overall upward trend and then gradually declined to basically the same. It
      accounts for 2.087% of the total number of posts, reaching a peak of 31050
      in 2020, accounting for 61.190% of the total. From 6,976 journals, 18
      journals with more than 250 articles published, more than half of the
      journals are in JCR Zone 1, and most of the influence factors are between
      2-7 points; the included literature involves 61684 authors, and most of
      the authors are scattered. The included literature involved 9738
      institutions. Among the first 18 institutions, more than 80% were colleges
      and hospitals. A total of 37,817 keywords are listed, with an average of
      2.65 keywords. The top 7 in frequency of use are acute lung injury, acute
      respiratory distress syndrome, respiratory-distress-syndrome, aras,
      mechanical ventilation, and mortality. The centrality is more than 7000,
      and the number of occurrences is more than 1000. The research direction of
      SARS focuses on: RESPIRATORY SYSTEM, INFECTIOUS DISEASES, PUBLIC
      ENVIRONMENTAL OCCUPATIONAL HEALTH, BIOCHEMISTRY MOLECULAR BIOLOGY and
      HEALTH CARE SCIENCES SERVICES, which are all higher than 27% of the total,
      and the records are higher than 13,900. High-frequency keyword clustering
      and overlay view analysis: (1) In terms of mechanism research, gene
      structure, virus detection, outbreak prevention and protection, etc. are
      the major research hotspots. (2) In terms of target therapy, animal
      molecular experiments such as protein, activation, modle mode, potent
      inhibitors, laboratory tests, and immune response are the research
      hotspots.Conclusions: Based on the research of SARS literature,
      preliminary research suggests that COVID-19 research will increase rapidly
      by multiples, and the popularity of research continues. In terms of public
      health and epidemic prevention, the world still needs to form a stronger
      team. It needs to do a good job of inheritance, achieve full prevention
      and control performance, innovate results, and explore potential areas
      with reference to common word clustering and knowledge graphs to promote
      the emergence of authoritative innovation. Research trends will expand
      from the development of diagnostics and treatments to the
      human-society-biological environment, making important contributions to
      the global fight against the epidemic.
DO  - 10.1145/3448748.3448756
C1  - New York, NY, USA
UR  - https://doi.org/10.1145/3448748.3448756
UR  - http://dx.doi.org/10.1145/3448748.3448756
KW  - VOSviewer, SARS, biology, COVID-19
ER  - 

TY  - JOUR
AU  - Antunes, Rodolfo Stoffel
AU  - André da Costa, Cristiano
AU  - Küderle, Arne
AU  - Yari, Imrana Abdullahi
AU  - Eskofier, Björn
TI  - Federated Learning for Healthcare: Systematic Review and Architecture
      Proposal
T2  - ACM Trans. Intell. Syst. Technol.
VL  - 13
IS  - 4
PY  - 2022
DA  - 2022/5
PB  - Association for Computing Machinery
CY  - New York, NY, USA
AB  - The use of machine learning (ML) with electronic health records (EHR) is
      growing in popularity as a means to extract knowledge that can improve the
      decision-making process in healthcare. Such methods require training of
      high-quality learning models based on diverse and comprehensive datasets,
      which are hard to obtain due to the sensitive nature of medical data from
      patients. In this context, federated learning (FL) is a methodology that
      enables the distributed training of machine learning models with remotely
      hosted datasets without the need to accumulate data and, therefore,
      compromise it. FL is a promising solution to improve ML-based systems,
      better aligning them to regulatory requirements, improving trustworthiness
      and data sovereignty. However, many open questions must be addressed
      before the use of FL becomes widespread. This article aims at presenting a
      systematic literature review on current research about FL in the context
      of EHR data for healthcare applications. Our analysis highlights the main
      research topics, proposed solutions, case studies, and respective ML
      methods. Furthermore, the article discusses a general architecture for FL
      applied to healthcare data based on the main insights obtained from the
      literature review. The collected literature corpus indicates that there is
      extensive research on the privacy and confidentiality aspects of training
      data and model sharing, which is expected given the sensitive nature of
      medical data. Studies also explore improvements to the aggregation
      mechanisms required to generate the learning model from distributed
      contributions and case studies with different types of medical data.
SN  - 2157-6904
DO  - 10.1145/3501813
UR  - https://doi.org/10.1145/3501813
UR  - http://dx.doi.org/10.1145/3501813
KW  - federated learning, systematic review, Electronic health records
ER  - 

TY  - CPAPER
AU  - Hasan, S Mahmudul
AU  - Anisha, Alabi Mehzabin
AU  - Adnin, Rudaiba
AU  - Eliza, Ishrat Jahan
AU  - Tarin, Ishika
AU  - Afroz, Sadia
AU  - Islam, A B M Alim Al
TI  - Revealing Influences of Socioeconomic Factors over Disease Outbreaks
T2  - ACM SIGCAS/SIGCHI Conference on Computing and Sustainable Societies
      (COMPASS)
J2  - COMPASS '22
SP  - 490–512
PY  - 2022
DA  - 2022
PB  - Association for Computing Machinery
AB  - The recent Covid-19 pandemic elucidates the need for a better disease
      outbreak analysis and surveillance system, which can harness
      state-of-the-art data mining and machine learning techniques to produce
      better forecasting. In this regard, understanding the correlation between
      disease outbreaks and socioeconomic factors should pave the way for such
      systems by providing useful indicators, which are yet to be explored in
      the literature to the best of our knowledge. Therefore, in this study, we
      accumulated data on 72 infectious diseases and their outbreaks all over
      the globe over a period of 23 years as well as corresponding different
      socioeconomic data. We, then, performed point-biserial and spearman
      correlation analysis over the collected data. Our analysis of the obtained
      correlations demonstrates that various disease outbreak attributes are
      positively and negatively correlated with different socioeconomic
      indicators. For example, indicators such as lifetime risk of maternal
      death, adolescent fertility rate, etc., are positively correlated, while
      indicators such as life expectancy at birth, measles immunization, etc.,
      are negatively correlated, with disease outbreaks that affect the
      digestive organ system. In this paper, we find and summarize the
      correlations between 126 outbreak attributes derived from the
      characteristics of the 72 diseases in consideration and 192 socioeconomic
      factors which is a novel contribution to the field of disease outbreak
      analysis and prediction.
DO  - 10.1145/3530190.3534804
C1  - New York, NY, USA
UR  - https://doi.org/10.1145/3530190.3534804
UR  - http://dx.doi.org/10.1145/3530190.3534804
KW  - Disease outbreaks, Socioeconomic factors, correlation, Statistical analysis
ER  - 

TY  - CPAPER
AU  - Araullo, Jake
AU  - Potter, Leigh Ellen
TI  - Promoting Physical Activity In Seniors: Future Opportunities with Emerging
      Technologies
T2  - Proceedings of the 2016 ACM SIGMIS Conference on Computers and People
      Research
J2  - SIGMIS-CPR '16
SP  - 57–64
PY  - 2016
DA  - 2016
PB  - Association for Computing Machinery
AB  - High levels of physical inactivity that are trending upwards in the
      population present significant health challenges, particularly in seniors.
      Opportunities are present for emerging technologies to promote and engage
      seniors in physical activity, leading social change in this area, with a
      goal to boost quality-of-life, health, self-efficacy and autonomy in this
      growing segment of the population. Attitudes to emerging technology
      adoption, physical activity and behaviour change must be identified. This
      will allow the practical adoption of strategic information system
      implementations that can create meaningful, macro-level impacts in this in
      area of senior physical activity, as well as inform strategies and best
      practices for designers of information technology systems in this
      developing area.
DO  - 10.1145/2890602.2890616
C1  - New York, NY, USA
UR  - https://doi.org/10.1145/2890602.2890616
UR  - http://dx.doi.org/10.1145/2890602.2890616
KW  - design, experimentation, performance, human factors
ER  - 

TY  - BOOK
A3  - Oviatt, Sharon
A3  - Schuller, Björn
A3  - Cohen, Philip R
A3  - Sonntag, Daniel
A3  - Potamianos, Gerasimos
A3  - Krüger, Antonio
TI  - The Handbook of Multimodal-Multisensor Interfaces: Language Processing,
      Software, Commercialization, and Emerging Directions
PY  - 2019
DA  - 2019
PB  - Association for Computing Machinery and Morgan & Claypool
AB  - The Handbook of Multimodal-Multisensor Interfaces provides the first
      authoritative resource on what has become the dominant paradigm for new
      computer interfaces---user input involving new media (speech, multi-touch,
      hand and body gestures, facial expressions, writing) embedded in
      multimodal-multisensor interfaces.This three-volume handbook is written by
      international experts and pioneers in the field. It provides a textbook,
      reference, and technology roadmap for professionals working in this and
      related areas.This third volume focuses on state-of-the-art multimodal
      language and dialogue processing, including semantic integration of
      modalities. The development of increasingly expressive embodied agents and
      robots has become an active test-bed for coordinating multimodal dialogue
      input and output, including processing of language and nonverbal
      communication. In addition, major application areas are featured for
      commercializing multimodal-multisensor systems, including automotive,
      robotic, manufacturing, machine translation, banking, communications, and
      others. These systems rely heavily on software tools, data resources, and
      international standards to facilitate their development. For insights into
      the future, emerging multimodal-multisensor technology trends are
      highlighted for medicine, robotics, interaction with smart spaces, and
      similar topics. Finally, this volume discusses the societal impact of more
      widespread adoption of these systems, such as privacy risks and how to
      mitigate them. The handbook chapters provide a number of walk-through
      examples of system design and processing, information on practical
      resources for developing and evaluating new systems, and terminology and
      tutorial support for mastering this emerging field. In the final section
      of this volume, experts exchange views on a timely and controversial
      challenge topic, and how they believe multimodal-multisensor interfaces
      need to be equipped to most effectively advance human performance during
      the next decade.
SN  - 9781970001754
ER  - 

TY  - JOUR
AU  - Tentori, Monica
AU  - Ziviani, Artur
AU  - Muchaluat-Saade, Débora C
AU  - Favela, Jesus
TI  - Digital Healthcare in Latin America: The Case of Brazil and Mexico
T2  - Commun. ACM
VL  - 63
IS  - 11
SP  - 72–77
PY  - 2020
DA  - 2020/10
PB  - Association for Computing Machinery
CY  - New York, NY, USA
SN  - 0001-0782
DO  - 10.1145/3423923
UR  - https://doi.org/10.1145/3423923
UR  - http://dx.doi.org/10.1145/3423923
ER  - 

TY  - CPAPER
AU  - Rodríguez, Javier
AU  - Oliveros, Diego
AU  - Prieto, Signed
AU  - Correa, Catalina
AU  - Abrahem, Laura
TI  - Statistical Fractal Analysis of Cardiac Dynamic Behavior
T2  - Proceedings of the 2017 International Conference on Computational Biology
      and Bioinformatics
J2  - ICCBB 2017
SP  - 37–42
PY  - 2017
DA  - 2017
PB  - Association for Computing Machinery
AB  - The complexity of those systems that can be studied from frequency
      distributions can be characterized with the statistical fractal dimension.
      A methodology of diagnostic evaluation of the cardiac dynamics was
      developed from this dimension, allowing differentiating normal dynamics
      from those with acute dynamics.For this study, 30 holter and continuous
      electrocardiographic records clinically diagnosed with acute dynamic were
      analyzed, also 20 dynamics clinically diagnosed as normal were taken. For
      each dynamic the values of maximal and minimal values by hour of cardiac
      frequencies were taken; with these values, the statistical fractal
      dimension were calculated, for this, the values were organized in ranges
      of 15 beat/min, and the number of times each range was presented was
      founded. To this distribution of numbers, the Zipf-Mandelbrot law was
      applied for find the fractal dimension of each dynamic. Subsequently, the
      diagnosis evaluation methodology was applied, and the sensitivity,
      specificity and Kappa coefficient values were measured, finding values for
      the sensitivity and specificity of 100%, and a Kappa coefficient.Through
      of application of diagnosis evaluation methodology was possible
      differentiate normality of acute disease in the cardiac dynamic.
DO  - 10.1145/3155077.3155088
C1  - New York, NY, USA
UR  - https://doi.org/10.1145/3155077.3155088
UR  - http://dx.doi.org/10.1145/3155077.3155088
KW  - hyperbolic, cardiac dynamics, Zipf-Mandelbrot law, fractal, complexity
ER  - 

TY  - CPAPER
AU  - Chauhan, Jagmohan
AU  - Hu, Yining
AU  - Seneviratne, Suranga
AU  - Misra, Archan
AU  - Seneviratne, Aruna
AU  - Lee, Youngki
TI  - BreathPrint: Breathing Acoustics-Based User Authentication
T2  - Proceedings of the 15th Annual International Conference on Mobile Systems,
      Applications, and Services
J2  - MobiSys '17
SP  - 278–291
PY  - 2017
DA  - 2017
PB  - Association for Computing Machinery
AB  - We propose BreathPrint, a new behavioural biometric signature based on
      audio features derived from an individual's commonplace breathing
      gestures. Specifically, BreathPrint uses the audio signatures associated
      with the three individual gestures: sniff, normal, and deep breathing,
      which are sufficiently different across individuals. Using these three
      breathing gestures, we develop the processing pipeline that identifies
      users via the microphone sensor on smartphones and wearable devices. In
      BreathPrint, a user performs breathing gestures while holding the device
      very close to their nose. Using off-the-shelf hardware, we experimentally
      evaluate the BreathPrint prototype with 10 users, observed over seven
      days. We show that users can be authenticated reliably with an accuracy of
      over 94% for all the three breathing gestures in intra-sessions and deep
      breathing gesture provides the best overall balance between true positives
      (successful authentication) and false positives (resiliency to directed
      impersonation and replay attacks). Moreover, we show that this breathing
      sound based biometric is also robust to some typical changes in both
      physiological and environmental context, and that it can be applied on
      multiple smartphone platforms. Early results suggest that breathing based
      biometrics show promise as either to be used as a secondary authentication
      modality in a multimodal biometric authentication system or as a user
      disambiguation technique for some daily lifestyle scenarios.
DO  - 10.1145/3081333.3081355
C1  - New York, NY, USA
UR  - https://doi.org/10.1145/3081333.3081355
UR  - http://dx.doi.org/10.1145/3081333.3081355
KW  - breathing gestures, usability, authentication, security
ER  - 

TY  - JOUR
AU  - An, Kecheng
AU  - Zhang, Qian
AU  - Kwong, Elaine
TI  - ViscoCam: Smartphone-Based Drink Viscosity Control Assistant for Dysphagia
      Patients
T2  - Proc. ACM Interact. Mob. Wearable Ubiquitous Technol.
VL  - 5
IS  - 1
PY  - 2021
DA  - 2021/3
PB  - Association for Computing Machinery
CY  - New York, NY, USA
AB  - Dysphagia patients need to carefully control their intake liquid's
      viscosity to reduce choking and aspiration risks. However, accurate liquid
      viscosity measurement requires expensive rheometers still unavailable in
      daily life. Though the existing approximate testing methods are low-cost,
      they are not convenient for everyday use as they require either tedious
      procedures or dedicated apparatus. This paper presents ViscoCam, the first
      liquid viscosity classification system for dysphagia patients or carers,
      which only requires a smartphone. It is easy to operate, widely
      deployable, and robust for daily use. ViscoCam classifies visually
      indistinguishable liquid of various viscosity levels by exploiting the
      fact that the sloshing motion of viscous liquid decays faster than thin
      liquid. To perform a measurement, the user shakes a cup of liquid and
      their smartphone to induce the liquid sloshing motion. Then, ViscoCam
      senses the cup's motion using the smartphone's built-in accelerometer or
      microphone and infers liquid viscosity from the fluid surface motion
      captured by flashlight camera. To combat changes in camera position,
      lighting conditions, and liquid sloshing motion, a 3D convolutional neural
      network is trained to extract reliable motion features for classification.
      We evaluate ViscoCam's performance in classifying three levels in the
      IDDSI standard, which is the most up-to-date and internationally adopted
      one for dysphagia patients. Results show that ViscoCam achieves an overall
      accuracy of 96.52% in controlled cases. It is robust to unseen liquid
      heights or container sizes, and >81% accuracy is maintained under extreme
      testing cases.
DO  - 10.1145/3448109
UR  - https://doi.org/10.1145/3448109
UR  - http://dx.doi.org/10.1145/3448109
KW  - liquid viscosity, mobile sensing, dysphagia, ubiquitous computing
ER  - 

TY  - CPAPER
AU  - Vandenberghe, Bert
AU  - Geerts, David
TI  - Sleep Monitoring Tools at Home and in the Hospital: Bridging Quantified
      Self and Clinical Sleep Research
T2  - Proceedings of the 9th International Conference on Pervasive Computing
      Technologies for Healthcare
J2  - PervasiveHealth '15
SP  - 153–160
PY  - 2015
DA  - 2015
PB  - ICST (Institute for Computer Sciences, Social-Informatics and
      Telecommunications Engineering)
AB  - The quantified self movement suggests solutions for diverse long-term
      measurements, including sleep monitoring. However, those solutions do not
      seem to meet the challenges facing clinical sleep research. Where efforts
      in the past to describe design frameworks for sleep monitoring tools
      focused on the sleeper as user, we start from the sleep clinician to find
      out how sleep monitoring tools can be meaningful in clinical settings.
      Based on observations in hospital-based sleep centers performing
      traditional and ambulatory sleep studies, we describe current practices
      and look at the effect when measurements leave the hospital. We summarize
      design recommendations for sleep monitoring tools, suitable in and outside
      the hospital, from the sleep clinician's perspective. Furthermore, we
      discuss a future for sleep research where quantified self tools and
      approaches expand clinical sleep research. This would allow hospital-based
      sleep centers to deploy current practices in a targeted, meaningful, and
      accountable way.
C1  - Brussels, BEL
KW  - quantified self, health care, personal informatics, sleep center, sleep monitoring, design
ER  - 

TY  - JOUR
AU  - Koh, Yun Sing
AU  - Ravana, Sri Devi
TI  - Unsupervised Rare Pattern Mining: A Survey
T2  - ACM Trans. Knowl. Discov. Data
VL  - 10
IS  - 4
PY  - 2016
DA  - 2016/5
PB  - Association for Computing Machinery
CY  - New York, NY, USA
AB  - Association rule mining was first introduced to examine patterns among
      frequent items. The original motivation for seeking these rules arose from
      need to examine customer purchasing behaviour in supermarket transaction
      data. It seeks to identify combinations of items or itemsets, whose
      presence in a transaction affects the likelihood of the presence of
      another specific item or itemsets. In recent years, there has been an
      increasing demand for rare association rule mining. Detecting rare
      patterns in data is a vital task, with numerous high-impact applications
      including medical, finance, and security. This survey aims to provide a
      general, comprehensive, and structured overview of the state-of-the-art
      methods for rare pattern mining. We investigate the problems in finding
      rare rules using traditional association rule mining. As rare association
      rule mining has not been well explored, there is still specific groundwork
      that needs to be established. We will discuss some of the major issues in
      rare association rule mining and also look at current algorithms. As a
      contribution, we give a general framework for categorizing algorithms:
      Apriori and Tree based. We highlight the differences between these
      methods. Finally, we present several real-world application using rare
      pattern mining in diverse domains. We conclude our survey with a
      discussion on open and practical challenges in the field.
SN  - 1556-4681
DO  - 10.1145/2898359
UR  - https://doi.org/10.1145/2898359
UR  - http://dx.doi.org/10.1145/2898359
KW  - rare rules, infrequent patterns, Association rule mining
ER  - 

TY  - CPAPER
AU  - Bai, Ningzhu
TI  - Advances in the Prevention of Cardiovascular Diseases by Phytosterol
T2  - Proceedings of the Third International Conference on Medical and Health
      Informatics 2019
J2  - ICMHI 2019
SP  - 110–114
PY  - 2019
DA  - 2019
PB  - Association for Computing Machinery
AB  - Cardiovascular diseases, mainly atherosclerosis and coronary heart
      disease, are crucial causes for worldwide morbidity and mortality.
      Unhealthy lifestyle and diet with high low-density lipoprotein
      (LDL)-cholesterol level are the major risk factors. Preventions of CVDs
      need to be taken early in age by changing to more phytosterol-enriched
      diet. Phytosterol is plant-derived compound with similar structure and
      function as cholesterol, but when supplied with food, it can lower the
      serum cholesterol concentration. Studies recommend the daily intake of 2g
      to 2.5g supplement of phytosterol can significantly reduce plasma
      LDL-cholesterol level. There are many researches on the mechanisms of
      cholesterol-lowering effect of plant sterol and plant stanol. It has been
      found that the differences in solubility and hydrophobicity enable
      phytosterol to intervene cholesterol from incorporating into micelles and
      to co-precipitate with cholesterol into solid crystals in intestinal lumen
      and reduce the absorption of cholesterol. Phytosterol also promotes the
      transporter gene expression to increase the cholesterol excretion back
      into small intestine. Furthermore, phytosterol also affects cholesterol
      metabolism and its transport in blood stream. Therefore, food enriched
      with phytosterol can be an efficient and safe method of preventing CVDs.
DO  - 10.1145/3340037.3340073
C1  - New York, NY, USA
UR  - https://doi.org/10.1145/3340037.3340073
UR  - http://dx.doi.org/10.1145/3340037.3340073
KW  - Cardiovascular disease (CVD), cholesterol, mechanisms of action, phytosterol
ER  - 

TY  - CPAPER
AU  - Muscat, Melody
TI  - Blackgammon: A Grounded Participatory Design of a Preconception Health
      Promotion 'alternate Reality Game' for Adolescent Indigenous Australian
      Women
T2  - CHI '13 Extended Abstracts on Human Factors in Computing Systems
J2  - CHI EA '13
SP  - 1949–1952
PY  - 2013
DA  - 2013
PB  - Association for Computing Machinery
AB  - I first discovered Alternate Reality Gaming (ARG) after reading Jane
      McGonigal's "Reality is Broken: Why games make us better and how they can
      change the world" and I was intrigued. Leveraging social networking tools
      and mobile devices, ARG promote collaborative gameplay, which encourages
      players to participate in problem solving and the co-creation of
      knowledge, which can be applied in the context of real world issues. This
      suggests there is opportunity for the players to be empowered through this
      process. This motivated me to think how ARG could be used to engage the
      participation of adolescent Indigenous Australians and empower them to
      address some of their most challenging health issues. This study
      investigates the participatory design and play of an ARG to engage
      adolescent Indigenous Australians, to empower them to participate in
      preconception health promotion for the improvement maternal and infant
      health outcomes in their communities.
DO  - 10.1145/2468356.2468708
C1  - New York, NY, USA
UR  - https://doi.org/10.1145/2468356.2468708
UR  - http://dx.doi.org/10.1145/2468356.2468708
KW  - alternate game reality, participatory design, indigenous australians, preconception health promotion, grounded theory
ER  - 

TY  - CPAPER
AU  - Bhatt, Bhaskar M R
AU  - Kar, Gourab
AU  - Shashank, Sriram
AU  - Somarajan, Sumesh
TI  - Designing Interfaces for Healthcare Workers: A Case Study of the
      Electronic Partogram
T2  - Proceedings of the 11th Asia Pacific Conference on Computer Human
      Interaction
J2  - APCHI '13
SP  - 187–191
PY  - 2013
DA  - 2013
PB  - Association for Computing Machinery
AB  - This paper describes a user-centered approach to the design and
      development of an electronic partogram for healthcare workers in
      developing countries. The device is intended to aid healthcare workers in
      data entry and interpretation of condition of mother and baby during
      active phase of labor in childbirth. Iterative processes of design
      thinking and prototyping lead to development of a simulation prototype,
      which was subject to user tests. Initial user tests revealed significant
      advantages in data entry speed and accuracy of electronic partogram over
      paper based partograph.
DO  - 10.1145/2525194.2525268
C1  - New York, NY, USA
UR  - https://doi.org/10.1145/2525194.2525268
UR  - http://dx.doi.org/10.1145/2525194.2525268
KW  - human computer interaction, human centered design, information and communication technology for development, human interface devices, user studies and ethnographic approaches, information visualization, interaction design, e-health and telemedicine, healthcare
ER  - 

TY  - CPAPER
AU  - Heiss, Leah
AU  - Beckett, Paul
AU  - Carr-Bottomley, Amy
TI  - Redesigning the Trans-Disciplinary: Working Across Design, Craft and
      Technological Boundaries to Deliver an Integrated Wearable for Cardiac
      Monitoring
T2  - Proceedings of the 2016 ACM Conference on Designing Interactive Systems
J2  - DIS '16
SP  - 691–699
PY  - 2016
DA  - 2016
PB  - Association for Computing Machinery
AB  - We analyse the mechanisms at play within a successful trans-disciplinary
      health and wellbeing project and seek to highlight key strengths within
      expert teams that facilitate innovative outcomes. These competencies are
      identified through the development of a necklace for longer-term cardiac
      monitoring created in a team encompassing designers, craftspeople,
      electronic engineers, and health practitioners.The paper argues that when
      the technological, craft and design disciplines collaborate seamlessly,
      from the beginning of the development process, truly human-focused devices
      and technologies can eventuate. A range of generalizable insights are
      highlighted that were critical to the success of this project including:
      seeking flow in the trans-disciplinary process; the ability to work within
      evolving electronic, craft and design constraints; openness to the
      co-realisation of problem and solution; creating new languages and tools
      to communicate across disciplines; and generating systems to archive the
      iterative process.
DO  - 10.1145/2901790.2901794
C1  - New York, NY, USA
UR  - https://doi.org/10.1145/2901790.2901794
UR  - http://dx.doi.org/10.1145/2901790.2901794
KW  - biosignal sensing, iterative making, craft, communication, trans-disciplinary design, innovation, constraints
ER  - 

TY  - JOUR
AU  - Suh, Jina
AU  - Williams, Spencer
AU  - Fann, Jesse R
AU  - Fogarty, James
AU  - Bauer, Amy M
AU  - Hsieh, Gary
TI  - Parallel Journeys of Patients with Cancer and Depression: Challenges and
      Opportunities for Technology-Enabled Collaborative Care
T2  - Proc. ACM Hum. -Comput. Interact.
VL  - 4
IS  - CSCW1
PY  - 2020
DA  - 2020/5
PB  - Association for Computing Machinery
CY  - New York, NY, USA
AB  - Depression is common but under-treated in patients with cancer, despite
      being a major modifiable contributor to morbidity and early mortality.
      Integrating psychosocial care into cancer services through the team-based
      Collaborative Care Management (CoCM) model has been proven to be effective
      in improving patient outcomes in cancer centers. However, there is
      currently a gap in understanding the challenges that patients and their
      care team encounter in managing co-morbid cancer and depression in
      integrated psycho-oncology care settings. Our formative study examines the
      challenges and needs of CoCM in cancer settings with perspectives from
      patients, care managers, oncologists, psychiatrists, and administrators,
      with a focus on technology opportunities to support CoCM. We find that:
      (1) patients with co-morbid cancer and depression struggle to navigate
      between their cancer and psychosocial care journeys, and (2)
      conceptualizing co-morbidities as separate and independent care journeys
      is insufficient for characterizing this complex care context. We then
      propose the parallel journeys framework as a conceptual design framework
      for characterizing challenges that patients and their care team encounter
      when cancer and psychosocial care journeys interact. We use the challenges
      discovered through the lens of this framework to highlight and prioritize
      technology design opportunities for supporting whole-person care for
      patients with co-morbid cancer and depression.
DO  - 10.1145/3392843
UR  - https://doi.org/10.1145/3392843
UR  - http://dx.doi.org/10.1145/3392843
KW  - cancer, whole patient, collaborative care, health technology, depression, integrated care, qualitative methods
ER  - 

TY  - JOUR
AU  - Aerni, Sarah
AU  - Farinas, Hulya
AU  - Muralidhar, Gautam
TI  - Digital Drivers in the Age of Massive Datasets
T2  - XRDS
VL  - 21
IS  - 4
SP  - 60–66
PY  - 2015
DA  - 2015/7
PB  - Association for Computing Machinery
CY  - New York, NY, USA
AB  - How technology enables the data geek in life sciences and healthcare.
SN  - 1528-4972
DO  - 10.1145/2788518
UR  - https://doi.org/10.1145/2788518
UR  - http://dx.doi.org/10.1145/2788518
ER  - 

TY  - CHAP
AU  - Sonntag, Daniel
TI  - Medical and Health Systems
T2  - The Handbook of Multimodal-Multisensor Interfaces: Language Processing,
      Software, Commercialization, and Emerging Directions
SP  - 423–476
PY  - 2019
DA  - 2019
PB  - Association for Computing Machinery and Morgan & Claypool
SN  - 9781970001754
DO  - 10.1145/3233795.3233808
UR  - https://doi.org/10.1145/3233795.3233808
UR  - http://dx.doi.org/10.1145/3233795.3233808
ER  - 

TY  - CPAPER
AU  - Chaudhry, Beenish M
AU  - Faust, Louis
AU  - Chawla, Nitesh V
TI  - From Design to Development to Evaluation of a Pregnancy App for Low-Income
      Women in a Community-Based Setting
T2  - Proceedings of the 21st International Conference on Human-Computer
      Interaction with Mobile Devices and Services
J2  - MobileHCI '19
PY  - 2019
DA  - 2019
PB  - Association for Computing Machinery
AB  - Due to the increasing rates of mobile phone adoption in low-income
      communities in the United States, mobile apps can be used to increase
      access to prenatal care in this population. But, design and evaluation
      studies in this area are rare. Using existing guidelines and needs
      assessment results, we developed, MomLink, that aligned with the needs of
      the target population and their community health workers. Nine women from
      a low-income community evaluated the app and provided suggestions to
      improve its design. After making suggested changes, we deployed MomLink
      and its corresponding provider app for a pre-pilot evaluation. The
      evaluation met an unexpected barrier resulting in low usage of the system
      by both women and providers. Based on our findings, we discuss
      opportunities to improve mHealth apps for the target population and better
      ways to collaborate with community-based partners.
DO  - 10.1145/3338286.3340118
C1  - New York, NY, USA
UR  - https://doi.org/10.1145/3338286.3340118
UR  - http://dx.doi.org/10.1145/3338286.3340118
KW  - low-income, health workers, connected, women, pregnancy, usability, mobile app, mhealth
ER  - 

TY  - CPAPER
AU  - Ma, Yonghong
AU  - Tan, Jiao
AU  - Zhang, Dongning
AU  - Men, Ke
AU  - Shi, Mingjuan
AU  - Cao, Ying
TI  - The Epidemiological Characteristics of Bronchopneumonias in Children Based
      on WEB Data Mining
T2  - The Sixth International Conference on Information Management and
      Technology
J2  - ICIMTECH 21
PY  - 2021
DA  - 2021
PB  - Association for Computing Machinery
AB  - NOTICE OF RETRACTION: While investigating potential publication-related
      misconduct in connection with the ICIMTech 2021 Conference Proceedings,
      serious concerns were raised that cast doubt on the integrity of the
      peer-review process and all papers published in the Proceedings of this
      Conference. The integrity of the entire Conference has been called into
      question. As a result, of its investigation, ACM has decided to retract
      the Entire Conference Proceedings and all related papers from the ACM
      Digital Library.None of the papers from this Proceeding should be cited in
      the literature because of the questionable integrity of the peer review
      process for this Conference.
DO  - 10.1145/3465631.3465931
C1  - New York, NY, USA
UR  - https://doi.org/10.1145/3465631.3465931
UR  - http://dx.doi.org/10.1145/3465631.3465931
ER  - 

TY  - CPAPER
AU  - Hashim, Hasdina Lynn
AU  - Kamaruddin, Azrina
AU  - Jantan, Azrul Hazri
TI  - The Mobile Exergames Design Model to Encourage Physical Activity for
      Sedentary Generation Z
T2  - Proceedings of the 5th International ACM In-Cooperation HCI and UX
      Conference
J2  - CHIuXiD'19
SP  - 137–141
PY  - 2019
DA  - 2019
PB  - Association for Computing Machinery
AB  - With the advancement of HCI technologies, user's bodily movement can now
      be placed in the centre of experience. Exergames, a combination of
      exercise and games, allows users to use their body movement as input
      devices to reach games' goals. A sedentary lifestyle, one where little
      physical activity is done, is common nowadays as individuals become
      dependent on technological aids to assist in running their daily actions.
      Physical activities can be attained using exergames as it helps to
      encourage some fitness for individuals through physically entertaining
      games during leisure times. The latest smartphones are now powerful enough
      to run game smoothly, displaying engaging contents with augmented reality
      immersion to players whilst exercising. This paper focuses on a proposed
      design model for a mobile exergame containing components that are
      beneficial to encourage productive behavioural change from sedentary to
      active for sedentary GenZ through planned exercises.
DO  - 10.1145/3328243.3328260
C1  - New York, NY, USA
UR  - https://doi.org/10.1145/3328243.3328260
UR  - http://dx.doi.org/10.1145/3328243.3328260
KW  - physical ability, HCI, Generation Z, sedentary lifestyle, design model
ER  - 

TY  - CPAPER
AU  - To, Alexandra
AU  - Carey, Hillary
AU  - Kaufman, Geoff
AU  - Hammer, Jessica
TI  - Reducing Uncertainty and Offering Comfort: Designing Technology for Coping
      with Interpersonal Racism
T2  - Proceedings of the 2021 CHI Conference on Human Factors in Computing
      Systems
J2  - CHI '21
PY  - 2021
DA  - 2021
PB  - Association for Computing Machinery
AB  - Ranging from subtle to overt, unintentional to systemic, navigating racism
      is additional everyday work for many people. Yet the needs of people who
      experience racism have been overlooked as a fertile ground for better
      technology. Through a series of workshops we call Foundational Fiction, we
      engaged BIPOC (Black, Indigenous, People of Color) in participatory design
      to identify qualities of technology that can support people coping before,
      during, and after a racist interaction. Participants developed storyboards
      for digital tools that offer advice, predict consequences, identify racist
      remarks and intervene, educate both targets and perpetrators about
      interpersonal and systemic racism, and more. In the paper we present our
      workshop method utilizing interactive fiction, participants’ design
      concepts, prevalent themes (reducing uncertainty and offering comfort),
      and we provide critical analysis of the complexity of technology in these
      contexts. This work identifies specific opportunities for exploring
      anti-racist social tools.
DO  - 10.1145/3411764.3445590
C1  - New York, NY, USA
UR  - https://doi.org/10.1145/3411764.3445590
UR  - http://dx.doi.org/10.1145/3411764.3445590
KW  - design workshops, interactive fiction, participatory design, uncertainty, microaggressions, racism
ER  - 

TY  - CPAPER
AU  - Bagalkot, Naveen
AU  - Verdezoto, Nervo
AU  - Ghode, Anushri
AU  - Purohit, Shipra
AU  - Murthy, Lakshmi
AU  - Mackintosh, Nicola
AU  - Griffiths, Paula
TI  - Beyond Health Literacy: Navigating Boundaries and Relationships During
      High-Risk Pregnancies: Challenges and Opportunities for Digital Health in
      North-West India
T2  - Proceedings of the 11th Nordic Conference on Human-Computer Interaction:
      Shaping Experiences, Shaping Society
J2  - NordiCHI '20
PY  - 2020
DA  - 2020
PB  - Association for Computing Machinery
AB  - Few studies in HCI4D have examined the lived experiences of women with
      pregnancy complications. We conducted a qualitative study with 15 pregnant
      women to gain an in-depth understanding of the context in which pregnancy
      takes place and everyday experiences living with complications in rural
      North-West India. To complement our interviews, we conducted six focus
      groups with three pregnant women, three community health workers and three
      members of an NGO. Our study reveals insights about the challenges and
      experiences of the pregnant women with complications while navigating the
      physical, spatial, social and emotional aspects of antenatal care as part
      of complex and contradictory structures and settings of their everyday
      life. We argue that the design of digital health in support of pregnancy
      care for the Global South must center around supporting the navigational
      work done by the pregnant women and their families.We summarize research
      in two areas including an overview of public health strategies and
      challenges to improve maternal health in India, and digital health in the
      Global South, with focus on the Indian context.
DO  - 10.1145/3419249.3420126
C1  - New York, NY, USA
UR  - https://doi.org/10.1145/3419249.3420126
UR  - http://dx.doi.org/10.1145/3419249.3420126
KW  - Digital health, Pregnancy Care, HCI4D, Global health, Maternal health, Pregnancy complications, ICT4D
ER  - 

TY  - CPAPER
AU  - Schraefel, M c
TI  - In5: A Model for Inbodied Interaction
T2  - Extended Abstracts of the 2019 CHI Conference on Human Factors in
      Computing Systems
J2  - CHI EA '19
SP  - 1–6
PY  - 2019
DA  - 2019
PB  - Association for Computing Machinery
AB  - The human body is a complex system itself composed of complex systems; its
      state influences all aspects of our health, wellbeing including our
      cognitive to physical performance. In HCI most of us are not well versed
      in how this complex system works. The following paper proposes in5, a
      model to help make that physiology accessible for design. The model has
      two parts: (1) the MEECS dichotomies: five fundamental-to-life, volitional
      processes - move, eat, engage, cogitate, sleep - that are affected by
      parameters of quality, quantity, time and context, and (2) tuning: an
      approach to adjust the parameters of these dichotomies toward "dialing in"
      health, wellbeing, performance. The paper also offers examples for how
      this model can be explored for design research.
DO  - 10.1145/3290607.3312977
C1  - New York, NY, USA
UR  - https://doi.org/10.1145/3290607.3312977
UR  - http://dx.doi.org/10.1145/3290607.3312977
KW  - sports science, in5, embodied interaction, human performance, inbodied interaction, health, inbodied
ER  - 
