# Supplementary material for: Exploring Computational Techniques in Preprocessing Neonatal Physiological Signals for Detecting Adverse Outcomes: Scoping Review
Source: Interact J Med Res. 2024 Aug 20;13:e46946. doi: 10.2196/46946 (PMC11372324; doi:10.2196/46946)
Supplement: Multimedia Appendix 2 [file ijmr_v13i1e46946_app2.zip › Bibliography/ACM/acm_4.ris]

TY  - JOUR
AU  - Razavian, Narges
TI  - Advancing the Frontier of Data-Driven Healthcare
T2  - XRDS
VL  - 21
IS  - 4
SP  - 34–37
PY  - 2015
DA  - 2015/7
PB  - Association for Computing Machinery
CY  - New York, NY, USA
AB  - Suchi Saria of Johns Hopkins University shares how big data and machine
      learning can help improve the practice of healthcare, and how computing
      students can contribute.
SN  - 1528-4972
DO  - 10.1145/2788506
UR  - https://doi.org/10.1145/2788506
UR  - http://dx.doi.org/10.1145/2788506
ER  - 

TY  - JOUR
AU  - Xie, Wentao
AU  - Zhang, Qian
AU  - Zhang, Jin
TI  - Acoustic-Based Upper Facial Action Recognition for Smart Eyewear
T2  - Proc. ACM Interact. Mob. Wearable Ubiquitous Technol.
VL  - 5
IS  - 2
PY  - 2021
DA  - 2021/6
PB  - Association for Computing Machinery
CY  - New York, NY, USA
AB  - Smart eyewear (e.g., AR glasses) is considered to be the next big
      breakthrough for wearable devices. The interaction of state-of-the-art
      smart eyewear mostly relies on the touchpad which is obtrusive and not
      user-friendly. In this work, we propose a novel acoustic-based upper
      facial action (UFA) recognition system that serves as a hands-free
      interaction mechanism for smart eyewear. The proposed system is a
      glass-mounted acoustic sensing system with several pairs of commercial
      speakers and microphones to sense UFAs. There are two main challenges in
      designing the system. The first challenge is that the system is in a
      severe multipath environment and the received signal could have large
      attenuation due to the frequency-selective fading which will degrade the
      system's performance. To overcome this challenge, we design an Orthogonal
      Frequency Division Multiplexing (OFDM)-based channel state information
      (CSI) estimation scheme that is able to measure the phase changes caused
      by a facial action while mitigating the frequency-selective fading. The
      second challenge is that because the skin deformation caused by a facial
      action is tiny, the received signal has very small variations. Thus, it is
      hard to derive useful information directly from the received signal. To
      resolve this challenge, we apply a time-frequency analysis to derive the
      time-frequency domain signal from the CSI. We show that the derived
      time-frequency domain signal contains distinct patterns for different
      UFAs. Furthermore, we design a Convolutional Neural Network (CNN) to
      extract high-level features from the time-frequency patterns and classify
      the features into six UFAs, namely, cheek-raiser, brow-raiser, brow-lower,
      wink, blink and neutral. We evaluate the performance of our system through
      experiments on data collected from 26 subjects. The experimental result
      shows that our system can recognize the six UFAs with an average F1-score
      of 0.92.
DO  - 10.1145/3448105
UR  - https://doi.org/10.1145/3448105
UR  - http://dx.doi.org/10.1145/3448105
KW  - acoustic sensing, facial actions, OFDM, eyewear, wearables
ER  - 

TY  - CPAPER
AU  - Pantazopoulos, Antonios
AU  - Maragoudakis, Manolis
TI  - Sports & Nutrition Data Science Using Gradient Boosting Machines
T2  - Proceedings of the 10th Hellenic Conference on Artificial Intelligence
J2  - SETN '18
PY  - 2018
DA  - 2018
PB  - Association for Computing Machinery
AB  - Throughout1 recent years, a significant amount of research has dealt with
      how humans could beat time. According to the extracted outcome, the main
      weapons in this battle are balanced nutrition and systematic exercise.
      Outdoor running, ranging from short distances up to even marathons, is
      gaining popularity, boosting the clothing, shoes and even gadget industry
      as well. The current rapid development of technology leads to the supply
      of a vast amount of information that enables us to properly process
      valuable knowledge. Smart watches, wristbands, mobile phone applications,
      shoes and clothes sensors, etc. have provided practitioners the tools to
      collect numerous data regarding their fitness levels. The recent challenge
      data mining is about to serve, lies to the fact of how one can combine and
      analyze the abundance of data from daily activities, nutrition habits and
      fitness activities into one, unified model that could explain the
      underlying patterns of a subject's physical capacity. The current work
      deals with collecting heterogeneous fitness and nutrition facts from
      students of various athletic background and skills within the University
      of the Aegean campus, using hi-tech GPS smartwatches and calories
      monitoring smartwatch applications. Upon data collection, we apply
      Gradient Boosting Machines to forecast the finishing time of two different
      running tasks, namely 800m and 5000m. The algorithm is trained and
      evaluated using different attribute sets, focusing on features that
      describe either fitness skills, nutrition habits or both. The results
      demonstrate an impressive ability of the aforementioned method to predict
      the finishing time which surpasses many other Machine Learning algorithms
      and traditional models such as Support Vector Machines, Random Forests,
      Deep Neural Networks and Linear Regression. Note that, based on current
      literature on the task at hand, prediction is almost exclusively relied to
      Linear Regression models, mentioning results far worse than GBM. Finally,
      feature importance functionalities of GBM are also exploited to reveal the
      factors that are considered to be most significant during the forecasting
      process. Such factors could be further utilized by professional or amateur
      athletes (with the assistant of professional trainers and experts of
      course), for improving their current fitness and health levels.
DO  - 10.1145/3200947.3201060
C1  - New York, NY, USA
UR  - https://doi.org/10.1145/3200947.3201060
UR  - http://dx.doi.org/10.1145/3200947.3201060
KW  - Gradient Boosting Machines, Running, Fitness, Data Mining, Nutrition, Sports Analysis
ER  - 

TY  - JOUR
AU  - Tang, Yunbo
AU  - Chen, Dan
AU  - Li, Xiaoli
TI  - Dimensionality Reduction Methods for Brain Imaging Data Analysis
T2  - ACM Comput. Surv.
VL  - 54
IS  - 4
PY  - 2021
DA  - 2021/5
PB  - Association for Computing Machinery
CY  - New York, NY, USA
AB  - The past century has witnessed the grand success of brain imaging
      technologies, such as electroencephalography and magnetic resonance
      imaging, in probing cognitive states and pathological brain dynamics for
      neuroscience research and neurology practices. Human brain is “the most
      complex object in the universe,” and brain imaging data (BID) are
      routinely of multiple/many attributes and highly non-stationary. These are
      determined by the nature of BID as the recordings of the evolving
      processes of the brain(s) under examination in various views. Driven by
      the increasingly high demands for precision, efficiency, and reliability
      in neuro-science and engineering tasks, dimensionality reduction has
      become a priority issue in BID analysis to handle the notoriously high
      dimensionality and large scale of big BID sets as well as the enormously
      complicated interdependencies among data elements. This has become
      particularly urgent and challenging in this big data era.Dimensionality
      reduction theories and methods manifest unrivaled potential in revealing
      key insights to BID via offering the low-dimensional/tiny
      representations/features, which may preserve critical characterizations of
      massive neuronal activities and brain functional and/or malfunctional
      states of interest. This study surveys the most salient work along this
      direction conforming to a 3-dimensional taxonomy with respect to (1) the
      scale of BID, of which the design with this consideration is important for
      the potential applications; (2) the order of BID, in which a higher order
      denotes more BID attributes manipulatable by the method; and (3)
      linearity, in which the method’s degree of linearity largely determines
      the “fidelity” in BID exploration. This study defines criteria for
      qualitative evaluations of these works in terms of effectiveness,
      interpretability, efficiency, and scalability. The classifications and
      evaluations based on the taxonomy provide comprehensive guides to (1) how
      existing research and development efforts are distributed and (2) their
      performance, features, and potential in influential applications
      especially when involving big data. In the end, this study crystallizes
      the open technical issues and proposes research challenges that must be
      solved to enable further researches in this area of great potential.
SN  - 0360-0300
DO  - 10.1145/3448302
UR  - https://doi.org/10.1145/3448302
UR  - http://dx.doi.org/10.1145/3448302
KW  - factorization, Brain imaging data, dimensionality reduction, statistical tensor analysis, feature learning, big data
ER  - 

TY  - CPAPER
AU  - Angela Trunfio, Teresa
AU  - De Coppi, Lucia
AU  - Alfano, Rossella
AU  - Borrelli, Anna
AU  - Ferrucci, Giuseppe
AU  - Gargiulo, Paolo
TI  - The Effect of CoViD-19 Pandemic on the Hospitalization of a Department of
      Emergency Surgery
T2  - 2021 International Symposium on Biomedical Engineering and Computational
      Biology
J2  - BECB 2021
PY  - 2021
DA  - 2021
PB  - Association for Computing Machinery
AB  - CoViD-19 caused a significant alteration of the normal activity of
      hospital facilities. In particular, the surgical departments have been
      converted and reprogrammed to cope with the emergency, giving priority to
      urgent procedures that cannot be deferred. To this must be added the
      actions implemented by governments, such as the lockdown, which forced
      people to stay in their homes. In this study it was analyzed how the
      pandemic and the actions taken to counter the spread of the infection have
      influenced the activity of the Department of Emergency Surgery of "San
      Giovanni di Dio and Ruggi d'Aragona" University Hospital in Salerno
      (Italy). Logistic regression and statistical analysis were used to compare
      the pre-pandemic data (year 2019) with that recorded at the height of the
      pandemic (year 2020). The results show that Diagnostic Related Group (DRG)
      weight and urgent hospitalization increased significantly in 2020.
DO  - 10.1145/3502060.3503657
C1  - New York, NY, USA
UR  - https://doi.org/10.1145/3502060.3503657
UR  - http://dx.doi.org/10.1145/3502060.3503657
KW  - Hospitalization, CoViD-19, Emergency, Logistic Regression
ER  - 

TY  - CPAPER
AU  - Shahrzad, Hormoz
AU  - Hodjat, Babak
AU  - Miikkulainen, Risto
TI  - Evolving Explainable Rule Sets
T2  - Proceedings of the Genetic and Evolutionary Computation Conference
      Companion
J2  - GECCO '22
SP  - 1779–1784
PY  - 2022
DA  - 2022
PB  - Association for Computing Machinery
AB  - Most AI systems work like black boxes tasked with generating reasonable
      outputs for given inputs. Many domains, however, have explainablity and
      trustworthiness requirements not fulfilled by these approaches. Various
      methods exist to analyze or interpret black-box models post training. When
      it comes down to sensitive domains in which there is a mandate for
      white-box models, a better choice would be to use transparent models. In
      this work, we present a method which evolves explainable rule-sets using
      inherently transparent ordinary logic to make models. We showcase some
      sample domains we tackled and discuss their major desirable properties
      like bias detection, knowledge discovery, and modifiablity, to name a few.
DO  - 10.1145/3520304.3534023
C1  - New York, NY, USA
UR  - https://doi.org/10.1145/3520304.3534023
UR  - http://dx.doi.org/10.1145/3520304.3534023
KW  - XAI, rule-set evolution, explainable AI, genetic algorithms
ER  - 

TY  - CPAPER
AU  - Khan, Arif
AU  - Uddin, Shahadat
AU  - Srinivasan, Uma
TI  - Understanding Chronic Disease Comorbidities from Baseline Networks:
      Knowledge Discovery Utilising Administrative Healthcare Data
T2  - Proceedings of the Australasian Computer Science Week Multiconference
J2  - ACSW '17
PY  - 2017
DA  - 2017
PB  - Association for Computing Machinery
AB  - Hospitals routinely collect admitted patients' data for administrative
      purposes and for reporting to the government and health insurers. These
      heterogeneous and mostly untapped data contain rich semantic information
      about patients' health conditions in the form of standard disease codes.
      These traces of clinical information can be aggregated over patients to
      understand how their health progresses over time. When applied on
      particular chronic disease patients, this approach can potentially help in
      understanding chronic disease comorbidities as well as in the knowledge
      discovery on how the chronic disease progresses over time. In this paper,
      we propose a network-based approach to extract semantic information from
      hospital administrative data in order to develop a representation of
      chronic disease progression specifically - type 2 diabetes. We then
      propose measures for attribution adjustment that ranks the more prevalent
      comorbidities in chronic patients higher, compared to the non-chronic
      ones. We also have applied the framework on the administrative data of
      2,760 sampled patients to understand how diabetes progresses over time
      through different comorbidities. This understanding can be effectively
      converted to actionable intelligence that can be useful in the formulation
      of better health policy and resource management.
DO  - 10.1145/3014812.3014871
C1  - New York, NY, USA
UR  - https://doi.org/10.1145/3014812.3014871
UR  - http://dx.doi.org/10.1145/3014812.3014871
KW  - health informatics, social network analysis, diabetes, chronic disease, network theory, healthcare data, type 2 diabetes, knowledge management, attribution, data mining
ER  - 

TY  - JOUR
AU  - Elibol, Huseyin Melih
AU  - Nguyen, Vincent
AU  - Linderman, Scott
AU  - Johnson, Matthew
AU  - Hashmi, Amna
AU  - Doshi-Velez, Finale
TI  - Cross-Corpora Unsupervised Learning of Trajectories in Autism Spectrum
      Disorders
T2  - J. Mach. Learn. Res.
VL  - 17
IS  - 1
SP  - 4597–4634
PY  - 2016
DA  - 2016/1
PB  - JMLR.org
AB  - Patients with developmental disorders, such as autism spectrum disorder
      (ASD), present with symptoms that change with time even if the named
      diagnosis remains fixed. For example, language impairments may present as
      delayed speech in a toddler and difficulty reading in a school-age child.
      Characterizing these trajectories is important for early treatment.
      However, deriving these trajectories from observational sources is
      challenging: electronic health records only reflect observations of
      patients at irregular intervals and only record what factors are
      clinically relevant at the time of observation. Meanwhile, caretakers
      discuss daily developments and concerns on social media.In this work, we
      present a fully unsupervised approach for learning disease trajectories
      from incomplete medical records and social media posts, including cases in
      which we have only a single observation of each patient. In particular, we
      use a dynamic topic model approach which embeds each disease trajectory as
      a path in RD. A Pólya-gamma augmentation scheme is used to efficiently
      perform inference as well as incorporate multiple data sources. We learn
      disease trajectories from the electronic health records of 13,435 patients
      with ASD and the forum posts of 13,743 caretakers of children with ASD,
      deriving interesting clinical insights as well as good predictions.
SN  - 1532-4435
KW  - disease progression model, dynamic topic model
ER  - 

TY  - JOUR
AU  - Mao, Yaoli
AU  - Wang, Dakuo
AU  - Muller, Michael
AU  - Varshney, Kush R
AU  - Baldini, Ioana
AU  - Dugan, Casey
AU  - Mojsilović, Aleksandra
TI  - How Data ScientistsWork Together With Domain Experts in Scientific
      Collaborations: To Find The Right Answer Or To Ask The Right Question?
T2  - Proc. ACM Hum. -Comput. Interact.
VL  - 3
IS  - GROUP
PY  - 2019
DA  - 2019/12
PB  - Association for Computing Machinery
CY  - New York, NY, USA
AB  - In recent years there has been an increasing trend in which data
      scientists and domain experts work together to tackle complex scientific
      questions. However, such collaborations often face challenges. In this
      paper, we aim to decipher this collaboration complexity through a
      semi-structured interview study with 22 interviewees from teams of
      bio-medical scientists collaborating with data scientists. In the
      analysis, we adopt the Olsons' four-dimensions framework proposed in
      Distance Matters to code interview transcripts. Our findings suggest that
      besides the glitches in the collaboration readiness, technology readiness,
      and coupling of work dimensions, the tensions that exist in the common
      ground building process influence the collaboration outcomes, and then
      persist in the actual collaboration process. In contrast to prior works'
      general account of building a high level of common ground, the breakdowns
      of content common ground together with the strengthen of process common
      ground in this process is more beneficial for scientific discovery. We
      discuss why that is and what the design suggestions are, and conclude the
      paper with future directions and limitations.
DO  - 10.1145/3361118
UR  - https://doi.org/10.1145/3361118
UR  - http://dx.doi.org/10.1145/3361118
KW  - open science, interdisciplinary collaboration, data-centric collaboration, scientific discovery, bio-medical science, data science, common-ground, autoai
ER  - 

TY  - JOUR
AU  - Kossaifi, Jean
AU  - Lipton, Zachary C
AU  - Kolbeinsson, Arinbjörn
AU  - Khanna, Aran
AU  - Furlanello, Tommaso
AU  - Anandkumar, Anima
TI  - Tensor Regression Networks
T2  - J. Mach. Learn. Res.
VL  - 21
IS  - 1
PY  - 2020
DA  - 2020/1
PB  - JMLR.org
AB  - Convolutional neural networks typically consist of many convolutional
      layers followed by one or more fully connected layers. While convolutional
      layers map between high-order activation tensors, the fully connected
      layers operate on flattened activation vectors. Despite empirical success,
      this approach has notable drawbacks. Flattening followed by fully
      connected layers discards multilinear structure in the activations and
      requires many parameters. We address these problems by incorporating
      tensor algebraic operations that preserve multilinear structure at every
      layer. First, we introduce Tensor Contraction Layers (TCLs) that reduce
      the dimensionality of their input while preserving their multilinear
      structure using tensor contraction. Next, we introduce Tensor Regression
      Layers (TRLs), which express outputs through a low-rank multilinear
      mapping from a high-order activation tensor to an output tensor of
      arbitrary order. We learn the contraction and regression factors
      end-to-end, and produce accurate nets with fewer parameters. Additionally,
      our layers regularize networks by imposing low-rank constraints on the
      activations (TCL) and regression weights (TRL). Experiments on ImageNet
      show that, applied to VGG and ResNet architectures, TCLs and TRLs reduce
      the number of parameters compared to fully connected layers by more than
      65% while maintaining or increasing accuracy. In addition to the space
      savings, our approach's ability to leverage topological structure can be
      crucial for structured data such as MRI. In particular, we demonstrate
      significant performance improvements over comparable architectures on
      three tasks associated with the UK Biobank dataset.
SN  - 1532-4435
KW  - deep learning, tensor contraction, low-rank regression, tensor methods, tensor regression layers, tensor regression networks, machine learning
ER  - 

TY  - CPAPER
AU  - Hsieh, Tsung-Hao
AU  - Liu, Yong Song
AU  - Liang, Sheng-Fu
AU  - Yasutake, Masahiro
AU  - Ishibashi, Akira
TI  - The Tent-Type Clean Unit System Platform for Air Cleaning and Non-Contact
      Sleep Assessment
T2  - Proceedings of the 2019 3rd International Conference on Computational
      Biology and Bioinformatics
J2  - ICCBB '19
SP  - 47–51
PY  - 2019
DA  - 2019
PB  - Association for Computing Machinery
AB  - Sleep is important to maintain human's physiological and psychological
      well-being. The quality is often affected by many environmental factors,
      such as air dust, temperature and noise. This paper proposes a tent-type
      clean unit system platform (T-CUSP) to construct a high air quality sleep
      environment. In this approximate independent-system, the feasibility of
      non-contact sleep monitoring method based on gas-molecule and air-particle
      analysis would be evaluated. In this paper, 7 overnight sleep experiments
      were performed with simultaneous recording of mini PSG (EEG, EOG, and EMG)
      for sleep staging and actigraph for body movement. The air quality was
      monitored by the particle counter and fluctuation of air-borne particle.
      The average concentrations of PM2.5, PM10, and CO2 in the T-CUSP during
      sleep were 4.85±3.2 μ g/m3, 8.43±4.5 μ g/m3, and 1122±128 ppm,
      respectively. The air-quality of T-CUSP conform to the agreed limits in US
      and EU. Furthermore, the fluctuation of CO2 can reflect the behavior of
      subjects. 91% of CO2 rising epochs were accompanied by a significant body
      movement and could be identified as the "wake" stage. The short
      experimental results demonstrate the feasibility of constructing an
      air-clean environment with non-contact sleep assessment to support healthy
      sleep.
DO  - 10.1145/3365966.3365979
C1  - New York, NY, USA
UR  - https://doi.org/10.1145/3365966.3365979
UR  - http://dx.doi.org/10.1145/3365966.3365979
KW  - Actigraph, PM 2.5/10, CO2, Tent-type clean unit system platform, Sleep environment, air quality
ER  - 

TY  - JOUR
AU  - Gong, Yanbin
AU  - Zhang, Qian
AU  - Ng, Bobby H P
AU  - Li, Wei
TI  - BreathMentor: Acoustic-Based Diaphragmatic Breathing Monitor System
T2  - Proc. ACM Interact. Mob. Wearable Ubiquitous Technol.
VL  - 6
IS  - 2
PY  - 2022
DA  - 2022/7
PB  - Association for Computing Machinery
CY  - New York, NY, USA
AB  - Chronic Obstructive Pulmonary Disease (COPD) is currently the third major
      cause of death--more than three million people died from it in 2019. Given
      that COPD cannot be cured currently, immediate treatment is crucial.
      Pulmonary rehabilitation (PR) is widely used to prevent COPD
      deterioration. Patients are advised to undergo a PR at home to get
      sufficient treatment in time. Monitoring patients during home
      rehabilitation can help not only improve patient adherence but also
      collect data on patients' recovery progress from rehabilitation team's
      perspective. However, how to track if proper diaphragmatic breathing, an
      essential part of PR, is taken by a patient has remained challenging. The
      current monitoring solution still appears obtrusive as it requires the
      patient to wear two uncomfortable respiration belts. Alternatively,
      therapists need to monitor the patients remotely through several cameras,
      which consumes substantial medical resources and causes privacy issues.In
      this work, we present BreathMentor, a smart speaker based diaphragmatic
      breathing monitoring system targeting early COPD stages I and II.
      BreathMentor is both unobtrusive and preventive of privacy invasion, so
      that it can solve the existing pain points and suits home care.
      BreathMentor converts the smart speaker into an active sonar system that
      continuously perceives and analyses the changes in surroundings, thereby
      detecting the user's respiration rate, deriving the breathing phases, and
      classifying whether the patient is practising diaphragmatic breathing.
      BreathMentor formulates breathing monitoring as a Temporal Action
      Localization task that enables us to detect each breathing cycle and
      classify its type. Our key insight is that breathing periodicity and phase
      duration are natural properties to localize and segment the breaths. Our
      key design to classify the breathing type is a hybrid architecture
      encompassing signal processing and deep learning techniques. Further, we
      evaluate the system performance on fifteen healthy subjects who would not
      breathe abnormally during diaphragmatic breathing under the supervision of
      therapists. In conclusion, BreathMentor can achieve robust performance for
      monitoring diaphragmatic breathing in different environments, as
      demonstrated in the results. The median error rate of respiration
      detection is 0.2 BPM, and the I/E ratio derivation is accurate with a mean
      absolute percentage error of less than 5.9% for breathing phase detection,
      together with a recall of 98.2%, and a precision of 95.5% in detecting
      diaphragmatic breathing. Above results indicate that BreathMentor can be
      used to track the patients' adherence and help monitor their breathing
      capacity.
DO  - 10.1145/3534595
UR  - https://doi.org/10.1145/3534595
UR  - http://dx.doi.org/10.1145/3534595
KW  - acoustic sensing, breathing classification, breathing training, respiration diseases, smart speaker
ER  - 

TY  - JOUR
AU  - Yan, Cheng
AU  - Duan, Guihua
AU  - Wu, Fang-Xiang
AU  - Pan, Yi
AU  - Wang, Jianxin
TI  - BRWMDA:Predicting Microbe-Disease Associations Based on Similarities and
      Bi-Random Walk on Disease and Microbe Networks
T2  - IEEE/ACM Trans. Comput. Biol. Bioinformatics
VL  - 17
IS  - 5
SP  - 1595–1604
PY  - 2020
DA  - 2020/9
PB  - IEEE Computer Society Press
CY  - Washington, DC, USA
AB  - Many current studies have evidenced that microbes play important roles in
      human diseases. Therefore, discovering the associations between microbes
      and diseases is beneficial to systematically understanding the mechanisms
      of diseases, diagnosing, and treating complex diseases. It is well known
      that finding new potential microbe-disease associations via biological
      experiments is a time-consuming and expensive process. However, the
      computation methods can provide an opportunity to effectively predict
      microbe-disease associations. In recent years, efforts toward predicting
      microbe-disease associations are not in proportional to the importance of
      microbes to human diseases. In this study, we develop a method (called
      BRWMDA) to predict new microbe-disease associations based on similarity
      and improving bi-random walk on the disease and microbe networks. BRWMDA
      integrates microbe network, disease network, and known microbe-disease
      associations into a single network. After calculating the Gaussian
      Interaction Profile (GIP) kernel similarity of microbes based on known
      microbe-disease associations, the microbe network is obtained by adjusting
      the similarity with the logistics function. In addition, the disease
      network is computed by the similarity network fusion (SNF) method with the
      symptom-based similarity and the GIP kernel similarity based on known
      microbe-disease associations. Then, these two networks of microbe and
      disease are connected by known microbe-disease associations. Based on the
      assumption that similar microbes are normally associated with similar
      diseases and vice versa, BRWMDA is employed to predict new potential
      microbe-disease associations via random walk with different steps on
      microbe and disease networks, which reasonably uses the similarity of
      microbe network and disease network. The 5-fold cross validation and Leave
      One Out Cross Validation (LOOCV) are adopted to assess the prediction
      performance of our BRWMDA algorithm, as well as other competing methods
      for comparison. 5-fold cross validation experiments show that BRWMDA
      obtained the maximum AUC value of 0.9087, which is again superior to other
      methods of 0.9025(NGRHMDA), 0.8797 (LRLSHMDA), 0.8571 (KATZHMDA), 0.7782
      (HGBI), and 0.5629 (NBI). In addition, BRWMDA also outperforms other
      methods in terms of LOOCV, whose AUC value is 0.9397, which is superior to
      other methods of 0.9111(NGRHMDA), 0.8909 (LRLSHMDA), 0.8644 (KATZHMDA),
      0.7866 (HGBI), and 0.5553 (NBI). Case studies also illustrate that BRWMDA
      is an effective method to predict microbe-disease associations.
SN  - 1545-5963
DO  - 10.1109/TCBB.2019.2907626
UR  - https://doi.org/10.1109/TCBB.2019.2907626
UR  - http://dx.doi.org/10.1109/TCBB.2019.2907626
ER  - 

TY  - CPAPER
AU  - Webber, Sarah
AU  - Oliver, Jessica
AU  - Smith, Wally
AU  - Hoy, Julia
AU  - Vella, Kellie
AU  - Brereton, Margot
AU  - Bender, Helena
AU  - Davies, Alasdair
AU  - Judith, Kate
TI  - Digital Technologies in Nature
T2  - Eight International Conference on Animal-Computer Interaction
J2  - ACI'21
PY  - 2021
DA  - 2021
PB  - Association for Computing Machinery
AB  - This workshop explored the design and deployment of digital technologies
      in nature. We sought to facilitate interdisciplinary dialog to explore how
      technology use may impact wildlife and change relations between humans,
      wildlife, and the environment, as well as to identify current design
      challenges and future opportunities for technology use in nature.
      Participant presentations shared uses of technologies for ecology,
      conservation, education, advocacy, and artistic engagement with nature.
      Through presentations and discussions, we explored opportunities and
      challenges associated with expanding deployment of sensors, drones, and
      mobile technologies in the natural world. Designing for natural settings
      requires collaboration between researchers and practitioners in fields
      such as animal-computer interaction (ACI), human-computer interaction
      (HCI), ecology, environmental psychology, arts, conservation technology
      and environmental management, as well as meaningful inclusion of local
      communities and non-human stakeholders. As an output of this workshop, we
      aim to establish a venue for interdisciplinary discussion on the
      challenges, tensions and ethical issues that arise in designing digital
      technologies for natural environments.
DO  - 10.1145/3493842.3493885
C1  - New York, NY, USA
UR  - https://doi.org/10.1145/3493842.3493885
UR  - http://dx.doi.org/10.1145/3493842.3493885
KW  - Sustainable HCI, Environmental sensing technology, Animal-computer interaction, Wildlife, Ecology, Conservation technology, Nature HCI, Environmental psychology
ER  - 

TY  - JOUR
AU  - Hao, Tian
AU  - Bi, Chongguang
AU  - Xing, Guoliang
AU  - Chan, Roxane
AU  - Tu, Linlin
TI  - MindfulWatch: A Smartwatch-Based System For Real-Time Respiration
      Monitoring During Meditation
T2  - Proc. ACM Interact. Mob. Wearable Ubiquitous Technol.
VL  - 1
IS  - 3
PY  - 2017
DA  - 2017/9
PB  - Association for Computing Machinery
CY  - New York, NY, USA
AB  - With a wealth of scientifically proven health benefits, meditation was
      enjoyed by about 18 million people in the U.S. alone, as of 2012. Yet,
      there remains a stunning lack of convenient tools for promoting long-term
      and effective meditation practice. In this paper, we present MindfulWatch,
      a practical smartwatch-based sensing system that monitors respiration in
      real-time during meditation -- offering essential biosignals that can
      potentially be used to empower various future applications such as
      tracking changes in breathing pattern, offering real-time guidance, and
      providing an accurate bio-marker for meditation research. To this end,
      MindfulWatch is designed to be convenient for everyday use with no
      training required. Operating solely on a smartwatch, MindfulWatch can
      immediately reach the growing population of smartwatch users, making it
      ideal for longitudinal data collection for meditation studies.
      Specifically, it utilizes motion sensors to sense the subtle “micro” wrist
      rotation (0.01 rad/s) induced by respiration. To accurately capture
      breathing, we developed a novel self-adaptive model that tracks changes in
      both breathing pattern and meditation posture over time. MindfulWatch was
      evaluated based on data from 36 real-world meditation sessions (8.7 hours,
      11 subjects). The results suggest that MindfulWatch offers reliable
      real-time respiratory timing measurement (70% errors under 0.5 seconds).
DO  - 10.1145/3130922
UR  - https://doi.org/10.1145/3130922
UR  - http://dx.doi.org/10.1145/3130922
KW  - Wearables, Mobile Sensing, Respiration Monitoring, Meditation
ER  - 

TY  - JOUR
AU  - Taylor, Angelique
AU  - Lee, Hee Rin
AU  - Kubota, Alyssa
AU  - Riek, Laurel D
TI  - Coordinating Clinical Teams: Using Robots to Empower Nurses to Stop the
      Line
T2  - Proc. ACM Hum. -Comput. Interact.
VL  - 3
IS  - CSCW
PY  - 2019
DA  - 2019/11
PB  - Association for Computing Machinery
CY  - New York, NY, USA
AB  - Patient safety errors account for over 400,000 preventable deaths annually
      in US in hospitals alone, 70% of which are caused by team communication
      breakdowns, stemming from hierarchical structures and asymmetrical power
      dynamics between physicians, nurses, patients, and others. Nurses are
      uniquely positioned to identify and prevent these errors, but they are
      often penalized for speaking up, particularly when physicians are
      responsible. Nevertheless, empowering nurses and building strong
      interdisciplinary teams can lead to improved patient safety and outcomes.
      Thus, our group has been developing a series of intelligent systems that
      support teaming in safety critical settings, Robot-Centric Team Support
      System (RoboTSS), and recently developed a group detection and tracking
      system for collaborative robots. In this paper, we explore how RoboTSS can
      be used to empower nurses in interprofessional team settings, through a
      three month long, collaborative design process with nurses across five
      US-based hospitals. The main findings and contributions of this paper are
      as follows. First, we found that participants envisioned using a robotic
      crash cart to guide resuscitation procedures to improve efficiency and
      reduce errors. Second, nurses discussed how RoboTSS can generate
      choreography for efficient spatial reconfigurations in co-located clinical
      teams, which is particularly important in time-sensitive situations such
      as resuscitation. Third, we found that nurses want to use RoboTSS to "stop
      the line," and disrupt power dynamics by policing unsafe physician
      behavior, such as avoiding safety protocols using a robotic crash cart.
      Fourth, nurses envisioned using our system to support real-time error
      identification, such as breaking the sterile field, and then communicating
      those errors to physicians, to relieve them of responsibility. Finally,
      based on our findings, we propose robot design implications that capture
      how nurses envision utilizing RoboTSS. We hope this work promotes further
      exploration in how to design technology to challenge authority in
      asymmetrical power relationships, particularly in healthcare, as strong
      teams save lives.
DO  - 10.1145/3359323
UR  - https://doi.org/10.1145/3359323
UR  - http://dx.doi.org/10.1145/3359323
KW  - hierarchy, teamwork, grounded theory, patient safety, robotic system, nurses, group perception
ER  - 

TY  - CPAPER
AU  - Morrissey, Kellie
AU  - Peelo, Doireann
AU  - Warren, Steve
TI  - 'She's Just My Life': Digital Design to Support Women's Self-Other Care in
      Relationships with Their Mothers
T2  - Proceedings of the 2022 CHI Conference on Human Factors in Computing
      Systems
J2  - CHI '22
PY  - 2022
DA  - 2022
PB  - Association for Computing Machinery
AB  - Recent HCI research has suggested a move from individualistic models of
      digital care and wellbeing to considering the family unit as a locus of
      support in this area; however, little work has examined the complex,
      granular everyday experience of such relationships, and the role of
      gender, class, and care is underexplored. This study focuses on women's
      familial relationships through interviews with 6 Irish women about their
      relationships with their mothers, as well as ways in which they maintain
      the care of themselves and others within these relationships. Our thematic
      analysis of this data generated four themes: self-other care, leaky
      boundaries, changes over the lifecourse, and space and conflict – from
      which we ideated a series of design concepts, six of which are presented
      here with critiques from our participants. From this exploratory work, we
      delineate four directions for future HCI research into women's close
      relationships.
DO  - 10.1145/3491102.3517611
C1  - New York, NY, USA
UR  - https://doi.org/10.1145/3491102.3517611
UR  - http://dx.doi.org/10.1145/3491102.3517611
KW  - Digital care, family relationships, wellbeing, gender
ER  - 

TY  - CPAPER
AU  - Bhatnagar, Ambika
AU  - Nagori, Aditya
AU  - Fletcher, Richard
AU  - Lodha, Rakesh
AU  - Sethi, Tavpritesh
TI  - Leveraging Thermal Patterns in Children for Telemedicine: Role of
      Affordable Imagers, Smartphones and Data-Analytics
T2  - Proceedings of the 10th International Conference on Theory and Practice of
      Electronic Governance
J2  - ICEGOV '17
SP  - 588–589
PY  - 2017
DA  - 2017
PB  - Association for Computing Machinery
AB  - Smartphones combined with affordable technologies has a huge potential in
      Telemedicine and for better delivery of healthcare. We have used an
      affordable thermal camera combined with intensive patient monitoring and
      analytics to successfully enable digitization of whole body, non-contact
      sensing of temperature patterns. The utility of relative and absolute
      temperature patterns was tested for early diagnosis of various ailments
      such as circulatory shock. Image analytics combined with the development
      of computer algorithms enabled us to validate these patterns which can be
      deployed for remote community based care in the absence of adequate
      clinical staff and scarcity of resources. The use of this approach can
      help health workers such as ASHA workers to visualize, record and share
      whole body temperature patterns with the specialists via telemedicine
      helping them to make an informed decision. These techniques can be
      extended for use in adults and we plan to validate these for early
      detection of severe conditions eventually saving more lives through
      telemedicine.
DO  - 10.1145/3047273.3047376
C1  - New York, NY, USA
UR  - https://doi.org/10.1145/3047273.3047376
UR  - http://dx.doi.org/10.1145/3047273.3047376
KW  - Smartphones, Community Care, Thermal Imaging, Child health, Telemedicine, Affordable
ER  - 

TY  - CPAPER
AU  - Richardson, Ita
AU  - O'Mahony, Jerry
AU  - Howarth, Paul
AU  - O'Connor, Patrick
AU  - Glenny, Liam
TI  - Connected Health: From Rural Ireland to Rural India
T2  - Proceedings of the International Workshop on Software Engineering in
      Healthcare Systems
J2  - SEHS '16
SP  - 39–42
PY  - 2016
DA  - 2016
PB  - Association for Computing Machinery
AB  - In this paper, we present information about two related software tools
      which solves two healthcare problems. In the first case, we have developed
      a Connected Health software solution, Homesafe Care, to monitor long-term
      conditions, through connecting a patient to his / her General Practitioner
      -- a one-to-one relationship. Through discussion with an Indian-based
      charity, Varanasi Children's Hospital, we then realized that the software
      could be updated to support their cause, improving children's nutrition.
      However, this meant that the system had to be changed to support
      many-to-one relationships, where many children were being supported by one
      single care worker, and this information would be submitted to a central
      office.
DO  - 10.1145/2897683.2897689
C1  - New York, NY, USA
UR  - https://doi.org/10.1145/2897683.2897689
UR  - http://dx.doi.org/10.1145/2897683.2897689
KW  - malnutrition, diabetes, software system, connected health
ER  - 

TY  - CPAPER
AU  - Fan, Qiushi
AU  - Cai, Tong
TI  - Medical Nutrition Therapy for Adult Patients Receiving Extracorporeal
      Membrane Oxygenation
T2  - 2021 5th International Conference on Medical and Health Informatics
J2  - ICMHI 2021
SP  - 82–88
PY  - 2021
DA  - 2021
PB  - Association for Computing Machinery
AB  - Extracorporeal membrane oxygenation (ECMO) has been widely used as a
      maintenance treatment in clinical practice. It provides circulatory and
      respiratory support for the most critically ill patients to sustain their
      life. These patients have unstable hemodynamics, high metabolic states,
      and may combine multiple organ failures. Therefore, it is difficult to
      provide reasonable and effective nutritional intervention for them
      although they are in a malnutrition state. The current clinical nutrition
      guideline is for all patients in the intensive care unit (ICU), but it is
      not enough to provide reliable and specific guidance for patients
      receiving ECMO. So how to implement medical nutrition therapy (MNT) for
      these patients will be the challenge we are facing now and in the future.
      This article analyzes the studies of ECMO and nutrition to summarize the
      current clinical practice and research. Meanwhile, according to the
      "EADMIF Six-Principle” proposed by the author in 2020, to provide
      innovative ideas for clinical standardization of MNT in patients receiving
      ECMO.
DO  - 10.1145/3472813.3472829
C1  - New York, NY, USA
UR  - https://doi.org/10.1145/3472813.3472829
UR  - http://dx.doi.org/10.1145/3472813.3472829
KW  - Intensive care unit, Parenteral nutrition, Enteral nutrition, Medical nutrition therapy, Extracorporeal membrane oxygenation
ER  - 

TY  - CPAPER
AU  - Rostamzadeh, Negar
AU  - Mincu, Diana
AU  - Roy, Subhrajit
AU  - Smart, Andrew
AU  - Wilcox, Lauren
AU  - Pushkarna, Mahima
AU  - Schrouff, Jessica
AU  - Amironesei, Razvan
AU  - Moorosi, Nyalleng
AU  - Heller, Katherine
TI  - Healthsheet: Development of a Transparency Artifact for Health Datasets
T2  - 2022 ACM Conference on Fairness, Accountability, and Transparency
J2  - FAccT '22
SP  - 1943–1961
PY  - 2022
DA  - 2022
PB  - Association for Computing Machinery
AB  - Machine learning (ML) approaches have demonstrated promising results in a
      wide range of healthcare applications. Data plays a crucial role in
      developing ML-based healthcare systems that directly affect people’s
      lives. Many of the ethical issues surrounding the use of ML in healthcare
      stem from structural inequalities underlying the way we collect, use, and
      handle data. Developing guidelines to improve documentation practices
      regarding the creation, use, and maintenance of ML healthcare datasets is
      therefore of critical importance. In this work, we introduce Healthsheet,
      a contextualized adaptation of the original datasheet questionnaire [22]
      for health-specific applications. Through a series of semi-structured
      interviews, we adapt the datasheets for healthcare data documentation. As
      part of the Healthsheet development process and to understand the
      obstacles researchers face in creating datasheets, we worked with three
      publicly-available healthcare datasets as our case studies, each with
      different types of structured data: Electronic health Records (EHR),
      clinical trial study data, and smartphone-based performance outcome
      measures. Our findings from the interviewee study and case studies show 1)
      that datasheets should be contextualized for healthcare, 2) that despite
      incentives to adopt accountability practices such as datasheets, there is
      a lack of consistency in the broader use of these practices 3) how the ML
      for health community views datasheets and particularly Healthsheets as
      diagnostic tool to surface the limitations and strength of datasets and 4)
      the relative importance of different fields in the datasheet to healthcare
      concerns.
DO  - 10.1145/3531146.3533239
C1  - New York, NY, USA
UR  - https://doi.org/10.1145/3531146.3533239
UR  - http://dx.doi.org/10.1145/3531146.3533239
ER  - 

TY  - CPAPER
AU  - Long, Guocun
TI  - Improving the Public Health Services for Migrant Children from the
      Perspective of Supply-Side Reform
T2  - 2021 2nd Asia-Pacific Conference on Image Processing, Electronics and
      Computers
J2  - IPEC2021
SP  - 707–711
PY  - 2021
DA  - 2021
PB  - Association for Computing Machinery
AB  - Compared with the local registered children, migrant children still enjoy
      inadequate public health services and lower levels of health. From the
      perspective of supply side, it is mainly caused by factors including the
      insufficient and uneven distribution of public health resources and the
      imperfect organization and governance system of public health services for
      migrant children, etc. Thus, we should continue to deepen the supply-side
      reform of public health service system for migrant children. On the one
      hand, we must increase the total amount of public health resources,
      improve their quality, and rationally arrange their distribution; On the
      other hand, we should also focus on supply-side structural reform and
      remove institutional barriers to migrant children's equal access to public
      health services from the institutional perspective.
DO  - 10.1145/3452446.3452617
C1  - New York, NY, USA
UR  - https://doi.org/10.1145/3452446.3452617
UR  - http://dx.doi.org/10.1145/3452446.3452617
KW  - Supply-Side Reform, Migrant Children, Public Health Service
ER  - 

TY  - CPAPER
AU  - McNeill, Andrew
AU  - Campbell, Miglena
AU  - Coventry, Lynne
TI  - The Quantified Older Adult as Design Requirements for Accessible Wellbeing
      Interventions
T2  - Proceedings of the 12th ACM International Conference on PErvasive
      Technologies Related to Assistive Environments
J2  - PETRA '19
SP  - 59–68
PY  - 2019
DA  - 2019
PB  - Association for Computing Machinery
AB  - In this paper we describe how we engaged a group of healthy older adults
      in lifelogging and how we used their data to help design a healthy-aging
      intervention. 35 participants (mean age = 73.6, age range 59-88, Men=15,
      Women = 20) were tracked longitudinally for 18 months. Participants
      provided data at three time points. This involved the use of activity
      trackers, GPS trackers, and paper diaries. A number of well-established
      psychometric scales were also administered to gather standardised measures
      of health and wellbeing. While the data provides insight into the
      relationship between physical and social activity with regards to
      wellbeing, we aim to show that the nature of these relationships provide
      insight into how to design effective healthy-living interventions for
      older adults. By using the better predictors of wellbeing, we can target
      change in specific areas and assess change in those areas. While our
      sample is of relatively high-functioning older adults, we argue that
      understanding how they maintain wellbeing allows us to understand how to
      promote wellbeing amongst more inactive and frail older adults. Results
      showed the importance of specific types of social involvement such as
      meeting activity-group members and we propose that recommender systems
      should target these more important predictors of well-being.
DO  - 10.1145/3316782.3321533
C1  - New York, NY, USA
UR  - https://doi.org/10.1145/3316782.3321533
UR  - http://dx.doi.org/10.1145/3316782.3321533
KW  - older adults, life-logging, well-being
ER  - 

TY  - CONF
TI  - WWW '19: The World Wide Web Conference
PY  - 2019
DA  - 2019
PB  - Association for Computing Machinery
CY  - New York, NY, USA
AB  - It is our great pleasure to welcome you to The Web Conference 2019. The
      Web Conference is the premier venue focused on understanding the current
      state and the evolution of the Web through the lens of computer science,
      computational social science, economics, policy, and many other
      disciplines. The 2019 edition of the conference is a reflection point as
      we celebrate the 30th anniversary of the Web.
SN  - 9781450366748
ER  - 

TY  - JOUR
AU  - Diel, Alexander
AU  - Weigelt, Sarah
AU  - Macdorman, Karl F
TI  - A Meta-Analysis of the Uncanny Valley's Independent and Dependent
      Variables
T2  - J. Hum. -Robot Interact.
VL  - 11
IS  - 1
PY  - 2021
DA  - 2021/10
PB  - Association for Computing Machinery
CY  - New York, NY, USA
AB  - The uncanny valley (UV) effect is a negative affective reaction to
      human-looking artificial entities. It hinders comfortable, trust-based
      interactions with android robots and virtual characters. Despite extensive
      research, a consensus has not formed on its theoretical basis or
      methodologies. We conducted a meta-analysis to assess operationalizations
      of human likeness (independent variable) and the UV effect (dependent
      variable). Of 468 studies, 72 met the inclusion criteria. These studies
      employed 10 different stimulus creation techniques, 39 affect measures,
      and 14 indirect measures. Based on 247 effect sizes, a three-level
      meta-analysis model revealed the UV effect had a large effect size,
      Hedges’ g = 1.01 [0.80, 1.22]. A mixed-effects meta-regression model with
      creation technique as the moderator variable revealed face distortion
      produced the largest effect size, g = 1.46 [0.69, 2.24], followed by
      distinct entities, g = 1.20 [1.02, 1.38], realism render, g = 0.99 [0.62,
      1.36], and morphing, g = 0.94 [0.64, 1.24]. Affective indices producing
      the largest effects were threatening, likable, aesthetics, familiarity,
      and eeriness, and indirect measures were dislike frequency, categorization
      reaction time, like frequency, avoidance, and viewing duration. This
      meta-analysis—the first on the UV effect—provides a methodological
      foundation and design principles for future research.
DO  - 10.1145/3470742
UR  - https://doi.org/10.1145/3470742
UR  - http://dx.doi.org/10.1145/3470742
KW  - face perception, uncanny valley, Anthropomorphism, robotics, computer animation
ER  - 

TY  - CPAPER
AU  - Okolo, Chinasa T
AU  - Kamath, Srujana
AU  - Dell, Nicola
AU  - Vashistha, Aditya
TI  - “It Cannot Do All of My Work”: Community Health Worker Perceptions of
      AI-Enabled Mobile Health Applications in Rural India
T2  - Proceedings of the 2021 CHI Conference on Human Factors in Computing
      Systems
J2  - CHI '21
PY  - 2021
DA  - 2021
PB  - Association for Computing Machinery
AB  - Recent advances in Artificial Intelligence (AI) suggest that AI
      applications could transform healthcare delivery in the Global South.
      However, as researchers and technology companies rush to develop AI
      applications that aid the health of marginalized communities, it is
      critical to consider the needs and perceptions of the community health
      workers (CHWs) who will have to integrate these AI applications into the
      essential healthcare services they provide to rural communities. We
      describe a qualitative study examining CHWs’ perceptions of an AI
      application for automated disease diagnosis. Drawing on data from 21
      interviews with CHWs in rural India, we characterize (1) CHWs’ knowledge,
      perceptions, and understandings of AI; and (2) the benefits and challenges
      that CHWs anticipate as AI applications are integrated into their
      workflows, including their opinions on automation of their work, possible
      misdiagnosis and errors, data access and surveillance issues, security and
      privacy challenges, and questions concerning trust. We conclude by
      discussing the implications of our work for HCI and AI research in
      low-resource environments.
DO  - 10.1145/3411764.3445420
C1  - New York, NY, USA
UR  - https://doi.org/10.1145/3411764.3445420
UR  - http://dx.doi.org/10.1145/3411764.3445420
KW  - HCI4D, Artificial Intelligence, AI, mHealth, Community health worker, ICTD, CHW
ER  - 

TY  - CPAPER
AU  - Tellez, Ricardo
AU  - Belyaev, Leonid
AU  - Zhdanov, Alexey
TI  - A Comparison of Blood Damage Potential of Pulsatile LVAD System with
      Different Types of Valve
T2  - Proceedings of the 2019 International Conference on Blockchain Technology
J2  - ICBCT 2019
SP  - 70–74
PY  - 2019
DA  - 2019
PB  - Association for Computing Machinery
AB  - The paper presents the results of the mathematical modelling of the
      haemolysis and thrombus formation process in a blood pump chamber of the
      pulsatile type Ventricle Assist Device system with a 30 CM3 ejection
      volume by using two types of the Russian national mechanical heart valves.
      We show the influence of the inlet valve type on the haemolysis level and
      the process of thrombus formation during the operation of the blood pump.
      Based on the obtained results, we give some recommendations on the valve
      type selection, which ensure a minimum haemolysis level and the
      minimization of stagnant zones inside the blood pump chamber.
DO  - 10.1145/3320154.3322132
C1  - New York, NY, USA
UR  - https://doi.org/10.1145/3320154.3322132
UR  - http://dx.doi.org/10.1145/3320154.3322132
KW  - pulsatile VAD, Ventricle Assist Device, thrombus formation, mathematical modelling, VAD valves
ER  - 

TY  - JOUR
AU  - Moore, Kristen R
AU  - Jones, Natasha
AU  - Cundiff, Bailey S
AU  - Heilig, Leah
TI  - Contested Sites of Health Risks: Using Wearable Technologies to Intervene
      in Racial Oppression
T2  - Commun. Des. Q. Rev
VL  - 5
IS  - 4
SP  - 52–60
PY  - 2018
DA  - 2018/2
PB  - Association for Computing Machinery
CY  - New York, NY, USA
AB  - Employing Royster and Kirsch's (2012) concept of critical imagination, the
      authors imagine strategies communication designers might use to intervene
      in and disrupt racial injustice and oppression. Using activity trackers as
      technologies that communicate data about health and death, the authors
      retell and re-envision the case of Eric Garner, a victim of police
      brutality, and argue that data from activity trackers can potentially be
      used to reframe narratives about public health and policing. Further,
      through an examination of the rhetorical frames of dehumanization,
      disbelief, and dissociation, the authors assert that activity trackers, as
      communicative agents, may become transformative wearable devices that are
      developed and deployed with socially just communication design in mind.
DO  - 10.1145/3188387.3188392
UR  - https://doi.org/10.1145/3188387.3188392
UR  - http://dx.doi.org/10.1145/3188387.3188392
KW  - police brutality, activity trackers, critical imagination, public health
ER  - 

TY  - CONF
TI  - TVX '19: Proceedings of the 2019 ACM International Conference on
      Interactive Experiences for TV and Online Video
PY  - 2019
DA  - 2019
PB  - Association for Computing Machinery
CY  - New York, NY, USA
AB  - We are delighted to welcome you to Manchester, UK, for the sixth edition
      of the ACM International Conference on Interactive Experiences for
      Television and Online Video - ACM TVX 2019. As the leading international
      conference for research into online video and TV interaction and user
      experience, TVX 2019 brings together international researchers and
      practitioners from a wide range of disciplines, extending from
      human-computer interaction, multimedia engineering and design to media
      studies, media psychology and sociology to present and discuss the latest
      insights in the field. The ultimate mission of the conference is to share
      novel ideas, concepts, and solutions that fulfil the needs of new media
      environments and identify new directions for future research and
      development.
SN  - 9781450360173
ER  - 

TY  - CPAPER
AU  - Zhao, Shicheng
AU  - Peng, Ting
AU  - Liu, Yuan
AU  - Wu, Geng
TI  - Using Mathematical Model to Analyze COVID-19 Spreading
T2  - 2021 10th International Conference on Bioinformatics and Biomedical
      Science
J2  - ICBBS 2021
SP  - 131–138
PY  - 2021
DA  - 2021
PB  - Association for Computing Machinery
AB  - Since the first case of Coronavirus Disease 2019 (COVID-19) was discovered
      in Wuhan, Hubei, China, on December 31, 2019, the disease has spread
      globally at an unimaginable speed. COVID-19 has taken a huge toll on the
      society and the economy, and everyone is looking forward to its end. In
      this work, we established a mathematical model of COVID-19 epidemic
      development. First, we obtained a differential equation to describe the
      spreading of COVID-19: , in which is the total number of patients who are
      infected by COVID-19 at time . There are three parameters in this
      equation: the spreading coefficient , which is the average number of
      people infected by an unquarantined patient in a unit time; the average
      quarantine ratio , which is the number of quarantined patients divided by
      the total number of patients; and the incubation period , which is the
      time lapse between infection and exhibition of symptoms. In addition, we
      have written a Python program according to our equation, and have further
      used our program to analyze the COVID-19 epidemic development in various
      places around the world, including China, Western Europe, Latin America
      and Caribbean, Southern Asia, and the entire world. Through numerical
      fitting, we have obtained the values of the spreading coefficient and the
      isolation ratio for these places around the world, and predicted the
      development of the epidemic using these parameters we obtained. In order
      to ensure data consistency, we have used the data from COVID-19 case
      reports from Johns Hopkins University. We found that using the parameters
      we obtained, our calculated curves of fit the actually reported values
      very well, and we were able to accurately predict the values of in the
      near future. Lastly, we calculated the value (the number of infected
      persons per patient at the beginning of the epidemic) to be 2.94∼5.88,
      which is consistent with the current estimated value of . In summary, our
      results serve as a reliable guideline to understand the spreading of
      COVID-19 and to predict the future outcome of this epidemic, and can be
      provided as a reference for the government to formulate policies.
DO  - 10.1145/3498731.3498751
C1  - New York, NY, USA
UR  - https://doi.org/10.1145/3498731.3498751
UR  - http://dx.doi.org/10.1145/3498731.3498751
KW  - mathematical modeling, differential equation, epidemic prediction, COVID-19, key parameter estimation for COVID-19 spreading, Python program
ER  - 

TY  - CPAPER
AU  - Prasad, Niranjani
AU  - Engelhardt, Barbara
AU  - Doshi-Velez, Finale
TI  - Defining Admissible Rewards for High-Confidence Policy Evaluation in Batch
      Reinforcement Learning
T2  - Proceedings of the ACM Conference on Health, Inference, and Learning
J2  - CHIL '20
SP  - 1–9
PY  - 2020
DA  - 2020
PB  - Association for Computing Machinery
AB  - A key impediment to reinforcement learning (RL) in real applications with
      limited, batch data is in defining a reward function that reflects what we
      implicitly know about reasonable behaviour for a task and allows for
      robust off-policy evaluation. In this work, we develop a method to
      identify an admissible set of reward functions for policies that (a) do
      not deviate too far in performance from prior behaviour, and (b) can be
      evaluated with high confidence, given only a collection of past
      trajectories. Together, these ensure that we avoid proposing unreasonable
      policies in high-risk settings. We demonstrate our approach to reward
      design on synthetic domains as well as in a critical care context, to
      guide the design of a reward function that consolidates clinical
      objectives to learn a policy for weaning patients from mechanical
      ventilation.
DO  - 10.1145/3368555.3384450
C1  - New York, NY, USA
UR  - https://doi.org/10.1145/3368555.3384450
UR  - http://dx.doi.org/10.1145/3368555.3384450
KW  - reward design, off-policy evaluation, reinforcement learning
ER  - 

TY  - CPAPER
AU  - Thakkar, Divy
AU  - Ismail, Azra
AU  - Kumar, Pratyush
AU  - Hanna, Alex
AU  - Sambasivan, Nithya
AU  - Kumar, Neha
TI  - When is Machine Learning Data Good?: Valuing in Public Health Datafication
T2  - Proceedings of the 2022 CHI Conference on Human Factors in Computing
      Systems
J2  - CHI '22
PY  - 2022
DA  - 2022
PB  - Association for Computing Machinery
AB  - Data-driven approaches that form the foundation of advancements in machine
      learning (ML) are powered in large part by human infrastructures that
      enable the collection of large datasets. We study the movement of data
      through multiple stages of data processing in the context of public health
      in India, examining the data work performed by frontline health workers,
      data stewards, and ML developers. We conducted interviews with these
      stakeholders to understand their varied perspectives on valuing data
      across stages, working with data to attain this value, and challenges
      arising throughout. We discuss the tensions in valuing and how they might
      be addressed, as we emphasize the need for improved transparency and
      accountability when data are transformed from one stage of processing to
      the next.
DO  - 10.1145/3491102.3501868
C1  - New York, NY, USA
UR  - https://doi.org/10.1145/3491102.3501868
UR  - http://dx.doi.org/10.1145/3491102.3501868
KW  - public health, valuation, Data work, India
ER  - 

TY  - JOUR
AU  - Fabris, Fabio
AU  - Freitas, Alex A
AU  - Tullet, Jennifer M A
TI  - An Extensive Empirical Comparison of Probabilistic Hierarchical
      Classifiers in Datasets of Ageing-Related Genes
T2  - IEEE/ACM Trans. Comput. Biol. Bioinformatics
VL  - 13
IS  - 6
SP  - 1045–1058
PY  - 2016
DA  - 2016/11
PB  - IEEE Computer Society Press
CY  - Washington, DC, USA
AB  - This study comprehensively evaluates the performance of five types of
      probabilistic hierarchical classification methods used for predicting Gene
      Ontology GO terms related to ageing. Of those tested, a new hybrid of a
      Local Hierarchical Classifier LHC and the Predictive Clustering Tree
      algorithm LHC-PCT had the best predictive accuracy results. We also tested
      the impact of two types of variations in most hierarchical classification
      algorithms, namely: a changing the base algorithm we tested Naive Bayes
      and Support Vector Machines, and the impact of b using or not the
      Correlation based Feature Selection CFS algorithm in a pre-processing
      step. In total, we evaluated the predictive performance of 17 variations
      of hierarchical classifiers across 15 datasets of ageing and
      longevity-related genes. We conclude that the LHC-PCT algorithm ranks
      better across several tests seven out of 12. In addition, we interpreted
      the models generated by the PCT algorithm to show how hierarchical
      classification algorithms can be used to extract biological insights out
      of the ageing-related datasets that we compiled.
SN  - 1545-5963
DO  - 10.1109/TCBB.2015.2505288
UR  - https://doi.org/10.1109/TCBB.2015.2505288
UR  - http://dx.doi.org/10.1109/TCBB.2015.2505288
ER  - 

TY  - CPAPER
AU  - Wang, Jianqiu
TI  - Study on Traditional Chinese Medicine for Treating COVID-19
T2  - 2020 7th International Conference on Biomedical and Bioinformatics
      Engineering
J2  - ICBBE '20
SP  - 184–188
PY  - 2020
DA  - 2020
PB  - Association for Computing Machinery
AB  - COVID-19, new coronavirus pneumonia, refers to viral pneumonia caused by
      new coronavirus (named as 2019-nCoV), with fever, cough, headache,
      fatigue, difficulty breathing and other symptoms as the main clinical
      manifestations. The earliest COVID-19 patients in our country were found
      in Wuhan. The virus is highly infectious and the infection is usually in
      14 days from infection to onset. The clinical characteristics of COVID-19
      infection is complex and can be roughly classified into mild, moderate,
      severe and critically ill patients. To get the infection controlled, China
      has carried out the combination therapy of Chinese and western medicine.
      In the aspect of traditional Chinese medicine (TCM) therapy, the body has
      been regarded as a organic whole. In different cases or stages, TCM
      therapy has been modified according to the details of patients. TCM
      therapy emphasizes the balance of vital qi and pathogenic factors. In this
      review, we discussed the effective Chinese medicines included in "New
      Coronavirus Pneumonia Diagnosis and Treatment Program" and potential
      mechanisms of TCM therapy when treating COVID-19.
DO  - 10.1145/3444884.3444920
C1  - New York, NY, USA
UR  - https://doi.org/10.1145/3444884.3444920
UR  - http://dx.doi.org/10.1145/3444884.3444920
KW  - treatment, pneumonia, Traditional Chinese medicine, COVID-19
ER  - 

TY  - CPAPER
AU  - Song, Xingzhe
AU  - Yang, Boyuan
AU  - Yang, Ge
AU  - Chen, Ruirong
AU  - Forno, Erick
AU  - Chen, Wei
AU  - Gao, Wei
TI  - SpiroSonic: Monitoring Human Lung Function via Acoustic Sensing on
      Commodity Smartphones
T2  - Proceedings of the 26th Annual International Conference on Mobile
      Computing and Networking
J2  - MobiCom '20
PY  - 2020
DA  - 2020
PB  - Association for Computing Machinery
AB  - Respiratory diseases have been a significant public health challenge.
      Efficient disease evaluation and monitoring call for daily spirometry
      tests, as an effective way of pulmonary function testing, out of clinic.
      This requirement, however, is hard to be satisfied due to the large size
      and high costs of current spirometry equipments. In this paper, we present
      SpiroSonic, a new system design that uses commodity smartphones to support
      complete, accurate yet reliable spirometry tests in regular home settings
      with various environmental and human factors. SpiroSonic measures the
      humans' chest wall motion via acoustic sensing and interprets such motion
      into lung function indices, based on the clinically validated correlation
      between them. We implemented SpiroSonic as a smartphone app, and verified
      SpiroSonic's monitoring error over healthy humans as <3%. Clinical studies
      further show that SpiroSonic reaches 5%-10% monitoring error among 83
      pediatric patients. Given that the error of in-clinic spirometry is
      usually around 5%, SpiroSonic can be reliably used for disease tracking
      and evaluation out of clinic.
DO  - 10.1145/3372224.3419209
C1  - New York, NY, USA
UR  - https://doi.org/10.1145/3372224.3419209
UR  - http://dx.doi.org/10.1145/3372224.3419209
KW  - respiratory diseases, acoustic sensing, mobile health, lung function
ER  - 

TY  - CPAPER
AU  - Hao, Yusheng
AU  - Li, Jincheng
AU  - Wang, Weilan
AU  - Lin, Qiang
TI  - An Animal Respiration Monitoring System Based on Channel State Information
      of Wi-Fi Network
T2  - Proceedings of the 2019 7th International Conference on Information
      Technology: IoT and Smart City
J2  - ICIT 2019
SP  - 283–289
PY  - 2019
DA  - 2019
PB  - Association for Computing Machinery
AB  - Monitoring respiratory rate of animals is critical in Precesion Animal
      Hunsbandry. In this paper, a novel non-contact respiration monitoring
      system using off-the-shelf Wi-Fi devices is proposed based on Channel
      State Information(CSI) of Wi-Fi network. Empirical test shows that Wi-Fi
      signals transmitted from transmitter to recevier are affacted by abdonimal
      fluctuations of pig's and the CSI of some subcarriers share the same
      rhythm with the pig's breathing. After the preprocessing steps of abnormal
      subcarriers filtering and curve smoothing, the periodicity level of the
      CSI sequence of each subcarrier was estimated using the proposed index of
      Pr. Then, the period and frequency of the CSI sequence was estimated based
      on its autocorrelation function. Finally, the respiratory rate of the pig
      was determined by Weighted Average algorithm. The proposed system can
      calculate the respiratory rate of pigs with a CSI sequence of 30 seconds
      in length with an accuracy of 99.87%.
DO  - 10.1145/3377170.3377196
C1  - New York, NY, USA
UR  - https://doi.org/10.1145/3377170.3377196
UR  - http://dx.doi.org/10.1145/3377170.3377196
KW  - precision animal hunbandry, wireless sensing, Respiration monitoring, channel state information
ER  - 

TY  - JOUR
AU  - Statnikov, Alexander
AU  - Lemeir, Jan
AU  - Aliferis, Constantin F
TI  - Algorithms for Discovery of Multiple Markov Boundaries
T2  - J. Mach. Learn. Res.
VL  - 14
IS  - 1
SP  - 499–566
PY  - 2013
DA  - 2013/2
PB  - JMLR.org
AB  - Algorithms for Markov boundary discovery from data constitute an important
      recent development in machine learning, primarily because they offer a
      principled solution to the variable/feature selection problem and give
      insight on local causal structure. Over the last decade many sound
      algorithms have been proposed to identify a single Markov boundary of the
      response variable. Even though faithful distributions and, more broadly,
      distributions that satisfy the intersection property always have a single
      Markov boundary, other distributions/data sets may have multipleMarkov
      boundaries of the response variable. The latter distributions/data sets
      are common in practical data-analytic applications, and there are several
      reasons why it is important to induce multiple Markov boundaries from such
      data. However, there are currently no sound and efficient algorithms that
      can accomplish this task. This paper describes a family of algorithms TIE*
      that can discover all Markov boundaries in a distribution. The broad
      applicability as well as efficiency of the new algorithmic family is
      demonstrated in an extensive benchmarking study that involved comparison
      with 26 state-of-the-art algorithms/variants in 15 data sets from a
      diversity of application domains.
SN  - 1532-4435
KW  - information equivalence, variable/feature selection, violations of faithfulness, Markov boundary discovery
ER  - 

TY  - CPAPER
AU  - Chien, Isabel
AU  - Deliu, Nina
AU  - Turner, Richard
AU  - Weller, Adrian
AU  - Villar, Sofia
AU  - Kilbertus, Niki
TI  - Multi-Disciplinary Fairness Considerations in Machine Learning for
      Clinical Trials
T2  - 2022 ACM Conference on Fairness, Accountability, and Transparency
J2  - FAccT '22
SP  - 906–924
PY  - 2022
DA  - 2022
PB  - Association for Computing Machinery
AB  - While interest in the application of machine learning to improve
      healthcare has grown tremendously in recent years, a number of barriers
      prevent deployment in medical practice. A notable concern is the potential
      to exacerbate entrenched biases and existing health disparities in
      society. The area of fairness in machine learning seeks to address these
      issues of equity; however, appropriate approaches are context-dependent,
      necessitating domain-specific consideration. We focus on clinical trials,
      i.e., research studies conducted on humans to evaluate medical treatments.
      Clinical trials are a relatively under-explored application in machine
      learning for healthcare, in part due to complex ethical, legal, and
      regulatory requirements and high costs. Our aim is to provide a
      multi-disciplinary assessment of how fairness for machine learning fits
      into the context of clinical trials research and practice. We start by
      reviewing the current ethical considerations and guidelines for clinical
      trials and examine their relationship with common definitions of fairness
      in machine learning. We examine potential sources of unfairness in
      clinical trials, providing concrete examples, and discuss the role machine
      learning might play in either mitigating potential biases or exacerbating
      them when applied without care. Particular focus is given to adaptive
      clinical trials, which may employ machine learning. Finally, we highlight
      concepts that require further investigation and development, and emphasize
      new approaches to fairness that may be relevant to the design of clinical
      trials.
DO  - 10.1145/3531146.3533154
C1  - New York, NY, USA
UR  - https://doi.org/10.1145/3531146.3533154
UR  - http://dx.doi.org/10.1145/3531146.3533154
KW  - health informatics, adaptive clinical trials, machine learning for healthcare, clinical trials
ER  - 

TY  - CPAPER
AU  - Dargie, Waltenegus
AU  - Wen, Jianjun
TI  - Poster Abstract: A MAC Protocol for Medical Applications
T2  - Proceedings of the 13th International Symposium on Information Processing
      in Sensor Networks
J2  - IPSN '14
SP  - 287–288
PY  - 2014
DA  - 2014
PB  - IEEE Press
AB  - We propose a MAC protocol that supports the mobility of some nodes. An
      adaptive filter inside the protocol continuously evaluates the RSSI values
      of received acknowledgment packets and decides whether a mobile node
      should transfer a communication to a nearby relay node. This paper
      presents the design, implementation and evaluation of the MAC protocol.
C1  - Berlin, Germany
KW  - mac protocol, sensor networks, handover, mobility
ER  - 

TY  - CPAPER
AU  - Soe, Ralf-Martin
TI  - The Role of Demographics in Cities
T2  - Proceedings of the 18th Annual International Conference on Digital
      Government Research
J2  - dg.o '17
SP  - 446–451
PY  - 2017
DA  - 2017
PB  - Association for Computing Machinery
AB  - In general, most smart city researchers agree that population growth is
      driving the need for smart cities but there is very limited, if any,
      conceptual and empirical cases that explain the role of demographics (and
      ageing) as a driver of smart cities and its effect on future urban
      healthcare costs. This research paper proposes a new conceptual framework
      that incorporates demographics into the most common smart city concepts
      (e.g. Giffinger's) as a driver for populations' change in cities. The main
      research question is the following: how does cities getting older or
      younger affect healthcare costs and policies. This conceptual framework is
      validated in the City of Tallinn by proposing a conceptual model for
      estimating and predicting healthcare costs in urban areas.
DO  - 10.1145/3085228.3085274
C1  - New York, NY, USA
UR  - https://doi.org/10.1145/3085228.3085274
UR  - http://dx.doi.org/10.1145/3085228.3085274
KW  - ageing, smart city, healthcare expenditure, smart solutions, life expectancy, demographics
ER  - 

TY  - CPAPER
AU  - Greig, Jenni
AU  - Rehman, Sabih-Ur
AU  - Ul-Haq, Anwaar
AU  - Dresser, Greg
AU  - Burmeister, Oliver K
TI  - Transforming Ageing in Community: Addressing Global Ageing Vulnerabilities
      through Smart Communities
T2  - Proceedings of the 9th International Conference on Communities &
      Technologies - Transforming Communities
J2  - C&T '19
SP  - 228–238
PY  - 2019
DA  - 2019
PB  - Association for Computing Machinery
AB  - In the global context of an ageing population, community dynamics are
      shifting requiring sustainable options for positive ageing. Many older
      people currently experience a range of vulnerabilities which are barriers
      to positive ageing. Solutions such as 'Linkers' have proven successful,
      but may not be possible in some contexts, because they are resource
      intensive. Communities have a responsibility to meet the needs of their
      members as they age, and to do so in a sustainable way -- socially
      (reducing burn-out of care-givers), economically (so that provision of
      care is equitable) and environmentally (so that care can be maintained by
      future generations). It is also in the best interests of communities in
      the long term to develop approaches to mitigating vulnerabilities by
      fostering the agency of the older people. One way to achieve this is
      through smart architectures which augment human care.
DO  - 10.1145/3328320.3328380
C1  - New York, NY, USA
UR  - https://doi.org/10.1145/3328320.3328380
UR  - http://dx.doi.org/10.1145/3328320.3328380
KW  - Positive ageing, social connection, vulnerabilities, Smart communities, community links
ER  - 

TY  - JOUR
AU  - Zeller, Michael
AU  - Magnan, Christophe N
AU  - Patel, Vishal R
AU  - Rigor, Paul
AU  - Sender, Leonard
AU  - Baldi, Pierre
TI  - A Genomic Analysis Pipeline and Its Application to Pediatric Cancers
T2  - IEEE/ACM Trans. Comput. Biol. Bioinformatics
VL  - 11
IS  - 5
SP  - 826–839
PY  - 2014
DA  - 2014/9
PB  - IEEE Computer Society Press
CY  - Washington, DC, USA
AB  - We present a cancer genomic analysis pipeline which takes as input
      sequencing reads for both germline and tumor genomes and outputs filtered
      lists of all genetic mutations in the form of short ranked list of the
      most affected genes in the tumor, using either the Complete Genomics or
      Illumina platforms. A novel reporting and ranking system has been
      developed that makes use of publicly available datasets and literature
      specific to each patient, including new methods for using publicly
      available expression data in the absence of proper control data.
      Previously implicated small and large variations (including gene fusions)
      are reported in addition to probable driver mutations. Relationships
      between cancer and the sequenced tumor genome are highlighted using a
      network-based approach that integrates known and predicted
      protein-protein, protein-TF, and protein-drug interaction data. By using
      an integrative approach, effects of genetic variations on gene expression
      are used to provide further evidence of driver mutations. This pipeline
      has been developed with the aim to be used in assisting in the analysis of
      pediatric tumors, as an unbiased and automated method for interpreting
      sequencing results along with identifying potentially therapeutic drugs
      and their targets. We present results that agree with previous literature
      and highlight specific findings in a few patients.
SN  - 1545-5963
DO  - 10.1109/TCBB.2014.2330616
UR  - https://doi.org/10.1109/TCBB.2014.2330616
UR  - http://dx.doi.org/10.1109/TCBB.2014.2330616
KW  - next generation sequencing, pediatric cancer, genome analysis
ER  - 

TY  - CPAPER
AU  - R. Pai, Rajesh
AU  - Alathur, Sreejith
TI  - Mobile Health System Framework in India
T2  - Proceedings of the 20th Annual International Conference on Digital
      Government Research
J2  - dg.o 2019
SP  - 186–195
PY  - 2019
DA  - 2019
PB  - Association for Computing Machinery
AB  - The healthcare system in India has been progressive with the specific
      health policies evolved over a period of time. Currently, it is in a phase
      of incorporating mobile technology into healthcare service delivery (i.e.,
      mobile health) to make it a patient-centric model for managing acute,
      chronic, and preventive health conditions. This provides authentic
      interactions between the patient/user and the healthcare professionals for
      seeking health communication and information during emergencies and
      disaster conditions. However, there exists a great challenge in
      integrating mobile health solutions within the existing system and
      acceptance among the individuals, as the patient data is primarily
      collected through sensors and while the interventions are connected
      electronically. With this aim, the present research by using qualitative
      interviews (among residents and technology entrepreneurs) attempts to
      propose a provenance framework for the mobile health system in India. It
      also highlights its strengths and weakness and delineates components
      identified from qualitative interviews for describing the proposed
      provenance framework.
DO  - 10.1145/3325112.3325235
C1  - New York, NY, USA
UR  - https://doi.org/10.1145/3325112.3325235
UR  - http://dx.doi.org/10.1145/3325112.3325235
KW  - Policy, Mobile Health Systems Framework, Mobile Health, India, Healthcare, Evolution
ER  - 

TY  - CPAPER
AU  - Wang, Xiaolong
AU  - Zhai, Chengxiang
AU  - Roth, Dan
TI  - Understanding Evolution of Research Themes: A Probabilistic Generative
      Model for Citations
T2  - Proceedings of the 19th ACM SIGKDD International Conference on Knowledge
      Discovery and Data Mining
J2  - KDD '13
SP  - 1115–1123
PY  - 2013
DA  - 2013
PB  - Association for Computing Machinery
AB  - Understanding how research themes evolve over time in a research community
      is useful in many ways (e.g., revealing important milestones and
      discovering emerging major research trends). In this paper, we propose a
      novel way of analyzing literature citation to explore the research topics
      and the theme evolution by modeling article citation relations with a
      probabilistic generative model. The key idea is to represent a research
      paper by a ``bag of citations'' and model such a ``citation document''
      with a probabilistic topic model. We explore the extension of a particular
      topic model, i.e., Latent Dirichlet Allocation (LDA), for citation
      analysis, and show that such a Citation-LDA can facilitate discovering of
      individual research topics as well as the theme evolution from multiple
      related topics, both of which in turn lead to the construction of
      evolution graphs for characterizing research themes. We test the proposed
      citation-LDA on two datasets: the ACL Anthology Network(AAN) of natural
      language research literatures and PubMed Central(PMC) archive of
      biomedical and life sciences literatures, and demonstrate that
      Citation-LDA can effectively discover the evolution of research themes,
      with better formed topics than (conventional) Content-LDA.
DO  - 10.1145/2487575.2487698
C1  - New York, NY, USA
UR  - https://doi.org/10.1145/2487575.2487698
UR  - http://dx.doi.org/10.1145/2487575.2487698
KW  - citation analysis, theme evolution
ER  - 

TY  - CPAPER
AU  - Kang, Jiali
AU  - Huang, Nan
AU  - Liu, Xingxing
TI  - MAS-SEIR-II Simulation on COVID-19 in China
T2  - Proceedings of the 2020 International Conference on Big Data in Management
J2  - ICBDM 2020
SP  - 113–117
PY  - 2020
DA  - 2020
PB  - Association for Computing Machinery
AB  - The spread of COVID-19 around the world has profoundly affected the
      process of world development, making significant changes in people's
      behavior, government operations, and business operations. The spread of
      COVID-19 is a complex process, closely related to isolation patterns,
      population risk perception, geospatial and other factors, and simulation
      of the spread of covid-19 under the prevention and control policy is an
      important method to test the effectiveness of prevention and control
      measures. Using the MAS-SEIR-II model to carry out scenario analysis, the
      results we got show that establishing a cubicle hospital for rapid
      isolation of susceptible populations, flattening grassroots prevention and
      control organizations, and establishing a modern emergency logistics
      system are effective prevention and control measures.
DO  - 10.1145/3437075.3437088
C1  - New York, NY, USA
UR  - https://doi.org/10.1145/3437075.3437088
UR  - http://dx.doi.org/10.1145/3437075.3437088
KW  - Scenario simulation, Multi Agent System Modelling, SEIR-II, COVID-19
ER  - 

TY  - JOUR
AU  - Chakrabarty, Broto
AU  - Das, Dibyajyoti
AU  - Bulusu, Gopalakrishnan
AU  - Roy, Arijit
TI  - Network-Based Analysis of Fatal Comorbidities of COVID-19 and Potential
      Therapeutics
T2  - IEEE/ACM Trans. Comput. Biol. Bioinformatics
VL  - 18
IS  - 4
SP  - 1271–1280
PY  - 2021
DA  - 2021/7
PB  - IEEE Computer Society Press
CY  - Washington, DC, USA
AB  - COVID-19 is a highly contagious disease caused by the severe acute
      respiratory syndrome coronavirus 2 (SARS-CoV-2). The case-fatality rate is
      significantly higher in older patients and those with diabetes, cancer or
      cardiovascular disorders. The human proteins, angiotensin-converting
      enzyme 2 (ACE2), transmembrane protease serine 2 (TMPRSS2) and basigin
      (BSG), are involved in high-confidence host-pathogen interactions with
      SARS-CoV-2 proteins. We considered these three proteins as seed nodes and
      applied the random walk with restart method on the human interactome to
      construct a protein-protein interaction sub-network, which captures the
      effects of viral invasion. We found that ‘Insulin resistance’, ‘AGE-RAGE
      signaling in diabetic complications’ and ‘adipocytokine signaling’ were
      the common pathways associated with diabetes, cancer and cardiovascular
      disorders. The association of these critical pathways with aging and its
      related diseases explains the molecular basis of COVID-19 fatality. We
      further identified drugs that have effects on these proteins/pathways
      based on gene expression studies. We particularly focused on drugs that
      significantly downregulate ACE2 along with other critical proteins
      identified by the network-based approach. Among them, COL-3 had earlier
      shown activity against acute lung injury and acute respiratory distress,
      while entinostat and mocetinostat have been investigated for
      non-small-cell lung cancer. We propose that these drugs can be repurposed
      for COVID-19.
SN  - 1545-5963
DO  - 10.1109/TCBB.2021.3075299
UR  - https://doi.org/10.1109/TCBB.2021.3075299
UR  - http://dx.doi.org/10.1109/TCBB.2021.3075299
ER  - 

TY  - CPAPER
AU  - A.rocha, Nestor, Jr
AU  - San Jose Reyes, Rosula
TI  - Non-Invasive Glucose Monitoring with Combinations of Near Infrared
      Spectroscopy and Metabolic Heat Conformation Technology Using Multivariate
      Analysis Approach
T2  - 2020 9th International Conference on Bioinformatics and Biomedical Science
J2  - ICBBS '20
SP  - 83–89
PY  - 2020
DA  - 2020
PB  - Association for Computing Machinery
AB  - Diabetes Mellitus is among the top global health concern. It was reported
      by World Health Organization that millions of death was caused by diabetes
      and has been predicted that will increase in the next coming years. Hence
      monitoring of blood glucose level should be done since diabetes has not
      yet been proclaimed to be a curable disease. Current existing methods used
      to measure blood glucose concentration are still predominantly and
      minimally invasive which involves pricking of finger or in another way to
      take blood samples. In this research, multi-technology -based non-invasive
      glucose monitoring system is being studied to measure blood glucose
      concentration level. The use of Near infrared spectroscopy and Metabolic
      Heat Conformation study is being conducted. The data gathered in Near
      Infrared Spectroscopy and conformation from different temperatures has
      been weighted using multivariate analysis. Fifteen participants were
      tested and data were calculated through Clarke Error Grid Analysis and
      percent error for validation. With CEGA, the results fall to region A
      which is estimated glucose value deviates for ±20% from the actual value
      with a percent error of 1.29%.
DO  - 10.1145/3431943.3431957
C1  - New York, NY, USA
UR  - https://doi.org/10.1145/3431943.3431957
UR  - http://dx.doi.org/10.1145/3431943.3431957
KW  - MHC(Metabolic Heat Conformation), Multivariate, NIR (Near Infrared)
ER  - 

TY  - JOUR
AU  - Chen, Xi
AU  - Chernozhukov, Victor
AU  - Fernández-Val, Iván
AU  - Kostyshak, Scott
AU  - Luo, Ye
TI  - Shape-Enforcing Operators for Generic Point and Interval Estimators of
      Functions
T2  - J. Mach. Learn. Res.
VL  - 22
IS  - 1
PY  - 2021
DA  - 2021/1
PB  - JMLR.org
AB  - A common problem in econometrics, statistics, and machine learning is to
      estimate and make inference on functions that satisfy shape restrictions.
      For example, distribution functions are nondecreasing and range between
      zero and one, height growth charts are nondecreasing in age, and
      production functions are nondecreasing and quasi-concave in input
      quantities. We propose a method to enforce these restrictions ex post on
      generic unconstrained point and interval estimates of the target function
      by applying functional operators. The interval estimates could be either
      frequentist confidence bands or Bayesian credible regions. If an operator
      has reshaping, invariance, order-preserving, and distance-reducing
      properties, the shape-enforced point estimates are closer to the target
      function than the original point estimates and the shape-enforced interval
      estimates have greater coverage and shorter length than the original
      interval estimates. We show that these properties hold for six different
      operators that cover commonly used shape restrictions in practice: range,
      convexity, monotonicity, monotone convexity, quasi-convexity, and monotone
      quasi-convexity, with the latter two restrictions being of paramount
      importance. The main attractive property of the post-processing approach
      is that it works in conjunction with any generic initial point or interval
      estimate, obtained using any of parametric, semiparametric or
      nonparametric learning methods, including recent methods that are able to
      exploit either smoothness, sparsity, or other forms of structured
      parsimony of target functions. The post-processed point and interval
      estimates automatically inherit and provably improve these properties in
      finite samples, while also enforcing qualitative shape restrictions
      brought by scientific reasoning. We illustrate the results with two
      empirical applications to the estimation of a height growth chart for
      infants in India and a production function for chemical firms in China.
SN  - 1532-4435
KW  - credible regions, Legendre-Fenchel, rearrangement, convexity, Quasi-convexity, range, monotonicity, shape operator, confidence bands
ER  - 

TY  - CPAPER
AU  - Zhang, Haoran
AU  - Lu, Amy X
AU  - Abdalla, Mohamed
AU  - McDermott, Matthew
AU  - Ghassemi, Marzyeh
TI  - Hurtful Words: Quantifying Biases in Clinical Contextual Word Embeddings
T2  - Proceedings of the ACM Conference on Health, Inference, and Learning
J2  - CHIL '20
SP  - 110–120
PY  - 2020
DA  - 2020
PB  - Association for Computing Machinery
AB  - In this work, we examine the extent to which embeddings may encode
      marginalized populations differently, and how this may lead to a
      perpetuation of biases and worsened performance on clinical tasks. We
      pretrain deep embedding models (BERT) on medical notes from the MIMIC-III
      hospital dataset, and quantify potential disparities using two approaches.
      First, we identify dangerous latent relationships that are captured by the
      contextual word embeddings using a fill-in-the-blank method with text from
      real clinical notes and a log probability bias score quantification.
      Second, we evaluate performance gaps across different definitions of
      fairness on over 50 downstream clinical prediction tasks that include
      detection of acute and chronic conditions. We find that classifiers
      trained from BERT representations exhibit statistically significant
      differences in performance, often favoring the majority group with regards
      to gender, language, ethnicity, and insurance status. Finally, we explore
      shortcomings of using adversarial debiasing to obfuscate subgroup
      information in contextual word embeddings, and recommend best practices
      for such deep embedding models in clinical settings.
DO  - 10.1145/3368555.3384448
C1  - New York, NY, USA
UR  - https://doi.org/10.1145/3368555.3384448
UR  - http://dx.doi.org/10.1145/3368555.3384448
KW  - natural language processing, machine learning for health, contextual language models, algorithmic fairness, clinical notes
ER  - 

TY  - CPAPER
AU  - Molapo, Maletsabisa
AU  - Densmore, Melissa
AU  - Morie, Limpho
TI  - Apps and Skits: Enabling New Forms of Village-To-Clinic Feedback for Rural
      Health Education
T2  - Proceedings of the 7th Annual Symposium on Computing for Development
J2  - ACM DEV '16
PY  - 2016
DA  - 2016
PB  - Association for Computing Machinery
AB  - We present the results of deploying a feedback mechanism in a community
      health education project, which enables rural-based nurses to elicit
      feedback from rural villages in order to improve their efforts in health
      education and service delivery in these areas. We implemented a mobile
      asynchronous-voice platform, through which Community Health Workers (CHWs)
      in rural Lesotho report previously unknown health challenges and knowledge
      gaps to the nurses, who then create new digital content and redesign
      service delivery to address these challenges. Beyond this, we also used
      role-play both as an additional feedback channel and a design tool. Our
      results demonstrate the combined benefits of implementing creative methods
      for effective human-to-technology and human-to-human communication in ways
      that enable new forms of expression; and highlight the importance of using
      role play in HCI4D contexts. We also present the benefits of incorporating
      an effective village-to-clinic feedback mechanism in health education
      programs.
DO  - 10.1145/3001913.3001922
C1  - New York, NY, USA
UR  - https://doi.org/10.1145/3001913.3001922
UR  - http://dx.doi.org/10.1145/3001913.3001922
KW  - Role-play, community health workers, HCI4D, community health education, CHWs, feedback, asynchronous voice
ER  - 
