# Supplementary material for: Exploring Computational Techniques in Preprocessing Neonatal Physiological Signals for Detecting Adverse Outcomes: Scoping Review
Source: Interact J Med Res. 2024 Aug 20;13:e46946. doi: 10.2196/46946 (PMC11372324; doi:10.2196/46946)
Supplement: Multimedia Appendix 2 [file ijmr_v13i1e46946_app2.zip › Bibliography/ACM/acm_5.ris]

TY  - CPAPER
AU  - Bau, Jian-Guo
AU  - Lin, Yue-Der
AU  - Huang, Bo-Wen
TI  - Spectral Characteristics of Microcirculatory Signals Response to Muscle
      Stretching among Diabetic Smokers
T2  - Proceedings of the 2017 4th International Conference on Biomedical and
      Bioinformatics Engineering
J2  - ICBBE 2017
SP  - 20–23
PY  - 2017
DA  - 2017
PB  - Association for Computing Machinery
AB  - Cigarette smoking is reported to be the major risk factor for endothelial
      dysfunction. The variations of the spectral compositions of
      microcirculatory perfusion signal could provide the information related to
      the regulatory function of microvasculature. The aim of the present study
      was to compare the spectral characteristics response to muscle stretching
      between diabetic smokers and non-smokers, and investigate the influence of
      cigarette smoking on microvascular function. Twenty four diabetic patients
      (12 smokers v.s. 12 non-smokers) and twelve normal non-smoking subjects
      were recruited. We observed that the diabetic smokers had a significantly
      reduced endothelial activity. The mechanisms for the reduction of the
      endothelial activity remain to be elucidated. The spectral analysis might
      be used to evaluate endothelial function for research, for diagnostic
      purposes, and maybe also to assess effects of therapy in cardiovascular
      diseases.
DO  - 10.1145/3168776.3168790
C1  - New York, NY, USA
UR  - https://doi.org/10.1145/3168776.3168790
UR  - http://dx.doi.org/10.1145/3168776.3168790
KW  - Diabetes, Stretching, Spectral analysis, Smoking, Microcirculation
ER  - 

TY  - CPAPER
AU  - Podlesny, Nikolai J
AU  - Kayem, Anne V D M
AU  - Meinel, Christoph
AU  - Jungmann, Sven
TI  - How Data Anonymisation Techniques Influence Disease Triage in Digital
      Health: A Study on Base Rate Neglect
T2  - Proceedings of the 9th International Conference on Digital Public Health
J2  - DPH2019
SP  - 55–62
PY  - 2019
DA  - 2019
PB  - Association for Computing Machinery
AB  - In the digital health area, there is a growing trend towards data-driven
      disease diagnostics and prescription triage. Discussions with health
      industry partners have revealed that distributed high-dimensional data
      repositories are not only helpful to medical & drug research but also for
      algorithms that support day-to-day medical diagnostics such as detecting
      Atrial fibrillation (AFib). Yet, recent privacy legislation in Europe
      requires that such data repositories be anonymised to protect against
      personal information exposure. Existing anonymisation algorithms work on
      the premise of transforming data to remove outliers that can result in
      re-identifications of individual records. While on the one hand this
      protects against data exposure, on the other hand anonymisation
      inadvertently results in base rate neglect. In the medical diagnostics
      context, base rate neglect can lead to false diagnostics and prescription
      triage, which is undesirable. In this paper, we study the impact of
      different anonymisation techniques on real-world disease diagnostics, and
      how they potentially influence decision making based on a real-world case
      as well as a semi-synthetic health data set. We demonstrate that the best
      results countervailing base rate neglect and ensuring data anonymity are
      obtained through the composition of several selected but dynamic per-row
      assigned anonymisation approaches incorporating attribute
      compartmentation.
DO  - 10.1145/3357729.3357737
C1  - New York, NY, USA
UR  - https://doi.org/10.1145/3357729.3357737
UR  - http://dx.doi.org/10.1145/3357729.3357737
KW  - data profiling, anonymisation, data privacy, digital health
ER  - 

TY  - CPAPER
AU  - Gaither, Kelly
AU  - Gomez, Rosalia
AU  - Turner, Helen
AU  - DeStefano, Lizanne
AU  - Rivera, Lorna
AU  - Bland, Marques
TI  - The Role Cultural Competency Plays in Teaching Data Science
T2  - Proceedings of the Practice and Experience on Advanced Research Computing
J2  - PEARC '18
PY  - 2018
DA  - 2018
PB  - Association for Computing Machinery
AB  - Supporting Pacific Indigenous Computing Excellence (SPICE) is based on
      unique expertise and proven models established through a partnership
      between the Texas Advanced Computing Center at the University of Texas at
      Austin, Chaminade University of Honolulu and Georgia Institute of
      Technology (Georgia Tech). The SPICE program leverages shared partnership
      experiences to address two goals: 1) Perform original research and program
      development to bridge computation and culture --- developing
      culturally-consistent conceptual and practical frameworks for thinking
      about big data problems and communicating student outcomes and attainment
      to family, community and kupuna (Hawaiian wisdom figures); and 2)
      Implement an in situ Data Science, Analytics and Visualization (DSAV)
      Summer Immersion Experience (SIE) as a summer program in Hawai'i to
      provide a month-long summer immersion program in data science,
      visualization, and virtual reality to Native Hawaiian and Pacific Islander
      (NHPI) and disadvantaged students. In this paper, we present the framework
      for this effort, with relevant educational, and cultural research to
      justify decisions made to date.
DO  - 10.1145/3219104.3219160
C1  - New York, NY, USA
UR  - https://doi.org/10.1145/3219104.3219160
UR  - http://dx.doi.org/10.1145/3219104.3219160
KW  - L.2 Learning, L.0 Science and Technology of Learning, L.0 Assessment/Evaluation/Measurement, L1.2 Learning Objects
ER  - 

TY  - CPAPER
AU  - Kostopoulou, Efstathia
AU  - Javornik, Ana
AU  - Koutsolampros, Petros
AU  - Julier, Simon
AU  - Fatah gen. Schieck, Ava
TI  - Mediated Spatial Narratives: Experiencing Archival Material and Shared
      Memories in Urban Space
T2  - Proceedings of the 4th Media Architecture Biennale Conference
J2  - MAB18
SP  - 118–127
PY  - 2018
DA  - 2018
PB  - Association for Computing Machinery
AB  - In this paper we report on studies we conducted focusing on the use of
      Augmented Reality to annotate real sites with relevant archival content.
      This is an interdisciplinary study of novel interactive technologies and
      supportive platforms such as geolocation-navigation and contextual digital
      augmentation of archival material in public spaces. We involved community
      volunteers, experts and public in a participatory heritage initiative. We
      designed an experience that supported a multi-platform participation, via
      an online geo-tagging portal and a mixed reality navigational experience.
      In an iterative design process we explored the use and preference of
      mobile devices, the controlled design of digital content anchored to real
      sites and the use of AR to support urban narratives. This was achieved by
      conducting a series of user walkthroughs with recruited participants and
      workshops with local experts related to the case studies. In this paper we
      stress the importance of situating urban experience of digital archives
      and stories in the actual locations of the events they represent as to
      better support immersion, enhance place experience and reinforce situated
      learning. Our work contributes to the design of hybrid spatial experiences
      in the city context that relate to local memory and culture.
DO  - 10.1145/3284389.3284395
C1  - New York, NY, USA
UR  - https://doi.org/10.1145/3284389.3284395
UR  - http://dx.doi.org/10.1145/3284389.3284395
KW  - Spatial Narratives, Digital heritage, Urban space, Augmented reality
ER  - 

TY  - CPAPER
AU  - Röddiger, Tobias
AU  - Dinse, Christian
AU  - Beigl, Michael
TI  - Wearability and Comfort of Earables During Sleep
T2  - 2021 International Symposium on Wearable Computers
J2  - ISWC '21
SP  - 150–152
PY  - 2021
DA  - 2021
PB  - Association for Computing Machinery
AB  - Earables are an emerging sensory platform. In its realm, many past
      publications looked into sleep-related parameters such as sleep stages.
      However, none questioned their comfort and wearability during sleep. In
      our paper, we conducted a study with seven different market-available
      wearables targeted at daytime usage worn by 14 participants each. All
      devices reduced subjective sleep quality and affected the sleeping
      position of the wearer. As to be expected, we confirmed that devices which
      occupy more space of the outer ear canal with rigid parts are less
      desirable. Our results suggest that available form factors are mostly not
      suitable for sleep. Future earable designs can increase comfort by placing
      rigid parts behind the ear and using soft materials at the concha and in
      the ear canal.
DO  - 10.1145/3460421.3480432
C1  - New York, NY, USA
UR  - https://doi.org/10.1145/3460421.3480432
UR  - http://dx.doi.org/10.1145/3460421.3480432
KW  - earphones, sleep, earables, wearability, hearables, comfort
ER  - 

TY  - CPAPER
AU  - Liang, Kaiyuan
TI  - Template Factors Affecting Cardiomyocyte Proliferation and Heart
      Regeneration
T2  - 2022 12th International Conference on Bioscience, Biochemistry and
      Bioinformatics
J2  - ICBBB '22
SP  - 94–100
PY  - 2022
DA  - 2022
PB  - Association for Computing Machinery
AB  - The heart is one of the most important organs in mammals. The morbidity
      and fatality rate of heart disease is increasing year by year, and the
      treatment of the disease also costs people a lot of money. Cardiac
      diseases such as myocardial infarction will instantly cause a large number
      of cardiomyocytes to die due to lack of oxygen and nutrients required for
      cell metabolism. The lack of mammalian cardiomyocyte proliferation makes
      the heart unable to repair through the division of its own cardiomyocytes,
      which leads to the heart injury. The damage of function may even lead to
      the death of life. How to stimulate cardiomyocytes to re-enter the cell
      cycle when the heart is injured has become a key factor and treatment
      method in the treatment of heart diseases. A large number of studies have
      discovered different factors that affect the proliferation of
      cardiomyocytes and the process of heart regeneration. This study
      summarizes the contents and research methods of various factors, and
      reveals the problems that may affect the future of heart disease. This
      paper may provide some reference and treatment opinions in the future.
DO  - 10.1145/3510427.3510441
C1  - New York, NY, USA
UR  - https://doi.org/10.1145/3510427.3510441
UR  - http://dx.doi.org/10.1145/3510427.3510441
KW  - cardiomyocyte proliferation, heart regeneration, Heart disease, heart repair
ER  - 

TY  - BOOK
A3  - Geffner, Hector
A3  - Dechter, Rina
A3  - Halpern, Joseph Y
TI  - Probabilistic and Causal Inference: The Works of Judea Pearl
ET  - 1
VL  - 36
PY  - 2022
DA  - 2022
PB  - Association for Computing Machinery
CY  - New York, NY, USA
AB  - Professor Judea Pearl won the 2011 Turing Award “for fundamental
      contributions to artificial intelligence through the development of a
      calculus for probabilistic and causal reasoning.” This book contains the
      original articles that led to the award, as well as other seminal works,
      divided into four parts: heuristic search, probabilistic reasoning,
      causality, first period (1988–2001), and causality, recent period
      (2002–2020). Each of these parts starts with an introduction written by
      Judea Pearl. The volume also contains original, contributed articles by
      leading researchers that analyze, extend, or assess the influence of
      Pearl’s work in different fields: from AI, Machine Learning, and
      Statistics to Cognitive Science, Philosophy, and the Social Sciences. The
      first part of the volume includes a biography, a transcript of his Turing
      Award Lecture, two interviews, and a selected bibliography annotated by
      him.
SN  - 9781450395861
ER  - 

TY  - CPAPER
AU  - Shafruddin, Hafiz
AU  - Ginige, Jeewani A
TI  - An Algorithmic Approach to Create Bi-Directional Mapping Files Between
      ICD-10 and ICD-10-AM
T2  - Proceedings of the Australasian Computer Science Week Multiconference
J2  - ACSW '20
PY  - 2020
DA  - 2020
PB  - Association for Computing Machinery
AB  - Given that the health industry uses varying clinical classification
      systems across countries, it is important to have mappings between these
      classification systems to enable comparison and statistical analysis of
      healthcare data across the borders. This paper discusses an algorithmic
      technique that facilitates the creation of mapping files between an
      international disease classification and a country-specific extension of
      the said international classification. The algorithm is tested by creating
      maps between ICD-10 (International Statistical Classification of Diseases
      and Related Health Problems 10th Revision) and its Australian Modification
      (ICD-10-AM). This algorithmic approach leverages Elasticsearch which is a
      full-text search engine that enables finding the closest lexical match
      between sentences. The result for ICD-10 to ICD-10-AM is 99.96%
      sensitivity, 100% specificity with an f-score value of 99.98% while
      ICD-10-AM to ICD-10 mapping has 99.58% sensitivity, 64.44% specificity and
      f-score value of 99.75%.
DO  - 10.1145/3373017.3373044
C1  - New York, NY, USA
UR  - https://doi.org/10.1145/3373017.3373044
UR  - http://dx.doi.org/10.1145/3373017.3373044
KW  - ICD-10-AM, Mappings, Clinical Classification, ICD-10
ER  - 

TY  - CPAPER
AU  - Ni, Kaimo
AU  - Liu, Xueyuan
TI  - A Matlab-Based Model of Diesel Engine Particulate Matter Lung Deposition
T2  - 2021 4th International Conference on Algorithms, Computing and Artificial
      Intelligence
J2  - ACAI'21
PY  - 2021
DA  - 2021
PB  - Association for Computing Machinery
AB  - The deposition of inhalable diesel particulates in human lungs is an
      important parameter for evaluating the toxic effects of diesel
      particulates. It is not easy to evaluate with traditional methods. This
      model uses the MATLAB platform to optimize and realize quantitative
      prediction of the deposition fraction of diesel particulates in human
      lungs. And based on the multi-path particle dosimetry model, the results
      of the model verification were completed. The results showed that the
      Pearson correlation coefficients of the two were 0.9988, 0.9851, 0.9573,
      0.8757, 0.9948, 0.987, respectively, which had a strong correlation. The
      validity, accuracy and feasibility of this model have provided a new
      option for evaluating the pulmonary deposition of diesel particulate
      matter.
DO  - 10.1145/3508546.3508566
C1  - New York, NY, USA
UR  - https://doi.org/10.1145/3508546.3508566
UR  - http://dx.doi.org/10.1145/3508546.3508566
KW  - particulate matter, lung deposit, Diesel engine
ER  - 

TY  - CPAPER
AU  - Wickramasinghe, Bhagya N
AU  - Singh, Dhirendra
AU  - Padgham, Lin
TI  - Synchronising Agent Populations When Combining Agent-Based Simulations
T2  - Proceedings of the Symposium on Agent-Directed Simulation
J2  - ADS '15
SP  - 61–68
PY  - 2015
DA  - 2015
PB  - Society for Computer Simulation International
AB  - In this paper we systematically investigate the problem of integrating two
      agent-based simulations (ABMs) that conceptually model the same agent
      population. The set up progressively steps the two simulations via an
      external controller, and synchronises the agent populations at the end of
      each step in such a way that they remain equivalent. Synchronisation
      involves changes to state variables only inside each simulation, resulting
      in additions and deletions to the list of agents, to agent properties, and
      to their relationships to each other. The key challenge is to ensure that
      the both the underlying simulations as well as the global simulation are
      always in a logically consistent and meaningful state. We present a
      conceptual framework to discuss these issues and solutions, in the context
      of integrating two substantially complex ABMs from literature. Our
      integration approach guarantees that the validated logic of the
      participating simulations is preserved.
C1  - San Diego, CA, USA
KW  - agent-based modelling, integration, coupling, synchronisation
ER  - 

TY  - JOUR
AU  - Rolnick, David
AU  - Donti, Priya L
AU  - Kaack, Lynn H
AU  - Kochanski, Kelly
AU  - Lacoste, Alexandre
AU  - Sankaran, Kris
AU  - Ross, Andrew Slavin
AU  - Milojevic-Dupont, Nikola
AU  - Jaques, Natasha
AU  - Waldman-Brown, Anna
AU  - Luccioni, Alexandra Sasha
AU  - Maharaj, Tegan
AU  - Sherwin, Evan D
AU  - Mukkavilli, S Karthik
AU  - Kording, Konrad P
AU  - Gomes, Carla P
AU  - Ng, Andrew Y
AU  - Hassabis, Demis
AU  - Platt, John C
AU  - Creutzig, Felix
AU  - Chayes, Jennifer
AU  - Bengio, Yoshua
TI  - Tackling Climate Change with Machine Learning
T2  - ACM Comput. Surv.
VL  - 55
IS  - 2
PY  - 2022
DA  - 2022/2
PB  - Association for Computing Machinery
CY  - New York, NY, USA
AB  - Climate change is one of the greatest challenges facing humanity, and we,
      as machine learning (ML) experts, may wonder how we can help. Here we
      describe how ML can be a powerful tool in reducing greenhouse gas
      emissions and helping society adapt to a changing climate. From smart
      grids to disaster management, we identify high impact problems where
      existing gaps can be filled by ML, in collaboration with other fields. Our
      recommendations encompass exciting research questions as well as promising
      business opportunities. We call on the ML community to join the global
      effort against climate change.
SN  - 0360-0300
DO  - 10.1145/3485128
UR  - https://doi.org/10.1145/3485128
UR  - http://dx.doi.org/10.1145/3485128
KW  - mitigation, machine learning, Climate change, adaptation, artificial intelligence
ER  - 

TY  - CPAPER
AU  - Rahmah, Putri Nur
AU  - Daud, Anwar
AU  - Hadju, Veni
TI  - Analysis of Indoor Air Quality with Lung Capacity of the Residents Living
      on Abdullah Daeng Sirua Street of Makassar
T2  - Proceedings of the International Conference on Healthcare Service
      Management 2018
J2  - ICHSM '18
SP  - 62–67
PY  - 2018
DA  - 2018
PB  - Association for Computing Machinery
AB  - The aim of the research was to analyze the correlation between the quality
      of indoor temperature and lung capacity of the residents living on the
      Abdullah OaengSirua Street of Makassar. The research was an observational
      analytic study with cross sectional study design in which the samples were
      the residents (n=32). The statistic test used was Spearman Correlation
      Test and Chi Square Test. The results of the research indicate that there
      is a correlation between CO concentration in the morning and lung capacity
      with a value of (%FVC) p=0.025, between CO concentration in the afternoon
      and lung capacity with a value of (%FVC) p=0.007 and (% FEV1/FVC) p=0.004,
      and between average daily CO concentration and lung capacity with a value
      of (%FVC) p=0.005 and (%FEV1/FVC) p=0.045. On the other hand, there is no
      correlation between CO and N02 concentration in the morning and lung
      capacity with a value of (%FEV1/FVC) p=0.997 and p=0.950, between N02
      concentration in the afternoon and lung capacity with a value of (%FVC)
      p=0.088, between average temperature and lung capacity with a value of
      (%FVC) p=0.994 and (%FEV1/FVC) p=0.558, between average humidity and lung
      capacity with a value of (%FVC) p=0.823) and (%FEV1/FVC) p=0.994, and
      between age and lung capacity with a value of (%FVC p=0.170 and
      (%FEV1/FVC) p=255.
DO  - 10.1145/3242789.3242800
C1  - New York, NY, USA
UR  - https://doi.org/10.1145/3242789.3242800
UR  - http://dx.doi.org/10.1145/3242789.3242800
KW  - CO, Lung capacity, NO2, road side house
ER  - 

TY  - CPAPER
AU  - Chen, Yunan
AU  - Ngo, Victor
AU  - Park, Sun Young
TI  - Caring for Caregivers: Designing for Integrality
T2  - Proceedings of the 2013 Conference on Computer Supported Cooperative Work
J2  - CSCW '13
SP  - 91–102
PY  - 2013
DA  - 2013
PB  - Association for Computing Machinery
AB  - Health and wellness have drawn significant attention in the HCI and CSCW
      communities. Many prior studies have focused on designing technologies
      that are patient-centric, allowing caregivers to take better care of
      patients. Less has been done in understanding and minimizing the burden of
      caregiving in caregivers' own lives. We conducted a qualitative interview
      study to understand their experiences in caregiving. The findings reveal a
      great magnitude of challenges in the caregivers' day-to-day lives, ranging
      from the physical and social, to the personal and emotional. Caregivers
      have to constantly balance their personal lives with work, family, and
      their caregiver roles, which can be overwhelmingly stressful. We discuss
      how caregivers attempt maintaining this balance through two concepts:
      first, giving-impact, and second, visibility-invisibility. Our study's
      findings call for system design that focuses not only on patients but also
      caregivers, addressing the burdens that often impair their health and
      wellness.
DO  - 10.1145/2441776.2441789
C1  - New York, NY, USA
UR  - https://doi.org/10.1145/2441776.2441789
UR  - http://dx.doi.org/10.1145/2441776.2441789
KW  - healthcare technology, caregiving, integrality, invisibility, caregiver, health and wellness
ER  - 

TY  - CPAPER
AU  - Pai, Niranjan
AU  - Supe, Pradnya
AU  - Kore, Shailesh
AU  - Nandanwar, Y S
AU  - Hegde, Aparna
AU  - Cutrell, Edward
AU  - Thies, William
TI  - Using Automated Voice Calls to Improve Adherence to Iron Supplements
      during Pregnancy: A Pilot Study
T2  - Proceedings of the Sixth International Conference on Information and
      Communication Technologies and Development: Full Papers - Volume 1
J2  - ICTD '13
SP  - 153–163
PY  - 2013
DA  - 2013
PB  - Association for Computing Machinery
AB  - For years, researchers have explored the use of mobile phone reminders to
      improve adherence to medication. However, few studies have measured the
      direct medical benefit of those reminders, especially for low-literate
      populations in the developing world. This paper describes the use of
      automated voice calls to promote adherence to iron supplements among
      pregnant women in urban India. Unlike prior studies, we assess impact via
      a direct measurement of hemoglobin (Hb) levels in the blood. We enrolled
      130 pregnant women from a low-income area of Mumbai, India and randomly
      assigned them to control and treatment groups. Both groups received a
      counseling session and a free supply of medication. The treatment group
      also received short audio messages, three times per week for a period of
      three months, encouraging them to take iron supplements. Results suggest
      that automated calls positively impacted Hb levels. However, because we
      could only recover 79 women for follow-up, and the effect size was small,
      our results lack statistical power (average change in Hb = 0.43 g/dL, 95%
      CI = -0.13 0.98 g/dL, p=0.13). We conclude that automated calls deserve
      further consideration for reducing maternal anemia, and we share our
      lessons learned for the benefit of future interventions.
DO  - 10.1145/2516604.2516608
C1  - New York, NY, USA
UR  - https://doi.org/10.1145/2516604.2516608
UR  - http://dx.doi.org/10.1145/2516604.2516608
KW  - interactive voice response, randomized controlled trial, pregnancy, mHealth, anemia, India, iron supplementation
ER  - 

TY  - JOUR
AU  - Verdezoto, Nervo
AU  - Bagalkot, Naveen
AU  - Akbar, Syeda Zainab
AU  - Sharma, Swati
AU  - Mackintosh, Nicola
AU  - Harrington, Deirdre
AU  - Griffiths, Paula
TI  - The Invisible Work of Maintenance in Community Health: Challenges and
      Opportunities for Digital Health to Support Frontline Health Workers in
      Karnataka, South India
T2  - Proc. ACM Hum. -Comput. Interact.
VL  - 5
IS  - CSCW1
PY  - 2021
DA  - 2021/4
PB  - Association for Computing Machinery
CY  - New York, NY, USA
AB  - Frontline health workers are the first and often the only access point to
      basic health care services in low-and-middle income countries. However,
      the work and the issues frontline health workers face are often invisible
      to the healthcare system, with limited resources to assist them. This
      study explores the work practices, challenges and roles of frontline
      health workers in community health with particular focus on pregnancy care
      in South India. Drawing on the notion of maintenance and articulation
      work, we describe the maintenance work of frontline health workers
      maintaining, anticipating, reconciling, and supporting care
      infrastructures beyond data collection practices. Our findings highlight
      how socio-cultural practices, perceptions, status, and existing systems
      influence maintenance work practices. Based on our findings, we suggest
      moving beyond the focus on training and performance to design CSCW tools
      to support the maintenance work of frontline health workers as
      'system-builders' to make healthcare infrastructures work in community
      health.
DO  - 10.1145/3449165
UR  - https://doi.org/10.1145/3449165
UR  - http://dx.doi.org/10.1145/3449165
KW  - community health, global health, hci4d, digital health, maintenance work
ER  - 

TY  - CPAPER
AU  - Abbas, Reem
AU  - Norris, Tony
AU  - Parry, Dave
TI  - Identifying a Minimum Dataset for Enhancing Disaster Healthcare
      Information Exchange
T2  - Australasian Computer Science Week 2022
J2  - ACSW 2022
SP  - 145–152
PY  - 2022
DA  - 2022
PB  - Association for Computing Machinery
AB  - In disasters, emergency management and health agencies usually play the
      biggest roles in providing healthcare services. Despite common goals and
      operational similarities, post-disaster analysis exposes inefficient
      information exchange between the two sectors resulting in substandard and
      sometimes unavailable healthcare. This qualitative study investigates a
      minimum dataset as a viable approach for enhancing the reliability and
      timeliness of disaster information exchange. A global literature review
      supplemented by semi-structured interviews with 15 senior emergency
      managers and health professionals was conducted to identify critical
      information needs in disaster scenarios. A Delphi study involving 10
      health professionals and emergency managers with international expertise
      in disasters response was then conducted to seeks expert opinions on the
      identified datasets. In an attempt to avoid information overload and
      restrict cross-agency information exchange to relevant and reliable
      datasets only, a minimum dataset containing critical data for disaster
      preparedness and response has been identified. A disaster healthcare MDS
      prototype that strikes a balance between sufficient situation awareness
      and controlled information flow has been identified. The identified MDS
      prototype can be modified to specific disaster scenarios through wider
      consultation. The MDS approach can be used to design a national emergency
      information system that enhances situation awareness in disasters.
DO  - 10.1145/3511616.3513109
C1  - New York, NY, USA
UR  - https://doi.org/10.1145/3511616.3513109
UR  - http://dx.doi.org/10.1145/3511616.3513109
KW  - information exchange, minimum dataset, Disasters
ER  - 

TY  - JOUR
AU  - Wang, Sen
AU  - Li, Xue
AU  - Chang, Xiaojun
AU  - Yao, Lina
AU  - Sheng, Quan Z
AU  - Long, Guodong
TI  - Learning Multiple Diagnosis Codes for ICU Patients with Local Disease
      Correlation Mining
T2  - ACM Trans. Knowl. Discov. Data
VL  - 11
IS  - 3
PY  - 2017
DA  - 2017/3
PB  - Association for Computing Machinery
CY  - New York, NY, USA
AB  - In the era of big data, a mechanism that can automatically annotate
      disease codes to patients’ records in the medical information system is in
      demand. The purpose of this work is to propose a framework that
      automatically annotates the disease labels of multi-source patient data in
      Intensive Care Units (ICUs). We extract features from two main sources,
      medical charts and notes. The Bag-of-Words model is used to encode the
      features. Unlike most of the existing multi-label learning algorithms that
      globally consider correlations between diseases, our model learns disease
      correlation locally in the patient data. To achieve this, we derive a
      local disease correlation representation to enrich the discriminant power
      of each patient data. This representation is embedded into a unified
      multi-label learning framework. We develop an alternating algorithm to
      iteratively optimize the objective function. Extensive experiments have
      been conducted on a real-world ICU database. We have compared our
      algorithm with representative multi-label learning algorithms. Evaluation
      results have shown that our proposed method has state-of-the-art
      performance in the annotation of multiple diagnostic codes for ICU
      patients. This study suggests that problems in the automated diagnosis
      code annotation can be reliably addressed by using a multi-label learning
      model that exploits disease correlation. The findings of this study will
      greatly benefit health care and management in ICU considering that the
      automated diagnosis code annotation can significantly improve the quality
      and management of health care for both patients and caregivers.
SN  - 1556-4681
DO  - 10.1145/3003729
UR  - https://doi.org/10.1145/3003729
UR  - http://dx.doi.org/10.1145/3003729
KW  - local correlation exploiting, MIMIC II database, multi-label learning, pattern discovery, Diagnosis code annotation, ICU data mining
ER  - 

TY  - CPAPER
AU  - Hu, Yao
AU  - Min, Lequan
AU  - Su, Yongmei
AU  - Kuang, Yang
TI  - Mathematical Analysis of an SIR Network Model with Imperfect Vaccination
      and Varying Size of Population
T2  - Proceedings of the 8th International Conference on Computer Modeling and
      Simulation
J2  - ICCMS '17
SP  - 7–13
PY  - 2017
DA  - 2017
PB  - Association for Computing Machinery
AB  - Epidemic Spreading is a major global health problem. Modeling epidemic
      spreading dynamics is important for understanding and controlling epidemic
      spreading, providing prevention strategies. This paper points out some
      flaws existing in the susceptible-infected - susceptible (SIS) model
      proposed by Safan and Rihan, and proposes a modified
      susceptible-infected-recovered (SIR) model on homogenous networks. It is
      proved that if the basic reproduction number Rv of the model is less than
      one, then the infection-free equilibrium of the model is globally
      asymptotically stable. On the other hand, if Rv of the model is more than
      one, the endemic equilibrium of the model is globally asymptotically
      stable. This paper also numerically predicts the effect of vaccination
      ratio on the size of HBV infected mainland Chinese population.
DO  - 10.1145/3036331.3036348
C1  - New York, NY, USA
UR  - https://doi.org/10.1145/3036331.3036348
UR  - http://dx.doi.org/10.1145/3036331.3036348
KW  - local stability, homogenous network, global stability, SIR model, birth and death rate
ER  - 

TY  - JOUR
AU  - Akther, Sayma
AU  - Saleheen, Nazir
AU  - Samiei, Shahin Alan
AU  - Shetty, Vivek
AU  - Ertin, Emre
AU  - Kumar, Santosh
TI  - MORAL: An MHealth Model for Inferring Oral Hygiene Behaviors in-the-Wild
      Using Wrist-Worn Inertial Sensors
T2  - Proc. ACM Interact. Mob. Wearable Ubiquitous Technol.
VL  - 3
IS  - 1
PY  - 2019
DA  - 2019/3
PB  - Association for Computing Machinery
CY  - New York, NY, USA
AB  - We address the open problem of reliably detecting oral health behaviors
      passively from wrist-worn inertial sensors. We present our model named
      mORAL (pronounced em oral) for detecting brushing and flossing behaviors,
      without the use of instrumented toothbrushes so that the model is
      applicable to brushing with still prevalent manual toothbrushes. We show
      that for detecting rare daily events such as toothbrushing, adopting a
      model that is based on identifying candidate windows based on events,
      rather than fixed-length timeblocks, leads to significantly higher
      performance. Trained and tested on 2,797 hours of sensor data collected
      over 192 days on 25 participants (using video annotations for ground truth
      labels), our brushing model achieves 100% median recall with a false
      positive rate of one event in every nine days of sensor wearing. The
      average error in estimating the start/end times of the detected event is
      4.1% of the interval of the actual toothbrushing event.
DO  - 10.1145/3314388
UR  - https://doi.org/10.1145/3314388
UR  - http://dx.doi.org/10.1145/3314388
KW  - brushing detection, flossing detection, hand-to-mouth gestures, mHealth
ER  - 

TY  - CPAPER
AU  - Lu, Xun
AU  - Zhang, Aston
AU  - Gunter, Carl A
AU  - Fabbri, Daniel
AU  - Liebovitz, David
AU  - Malin, Bradley
TI  - Discovering de Facto Diagnosis Specialties
T2  - Proceedings of the 6th ACM Conference on Bioinformatics, Computational
      Biology and Health Informatics
J2  - BCB '15
SP  - 7–16
PY  - 2015
DA  - 2015
PB  - Association for Computing Machinery
AB  - In health care institutions, medical specialty information may be lacking
      or inaccurate. Diagnosis histories offer information on which medical
      specialties may exist in practice, regardless of whether they have
      official codes. We refer to such specialties that are predicted with high
      certainty by diagnosis histories de facto diagnosis specialties. We aim to
      discover de facto diagnosis specialties under a general
      discovery--evaluation framework. Specifically, we employ a semi-supervised
      learning model and an unsupervised learning method for discovery. We
      further employ four supervised learning models for evaluation. We use one
      year of diagnosis histories from a major medical center, which consists of
      two data sets: one is fine-grained and the other is general. The
      semi-supervised learning model discovers a specialty for Breast Cancer on
      the fine-grained data set; while the unsupervised learning method confirms
      this discovery and suggests another specialty for Obesity on the larger
      general data set. The evaluation results reinforce that these two
      specialties can be recognized accurately by supervised learning models in
      comparison with 12 common diagnosis specialties defined by the Health Care
      Provider Taxonomy Code Set.
DO  - 10.1145/2808719.2808720
C1  - New York, NY, USA
UR  - https://doi.org/10.1145/2808719.2808720
UR  - http://dx.doi.org/10.1145/2808719.2808720
KW  - electronic health record, data mining, medical informatics
ER  - 

TY  - CPAPER
AU  - Einzinger, Patrick
AU  - Popper, Niki
AU  - Breitenecker, Felix
AU  - Pfeffer, Nina
AU  - Jung, Reinhard
AU  - Endel, Gottfried
TI  - The GAP-DRG Model: Simulation of Outpatient Care for Comparison of
      Different Reimbursement Schemes
T2  - Proceedings of the 2013 Winter Simulation Conference: Simulation: Making
      Decisions in a Complex World
J2  - WSC '13
SP  - 2299–2308
PY  - 2013
DA  - 2013
PB  - IEEE Press
AB  - In health care the reimbursement of medical providers is an important
      topic and can influence the overall outcome. We present the agent-based
      GAP-DRG model, which allows a comparison of reimbursement schemes in
      outpatient care. It models patients and medical providers as agents. In
      the simulation patients develop medical problems (i.e., diseases) and a
      need for medical services. This leads to utilization of medical providers.
      The reimbursement system receives information on the patients' visits via
      its generic interface, which facilitates an easy replacement. We describe
      the assumptions of the model in detail and show how it makes extensive use
      of available Austrian routine care data for its parameterization. The
      model design is optimized for utilizing as much of these data as possible.
      However, many assumptions have to be simplifications. Further work and
      detailed comparisons with health care data will provide insight on which
      assumptions are valid descriptions of the real process.
C1  - Washington, D.C.
ER  - 

TY  - JOUR
AU  - Nakamura, Gilberto M
AU  - Souza, Alinne C C
AU  - Souza, Francisco C M
AU  - Bulcão-Neto, Renato F
AU  - Martinez, Alexandre S
AU  - Macedo, Alessandra A
TI  - Using Symmetry to Enhance the Performance of Agent-Based Epidemic Models
T2  - IEEE/ACM Trans. Comput. Biol. Bioinformatics
VL  - 19
IS  - 2
SP  - 1245–1254
PY  - 2022
DA  - 2022/3
PB  - IEEE Computer Society Press
CY  - Washington, DC, USA
AB  - Symmetries express the invariance of a system towards sets of mathematical
      transformations. In more practical terms, symmetries greatly reduce or
      simplify the computational efforts required to evaluate relevant
      properties of a system. In this paper, two methods are proposed to
      implement spin symmetries which simplify the analysis of the spreading of
      diseases in an agent-based epidemic model. We perform a set of simulations
      to measure the efficiency gains compared to traditional methods. Our
      findings show symmetry-based algorithms improve the performance of the
      Monte Carlo simulation and the exact Markov process.
SN  - 1545-5963
DO  - 10.1109/TCBB.2020.3018901
UR  - https://doi.org/10.1109/TCBB.2020.3018901
UR  - http://dx.doi.org/10.1109/TCBB.2020.3018901
ER  - 

TY  - CPAPER
AU  - Gui, Xinning
AU  - Chen, Yunan
TI  - Making Healthcare Infrastructure Work: Unpacking the Infrastructuring Work
      of Individuals
T2  - Proceedings of the 2019 CHI Conference on Human Factors in Computing
      Systems
J2  - CHI '19
SP  - 1–14
PY  - 2019
DA  - 2019
PB  - Association for Computing Machinery
AB  - The U.S. healthcare infrastructure is fragmented with various breakdowns.
      Patients or caregivers have to rely on their own to overcome barriers and
      fix breakdowns in order to obtain necessary service, that is,
      infrastructuring work to make the healthcare infrastructure work for them.
      So far little attention has been paid to such infrastructuring work in
      healthcare. We present an interview study of 32 U.S. parents of young
      children to discuss the work of infrastructuring our participants carry
      out to deal with breakdowns within the healthcare infrastructure. We
      report how they repaired unexpected failures happening at the individual
      level, aligned components at organizational and cross-organizational
      level, and circumvented infrastructural constraints (e.g., policy and
      financial ones) that were perceived as ambiguous and demanding. We discuss
      infrastructuring work in light of the literature on patients' and
      caregivers' work, reflect upon the notion of patient engagement, and
      explore nuances along several dimensions of infrastructuring work.
DO  - 10.1145/3290605.3300688
C1  - New York, NY, USA
UR  - https://doi.org/10.1145/3290605.3300688
UR  - http://dx.doi.org/10.1145/3290605.3300688
KW  - infrastructuring work, healthcare infrastructure, patient work, new parents, healthcare consumers, patients and caregivers
ER  - 

TY  - CPAPER
AU  - Khurana, Kriti
AU  - Bhat, Ramesh
AU  - Gandhi, Rikin
AU  - Koniz-Booher, Peggy
TI  - Cost Analysis of Nutrition Messaging Intervention through Community-Led
      Videos in Odisha
T2  - Proceedings of the Seventh International Conference on Information and
      Communication Technologies and Development
J2  - ICTD '15
PY  - 2015
DA  - 2015
PB  - Association for Computing Machinery
AB  - This study evaluates the cost benefit of implementing a maternal and child
      health pilot intervention led by a community-based organization using
      localized videos. The staff of a community-based organization and its
      village-level workers were trained on producing and screening short 8--12
      minute videos on recommended health and nutrition behaviors among rural
      communities in Keonjhar district of Odisha, India by the USAID-funded
      Strengthening Partnerships Results and Innovations in Nutrition Globally
      (SPRING) project and Digital Green. The community organization was trained
      by SPRING and Digital Green on key nutrition behaviors that can prevent
      under nutrition, especially during the first 1,000 days between a woman's
      pregnancy and her child's second birthday. The study highlights the
      potential of the recurrent activities of the intervention to be sustained
      by the community-based organization at low cost. The specific measure of
      cost-benefit analysis used in this study is cost-effectiveness. The
      methodology for cost data collection uses ingredient costing and a
      variation of activity-based costing. Effectiveness is measured in terms of
      knowledge retention of the disseminated messages. The analysis found that
      the unit cost of this intervention was $2.47 (95% CI 2.38--2.56) per
      successful retention of a disseminated message and suggests lessons on
      applying cost-effectiveness methodologies for information and
      communication technologies for development projects.
DO  - 10.1145/2737856.2737895
C1  - New York, NY, USA
UR  - https://doi.org/10.1145/2737856.2737895
UR  - http://dx.doi.org/10.1145/2737856.2737895
KW  - maternal, Odisha, child, cost analysis, nutrition, social and behavior change, health
ER  - 

TY  - CPAPER
AU  - Hamza, Karim
TI  - State Stability: A Governance Analysis Framework for Arab Spring Countries
T2  - Proceedings of the 8th International Conference on Theory and Practice of
      Electronic Governance
J2  - ICEGOV '14
SP  - 75–84
PY  - 2014
DA  - 2014
PB  - Association for Computing Machinery
AB  - The 2011-2012 Arab Spring uprising can be considered a new political
      phenomenon with respect to collective action and the origin of network
      governance in North Africa and the Middle East. Nevertheless, current
      formal and empirical models are incapable of analyzing and predicting the
      future of the uprisings. Therefore, the conceptualization of these models
      must be reviewed given the increasing need for a political analytical
      model that can assess the state of the state and consider the influence of
      non-state actors on service provision and security mechanisms inside their
      society. The circumstances require a simple conceptual model to describe
      state status (stable or unstable) in a simple representational form for
      countries such as Egypt following the Arab Spring.This study propose a
      framework to explain the influence of network governance on state
      stability, it was preferable that this model be general and conceptual.
      Thus, this framework can offer a more realistic explanation of the
      political transformations that occurred in the Arab Spring countries, such
      as Egypt. The analysis showed that formal mathematical models could not
      persuasively explain the Arab Spring phenomenon because such models are
      based on theories and ideas that are inapplicable to the changes in the
      political environment that occurred in these countries. The proposed
      framework, attempts to describe state status, whereby a state is stable or
      unstable and it is not necessary for the state to be a failed state. This
      framework aims to help political analysts develop recommendations for
      policy- and decision-makers on how to avoid state instability.
DO  - 10.1145/2691195.2691256
C1  - New York, NY, USA
UR  - https://doi.org/10.1145/2691195.2691256
UR  - http://dx.doi.org/10.1145/2691195.2691256
KW  - turbulences, Arab spring, framework, policy network, fragile state, Egypt, policy modelling, governance, state stability
ER  - 

TY  - JOUR
AU  - Adhikary, Rishiraj
AU  - Patel, Zeel B
AU  - Srivastava, Tanmay
AU  - Batra, Nipun
AU  - Singh, Mayank
AU  - Bhatia, Udit
AU  - Guttikunda, Sarath
TI  - Vartalaap: What Drives #AirQuality Discussions: Politics, Pollution or
      Pseudo-Science?
T2  - Proc. ACM Hum. -Comput. Interact.
VL  - 5
IS  - CSCW1
PY  - 2021
DA  - 2021/4
PB  - Association for Computing Machinery
CY  - New York, NY, USA
AB  - Air pollution is a global challenge for cities across the globe.
      Understanding the public perception of air pollution can help policymakers
      engage better with the public and appropriately introduce policies.
      Accurate public perception can also help people to identify the health
      risks of air pollution and act accordingly. Unfortunately, current
      techniques for determining perception are not scalable: it involves
      surveying few hundred people with questionnaire-based surveys. Using the
      advances in natural language processing (NLP), we propose a more scalable
      solution called Vartalaap to gauge public perception of air pollution via
      the microblogging social network Twitter. We curated a dataset of more
      than 1.2M tweets discussing Delhi-specific air pollution. We find that
      (unfortunately) the public is supportive of unproven mitigation strategies
      to reduce pollution, thus risking their health due to a false sense of
      security. We also find that air quality is a year-long problem, but the
      discussions are not proportional to the level of pollution and spike up
      when pollution is more visible. The information required by Vartalaap is
      publicly available and, as such, it can be immediately applied to study
      different societal issues across the world.
DO  - 10.1145/3449170
UR  - https://doi.org/10.1145/3449170
UR  - http://dx.doi.org/10.1145/3449170
KW  - air pollution, social media, perception
ER  - 

TY  - CPAPER
AU  - Liu, Yangyang
AU  - Zhou, Minye
AU  - Wang, Bingyi
AU  - Huo, Da
AU  - Ha, Madeline
TI  - Investigating The Possible Effect of Gak-3βinhibitor on Macrophage
      Transformation Via TLR3 and 4 Signaling Pathway
T2  - 2021 8th International Conference on Biomedical and Bioinformatics
      Engineering
J2  - ICBBE '21
SP  - 184–191
PY  - 2021
DA  - 2021
PB  - Association for Computing Machinery
AB  - While a great number of immunotherapy strategies are promising in treating
      many types of cancer via targeting and strengthening adaptive immune
      responses, finding antitumor strategies through facilitating the innate
      immune response is still an urgent need in treating broader types of
      tumor. Previous studies have shown that GSK-3β could affect the expression
      of toll-like receptors (TLRs) which aids in the transformation of M2
      macrophages to M1, slowing the development of cancer tumors. In this
      study, we analyzed the potential immunotherapy approach for treating
      glioblastoma, an aggressive brain cancer that is highly refractory to
      conventional treatment by using GSK-3β inhibitors to manipulate macrophage
      polarization via TLR-3 and TLR-4. The success of this study could bring up
      a new target for regulating the tumor progression.
DO  - 10.1145/3502871.3502900
C1  - New York, NY, USA
UR  - https://doi.org/10.1145/3502871.3502900
UR  - http://dx.doi.org/10.1145/3502871.3502900
KW  - Glioblastoma, Macrophage, Cancer Immunotherapy, Toll-like Receptor
ER  - 

TY  - CPAPER
AU  - Kronbichler, Martin
AU  - Fehn, Niklas
AU  - Munch, Peter
AU  - Bergbauer, Maximilian
AU  - Wichmann, Karl-Robert
AU  - Geitner, Carolin
AU  - Allalen, Momme
AU  - Schulz, Martin
AU  - Wall, Wolfgang A
TI  - A Next-Generation Discontinuous Galerkin Fluid Dynamics Solver with
      Application to High-Resolution Lung Airflow Simulations
T2  - Proceedings of the International Conference for High Performance
      Computing, Networking, Storage and Analysis
J2  - SC '21
PY  - 2021
DA  - 2021
PB  - Association for Computing Machinery
AB  - We present a novel, highly scalable and optimized solver for turbulent
      flows based on high-order discontinuous Galerkin discretizations of the
      incompressible Navier-Stokes equations aimed to minimize time-to-solution.
      The solver uses explicit-implicit time integration with variable step
      size. The central algorithmic component is the matrix-free evaluation of
      discretized finite element operators. The node-level performance is
      optimized by sum-factorization kernels for tensor-product elements with
      unique algorithmic choices that reduce the number of arithmetic
      operations, improve cache usage, and vectorize the arithmetic work across
      elements and faces. These ingredients are integrated into a framework
      scalable to the massive parallelism of supercomputers by the use of
      optimal-complexity linear solvers, such as mixed-precision, hybrid
      geometric-polynomial-algebraic multigrid solvers for the pressure Poisson
      problem. The application problem under consideration are fluid dynamical
      simulations of the human respiratory system under mechanical ventilation
      conditions, using unstructured/structured adaptively refined meshes for
      geometrically complex domains typical of biomedical engineering.
DO  - 10.1145/3458817.3476171
C1  - New York, NY, USA
UR  - https://doi.org/10.1145/3458817.3476171
UR  - http://dx.doi.org/10.1145/3458817.3476171
KW  - high-order discontinuous galerkin, matrix-free algorithms, time-to-solution, multi-grid
ER  - 

TY  - CPAPER
AU  - Kocsis, Otilia
AU  - Moustakas, Konstantinos
AU  - Fakotakis, Nikos
AU  - Vassiliou, Charalampos
AU  - Toska, Androniki
AU  - Vanderheiden, Gregg C
AU  - Stergiou, Achilleas
AU  - Amaxilatis, Dimitrios
AU  - Pardal, André
AU  - Quintas, João
AU  - Hermens, Hermie J
AU  - Cabrita, Miriam
AU  - Dantas, Carina
AU  - Hansen, Sonja
AU  - Ziemke, Tom
AU  - Tageo, Valentina
AU  - Dougan, Paula
TI  - SmartWork: Designing a Smart Age-Friendly Living and Working Environment
      for Office Workers
T2  - Proceedings of the 12th ACM International Conference on PErvasive
      Technologies Related to Assistive Environments
J2  - PETRA '19
SP  - 435–441
PY  - 2019
DA  - 2019
PB  - Association for Computing Machinery
AB  - Europe is being severely challenged by the ageing of the population, and
      although for well over a decade now is looking for strategies to
      effectively increase the labour force participation of older workers and
      reduce the rates of early retirement and labour market exit, the
      unemployment amongst older people remains particularly high. The design
      and realization of age-friendly living and working environments is a huge
      challenge that we have just only started to address as the number of older
      citizens who are and want to continue being active members of society and
      live independently is constantly increasing. This paper introduces the
      SmartWork project, which aims at building a worker-centric Artificial
      Intelligence system for work ability sustainability, integrating
      unobtrusive sensing and modelling of the worker state with a suite of
      novel services for context and worker-aware adaptive work support.
DO  - 10.1145/3316782.3322766
C1  - New York, NY, USA
UR  - https://doi.org/10.1145/3316782.3322766
UR  - http://dx.doi.org/10.1145/3316782.3322766
KW  - healthy ageing, on-the-fly work flexibility management, office worker, ubiquitous work environment, training on-demand, unobtrusive and pervasive sensing
ER  - 

TY  - BOOK
A3  - Lugrin, Birgit
A3  - Pelachaud, Catherine
A3  - Traum, David
TI  - The Handbook on Socially Interactive Agents: 20 Years of Research on
      Embodied Conversational Agents, Intelligent Virtual Agents, and Social
      Robotics Volume 1: Methods, Behavior, Cognition
ET  - 1
VL  - 37
PY  - 2021
DA  - 2021
PB  - Association for Computing Machinery
CY  - New York, NY, USA
AB  - The Handbook on Socially Interactive Agents provides a comprehensive
      overview of the research fields of Embodied Conversational Agents,
      Intelligent Virtual Agents, and Social Robotics. Socially Interactive
      Agents (SIAs), whether virtually or physically embodied, are autonomous
      agents that are able to perceive an environment including people or other
      agents, reason, decide how to interact, and express attitudes such as
      emotions, engagement, or empathy. They are capable of interacting with
      people and one another in a socially intelligent manner using multimodal
      communicative behaviors, with the goal to support humans in various
      domains.Written by international experts in their respective fields, the
      book summarizes research in the many important research communities
      pertinent for SIAs, while discussing current challenges and future
      directions. The handbook provides easy access to modeling and studying
      SIAs for researchers and students, and aims at further bridging the gap
      between the research communities involved.In two volumes, the book clearly
      structures the vast body of research. The first volume starts by
      introducing what is involved in SIAs research, in particular research
      methodologies and ethical implications of developing SIAs. It further
      examines research on appearance and behavior, focusing on multimodality.
      Finally, social cognition for SIAs is investigated using different
      theoretical models and phenomena such as theory of mind or pro-sociality.
      The second volume starts with perspectives on interaction, examined from
      different angles such as interaction in social space, group interaction,
      or long-term interaction. It also includes an extensive overview
      summarizing research and systems of human–agent platforms and of some of
      the major application areas of SIAs such as education, aging support,
      autism, and games.
SN  - 9781450387200
ER  - 

TY  - CPAPER
AU  - Kaur, Rajvir
AU  - Anupama Ginige, Jeewani
TI  - Voice-Controlled Clinical Coding Companion (VC4) for ICD-10-AM and ACHI
      Code Assignment
T2  - Proceedings of the Australasian Computer Science Week Multiconference
J2  - ACSW '20
PY  - 2020
DA  - 2020
PB  - Association for Computing Machinery
AB  - The use of voice assistant devices such as Siri, Alexa, Google Assistant,
      and Samsung Bixby in the healthcare industry is gaining a lot of attention
      nowadays. Many healthcare professionals believe that a clinically-oriented
      Voice assistant devices will ease the burden of accessing patient’s
      information, maintaining documents, and improve the patient experience.
      This paper presents a prototypic implementation of Alexa, named VC4 (voice
      controlled clinical coding companion), that can assist clinical coders by
      suggesting most appropriate ICD-10-AM and ACHI codes for a given clinical
      description through voice commands.
DO  - 10.1145/3373017.3373060
C1  - New York, NY, USA
UR  - https://doi.org/10.1145/3373017.3373060
UR  - http://dx.doi.org/10.1145/3373017.3373060
KW  - Alexa, Amazon skill, Clinical coding, Voice controlled systems
ER  - 

TY  - CPAPER
AU  - Li, Yongkang
AU  - Zheng, Tengfei
AU  - Jia, Changfeng
AU  - Wang, Xudong
AU  - Li, Anpei
AU  - Fu, Yongqing
TI  - A LiNbO3 Substrate Surface Acoustic Wave Microfluidic Chip for Patterning
      of Cardiomyocytes
T2  - 2022 2nd International Conference on Bioinformatics and Intelligent
      Computing
J2  - BIC 2022
SP  - 489–494
PY  - 2022
DA  - 2022
PB  - Association for Computing Machinery
AB  - Cardiovascular diseases continue to threaten human life, health and
      safety. Among various treatment methods, myocardial tissue engineering is
      one of the important methods to solve the problem of cardiovascular
      disease. The main goal of myocardial tissue engineering is to make the
      synthetic or repaired myocardium have its original physiological function,
      and the pattering of myocardium cells into a regular directional
      arrangement is one of the most challenging techniques. Therefore, in this
      study, a surface acoustic wave microfluidic chip with LiNbO3 as the
      piezoelectric substrate was designed to meet the needs of patterned
      arrangement of cardiomyocytes. Firstly, this study introduces the
      preparation method of the microfluidic chip based on LiNbO3. The
      microfluidic chip is used to carry out the patterning simulation
      experiment of cardiomyocytes, and it is verified that the surface acoustic
      wave can make the silica particles oriented in the flow channel. The
      micro-channel is used to simulate the growth environment of
      cardiomyocytes. Secondly, by analyzing the experimental results, it is
      concluded that the surface acoustic wave microfluidic chip designed in
      this study possesses patterned particles, demonstrating its application
      potential in repairing the damaged surface of myocardial tissue. Finally,
      a surface acoustic wave microfluidic chip based on LiNbO3 was used to
      arrange cardiomyocytes in the hydrogel. Scanning the solidified myocardial
      fibers, it is concluded that the directional arrangement of the internal
      myocardial cells of the myocardial fibers obtained from the experiment is
      consistent with the theory. Demonstrated the huge application potential of
      LiNbO3 substrate surface acoustic wave microfluidic chip for cardiomyocyte
      patterning in myocardial tissue engineering.
DO  - 10.1145/3523286.3524686
C1  - New York, NY, USA
UR  - https://doi.org/10.1145/3523286.3524686
UR  - http://dx.doi.org/10.1145/3523286.3524686
KW  - cardiomyocyte, microfluidic chip, LiNbO3 substrate, surface acoustic wave, patterning
ER  - 

TY  - CPAPER
AU  - MacLeod, Haley
AU  - Bastin, Grace
AU  - Liu, Leslie S
AU  - Siek, Katie
AU  - Connelly, Kay
TI  - "Be Grateful You Don't Have a Real Disease": Understanding Rare Disease
      Relationships
T2  - Proceedings of the 2017 CHI Conference on Human Factors in Computing
      Systems
J2  - CHI '17
SP  - 1660–1673
PY  - 2017
DA  - 2017
PB  - Association for Computing Machinery
AB  - We characterize how people with rare diseases consider their support needs
      as being met or neglected by different sources. After a 22-week study with
      11 participants, we found that people with rare diseases identify strongly
      with their conditions but demonstrate a range of outlooks on their
      condition (positive, negative, and accepting). We found that participants
      think of themselves as being in a separate "Rare World" from the "normal"
      people in their lives and that relationships with friends and family
      members are strained. On the other hand, online communities were described
      as valuable sources of many forms of support, but do not adequately
      compensate for the lack of tangible support in offline relationships. We
      propose an approach to facilitating tangible support that leverages
      existing research on social matching, towards facilitating support among
      people with different rare diseases to overcome geographic and symptomatic
      challenges of coordinating support between people with the same rare
      disease.
DO  - 10.1145/3025453.3025796
C1  - New York, NY, USA
UR  - https://doi.org/10.1145/3025453.3025796
UR  - http://dx.doi.org/10.1145/3025453.3025796
KW  - chronic illness, timebanking, rare disease, social support, online health communities, social matching
ER  - 

TY  - JOUR
AU  - Antoniak, Maria
AU  - Mimno, David
AU  - Levy, Karen
TI  - Narrative Paths and Negotiation of Power in Birth Stories
T2  - Proc. ACM Hum. -Comput. Interact.
VL  - 3
IS  - CSCW
PY  - 2019
DA  - 2019/11
PB  - Association for Computing Machinery
CY  - New York, NY, USA
AB  - Birth stories have become increasingly common on the internet, but they
      have received little attention as a computational dataset. These
      unsolicited, publicly posted stories provide rich descriptions of
      decisions, emotions, and relationships during a common but sometimes
      traumatic medical experience. These personal details can be illuminating
      for medical practitioners, and due to their shared structures, birth
      stories are also an ideal testing ground for narrative analysis
      techniques. We present an analysis of 2,847 birth stories from an online
      forum and demonstrate the utility of these stories for computational work.
      We discover clear sentiment, topic and persona-based patterns that both
      model the expected narrative event sequences of birth stories and
      highlight diverging pathways and exceptions to narrative norms. The
      authors' motivation to publicly post these personal stories can be a way
      to regain power after a surveilled and disempowering experience, and we
      explore power relationships between the personas in the stories, showing
      that these dynamics can vary with the type of birth (e.g., medicated vs
      unmedicated). Finally, birth stories exist in a space that is both public
      and deeply personal. This liminality poses a challenge for analysis and
      presentation, and we discuss tradeoffs and ethical practices for this
      collection. WARNING: This paper includes detailed narratives of pregnancy
      and birth.
DO  - 10.1145/3359190
UR  - https://doi.org/10.1145/3359190
UR  - http://dx.doi.org/10.1145/3359190
KW  - narrative, birth stories, power, natural language processing
ER  - 

TY  - JOUR
AU  - Tian, Huixin
AU  - Ma, Xinyao
AU  - Bardzell, Jeffrey
AU  - Patil, Sameer
TI  - Non-Literal Communication in Chinese Internet Spaces: A Case Study of
      Fishing
T2  - Proc. ACM Hum. -Comput. Interact.
VL  - 6
IS  - CSCW1
PY  - 2022
DA  - 2022/4
PB  - Association for Computing Machinery
CY  - New York, NY, USA
AB  - In Chinese Internet spaces, "fishing" is a form of non-literal
      communication that tries to lure or bait others. We conducted a case study
      of fishing on a Chinese Q&A platform in which we deconstructed the
      linguistic structure of the fishing language and identified its features
      by employing analysis techniques informed by Critical Discourse Analysis
      (CDA). Additionally, we examined the relationship between fishing
      practices and the specifics of the underlying communication platform. We
      found that fishing can be characterized as a reaction to rigid norms of
      politeness and friendliness imposed on users by platform owners. Our
      analysis reveals that fishing is organically connected with other social
      interaction within the community and facilitates autonomous and active
      negotiation of boundaries and linguistic norms for online discussion of
      controversial topics. We challenge the characterization of non-literal
      communication as "abnormal," and contribute a more refined understanding
      of online linguistic norms, community cohesion, and civil engagement.
DO  - 10.1145/3512951
UR  - https://doi.org/10.1145/3512951
UR  - http://dx.doi.org/10.1145/3512951
KW  - online community, chinese internet spaces, online censorship, content moderation policies, case study, non-literal communication, platform regulation, linguistic norms
ER  - 

TY  - CPAPER
AU  - Chakraborty, Dipanjan
AU  - Gupta, Akshay
AU  - Seth, Aaditeshwar
TI  - Experiences from a Mobile-Based Behaviour Change Campaign on Maternal and
      Child Nutrition in Rural India
T2  - Proceedings of the Tenth International Conference on Information and
      Communication Technologies and Development
J2  - ICTD '19
PY  - 2019
DA  - 2019
PB  - Association for Computing Machinery
AB  - Social and behaviour change communication interventions are believed to
      gain from using mobile technology owing to the reach and rapid scaling
      promise of technology. In this paper we describe our experiences from the
      layering of an IVR based content platform for behaviour change in maternal
      and child nutrition practices in the state of Bihar in rural central
      India. We specifically show that being able to leverage technology
      effectively can be quite complex and needs a careful implementation
      design. We demonstrate that technology adoption takes time and has to be
      encouraged through offline mechanisms. We also demonstrate that
      diversification of content on the IVR platform can facilitate greater
      usage of the platform. We outline the technology assisted concurrent
      monitoring methods developed by us, and how the data analysis helps
      identify gaps to take timely corrective action. Finally, we discuss the
      pros and cons of different pathways to reach women users in rural areas.
      The insights derived from our work can serve as guidelines for designing
      technology-based behaviour change campaigns.
DO  - 10.1145/3287098.3287110
C1  - New York, NY, USA
UR  - https://doi.org/10.1145/3287098.3287110
UR  - http://dx.doi.org/10.1145/3287098.3287110
KW  - technology mobilisation, IVR, SBCC, female technology adoption, SHG, concurrrent monitoring, maternal and child nutrition, women self help groups
ER  - 

TY  - CPAPER
AU  - Elbattah, Mahmoud
AU  - Molloy, Owen
AU  - Zeigler, Bernard P
TI  - Designing Care Pathways Using Simulation Modeling and Machine Learning
T2  - Proceedings of the 2018 Winter Simulation Conference
J2  - WSC '18
SP  - 1452–1463
PY  - 2018
DA  - 2018
PB  - IEEE Press
AB  - The development of care pathways is increasingly becoming an instrumental
      artefact towards improving the quality of care and cutting costs. This
      paper presents a framework that incorporates Simulation Modeling along
      with Machine Learning (ML) for the purpose of designing pathways and
      evaluating the return on investment of implementation. The study goes
      through a use case in relation to elderly healthcare in Ireland, with a
      particular focus on the hip-fracture care scheme. Initially, unsupervised
      ML is utilized to extract knowledge from the Irish Hip Fracture Database.
      Data clustering is specifically applied to learn potential insights
      pertaining to patient characteristics, care-related factors, and outcomes.
      Subsequently, the data-driven knowledge is utilized within the process of
      simulation model development. Generally, the framework is conceived to
      provide a systematic approach for developing healthcare policies that help
      optimize the quality and cost of care.
C1  - Gothenburg, Sweden
ER  - 

TY  - CPAPER
AU  - Bantom, Simlindile Abongile
AU  - de la Harpe, Retha
AU  - Ruxwana, Nkqubela
TI  - Accessibility to Patients' Own Health Information: A Case in Rural Eastern
      Cape, South Africa
T2  - Proceedings of the Annual Conference of the South African Institute of
      Computer Scientists and Information Technologists
J2  - SAICSIT '16
PY  - 2016
DA  - 2016
PB  - Association for Computing Machinery
AB  - Access to healthcare is regarded as a basic and essential human right. It
      is generally acknowledged that Information and Communication Technology
      solutions have potential to improve access to healthcare, reduce
      healthcare cost, reduce medical errors, and bridge the digital divide
      between rural and urban healthcare centres. The access to personal
      healthcare records is however, an astounding challenge for both patients
      and healthcare professionals alike, particularly within
      resource-restricted environments, such as rural communities. Most rural
      healthcare institutions have limited or non-existent access to electronic
      patient healthcare records. This paper explored the accessibility of
      personal healthcare records by patients and healthcare professionals
      within a rural community hospital in the Eastern Cape Province of South
      Africa. A case study was conducted, where semi-structured interviews,
      observations, and interactive co-design sessions and focus groups were
      employed as the primary data collection methods in this study. The data
      was qualitatively interpreted using thematic analysis approach. A number
      of recommendations for improved access to personal healthcare records are
      discussed.
DO  - 10.1145/2987491.2987505
C1  - New York, NY, USA
UR  - https://doi.org/10.1145/2987491.2987505
UR  - http://dx.doi.org/10.1145/2987491.2987505
KW  - Personal Health Records, Accessibility to Healthcare Records, Electronic Health Record, Rural Healthcare System, Electronic Medical Records
ER  - 

TY  - CONF
TI  - WWW '19: Companion Proceedings of The 2019 World Wide Web Conference
PY  - 2019
DA  - 2019
PB  - Association for Computing Machinery
CY  - New York, NY, USA
AB  - It is our great pleasure to welcome you to The Web Conference 2019. The
      Web Conference is the premier venue focused on understanding the current
      state and the evolution of the Web through the lens of computer science,
      computational social science, economics, policy, and many other
      disciplines. The 2019 edition of the conference is a reflection point as
      we celebrate the 30th anniversary of the Web.
SN  - 9781450366755
ER  - 

TY  - CPAPER
AU  - Kae-Nune, Nathalie
AU  - Pesseguier, Stephanie
TI  - Qualification and Testing Process to Implement Anti-Counterfeiting
      Technologies into IC Packages
T2  - Proceedings of the Conference on Design, Automation and Test in Europe
J2  - DATE '13
SP  - 1131–1136
PY  - 2013
DA  - 2013
PB  - EDA Consortium
AB  - Counterfeiting is no longer limited to just fashion or luxury goods, the
      phenomenon has now reached electronics components which failure represents
      a high risk to the safety and security of human communities. One way for
      the semiconductor (SC) industry to fight against counterfeiting of
      electronic parts is to add technological innovation at the component level
      itself. The target is to enable the product authentication in a fast and
      reliable way. Because semiconductor manufacturing is a complex and
      delicate operation producing highly complex products which are sensitive
      to many environmental factors, any introduction of changes in its
      production -- which the implementation of anti-counterfeiting (A/C)
      technologies must also comply to -- must undergo thorough testing and
      qualification steps. This is mandatory to control the compliancy to the
      strict delivery requirements, quality and reliability level the industry
      has established, in line with the product performance specifications. This
      paper aims to explain the comprehensive requirements specification
      developed by members of semiconductor and related industries in Europe, to
      add authentication technologies solutions into IC packages. It also
      describes the qualification processes and testing plans to implement the
      most adequate and effective anti-counterfeiting technology (A/T). One of
      the main challenges in this A/C task is to make sure that the added A/C
      feature in electronic components does not create any additional
      reliability or failure issue, nor introduce additional risks that will
      benefit counterfeiters.
C1  - San Jose, CA, USA
KW  - failure analysis, component counterfeiting, re-packaging, failure prevention, remarking, reliability testing, authentication, anti-counterfeiting technologies
ER  - 

TY  - CPAPER
AU  - Chen, Si
TI  - The Scientific Research Progress of Endometrial Cancer
T2  - 2021 10th International Conference on Bioinformatics and Biomedical
      Science
J2  - ICBBS 2021
SP  - 175–179
PY  - 2021
DA  - 2021
PB  - Association for Computing Machinery
AB  - Endometrial cancer (EC) is the third largest tumor of the female
      reproductive tract, with a high incidence and the population tend to
      become younger, which seriously threatens women's health. In recent years,
      the research on endometrial cancer has made great progress, including
      pathological mechanism, risk factors, and traditional surgical treatment.
      This article summarizes the progress of etiological research, the risk
      factors that cause endometrial cancer and the existing treatment methods,
      in order to provide value for the clinical research of endometrial cancer.
DO  - 10.1145/3498731.3498759
C1  - New York, NY, USA
UR  - https://doi.org/10.1145/3498731.3498759
UR  - http://dx.doi.org/10.1145/3498731.3498759
KW  - Endometrial cancer, Risk factors, Pathogenesis, Treatment
ER  - 

TY  - JOUR
AU  - Marijan, Dusica
AU  - Sen, Sagar
TI  - Industry–Academia Research Collaboration and Knowledge Co-Creation:
      Patterns and Anti-Patterns
T2  - ACM Trans. Softw. Eng. Methodol.
VL  - 31
IS  - 3
PY  - 2022
DA  - 2022/3
PB  - Association for Computing Machinery
CY  - New York, NY, USA
AB  - Increasing the impact of software engineering research in the software
      industry and the society at large has long been a concern of high priority
      for the software engineering community. The problem of two cultures,
      research conducted in a vacuum (disconnected from the real world), or
      misaligned time horizons are just some of the many complex challenges
      standing in the way of successful industry–academia collaborations. This
      article reports on the experience of research collaboration and knowledge
      co-creation between industry and academia in software engineering as a way
      to bridge the research–practice collaboration gap. Our experience spans 14
      years of collaboration between researchers in software engineering and the
      European and Norwegian software and IT industry. Using the participant
      observation and interview methods, we have collected and afterwards
      analyzed an extensive record of qualitative data. Drawing upon the
      findings made and the experience gained, we provide a set of 14 patterns
      and 14 anti-patterns for industry–academia collaborations, aimed to
      support other researchers and practitioners in establishing and running
      research collaboration projects in software engineering.
SN  - 1049-331X
DO  - 10.1145/3494519
UR  - https://doi.org/10.1145/3494519
UR  - http://dx.doi.org/10.1145/3494519
KW  - technology transfer, research collaboration, collaboration model, collaboration gap, software engineering, patterns, anti-patterns, knowledge transfer, research co-creation, Industry-academia collaboration
ER  - 

TY  - CPAPER
AU  - Ye, Junting
AU  - Skiena, Steven
TI  - The Secret Lives of Names? Name Embeddings from Social Media
T2  - Proceedings of the 25th ACM SIGKDD International Conference on Knowledge
      Discovery & Data Mining
J2  - KDD '19
SP  - 3000–3008
PY  - 2019
DA  - 2019
PB  - Association for Computing Machinery
AB  - Your name tells a lot about you: your gender, ethnicity and so on. It has
      been shown that name embeddings are more effective in representing names
      than traditional substring features. However, our previous name embedding
      model is trained on private email data and are not publicly accessible. In
      this paper, we explore learning name embeddings from public Twitter data.
      We argue that Twitter embeddings have two key advantages: (i) they can and
      will be publicly released to support research community. (ii) even with a
      smaller training corpus, Twitter embeddings achieve similar performances
      on multiple tasks comparing to email embeddings. As a test case to show
      the power of name embeddings, we investigate the modeling of lifespans. We
      find it interesting that adding name embeddings can further improve the
      performances of models using demographic features, which are traditionally
      used for lifespan modeling. Through residual analysis, we observe that
      fine-grained groups (potentially reflecting socioeconomic status) are the
      latent contributing factors encoded in name embeddings. These were
      previously hidden to demographic models, and may help to enhance the
      predictive power of a wide class of research studies.
DO  - 10.1145/3292500.3330751
C1  - New York, NY, USA
UR  - https://doi.org/10.1145/3292500.3330751
UR  - http://dx.doi.org/10.1145/3292500.3330751
KW  - twitter name embeddings, lifespan modeling, communication homophily
ER  - 

TY  - CPAPER
AU  - Canino, Giovanni
AU  - Guzzi, Pietro H
AU  - Tradigo, Giuseppe
AU  - Zhang, Aidong
AU  - Veltri, Pierangelo
TI  - A System for Geoanalysis of Clinical and Geographical Data
T2  - Proceedings of the Third ACM SIGSPATIAL International Workshop on the Use
      of GIS in Public Health
J2  - HealthGIS '14
SP  - 57–62
PY  - 2014
DA  - 2014
PB  - Association for Computing Machinery
AB  - Patients enrolled in clinical trials are regularly subject to biological
      analyses and related data is included in Electronic Medical Records (EMRs)
      to summarize patient health status and to support administrative
      information. Well defined protocols guide the bioanalytes studies on
      patients. Often EMRs also contain geographical data about patients, i.e.
      place of birth and place of living. The integration of geographical data
      and biological analytes may represent a meaningful way to extract hidden
      information from data. For instance, possible correlations among outlier
      patients and some feature of areas they live in.In collaboration with the
      University Hospital of Catanzaro, we designed a framework able to
      integrate and analyze biological analytes. The system is able to relate
      biological data to diagnosis codes and to analyze integrated data against
      geographic areas of interest. The aim is to show correlations among
      patients features (e.g. cluster of patients with similar profiles or
      outlier patients) and areas features (e.g. presence of power grids or
      polluted sites). In addition we present a study on correlations between
      cardiovascular diseases and water quality in Calabria.
DO  - 10.1145/2676629.2676635
C1  - New York, NY, USA
UR  - https://doi.org/10.1145/2676629.2676635
UR  - http://dx.doi.org/10.1145/2676629.2676635
KW  - EMR, data analysys, spatial data, clinical diagnosis analysis, geographical data analysis
ER  - 

TY  - CONF
TI  - MIG '15: Proceedings of the 8th ACM SIGGRAPH Conference on Motion in Games
PY  - 2015
DA  - 2015
PB  - Association for Computing Machinery
CY  - New York, NY, USA
SN  - 9781450339919
ER  - 

TY  - CPAPER
AU  - Batool, Tooba
AU  - Vanrompay, Yves
AU  - Neven, An
AU  - Scherrenberg, Martijn
AU  - Ross, Veerle
AU  - Dendale, Paul
AU  - Janssens, Davy
TI  - Design Process and Design Evaluation of Web-Based Visualization Dashboard
      to Monitor and Support the Decision-Making of Travel-Related Physical
      Activity
T2  - Proceedings of the 15th International Conference on PErvasive Technologies
      Related to Assistive Environments
J2  - PETRA '22
SP  - 55–62
PY  - 2022
DA  - 2022
PB  - Association for Computing Machinery
AB  - Patients suffering from coronary heart disease (CHD) require to attend
      cardiac rehabilitation to manage modifiable risk factors including
      physical activity (PA) to avoid the progression of the disease. However,
      attendance in these programs is low. Travel-related PA (TPA) monitoring
      via a smartphone app can provide an opportunity to assess the part of
      routine PA level. A digital framework consisting of a smartphone app to
      monitor travel behaviour and a semi-automated feedback report to show the
      performance of TPA was used in a pilot trial. An important component of
      this digital framework is a web-based visualization dashboard designed for
      healthcare providers to get insights into the routine TPA performance of
      their patients. This study aims to describe the design process and design
      evaluation of healthcare providers for the visualization dashboard. After
      designing the user interface screens of the dashboard, the prospective
      healthcare providers were contacted from the four hospitals in Belgium.
      Seven interested representative participants attended a focus group
      session. The session's proceedings were recorded and transcribed. A
      directed content analysis was used which utilizes a predetermined coding
      scheme. The usability of the web-based visualization dashboard's content
      (monitoring and enhancing TPA) was evaluated as of significant importance
      within and after the rehabilitation programs in the secondary prevention
      of CHD. TPA monitoring can be effective in motivating targeted patients
      who have sedentary lifestyles and do not attend rehabilitation programs.
      Experts particularly recommended adopting engagement strategies for the
      TPA monitoring and enhancing frameworks. The strategies to enhance patient
      engagement should be given high importance in future intervention design.
DO  - 10.1145/3529190.3529207
C1  - New York, NY, USA
UR  - https://doi.org/10.1145/3529190.3529207
UR  - http://dx.doi.org/10.1145/3529190.3529207
KW  - Focus group, Web-based dashboard design, Visualization dashboard, Travel-related physical activity, Qualitative evaluation
ER  - 

TY  - JOUR
AU  - Gui, Xinning
AU  - Chen, Yunan
AU  - Pine, Kathleen H
TI  - Navigating the Healthcare Service "Black Box": Individual Competence and
      Fragmented System
T2  - Proc. ACM Hum. -Comput. Interact.
VL  - 2
IS  - CSCW
PY  - 2018
DA  - 2018/11
PB  - Association for Computing Machinery
CY  - New York, NY, USA
AB  - CSCW research has investigated how people at workplace and organizational
      settings gain knowledge required for work, but less is known regarding how
      "organizational outsiders" obtain knowledge about organizations and
      organizational landscapes that provide a service. Gaining knowledge about
      service landscapes is particularly difficult because they are often
      complex, non-transparent, and fragmented. We address this gap through an
      interview study of 19 U.S. parents regarding how they navigated health
      services for their young children, and how they gained competence in
      navigation practices. We describe a similar process all participants went
      through including four inherently iterative stages: seeking and
      integrating knowledge, decision-making, encountering breakdowns, and
      repairing and reflecting. We further elucidate what constitutes
      navigational competence, or the creation of resources about how to
      navigate, for our participants. We discuss how our study could advance
      understanding of navigation practices, and the importance for HCI design
      to support these complex yet essential navigation practices and the
      accumulation of navigational competence.
DO  - 10.1145/3274330
UR  - https://doi.org/10.1145/3274330
UR  - http://dx.doi.org/10.1145/3274330
KW  - navigational competence, navigation practice, healthcare system, health services, parents, health informatics, organizational outsider, health consumers, organizational knowledge, caregiver
ER  - 

TY  - CPAPER
AU  - Pramanik, Prithviraj
AU  - Mondal, Tamal
AU  - Nandi, Subrata
AU  - Saha, Mousumi
TI  - AirCalypse: Can Twitter Help in Urban Air Quality Measurement and Who Are
      the Influential Users?
T2  - Companion Proceedings of the Web Conference 2020
J2  - WWW '20
SP  - 540–545
PY  - 2020
DA  - 2020
PB  - Association for Computing Machinery
AB  - In this digital age, Online Social Media’s ubiquity has led it to it’s
      role as a ”Sensor”. Starting from disaster response to political
      predictions, online social media like Twitter, have been instrumental and
      are actively researched areas. In this work, we have focused on something
      quite insidious in the current context, i.e., air pollution in developing
      regions. Starting as an empirical study on using Twitter as a ”Sensor” to
      measure air quality, the focal point of this work is to identify the users
      who have been actively tweeting in the air pollution events in Delhi, the
      capital of India. From these users, we try to identify the influential
      ones, who play a significant role in creating the initial awareness and
      hence act as ”Sensors”. We have utilized a tailored ”TRank” algorithm for
      finding out the influential users by considering Retweet, Favorite, and
      Follower influence of the users. After ranking the users based on their
      social influence, we further study the behavior, i.e., perception of
      pollution from those users’ posts with respect to the actual air pollution
      levels using the physical sensors. The tracking of influential users in
      air quality monitoring assists in developing a crowd sensed air quality
      measurement framework, which can augment the physical air quality sensors
      for raising awareness against air pollution.
DO  - 10.1145/3366424.3382120
C1  - New York, NY, USA
UR  - https://doi.org/10.1145/3366424.3382120
UR  - http://dx.doi.org/10.1145/3366424.3382120
KW  - Influential User, Participatory Sensing, Social Media, Air Quality
ER  - 

TY  - CPAPER
AU  - Kato, Hisakazu
TI  - Low Fertility in Taiwan: Analysis Using Bayesian VAR Approach
T2  - Proceedings of the 7th Multidisciplinary in International Social Networks
      Conference and The 3rd International Conference on Economics, Management
      and Technology
J2  - MISNC2020&IEMT2020
PY  - 2020
DA  - 2020
PB  - Association for Computing Machinery
AB  - Taiwan has been facing low fertility rate, and this situation is common in
      East Asian countries. In related it, there has been growing interest in
      the relationship between changes in fertility rate and in female's labor
      participation. Although cross section data shows a positive relationship
      between them in recent years, while time series data suggests a negative
      relationship. This may be a puzzle to be solved.The purpose of this paper
      is to show the dynamic relationship between female labor participation,
      wage of women and fertility rate in Taiwan from the viewpoint of time
      series analysis. In generally, VAR model may be used to confirm the
      dynamic relationship among relevant variables, however it is not easy to
      use VAR model because the variables have unit root. Therefore, in this
      paper, we verified the dynamic relationship using ECM and BVAR model.As a
      result, our models shown that female's relative wages of has a negative
      impact on fertility rate, and this is the same result by both ECM and BVAR
      model. In other words, as many studies claimed, women's wages are an
      opportunity cost of having children, and we reconfirmed this fact in
      Taiwan's experience. In addition, this fact means that the compatible
      situation for women between labor provision and rearing children has been
      insufficient in Taiwan. On the other hand, regarding the relationship
      between female labor participation rate and fertility rate, the results
      were different between ECM and BVAR model, so a robust conclusion could
      not be obtained.From this empirical results, opportunity cost of children
      is the influential factor of low fertility rate, and this might become the
      good tips of policy to improve birth rate for the government. Both in cash
      and in kinds benefits from the government to the young household would
      support family formation.
DO  - 10.1145/3429395.3429416
C1  - New York, NY, USA
UR  - https://doi.org/10.1145/3429395.3429416
UR  - http://dx.doi.org/10.1145/3429395.3429416
KW  - ECM, Female's Labor Participation, Fertility Rate, Bayesian VAR
ER  - 

TY  - BOOK
A3  - Apt, Krzysztof R
A3  - Hoare, Tony
TI  - Edsger Wybe Dijkstra: His Life, Work, and Legacy
ET  - 1
VL  - 45
PY  - 2022
DA  - 2022
PB  - Association for Computing Machinery
CY  - New York, NY, USA
AB  - Edsger Wybe Dijkstra (1930–2002) was one of the most influential
      researchers in the history of computer science, making fundamental
      contributions to both the theory and practice of computing. Early in his
      career, he proposed the single-source shortest path algorithm, now
      commonly referred to as Dijkstra’s algorithm. He wrote (with Jaap
      Zonneveld) the first ALGOL 60 compiler, and designed and implemented with
      his colleagues the influential THE operating system. Dijkstra invented the
      field of concurrent algorithms, with concepts such as mutual exclusion,
      deadlock detection, and synchronization. A prolific writer and forceful
      proponent of the concept of structured programming, he convincingly argued
      against the use of the Go To statement. In 1972 he was awarded the ACM
      Turing Award for ‘fundamental contributions to programming as a high,
      intellectual challenge; for eloquent insistence and practical
      demonstration that programs should be composed correctly, not just
      debugged into correctness; for illuminating perception of problems at the
      foundations of program design.’ Subsequently he invented the concept of
      self-stabilization relevant to fault-tolerant computing. He also devised
      an elegant language for nondeterministic programming and its weakest
      precondition semantics, featured in his influential 1976 book A Discipline
      of Programming in which he advocated the development of programs in
      concert with their correctness proofs. In the later stages of his life, he
      devoted much attention to the development and presentation of mathematical
      proofs, providing further support to his long-held view that the
      programming process should be viewed as a mathematical activity.In this
      unique new book, 31 computer scientists, including five recipients of the
      Turing Award, present and discuss Dijkstra’s numerous contributions to
      computing science and assess their impact. Several authors knew Dijkstra
      as a friend, teacher, lecturer, or colleague. Their biographical essays
      and tributes provide a fascinating multi-author picture of Dijkstra, from
      the early days of his career up to the end of his life
SN  - 9781450397735
ER  - 
