# Supplementary material for: Exploring Computational Techniques in Preprocessing Neonatal Physiological Signals for Detecting Adverse Outcomes: Scoping Review
Source: Interact J Med Res. 2024 Aug 20;13:e46946. doi: 10.2196/46946 (PMC11372324; doi:10.2196/46946)
Supplement: Multimedia Appendix 2 [file ijmr_v13i1e46946_app2.zip › Bibliography/ACM/acm_6.ris]

TY  - JOUR
AU  - Kumar, Neha
AU  - Karusala, Naveena
AU  - Ismail, Azra
AU  - Tuli, Anupriya
TI  - Taking the Long, Holistic, and Intersectional View to Women’s Wellbeing
T2  - ACM Trans. Comput. -Hum. Interact.
VL  - 27
IS  - 4
PY  - 2020
DA  - 2020/7
PB  - Association for Computing Machinery
CY  - New York, NY, USA
AB  - In this article, we present 6 cases (contained in 13 studies) variously
      connected with women’s health in a range of Indian contexts. Analyzing
      these cases, we highlight that “women’s health” is inextricably linked
      with extrinsic factors that also need addressing, to propose a broadened
      focus of “women’s wellbeing,” as defined through the lens of Martha
      Nussbaum’s central human capabilities. Drawing again on our cases, we
      discuss the importance of taking a long, holistic, and intersectional view
      to women’s wellbeing. Consolidating lessons learned across studies, we
      emphasize the potential of framing challenges around women’s health as
      learning problems, rather than problems of information access alone.
      Leveraging this perspective, we propose the use of design-based
      implementation research as a potential approach in identified learning
      ecologies, given its emphasis on long-term engagement with multiple
      stakeholders in the learning process. Although the empirical research we
      draw from took place in various Indian contexts, we conclude by arguing
      that key contextual characteristics may translate to other cultures and
      geographies as well.
SN  - 1073-0516
DO  - 10.1145/3397159
UR  - https://doi.org/10.1145/3397159
UR  - http://dx.doi.org/10.1145/3397159
KW  - capabilities approach, Women’s health, HCI4D, intersectionality
ER  - 

TY  - BOOK
A3  - Apt, Krzysztof R
A3  - Hoare, Tony
TI  - Edsger Wybe Dijkstra: His Life, Work, and Legacy
ET  - 1
VL  - 45
PY  - 2022
DA  - 2022
PB  - Association for Computing Machinery
CY  - New York, NY, USA
AB  - Edsger Wybe Dijkstra (1930–2002) was one of the most influential
      researchers in the history of computer science, making fundamental
      contributions to both the theory and practice of computing. Early in his
      career, he proposed the single-source shortest path algorithm, now
      commonly referred to as Dijkstra’s algorithm. He wrote (with Jaap
      Zonneveld) the first ALGOL 60 compiler, and designed and implemented with
      his colleagues the influential THE operating system. Dijkstra invented the
      field of concurrent algorithms, with concepts such as mutual exclusion,
      deadlock detection, and synchronization. A prolific writer and forceful
      proponent of the concept of structured programming, he convincingly argued
      against the use of the Go To statement. In 1972 he was awarded the ACM
      Turing Award for ‘fundamental contributions to programming as a high,
      intellectual challenge; for eloquent insistence and practical
      demonstration that programs should be composed correctly, not just
      debugged into correctness; for illuminating perception of problems at the
      foundations of program design.’ Subsequently he invented the concept of
      self-stabilization relevant to fault-tolerant computing. He also devised
      an elegant language for nondeterministic programming and its weakest
      precondition semantics, featured in his influential 1976 book A Discipline
      of Programming in which he advocated the development of programs in
      concert with their correctness proofs. In the later stages of his life, he
      devoted much attention to the development and presentation of mathematical
      proofs, providing further support to his long-held view that the
      programming process should be viewed as a mathematical activity.In this
      unique new book, 31 computer scientists, including five recipients of the
      Turing Award, present and discuss Dijkstra’s numerous contributions to
      computing science and assess their impact. Several authors knew Dijkstra
      as a friend, teacher, lecturer, or colleague. Their biographical essays
      and tributes provide a fascinating multi-author picture of Dijkstra, from
      the early days of his career up to the end of his life
SN  - 9781450397735
ER  - 

TY  - CPAPER
AU  - Raji, Inioluwa Deborah
AU  - Kumar, I Elizabeth
AU  - Horowitz, Aaron
AU  - Selbst, Andrew
TI  - The Fallacy of AI Functionality
T2  - 2022 ACM Conference on Fairness, Accountability, and Transparency
J2  - FAccT '22
SP  - 959–972
PY  - 2022
DA  - 2022
PB  - Association for Computing Machinery
AB  - Deployed AI systems often do not work. They can be constructed
      haphazardly, deployed indiscriminately, and promoted deceptively. However,
      despite this reality, scholars, the press, and policymakers pay too little
      attention to functionality. This leads to technical and policy solutions
      focused on “ethical” or value-aligned deployments, often skipping over the
      prior question of whether a given system functions, or provides any
      benefits at all. To describe the harms of various types of functionality
      failures, we analyze a set of case studies to create a taxonomy of known
      AI functionality issues. We then point to policy and organizational
      responses that are often overlooked and become more readily available once
      functionality is drawn into focus. We argue that functionality is a
      meaningful AI policy challenge, operating as a necessary first step
      towards protecting affected communities from algorithmic harm.
DO  - 10.1145/3531146.3533158
C1  - New York, NY, USA
UR  - https://doi.org/10.1145/3531146.3533158
UR  - http://dx.doi.org/10.1145/3531146.3533158
ER  - 

TY  - CPAPER
AU  - Clausner, Christian
AU  - Antonacopoulos, Apostolos
AU  - Henshaw, Christy
AU  - Hayes, Justin
TI  - Towards the Extraction of Statistical Information from Digitised Numerical
      Tables: The Medical Officer of Health Reports Scoping Study
T2  - Proceedings of the 3rd International Conference on Digital Access to
      Textual Cultural Heritage
J2  - DATeCH2019
SP  - 65–71
PY  - 2019
DA  - 2019
PB  - Association for Computing Machinery
AB  - Numerical data of considerable significance is present in historical
      documents in tabular form. Due to the challenges involved in the
      extraction of this data from the scanned documents it is not available to
      researchers in a useful representation that unlocks the underlying
      statistical information. This paper sets out to create a better
      understanding of the problem of extracting and representing statistical
      information from numerical tables, in order to enable the creation of
      appropriate technical solutions and also for collection holders to
      appropriately plan their digitisation projects to better serve their
      readers. To that effect, after an initial overview of current practices in
      digitisation and representation of historical numerical data, the authors'
      findings are presented from a scoping exercise of the Wellcome Library's
      high-profile collection of the Medical Officer of Health reports. In
      addition to users' perspectives and a detailed examination of the nature
      and structure of the data in the reports, a study of the extraction and
      integration of the data is also described.
DO  - 10.1145/3322905.3322932
C1  - New York, NY, USA
UR  - https://doi.org/10.1145/3322905.3322932
UR  - http://dx.doi.org/10.1145/3322905.3322932
KW  - Historical, Cultural Heritage, Tabular data, Printed documents, Digitisation, Recognition
ER  - 

TY  - JOUR
AU  - Anzivino, S
AU  - Tessarolo, F
AU  - Morganti, E
AU  - Conti, G
AU  - Nollo, G
TI  - The Uncap Experience in Developing ICT for Health: "HTA by Design"
T2  - ACM SIGBioinformatics Rec.
VL  - 7
IS  - 3
PY  - 2018
DA  - 2018/1
PB  - Association for Computing Machinery
CY  - New York, NY, USA
AB  - Dementia is one of the most relevant chronic diseases affecting the ageing
      population. The elder with mild or moderate cognitive impairment (MMCI)
      suffers of progressive cognitive decline with increasing difficulties in
      performing activities of daily living. Information and Communication
      Technology (ICT) for Healthcare can provide solutions to relief the
      caregivers' burden and to support the elder in maintaining dignity and
      independence. The H2020 project aimed at developing and testing a bundle
      of hardware and software technologies able to fit the individual needs of
      the elder with MMCI and his/her formal and informal caregivers. The
      revolutionary design of UNCAP technologies and services required the
      development of a new paradigm for assessing their impact on the care
      system. Health Technology Assessment was the suitable instrument for
      multidimensional evaluation (safety, effectiveness, costs, impact). These
      tools was further refined and applied to UNCAP technologies by integrating
      HTA in all planning and development phase of the product, thus realizing
      the "HTA by design". According to this new paradigm, all dimensions of
      analysis were taken into account starting from the conceptualization of
      UNCAP solution and requirement elicitation, to the prototype development
      and testing at pilot sites.
SN  - 2331-9291
DO  - 10.1145/3183624.3183625
UR  - https://doi.org/10.1145/3183624.3183625
UR  - http://dx.doi.org/10.1145/3183624.3183625
ER  - 

TY  - CPAPER
AU  - Mao, Wenlu
TI  - Overview of Alzheimer's Disease
T2  - 2020 7th International Conference on Biomedical and Bioinformatics
      Engineering
J2  - ICBBE '20
SP  - 87–91
PY  - 2020
DA  - 2020
PB  - Association for Computing Machinery
AB  - Alzheimer's disease is a neurodegenerative disease that is more widespread
      worldwide, but there is currently no corresponding drug that can be
      effectively treated. The clinical phenomena of Alzheimer's disease mainly
      include memory disorders, cognitive disorders, language disorders and so
      on. There are many pathogeneses of Alzheimer's disease, such as Aβ
      toxicity theory, abnormal Tau protein metabolism, cholinergic theory,
      neuroinflammation theory, etc., but the most important theory is Aβ
      toxicity theory. In this paper, through the study of galanin, morphine,
      GABA and VEGF, it was found that the drug protects the brain cells and
      neurons by protecting Aβ neurotoxicity and reducing the apoptosis rate of
      cells. Although the above drugs can play a protective role in Aβ
      neurotoxicity, the treatment of clinical conditions specific to
      Alzheimer's disease needs further research. This article provides
      constructive suggestions for the research on the treatment of Alzheimer's
      disease.
DO  - 10.1145/3444884.3444900
C1  - New York, NY, USA
UR  - https://doi.org/10.1145/3444884.3444900
UR  - http://dx.doi.org/10.1145/3444884.3444900
KW  - Apoptosis, Amyloid β-protein (Aβ), Alzheimer's disease, Treatment
ER  - 

TY  - CPAPER
AU  - Kocsis, Otilia
AU  - Moustakas, Konstantinos
AU  - Fakotakis, Nikos
AU  - Hermens, Hermie J
AU  - Cabrita, Miriam
AU  - Ziemke, Tom
AU  - Kovordanyi, Rita
TI  - Conceptual Architecture of a Multi-Dimensional Modeling Framework for
      Older Office Workers
T2  - Proceedings of the 12th ACM International Conference on PErvasive
      Technologies Related to Assistive Environments
J2  - PETRA '19
SP  - 448–452
PY  - 2019
DA  - 2019
PB  - Association for Computing Machinery
AB  - There is an alarming rise/increase of older people in EUs population, with
      an expected percentage of people over 65 at 30% by 2060, and the majority
      of older workers willing to work past their traditional retirement age.
      The concept of Work Ability, which has been developed as an important
      multi-factor concept that can be used to identify workers at risk for an
      imbalance between health, personal resources and work demands, has the
      potential to mitigate the decrease in work ability of office workers while
      aging. The framework for modeling the work ability of the office worker,
      described at a conceptual level in this work, is grounded in a holistic
      multidimensional model which accounts for both the cognitive and physical
      resources of the individual, and factors related to work and the
      environment outside of work. AI tools for prediction and risk assessment
      allow for dimension specific decision support and intervention, including
      on-the-fly flexible work management, coping with stress at work, and
      on-demand training.
DO  - 10.1145/3316782.3322768
C1  - New York, NY, USA
UR  - https://doi.org/10.1145/3316782.3322768
UR  - http://dx.doi.org/10.1145/3316782.3322768
KW  - office worker, cognitive capacities, healthy ageing, functional abilities, worker-centric artificial intelligence
ER  - 

TY  - CPAPER
AU  - Seetharaman, Priya
TI  - Technology Governance Challenges in E-Government Projects: Health
      Information Systems in India
T2  - Proceedings of the 10th International Conference on Theory and Practice of
      Electronic Governance
J2  - ICEGOV '17
SP  - 504–507
PY  - 2017
DA  - 2017
PB  - Association for Computing Machinery
AB  - Information Technology (IT) governance has been a topic of interest and
      concern amongst information systems researchers and practitioners alike.
      Although it has been widely studied in the context of business firms,
      there is a paucity of research on how technology governance is effected in
      the e-government context. The importance of this can hardly be exaggerated
      given the extensive funding in e-government projects and the growing
      dependence on technology to deliver citizen centric services. This study
      aims to use secondary data on the Health Management Information Systems
      project in India, as a single case study to highlight the processes,
      structures and mechanisms used to effect IT governance in an e-government
      context while also using the same to highlight potential gaps between the
      intended governance policy and implementation. Through this, the study
      aims to highlight the need for more conscious attempts at anticipating and
      resolving information technology governance challenges in the e-government
      context.
DO  - 10.1145/3047273.3047365
C1  - New York, NY, USA
UR  - https://doi.org/10.1145/3047273.3047365
UR  - http://dx.doi.org/10.1145/3047273.3047365
KW  - Mechanisms, IT Governance, Systems, Processes, HMIS, E-Governance, Healthcare, Health IT
ER  - 

TY  - JOUR
AU  - Jiang, Ting
AU  - Zhang, Yang
AU  - Zhang, Minhao
AU  - Yu, Ting
AU  - Chen, Yizheng
AU  - Lu, Chenhao
AU  - Zhang, Ji
AU  - Li, Zhao
AU  - Gao, Jun
AU  - Zhou, Shuigeng
TI  - A Survey on Contact Tracing: The Latest Advancements and Challenges
T2  - ACM Trans. Spatial Algorithms Syst.
VL  - 8
IS  - 2
PY  - 2022
DA  - 2022/2
PB  - Association for Computing Machinery
CY  - New York, NY, USA
AB  - Infectious diseases are caused by pathogenic microorganisms, such as
      bacteria, viruses, parasites or fungi, which can be spread, directly or
      indirectly, from one person to another. Infectious diseases pose a serious
      threat to human health, especially COVID-19 that has became a serious
      worldwide health concern since the end of 2019. Contact tracing is the
      process of identifying, assessing, and managing people who have been
      exposed to a disease to prevent its onward transmission. Contact tracing
      can help us better understand the transmission link of the virus, whereby
      better interrupting its transmission. Given the worldwide pandemic of
      COVID-19, contact tracing has become one of the most critical measures to
      effectively curb the spread of the virus. This paper presents a
      comprehensive survey on contact tracing, with a detailed coverage of the
      recent advancements the models, digital technologies, protocols and issues
      involved in contact tracing. The current challenges as well as future
      directions of contact tracing technologies are also presented.
SN  - 2374-0353
DO  - 10.1145/3494529
UR  - https://doi.org/10.1145/3494529
UR  - http://dx.doi.org/10.1145/3494529
KW  - COVID-19, Infectious diseases, contact tracing technologies, protocols, mobile applications, privacy issues
ER  - 

TY  - CPAPER
AU  - Wen, Jiaqi
TI  - Stem Cell Therapies for Cardiac Disease: Which Cell Types Are the Best
T2  - 2021 10th International Conference on Bioinformatics and Biomedical
      Science
J2  - ICBBS 2021
SP  - 196–203
PY  - 2021
DA  - 2021
PB  - Association for Computing Machinery
AB  - Stem cell therapy for the treatment of cardiovascular disease is
      increasingly being researched during the past few decades. Due to the risk
      of cardiac transplantation surgery and the nature of cardiac cell lines,
      the regenerative potential of stem cell therapy is being extremely
      expected. Popular cell lines are discussed in this study, which includes
      mesenchymal stem cells, bone marrow-derived mononuclear stem cells,
      embryonic stem cells, hematopoietic stem cells, endothelial progenitor
      cells, tissue-specific stem cells, umbilical cord blood stem cells,
      skeletal myoblast and induced pluripotent stem cells. The purpose of this
      study is to review the current use of various cell types for stem cell
      therapy in cardiovascular patients, as mentioned above. Additionally,
      optimal delivery methods of stem cell therapies are also discussed in
      patients with and without secondary stroke conditions. Literature from the
      Internet was searched and primary studies with the cell types of interest
      were carefully examined and included in the study. Although from current
      literature in the field stem cell therapies have great potential to be
      used in cardiovascular patients, more extensive research with a greater
      number is warranted before widespread application in the clinical setting.
DO  - 10.1145/3498731.3498762
C1  - New York, NY, USA
UR  - https://doi.org/10.1145/3498731.3498762
UR  - http://dx.doi.org/10.1145/3498731.3498762
KW  - the risk of cardiac transplantation surgery, cardiovascular disease, Stem cell therapy, cell lines
ER  - 

TY  - JOUR
AU  - Bidwell, Nicola J
TI  - Rural Uncommoning: Women, Community Networks and the Enclosure of Life
T2  - ACM Trans. Comput. -Hum. Interact.
VL  - 28
IS  - 3
PY  - 2021
DA  - 2021/7
PB  - Association for Computing Machinery
CY  - New York, NY, USA
AB  - Shared use of small-scale natural commons is vital to the livelihoods of
      billions of rural inhabitants, particularly women, and advocates propose
      that local telecommunications systems that are oriented by the commons can
      close rural connectivity gaps. This article extends insights about women's
      exclusion from such Community Networks (CNs) by considering ‘commoning’,
      or practices that produce, reproduce and use the commons and create
      communality. I generated data in interviews and observations of rural CNs
      in seven countries in the Global South and in multi-sited ethnography of
      international advocacy for CNs. Male biases in technoculture and rural
      governance limit women's participation in CNs, and women adopt different
      approaches to performing their communal identity while using technology.
      This situation contributes to detaching CNs from relations that are
      produced in women's commoning. It also illustrates processes that co-opt
      the commons in rural technology endeavours and the diverse ways commoners
      express their subjectivities in response.
SN  - 1073-0516
DO  - 10.1145/3445793
UR  - https://doi.org/10.1145/3445793
UR  - http://dx.doi.org/10.1145/3445793
KW  - Community networks, global south, rural HCI, commoning, gender
ER  - 

TY  - BOOK
AU  - Allemang, Dean
AU  - Hendler, Jim
AU  - Gandon, Fabien
TI  - Semantic Web for the Working Ontologist: Effective Modeling for Linked
      Data, RDFS, and OWL
ET  - 3
VL  - 33
PY  - 2020
DA  - 2020
PB  - Association for Computing Machinery
CY  - New York, NY, USA
AB  - Enterprises have made amazing advances by taking advantage of data about
      their business to provide predictions and understanding of their
      customers, markets, and products. But as the world of business becomes
      more interconnected and global, enterprise data is no long a monolith; it
      is just a part of a vast web of data. Managing data on a world-wide scale
      is a key capability for any business today.The Semantic Web treats data as
      a distributed resource on the scale of the World Wide Web, and
      incorporates features to address the challenges of massive data
      distribution as part of its basic design. The aim of the first two
      editions was to motivate the Semantic Web technology stack from
      end-to-end; to describe not only what the Semantic Web standards are and
      how they work, but also what their goals are and why they were designed as
      they are. It tells a coherent story from beginning to end of how the
      standards work to manage a world-wide distributed web of knowledge in a
      meaningful way.The third edition builds on this foundation to bring
      Semantic Web practice to enterprise. Fabien Gandon joins Dean Allemang and
      Jim Hendler, bringing with him years of experience in global linked data,
      to open up the story to a modern view of global linked data. While the
      overall story is the same, the examples have been brought up to date and
      applied in a modern setting, where enterprise and global data come
      together as a living, linked network of data. Also included with the third
      edition, all of the data sets and queries are available online for study
      and experimentation at data.world/swwo.
SN  - 9781450376174
ER  - 

TY  - JOUR
AU  - Bjørn, Pernille
AU  - Boulus-Rødje, Nina
TI  - Infrastructural Inaccessibility: Tech Entrepreneurs in Occupied Palestine
T2  - ACM Trans. Comput. -Hum. Interact.
VL  - 25
IS  - 5
PY  - 2018
DA  - 2018/10
PB  - Association for Computing Machinery
CY  - New York, NY, USA
AB  - In this article, we examine the fundamental and taken-for-granted
      infrastructures that make tech entrepreneurship possible. We report from a
      longitudinal ethnographic study of tech entrepreneurs situated in occupied
      Palestine. By investigating this polar case of tech entrepreneurship, we
      identify critical infrastructures that are otherwise invisible and go
      unnoticed. We propose infrastructural accessibility as a method to
      identify available and absent infrastructures in concrete trans-local
      situations. Infrastructural accessibility leads us to identify multiple
      dimensions of critical infrastructures necessary for the success of tech
      startups. This includes infrastructures related to location, community,
      funding, digital platforms, politics, and history. Our study shows how
      these multiple dimensions of infrastructural accessibility shape the
      everyday practices of tech entrepreneurs. Furthermore, our study reveals
      how Palestinian tech entrepreneurship is characterized by infrastructural
      inaccessibility due to missing infrastructures related to mobility, legal
      frameworks, payment gateways, and mobile Internet. Infrastructural
      inaccessibility seriously limits tech entrepreneurs’ potential to succeed
      in creating a long-term sustainable tech industry.
SN  - 1073-0516
DO  - 10.1145/3219777
UR  - https://doi.org/10.1145/3219777
UR  - http://dx.doi.org/10.1145/3219777
KW  - Participatory design
ER  - 

TY  - CPAPER
AU  - Dearden, Andy
TI  - Artful Material Utterance: A Core Competence for Participatory Designers
T2  - Proceedings of the Participatory Design Conference 2022 - Volume 2
J2  - PDC '22
SP  - 142–146
PY  - 2022
DA  - 2022
PB  - Association for Computing Machinery
AB  - This paper explores the idea of ‘material utterance’ as a way of
      reflecting on and analysing specific communicative actions in the practice
      of designing, and in particular for participatory designing. Material
      utterance extends the notion of utterance as used in linguistic
      pragmatics. This approach focuses attention on particular, situated
      communicative actions and draws attention to their materiality and
      embodiment. Using examples from a single participatory design initiative,
      the paper illustrates how attending to the specifics of individual
      material utterances, and relating them to the speaker/maker's intent,
      provides a useful perspective for reflection on our practice.
DO  - 10.1145/3537797.3537825
C1  - New York, NY, USA
UR  - https://doi.org/10.1145/3537797.3537825
UR  - http://dx.doi.org/10.1145/3537797.3537825
KW  - Pragmatics, Communication, Material Utterance
ER  - 

TY  - CPAPER
AU  - Heimerl, Kurtis
AU  - Hasan, Shaddi
AU  - Ali, Kashif
AU  - Brewer, Eric
AU  - Parikh, Tapan
TI  - Local, Sustainable, Small-Scale Cellular Networks
T2  - Proceedings of the Sixth International Conference on Information and
      Communication Technologies and Development: Full Papers - Volume 1
J2  - ICTD '13
SP  - 2–12
PY  - 2013
DA  - 2013
PB  - Association for Computing Machinery
AB  - Over five billion people are active cellular subscribers, spending over a
      trillion dollars a year on communications. Despite this, hundreds of
      millions of people are still not connected.Implicit in these networks is a
      top-down design, with large nation-scale telecommunication firms deciding
      when and where coverage will be available. This is enforced by the large
      capital investment required to run cellular systems; base stations can
      cost upwards of US$100,000 and require expensive related core
      infrastructure. Recent technological innovations have enabled much cheaper
      cellular equipment; a base station now costs around US$10,000 and requires
      none of the other related systems.This reduction in cost is enabling new
      models of cellular telephony. Small organizations are suddenly capable of
      being service providers. In this work we ask, "How successful would
      bottom-up cellular networks be?" Essentially we argue for and demonstrate
      a local cellular network, utilizing existing infrastructure (e.g., power,
      network, and people) to operate at much lower cost, with less required
      capital, bringing coverage to areas not traditionally able to support
      cellular deployments. This network also provides sustainable employment
      and revenue to local entrepreneurs and services for the local community.We
      demonstrate the value of this concept by conducting an ongoing six-month
      long field deployment in rural Papua, Indonesia, in partnership with local
      NGOs. This network is currently live, with 187 subscribers sustainably
      providing US$830 per month in revenue (US$368 in profit) for the operator
      and employment for three different credit sellers in the village. We also
      show that this network provides a valuable service to the community
      through usage logs and user interviews.
DO  - 10.1145/2516604.2516616
C1  - New York, NY, USA
UR  - https://doi.org/10.1145/2516604.2516616
UR  - http://dx.doi.org/10.1145/2516604.2516616
KW  - legal factors, information and communications technology for development
ER  - 

TY  - JOUR
AU  - D'Ignazio, Catherine
AU  - Michelson, Rebecca
AU  - Hope, Alexis
AU  - Hoy, Josephine
AU  - Roberts, Jennifer
AU  - Krontiris, Kate
TI  - "The Personal is Political": Hackathons as Feminist Consciousness Raising
T2  - Proc. ACM Hum. -Comput. Interact.
VL  - 4
IS  - CSCW2
PY  - 2020
DA  - 2020/10
PB  - Association for Computing Machinery
CY  - New York, NY, USA
AB  - Initially conceived as problem-focused programming events, hackathons have
      expanded to encompass a range of issue areas, stakeholders and activities.
      There have been important critiques of hackathons in relation to their
      format and structure, their epistemological assumptions, and their outputs
      and impacts. Scholars working in Feminist HCI have proposed design
      considerations for more inclusive hackathons that focus on social justice
      outcomes for marginalized groups. Evaluative work on hackathons has
      assessed entrepreneurial contributions, skill development, and affective
      impacts, but largely absent from the analysis is a view of long-term
      personal impacts on participants. What kinds of lasting impacts (if any)
      do issue-focused hackathons have on participants themselves? In this
      paper, we describe a post-hoc qualitative study with participants and
      organizers of a postpartum health hackathon in the U.S., one year after
      the event took place. Our goals were to understand people's motivations
      for participating, what impact (if any) their participation had on their
      lives, and how (if at all) their participation shaped how they now
      understand postpartum health. Our findings indicate that the hackathon
      functioned as a space of "feminist consciousness raising" in that it
      provided space for navigating and sharing personal experiences,
      contextualizing and connecting those experiences to structural oppression,
      and developing participants' self- and collective-efficacy to create
      design interventions and enact social change. Feminist consciousness
      raising is not just "awareness-raising", but rather a specific historic
      and contemporary practice which we describe and situate in relation to
      personal experiences of oppression around stigmatized topics. With these
      findings, we situate feminist consciousness raising in relation to the
      literature on hackathons and feminist HCI, speculate which aspects of the
      design of the event led to it fostering feminist consciousness raising,
      and generate recommendations for how to intentionally bring feminist
      consciousness raising to the design of hackathons and innovation events.
DO  - 10.1145/3415221
UR  - https://doi.org/10.1145/3415221
UR  - http://dx.doi.org/10.1145/3415221
KW  - hackathons, race, feminism, gender, health, feminist hci
ER  - 

TY  - CPAPER
AU  - Yang, Muqun
AU  - Tan, Tian
TI  - Formation of Thrombosis and Its Potential Diagnosis and Treatment with
      Optoacoustic Technology
T2  - Proceedings of the Third International Conference on Medical and Health
      Informatics 2019
J2  - ICMHI 2019
SP  - 1–5
PY  - 2019
DA  - 2019
PB  - Association for Computing Machinery
AB  - Thrombosis is the formation of a blood clot inside a blood vessel and
      there are two kinds of thrombosis: venous thrombosis and arterial
      thrombosis. It is a fatal cardiovascular disease and has caused a lot of
      pain to human body. Through this passage, we analyze the potential
      mechanism of thrombosis from non-biomechanics and biomechanics respects.
      Furthermore, the article concludes its current diagnosis and treatment and
      points out their responding advantages and disadvantages, after which I
      propose a possible solution for both diagnosing and curing thrombosis with
      photoacoustic imaging technology which would be convenient and highly
      efficient to diagnose and cure thrombosis.
DO  - 10.1145/3340037.3340040
C1  - New York, NY, USA
UR  - https://doi.org/10.1145/3340037.3340040
UR  - http://dx.doi.org/10.1145/3340037.3340040
KW  - Thrombosis, diagnosis and treatment, optoacoustic imaging
ER  - 

TY  - BOOK
A3  - Malkhi, Dahlia
TI  - Concurrency: The Works of Leslie Lamport
PY  - 2019
DA  - 2019
PB  - Association for Computing Machinery
CY  - New York, NY, USA
AB  - This book is a celebration of Leslie Lamport's work on concurrency,
      interwoven in four-and-a-half decades of an evolving industry: from the
      introduction of the first personal computer to an era when parallel and
      distributed multiprocessors are abundant. His works lay formal foundations
      for concurrent computations executed by interconnected computers. Some of
      the algorithms have become standard engineering practice for fault
      tolerant distributed computing - distributed systems that continue to
      function correctly despite failures of individual components. He also
      developed a substantial body of work on the formal specification and
      verification of concurrent systems, and has contributed to the development
      of automated tools applying these methods.Part I consists of technical
      chapters of the book and a biography. The technical chapters of this book
      present a retrospective on Lamport's original ideas from experts in the
      field. Through this lens, it portrays their long-lasting impact. The
      chapters cover timeless notions Lamport introduced: the Bakery algorithm,
      atomic shared registers and sequential consistency; causality and logical
      time; Byzantine Agreement; state machine replication and Paxos; temporal
      logic of actions (TLA). The professional biography tells of Lamport's
      career, providing the context in which his work arose and broke new
      grounds, and discusses LaTeX - perhaps Lamport's most influential
      contribution outside the field of concurrency. This chapter gives a voice
      to the people behind the achievements, notably Lamport himself, and
      additionally the colleagues around him, who inspired, collaborated, and
      helped him drive worldwide impact. Part II consists of a selection of
      Leslie Lamport's most influential papers.This book touches on a lifetime
      of contributions by Leslie Lamport to the field of concurrency and on the
      extensive influence he had on people working in the field. It will be of
      value to historians of science, and to researchers and students who work
      in the area of concurrency and who are interested to read about the work
      of one of the most influential researchers in this field.
SN  - 9781450372701
ER  - 

TY  - CPAPER
AU  - Till, Sarina
AU  - Farao, Jaydon
AU  - Coleman, Toshka Lauren
AU  - Shandu, Londiwe Deborah
AU  - Khuzwayo, Nonkululeko
AU  - Muthelo, Livhuwani
AU  - Mbombi, Masenyani Oupa
AU  - Bopane, Mamare
AU  - Motlhatlhedi, Molebogeng
AU  - Mabena, Gugulethu
AU  - Van Heerden, Alastair
AU  - Mothiba, Tebogo Maria
AU  - Norris, Shane
AU  - Verdezoto Dias, Nervo
AU  - Densmore, Melissa
TI  - Community-Based Co-Design across Geographic Locations and Cultures:
      Methodological Lessons from Co-Design Workshops in South Africa
T2  - Proceedings of the Participatory Design Conference 2022 - Volume 1
J2  - PDC '22
SP  - 120–132
PY  - 2022
DA  - 2022
PB  - Association for Computing Machinery
AB  - In this article, we report on methodological reflections that emerged
      during community-based co-design workshops exploring maternal and child
      health challenges across four provinces in rural and urban South Africa.
      Based on these workshops, we present how cultural norms such as hlonipha
      facilitated learning opportunities for participants’ engagement with
      gender norms and relations with community leaders and senior members of
      the community. We also describe stark contrasts with regards to cultural
      norms between rural and urban sites and their implications for co-design
      activities. By reflecting on the multi-linguistic, social, and cultural
      challenges conducting workshops across geographic locations, we discuss
      how cultural nuances influenced co-design workshops and artefacts.
      Adjustments to the rhythms of the workshops and co-design activities
      enabled ”transferability” between rural and urban settings, and across
      diverse cultures, regardless of whether these settings include members
      from the same cultures.
DO  - 10.1145/3536169.3537786
C1  - New York, NY, USA
UR  - https://doi.org/10.1145/3536169.3537786
UR  - http://dx.doi.org/10.1145/3536169.3537786
KW  - community-based co-design, maternal and child health., cultural norms, inter-disciplinary, multi-cultural
ER  - 

TY  - CPAPER
AU  - Kaziunas, Elizabeth
AU  - Ackerman, Mark S
AU  - Veinot, Tiffany C E
TI  - Localizing Chronic Disease Management: Information Work and Health
      Translations
T2  - Proceedings of the 76th ASIS&T Annual Meeting: Beyond the Cloud:
      Rethinking Information Boundaries
J2  - ASIST '13
PY  - 2013
DA  - 2013
PB  - American Society for Information Science
AB  - Based on interviews with people who had diabetes, high blood pressure, and
      kidney disease in Flint, Michigan, we found people actively doing
      information work to manage their health in the face of poverty,
      potentially violent conditions, high stress, and a distrust of
      institutionalized medicine. More specifically, we observed people
      translating information into the context of their everyday lives. We
      present various translations of health information in the form of local
      strategies for chronic illness management. Study findings highlight
      initial implications to support health information services on a community
      level.
C1  - USA
KW  - diabetes, information behavior, hypertension, african americans, kidney disease, information worlds, context, chronic illness, knowledge translation
ER  - 

TY  - CPAPER
AU  - Renaud, Karen
AU  - van Biljon, Judy
TI  - A Framework to Maximise the Communicative Power of Knowledge
      Visualisations
T2  - Proceedings of the South African Institute of Computer Scientists and
      Information Technologists 2019
J2  - SAICSIT '19
PY  - 2019
DA  - 2019
PB  - Association for Computing Machinery
AB  - Knowledge visualisation, in the field of information systems, is both a
      process and a product, and is informed by the closely aligned fields of
      information visualisation and knowledge management. Knowledge
      visualisation has untapped potential within the purview of knowledge
      communication. Even so, there is little evidence of knowledge
      visualisations being deployed. This might be due to a lack of
      evidence-based guidance to inform their creation. To improve this
      situation, we derived a number of "lenses" that can be used to reveal
      essential perspectives and feed into the visualisation production
      process.We propose a conceptual framework which incorporates these lenses
      to guide producers of knowledge visualisations. This framework uses the
      different lenses to reveal critical perspectives that need to be
      considered during the design process. We conclude by demonstrating how
      this framework could be used to produce a knowledge visualisation with
      maximum communicative power.
DO  - 10.1145/3351108.3351111
C1  - New York, NY, USA
UR  - https://doi.org/10.1145/3351108.3351111
UR  - http://dx.doi.org/10.1145/3351108.3351111
ER  - 

TY  - JOUR
AU  - Sun, Kaiwen
AU  - Zou, Yixin
AU  - Radesky, Jenny
AU  - Brooks, Christopher
AU  - Schaub, Florian
TI  - Child Safety in the Smart Home: Parents' Perceptions, Needs, and
      Mitigation Strategies
T2  - Proc. ACM Hum. -Comput. Interact.
VL  - 5
IS  - CSCW2
PY  - 2021
DA  - 2021/10
PB  - Association for Computing Machinery
CY  - New York, NY, USA
AB  - Concerns about child physical and digital safety are emerging with
      families' adoption of smart home technologies such as robot vacuums and
      smart speakers. To better understand parents' definitions and perceptions
      of child safety regarding smart home technologies, we interviewed 23
      parents who are smart home adopters. We contribute insights into parents'
      perceptions of the physical and digital safety risks smart home
      technologies pose to children, and how such perceptions formed and changed
      across three phases. In acquiring smart home devices, parents already
      considered whether the device could cause physical harm to their children
      or pose privacy and security risks. Once children become active users of
      smart home technologies, parents however reported encountering
      unanticipated physical safety risks and digital safety issues (e.g.,
      exposure to unsuitable content) that required their mitigation strategies.
      As their children grow up, parents further expressed the need to shift
      attention from physical safety to digital safety. Parents' safety
      perceptions influence how they involve children in smart home interactions
      and implement mitigation strategies, such as restricting access to certain
      devices and using parental controls. We identify six factors that shape
      parents' perception and evaluation of smart home safety risks to children,
      including parenting style, parents' tech-savviness, parents' trust in tech
      companies, children's age and developmental differences, news media, and
      device characteristics. We provide design and policy recommendations to
      better protect children's safety in the smart home environment.
DO  - 10.1145/3479858
UR  - https://doi.org/10.1145/3479858
UR  - http://dx.doi.org/10.1145/3479858
KW  - child-centered design, child safety, smart home technologies, parenting
ER  - 

TY  - CPAPER
AU  - Chotvijit, Sarunkorn
AU  - Thiarai, Malkiat
AU  - Jarvis, Stephen
TI  - Big Data Analytics in Social Care Provision: Spatial and Temporal Evidence
      from Birmingham
T2  - Proceedings of the 19th Annual International Conference on Digital
      Government Research: Governance in the Data Age
J2  - dg.o '18
PY  - 2018
DA  - 2018
PB  - Association for Computing Machinery
AB  - There is significant national interest in tackling issues surrounding the
      needs of vulnerable children and adults. At the same time, UK local
      authorities face severe financial challenges as a result of decreasing
      financial settlements and increasing demands from growing urban
      populations. This research employs state-of-the-art data analytics and
      visualisation techniques to analyse six years of local government social
      care data for the city of Birmingham, the UK's second most populated city.
      This analysis identifies: (i) service cost profiles over time; (ii)
      geographical dimensions to service demand and delivery; (iii) patterns in
      the provision of services, and (iv) the extent to which data value and
      data protection interact. The research accesses data held by the local
      authority to discover patterns and insights that may assist in the
      understanding of service demand, support decision making and resource
      management, whilst protecting and safeguarding its most vulnerable
      citizens. The use of data in this manner could also inform the approach a
      local authority has to its data, its capture and use, and the potential
      for supporting data-led management and service improvements.
DO  - 10.1145/3209281.3209300
C1  - New York, NY, USA
UR  - https://doi.org/10.1145/3209281.3209300
UR  - http://dx.doi.org/10.1145/3209281.3209300
KW  - social care, local authority, data analytics, Birmingham, spatio-temporal analysis, service provision
ER  - 

TY  - BOOK
A3  - Brodie, Michael L
TI  - Making Databases Work: The Pragmatic Wisdom of Michael Stonebraker
VL  - 22
PY  - 2018
DA  - 2018
PB  - Association for Computing Machinery and Morgan & Claypool
AB  - At the ACM Awards banquet in June 2017, during the 50th anniversary
      celebration of the A.M. Turing Award, ACM announced the launch of the ACM
      A.M. Turing Book Series, a sub-series of ACM Books, to celebrate the
      winners of the A.M. Turing Award, computing's highest honor, the "Nobel
      Prize" for computing. This series aims to highlight the accomplishments of
      awardees, explaining their major contributions of lasting importance in
      computing."Making Databases Work: The Pragmatic Wisdom of Michael
      Stonebraker," the first book in the series, celebrates Mike's
      contributions and impact. What accomplishments warranted computing's
      highest honor? How did Stonebraker do it? Who is Mike
      Stonebraker---researcher, professor, CTO, lecturer, innovative product
      developer, serial entrepreneur, and decades-long leader, and research
      evangelist for the database community. This book describes Mike's many
      contributions and evaluates them in light of the Turing Award.The book
      describes, in 36 chapters, the unique nature, significance, and impact of
      Mike's achievements in advancing modern database systems over more than 40
      years. The stories involve technical concepts, projects, people, prototype
      systems, failures, lucky accidents, crazy risks, startups, products,
      venture capital, and lots of applications that drove Mike Stonebraker's
      achievements and career. Even if you have no interest in databases at all,
      you'll gain insights into the birth and evolution of Turing Award-worthy
      achievements from the perspectives of 39 remarkable computer scientists
      and professionals.Today, data is considered the world's most valuable
      resource ("The Economist," May 6, 2017), whether it is in the tens of
      millions of databases used to manage the world's businesses and
      governments, in the billions of databases in our smartphones and watches,
      or residing elsewhere, as yet unmanaged, awaiting the elusive next
      generation of database systems. Every one of the millions or billions of
      databases includes features that are celebrated by the 2014 A.M. Turing
      Award and are described in this book.
SN  - 9781947487192
ER  - 

TY  - JOUR
AU  - Light, Ann
AU  - Frauenberger, Chris
AU  - Preece, Jennifer
AU  - Strohmeier, Paul
AU  - Ferrario, Maria Angela
TI  - Special Topic: Taking Action in a Changing World
T2  - Interactions
VL  - 25
IS  - 1
SP  - 34–45
PY  - 2017
DA  - 2017/12
PB  - Association for Computing Machinery
CY  - New York, NY, USA
SN  - 1072-5520
DO  - 10.1145/3169128
UR  - https://doi.org/10.1145/3169128
UR  - http://dx.doi.org/10.1145/3169128
ER  - 

TY  - CPAPER
AU  - Chen, Lei
AU  - Gong, Haibo
TI  - A Simulation Technology Platform Built for Remote Teaching of Vascular
      Interventional Surgery
T2  - 2021 the 6th International Conference on Distance Education and Learning
J2  - ICDEL 2021
SP  - 29–34
PY  - 2021
DA  - 2021
PB  - Association for Computing Machinery
AB  - To build a simulation technology platform integrating hardware and
      software to improve the validity and interactivity of remote teaching of
      vascular interventional surgery. The simulation technology platform
      included 3D printed vascular models, pulsatile blood flow control system,
      multi-angle camera control system, simulated X-Ray visual system and
      operating force measurement system. The pulsatile blood flow control
      system can simulate the kinetic characteristics of cardiac output.
      Multi-angle camera control system can simulate the C-arm equipment to
      efficiently achieve specific observation angle. Simulated X-Ray visual
      system can simulate the X-Ray like gray image effect and two-dimensional
      projection. operating force measurement system can monitor the operating
      status of the students in real-time and sending scoring results to the
      teacher. The simulation technology platform developed in this study has
      greatly improved the validity and interactivity of remote teaching of
      vascular interventional surgery, and is of great value to the remote
      training of young physicians in vascular surgery department.
DO  - 10.1145/3474995.3475001
C1  - New York, NY, USA
UR  - https://doi.org/10.1145/3474995.3475001
UR  - http://dx.doi.org/10.1145/3474995.3475001
KW  - 3D Printing, Remote teaching, Vascular interventional surgery, Medical education
ER  - 

TY  - CPAPER
AU  - Gonzalez, Octavio
TI  - Organising Low-Budget Information Systems to Create and Sustain Collective
      Action for Blood Donation
T2  - Proceedings of the 9th International Conference on Information Systems and
      Technologies
J2  - icist 2019
PY  - 2019
DA  - 2019
PB  - Association for Computing Machinery
AB  - The study conveys the experience of two social entrepreneurs from Latin
      America at the early stages of their projects. Both entrepreneurships
      solve the problem of building a pool of recurrent blood donors. The
      research applies the Extended Case Method to reconstruct the theory of
      critical mass. The practical contribution is the identification of the
      general process followed by both cases. The narrative of the general
      process provides actionable advice for entrepreneurs willing to create and
      sustain a critical mass for social purposes, whereas the theoretical
      contribution is the identification of the roles played by two types of
      heterogeneity of endorsements.
DO  - 10.1145/3361570.3361582
C1  - New York, NY, USA
UR  - https://doi.org/10.1145/3361570.3361582
UR  - http://dx.doi.org/10.1145/3361570.3361582
KW  - Social enterprises, Critical mass, Low-budget, Collective action, E-health
ER  - 

TY  - CPAPER
AU  - Bernárdez, Beatriz
AU  - Durán, Amador
AU  - Parejo, José A
AU  - Ruiz--Cortés, Antonio
TI  - A Controlled Experiment to Evaluate the Effects of Mindfulness in Software
      Engineering
T2  - Proceedings of the 8th ACM/IEEE International Symposium on Empirical
      Software Engineering and Measurement
J2  - ESEM '14
PY  - 2014
DA  - 2014
PB  - Association for Computing Machinery
AB  - Context. Many reports support the fact that some psycho--social aspects of
      software engineers are key factors for the quality of the software
      development process and its resulting products. Based on the experience of
      some of the authors after more than a year of practising mindfulness---a
      meditation technique aimed to increase clearness of mind and
      awareness---we guessed that it could be interesting to empirically
      evaluate whether mindfulness affects positively not only the behaviour but
      also the professional performance of software engineers.Goal. In this
      paper, we present a quasi--experiment carried out at the University of
      Seville to evaluate whether Software Engineering & Information Systems
      students enhance their conceptual modelling skills after the continued
      daily practice of mindfulness during four weeks.Method. Students were
      divided into two groups: one group practised mindfulness, and the
      other---the control group---were trained in public speaking. In order to
      study the possible cause--and--effect relationship, effectiveness (the
      rate of model elements correctly identified) and efficiency (the number of
      model elements correctly identified per unit of time) of the students
      developing conceptual modelling exercises were measured before and after
      taking the mindfulness and public speaking sessions.Results. The
      experiment results have revealed that the students who practised
      mindfulness have become more efficient in developing conceptual models
      than those who attended the public speaking sessions. With respect to
      effectiveness, some enhancement have been observed, although not as
      significant as in the case of efficiency.Conclusions. This rising trend in
      effectiveness suggests that the number of sessions could have been
      insufficient and that a longer period of sessions could have also enhanced
      effectiveness significantly.
DO  - 10.1145/2652524.2652539
C1  - New York, NY, USA
UR  - https://doi.org/10.1145/2652524.2652539
UR  - http://dx.doi.org/10.1145/2652524.2652539
KW  - conceptual modelling, quasi--experiment, mindfulness
ER  - 

TY  - CHAP
TI  - Querying the Semantic Web—SPARQL
T2  - Semantic Web for the Working Ontologist: Effective Modeling for Linked
      Data, RDFS, and OWL
PY  - 2020
DA  - 2020
PB  - Association for Computing Machinery
CY  - New York, NY, USA
AB  - Enterprises have made amazing advances by taking advantage of data about
      their business to provide predictions and understanding of their
      customers, markets, and products. But as the world of business becomes
      more interconnected and global, enterprise data is no long a monolith; it
      is just a part of a vast web of data. Managing data on a world-wide scale
      is a key capability for any business today.The Semantic Web treats data as
      a distributed resource on the scale of the World Wide Web, and
      incorporates features to address the challenges of massive data
      distribution as part of its basic design. The aim of the first two
      editions was to motivate the Semantic Web technology stack from
      end-to-end; to describe not only what the Semantic Web standards are and
      how they work, but also what their goals are and why they were designed as
      they are. It tells a coherent story from beginning to end of how the
      standards work to manage a world-wide distributed web of knowledge in a
      meaningful way.The third edition builds on this foundation to bring
      Semantic Web practice to enterprise. Fabien Gandon joins Dean Allemang and
      Jim Hendler, bringing with him years of experience in global linked data,
      to open up the story to a modern view of global linked data. While the
      overall story is the same, the examples have been brought up to date and
      applied in a modern setting, where enterprise and global data come
      together as a living, linked network of data. Also included with the third
      edition, all of the data sets and queries are available online for study
      and experimentation at data.world/swwo.
SN  - 9781450376174
DO  - 10.1145/3382097.3382104
UR  - https://doi.org/10.1145/3382097.3382104
UR  - http://dx.doi.org/10.1145/3382097.3382104
ER  - 

TY  - CPAPER
AU  - Zhang, Tao
AU  - Zuck, Aviad
AU  - Porter, Donald E
AU  - Tsafrir, Dan
TI  - Apps Can Quickly Destroy Your Mobile's Flash: Why They Don't, and How to
      Keep It That Way
T2  - Proceedings of the 17th Annual International Conference on Mobile Systems,
      Applications, and Services
J2  - MobiSys '19
SP  - 207–221
PY  - 2019
DA  - 2019
PB  - Association for Computing Machinery
AB  - Although flash cells wear out, a typical SSD has enough cells and
      sufficiently sophisticated firmware that its lifetime generally exceeds
      the expected lifetime of its host system. Even under heavy use, SSDs last
      for years and can be replaced upon failure. On a smartphone, in contrast,
      the hardware is more limited and we show that, under heavy use, one can
      easily, and more quickly, wear out smartphone flash storage. Consequently,
      a simple, unprivileged, malicious application can render a smartphone
      unbootable ("bricked") in a few weeks with no warning signs to the user.
      This bleak result becomes more worrisome when considering the fact that
      smartphone users generally believe it is safe to try out new applications.
      To combat this problem, we study the I/O behavior of a wide range of
      Android applications. We find that high-volume write bursts exist, yet
      none of the applications we checked sustains an average write rate that is
      high enough to damage the device (under reasonable usage assumptions
      backed by the literature). We therefore propose a rate-limiting algorithm
      for write activity that (1) prevents such attacks, (2) accommodates
      "normal" bursts, and (3) ensures that the smartphone drive lifetime is
      longer than a preconfigured lower bound (i.e., its warranty). In terms of
      user experience, our design only requires that, in the worst case of an
      app that issues continuous, unsustainable, and unusual writes, the user
      decides whether to shorten the phone's life or rate limit the problematic
      app.
DO  - 10.1145/3307334.3326108
C1  - New York, NY, USA
UR  - https://doi.org/10.1145/3307334.3326108
UR  - http://dx.doi.org/10.1145/3307334.3326108
KW  - device lifespan, app characterization, flash storage, android
ER  - 

TY  - JOUR
AU  - Spina, Damiano
AU  - Trippas, Johanne R
AU  - Thomas, Paul
AU  - Joho, Hideo
AU  - Byström, Katriina
AU  - Clark, Leigh
AU  - Craswell, Nick
AU  - Czerwinski, Mary
AU  - Elsweiler, David
AU  - Frummet, Alexander
AU  - Ghosh, Souvick
AU  - Kiesel, Johannes
AU  - Lopatovska, Irene
AU  - McDuff, Daniel
AU  - Meyer, Selina
AU  - Mourad, Ahmed
AU  - Owoicho, Paul
AU  - Cherumanal, Sachin Pathiyan
AU  - Russell, Daniel
AU  - Sitbon, Laurianne
TI  - Report on the Future Conversations Workshop at CHIIR 2021
T2  - SIGIR Forum
VL  - 55
IS  - 1
PY  - 2021
DA  - 2021/7
PB  - Association for Computing Machinery
CY  - New York, NY, USA
AB  - The Future Conversations workshop at CHIIR'21 looked to the future of
      search, recommendation, and information interaction to ask: where are the
      opportunities for conversational interactions? What do we need to do to
      get there? Furthermore, who stands to benefit?The workshop was hands-on
      and interactive. Rather than a series of technical talks, we solicited
      position statements on opportunities, problems, and solutions in
      conversational search in all modalities (written, spoken, or multimodal).
      This paper -co-authored by the organisers and participants of the
      workshop- summarises the submitted statements and the discussions we had
      during the two sessions of the workshop. Statements discussed during the
      workshop are available at
      https://bit.ly/FutureConversations2021Statements.
SN  - 0163-5840
DO  - 10.1145/3476415.3476421
UR  - https://doi.org/10.1145/3476415.3476421
UR  - http://dx.doi.org/10.1145/3476415.3476421
ER  - 

TY  - CHAP
TI  - “I Shall in Due Time Be a Poet”: Ada Lovelace's Poetical Science in Its
      Literary Context
T2  - Ada's Legacy: Cultures of Computing from the Victorian to the Digital Age
PY  - 2015
DA  - 2015
PB  - Association for Computing Machinery and Morgan & Claypool
AB  - From the Preface Ada's Legacy illustrates the depth and diversity of
      writers, thinkers, and makers who have been inspired by Ada Lovelace, the
      English mathematician and writer. The volume, which commemorates the
      bicentennial of Ada's birth in December 1815, celebrates Lovelace's many
      achievements as well as the impact of her life and work, which
      reverberated widely since the late 19th century. In the 21st century we
      have seen a resurgence in Lovelace scholarship, thanks to the growth of
      interdisciplinary thinking and the expanding influence of women in
      science, technology, engineering, and mathematics. Ada's Legacy is a
      unique contribution to this scholarship. Here, the editors present work on
      topics previously unknown to coexist in print: Ada's collaboration with
      Charles Babbage, the development of the Ada programming language, Ada's
      position in the Victorian and Steampunk literary genres, Ada's
      representation in and inspiration of contemporary art and comics, and
      Ada's continued relevance in discussions around gender and technology in
      the digital age. With the 200th anniversary of Ada Lovelace's birth on
      December 10, 2015, we believe that the timing is perfect to publish this
      collection. Because of its broad focus on subjects that reach far beyond
      the life and work of Ada herself, Ada's Legacy will appeal to readers who
      are curious about Ada's enduring importance in computing and the wider
      world. The idea for this book originated from the first academic
      conference of its kind, Ada Lovelace: An Interdisciplinary Conference
      Celebrating her Achievements and Legacy, which took place at Stevens
      Institute of Technology (Hoboken, New Jersey) on October 18, 2013, under
      the auspices of the Institute's College of Arts and Letters. The time was
      definitely right to bring this conference to Stevens, which was until 1971
      a male-only school. By 1982, Stevens became the first major institute in
      the United States to implement a personal computer requirement for its
      students. Around this time, a pioneering technology project resulted in
      the networking of the entire Stevens campus, creating one of the nation's
      first intranets. Additionally, the recent development of undergraduate
      programs in the College of Arts and Letters, including Gender Studies as
      well as Science and Technology Studies, which strongly anchors women in
      STEM, clearly made Stevens well positioned to host a conference
      celebrating Lovelace's achievements and legacy. The conference brought
      together international scholars from across the disciplines to coincide
      with the week celebrating Ada Lovelace Day. Tremendous interest circulated
      in advance of the conference, particularly among computing history
      specialists and 19th-century literary scholars, and it escalated
      immediately following the proceedings. Tom Misa, director of the Charles
      Babbage Institute and a featured speaker at the conference, numbered
      chiefly among those who caught this interest. He envisioned the
      possibility for a book project to develop concrete examination of ideas
      inspired by the proceedings. The conference organizer, Robin Hammerman,
      and Andrew Russell, director of the College of Arts and Letters Science
      and Technology Studies program, enthusiastically agreed to collaborate as
      editors for this interdisciplinary collection. Many of the papers
      published in this volume first were presented at the conference in October
      2013. We are pleased to acknowledge the supporters of that conference: Dr.
      Lisa Dolling, former Dean of the College of Arts & Letters at Stevens
      Institute of Technology, and Dr. George Korfiatis, Provost of Stevens
      Institute of Technology. The editors are grateful to Thomas J. Misa,
      Series Editor for ACM's History of Computing, for skillfully overseeing
      the development of this project from its inception to completion. We also
      are happy to thank Diane Cerra, Executive Editor at Morgan & Claypool
      Publishers, for her kind and capable attention to the production of this
      volume. And we are delighted that Sydney Padua graciously agreed to create
      original illustrations for Ada's Legacy.
SN  - 9781970001495
DO  - 10.1145/2809523.2809533
UR  - https://doi.org/10.1145/2809523.2809533
UR  - http://dx.doi.org/10.1145/2809523.2809533
ER  - 
