# Supplementary material for: Exploring Computational Techniques in Preprocessing Neonatal Physiological Signals for Detecting Adverse Outcomes: Scoping Review
Source: Interact J Med Res. 2024 Aug 20;13:e46946. doi: 10.2196/46946 (PMC11372324; doi:10.2196/46946)
Supplement: Multimedia Appendix 2 [file ijmr_v13i1e46946_app2.zip › Bibliography/ACM/acm_jan2023.ris]

TY  - CPAPER
AU  - Angelika, Dina
AU  - Etika, Risa
AU  - Ugrasena, I Dewa Gede
TI  - Mechanism of Necrotizing Enterocolitis in Preterm Infants through the
      Hypoxia Signaling Pathway, Neuronal-Glial Signaling Pathway, and
      Intestinal Fatty Acid Signaling Pathway
T2  - Proceedings of the 6th International Conference on Medical and Health
      Informatics
J2  - ICMHI '22
SP  - 189–192
PY  - 2022
DA  - 2022
PB  - Association for Computing Machinery
AB  - The etiology of necrotizing enterocolitis (NEC) is influenced by many
      factors including hypoxia, intestinal immaturity, bacterial colonization,
      reactive oxidants, and imbalanced inflammatory response; therefore, the
      pathogenesis of NEC is considered multifactorial. However, the
      pathogenesis of NEC has not been fully elucidated and requires further
      investigation. This study aimed to analyze the association between hypoxia
      inducible factor-1alpha (HIF-1alpha), glial fibrillary acidic protein
      (GFAP), glial derived neutrophic factor (GDNF), fatty acid binding
      protein-2 (FABP-2), peroxime proliferator activated receptor-gamma
      (PPAR-gamma), interleukin-6 (IL-6), and interleukin-8 (IL-8) with the
      incidence of NEC in preterm infants. All preterm infants with birth weight
      <1500 grams or gestational age <34 weeks were included in this study.
      After the umbilical cord was removed, 1 mL of umbilical blood was taken
      for HIF-1alpha, GFAP, GDNF, FABP-2, PPAR-gamma, IL-6, and IL-8
      examination. Examination of HIF-1alpha, GFAP, GDNF, FABP-2, PPAR-gamma,
      IL-6, and IL-8 was repeated in infants with NEC symptoms using peripheral
      venous blood specimen. Infants were observed for 2 weeks. NEC was
      diagnosed based on clinical symptoms and abnormal abdominal radiographs.
      Of the 30 infants, there were 9 (30%) infants who experienced NEC.
      Logistic regression analysis showed significant results on GFAP with Odds
      Ratio (OR)=15.629 (95% confidence interval=1.697-143.906) P=0.015 and
      FABP-2 with OR=1.008 (1.001-1.015) P=0.033. Multivariate analysis using
      Backward LR logistic regression model showed significant results on GFAP
      with adjusted OR=15.629 (1.697-143.906) with P=0.015. This study
      demonstrated that GFAP and FABP-2 were significantly associated with the
      incidence of NEC. This may explain the pathogenesis of NEC through a
      hypoxic mechanism.
DO  - 10.1145/3545729.3545767
C1  - New York, NY, USA
UR  - https://doi.org/10.1145/3545729.3545767
UR  - http://dx.doi.org/10.1145/3545729.3545767
ER  - 

TY  - JOUR
AU  - Khan, Usman Mahmood
AU  - Rigazio, Luca
AU  - Shahzad, Muhammad
TI  - Contactless Monitoring of PPG Using Radar
T2  - Proc. ACM Interact. Mob. Wearable Ubiquitous Technol.
VL  - 6
IS  - 3
PY  - 2022
DA  - 2022/9
PB  - Association for Computing Machinery
CY  - New York, NY, USA
AB  - In this paper, we propose VitaNet, a radio frequency based contactless
      approach that accurately estimates the PPG signal using radar for
      stationary participants. The main insight behind VitaNet is that the
      changes in the blood volume that manifest in the PPG waveform are
      correlated to the physical movements of the heart, which the radar can
      capture. To estimate the PPG waveform, VitaNet uses a self-attention
      architecture to identify the most informative reflections in an
      unsupervised manner, and then uses an encoder decoder network to transform
      the radar phase profile to the PPG sequence. We have trained and
      extensively evaluated VitaNet on a large dataset obtained from 25
      participants over 179 full nights. Our evaluations show that VitaNet
      accurately estimates the PPG waveform and its derivatives with high
      accuracy, significantly improves the heart rate and heart rate variability
      estimates from the prior works, and also accurately estimates several
      useful PPG features. We have released the codes of VitaNet as well as the
      trained models and the dataset used in this paper.
DO  - 10.1145/3550330
UR  - https://doi.org/10.1145/3550330
UR  - http://dx.doi.org/10.1145/3550330
KW  - Vital Signs, Radar, Encoder Decoder Networks, Attention, PPG, Deep Learning
ER  - 

TY  - CPAPER
AU  - Zhu, Rui
AU  - Li, Jiaxu
AU  - Li, Gen
TI  - Synchronous Monitoring of Heart Beat and Cerebral Blood Flow Pulsation
      Based on Near Field Coherent Coupling
T2  - Proceedings of the 2022 International Conference on Intelligent Medicine
      and Health
J2  - ICIMH '22
SP  - 25–30
PY  - 2022
DA  - 2022
PB  - Association for Computing Machinery
AB  - Simultaneous monitoring of heart beat (HB) and cerebral blood flow
      pulsation (CBFP) has important clinical significance for reducing the
      incidence, mortality and disability rate of cardiovascular and
      cerebrovascular diseases. However, there is no safe, reliable and
      effective method for synchronous monitoring of them in practice.
      Near-field coherent coupling (NCC) obtains physiological signals by
      demodulating the modulation information of complex impedance changes in
      biological tissues with the advantages of non-invasiveness, strong
      penetrability, and real-time monitoring. A synchronization monitoring
      system of HB and CBFP was constructed in this work based on the NCC
      principle and software defined radio programming technology. In order to
      investigate its feasibility of monitoring the heart-brain coupling
      activity (HBCA) changes in different states, the HB and CBFP signals of 6
      healthy volunteers at rest and after exercise were collected synchronously
      and analyzed. Furthermore, the heart-brain delay time (HBDT) in the two
      states was compared by moving cross-correlation analysis. The results show
      that the size of heart rate obtained by the NCC and physiological monitor
      is very close with an average relative error of 4.7%. The waveforms of HB
      and CBFP in time domain before and after exercise were relatively
      consistent, which meets the heart rate and the basic characteristics of
      CBF impedance map. The frequency of HB and CBFP after exercise were
      obviously higher than that at rest. CBFP is delayed from the HB and has
      the same frequency. It is consistent with the mechanism of the same
      frequency and different phases between cardiac vibration and intracranial
      blood supply. The HBDTs at resting state in all 6 volunteers are less than
      those after exercising with an optimal consistency. These results prove
      the possibility of NCC monitoring HB and CBFP. In addition, it has the
      potential in non-invasive, real-time monitoring of HBCA.
DO  - 10.1145/3560071.3560076
C1  - New York, NY, USA
UR  - https://doi.org/10.1145/3560071.3560076
UR  - http://dx.doi.org/10.1145/3560071.3560076
KW  - cerebral blood flow pulsation, heart beat, heart-brain delay time, heart-brain coupling activity, Near-field coherent coupling
ER  - 

TY  - JOUR
AU  - Röddiger, Tobias
AU  - Clarke, Christopher
AU  - Breitling, Paula
AU  - Schneegans, Tim
AU  - Zhao, Haibin
AU  - Gellersen, Hans
AU  - Beigl, Michael
TI  - Sensing with Earables: A Systematic Literature Review and Taxonomy of
      Phenomena
T2  - Proc. ACM Interact. Mob. Wearable Ubiquitous Technol.
VL  - 6
IS  - 3
PY  - 2022
DA  - 2022/9
PB  - Association for Computing Machinery
CY  - New York, NY, USA
AB  - Earables have emerged as a unique platform for ubiquitous computing by
      augmenting ear-worn devices with state-of-the-art sensing. This new
      platform has spurred a wealth of new research exploring what can be
      detected on a wearable, small form factor. As a sensing platform, the ears
      are less susceptible to motion artifacts and are located in close
      proximity to a number of important anatomical structures including the
      brain, blood vessels, and facial muscles which reveal a wealth of
      information. They can be easily reached by the hands and the ear canal
      itself is affected by mouth, face, and head movements. We have conducted a
      systematic literature review of 271 earable publications from the ACM and
      IEEE libraries. These were synthesized into an open-ended taxonomy of 47
      different phenomena that can be sensed in, on, or around the ear. Through
      analysis, we identify 13 fundamental phenomena from which all other
      phenomena can be derived, and discuss the different sensors and sensing
      principles used to detect them. We comprehensively review the phenomena in
      four main areas of (i) physiological monitoring and health, (ii) movement
      and activity, (iii) interaction, and (iv) authentication and
      identification. This breadth highlights the potential that earables have
      to offer as a ubiquitous, general-purpose platform.
DO  - 10.1145/3550314
UR  - https://doi.org/10.1145/3550314
UR  - http://dx.doi.org/10.1145/3550314
KW  - earbuds, ear-attached, headphones, ear-worn, ear-based, earphones, hearables, earables, ear wearable, earpiece, ear-mounted
ER  - 

TY  - JOUR
AU  - McDuff, Daniel
TI  - Camera Measurement of Physiological Vital Signs
T2  - ACM Comput. Surv.
PY  - 2022
DA  - 2022/8
PB  - Association for Computing Machinery
CY  - New York, NY, USA
AB  - The need for remote tools for healthcare monitoring has never been more
      apparent. Camera measurement of vital signs leverages imaging devices to
      compute physiological changes by analyzing images of the human body.
      Building on advances in optics, machine learning, computer vision and
      medicine these techniques have progressed significantly since the
      invention of digital cameras. This paper presents a comprehensive survey
      of camera measurement of physiological vital signs, describing the vital
      signs that can be measured and the computational techniques for doing so.
      I cover both clinical and non-clinical applications and the challenges
      that need to be overcome for these applications to advance from
      proofs-of-concept. Finally, I describe the current resources (datasets and
      code) available to the research community and provide a comprehensive
      webpage (https://cameravitals.github.io/) with links to these resource and
      a categorized list of all the papers referenced in this article.
SN  - 0360-0300
DO  - 10.1145/3558518
UR  - https://doi.org/10.1145/3558518
UR  - http://dx.doi.org/10.1145/3558518
KW  - machine learning, signal processing, physiology, thermal imaging
N1  - Just Accepted
ER  - 

TY  - CONF
TI  - ICBIP '22: Proceedings of the 7th International Conference on Biomedical
      Signal and Image Processing
PY  - 2022
DA  - 2022
PB  - Association for Computing Machinery
CY  - New York, NY, USA
SN  - 9781450396691
ER  - 

TY  - CONF
TI  - ICMHI '22: Proceedings of the 6th International Conference on Medical and
      Health Informatics
PY  - 2022
DA  - 2022
PB  - Association for Computing Machinery
CY  - New York, NY, USA
SN  - 9781450396301
ER  - 

TY  - JOUR
AU  - Brophy, Eoin
AU  - Wang, Zhengwei
AU  - She, Qi
AU  - Ward, Tomás
TI  - Generative Adversarial Networks in Time Series: A Systematic Literature
      Review
T2  - ACM Comput. Surv.
PY  - 2022
DA  - 2022/8
PB  - Association for Computing Machinery
CY  - New York, NY, USA
AB  - Generative adversarial networks (GANs) studies have grown exponentially in
      the past few years. Their impact has been seen mainly in the computer
      vision field with realistic image and video manipulation, especially
      generation, making significant advancements. While these computer vision
      advances have garnered much attention, GAN applications have diversified
      across disciplines such as time series and sequence generation. As a
      relatively new niche for GANs, fieldwork is ongoing to develop high
      quality, diverse and private time series data. In this paper, we review
      GAN variants designed for time series related applications. We propose a
      classification of discrete-variant GANs and continuous-variant GANs, in
      which GANs deal with discrete time series and continuous time series data.
      Here we showcase the latest and most popular literature in this field;
      their architectures, results, and applications. We also provide a list of
      the most popular evaluation metrics and their suitability across
      applications. Also presented is a discussion of privacy measures for these
      GANs and further protections and directions for dealing with sensitive
      data. We aim to frame clearly and concisely the latest and
      state-of-the-art research in this area and their applications to
      real-world technologies.
SN  - 0360-0300
DO  - 10.1145/3559540
UR  - https://doi.org/10.1145/3559540
UR  - http://dx.doi.org/10.1145/3559540
KW  - generative adversarial networks, discrete-variant GANs, continuous-variant GANs, time series
N1  - Just Accepted
ER  - 

TY  - CONF
TI  - ICMI '22: Proceedings of the 2022 International Conference on Multimodal
      Interaction
PY  - 2022
DA  - 2022
PB  - Association for Computing Machinery
CY  - New York, NY, USA
SN  - 9781450393904
ER  - 

TY  - CONF
TI  - ISAIMS '22: Proceedings of the 3rd International Symposium on Artificial
      Intelligence for Medicine Sciences
PY  - 2022
DA  - 2022
PB  - Association for Computing Machinery
CY  - New York, NY, USA
SN  - 9781450398442
ER  - 

TY  - JOUR
AU  - Senaratne, Hashini
AU  - Oviatt, Sharon
AU  - Ellis, Kirsten
AU  - Melvin, Glenn
TI  - A Critical Review of Multimodal-Multisensor Analytics for Anxiety
      Assessment
T2  - ACM Trans. Comput. Healthcare
VL  - 3
IS  - 4
PY  - 2022
DA  - 2022/11
PB  - Association for Computing Machinery
CY  - New York, NY, USA
AB  - Recently, interest has grown in the assessment of anxiety that leverages
      human physiological and behavioral data to address the drawbacks of
      current subjective clinical assessments. Complex experiences of anxiety
      vary on multiple characteristics, including triggers, responses, duration
      and severity, and impact differently on the risk of anxiety disorders.
      This article reviews the past decade of studies that objectively analyzed
      various anxiety characteristics related to five common anxiety disorders
      in adults utilizing features of cardiac, electrodermal, blood pressure,
      respiratory, vocal, posture, movement, and eye metrics. Its originality
      lies in the synthesis and interpretation of consistently discovered
      heterogeneous predictors of anxiety and multimodal-multisensor analytics
      based on them. We reveal that few anxiety characteristics have been
      evaluated using multimodal-multisensor metrics, and many of the identified
      predictive features are confounded. As such, objective anxiety assessments
      are not yet complete or precise. That said, few multimodal-multisensor
      systems evaluated indicate an approximately 11.73% performance gain
      compared to unimodal systems, highlighting a promising powerful tool. We
      suggest six high-priority future directions to address the current gaps
      and limitations in infrastructure, basic knowledge, and application areas.
      Action in these directions will expedite the discovery of rich, accurate,
      continuous, and objective assessments and their use in impactful end-user
      applications.
SN  - 2691-1957
DO  - 10.1145/3556980
UR  - https://doi.org/10.1145/3556980
UR  - http://dx.doi.org/10.1145/3556980
KW  - Anxiety, multimodal analytics, physiological and behavioral data, ubiquitous technology
ER  - 

TY  - JOUR
AU  - Baucum, Matt
AU  - Khojandi, Anahita
AU  - Myers, Carole R
AU  - Kessler, Lawrence M
TI  - Optimizing Substance Use Treatment Selection Using Reinforcement Learning
T2  - ACM Trans. Manage. Inf. Syst.
PY  - 2022
DA  - 2022/9
PB  - Association for Computing Machinery
CY  - New York, NY, USA
AB  - Substance use disorder (SUD) exacts a substantial economic and social cost
      in the United States, and it is crucial for SUD treatment providers to
      match patients with feasible, effective, and affordable treatment plans.
      The availability of large SUD patient datasets allows for machine learning
      techniques to predict patient-level SUD outcomes, yet there has been
      almost no research on whether machine learning can be used to optimize or
      personalize which treatment plans SUD patients receive. We use contextual
      bandits (a reinforcement learning technique) to optimally map patients to
      SUD treatment plans, based on dozens of patient-level and geographic
      covariates. We also use near-optimal policies to incorporate treatments’
      time-intensiveness and cost into our recommendations, to aid treatment
      providers and policymakers in allocating treatment resources. Our
      personalized treatment recommendation policies are estimated to yield
      higher remission rates than observed in our original dataset, and they
      suggest clinical insights to inform future research on data-driven SUD
      treatment matching.
SN  - 2158-656X
DO  - 10.1145/3563778
UR  - https://doi.org/10.1145/3563778
UR  - http://dx.doi.org/10.1145/3563778
KW  - substance use, contextual bandits, reinforcement learning
N1  - Just Accepted
ER  - 

TY  - CONF
TI  - SETN '22: Proceedings of the 12th Hellenic Conference on Artificial
      Intelligence
PY  - 2022
DA  - 2022
PB  - Association for Computing Machinery
CY  - New York, NY, USA
SN  - 9781450395977
ER  - 

TY  - CPAPER
AU  - Huai, Lin
TI  - Improvement of Distance Resistance Training Teaching Based on Wearable
      Equipment and Training Auxiliary System
T2  - Proceedings of the 8th International Conference on E-Society, e-Learning
      and e-Technologies
J2  - ICSLT '22
SP  - 50–56
PY  - 2022
DA  - 2022
PB  - Association for Computing Machinery
AB  - Driven by the prospective of future education, the new educational
      concepts brought about by technological progress will promote the
      diversified development of educational models. Online education based on
      the Internet is advanced in dealing with crises and breaking down
      educational barriers, and can be applied to daily teaching. Physical
      education is different from theoretical courses, and its unique
      practicality breaks through the local information flow of teaching
      content. It enriches the connotation of distance teaching. Starting from
      the three stages of pre-training, mid-training and post-training involved
      in resistance training teaching, aiming at improving muscle quality and
      health On the premise of avoiding injury, the study puts forward a
      comprehensive environmental concept of external, internal and
      psychological environment of the body. In the improved teaching
      environment, resistance training teaching needs comprehensive technology
      and equipment support. The study is a systematic solution based on
      wearable equipment and training auxiliary system. Through sensors, virtual
      reality and AI technology, the individual comprehensive environment is
      monitored and corrected to achieve the expectant training effect.
DO  - 10.1145/3545922.3545931
C1  - New York, NY, USA
UR  - https://doi.org/10.1145/3545922.3545931
UR  - http://dx.doi.org/10.1145/3545922.3545931
KW  - Sensor, Wearable equipment, Motion capture, VR, Resistance training, Sport, AI
ER  - 

TY  - CONF
TI  - MuC '22: Proceedings of Mensch Und Computer 2022
PY  - 2022
DA  - 2022
PB  - Association for Computing Machinery
CY  - New York, NY, USA
SN  - 9781450396905
ER  - 

TY  - CONF
TI  - ICMI '22 Companion: Companion Publication of the 2022 International
      Conference on Multimodal Interaction
PY  - 2022
DA  - 2022
PB  - Association for Computing Machinery
CY  - New York, NY, USA
SN  - 9781450393898
ER  - 

TY  - JOUR
AU  - Albert, Iannis
AU  - Burkard, Nicole
AU  - Queck, Dirk
AU  - Herrlich, Marc
TI  - The Effect of Auditory-Motor Synchronization in Exergames on the Example
      of the VR Rhythm Game BeatSaber
T2  - Proc. ACM Hum. -Comput. Interact.
VL  - 6
IS  - CHI PLAY
PY  - 2022
DA  - 2022/10
PB  - Association for Computing Machinery
CY  - New York, NY, USA
AB  - Physical inactivity and an increasingly sedentary lifestyle constitute a
      significant public health concern. Exergames try to tackle this problem by
      combining exercising with motivational gameplay. Another approach in
      sports science is the use of auditory-motor synchronization, the
      entrainment of movements to the rhythm of music. There are already
      commercially successful games making use of the combination of both, such
      as the popular VR rhythm game BeatSaber. However, unlike traditional
      exercise settings often relying on periodic movements that can be easily
      entrained to a rhythmic pulse, exergames typically offer an additional
      cognitive challenge through their gameplay and might be based more on
      reaction or memorization. That poses the question as to what extent the
      effects of auditory-motor synchronization can be transferred to exergames,
      and if the synchronization of music and gameplay facilitates the playing
      experience. We conducted a user study (N = 54) to investigate the effects
      of different degrees of synchronization between music and gameplay using
      the VR rhythm game BeatSaber. Results show significant effects on
      performance, perceived workload, and player experience between the
      synchronized and non-synchronized conditions, but the results seem to be
      strongly mediated by the ability of the participants to consciously
      perceive the synchronization differences.
DO  - 10.1145/3549516
UR  - https://doi.org/10.1145/3549516
UR  - http://dx.doi.org/10.1145/3549516
KW  - auditory-motor synchronization, rhythm games, exergames
ER  - 

TY  - CPAPER
AU  - Ngan Van, Luyen
AU  - Hoang Tuan, Anh
AU  - Phan The, Duy
AU  - Vo, Tan-Khoa
AU  - Pham, Van-Hau
TI  - A Privacy-Preserving Approach For Building Learning Models in Smart
      Healthcare Using Blockchain and Federated Learning
T2  - Proceedings of the 11th International Symposium on Information and
      Communication Technology
J2  - SoICT '22
SP  - 435–441
PY  - 2022
DA  - 2022
PB  - Association for Computing Machinery
AB  - Nowadays, the amount of data generated from Internet of Things (IoT)
      devices is increasing, paving the way for the development of artificial
      intelligence (AI) applications. However, with the traditional AI approach,
      users sharing their raw data causes many concerns in terms of privacy
      leakage. There have been reports that there are privacy violations on
      private data of users. In the medical field, the creation of devices to
      help automatically diagnose the user’s disease is gradually becoming a
      trend in the future. These devices help users monitor their own health,
      thereby reducing pressure on medical facilities that are often overloaded.
      However, the healthcare data of individuals will often be very sensitive
      and rarely shared by users. In addition, the profits generated from
      machine learning (ML) models mostly belong to the owners of that model. It
      also becomes an obstacle in encouraging users to share their data. In this
      article, we propose PriFL-Chain, a privacy-preservation framework to take
      advantage of data resources of data owners for training ML-based models,
      while ensuring the privacy of data owners. Specifically, we apply
      Differential privacy (DP) to federated learning (FL) to train ML models.
      Users just share the ML model trained on their data instead of sharing the
      raw data. Furthermore, the contribution activities of users in the system
      are recorded to the Blockchain to ensure transparency. We also leverage
      Mobile Edge Computing (MEC) and InterPlanetary File System (IPFS) to
      reduce the pressure on the central server and reduce data communication
      costs, making the system more flexible. Experimental results have
      demonstrated that the combined strategy of FL, Blockchain, IPFS, and MEC
      can help reduce the cost of training ML models, effectively protect
      privacy, and utilize data sources of diversity from the community.
DO  - 10.1145/3568562.3568665
C1  - New York, NY, USA
UR  - https://doi.org/10.1145/3568562.3568665
UR  - http://dx.doi.org/10.1145/3568562.3568665
KW  - Mobile edge computing, Federated learning, Smart healthcare, Blockchain, Differential Privacy
ER  - 

TY  - JOUR
AU  - Thieme, Anja
AU  - Hanratty, Maryann
AU  - Lyons, Maria
AU  - Palacios, Jorge E
AU  - Marques, Rita
AU  - Morrison, Cecily
AU  - Doherty, Gavin
TI  - Designing Human-Centered AI for Mental Health: Developing Clinically
      Relevant Applications for Online CBT Treatment
T2  - ACM Trans. Comput. -Hum. Interact.
PY  - 2022
DA  - 2022/10
PB  - Association for Computing Machinery
CY  - New York, NY, USA
AB  - Recent AI advances in AI and machine learning (ML) promise significant
      transformations in the future delivery of healthcare. Despite a surge in
      research and development, few works have moved beyond demonstrations of
      technical feasibility and algorithmic performance. However, to realize
      many of the ambitious visions for how AI can contribute to clinical impact
      requires the closer design and study of AI tools or interventions within
      specific health and care contexts. This paper outlines our collaborative,
      human-centered approach to developing an AI application that predicts
      treatment outcomes for patients who are receiving human-supported,
      internet-delivered Cognitive Behavioral Therapy (iCBT) for symptoms of
      depression and anxiety. Intersecting the fields of HCI, AI and healthcare,
      we describe how we addressed the specific challenges of: (1) identifying
      clinically relevant AI applications; and (2) designing AI applications for
      sensitive use contexts like mental health. Aiming to better assist the
      work practices of iCBT supporters, we share how learnings from an
      interview study with 15 iCBT supporters surfaced their practices and
      information needs, and revealed new opportunities for the use of AI.
      Combined with insights from the clinical literature and technical
      feasibility constraints, this led to the development of two clinical
      outcome prediction models. To clarify their potential utility for use in
      practice, we conducted 13 design sessions with iCBT supporters that
      utilized interface mock-ups to concretize the AI output and derive
      additional design requirements. Our findings demonstrate how design
      choices can impact interpretations of the AI predictions as well as
      supporter motivation and sense of agency. We detail how this analysis and
      the design principles derived from it enabled the integration of the
      prediction models into a production interface. Reporting on identified
      risks of over-reliance on AI outputs and needs for balanced information
      assessment and preservation of a focus on individualized care, we discuss
      and reflect on what constitutes a responsible, human-centered approach to
      AI design in this healthcare context.
SN  - 1073-0516
DO  - 10.1145/3564752
UR  - https://doi.org/10.1145/3564752
UR  - http://dx.doi.org/10.1145/3564752
KW  - human-AI partnership, machine learning, IxD, human-centered machine learning, decision-support systems, responsible AI, real-world implementation of AI, mental health, ethics, user research, Human-centered AI
N1  - Just Accepted
ER  - 

TY  - JOUR
AU  - Haldar, Shefali
AU  - Studd, Hannah
AU  - Wong, Novia
AU  - Mohr, David C
AU  - Reddy, Madhu
AU  - Miller, Emily S
TI  - Collaboration Challenges and Technology Opportunities at the Intersection
      of Perinatal and Mental Health Journeys
T2  - Proc. ACM Hum. -Comput. Interact.
VL  - 6
IS  - CSCW2
PY  - 2022
DA  - 2022/11
PB  - Association for Computing Machinery
CY  - New York, NY, USA
AB  - Collaborative Care Programs (CCPs) integrate mental health services into
      primary care settings to help patients access much needed treatment.
      Technologies could increase the effectiveness of CCPs, but we know little
      about what collaboration challenges technologies must address in this
      complex clinical setting. To investigate these challenges and technology
      opportunities, we conducted interviews and contextual inquiries with 30
      patients and providers in an obstetric CCP. Using the Parallel Journeys
      Framework as a lens, we uncover new collaboration challenges (e.g.,
      weighing risks and benefits of treatment, conflicting opinions and
      ambiguous responsibilities) at the intersection of patients' obstetric and
      psychosocial care journeys. We discuss new CSCW implications and
      technology opportunities, such as the importance of addressing support
      gaps in cyclical experiences, and the need to resolve provider conflicts
      to refocus on patient needs. These contributions inform how technologies
      can support patient engagement and collaboration with providers to access
      and receive treatment, as well as improve health outcomes.
DO  - 10.1145/3555614
UR  - https://doi.org/10.1145/3555614
UR  - http://dx.doi.org/10.1145/3555614
KW  - mental health, postpartum, collaborative care, pregnancy, health
ER  - 

TY  - JOUR
AU  - Shen, Li-Hsiang
AU  - Feng, Kai-Ten
AU  - Hanzo, Lajos
TI  - Five Facets of 6G: Research Challenges and Opportunities
T2  - ACM Comput. Surv.
PY  - 2022
DA  - 2022/11
PB  - Association for Computing Machinery
CY  - New York, NY, USA
AB  - Whilst the fifth-generation (5G) systems are being rolled out across the
      globe, researchers have turned their attention to the exploration of
      radical next-generation solutions. At this early evolutionary stage we
      survey five main research facets of this field, namely Facet 1:
      next-generation architectures, spectrum and services, Facet 2:
      next-generation networking, Facet 3: Internet of Things (IoT), Facet 4:
      wireless positioning and sensing, as well as Facet 5: applications of deep
      learning in 6G networks. In this paper, we have provided a critical
      appraisal of the literature of promising techniques ranging from the
      associated architectures, networking, applications as well as designs. We
      have portrayed a plethora of heterogeneous architectures relying on
      cooperative hybrid networks supported by diverse access and transmission
      mechanisms. The vulnerabilities of these techniques are also addressed and
      carefully considered for highlighting the most of promising future
      research directions. Additionally, we have listed a rich suite of
      learning-driven optimization techniques. We conclude by observing the
      evolutionary paradigm-shift that has taken place from pure
      single-component bandwidth-efficiency, power-efficiency or
      delay-optimization towards multi-component designs, as exemplified by the
      twin-component ultra-reliable low-latency mode of the 5G system. We
      advocate a further evolutionary step towards multi-component Pareto
      optimization, which requires the exploration of the entire Pareto front of
      all optiomal solutions, where none of the components of the objective
      function may be improved without degrading at least one of the other
      components.
SN  - 0360-0300
DO  - 10.1145/3571072
UR  - https://doi.org/10.1145/3571072
UR  - http://dx.doi.org/10.1145/3571072
KW  - 6G, positioning and sensing, communications and networking, next-generation, deep learning., IoT, 5G
N1  - Just Accepted
ER  - 

TY  - CONF
TI  - ICSLT '22: Proceedings of the 8th International Conference on E-Society,
      e-Learning and e-Technologies
PY  - 2022
DA  - 2022
PB  - Association for Computing Machinery
CY  - New York, NY, USA
SN  - 9781450396660
ER  - 

TY  - CONF
TI  - UIST '22 Adjunct: Adjunct Proceedings of the 35th Annual ACM Symposium on
      User Interface Software and Technology
PY  - 2022
DA  - 2022
PB  - Association for Computing Machinery
CY  - New York, NY, USA
SN  - 9781450393218
ER  - 

TY  - CONF
TI  - CSCW'22 Companion: Companion Publication of the 2022 Conference on
      Computer Supported Cooperative Work and Social Computing
PY  - 2022
DA  - 2022
PB  - Association for Computing Machinery
CY  - New York, NY, USA
SN  - 9781450391900
ER  - 

TY  - CONF
TI  - BuildSys '22: Proceedings of the 9th ACM International Conference on
      Systems for Energy-Efficient Buildings, Cities, and Transportation
PY  - 2022
DA  - 2022
PB  - Association for Computing Machinery
CY  - New York, NY, USA
AB  - Over the past thirteen years, BuildSys has been an interdisciplinary
      conference that brings together various stakeholders, including
      researchers, practitioners, and policymakers from different disciplines,
      including civil engineering, mechanical engineering, environmental
      science, electrical and computer engineering, computer science, system
      management and control, and many others. This year is no exception, with
      papers and attendees from all these disciplines and regions worldwide. The
      conference's focus extends beyond building systems to the built
      environment more generally.
SN  - 9781450398909
ER  - 

TY  - CONF
TI  - ASSETS '22: Proceedings of the 24th International ACM SIGACCESS Conference
      on Computers and Accessibility
PY  - 2022
DA  - 2022
PB  - Association for Computing Machinery
CY  - New York, NY, USA
SN  - 9781450392587
ER  - 

TY  - CONF
TI  - CSSE '22: Proceedings of the 5th International Conference on Computer
      Science and Software Engineering
PY  - 2022
DA  - 2022
PB  - Association for Computing Machinery
CY  - New York, NY, USA
SN  - 9781450397780
ER  - 

TY  - BOOK
A3  - Lugrin, Birgit
A3  - Pelachaud, Catherine
A3  - Traum, David
TI  - The Handbook on Socially Interactive Agents: 20 Years of Research on
      Embodied Conversational Agents, Intelligent Virtual Agents, and Social
      Robotics Volume 2: Interactivity, Platforms, Application
ET  - 1
VL  - 48
PY  - 2022
DA  - 2022
PB  - Association for Computing Machinery
CY  - New York, NY, USA
AB  - The Handbook on Socially Interactive Agents provides a comprehensive
      overview of the research fields of Embodied Conversational Agents,
      Intelligent Virtual Agents, and Social Robotics. Socially Interactive
      Agents (SIAs), whether virtually or physically embodied, are autonomous
      agents that are able to perceive an environment including people or other
      agents, reason, and decide how to interact, and express attitudes such as
      emotions, engagement, or empathy. They are capable of interacting with
      people and each other in a socially intelligent manner using multimodal
      communicative behaviors with the goal to support humans in various
      domains.Written by international experts in their respective fields, the
      book summarizes research in the many important research communities
      pertinent for SIAs, while discussing current challenges and future
      directions. The handbook provides easy access to modeling and studying
      SIAs for researchers and students and aims at further bridging the gap
      between the research communities involved.In two volumes, the book clearly
      structures the vast body of research. The first volume starts by
      introducing what is involved in SIAs research, in particular research
      methodologies and ethical implications of developing SIAs. It further
      examines research on appearance and behavior, focusing on multimodality.
      Finally, social cognition for SIAs is investigated by different
      theoretical models and phenomena such as theory of mind or pro-sociality.
      The second volume starts with perspectives on interaction, examined from
      different angles such as interaction in social space, group interaction,
      or long-term interaction. It also includes an extensive overview
      summarizing research and systems of human-agent platforms and of some of
      the major application areas of SIAs such as education, aging support,
      autism or games.
SN  - 9781450398961
ER  - 

TY  - CONF
TI  - CHI PLAY '22: Extended Abstracts of the 2022 Annual Symposium on
      Computer-Human Interaction in Play
PY  - 2022
DA  - 2022
PB  - Association for Computing Machinery
CY  - New York, NY, USA
SN  - 9781450392112
ER  - 

TY  - CONF
TI  - iWOAR '22: Proceedings of the 7th International Workshop on Sensor-Based
      Activity Recognition and Artificial Intelligence
PY  - 2022
DA  - 2022
PB  - Association for Computing Machinery
CY  - New York, NY, USA
SN  - 9781450396240
ER  - 

TY  - CONF
TI  - VRST '22: Proceedings of the 28th ACM Symposium on Virtual Reality
      Software and Technology
PY  - 2022
DA  - 2022
PB  - Association for Computing Machinery
CY  - New York, NY, USA
SN  - 9781450398893
ER  - 

TY  - CONF
TI  - ErgoIA '21: Proceedings of the 17th “Ergonomie et Informatique Avancée”
      Conference
PY  - 2021
DA  - 2021
PB  - Association for Computing Machinery
CY  - New York, NY, USA
SN  - 9781450385121
ER  - 

TY  - CONF
TI  - SIGDOC '22: Proceedings of the 40th ACM International Conference on Design
      of Communication
PY  - 2022
DA  - 2022
PB  - Association for Computing Machinery
CY  - New York, NY, USA
SN  - 9781450392464
ER  - 

TY  - CONF
TI  - IMMS '22: Proceedings of the 5th International Conference on Information
      Management and Management Science
PY  - 2022
DA  - 2022
PB  - Association for Computing Machinery
CY  - New York, NY, USA
SN  - 9781450396721
ER  - 

TY  - CONF
TI  - Interacción '22: Proceedings of the XXII International Conference on Human
      Computer Interaction
PY  - 2022
DA  - 2022
PB  - Association for Computing Machinery
CY  - New York, NY, USA
SN  - 9781450397025
ER  - 

TY  - CONF
TI  - SoICT '22: Proceedings of the 11th International Symposium on Information
      and Communication Technology
PY  - 2022
DA  - 2022
PB  - Association for Computing Machinery
CY  - New York, NY, USA
SN  - 9781450397254
ER  - 

TY  - CONF
TI  - NordiCHI '22: Nordic Human-Computer Interaction Conference
PY  - 2022
DA  - 2022
PB  - Association for Computing Machinery
CY  - New York, NY, USA
SN  - 9781450396998
ER  - 

TY  - CONF
TI  - dg.o 2022: DG.O 2022: The 23rd Annual International Conference on Digital
      Government Research
PY  - 2022
DA  - 2022
PB  - Association for Computing Machinery
CY  - New York, NY, USA
SN  - 9781450397490
ER  - 

TY  - CONF
TI  - Academic Mindtrek '22: Proceedings of the 25th International Academic
      Mindtrek Conference
PY  - 2022
DA  - 2022
PB  - Association for Computing Machinery
CY  - New York, NY, USA
SN  - 9781450399555
ER  - 

TY  - CONF
TI  - FDG '22: Proceedings of the 17th International Conference on the
      Foundations of Digital Games
PY  - 2022
DA  - 2022
PB  - Association for Computing Machinery
CY  - New York, NY, USA
SN  - 9781450397957
ER  - 

TY  - CONF
TI  - ICDCN '23: Proceedings of the 24th International Conference on Distributed
      Computing and Networking
PY  - 2023
DA  - 2023
PB  - Association for Computing Machinery
CY  - New York, NY, USA
SN  - 9781450397964
ER  - 

TY  - CONF
TI  - APCORISE '21: Proceedings of the 4th Asia Pacific Conference on Research
      in Industrial and Systems Engineering
PY  - 2021
DA  - 2021
PB  - Association for Computing Machinery
CY  - New York, NY, USA
SN  - 9781450390385
ER  - 

TY  - CONF
TI  - GoodIT '22: Proceedings of the 2022 ACM Conference on Information
      Technology for Social Good
PY  - 2022
DA  - 2022
PB  - Association for Computing Machinery
CY  - New York, NY, USA
SN  - 9781450392846
ER  - 

TY  - CPAPER
AU  - Lawrence, Jason
AU  - Pan, Ye
AU  - Goldman, Dan B
AU  - McDonnell, Rachel
AU  - Robillard, Julie
AU  - O'Sullivan, Carol
AU  - Sheikh, Yaser
AU  - Zollhoefer, Michael
AU  - Saragih, Jason
TI  - State of the Art in Telepresence
T2  - ACM SIGGRAPH 2022 Courses
J2  - SIGGRAPH '22
PY  - 2022
DA  - 2022
PB  - Association for Computing Machinery
DO  - 10.1145/3532720.3535673
C1  - New York, NY, USA
UR  - https://doi.org/10.1145/3532720.3535673
UR  - http://dx.doi.org/10.1145/3532720.3535673
ER  - 

TY  - CONF
TI  - ECCE '22: Proceedings of the 33rd European Conference on Cognitive
      Ergonomics
PY  - 2022
DA  - 2022
PB  - Association for Computing Machinery
CY  - New York, NY, USA
SN  - 9781450398084
ER  - 

TY  - CONF
TI  - ICCIR '22: Proceedings of the 2022 2nd International Conference on Control
      and Intelligent Robotics
PY  - 2022
DA  - 2022
PB  - Association for Computing Machinery
CY  - New York, NY, USA
SN  - 9781450397179
ER  - 

TY  - CONF
TI  - AM '22: Proceedings of the 17th International Audio Mostly Conference
PY  - 2022
DA  - 2022
PB  - Association for Computing Machinery
CY  - New York, NY, USA
SN  - 9781450397018
ER  - 

TY  - CONF
TI  - Onward! 2022: Proceedings of the 2022 ACM SIGPLAN International Symposium
      on New Ideas, New Paradigms, and Reflections on Programming and Software
PY  - 2022
DA  - 2022
PB  - Association for Computing Machinery
CY  - New York, NY, USA
AB  - Welcome to Onward! 2022. Onward! is a premier multidisciplinary conference
      focused on everything to do with programming and software, including
      processes, methods, languages, communities, and applications. Onward! is
      more radical, more visionary, and more open than other conferences to
      ideas that are well-argued but not yet proven. We welcome different ways
      of thinking about, approaching, and reporting on programming language and
      software engineering research. Onward! 2022 is part of SPLASH 2022, taking
      place from Monday 5th to Saturday 10th December 2022 in Auckland, New
      Zealand.
SN  - 9781450399098
ER  - 
