# Supplementary material for: Exploring Computational Techniques in Preprocessing Neonatal Physiological Signals for Detecting Adverse Outcomes: Scoping Review
Source: Interact J Med Res. 2024 Aug 20;13:e46946. doi: 10.2196/46946 (PMC11372324; doi:10.2196/46946)
Supplement: Multimedia Appendix 2 [file ijmr_v13i1e46946_app2.zip › Bibliography/IEEE/IEEE Xplore Citation Download 2022.08.22.02.59.42.ris]

TY  - CONF
TI  - Remote, real-time monitoring and analysis of vital signs of neonatal graduate infants
T2  - 2014 36th Annual International Conference of the IEEE Engineering in Medicine and Biology Society
SP  - 1382
EP  - 1385
AU  - R. Greer
AU  - C. Olivier
AU  - J. E. Pugh
AU  - J. M. Eklund
AU  - C. McGregor
PY  - 2014
KW  - Pediatrics
KW  - Monitoring
KW  - Mobile communication
KW  - Servers
KW  - Biomedical monitoring
KW  - Real-time systems
KW  - Computers
KW  - Remote Patient Monitoring
KW  - Telemedicine
KW  - Neonatal Intensive Care
KW  - NICU
KW  - Pediatric Intensive Care
KW  - PICU
KW  - Artemis
KW  - Physiological Monitoring
KW  - Vital Signs
DO  - 10.1109/EMBC.2014.6943857
JO  - 2014 36th Annual International Conference of the IEEE Engineering in Medicine and Biology Society
IS  - 
SN  - 1558-4615
VO  - 
VL  - 
JA  - 2014 36th Annual International Conference of the IEEE Engineering in Medicine and Biology Society
Y1  - 26-30 Aug. 2014
AB  - This paper presents a system for the remote monitoring of a newborn infant's physiological data outside the Neonatal Intensive Care Unit. By providing a simple means for parents to enable monitoring, and physicians a simple mobile application to monitor live and historical physiological information, this system provides the insight once only possible in an Intensive Care Unit. The system utilizes a variety of connectivity means such as Wi-Fi and 3G to facilitate the communication between a multitude of industry standard vital sign monitor and a remote server. A system trial monitoring an infant to simulate neonatal graduate monitoring has determined the system was able to successfully transmit 99.99% of data generated from the vital sign monitor.
ER  - 


TY  - CONF
TI  - Estimation of Heart Rate Directly from ECG Spectrogram in Neonate Intensive Care Units
T2  - 2020 42nd Annual International Conference of the IEEE Engineering in Medicine & Biology Society (EMBC)
SP  - 320
EP  - 323
AU  - L. Cabrera-Quiros
AU  - G. Varisco
AU  - Z. Zhan
AU  - X. Long
AU  - P. Andriessen
AU  - E. J. E. Cottaar
AU  - C. van Pul
PY  - 2020
KW  - Heart rate
KW  - Estimation
KW  - Electrocardiography
KW  - Spectrogram
KW  - Biomedical monitoring
KW  - Monitoring
KW  - Frequency estimation
DO  - 10.1109/EMBC44109.2020.9176176
JO  - 2020 42nd Annual International Conference of the IEEE Engineering in Medicine & Biology Society (EMBC)
IS  - 
SN  - 2694-0604
VO  - 
VL  - 
JA  - 2020 42nd Annual International Conference of the IEEE Engineering in Medicine & Biology Society (EMBC)
Y1  - 20-24 July 2020
AB  - This paper presents a simple yet novel method to estimate the heart frequency (HF) of neonates directly from the ECG signal, instead of using the RR-interval signals as generally done in clinical practices. From this, the heart rate (HR) can be derived. Thus, we avoid the use of peak detectors and the inherent errors that come with them.Our method leverages the highest Power Spectral Densities (PSD) of the ECG, for the bins around the frequencies related to heart rates for neonates, as they change in time (spectrograms).We tested our approach with the monitoring data of 6 days for 52 patients in a Neonate Intensive Care Unit (NICU) and compared against the HR from a commercial monitor, which produced a sample every second. The comparison showed that 92.4% of the samples have a difference lower than 5bpm. Moreover, we obtained a median MAE (Mean Absolute Error) between subjects equal to 2.28 bpm and a median RMSE (Root Mean Square Error) equal to 5.82 bpm. Although tested for neonates, we hypothesize that this method can also be customized for other populations.Finally, we analyze the failure cases of our method and found a direct co-allocation of errors due to moments with higher PSD in the lower frequencies with the presence of critical alarms related to other physiological systems (e.g. desaturation).
ER  - 


TY  - JOUR
TI  - A Neonatal Phantom for Vital Signs Simulation
T2  - IEEE Transactions on Biomedical Circuits and Systems
SP  - 949
EP  - 959
AU  - S. Lyra
AU  - F. Voss
AU  - A. Coenen
AU  - D. Blase
AU  - I. B. Aguirregomezcorta
AU  - D. U. Uguz
AU  - S. Leonhardt
AU  - C. H. Antink
PY  - 2021
KW  - Pediatrics
KW  - Phantoms
KW  - Skin
KW  - Light emitting diodes
KW  - Solid modeling
KW  - Hardware
KW  - Temperature measurement
KW  - hardware phantom
KW  - neonatal care
KW  - nicu
KW  - PPG simulation
KW  - thermoregulation
KW  - vital signs measurement
DO  - 10.1109/TBCAS.2021.3108066
JO  - IEEE Transactions on Biomedical Circuits and Systems
IS  - 5
SN  - 1940-9990
VO  - 15
VL  - 15
JA  - IEEE Transactions on Biomedical Circuits and Systems
Y1  - Oct. 2021
AB  - Neonatal intensive care units provide vital medical support for premature infants. The key aspect in neonatal care is the continuous monitoring of vital signs measured using adhesive skin sensors. Since sensors can cause irritation of the skin and lead to infections, research focuses on contact-free, camera-based methods such as infrared thermography and photoplethysmography imaging. The development of image processing algorithms requires large datasets, but recording the necessary data from studies brings tremendous effort and costs. Therefore, realistic patient phantoms would be feasible to create a comprehensive dataset and validate image-based algorithms. This work describes the realization of a neonatal phantom which can simulate physiological vital parameters such as pulse rate and thermoregulation. It mimics the outer appearance of premature infants using a 3D printed base structure coated with several layers of modified, skin-colored silicone. A distribution of red and infrared LEDs in the scaffold enables the simulation of a PPG signal by mimicking pulsative light intensity changes on the skin. Additionally, the body temperature of the phantom is individually adjustable in several regions using heating elements. In the validation process for PPG simulation, the feasibility of setting different pulse frequencies and the variation of oxygen saturation levels was obtained. Furthermore, heating tests showed region-dependent temperature variations between 0.19$^\circ$C and 0.81$^\circ$C around the setpoint. In conclusion, the proposed neonatal phantom can be used to simulate a variety of vital parameters of preterm infants and, therefore, enables the implementation of image processing algorithms for the analysis of the medical state.
ER  - 


TY  - CONF
TI  - The implementation of an apnea-based perinatal stress calculator
T2  - 2019 41st Annual International Conference of the IEEE Engineering in Medicine and Biology Society (EMBC)
SP  - 6000
EP  - 6003
AU  - M. Lavanga
AU  - O. D. Wel
AU  - A. Caicedo
AU  - M. Deviaene
AU  - J. Moeyersons
AU  - C. Varon
AU  - B. Bollen
AU  - K. Jansen
AU  - E. Ortibus
AU  - G. Naulaers
AU  - S. Van Huffel
PY  - 2019
KW  - Stress
KW  - Electroencephalography
KW  - Pediatrics
KW  - Rail to rail inputs
KW  - Brain modeling
KW  - Heart rate variability
KW  - Pain
DO  - 10.1109/EMBC.2019.8856955
JO  - 2019 41st Annual International Conference of the IEEE Engineering in Medicine and Biology Society (EMBC)
IS  - 
SN  - 1558-4615
VO  - 
VL  - 
JA  - 2019 41st Annual International Conference of the IEEE Engineering in Medicine and Biology Society (EMBC)
Y1  - 23-27 July 2019
AB  - Early life stress in the neonatal intensive care unit (NICU) predisposes premature infants to adverse health outcomes. Although those patients experience frequent apneas and sleep-wake disturbances during their hospital stay, clinicians still rely on clinical scales to assess pain and stress burden. This study addresses the relationship between stress and apneic spells in NICU patients to implement an automatic stress detector. EEG, ECG and SpO2 were recorded from 40 patients for at least 3 hours and the stress burden was assessed using the Leuven Pain Scale. Different logistic regression models were designed to detect the presence or the absence of stress based on the signals reactivity to each apneic spell. The classification shows that stress can be detected with an area under the curve of 0.94 and a misclassification error of 19.23%. These results were obtained via SpO2 dips and EEG regularity. These findings suggest that stress deepens the physiological reaction to apneas, which could ultimately impact the neurological and behavioral development.
ER  - 


TY  - CONF
TI  - Non-Contact Heart Rate Monitoring in Neonatal Intensive Care Unit using RGB Camera
T2  - 2020 42nd Annual International Conference of the IEEE Engineering in Medicine & Biology Society (EMBC)
SP  - 5822
EP  - 5825
AU  - Q. Chen
AU  - X. Jiang
AU  - X. Liu
AU  - C. Lu
AU  - L. Wang
AU  - W. Chen
PY  - 2020
KW  - Pediatrics
KW  - Heart rate
KW  - Monitoring
KW  - Electrocardiography
KW  - Video recording
KW  - Cameras
KW  - Real-time systems
DO  - 10.1109/EMBC44109.2020.9175651
JO  - 2020 42nd Annual International Conference of the IEEE Engineering in Medicine & Biology Society (EMBC)
IS  - 
SN  - 2694-0604
VO  - 
VL  - 
JA  - 2020 42nd Annual International Conference of the IEEE Engineering in Medicine & Biology Society (EMBC)
Y1  - 20-24 July 2020
AB  - Heart rate (HR) measurement is crucial for newborn infant monitoring in the neonatal intensive care unit (NICU). The widely used contact HR measurement methods based on electrocardiography (ECG) and photoplethysmography (PPG) signals can lead to discomfort and possible skin irritation on neonates, which limit its application in NICU scenarios. In this work, we propose a non-contact HR monitoring method simply using a RGB camera. Eulerian video magnification (EVM) is employed to detect the subtle changes of neonatal faces results from blood circulation. The magnified signal is then transformed to the spectral domain to extract HR information. Compared with the widely investigated independent component analysis (ICA)-based HR measurement method using video recordings, the proposed method can achieve the real time HR measurement, which is a significant superiority in NICU neonatal monitoring. To the best of our knowledge, this is the first study to employ EVM algorithm in real time neonatal HR monitoring.
ER  - 


TY  - CONF
TI  - Length of Stay in the Neonatal ICU is Predictable using Heart Rate: An Opportunity for Optimizing Managed Care
T2  - 2021 43rd Annual International Conference of the IEEE Engineering in Medicine & Biology Society (EMBC)
SP  - 1601
EP  - 1604
AU  - X. I. Zhang
AU  - P. G. Menon
PY  - 2021
KW  - Heart rate
KW  - Pediatrics
KW  - Sensitivity
KW  - Databases
KW  - MIMICs
KW  - Predictive models
KW  - Data aggregation
DO  - 10.1109/EMBC46164.2021.9629847
JO  - 2021 43rd Annual International Conference of the IEEE Engineering in Medicine & Biology Society (EMBC)
IS  - 
SN  - 2694-0604
VO  - 
VL  - 
JA  - 2021 43rd Annual International Conference of the IEEE Engineering in Medicine & Biology Society (EMBC)
Y1  - 1-5 Nov. 2021
AB  - We explore the use of classification and regression models for predicting the length of stay (LoS) of neonatal patients in the intensive care unit (ICU), using heart rate (HR) time-series data of 7,758 patients from the MIMIC-IH database. We find that aggregated features of HR on the first full-day of in-patient stay after admission (i.e. the first day with a full 24-hour record for each patient) can be leveraged to classify LoS in excess of 10 days with 89% sensitivity and 59% specificity. As such, LoS as a continuous variable was also found to be statistically significantly correlated to aggregate HR data corresponding to the first full-day after admission.
ER  - 


TY  - JOUR
TI  - Early Detection of Late Onset Sepsis in Premature Infants Using Visibility Graph Analysis of Heart Rate Variability
T2  - IEEE Journal of Biomedical and Health Informatics
SP  - 1006
EP  - 1017
AU  - C. León
AU  - G. Carrault
AU  - P. Pladys
AU  - A. Beuchée
PY  - 2021
KW  - Heart rate variability
KW  - Pediatrics
KW  - Antibiotics
KW  - Feature extraction
KW  - Time series analysis
KW  - Biomedical measurement
KW  - Sociology
KW  - Heart rate variability
KW  - late onset sepsis
KW  - machine learning
KW  - predictive monitoring
KW  - premature infants
KW  - visibility graph
DO  - 10.1109/JBHI.2020.3021662
JO  - IEEE Journal of Biomedical and Health Informatics
IS  - 4
SN  - 2168-2208
VO  - 25
VL  - 25
JA  - IEEE Journal of Biomedical and Health Informatics
Y1  - April 2021
AB  - Objective: This study was designed to test the diagnostic value of visibility graph features derived from the heart rate time series to predict late onset sepsis (LOS) in preterm infants using machine learning. Methods: The heart rate variability (HRV) data was acquired from 49 premature newborns hospitalized in neonatal intensive care units (NICU). The LOS group consisted of patients who received more than five days of antibiotics, at least 72 hours after birth. The control group consisted of infants who did not receive antibiotics. HRV features in the days prior to the start of antibiotics (LOS group) or in a randomly selected period (control group) were compared against a baseline value calculated during a calibration period. After automatic feature selection, four machine learning algorithms were trained. All the tests were done using two variants of the feature set: one only included traditional HRV features, and the other additionally included visibility graph features. Performance was studied using area under the receiver operating characteristics curve (AUROC). Results: The best performance for detecting LOS was obtained with logistic regression, using the feature set including visibility graph features, with AUROC of 87.7% during the six hours preceding the start of antibiotics, and with predictive potential (AUROC above 70%) as early as 42 h before start of antibiotics. Conclusion: These results demonstrate the usefulness of introducing visibility graph indexes in HRV analysis for sepsis prediction in newborns. Significance: The method proposed the possibility of non-invasive, real-time monitoring of risk of LOS in a NICU setting.
ER  - 


TY  - CONF
TI  - Analysis of Heart Rate Variability Using Impulse Radio Ultra-wideband Radar in Neonatal Intensive Care Unit
T2  - 2019 IEEE SENSORS
SP  - 1
EP  - 4
AU  - W. H. Lee
AU  - J. Yoon Na
AU  - H. J. Lee
AU  - S. Hyun Kim
AU  - Y. -H. Lim
AU  - S. -H. Cho
AU  - H. -K. Park
AU  - S. H. Cho
PY  - 2019
KW  - IR-UWB Radar
KW  - Heart Rate Variability
KW  - Heart Rate
KW  - Neonatal Intensive Care Unit
DO  - 10.1109/SENSORS43011.2019.8956949
JO  - 2019 IEEE SENSORS
IS  - 
SN  - 2168-9229
VO  - 
VL  - 
JA  - 2019 IEEE SENSORS
Y1  - 27-30 Oct. 2019
AB  - The heart rate (HR) and heart rate variability (HRV) in newborns are influenced by clinical and pathological conditions such as gestational and postnatal ages, status of sleep, neonatal infections, seizure, and other variables. Using an impulse radio ultra-wideband (IR-UWB) radar system, we assessed the HR and analyzed the HRV successfully in both time and frequency domain on a neonate, compared to conventional electrocardiogram (ECG). To the best of our knowledge, this is the first study analyzing the HR and HRV in a neonatal intensive care unit (NICU) setting using non-contact IR-UWB radar.
ER  - 


TY  - CONF
TI  - Lomb algorithm versus fast fourier transform in heart rate variability analyses of pain in premature infants
T2  - 2016 38th Annual International Conference of the IEEE Engineering in Medicine and Biology Society (EMBC)
SP  - 944
EP  - 947
AU  - A. Delane
AU  - J. Bohórquez
AU  - S. Gupta
AU  - M. Schiavenato
PY  - 2016
DO  - 10.1109/EMBC.2016.7590857
JO  - 2016 38th Annual International Conference of the IEEE Engineering in Medicine and Biology Society (EMBC)
IS  - 
SN  - 1558-4615
VO  - 
VL  - 
JA  - 2016 38th Annual International Conference of the IEEE Engineering in Medicine and Biology Society (EMBC)
Y1  - 16-20 Aug. 2016
AB  - Heart rate variability analysis is a promising method for measuring pain in premature infants. The Lomb algorithm was adapted and compared with fast Fourier transform (FFT) for the purposes of PSD estimation. Both FFT and the Lomb algorithm had similar low frequency (LF) estimation error rates. However, the Lomb algorithm had a significant smaller error rate than FFT when estimating high frequency (HF). In addition, the ECG signals of two premature infants in the newborn intensive care unit were analyzed while undergoing a routine heel stick, a common painful procedure. The Lomb algorithm performed as expected marking a decrease in both LF and HF power in the presence of pain.
ER  - 


TY  - CONF
TI  - Assessment of Air-Oxygen Blender and Flow Meter Setup in Neonatal Intensive Care Units
T2  - 2020 42nd Annual International Conference of the IEEE Engineering in Medicine & Biology Society (EMBC)
SP  - 5154
EP  - 5157
AU  - J. Dion
AU  - E. -P. Sosnowski
AU  - T. Mirembe
PY  - 2020
KW  - Flowmeters
KW  - Pediatrics
KW  - Medical treatment
KW  - Biomedical measurement
KW  - Hazards
KW  - Oxygen
KW  - Testing
DO  - 10.1109/EMBC44109.2020.9176561
JO  - 2020 42nd Annual International Conference of the IEEE Engineering in Medicine & Biology Society (EMBC)
IS  - 
SN  - 2694-0604
VO  - 
VL  - 
JA  - 2020 42nd Annual International Conference of the IEEE Engineering in Medicine & Biology Society (EMBC)
Y1  - 20-24 July 2020
AB  - Oxygen therapy is provided in neonatal intensive care units to prevent and treat neonatal hypoxia. This treatment is essential for the physiological development and survival of neonates with respiratory dysfunctions. One method of providing oxygen therapy involves the use of a simple face mask to deliver oxygen-enriched medical air. In these systems, a flow meter is used to adjust the volumetric flow rate of the gas between 5 to 15 L/min. If the flow rate falls below 5 L/min, there is a risk for exhaled carbon dioxide to accumulate in the mask and cause hypercapnia. Several potential hazards have been identified in the configuration of these oxygen therapy systems in neonatal intensive care units that can result in a decrease of flow rate measurement accuracy: the use of an oxygen flow meter to deliver a mixed gas, the orientation of how the flow meter is installed, and a decrease in pressure due to the use of junctions and medical gas hoses. With reduced measurement accuracy at low flow rate settings, clinical users may not be aware that flow rate may drop below 5 L/min. Furthermore, inconsistencies in physical set-up and labelling may result in the wrong gas being delivered to a neonatal patient. To ensure that patient safety is maintained in neonatal intensive care units, a best practice recommendation is provided to address these potential hazards.
ER  - 


TY  - CONF
TI  - A telemonitoring service supporting preterm newborns care in a neonatal intensive care unit
T2  - 2017 IEEE 3rd International Forum on Research and Technologies for Society and Industry (RTSI)
SP  - 1
EP  - 6
AU  - E. Losiouk
AU  - G. Lanzola
AU  - A. Galderisi
AU  - D. Trevisanuto
AU  - G. M. Steil
AU  - A. Facchinetti
AU  - C. Cobelli
PY  - 2017
KW  - Monitoring
KW  - Pediatrics
KW  - Sugar
KW  - Medical services
KW  - Servers
KW  - Real-time systems
KW  - Biomedical monitoring
KW  - Remote Patient Monitoring System
KW  - Mobile App for Healthcare
KW  - Bluetooth Low Energy
KW  - Glycaemia Sensor
DO  - 10.1109/RTSI.2017.8065890
JO  - 2017 IEEE 3rd International Forum on Research and Technologies for Society and Industry (RTSI)
IS  - 
SN  - 
VO  - 
VL  - 
JA  - 2017 IEEE 3rd International Forum on Research and Technologies for Society and Industry (RTSI)
Y1  - 11-13 Sept. 2017
AB  - Glucose concentration in blood, better known as glycemia, is a very underestimated physiological parameter in neonatal intensive care units. Its value is currently monitored by performing few measurements per day, acquired through heel pricks or arterial samplings. Unfortunately, the frequency of those samplings is quite low in preterm newborns, who are very low birth weight infants, due to their fragility. As a result, hyper-or hypo-glycemia events occurring between two separate measurements remain often unnoticed. A medical research group working at the University Hospital of Padova already proved the clinical benefits of continuous glucose monitoring for preterm newborns hospitalized in the neonatal intensive care unit. However, glucose data are still sampled through individual devices that are not integrated into a central monitoring system. Thus the health care staff has to visit regularly the cradles, watch the glycemia trends and pay attention to alarms. Our contribution deals with the implementation of a system based on mobile technologies that sends the data acquired through commercial glucometers to a central database, so that they become available in real time for the staff in the ward room. Moreover, we also integrated into that system an algorithm described in the literature for recommending the most appropriate glucose infusion rates based on the last readings of the patient. The system runs on an Android device and has been successfully tested in two different clinical trials involving twelve and five patients respectively.
ER  - 


TY  - CONF
TI  - Development of a System for the Assessment of Heart Rate Variability in the NICU
T2  - 2013 29th Southern Biomedical Engineering Conference
SP  - 25
EP  - 26
AU  - M. Schiavenato
AU  - C. Oliu
AU  - E. Bello
AU  - J. Bohórquez
AU  - N. Claure
PY  - 2013
KW  - Heart rate variability
KW  - Electrocardiography
KW  - Pediatrics
KW  - Band-pass filters
KW  - Finite impulse response filters
KW  - Real-time systems
KW  - Monitoring
DO  - 10.1109/SBEC.2013.21
JO  - 2013 29th Southern Biomedical Engineering Conference
IS  - 
SN  - 
VO  - 
VL  - 
JA  - 2013 29th Southern Biomedical Engineering Conference
Y1  - 3-5 May 2013
AB  - Heart rate variability (HRV) analysis is used to examine morbidity and mortality in premature neonates. We developed a system to acquire and analyze full frequency spectrum HRV based on ECG signal to identify frequency ranges associated with responses to "normal care" of the NICU neonate. The system will allow real-time monitoring of specific frequency ranges at the bedside. Twenty NICU newborns were enrolled under University of Miami IRB approved protocol. Infants were recorded before, during and after procedures associated with normal NICU care. ECG signals were sampled from analog output from a standard bedside monitor using a custom interface based in an Arduino system. Interface was connected to a computer running a LabView program for real-time process. Pam-Tompkins QRS detection algorithm was tuned to spectral characteristics of the preterm ECG signal; HRV computation was done using the Lomb-Scargle algorithm. ECG acquisition was safe, reliable and appropriate for HRV computation. 1186 minutes of ECG were sampled at 1000SPS and processed. The QRS detection algorithm was reliable, requiring minor intervention to eliminate artifacts. HRV computation using non-uniformly spaced samples was appropriate for ECG analysis. HRV can be used in real time to monitor neonatal response to normal care.
ER  - 


TY  - CONF
TI  - Towards continuous monitoring of pulse rate in neonatal intensive care unit with a webcam
T2  - 2014 36th Annual International Conference of the IEEE Engineering in Medicine and Biology Society
SP  - 3817
EP  - 3820
AU  - L. K. Mestha
AU  - S. Kyal
AU  - B. Xu
AU  - L. E. Lewis
AU  - V. Kumar
PY  - 2014
KW  - Pediatrics
KW  - Monitoring
KW  - Videos
KW  - Biomedical imaging
KW  - Cameras
KW  - Skin
KW  - Tracking
DO  - 10.1109/EMBC.2014.6944455
JO  - 2014 36th Annual International Conference of the IEEE Engineering in Medicine and Biology Society
IS  - 
SN  - 1558-4615
VO  - 
VL  - 
JA  - 2014 36th Annual International Conference of the IEEE Engineering in Medicine and Biology Society
Y1  - 26-30 Aug. 2014
AB  - We describe a novel method to monitor pulse rate (PR) on a continuous basis of patients in a neonatal intensive care unit (NICU) using videos taken from a high definition (HD) webcam. We describe algorithms that determine PR from videoplethysmographic (VPG) signals extracted from multiple regions of interest (ROI) simultaneously available within the field of view of the camera where cardiac signal is registered. We detect motion from video images and compensate for motion artifacts from each ROI. Preliminary clinical results are presented on 8 neonates each with 30 minutes of uninterrupted video. Comparisons to hospital equipment indicate that the proposed technology can meet medical industry standards and give improved patient comfort and ease of use for practitioners when instrumented with proper hardware.
ER  - 


TY  - JOUR
TI  - Multichannel Esophageal Heart Rate Monitoring of Preterm Infants
T2  - IEEE Transactions on Biomedical Engineering
SP  - 1903
EP  - 1912
AU  - P. Simmen
AU  - S. Kreuzer
AU  - M. Thomet
AU  - L. Suter
AU  - B. Jesacher
AU  - P. -A. Tran
AU  - A. Haeberlin
AU  - S. Schulzke
AU  - K. Jost
AU  - T. Niederhauser
PY  - 2021
KW  - Electrodes
KW  - Electrocardiography
KW  - Monitoring
KW  - Pediatrics
KW  - Heart rate
KW  - Electron tubes
KW  - Skin
KW  - Esophageal electrocardiogram (ECG)
KW  - neonatal intensive care unit (NICU)
KW  - gastric tube
KW  - heartbeat detection
KW  - heart rate monitoring
DO  - 10.1109/TBME.2020.3030162
JO  - IEEE Transactions on Biomedical Engineering
IS  - 6
SN  - 1558-2531
VO  - 68
VL  - 68
JA  - IEEE Transactions on Biomedical Engineering
Y1  - June 2021
AB  - Objective: Autonomic dysregulation in preterm infants requires continuous monitoring of vital signs such as heart rate over days to months. Unfortunately, common surface electrodes are prone to electrocardiography (ECG) signal artifacts and cause serious skin irritations during long-term use. In contrast, esophageal ECG is known to be very sensitive due to the proximity of electrodes and heart and insensitive to external influences. This study addresses if multichannel esophageal ECG qualifies for heart rate monitoring in preterm infants. Methods: We recorded esophageal leads with a multi-electrode gastric feeding tube in a clinical study with 13 neonates and compared the heartbeat detection performance with standard surface leads. A computationally simple and versatile ECG wave detection algorithm was used. Results: Multichannel esophageal ECG manifested heartbeat sensitivity and positive predictive value greater than 98.5% and significant less false negative (FN) ECG waves as compared to surface ECG due to site-typical electrode motion artifacts. False positive bradycardia as indicated with more than 13 consecutive FN ECG waves was equally expectable in esophageal and surface channels. No adverse events were reported for the multi-electrode gastric feeding tube. Conclusion: Heart rate monitoring of preterm infants with multiple esophageal electrodes is considered as feasible and reliable. Less signal artifacts will improve the detection of bradycardia, which is crucial for immediate interventions, and reduce alarm fatigue. Significance: Due to the possibility to integrate the multichannel ECG into a gastric feeding tube and meanwhile omit harmful skin electrodes, the presented system has great potential to facilitate future intensive care of preterm infants.
ER  - 


TY  - CONF
TI  - Transforming artifact to signal: A wavelet-based algorithm for quantifying neonatal movement
T2  - 2014 36th Annual International Conference of the IEEE Engineering in Medicine and Biology Society
SP  - 5466
EP  - 5469
AU  - I. Zuzarte
AU  - C. Temple
AU  - P. Indic
AU  - D. Paydarfar
PY  - 2014
KW  - Pediatrics
KW  - Educational institutions
KW  - Biomedical monitoring
KW  - Standards
KW  - Nervous system
KW  - Correlation
KW  - Wavelet transforms
DO  - 10.1109/EMBC.2014.6944863
JO  - 2014 36th Annual International Conference of the IEEE Engineering in Medicine and Biology Society
IS  - 
SN  - 1558-4615
VO  - 
VL  - 
JA  - 2014 36th Annual International Conference of the IEEE Engineering in Medicine and Biology Society
Y1  - 26-30 Aug. 2014
AB  - In neonatal research, physiological signals are often degraded by an artifact generated by movement of the infant. Portions of these movement embedded signals are commonly excluded in the analysis of the relevant physiological signal. However, movement may be a significant marker of physiological development of the infant. Here we present results from a wavelet-based algorithm that quantifies neonatal movement, using recordings from the pulse plethysmograph. We suggest that movement-induced artifactual signal can yield important physiological information regarding neonatal physiology.
ER  - 


TY  - CONF
TI  - Assessment of quality of ECG for accurate estimation of Heart Rate Variability in newborns
T2  - 2015 37th Annual International Conference of the IEEE Engineering in Medicine and Biology Society (EMBC)
SP  - 5863
EP  - 5866
AU  - S. Gholinezhadasnefestani
AU  - A. Temko
AU  - N. Stevenson
AU  - G. Boylan
AU  - G. Lightbody
AU  - W. Marnane
PY  - 2015
KW  - Electrocardiography
KW  - Feature extraction
KW  - Pediatrics
KW  - Heart rate variability
KW  - Standards
KW  - Electroencephalography
KW  - Reliability
DO  - 10.1109/EMBC.2015.7319725
JO  - 2015 37th Annual International Conference of the IEEE Engineering in Medicine and Biology Society (EMBC)
IS  - 
SN  - 1558-4615
VO  - 
VL  - 
JA  - 2015 37th Annual International Conference of the IEEE Engineering in Medicine and Biology Society (EMBC)
Y1  - 25-29 Aug. 2015
AB  - Heart Rate Variability has been recently used to determine the severity of Hypoxic Ischemic Encephalopathy in neonates. However, it was shown that ECG and subsequently Instantaneous Heart Rate can be heavily corrupted by artefacts which have to be manually removed. This work analyses a set of features to assess their sensitivity to normal and corrupted ECG in newborns. Specifically, the IHR signal is obtained by detecting R-Peaks using the Pan-Tompkins algorithm. Four features are extracted from both ECG and IHR signal using various temporal resolutions to discriminate normal and corrupted signal. The performance of these features in discrimination is then assessed using statistical tests.
ER  - 


TY  - JOUR
TI  - Assessment of Signal Processing Methods for Measuring the Respiratory Rate in the Neonatal Intensive Care Unit
T2  - IEEE Journal of Biomedical and Health Informatics
SP  - 2335
EP  - 2346
AU  - J. Jorge
AU  - M. Villarroel
AU  - S. Chaichulee
AU  - G. Green
AU  - K. McCormick
AU  - L. Tarassenko
PY  - 2019
KW  - Pediatrics
KW  - Electrocardiography
KW  - Monitoring
KW  - Biomedical monitoring
KW  - Manuals
KW  - Informatics
KW  - Electrical impedance pneumography
KW  - electrocardiogram
KW  - NICU
KW  - paediatrics
KW  - physiological monitoring
KW  - photoplethysmogram
KW  - respiratory rate
DO  - 10.1109/JBHI.2019.2898273
JO  - IEEE Journal of Biomedical and Health Informatics
IS  - 6
SN  - 2168-2208
VO  - 23
VL  - 23
JA  - IEEE Journal of Biomedical and Health Informatics
Y1  - Nov. 2019
AB  - Knowledge of the pathological instabilities in the breathing pattern can provide valuable insights into the cardiorespiratory status of the critically-ill infant as well as their maturation level. This paper is concerned with the measurement of respiratory rate in premature infants. We compare the rates estimated from the chest impedance pneumogram, the ECG-derived respiratory rhythms, and the PPG-derived respiratory rhythms against those measured in the reference standard of breath detection provided by attending clinical staff during 165 manual breath counts. We demonstrate that accurate RR estimates can be produced from all sources for RR in the 40–80 bpm (breaths per min) range. We also conclude that the use of indirect methods based on the ECG or the PPG poses a fundamental challenge in this population due to their poor behavior at fast breathing rates (upward of 80 bpm).
ER  - 


TY  - JOUR
TI  - Mimo Pillow—An Intelligent Cushion Designed With Maternal Heart Beat Vibrations for Comforting Newborn Infants
T2  - IEEE Journal of Biomedical and Health Informatics
SP  - 979
EP  - 985
AU  - W. Chen
AU  - S. B. Oetomo
AU  - D. Tetteroo
AU  - F. Versteegh
AU  - T. Mamagkaki
AU  - M. Serras Pereira
AU  - L. Janssen
AU  - A. van Meurs
PY  - 2015
KW  - Pediatrics
KW  - MIMO
KW  - Heart beat
KW  - Sensors
KW  - Pain
KW  - Vibrations
KW  - Switches
KW  - Bonding
KW  - comforting solution
KW  - heartbeat
KW  - preterm neonates
KW  - user-centered design
DO  - 10.1109/JBHI.2014.2349153
JO  - IEEE Journal of Biomedical and Health Informatics
IS  - 3
SN  - 2168-2208
VO  - 19
VL  - 19
JA  - IEEE Journal of Biomedical and Health Informatics
Y1  - May 2015
AB  - Premature infants are subject to numerous interventions ranging from a simple diaper change to surgery while residing in neonatal intensive care units. These neonates often suffer from pain, distress, and discomfort during the first weeks of their lives. Although pharmacological pain treatment often is available, it cannot always be applied to relieve a neonate from pain or discomfort. This paper describes a nonpharmacological solution, called Mimo, which provides comfort through mediation of a parent's physiological features to the distressed neonate via an intelligent pillow system embedded with sensing and actuating functions. We present the design, the implementation, and the evaluation of the prototype. Clinical tests at Máxima Medical Center in the Netherlands show that among the nine of ten infants who showed discomfort following diaper change, a shorter recovery time to baseline skin conductance analgesimeter values could be measured when the maternal heartbeat vibration in the Mimo was switched ON and in seven of these ten a shorter crying time was measured.
ER  - 


TY  - CONF
TI  - Video-Based Neonatal Motion Detection
T2  - 2020 42nd Annual International Conference of the IEEE Engineering in Medicine & Biology Society (EMBC)
SP  - 6135
EP  - 6138
AU  - Y. S. Dosso
AU  - S. Aziz
AU  - S. Nizami
AU  - K. Greenwood
AU  - J. Harrold
AU  - J. R. Green
PY  - 2020
KW  - Videos
KW  - Optical flow
KW  - Motion detection
KW  - Feature extraction
KW  - Monitoring
KW  - Pediatrics
KW  - Cameras
DO  - 10.1109/EMBC44109.2020.9175354
JO  - 2020 42nd Annual International Conference of the IEEE Engineering in Medicine & Biology Society (EMBC)
IS  - 
SN  - 2694-0604
VO  - 
VL  - 
JA  - 2020 42nd Annual International Conference of the IEEE Engineering in Medicine & Biology Society (EMBC)
Y1  - 20-24 July 2020
AB  - Newborns admitted to the neonatal intensive care unit (NICU) require a high level of care due to their precarious condition. Nurses typically monitor their vital signs continuously using wearable sensors such as electrocardiogram (ECG) electrodes placed on their chest and a pulse oximeter on a limb. When the patient moves, this can cause motion artifacts on one or more physiologic signals, potentially resulting in a false alarm on the patient monitor. We therefore propose a motion detection algorithm to mitigate these alarms by providing context. Using a camera positioned above the crib or overhead warming bed, we recorded videos from six patients and annotated all patient movements. These data were used to train and evaluate two different approaches for non-contact motion detection. Results were stronger for the optical flow technique than for the long short-term memory network approach. This represents a challenging problem due to variable lighting, patient clothing and bed coverings, and the complex clinical environment in the NICU.
ER  - 


TY  - CONF
TI  - Domain Adaptation for Heart Rate Extraction in the Neonatal Intensive Care Unit
T2  - 2020 IEEE International Conference on Bioinformatics and Biomedicine (BIBM)
SP  - 1082
EP  - 1086
AU  - D. Malafaya
AU  - S. Domingues
AU  - H. P. Oliveira
PY  - 2020
KW  - Heart rate
KW  - Pediatrics
KW  - Monitoring
KW  - Sensors
KW  - Tools
KW  - Color
KW  - Standards
KW  - contactless vital sign extraction
KW  - remote Photoplethysmography
KW  - Neonatal Intensive Care Unit
DO  - 10.1109/BIBM49941.2020.9313123
JO  - 2020 IEEE International Conference on Bioinformatics and Biomedicine (BIBM)
IS  - 
SN  - 
VO  - 
VL  - 
JA  - 2020 IEEE International Conference on Bioinformatics and Biomedicine (BIBM)
Y1  - 16-19 Dec. 2020
AB  - Conventionally, vital sign monitoring for neonatal infants inside the Neonatal Intensive Care Unit is performed via probes affixed to their skin. However, such instruments may cause damage to the epidermis and increase the risk of infection as well as promote discomfort to the infant. As an alternative to traditional means of monitoring heart rate, remote Photoplethysmography techniques have been surging among the scientific community. These techniques have been vastly explored for adult subjects but not for neonatal infants, who would greatly benefit from such applications. This study aims at developing a regular consumer camera-based framework for continuous and contactless extraction of the heart rate in adult subjects in challenging conditions and investigating the tool's ability to adapt to a new domain which consists of newborn subjects and the real-world conditions of a Neonatal Intensive Care Unit.
ER  - 


TY  - CONF
TI  - Hugsy: A Comforting Solution for Preterm Neonates Designed to Enhance Parent-Child Bonding
T2  - 2017 IEEE/ACM International Conference on Connected Health: Applications, Systems and Engineering Technologies (CHASE)
SP  - 177
EP  - 184
AU  - S. Claes
AU  - M. C. Guerra
AU  - J. Du
AU  - L. M. Smits
AU  - D. Kommers
AU  - S. B. Oetomo
PY  - 2017
KW  - Pediatrics
KW  - Pain
KW  - Stress
KW  - Hospitals
KW  - Heart rate variability
KW  - Physiology
KW  - Bonding
KW  - Preterm neonates
KW  - comforting solution
KW  - bonding
KW  - heartbeat
KW  - aromatherapy
KW  - positioning
KW  - swaddling
KW  - user-centered design
DO  - 10.1109/CHASE.2017.76
JO  - 2017 IEEE/ACM International Conference on Connected Health: Applications, Systems and Engineering Technologies (CHASE)
IS  - 
SN  - 
VO  - 
VL  - 
JA  - 2017 IEEE/ACM International Conference on Connected Health: Applications, Systems and Engineering Technologies (CHASE)
Y1  - 17-19 July 2017
AB  - Premature neonates frequently need to spend several weeks or months in a Neonatal Intensive Care Unit (NICU). These neonates will experience a significant amount of pain, stress and discomfort during their hospital stay due to various medical interventions they will receive ranging from feeding to surgery. Although pharmacological pain treatments are available, often they are not suited for relieving of day-to-day discomfort and pain. Evidence is accumulating in the effectiveness of non-pharmacological interventions to relieve pain and discomfort for premature neonates, for example: kangaroo care, facilitated tucking, and aromatherapy. This paper describes a new non-pharmacological comforting solution that combines various non-pharmacological interventions in a holistic way to provide comfort to neonates. The proposed solution, Hugsy, facilitates kangaroo care moments, and simulates the kangaroo care experience within the incubator by providing the neonate with a parent's unique smell, heartbeat, and feeling of support. We discuss the design and application of the solution, as well as the clinical study conducted with the first prototypes. Results indicate the Hugsy is a promising solution for comforting premature neonates and enhancing parent-child bonding.
ER  - 


TY  - CONF
TI  - A novel measurement technique for the assessment of best positive end-expiratory pressure in newborn patient
T2  - 2020 IEEE International Symposium on Medical Measurements and Applications (MeMeA)
SP  - 1
EP  - 5
AU  - P. Marchionni
AU  - A. Galli
AU  - V. P. Carnielli
AU  - L. Scalise
PY  - 2020
KW  - Heart rate
KW  - Pediatrics
KW  - Ventilators
KW  - Pulse measurements
KW  - Pulmonary diseases
KW  - Ventilation
KW  - Pulse oximetry
KW  - Preterm
KW  - Mechanical ventilation
KW  - Pulse-Oximetry
KW  - PEEP
KW  - SpO2
DO  - 10.1109/MeMeA49120.2020.9137151
JO  - 2020 IEEE International Symposium on Medical Measurements and Applications (MeMeA)
IS  - 
SN  - 
VO  - 
VL  - 
JA  - 2020 IEEE International Symposium on Medical Measurements and Applications (MeMeA)
Y1  - 1 June-1 July 2020
AB  - More than 10 million of infants born prematurely each year in the word. In case of a preterm delivery, there is a dramatic physiological transition from fetal to neonatal life often associated to some infant insufficiencies and/or pathologies. Respiratory diseases, such as distress syndrome and bronchopulmonary dysplasia, are common reasons for admission to a neonatal unit. In order to replace spontaneous breathing and to restore a physiologic gas exchanges, mechanical ventilation (MV) is very often required also in order to evaluate the degree of the insufficiency and/or of the diseases. To control the MV parameters, and the positive end-respiratory pressure, pulse oximetry is the leading instrumentation allowing the measurement of the saturation of the oxygen (SpO2) molecules linked to the hemoglobin in the infant blood. The aim of this paper is to present a novel approach for the assessment of the best positive end-expiratory pressure (PEEP) values using pulse oximetry. Tests have been conducted on a small cohort of 5 infants. Subjects have been monitored using a Computer Aided Work for a period of 4 hours; SpO2, HR (heart rate), FiO2 (fraction of inhale oxygen) and PIP (peak inspiratory pressure) have been simultaneously acquired. Results show that, in average, max SpO2 values are obtained with a PEEP value of 8 mmH2O. Even if the number of subjects used in this study is limited to derive final conclusions, the prospective are extremely interesting in terms of optimal patient treatments.
ER  - 


TY  - JOUR
TI  - Predicting Bradycardia in Preterm Infants Using Point Process Analysis of Heart Rate
T2  - IEEE Transactions on Biomedical Engineering
SP  - 2300
EP  - 2308
AU  - A. H. Gee
AU  - R. Barbieri
AU  - D. Paydarfar
AU  - P. Indic
PY  - 2017
KW  - Pediatrics
KW  - Heart rate variability
KW  - Probability distribution
KW  - Electrocardiography
KW  - Maximum likelihood estimation
KW  - Bradycardia
KW  - heart rate variability
KW  - interbeat intervals
KW  - point process
KW  - prediction
KW  - preterm infants
DO  - 10.1109/TBME.2016.2632746
JO  - IEEE Transactions on Biomedical Engineering
IS  - 9
SN  - 1558-2531
VO  - 64
VL  - 64
JA  - IEEE Transactions on Biomedical Engineering
Y1  - Sept. 2017
AB  - Objective: Episodes of bradycardia are common and recur sporadically in preterm infants, posing a threat to the developing brain and other vital organs. We hypothesize that bradycardias are a result of transient temporal destabilization of the cardiac autonomic control system and that fluctuations in the heart rate signal might contain information that precedes bradycardia. We investigate infant heart rate fluctuations with a novel application of point process theory. Methods: In ten preterm infants, we estimate instantaneous linear measures of the heart rate signal, use these measures to extract statistical features of bradycardia, and propose a simplistic framework for prediction of bradycardia. Results: We present the performance of a prediction algorithm using instantaneous linear measures (mean area under the curve = 0.79 ± 0.018) for over 440 bradycardia events. The algorithm achieves an average forecast time of 116 s prior to bradycardia onset (FPR = 0.15). Our analysis reveals that increased variance in the heart rate signal is a precursor of severe bradycardia. This increase in variance is associated with an increase in power from low content dynamics in the LF band (0.04-0.2 Hz) and lower multiscale entropy values prior to bradycardia. Conclusion: Point process analysis of the heartbeat time series reveals instantaneous measures that can be used to predict infant bradycardia prior to onset. Significance: Our findings are relevant to risk stratification, predictive monitoring, and implementation of preventative strategies for reducing morbidity and mortality associated with bradycardia in neonatal intensive care units.
ER  - 


TY  - JOUR
TI  - Design of an Integrated Wearable Multi-Sensor Platform Based on Flexible Materials for Neonatal Monitoring
T2  - IEEE Access
SP  - 23732
EP  - 23747
AU  - H. Chen
AU  - S. Bao
AU  - C. Lu
AU  - L. Wang
AU  - J. Ma
AU  - P. Wang
AU  - H. Lu
AU  - F. Shu
AU  - S. Bambang Oetomo
AU  - W. Chen
PY  - 2020
KW  - Pediatrics
KW  - Monitoring
KW  - Electrocardiography
KW  - Electrodes
KW  - Biomedical monitoring
KW  - Intelligent sensors
KW  - Neonatal monitoring
KW  - wearable sensor
KW  - flexible materials
KW  - electrocardiograph (ECG)
KW  - respiration
DO  - 10.1109/ACCESS.2020.2970469
JO  - IEEE Access
IS  - 
SN  - 2169-3536
VO  - 8
VL  - 8
JA  - IEEE Access
Y1  - 2020
AB  - For infants admitted at neonatal intensive care unit, the continuous monitoring of health parameters is critical for their optimal treatment and outcomes. So it&#x2019;s crucial to provide proper treatment, accurate and comfortable monitoring conditions for newborn infants. In this paper, we propose wearable sensor systems integrated with flexible material based non-invasive sensors for neonatal monitoring. The system aims at providing reliable vital signs monitoring as well as comfortable clinical environments for neonatal care. The system consists of a smart vest and a cloud platform. In the smart vest, a novel stretching sensor based on Polydimethylsiloxane-Graphene (PDMS-Graphene) compound is created to detect newborns&#x2019; respiration signal; textile-based dry electrodes are developed to measure Electrocardiograph (ECG) signals; inertial measurement units (IMUs) are embedded to obtain movement information including accelerated speed and angular velocity of newborn wrists. Experiments were conducted to systematically test the sensing related characteristics of the aforementioned flexible materials and the performance of the proposed multi-sensor platform. The results show that the proposed system can achieve high quality signals. The wearable sensor platform is promising for continuous long term monitoring of neonates. The multi-modal physiological and behavioral signals measured by the platform can be further processed for clinical decision support on the neonatal health status.
ER  - 


TY  - CONF
TI  - Wireless Data Acquisition System For Vital Sign Monitoring of Neonates
T2  - International Conference on Computing and Communication Technologies
SP  - 1
EP  - 4
AU  - O. M. Sumathi
AU  - M. Malini
AU  - T. Vikram
PY  - 2014
KW  - Pediatrics
KW  - Monitoring
KW  - Wireless sensor networks
KW  - Wireless communication
KW  - Temperature sensors
KW  - Temperature measurement
KW  - Biomedical monitoring
KW  - Zigbee
KW  - Arduino
KW  - Wireless transmission
KW  - Data Acquisition
KW  - Neonatal
DO  - 10.1109/ICCCT2.2014.7066734
JO  - International Conference on Computing and Communication Technologies
IS  - 
SN  - 
VO  - 
VL  - 
JA  - International Conference on Computing and Communication Technologies
Y1  - 11-13 Dec. 2014
AB  - Health monitoring is crucial for the survival of the ill and fragile infants admitted at the neonatal intensive care unit (NICU) in a hospital. However, the adhesive electrodes and wires used for monitoring cause discomfort to such patients and hamper the parent-child interaction. In this paper we propose the application of wireless transmission technology for neonatal monitoring at NICU. To achieve the requirements of wireless data acquisition for physiological monitoring, a design approach based on Zigbee technology is proposed in this paper. This approach integrates the Arduino based microcontroller ATMEGA 328P, which acts as a sensor node with the wireless Zigbee module. It realizes the function of data acquisition, signal processing and wireless transmission. It can also communicate with peripheral devices via serial ports to monitor the vital sign parameters using LCD display. It changes the traditional wired medical care system into a wireless and reduces cable connections between the patient and monitoring device. The system can enable infants to be tested in a more comfortable environment thus improving the quality of medical care. The module is simple less expensive and consumes less power. It is suitable for developing family oriented portable medical equipment. The system has been tested on adult subjects and need to be tested on neonatal subjects.
ER  - 


TY  - JOUR
TI  - Predicting Neonatal Sepsis Using Features of Heart Rate Variability, Respiratory Characteristics, and ECG-Derived Estimates of Infant Motion
T2  - IEEE Journal of Biomedical and Health Informatics
SP  - 681
EP  - 692
AU  - R. Joshi
AU  - D. Kommers
AU  - L. Oosterwijk
AU  - L. Feijs
AU  - C. van Pul
AU  - P. Andriessen
PY  - 2020
KW  - Pediatrics
KW  - Heart rate variability
KW  - Monitoring
KW  - Antibiotics
KW  - Computer crashes
KW  - Entropy
KW  - Prediction algorithms
KW  - Body movement
KW  - heart rate variability
KW  - lethargy
KW  - neonatal sepsis
KW  - predictive monitoring
KW  - respiratory characteristics
KW  - respiratory dynamics
DO  - 10.1109/JBHI.2019.2927463
JO  - IEEE Journal of Biomedical and Health Informatics
IS  - 3
SN  - 2168-2208
VO  - 24
VL  - 24
JA  - IEEE Journal of Biomedical and Health Informatics
Y1  - March 2020
AB  - This study in preterm infants was designed to characterize the prognostic potential of several features of heart rate variability (HRV), respiration, and (infant) motion for the predictive monitoring of late-onset sepsis (LOS). In a neonatal intensive care setting, the cardiorespiratory waveforms of infants with blood-culture positive LOS were analyzed to characterize the prognostic potential of 22 features for discriminating control from sepsis-state, using the Naive Bayes algorithm. Historical data of the subjects acquired from a period sufficiently before the clinical suspicion of LOS was used as control state, whereas data from the 24 h preceding the clinical suspicion of LOS were used as sepsis state (test data). The overall prognostic potential of all features was quantified at three-hourly intervals for the period corresponding to test data by calculating the area under the receiver operating characteristics curve. For the 49 infants studied, features of HRV, respiration, and movement showed characteristic changes in the hours leading up to the clinical suspicion of sepsis, namely, an increased propensity toward pathological heart rate decelerations, increased respiratory instability, and a decrease in spontaneous infant activity, i.e., lethargy. While features characterizing HRV and respiration can be used to probe the state of the autonomic nervous system, those characterizing movement probe the state of the motor system-dysregulation of both reflects an increased likelihood of sepsis. By using readily interpretable features derived from cardiorespiratory monitoring, opportunities for pre-emptively identifying and treating LOS can be developed.
ER  - 


TY  - JOUR
TI  - Automatic Detection of Epileptic Seizures in Neonatal Intensive Care Units Through EEG, ECG and Video Recordings: A Survey
T2  - IEEE Access
SP  - 138174
EP  - 138191
AU  - B. Olmi
AU  - L. Frassineti
AU  - A. Lanata
AU  - C. Manfredi
PY  - 2021
KW  - Pediatrics
KW  - Electroencephalography
KW  - Electrocardiography
KW  - Video recording
KW  - Training
KW  - Monitoring
KW  - Hospitals
KW  - Deep learning
KW  - ECG
KW  - EEG
KW  - HRV
KW  - machine learning
KW  - neonatal seizures
KW  - neonatal seizure detection
KW  - NICUs
KW  - NSD
KW  - video analysis
KW  - seizure detection
DO  - 10.1109/ACCESS.2021.3118227
JO  - IEEE Access
IS  - 
SN  - 2169-3536
VO  - 9
VL  - 9
JA  - IEEE Access
Y1  - 2021
AB  - In Neonatal Intensive Care Units (NICUs), the early detection of neonatal seizures is of utmost importance for a timely, effective and efficient clinical intervention. The continuous video electroencephalogram (v-EEG) is the gold standard for monitoring neonatal seizures, but it requires specialized equipment and expert staff available 24/24h. The purpose of this study is to present an overview of the main Neonatal Seizure Detection (NSD) systems developed during the last ten years that implement Artificial Intelligence techniques to detect and report the temporal occurrence of neonatal seizures. Expert systems based on the analysis of EEG, ECG and video recordings are investigated, and their usefulness as support tools for the medical staff in detecting and diagnosing neonatal seizures in NICUs is evaluated. EEG-based NSD systems show better performance than systems based on other signals. Recently ECG analysis, particularly the related HRV analysis, seems to be a promising marker of brain damage. Moreover, video analysis could be helpful to identify inconspicuous but pathological movements. This study highlights possible future developments of the NSD systems: a multimodal approach that exploits and combines the results of the EEG, ECG and video approaches and a system able to automatically characterize etiologies might provide additional support to clinicians in seizures diagnosis.
ER  - 


TY  - JOUR
TI  - Autoregressive Hidden Markov Models for the Early Detection of Neonatal Sepsis
T2  - IEEE Journal of Biomedical and Health Informatics
SP  - 1560
EP  - 1570
AU  - I. Stanculescu
AU  - C. K. I. Williams
AU  - Y. Freer
PY  - 2014
KW  - Pediatrics
KW  - Hidden Markov models
KW  - Monitoring
KW  - Biomedical monitoring
KW  - Heart rate
KW  - Blood
KW  - Data models
KW  - Autoregressive hidden Markov model (AR-HMM)
KW  - intensive care
KW  - neonatal sepsis
KW  - real-time inference
DO  - 10.1109/JBHI.2013.2294692
JO  - IEEE Journal of Biomedical and Health Informatics
IS  - 5
SN  - 2168-2208
VO  - 18
VL  - 18
JA  - IEEE Journal of Biomedical and Health Informatics
Y1  - Sept. 2014
AB  - Late onset neonatal sepsis is one of the major clinical concerns when premature babies receive intensive care. Current practice relies on slow laboratory testing of blood cultures for diagnosis. A valuable research question is whether sepsis can be reliably detected before the blood sample is taken. This paper investigates the extent to which physiological events observed in the patient's monitoring traces could be used for the early detection of neonatal sepsis. We model the distribution of these events with an autoregressive hidden Markov model (AR-HMM). Both learning and inference carefully use domain knowledge to extract the baby's true physiology from the monitoring data. Our model can produce real-time predictions about the onset of the infection and also handles missing data. We evaluate the effectiveness of the AR-HMM for sepsis detection on a dataset collected from the Neonatal Intensive Care Unit at the Royal Infirmary of Edinburgh.
ER  - 


TY  - JOUR
TI  - Big Data in Neonatal Intensive Care
T2  - Computer
SP  - 54
EP  - 59
AU  - C. McGregor
PY  - 2013
KW  - Data privacy
KW  - Biomedical monitoring
KW  - Real-time systems
KW  - Monitoring
KW  - Medical diagnostic imaging
KW  - Information management
KW  - Data handling
KW  - big data
KW  - neonatal intensive care
KW  - physiological data
KW  - clinical decision support systems
KW  - online health analytics
DO  - 10.1109/MC.2013.157
JO  - Computer
IS  - 6
SN  - 1558-0814
VO  - 46
VL  - 46
JA  - Computer
Y1  - June 2013
AB  - The effective use of big data within neonatal intensive care units has great potential to support a new wave of clinical discovery, leading to earlier detection and prevention of a wide range of deadly medical conditions. The Web extra at http://youtu.be/OIQBCboQs0g is a video in which author Carolyn McGregor expands on her article "Big Data in Neonatal Intensive Care" and discusses how the effective use of big data within neonatal intensive care units has great potential to support a new wave of clinical discovery, leading to earlier detection and prevention of a wide range of deadly medical conditions.
ER  - 


TY  - CONF
TI  - Optimal peripheral measurement point for the assessment of preterm patients in intensive care units
T2  - 2016 IEEE International Symposium on Medical Measurements and Applications (MeMeA)
SP  - 1
EP  - 6
AU  - I. Ercoli
AU  - L. Scalise
AU  - P. Marchionni
AU  - E. P. Tomasini
AU  - V. P. Carnielli
PY  - 2016
KW  - Temperature measurement
KW  - Temperature sensors
KW  - Pediatrics
KW  - Heating
KW  - Standards
KW  - Temperature distribution
KW  - Preterm patients
KW  - temperature measurement
KW  - body central temperature
DO  - 10.1109/MeMeA.2016.7533817
JO  - 2016 IEEE International Symposium on Medical Measurements and Applications (MeMeA)
IS  - 
SN  - 
VO  - 
VL  - 
JA  - 2016 IEEE International Symposium on Medical Measurements and Applications (MeMeA)
Y1  - 15-18 May 2016
AB  - In neonatal intensive care units many important vital signs are continuously measured in order to have a full monitoring of the patient. To this aim, cardiac rate, respiration activity, blood saturation, body temperature are extensively collected by contact sensors. Temperature, particularly in preterm infants, is a key quantity to be assessed if the aim is to verify the patient development and is/her capacity to regulate the body temperature. Presently, hospital cribs are equipped with large resistance thermometers (two or more); one for measuring temperature at the hepatic site and the second to assess temperature from peripheral sites (i.e. arms, legs). The aim of this paper is to identify the optimal measurement point for the assessment of the skin temperature in peripheral sites. The experimental procedure utilized is based on the use of a multi-point (6 sensing points) measurement system of the skin temperature and of the crib environmental temperature. In this study, 50 premature patients (mean gestation age 34 weeks and mean weight 1791 g) have been measured. Results demonstrate that from the measured data, it is possible to correctly identify the left hand as the measurement point presenting the smallest differences (<; 1.04°C), respect to the central body temperature values (measured in correspondence to the liver).
ER  - 


TY  - JOUR
TI  - NICUface: Robust Neonatal Face Detection in Complex NICU Scenes
T2  - IEEE Access
SP  - 62893
EP  - 62909
AU  - Y. S. Dosso
AU  - D. Kyrollos
AU  - K. J. Greenwood
AU  - J. Harrold
AU  - J. R. Green
PY  - 2022
KW  - Pediatrics
KW  - Face recognition
KW  - Face detection
KW  - Detectors
KW  - Skin
KW  - Manuals
KW  - Estimation
KW  - Face detection
KW  - neonatal dataset
KW  - NICU
KW  - complex care scenes
KW  - convolutional neural networks
KW  - face orientation
DO  - 10.1109/ACCESS.2022.3181167
JO  - IEEE Access
IS  - 
SN  - 2169-3536
VO  - 10
VL  - 10
JA  - IEEE Access
Y1  - 2022
AB  - The development of non-contact patient monitoring applications for the neonatal intensive care unit (NICU) is an active research area, particularly in facial video analysis. Recent studies have used facial video data to estimate vital signs, assess pain from facial expression, differentiate sleep-wake status, detect jaundice, and in face recognition. These applications depend on an accurate definition of the patient&#x2019;s face as a region of interest (ROI). Most studies have required manual ROI definition, while others have leveraged automated face detectors developed for adult patients, without systematic validation for the neonatal population. To overcome these issues, this paper first evaluates the state-of-the-art in face detection in the NICU setting. Finding that such methods often fail in complex NICU environments, we demonstrate how fine-tuning can increase neonatal face detector robustness, resulting in our NICUface models. A large and diverse neonatal dataset was gathered from actual patients admitted to the NICU across three studies and gold standard face annotations were completed. In comparison to state-of-the-art face detectors, our NICUface models address NICU-specific challenges such as ongoing clinical intervention, phototherapy lighting, occlusions from hospital equipment, etc. These analyses culminate in the creation of robust NICUface detectors with improvements on our most challenging neonatal dataset of &#x002B;36.14, &#x002B;35.86, and &#x002B;32.19 in AP30, AP50, and mAP respectively, relative to state-of-the-art CE-CLM, MTCNN, img2pose, RetinaFace, and YOLO5Face models. Face orientation estimation is also addressed, leading to an accuracy of 99.45&#x0025;. Fine-tuned NICUface models, gold-standard face annotation data, and the face orientation estimation method are also released here.
ER  - 


TY  - CONF
TI  - A Flexible Parental Engaged Consent Model for the Secondary Use of Their Infant’s Physiological Data in the Neonatal Intensive Care Context
T2  - 2017 IEEE International Conference on Healthcare Informatics (ICHI)
SP  - 502
EP  - 507
AU  - Y. Choi
AU  - C. McGregor
PY  - 2017
KW  - Pediatrics
KW  - Medical services
KW  - Biomedical monitoring
KW  - Data models
KW  - Big Data
KW  - Tools
KW  - Real-time systems
KW  - Consent
KW  - Big Data
KW  - Neonatal Intensive Care Unit
KW  - Patient Engagement
DO  - 10.1109/ICHI.2017.88
JO  - 2017 IEEE International Conference on Healthcare Informatics (ICHI)
IS  - 
SN  - 
VO  - 
VL  - 
JA  - 2017 IEEE International Conference on Healthcare Informatics (ICHI)
Y1  - 23-26 Aug. 2017
AB  - The secondary use of health data, especially the use of physiological data for research holds many opportunities for improving the current understanding of neonatal conditions. As a neonate is unable to provide their consent regarding participation in research studies, a substitute decision maker (SDM) must provide parental or legal guardian consent. However it has been well documented that there are many emotional, mental and physical challenges associated with the parental consent process in the neonatal intensive care unit (NICU). It is proposed that a flexible parental engaged consent model could help alleviate some of these issues by providing parents with the ability to choose and change their clinical engagement level preference for their infant's participation in research at their convenience at any point in time. In this paper, an extension to Service based Multidimensional Temporal Data Mining Framework (STDMn0) to allow for the functionality of flexible patient or surrogate consent is presented based on the use of a flexible consent model initially proposed by Heath [1]. This functionality is demonstrated via an example implementation for a generic retrospective research study in the NICU setting.
ER  - 


TY  - CONF
TI  - Wrist Based Wireless Vital Monitoring System for Continuous Assessment of Pre-term Neonates in NICU Environment
T2  - 2021 3rd International Conference on Electrical, Control and Instrumentation Engineering (ICECIE)
SP  - 1
EP  - 4
AU  - N. Sriraam
AU  - S. Gupta
AU  - T. S
AU  - P. GCM
PY  - 2021
KW  - Wrist
KW  - Wireless communication
KW  - Temperature measurement
KW  - Temperature sensors
KW  - Pediatrics
KW  - Patient monitoring
KW  - Prototypes
KW  - NICU
KW  - Preterm Neonates
KW  - Wearable
KW  - heart rate
KW  - wireless
DO  - 10.1109/ICECIE52348.2021.9664731
JO  - 2021 3rd International Conference on Electrical, Control and Instrumentation Engineering (ICECIE)
IS  - 
SN  - 
VO  - 
VL  - 
JA  - 2021 3rd International Conference on Electrical, Control and Instrumentation Engineering (ICECIE)
Y1  - 27-27 Nov. 2021
AB  - Continuous vital monitoring at neonatal intensive care unit (NICU)is inevitable to know the risk status of the pre-term neonates being admitted. Though various vital monitoring system are existing, there is still a huge demand towards meetings the requirements for resource constrained settings. This study suggests development of wrist based designed with medical grade plastic enclosure and an ankle based fabricated using medical grade textile and Velcro strap wireless vital monitoring system for continuous assessment of preterm neonates that can measure SPO2, heartrate and temperature. Two variant of prototype one for ankle band and another wrist based have been developed and its performance were compared with the standard portable wire-based patient monitoring system. The prototypes were tested with 123 preterm neonates over a period of 10 months after due ethical clearance. It was observed that the developed prototypes yield comparable to that of clinical standard system in terms of vital parameters and the designed prototype needs to be validated with neonates before introduction to the more clinical routine for assessment.
ER  - 


TY  - CONF
TI  - Baby-Guard: An IoT-based Neonatal Monitoring System Integrated with Smart Textiles
T2  - 2021 IEEE International Conference on Smart Computing (SMARTCOMP)
SP  - 129
EP  - 136
AU  - G. Cay
AU  - D. Solanki
AU  - V. Ravichandran
AU  - L. Hoffman
AU  - A. Laptook
AU  - J. Padbury
AU  - A. L. Salisbury
AU  - K. Mankodiya
PY  - 2021
KW  - Wireless communication
KW  - Smart textiles
KW  - Pediatrics
KW  - Wireless sensor networks
KW  - Wearable computers
KW  - Wires
KW  - Belts
KW  - Internet of Things
KW  - IoT
KW  - NICU
KW  - Neonatal Care
KW  - Health Monitoring
KW  - Respiration Monitoring
KW  - Smart Textiles
DO  - 10.1109/SMARTCOMP52413.2021.00038
JO  - 2021 IEEE International Conference on Smart Computing (SMARTCOMP)
IS  - 
SN  - 2693-8340
VO  - 
VL  - 
JA  - 2021 IEEE International Conference on Smart Computing (SMARTCOMP)
Y1  - 23-27 Aug. 2021
AB  - A rising number of preterm babies demands innovative solutions to monitor them in the Neonatal Intensive Care Unit (NICU) continuously. NICU monitors various kinds of vital signs. Among them, there is a strong demand for an accurate and sophisticated technology to monitor respiration rate (RR) and detect critical events such as apnea. Existing solutions for RR monitoring either rely on the indirect measurements from thoracic impedance or other invasive techniques posing discomfort and risk of infections to babies. Also, multiple wire loops lying around babies hinder the delivery of parental and clinical care. Motivated by this need, we have designed an Internet-of-Things (IoT) based smart textile chest belt called "Baby-Guard" to monitor RR and detect apnea. The Baby-Guard is a neonatal wearable system consisting of a sensor belt, a wearable embedded system, and an edge computing device. The sensor belt consists of textile-based pressure sensors and an Inertial Measurement Unit (IMU). The wearable system consists of a microcontroller equipped with wireless connectivity and power management. The edge computing device (ECD) connects with the wearable system through an MQTT networking architecture. ECD hosts signal processing and computing services to extract RR and detect apnea. We conducted simulation experiments using a high-fidelity, programmable NICU baby mannequin. We found an average error of 0.89 BrPM in breathing rate and ~97 percent accuracy in apnea detection. Computation and communication latencies were found to be ~66 and 22 ms, respectively. The Baby-Guard showed potential to be a wireless infant monitoring system in the NICU settings.
ER  - 


TY  - CONF
TI  - Performance Assessment of a Dedicated Reflectance Pulse Oximeter in a Neonatal Intensive Care Unit
T2  - 2018 40th Annual International Conference of the IEEE Engineering in Medicine and Biology Society (EMBC)
SP  - 1502
EP  - 1505
AU  - M. Proença
AU  - O. Grossenbacher
AU  - S. Dasen
AU  - V. Moser
AU  - D. Ostojic
AU  - A. Lemkaddem
AU  - D. Ferrario
AU  - M. Lemay
AU  - M. Wolf
AU  - J. -C. Fauchére
AU  - T. Karen
PY  - 2018
KW  - Pediatrics
KW  - Forehead
KW  - Monitoring
KW  - Estimation
KW  - Standards
KW  - Indexes
KW  - Reflectivity
DO  - 10.1109/EMBC.2018.8512504
JO  - 2018 40th Annual International Conference of the IEEE Engineering in Medicine and Biology Society (EMBC)
IS  - 
SN  - 1558-4615
VO  - 
VL  - 
JA  - 2018 40th Annual International Conference of the IEEE Engineering in Medicine and Biology Society (EMBC)
Y1  - 18-21 July 2018
AB  - The measurement of peripheral oxygen saturation (SpO2) in neonatal intensive care units (NICUs) poses a significant challenge. Motion artifacts due to the patient's limb motion induce many false alarms, which in turn cause an additional workload for the medical staff and anxiety for the parents. We developed a reflectance pulse oximeter dedicated to be placed at the patient's forehead, which is less prone to such artifacts. We trained our algorithms for SpO2 estimation on 8 adult healthy volunteers participating in a controlled desaturation study. We then validated our SpO2 monitoring system on 25 newborn patients monitored in an NICU. We further evaluated the versatility and resilience to low signal-to-noise ratios (SNR) of our solution by testing it on signals acquired in a low-perfusion region (upper right part of the chest) of our adult volunteers. We obtained an SpO2 estimation accuracy (Arms) of 1.9 % and 3.1 % at the forehead and the chest in our adult volunteers, respectively. These performances were obtained after automatic rejection of 0.1 % and 30.0 %, respectively, of low-SNR signals by our dedicated quality index. In the dataset recorded on newborn patients in the NICU, we obtained an accuracy of 3.9 % after automatic rejection of 11.7 % of low-SNR signals by our quality index. These analyses were carried out following the procedures suggested by the ISO 80601-2-61:2011 standard, which specifies a target Arms ≤ 4% for SpO2 monitoring applications. These promising results suggest that reflectance pulse oximeters can achieve clinically acceptable accuracy, while being placed at locations less sensitive to limb motion artifacts - such as the forehead - thereby reducing the amount of SpO2-related false alarms in NICUs.
ER  - 


TY  - JOUR
TI  - Evaluation of Maturation in Preterm Infants Through an Ensemble Machine Learning Algorithm Using Physiological Signals
T2  - IEEE Journal of Biomedical and Health Informatics
SP  - 400
EP  - 410
AU  - C. León
AU  - S. Cabon
AU  - H. Patural
AU  - G. Gascoin
AU  - C. Flamant
AU  - J. -M. Roué
AU  - G. Favrais
AU  - A. Beuchée
AU  - P. Pladys
AU  - G. Carrault
PY  - 2022
KW  - Heart rate variability
KW  - Pediatrics
KW  - Statistics
KW  - Sociology
KW  - Genetic algorithms
KW  - Feature extraction
KW  - Machine learning
KW  - Ensemble machine learning
KW  - genetic algorithm
KW  - premature infants
KW  - heart rate variability
KW  - respiration rate
KW  - bradycardia
DO  - 10.1109/JBHI.2021.3093096
JO  - IEEE Journal of Biomedical and Health Informatics
IS  - 1
SN  - 2168-2208
VO  - 26
VL  - 26
JA  - IEEE Journal of Biomedical and Health Informatics
Y1  - Jan. 2022
AB  - This study was designed to test if heart rate variability (HRV) data from preterm and full-term infants could be used to estimate their functional maturational age (FMA), using a machine learning model. We propose that the FMA, and its deviation from the postmenstrual age (PMA) of the infants could inform physicians about the progress of the maturation of the infants. The HRV data was acquired from 50 healthy infants, born between 25 and 41 weeks of gestational age, who did not present any signs of abnormal maturation relative to their age group during the period of observation. The HRV features were used as input for a machine learning model that uses filtering and genetic algorithms for feature selection, and an ensemble machine learning (EML) algorithm, which combines linear and random forest regressions, to produce as output a FMA. Using HRV data, the FMA had a mean absolute error of 0.93 weeks, 95% CI [0.78, 1.08], compared to the PMA. These results demonstrate that HRV features of newborn infants can be used by an EML model to estimate their FMA. This method was also generalized using respiration rate variability (RRV) and bradycardia data, obtaining similar results. The FMA, predicted either by HRV, RRV or bradycardia, and its deviation from the true PMA of the infants, could be used as a surrogate measure of the maturational age of the infants, which could potentially be monitored non-invasively and in real-time in the setting of neonatal intensive care units.
ER  - 


TY  - CONF
TI  - Optimized Detection of Central Apneas Preceding Late-Onset Sepsis in Premature Infants
T2  - 2021 43rd Annual International Conference of the IEEE Engineering in Medicine & Biology Society (EMBC)
SP  - 5463
EP  - 5468
AU  - G. Varisco
AU  - D. Kommers
AU  - X. Long
AU  - Z. Zhan
AU  - M. M. Nano
AU  - W. Cottaar
AU  - P. Andriessen
AU  - C. v. Pul
PY  - 2021
KW  - Pediatrics
KW  - Annotations
KW  - Tools
KW  - Prediction algorithms
KW  - Biology
KW  - Reliability
KW  - Monitoring
DO  - 10.1109/EMBC46164.2021.9629528
JO  - 2021 43rd Annual International Conference of the IEEE Engineering in Medicine & Biology Society (EMBC)
IS  - 
SN  - 2694-0604
VO  - 
VL  - 
JA  - 2021 43rd Annual International Conference of the IEEE Engineering in Medicine & Biology Society (EMBC)
Y1  - 1-5 Nov. 2021
AB  - In neonatal intensive care units, respiratory traces of premature infants developing late onset sepsis (LOS) may also show episodes of apneas. However, since clinical patient monitors often underdetect apneas, clinical experts are required to investigate patients’ traces looking for these events. In this work we present a method to optimize an existing algorithm for central apnea (CA) detection and how we used it together with human annotations to investigate the occurrence of CAs preceding LOS.The algorithm was optimized by using a previously-annotated dataset consisting of 90 hours, extracted from 10 premature infants. This allowed to double precision (19.7% vs 9.3%, median values per patient) without affecting recall (90.5% vs 94.5%) compared to the original algorithm. This choice caused the missed identification of just 1 additional CA (4 vs 3) in the whole dataset. The optimized algorithm was then used to annotate a second dataset consisting of 480 hours, extracted from 10 premature infants diagnosed with LOS. Annotations were corrected by two clinical experts.A significantly higher number of CA annotations was found in the 6 hours prior to sepsis onset (p-value < 0.05). The use of the optimized algorithm followed by human annotations proved to be a suitable, time-efficient method to annotate CAs before sepsis in premature infants, enabling future use in large datasets.
ER  - 


TY  - CONF
TI  - Neonatal events recognition using LBP descriptor and wavelet thresholding technique
T2  - 2014 International Conference on Multimedia Computing and Systems (ICMCS)
SP  - 427
EP  - 432
AU  - A. Al Alwani
AU  - Y. Chahir
PY  - 2014
KW  - Support vector machines
KW  - Pediatrics
KW  - Pain
KW  - Monitoring
KW  - Pattern matching
KW  - Image resolution
KW  - Local Binary pattern (LBP)
KW  - wavelet thresholding
KW  - distance metric
KW  - preterm events recognition
DO  - 10.1109/ICMCS.2014.6911171
JO  - 2014 International Conference on Multimedia Computing and Systems (ICMCS)
IS  - 
SN  - 
VO  - 
VL  - 
JA  - 2014 International Conference on Multimedia Computing and Systems (ICMCS)
Y1  - 14-16 April 2014
AB  - This paper presents an approach for preterm events recognition using local Binary pattern LBP and wavelet thresholding. Unlike conventional approaches which adopt contact measurement of vital signal and develop models for monitoring the preterm in neonatal intensive care unit (NICU), our approach describes non-contact monitoring vital signal based on thermal video as a new premature pain infant profile (PPIP). An interest clinical vital signal is face temperature of neonate. In this study, we collaborate with premature Infant events ‘pain and normal states’ detection and recognition during daily care monitoring. The proposed approach is composed of a thermal video analysis component and an activity recognition component. A video analysis component contains features descriptor using histogram of Local Binary Pattern LBP in the first experiment, and applying wavelet thresholding technique on approximation wave coefficients of histogram feature in the second experiment. Activity recognition contains classification of premature events using classifiers. We present recognition results by considering a variety of classifiers.
ER  - 


TY  - CONF
TI  - Interpretation of Premature Ventricular Abnormality based on HRV Analysis
T2  - 2021 5th International Conference on Electronics, Materials Engineering & Nano-Technology (IEMENTech)
SP  - 1
EP  - 4
AU  - P. Kumar
AU  - A. K. Das
AU  - S. Halder
PY  - 2021
KW  - Frequency-domain analysis
KW  - Estimation
KW  - Electrocardiography
KW  - Rhythm
KW  - Nervous system
KW  - Software
KW  - Heart rate variability
KW  - Electrocardiogram (ECG)
KW  - Premature ventricular contraction (PVC)
KW  - Heart rate variability (HRV)
KW  - Heart rate (HR)
KW  - Autonomic nervous system (ANS)
DO  - 10.1109/IEMENTech53263.2021.9614725
JO  - 2021 5th International Conference on Electronics, Materials Engineering & Nano-Technology (IEMENTech)
IS  - 
SN  - 2767-9934
VO  - 
VL  - 
JA  - 2021 5th International Conference on Electronics, Materials Engineering & Nano-Technology (IEMENTech)
Y1  - 24-26 Sept. 2021
AB  - Cardiac abnormality estimation can be performed using Heart rate variability (HRV) parameters acquired from the ECG signal. HRV analysis offers different approaches for assessing inputs into the cardiac rhythm non-invasively. For the present investigation, a total of ten participants including males and females of age group 19&#x2013;25 years have participated voluntarily. RR-intervals have been assessed from a preprocessed ECG signal, which is further employed for calculating HRV parameters. The present paper is an effort to identify the heart-beat abnormality especially PVCs based on HRV parameters. Time-domain parameters like SDNN, mean HR, RMSSD as well as frequency domain parameters LFnu, HFnu and the ratio LF/HF have been incorporated for this study. Results reveal that the significant difference in the time-domain and frequency-domain HRV parameters among participants is due to the presence of premature ventricular contraction (PVC) in the ECG signal. Additionally, ECG signals have been identified and classified using BIOP AC MP45 student lab software for the validation of PVC. Hence, alteration of HRV parameters can be directly interpreted for identification of the presence of PVCs.
ER  - 


TY  - CONF
TI  - Identification of Temporal Changes on Patients at Risk of LONS with TPRMine: A Case Study in NICU
T2  - 2020 IEEE 33rd International Symposium on Computer-Based Medical Systems (CBMS)
SP  - 33
EP  - 36
AU  - C. Inibhunu
AU  - C. McGregor
PY  - 2020
KW  - Pediatrics
KW  - Heart rate variability
KW  - Physiology
KW  - Biomedical monitoring
KW  - Clustering algorithms
KW  - Pattern recognition
KW  - Temporal Pattern Mining, Temporal Analysis, Patient Scoring, Pattern Recognition in Healthcare
DO  - 10.1109/CBMS49503.2020.00014
JO  - 2020 IEEE 33rd International Symposium on Computer-Based Medical Systems (CBMS)
IS  - 
SN  - 2372-9198
VO  - 
VL  - 
JA  - 2020 IEEE 33rd International Symposium on Computer-Based Medical Systems (CBMS)
Y1  - 28-30 July 2020
AB  - A neonatal intensive care unit (NICU) provides specialized care for preterm or ill term infants. The onset of many conditions they can develop are not obvious to physicians until they are significantly impacted and this could result in death. An example of such a problem is neonatal infection which is a common cause of death for premature infants. It remains a challenging task for clinicians to accurately diagnose the presence of bacteria on patients with frequent presence of multiple comorbidities. There is potential for early detection of neonatal infections by timely analysis of patient physiological data and this can lead to improved health outcome of critically ill patients. This paper demonstrates application of a method for Temporal Pattern Recognition and Mining (TPRMine) in order to (a) understand if continuous analysis of temporal changes in patient physiological data streams can lead to discovery of pathophysiological patterns from patients at risk of neonatal sepsis and, (b) utilize the resulting analysis for formulating and testing hypothesis facilitating statistical quantification of patients.
ER  - 


TY  - CONF
TI  - Camera-Based Remote Photoplethysmography for Physiological Monitoring in Neonatal Intensive Care
T2  - 2021 IEEE International Conference on Signal and Image Processing Applications (ICSIPA)
SP  - 146
EP  - 149
AU  - B. Sweely
AU  - Z. Liu
AU  - T. Wyatt
AU  - K. Newnam
AU  - H. Qi
AU  - X. Zhao
PY  - 2021
KW  - Heart rate
KW  - Wireless communication
KW  - Pediatrics
KW  - Wireless sensor networks
KW  - Current measurement
KW  - Wires
KW  - Sensors
KW  - remote monitoring
KW  - neonatal
KW  - heart rate
DO  - 10.1109/ICSIPA52582.2021.9576779
JO  - 2021 IEEE International Conference on Signal and Image Processing Applications (ICSIPA)
IS  - 
SN  - 2642-6471
VO  - 
VL  - 
JA  - 2021 IEEE International Conference on Signal and Image Processing Applications (ICSIPA)
Y1  - 13-15 Sept. 2021
AB  - The ability to measure heart rate (HR) noninvasively is important in both a hospital and a home setting due to the role this vital sign plays in health and wellbeing. Despite great advancements and improvements in recent years, safety remains a challenging issue in the neonatal intensive care unit (NICU). Traditional sensors found in the NICU incubators require adhesives and wires. The objective of this article was to develop a wireless, noncontact monitoring system that measures multiple physiological parameters in human faces from a distance using a camera and a single board computer. Experiments were conducted to estimate heart rate. The current practices of measuring HR involve collecting electrocardiogram (ECG) signals from adhesive electrodes placed on various parts of the body or using a pulse oximeter (PO) typically placed on the ear lobe or finger. We developed a monitoring system and compared its results to that from a PO. The monitoring system is low-cost at less than $200. The system has not been shown to exist in literature thus making it a novel implementation. In conclusion, we were able to estimate HR from a distance using a camera-based system. The developed system may have many useful applications, in both clinical and home health settings.
ER  - 


TY  - CONF
TI  - Automatic and Continuous Discomfort Detection for Premature Infants in a NICU Using Video-Based Motion Analysis
T2  - 2019 41st Annual International Conference of the IEEE Engineering in Medicine and Biology Society (EMBC)
SP  - 5995
EP  - 5999
AU  - Y. Sun
AU  - D. Kommers
AU  - W. Wang
AU  - R. Joshi
AU  - C. Shan
AU  - T. Tan
AU  - R. M. Aarts
AU  - C. van Pul
AU  - P. Andriessen
AU  - P. H. N. de With
PY  - 2019
KW  - Feature extraction
KW  - Pediatrics
KW  - Pain
KW  - Acceleration
KW  - Motion segmentation
KW  - Monitoring
KW  - Correlation
DO  - 10.1109/EMBC.2019.8857597
JO  - 2019 41st Annual International Conference of the IEEE Engineering in Medicine and Biology Society (EMBC)
IS  - 
SN  - 1558-4615
VO  - 
VL  - 
JA  - 2019 41st Annual International Conference of the IEEE Engineering in Medicine and Biology Society (EMBC)
Y1  - 23-27 July 2019
AB  - Frequent pain and discomfort in premature infants can lead to long-term adverse neurodevelopmental outcomes. Video-based monitoring is considered to be a promising contactless method for identification of discomfort moments. In this study, we propose a video-based method for automated detection of infant discomfort. The method is based on analyzing facial and body motion. Therefore, motion trajectories are estimated from frame to frame using optical flow. For each video segment, we further calculate the motion acceleration rate and extract 18 time- and frequency-domain features characterizing motion patterns. A support vector machine (SVM) classifier is then applied to video sequences to recognize infant status of comfort or discomfort. The method is evaluated using 183 video segments for 11 infants from 17 heel prick events. Experimental results show an AUC of 0.94 for discomfort detection and the average accuracy of 0.86 when combining all proposed features, which is promising for clinical use.
ER  - 


TY  - CONF
TI  - The early prediction of neonates mortality in Intensive Care Unit
T2  - 2019 International Conference on Advanced Systems and Emergent Technologies (IC_ASET)
SP  - 304
EP  - 306
AU  - Z. Kefi
AU  - K. Aloui
AU  - M. S. Naceur
PY  - 2019
KW  - Pediatrics
KW  - Machine learning
KW  - Support vector machines
KW  - Feature extraction
KW  - Hospitals
KW  - Decision making
KW  - Radio frequency
KW  - mortality prediction
KW  - neonates
KW  - ICU
KW  - machine learning
KW  - galaxy-X
DO  - 10.1109/ASET.2019.8870980
JO  - 2019 International Conference on Advanced Systems and Emergent Technologies (IC_ASET)
IS  - 
SN  - 
VO  - 
VL  - 
JA  - 2019 International Conference on Advanced Systems and Emergent Technologies (IC_ASET)
Y1  - 19-22 March 2019
AB  - Predicting mortality in Intensive Care Units (ICU) is an important issue because resources are very expensive and limited compared to the needs. Besides, decision-making is critical in the part of hospitals. Many scoring systems and machine learning models have emerged in previous years in this context. But the combination of an efficient prediction in the earliest hours of admission to the ICU remains a great and open challenge. Neonates are patients aged under 28 days. Neonatal ICU mortality prediction after the two first hours of admission using the machine learning tools is the main goal of this work. Data used includes information such as laboratory test results, demographic data and vital sign measurements. The proposed solution is composed of three steps: (1) The first step, is feature selection based on feature importance and recursive feature elimination. (2)The second step is patients' classification into mortal and alive using an ensemble of algorithms in order to keep the best performing ones. Tested algorithms were Classification and Regression Trees (CART), K-Nearest Neighbors (KNN), Linear Discriminant Analysis (LDA), Logistic Regression (LR), Naïve Bayes (NB), Random Forest (RF) and Support Vector Machine (SVM). LDA was the best performing one with an accuracy = 0.947 and AUROC = 0.97.(3)The last step is mortality time prediction using the Galaxy-Random Forest method (f-score=0.871).
ER  - 


TY  - CONF
TI  - An algorithm for risk stratification of preterm infants
T2  - 2017 Computing in Cardiology (CinC)
SP  - 1
EP  - 4
AU  - V. A. Amperayani
AU  - P. Indic
AU  - C. P. Travers
AU  - R. Barbieri
AU  - D. Paydarfar
AU  - N. Ambalavanan
PY  - 2017
KW  - Pediatrics
KW  - Heart rate
KW  - Fluctuations
KW  - Physiology
KW  - Prediction algorithms
KW  - Estimation
KW  - Standards
DO  - 10.22489/CinC.2017.333-127
JO  - 2017 Computing in Cardiology (CinC)
IS  - 
SN  - 2325-887X
VO  - 
VL  - 
JA  - 2017 Computing in Cardiology (CinC)
Y1  - 24-27 Sept. 2017
AB  - Preterm infants have a higher incidence of life-threatening events including apnea (cessation of breathing), bradycardia (slowing of heart rate) and hypoxemia (oxygen de-saturation). In Neonatal Intensive Care Units, clinicians face a demanding task of assessing the risk of these infants based on their physiological signals. In this study, we propose an algorithm of heart rate dynamics that could potentially be employed for risk stratification of preterm infants. We collected and analysed heart rate (HR) measures in beats per minute (bpm) in 18 preterm infants for 24 hours during oxygen therapy. We investigated whether the HR fluctuations in the first one hour could predict the number of bradycardia events N (i.e. HR below 100 bpm) in the subsequent 23 hours. Since RR intervals estimated from HR (i.e. RR = 60/HR) in seconds follow a lognormal distribution, we employed an algorithm based on a point process modelling framework to capture HR fluctuations. We found that the instantaneous variance σ2(t) calculated by the point process model for the first 1-hour correlates significantly with N. We also found that σ2(t) correlates with number of hypoxemia in the subsequent 23 hours. Thus, we conclude that the fluctuations in the HR data captured using a point process model can be used to predict life threatening events.
ER  - 


TY  - CONF
TI  - Heart rate variability as an indicator for morphine pharmacokinetics and pharmacodynamics in critically ill newborn infants
T2  - 2014 36th Annual International Conference of the IEEE Engineering in Medicine and Biology Society
SP  - 5719
EP  - 5722
AU  - N. Bressan
AU  - C. McGregor
AU  - K. Smith
AU  - L. Lecce
AU  - A. James
PY  - 2014
KW  - Pediatrics
KW  - Heart rate variability
KW  - Pain
KW  - Sociology
KW  - Statistics
KW  - Drugs
DO  - 10.1109/EMBC.2014.6944926
JO  - 2014 36th Annual International Conference of the IEEE Engineering in Medicine and Biology Society
IS  - 
SN  - 1558-4615
VO  - 
VL  - 
JA  - 2014 36th Annual International Conference of the IEEE Engineering in Medicine and Biology Society
Y1  - 26-30 Aug. 2014
AB  - Morphine is the commonest drug used for analgesia in newborn infants. It is a natural opioid that acts as an agonist at the mu and kappa receptors, which are receptors for analgesia and sedation. Morphine pharmacokinetics and pharmacodynamics (PKPD) for the newborn infant population are not well understood. The objective of this study is to use morphine PKPD parameters to estimate morphine plasma concentrations to be correlated with heart rate variability in the neonatal population.
ER  - 


TY  - CONF
TI  - Assessment of cardio-respiratory rates by non-invasive measurement methods in hospitalized preterm neonates
T2  - 2018 IEEE International Symposium on Medical Measurements and Applications (MeMeA)
SP  - 1
EP  - 5
AU  - L. Antognoli
AU  - P. Marchionni
AU  - S. Nobile
AU  - V. Carnielli
AU  - L. Scalise
PY  - 2018
KW  - Pediatrics
KW  - Heart rate
KW  - Monitoring
KW  - Skin
KW  - Thorax
KW  - Standards
KW  - Cameras
KW  - non-contact
KW  - heart rate
KW  - respiration rate
KW  - web-camera
KW  - newborn
KW  - Eulerian video magnification
DO  - 10.1109/MeMeA.2018.8438772
JO  - 2018 IEEE International Symposium on Medical Measurements and Applications (MeMeA)
IS  - 
SN  - 
VO  - 
VL  - 
JA  - 2018 IEEE International Symposium on Medical Measurements and Applications (MeMeA)
Y1  - 11-13 June 2018
AB  - Noncontact monitoring of physiological signs in preterm infants is necessary in order to increase neonatal comfort and open new possibilities to home respiration monitoring. The presented solution is obtained by using commercially available digital web camera (WeC) and Eulerian video magnification (EVM) algorithm which amplify the small changes on the sequence of the recorded images, that would be invisible to the naked eye. With this method, the respiration rate (RR) is extracted as the dominant frequency in the thorax portion of the patient, and the heart rate (HR) by observing minor color changes of the skin. The results obtained are compared with the signal from standard multi-parameter monitor (MM). Data collected on 7 patients demonstrate the feasibility of the proposed measurement method. The measure of RR and HR show close correlation with the data from the MM, with a root mean square error of 12.2 for the HR and 7.6 for the RR. This technique can be a valuable non-contact monitoring system for the improvement of clinical care in NICU and may represent a potential application in home health monitoring.
ER  - 


TY  - JOUR
TI  - Preterm Newborn Presence Detection in Incubator and Open Bed Using Deep Transfer Learning
T2  - IEEE Journal of Biomedical and Health Informatics
SP  - 1419
EP  - 1428
AU  - R. Weber
AU  - S. Cabon
AU  - A. Simon
AU  - F. Porée
AU  - G. Carrault
PY  - 2021
KW  - Pediatrics
KW  - Monitoring
KW  - Neural networks
KW  - Transfer learning
KW  - Task analysis
KW  - Feature extraction
KW  - Databases
KW  - Deep transfer learning
KW  - neonatal intensive care units
KW  - preterm newborn
KW  - video monitoring
DO  - 10.1109/JBHI.2021.3062617
JO  - IEEE Journal of Biomedical and Health Informatics
IS  - 5
SN  - 2168-2208
VO  - 25
VL  - 25
JA  - IEEE Journal of Biomedical and Health Informatics
Y1  - May 2021
AB  - Video-based motion analysis recently appeared to be a promising approach in neonatal intensive care units for monitoring the state of preterm newborns since it is contact-less and noninvasive. However it is important to remove periods when the newborn is absent or an adult is present from the analysis. In this paper, we propose a method for automatic detection of preterm newborn presence in incubator and open bed. We learn a specific model for each bed type as the camera placement differs a lot and the encountered situations are different between both. We break the problem down into two binary classifications based on deep transfer learning that are fused afterwards: newborn presence detection on the one hand and adult presence detection on the other hand. Moreover, we adopt a strategy of decision intervals fusion in order to take advantage of temporal consistency. We test three deep neural network that were pre-trained on ImageNet: VGG16, MobileNetV2 and InceptionV3. Two classifiers are compared: support vector machine and a small neural network. Our experiments are conducted on a database of 120 newborns. The whole method is evaluated on a subset of 25 newborns including 66 days of video recordings. In incubator, we reach a balanced accuracy of 86%. In open bed, the performance is lower because of a much wider variety of situations whereas less data are available.
ER  - 


TY  - JOUR
TI  - Real-Time Multi-Level Neonatal Heart and Lung Sound Quality Assessment for Telehealth Applications
T2  - IEEE Access
SP  - 10934
EP  - 10948
AU  - E. Grooby
AU  - C. Sitaula
AU  - D. Fattahi
AU  - R. Sameni
AU  - K. Tan
AU  - L. Zhou
AU  - A. King
AU  - A. Ramanathan
AU  - A. Malhotra
AU  - G. A. Dumont
AU  - F. Marzbanrad
PY  - 2022
KW  - Heart
KW  - Lung
KW  - Pediatrics
KW  - Real-time systems
KW  - Feature extraction
KW  - Quality assessment
KW  - Deep learning
KW  - Breath sound
KW  - deep learning
KW  - heart rate
KW  - heart sound
KW  - neonatal monitoring
KW  - ordinal regression
KW  - phonocardiogram (PCG)
KW  - signal quality assessment
KW  - respiration rate
KW  - telehealth
DO  - 10.1109/ACCESS.2022.3144355
JO  - IEEE Access
IS  - 
SN  - 2169-3536
VO  - 10
VL  - 10
JA  - IEEE Access
Y1  - 2022
AB  - In this study, a new method is proposed to assess heart and lung signal quality objectively and automatically on a 5-level scale in real-time, and to assess the effect of signal quality on vital sign estimation. A total of 207 10 s long chest sounds were taken from 119 preterm and full-term babies. Thirty of the recordings from ten subjects were obtained with synchronous vital signs from the Neonatal Intensive Care Unit (NICU). As a reference, seven annotators independently assessed the signal quality. For automatic quality classification, 400 features were extracted from the chest sounds. After feature ranking and selection, class balancing, and hyperparameter optimization, a variety of multi-class and ordinal classification and regression algorithms were trained. Then, heart rate and breathing rate were automatically estimated from the chest sounds. For the deep learning model, YAMNet, a deep convolutional neural network pre-trained on the AudioSet-Youtube corpus for sound classification was used. After modification of the final output layers of the neural network and class balancing, transfer learning was applied to YAMNet for heart and lung signal quality classification. The results of subject-wise leave-one-out cross-validation show that the best-performing models had a balanced accuracy of 56.8&#x0025; and 51.2&#x0025; for heart and lung qualities, respectively. The best-performing models for real-time analysis (&#x003C; 200 ms) had a balanced accuracy of 56.7&#x0025; and 46.3&#x0025;, respectively. Our experimental results underscore that increasing the signal quality leads to a reduction in vital sign error.
ER  - 


TY  - CONF
TI  - Heart Rate Variability during Periods of Low Blood Pressure as a Predictor of Short-Term Outcome in Preterms
T2  - 2018 40th Annual International Conference of the IEEE Engineering in Medicine and Biology Society (EMBC)
SP  - 5614
EP  - 5517
AU  - O. Semenova
AU  - G. Carra
AU  - G. Lightbody
AU  - G. Boylan
AU  - E. Dempsey
AU  - A. Temko
PY  - 2018
KW  - Heart rate variability
KW  - Pediatrics
KW  - Blood pressure
KW  - Decision trees
KW  - Electrocardiography
KW  - Feature extraction
KW  - Frequency-domain analysis
DO  - 10.1109/EMBC.2018.8513600
JO  - 2018 40th Annual International Conference of the IEEE Engineering in Medicine and Biology Society (EMBC)
IS  - 
SN  - 1558-4615
VO  - 
VL  - 
JA  - 2018 40th Annual International Conference of the IEEE Engineering in Medicine and Biology Society (EMBC)
Y1  - 18-21 July 2018
AB  - Efficient management of low blood pressure (BP) in preterm neonates remains challenging with a considerable variability in clinical practice. The ability to assess preterm wellbeing during episodes of low BP will help to decide when and whether hypotension treatment should be initiated. This work aims to investigate the relationship between heart rate variability (HRV), BP and the short-term neurological outcome in preterm infants less than 32 weeks gestational age (GA). The predictive power of common HRV features with respect to the outcome is assessed and shown to improve when HRV is observed during episodes of low mean arterial pressure (MAP) - with a single best feature leading to an AUC of 0.87. Combining multiple features with a boosted decision tree classifier achieves an AUC of 0.97. The work presents a promising step towards the use of multimodal data in building an objective decision support tool for clinical prediction of short-term outcome in preterms who suffer episodes of low BP.
ER  - 


TY  - CONF
TI  - Automated partial premature infant pain profile scoring using big data analytics
T2  - 2017 IEEE Life Sciences Conference (LSC)
SP  - 246
EP  - 249
AU  - T. Naik
AU  - C. McGregor
AU  - A. James
PY  - 2017
KW  - Pediatrics
KW  - Pain
KW  - Biomedical monitoring
KW  - Sociology
KW  - Statistics
KW  - Heart rate
KW  - Tools
DO  - 10.1109/LSC.2017.8268189
JO  - 2017 IEEE Life Sciences Conference (LSC)
IS  - 
SN  - 
VO  - 
VL  - 
JA  - 2017 IEEE Life Sciences Conference (LSC)
Y1  - 13-15 Dec. 2017
AB  - Lack of valid and reliable pain assessment in the neonatal population has become a significant challenge in the Neonatal Intensive Care Unit (NICU). In an attempt to forego the manual pain scoring system, this paper presents an initial framework to automate a partial pain score for newborn infants using big data analytics that automates the analysis of high speed physiological data. An ethically approved retrospective clinical research study was performed to calculate Artemis Premature Infant Pain Profile (APIPP) scores from premature infant data collected from the Artemis platform. Using the Premature Infant Pain Profile (PIPP) as the gold standard scale, scoring techniques were automated to create data abstractions from gestational age and the physiological streams of Heart Rate (HR) and Oxygen Saturation (SpO2). These were then brought together to compute an automated partial pain score. APIPP was retrospectively compared with the PIPP which was manually scored by nursing staff at The Hospital for Sick Children, Toronto. Differences within both the scales were evaluated and analysed by creating a data model. Future research will focus on the clinical validation of this work by implementing this work into a clinical decision support system (CDSS) named Artemis.
ER  - 


TY  - CONF
TI  - Recurrent Neural Networks for Early Detection of Late Onset Sepsis in Premature Infants Using Heart Rate Variability
T2  - 2021 Computing in Cardiology (CinC)
SP  - 1
EP  - 4
AU  - C. Le&#x00F3;n
AU  - P. Pladys
AU  - A. Beuch&#x00E9;e
AU  - G. Carrault
PY  - 2021
KW  - Training
KW  - Pediatrics
KW  - Recurrent neural networks
KW  - Sociology
KW  - Receivers
KW  - Machine learning
KW  - Logic gates
DO  - 10.23919/CinC53138.2021.9662715
JO  - 2021 Computing in Cardiology (CinC)
IS  - 
SN  - 2325-887X
VO  - 48
VL  - 48
JA  - 2021 Computing in Cardiology (CinC)
Y1  - 13-15 Sept. 2021
AB  - Early diagnosis of late onset sepsis (LOS) in premature infants can help reduce morbidity and mortality in this particularly vulnerable population. In this work, we propose a machine learning model based on recurrent neural networks for the early detection of late onset sepsis in premature infants. The model combines gated recurrent units and long short-term memory units, and uses heart rate variability features as input data. The population used for this study consisted of 259 premature infants; 193 of them were used for training the model, which was then tested in the remaining 66 infants. Thus, we obtained an area under the receiver operating characteristics curve (AUROC) of more than 80&#x0025; for the 24 hours before the onset of the infection, and reaching 90.4&#x0025; (95&#x0025; CI [88.1&#x0025;, 92.6&#x0025;]) six hours before the time of the infection. The proposed method has the potential to be easily implemented as a decision support system for real-time LOS detection in neonatal intensive care units, as it uses only data which is continuously and automatically available in such settings.
ER  - 


TY  - CONF
TI  - Improving heart rate estimation in preterm infants with bivariate point process analysis of heart rate and respiration
T2  - 2016 38th Annual International Conference of the IEEE Engineering in Medicine and Biology Society (EMBC)
SP  - 920
EP  - 923
AU  - A. H. Gee
AU  - R. Barbieri
AU  - D. Paydarfar
AU  - P. Indic
PY  - 2016
KW  - Estimation
KW  - Coherence
KW  - Heart beat
KW  - Time series analysis
KW  - Heart rate variability
KW  - Pediatrics
DO  - 10.1109/EMBC.2016.7590851
JO  - 2016 38th Annual International Conference of the IEEE Engineering in Medicine and Biology Society (EMBC)
IS  - 
SN  - 1558-4615
VO  - 
VL  - 
JA  - 2016 38th Annual International Conference of the IEEE Engineering in Medicine and Biology Society (EMBC)
Y1  - 16-20 Aug. 2016
AB  - Accurate estimation of heart rate dynamics in preterm infants is important for predicting recurrent episodes of severe bradycardia. We hypothesize that estimation of heart rate can be improved by including respiration as a state variable, based on mechanisms that underlie cardio-respiratory coherence. For ten preterm infants, we demonstrate that including respiration as a covariate improves estimation accuracy by an average of 11% across bradycardia severity, and reduces the maximum error by 8%. We also find that cardio-respiratory coherence increases in low frequency content just prior to severe bradycardia. Thus, incorporating respiratory information may improve models of heart rate dynamics and narrow potential features for bradycardia prediction.
ER  - 


TY  - CONF
TI  - Intelligent Neonatal Monitoring System Based on Android Application using Multi Sensors
T2  - 2019 IEEE 9th Symposium on Computer Applications & Industrial Electronics (ISCAIE)
SP  - 131
EP  - 135
AU  - S. M. Najib
AU  - N. B. Hassan
AU  - N. T. A. b. M. Shair
AU  - N. Rahim
AU  - N. A. Wahab
PY  - 2019
KW  - Pediatrics
KW  - Temperature sensors
KW  - Monitoring
KW  - Medical services
KW  - Real-time systems
KW  - Temperature distribution
KW  - Neonatal Monitoring
KW  - Internet of Things
KW  - Android Application
DO  - 10.1109/ISCAIE.2019.8743867
JO  - 2019 IEEE 9th Symposium on Computer Applications & Industrial Electronics (ISCAIE)
IS  - 
SN  - 
VO  - 
VL  - 
JA  - 2019 IEEE 9th Symposium on Computer Applications & Industrial Electronics (ISCAIE)
Y1  - 27-28 April 2019
AB  - The purpose of the project is to develop an Intelligent Neonatal Monitoring System based on temperature and pulse rate data. In the Neonatal Intensive Care Unit (NICU), there are premature babies and other ill babies who need extra care from the doctors, nurses as well as medical supplies. Therefore, an intelligent neonatal monitoring system should be a good solution in order to help them to observe neonates frequently and consistently. This system transmits the vital signs of the neonate such as body temperature and pulse rate to the Internet of Things (IoT) called ThingSpeak. The body temperature and the pulse rate will be detected by LM35 temperature sensor and pulse sensor respectively. These information will be sent to the IoT via ESP8266 Wi-Fi Shield. IoT helps the doctors and nurses to be connected with the neonate's vital signs and it is helpful in monitoring the neonates at anytime and anywhere through the internet. The percentage difference between LM35 temperature sensor and digital thermometer is less than 3% while the pulse rate can be varied according to the physical activity. This develops system will providing efficiency and reliability which will play a vital role for better care.
ER  - 


TY  - JOUR
TI  - Wearable Physiological Multi-Vital Sign Monitoring System With Medical Standard
T2  - IEEE Sensors Journal
SP  - 27157
EP  - 27167
AU  - S. Yin
AU  - N. Xue
AU  - C. You
AU  - Y. Guo
AU  - P. Yao
AU  - Y. Shi
AU  - T. Liu
AU  - L. Yao
AU  - J. Zhou
AU  - J. Sun
AU  - C. Dong
AU  - C. Liu
AU  - M. Zhao
PY  - 2021
KW  - Sensors
KW  - Monitoring
KW  - Biomedical monitoring
KW  - Temperature sensors
KW  - Electrocardiography
KW  - Wrist
KW  - Electrodes
KW  - ECG
KW  - human body temperature
KW  - multi-vital signs
KW  - physiological sign monitoring
KW  - PPG
KW  - respiratory rate
KW  - SpO₂
DO  - 10.1109/JSEN.2021.3123084
JO  - IEEE Sensors Journal
IS  - 23
SN  - 1558-1748
VO  - 21
VL  - 21
JA  - IEEE Sensors Journal
Y1  - 1 Dec.1, 2021
AB  - In recent years, due to increased attention of individual physical health condition, the demand on portable multi-vital signs monitoring devices has shown an explosive growth. This work designed a portable, multi-vital signs monitoring system, consisting of chest unit and wrist unit, with size of 32 mm <inline-formula> <tex-math notation="LaTeX">$\times32$ </tex-math></inline-formula> mm and diameter of 30 mm, respectively. The designed system is capable of transmitting measured electrocardiograph (ECG), pulse wave and body temperature signal to the mobile devices wirelessly by Bluetooth low energy (BLE) technique. The heart rate, pulse oximetry (SpO<sub>2</sub>) and respiratory rate are extracted through time domain algorithm. The chest and wrist units can continuously monitor body vital signs for more than 12 and 24 hours, respectively. Besides, the experiment results reveal that the chest unit is able to monitor patients with heart rate abnormalities such as atrial fibrillation and premature beats. The typical heart diseases can be detected in real-time. Meanwhile, the wrist unit clearly detects the changes of the physical parameters of the subjects under different physiological conditions. The accuracy of the designed system is consistent with that of the commercial medical instrument counterpart, with further advantages of compact, portable and patient-friendly natures.
ER  - 


TY  - CONF
TI  - An intelligent infant healthcare system of vital signs integrated by active RFID
T2  - 2013 International Conference on Machine Learning and Cybernetics
SP  - 1157
EP  - 1160
AU  - Shou-Hsiung Cheng
PY  - 2013
KW  - Pediatrics
KW  - Abstracts
KW  - Artificial intelligence
KW  - Biomedical imaging
KW  - Active RFID
KW  - SIDS
KW  - Infant Healthcare system
KW  - Vital Signs
DO  - 10.1109/ICMLC.2013.6890765
JO  - 2013 International Conference on Machine Learning and Cybernetics
IS  - 
SN  - 2160-1348
VO  - 03
VL  - 03
JA  - 2013 International Conference on Machine Learning and Cybernetics
Y1  - 14-17 July 2013
AB  - One of the greatest fears of parents is that they would lose their infants. Thus, an intelligent infant healthcare system based on active RFID is proposed in the paper to reduce some potential risks. The intelligent infant healthcare system can be used in a hospital nursery room, with micro sensors integrate RFID used to sense user's life vital signal, such as blood oxygen concentration sensors, pulse sensors, temperature sensors and light sensors. The intelligent infant health care system is composed of RFID-Based Babyroom Healthcare System (RBHS), Remote Staff Ambulance System (RSAS), and Intelligent and Integrated Control System (I2CS).
ER  - 


TY  - CONF
TI  - Multi-parametric heart rate analysis in premature babies exposed to sudden infant death syndrome
T2  - 2014 36th Annual International Conference of the IEEE Engineering in Medicine and Biology Society
SP  - 6389
EP  - 6392
AU  - M. Lucchini
AU  - M. G. Signorini
AU  - W. P. Fifer
AU  - R. Sahni
PY  - 2014
KW  - Pediatrics
KW  - Sociology
KW  - Statistics
KW  - Heart rate variability
KW  - Entropy
KW  - Frequency-domain analysis
DO  - 10.1109/EMBC.2014.6945090
JO  - 2014 36th Annual International Conference of the IEEE Engineering in Medicine and Biology Society
IS  - 
SN  - 1558-4615
VO  - 
VL  - 
JA  - 2014 36th Annual International Conference of the IEEE Engineering in Medicine and Biology Society
Y1  - 26-30 Aug. 2014
AB  - Severe premature babies present a risk profile higher than the normal population. Reasons are related to the incomplete development of physiological systems that support baby's life. Heart Rate Variability (HRV) analysis can help the identification of distress conditions as it is sensitive to Autonomic Nervous System (ANS) behavior. This paper presents results obtained in 35 babies with severe prematurity, in quiet and active sleep and in prone and supine position. HRV was analyzed in time and frequency domain and with nonlinear parameters. The novelty of this approach lies in the combined use of parameters generally adopted in fetal monitoring and “adult” indices. Results show that most parameters succeed in classifying different experimental conditions. This is very promising as our final objective is to identify a set of parameters that could be the basis for a risk classifier to improve the care path of premature population.
ER  - 


TY  - CONF
TI  - Monitoring of Brain Hemodynamics Coupling in Neonates using Updated Tensor Decompositions
T2  - 2019 41st Annual International Conference of the IEEE Engineering in Medicine and Biology Society (EMBC)
SP  - 660
EP  - 663
AU  - A. Caicedo
AU  - O. D. Wel
AU  - M. Vandecappelle
AU  - L. Thewissen
AU  - A. Smits
AU  - K. Allegaert
AU  - L. D. Lathauwer
AU  - G. Naulaers
AU  - S. V. Huffel
PY  - 2019
DO  - 10.1109/EMBC.2019.8857846
JO  - 2019 41st Annual International Conference of the IEEE Engineering in Medicine and Biology Society (EMBC)
IS  - 
SN  - 1558-4615
VO  - 
VL  - 
JA  - 2019 41st Annual International Conference of the IEEE Engineering in Medicine and Biology Society (EMBC)
Y1  - 23-27 July 2019
AB  - In this paper we explore the use of updated tensor decompositions for the monitoring of brain hemodynamics in neonates. For this study, we used concomitant measurements of heart rate, mean arterial blood pressure, arterial oxygen saturation, EEG, and brain oxygenation - measured using near-infrared spectroscopy. These measurements were obtained from 22 neonates undergoing an INSURE procedure (INtubation, SURfactant and Extubation) and sedation using propofol. To develop the monitoring framework using tensors, we used radial basis kernel function (RBF) to construct a similarity matrix for consecutive segments of the signals. These matrices were concatenated forming a tensor. Updating canonical polyadic decomposition was used to evaluate the impact of propofol in the coupling between the different signals. Results indicate, as previously reported, a drop in the interaction between signals due to propofol administration. This shows that tensor decompositions can be useful in order to monitor the coupling between different physiological signals.
ER  - 


TY  - JOUR
TI  - Neo-Bedside Monitoring Device for Integrated Neonatal Intensive Care Unit (iNICU)
T2  - IEEE Access
SP  - 7803
EP  - 7813
AU  - H. Singh
AU  - R. Kaur
AU  - A. Gangadharan
AU  - A. K. Pandey
AU  - A. Manur
AU  - Y. Sun
AU  - S. Saluja
AU  - S. Gupta
AU  - J. P. Palma
AU  - P. Kumar
PY  - 2019
KW  - Pediatrics
KW  - Biomedical monitoring
KW  - Monitoring
KW  - Real-time systems
KW  - Biomedical imaging
KW  - Data acquisition
KW  - Temperature measurement
KW  - Big data
KW  - cloud-based
KW  - device aggregator
KW  - early warning scores
KW  - IoT
KW  - neonatal intensive care units
DO  - 10.1109/ACCESS.2018.2886879
JO  - IEEE Access
IS  - 
SN  - 2169-3536
VO  - 7
VL  - 7
JA  - IEEE Access
Y1  - 2019
AB  - We report the design and implementation of an affordable bedside device, Neo is capable of acquiring vital data in real time by integrating with diverse devices connected to newborns in neonatal intensive care units (NICUs). NICUs are equipped with multiple vital sign monitoring devices that are connected to the premature newborn and acquire a few gigabytes of data every day. The continuous vital data from these devices are manually documented every hour. This introduces errors and loses a large amount of high-resolution data. The intermittent documentation of physiological data also makes it difficult for clinicians to visualize and detect the trends of diagnostic utility. Neo is built on an affordable Internet of Things platform that aggregates and sends the real-time data to a cloud-based big data platform called integrated NICU. Apart from minimizing documentation errors, the device enables data acquisition at sufficiently real-time rates as to indicate the current status of all the patients at the NICU. Neo automates immediate vital sign status and past trends as graphs or charts that the doctor and nurses can view from anywhere through the Internet. Physiological signal and clinical parameters from Neo is used to score different diseases like sepsis, respiratory distress syndrome, necrotizing enterocolitis, and retinopathy of prematurity. This score predicts the physiological health of the newborn and aid clinicians in decision-making ensuring timely intervention.
ER  - 


TY  - JOUR
TI  - Improving Reliability of Monitoring Background EEG Dynamics in Asphyxiated Infants
T2  - IEEE Transactions on Biomedical Engineering
SP  - 973
EP  - 983
AU  - V. Matić
AU  - P. J. Cherian
AU  - K. Jansen
AU  - N. Koolen
AU  - G. Naulaers
AU  - R. M. Swarte
AU  - P. Govaert
AU  - S. Van Huffel
AU  - M. De Vos
PY  - 2016
KW  - Electroencephalography
KW  - Pediatrics
KW  - Monitoring
KW  - Heuristic algorithms
KW  - Classification algorithms
KW  - Machine learning algorithms
KW  - Asphyxia
KW  - background EEG
KW  - neonatal asphyxia
KW  - SVM
KW  - interburst interval detection,
KW  - wavelets
KW  - Background electroencephalography (EEG)
KW  - interburst interval detection
KW  - neonatal asphyxia
KW  - support vector machine (SVM)
KW  - wavelets
DO  - 10.1109/TBME.2015.2477946
JO  - IEEE Transactions on Biomedical Engineering
IS  - 5
SN  - 1558-2531
VO  - 63
VL  - 63
JA  - IEEE Transactions on Biomedical Engineering
Y1  - May 2016
AB  - The goal of this study is to develop an automated algorithm to quantify background electroencephalography (EEG) dynamics in term neonates with hypoxic ischemic encephalopathy. The recorded EEG signal is adaptively segmented and the segments with low amplitudes are detected. Next, depending on the spatial distribution of the low-amplitude segments, the first part of the algorithm detects (dynamic) interburst intervals (dIBIs) and performs well on the relatively artifact-free EEG periods and well-defined burst-suppression EEG periods. However, on testing the algorithm on EEG recordings of more than 48 h per neonate, a significant number of misclassified and dubious detections were encountered. Therefore, as the next step, we applied machine learning classifiers to differentiate between definite dIBI detections and misclassified ones. The developed algorithm achieved a true positive detection rate of 98%, 97%, 88%, and 95% for four duration-related dIBI groups that we subsequently defined. We benchmarked our algorithm with an expert diagnostic interpretation of EEG periods (1 h long) and demonstrated its effectiveness in clinical practice. We show that the detection algorithm effectively discriminates challenging cases encountered within mild and moderate background abnormalities. The dIBI detection algorithm improves identification of neonates with good clinical outcome as compared to the classification based on the classical burst-suppression interburst interval.
ER  - 


TY  - CONF
TI  - Nonlinear features of neonatal heart rate dynamics
T2  - Computing in Cardiology 2014
SP  - 433
EP  - 436
AU  - B. Czippelova
AU  - L. Chladekova
AU  - Z. Turianikova
AU  - I. Tonhajzerova
AU  - K. Javorka
AU  - Z. Uhrikova
AU  - M. Zibolen
AU  - M. Javorka
PY  - 2014
KW  - Heart rate variability
KW  - Pediatrics
KW  - Abstracts
KW  - Indexes
KW  - Complexity theory
KW  - Position measurement
KW  - Oscillators
DO  - 
JO  - Computing in Cardiology 2014
IS  - 
SN  - 2325-8853
VO  - 
VL  - 
JA  - Computing in Cardiology 2014
Y1  - 7-10 Sept. 2014
AB  - The aim of this study was to investigate the short-term heart rate variability (HRV) as an index of the cardiac autonomic control development in healthy full-term neonates using various new complexity and irreversibility measures. HRV in 20 healthy full-term neonates was compared to HRV recorded in healthy young adults. Besides traditional time and frequency domain measures, we assessed HRV complexity measures including normalized complexity index (NCf), normalized unpredictability index (NUPf), pattern classification (OV%, 1 V%, 2LV%, 2UV%) and multiscale irreversibility indices (P%, G%, E). HRV magnitude was significantly decreased in the neonatal group compared to the adults. HR V complexity measures, i.e. indices NCf, NUPf and pattern indices 1 V%, 2LV%, were also significantly reduced. Pattern classification parameter OV% and Porta's irreversibility index P% showed significant increase in newborns compared to adults suggesting the shift in the sympathovagal balance of neonates towards sympathetic predominance. Moreover, surrogate data analysis of irreversibility indices revealed asymmetrical nature of the HRV series present already in the neonatal age suggesting the nonlinear nature of HR V dynamic even very shortly after birth.
ER  - 


TY  - CONF
TI  - A Method for a Real-Time Novel Premature Infant Pain Profile Using High Rate, High Volume Physiological Data Streams
T2  - 2014 IEEE 27th International Symposium on Computer-Based Medical Systems
SP  - 34
EP  - 37
AU  - T. Naik
AU  - A. Thommandram
AU  - K. E. S. Fernando
AU  - N. Bressan
AU  - A. James
AU  - C. McGregor
PY  - 2014
DO  - 10.1109/CBMS.2014.29
JO  - 2014 IEEE 27th International Symposium on Computer-Based Medical Systems
IS  - 
SN  - 2372-9198
VO  - 
VL  - 
JA  - 2014 IEEE 27th International Symposium on Computer-Based Medical Systems
Y1  - 27-29 May 2014
AB  - Management of pain in the neonatal population is one of the most challenging problems in the Neonatal Intensive Care Unit (NICU). There are many gaps in our knowledge of the optimal utilization of the techniques available to assess pain in a valid and reliable manner. Pain that is not treated may cause significant clinical complications in the newborn infant. An initial start was made in a previous study to design a novel Premature Infant Pain Profile with a substantial focus on physiological factors. In this study, the novel Artemis Premature Infant Pain Profile (APIPP) was retrospectively compared with the Premature Infant Pain Profile (PIPP) that is used in the NICU at The Hospital for Sick Children, Toronto, to evaluate the effectiveness and validity of the novel scale being proposed. The main objective of this research was to use a preliminary case study approach by using retrospective data that were assigned PIPP scores to compare the performance of the novel APIPP with the current standard for measuring pain. The experiment was performed with two surgical subjects' data retrospectively with the APIPP algorithm. We demonstrated this study using an environment known as Artemis, a clinical decision support system.
ER  - 


TY  - CONF
TI  - Extracting transients from cerebral oxygenation signals of preterm infants: a new singular-spectrum analysis method
T2  - 2018 40th Annual International Conference of the IEEE Engineering in Medicine and Biology Society (EMBC)
SP  - 5882
EP  - 5885
AU  - J. M. O’ Toole
AU  - E. M. Dempsey
AU  - G. B. Boylan
PY  - 2018
KW  - Transient analysis
KW  - Eigenvalues and eigenfunctions
KW  - Discrete cosine transforms
KW  - Brain injuries
KW  - Microsoft Windows
KW  - Pediatrics
DO  - 10.1109/EMBC.2018.8513523
JO  - 2018 40th Annual International Conference of the IEEE Engineering in Medicine and Biology Society (EMBC)
IS  - 
SN  - 1558-4615
VO  - 
VL  - 
JA  - 2018 40th Annual International Conference of the IEEE Engineering in Medicine and Biology Society (EMBC)
Y1  - 18-21 July 2018
AB  - Many infants born prematurely develop brain injury within the first few days after birth. Near infrared spectroscopy (NIRS) is a safe technology that can continuously monitor the varying levels of oxygenation in the brain. Analysis of this signal has the potential to detect the onset of brain injury. We develop a method that extracts transient waveforms from the oxygenation signal. This method uses the cosine transform and singular-spectrum analysis to decompose the signal. We test different procedures to select a threshold for estimating the transient component. As part of the development of the method, we build a model of the cerebral oxygenation signals combining clusters of transient waveforms and nonstationary coloured noise. After development, we test on cerebral oxygenation recordings from 10 extremely preterm infants. We find that using the decomposition method to remove the transient components improves detection performance of brain injury, from an area-under the receiver operator characteristic of 0.91 to 1.00. These findings highlight the importance of specific signal processing methods for the cerebral oxygenation signal and the potential for NIRS as a neuromonitoring technology in neonatal intensive care.
ER  - 


TY  - CONF
TI  - Is the time irreversibility of heart rate present even in newborns?
T2  - 2014 8th Conference of the European Study Group on Cardiovascular Oscillations (ESGCO)
SP  - 15
EP  - 16
AU  - B. Czippelova
AU  - L. Chladekova
AU  - Z. Uhrikova
AU  - M. Zibolen
AU  - K. Javorka
AU  - M. Javorka
PY  - 2014
KW  - Pediatrics
KW  - Heart rate variability
KW  - Indexes
KW  - Time series analysis
KW  - Oscillators
KW  - Data analysis
DO  - 10.1109/ESGCO.2014.6847496
JO  - 2014 8th Conference of the European Study Group on Cardiovascular Oscillations (ESGCO)
IS  - 
SN  - 
VO  - 
VL  - 
JA  - 2014 8th Conference of the European Study Group on Cardiovascular Oscillations (ESGCO)
Y1  - 25-28 May 2014
AB  - The aim of our research was to verify if the time irreversibility of heart rate oscillations exists even in the newborns. Multiscale irreversibility indices (Porta's index P%, Guzik index G% and Ehlers index E) of the heart rate signals were computed in 20 healthy neonates. The presence of irreversibility and its origin in system nonlinearity was assessed by surrogate data analysis. The results were compared to irreversibility analysis of young adult heart rate signals. Surrogate data analysis revealed asymmetrical nature of the series present already in the neonatal age. Moreover Porta's irreversibility index P% was significantly higher in newborns compared to adults indicating a shift in the sympatho-vagal balance in newborns towards sympathetic activity. The results of surrogate data analysis suggest an existence of the cardiovascular control system related time irreversibility in the majority of the recordings in both neonatal and adult groups.
ER  - 


TY  - CONF
TI  - Low Cost IR-UWB Radar for Multisubject Non-Contact Vital Sign Detection
T2  - 2021 IEEE International Symposium on Antennas and Propagation and USNC-URSI Radio Science Meeting (APS/URSI)
SP  - 135
EP  - 136
AU  - A. -K. Moadi
AU  - M. Joshi
AU  - O. Kilic
AU  - A. E. Fathy
PY  - 2021
KW  - Costs
KW  - Target tracking
KW  - Surveillance
KW  - Radar detection
KW  - Estimation
KW  - Radar imaging
KW  - Real-time systems
KW  - IR-UWB radars
KW  - vital signs detection
KW  - multisubject monitoring
KW  - non-contact vital sign detection
DO  - 10.1109/APS/URSI47566.2021.9704132
JO  - 2021 IEEE International Symposium on Antennas and Propagation and USNC-URSI Radio Science Meeting (APS/URSI)
IS  - 
SN  - 
VO  - 
VL  - 
JA  - 2021 IEEE International Symposium on Antennas and Propagation and USNC-URSI Radio Science Meeting (APS/URSI)
Y1  - 4-10 Dec. 2021
AB  - Impulse Radar Ultra-Wideband (IR-UWB) radar has a high range resolution due to its available wide band; thus, it can precisely localize more than one target along its range. However, it has been criticized for its inefficiency in terms of complexity and cost when used for vital sign detection. Here, we utilize a low-cost novel IR radar chip for non-contact vital-sign sensing that could be used for either single or multiple subjects' vital sign detection. The approach uses a commercial low cost 8 GHz IR-UWB Doppler radar chip with a combination of arctangent demodulation (AD) and Short-Time State-Space Method (ST-SSM) algorithms to successfully and accurately extract the phase variation signals to estimate the respiration rate and heart rate of a subject. Precise range information of the scene is utilized to clearly discern multiple targets, making it possible to detect vital signs multiple targets within the few cm range resolution. The proposed method can accurately operate in real time and it is feasible to be used for patients' health tracking, elderly care, emergency surveillance, and infant sleep apnea monitoring as well.
ER  - 


TY  - CONF
TI  - Deniosing Autoencoder-based Modification of RRI data with Premature Ventricular Contraction for Precise Heart Rate Variability Analysis
T2  - 2018 40th Annual International Conference of the IEEE Engineering in Medicine and Biology Society (EMBC)
SP  - 5018
EP  - 5021
AU  - S. MIYATANI
AU  - K. FUJIWARA
AU  - M. KANO
PY  - 2018
KW  - Rail to rail inputs
KW  - Heart rate variability
KW  - Monitoring
KW  - Feature extraction
KW  - Noise reduction
KW  - Electrocardiography
KW  - Frequency-domain analysis
DO  - 10.1109/EMBC.2018.8513218
JO  - 2018 40th Annual International Conference of the IEEE Engineering in Medicine and Biology Society (EMBC)
IS  - 
SN  - 1558-4615
VO  - 
VL  - 
JA  - 2018 40th Annual International Conference of the IEEE Engineering in Medicine and Biology Society (EMBC)
Y1  - 18-21 July 2018
AB  - The fluctuation of an RR interval (RRI) on an electrocardiogram (ECG) is called heart rate variability (HRV). HRV reflects the autonomic nerve activity, thus HRV analysis has been used for health monitoring such as stress estimation, drowsiness detection, epileptic seizure prediction, and cardiovascular disease diagnosis. However, RRI and HRV features are easily affected by arrhythmia, which deteriorates the health monitoring performance. Premature ventricular contraction (PVC) is common arrhythmia that many healthy persons have. Thus, a new methodology for dealing with RRI fluctuation disturbed by PVC needs to be developed for realizing precise health monitoring. To modify RRI data affected by PVC, the present work proposes a new method based on a denoising autoencoder (DAE), which reconstructs original input data from the noisy input data by using a neural network. The proposed method, referred to as DAE-based RRI modification (DAERM), aims to correct the disturbed RRI data by regarding PVC as artifacts. The present work demonstrated the usefulness of the proposed DAE-RM through its application to real RRI data with artificial PVC (PVC-RRI). The result showed that DAE-RM successfully modified PVC-RRI data. In fact, the root means squared error (RMSE) of the modified RRI was improved by 83.5% from the PVC-RRI. The proposed DAERM will contribute to realizing precise HRV-based health monitoring in the future.
ER  - 


TY  - CONF
TI  - Estimation of cardiac output and total peripheral resistance in preterm infants by arterial waveform analysis
T2  - 2013 35th Annual International Conference of the IEEE Engineering in Medicine and Biology Society (EMBC)
SP  - 2308
EP  - 2311
AU  - Y. Zhang
AU  - G. S. H. Chan
AU  - M. B. Tracy
AU  - M. Hinder
AU  - S. J. Redmond
AU  - A. V. Savkin
AU  - N. H. Lovell
PY  - 2013
KW  - Pediatrics
KW  - Blood pressure
KW  - Australia
KW  - Heart rate
KW  - Estimation
KW  - Signal analysis
KW  - Ultrasonic variables measurement
DO  - 10.1109/EMBC.2013.6609999
JO  - 2013 35th Annual International Conference of the IEEE Engineering in Medicine and Biology Society (EMBC)
IS  - 
SN  - 1558-4615
VO  - 
VL  - 
JA  - 2013 35th Annual International Conference of the IEEE Engineering in Medicine and Biology Society (EMBC)
Y1  - 3-7 July 2013
AB  - This study investigated whether arterial blood pressure waveform analysis could be useful for estimating left ventricular outflow (LVO) and total peripheral resistance (TPR) in preterm infants. A cohort of 27 infants were studied, with 89 measurements of left ventricular outflow (LVO) using Doppler echocardiography and arterial pressure using catheters, performed in 0, 12, 24 and 36 hours after birth. TPR was computed as mean arterial pressure divided by LVO. The diastolic decay rate (1/τ) was obtained via fitting an exponential function to the last one third of each arterial pulse, with the mean rate computed from 50 pulses selected from each infant. This decay rate was considered to be inversely related to TPR while positively related to LVO. The results of regression analysis have confirmed that the diastolic decay rate had significant positive and negative relationships with LVO and TPR respectively(r = 0.383, P = 0.0002 and r = -0.379, P = 0.0002 respectively). These preliminary results demonstrated the potential utility of arterial pressure waveform analysis for estimating LVO and TPR in preterm infants, but more advanced multi-parameter models may be needed to improve accuracy of the estimation.
ER  - 


TY  - CONF
TI  - Multi-Task Convolutional Neural Network for Patient Detection and Skin Segmentation in Continuous Non-Contact Vital Sign Monitoring
T2  - 2017 12th IEEE International Conference on Automatic Face & Gesture Recognition (FG 2017)
SP  - 266
EP  - 272
AU  - S. Chaichulee
AU  - M. Villarroel
AU  - J. Jorge
AU  - C. Arteta
AU  - G. Green
AU  - K. McCormick
AU  - A. Zisserman
AU  - L. Tarassenko
PY  - 2017
KW  - Skin
KW  - Pediatrics
KW  - Image segmentation
KW  - Image color analysis
KW  - Monitoring
KW  - Cameras
KW  - Hospitals
DO  - 10.1109/FG.2017.41
JO  - 2017 12th IEEE International Conference on Automatic Face & Gesture Recognition (FG 2017)
IS  - 
SN  - 
VO  - 
VL  - 
JA  - 2017 12th IEEE International Conference on Automatic Face & Gesture Recognition (FG 2017)
Y1  - 30 May-3 June 2017
AB  - Patient detection and skin segmentation are important steps in non-contact vital sign monitoring as skin regions contain pulsatile information required for the estimation of vital signs such as heart rate, respiratory rate and peripheral oxygen saturation (SpO2). Previous methods based on face detection or colour-based image segmentation are less reliable in a hospital setting. In this paper, we develop a multi-task convolutional neural network (CNN) for detecting the presence of a patient and segmenting the patient's skin regions. The multi-task model has a shared core network with two branches: a segmentation branch which was implemented using a fully convolutional network, and a classification branch which was implemented using global average pooling. The whole network was trained using images from a clinical study conducted in the neonatal intensive care unit (NICU) of the John Radcliffe hospital, Oxford, UK. Our model can produce accurate results and is robust to changes in different skin tones, pose variations, lighting variations, and routine interaction of clinical staff.
ER  - 


TY  - CONF
TI  - Enanced video heart rate and respiratory rate evaluation: standard multiparameter monitor vs clinical confrontation in newborn patients
T2  - 2019 IEEE International Symposium on Medical Measurements and Applications (MeMeA)
SP  - 1
EP  - 5
AU  - L. Antognoli
AU  - P. Marchionni
AU  - S. Spinsante
AU  - S. Nobile
AU  - V. P. Carnielli
AU  - L. Scalise
PY  - 2019
KW  - non-contact
KW  - heart rate
KW  - respiration rate
KW  - video
KW  - newborn
KW  - Eulerian video magnification
DO  - 10.1109/MeMeA.2019.8802147
JO  - 2019 IEEE International Symposium on Medical Measurements and Applications (MeMeA)
IS  - 
SN  - 
VO  - 
VL  - 
JA  - 2019 IEEE International Symposium on Medical Measurements and Applications (MeMeA)
Y1  - 26-28 June 2019
AB  - Vital signs in neonatal care are usually measured by a multiparameter monitor (MM). However, this kind of device is inaccurate on the assessment in newborns, which can present different respiratory patterns and superficial breathing, resulting hardly detectable by the MM. In some cases, the assessment of the physician is more effective on the evaluation of the patient. In this paper we present a non-contact solution to measure the respiration rate (RR) and heart rate (HR) using a commercially available web-camera (WeC) and a personal computer (PC). We use Eulerian Video Magnification (EVM) to amplify the color variations in the image sequence. By extracting the signal from the thorax portion of the patients we are able to measure the RR and HR by spectral analysis. The results are compared with the MM and the assessment of the physician. The measures of RR and HR correlate with the data from the MM and result even more accurate than the MM when compared with the physician's evaluation. We collect data on 40 patients demonstrating the feasibility of this method. The measure of RR and HR shows a root mean square error of 6.8 bpm for the HR and 2.1 bpm for the RR.
ER  - 


TY  - CONF
TI  - HRV analysis: a non-invasive approach to discriminate between newborns with and without seizures
T2  - 2021 43rd Annual International Conference of the IEEE Engineering in Medicine & Biology Society (EMBC)
SP  - 52
EP  - 55
AU  - L. Frassineti
AU  - A. Lanatà
AU  - C. Mandredi
PY  - 2021
KW  - Support vector machines
KW  - Pediatrics
KW  - Hospitals
KW  - Detectors
KW  - Tools
KW  - Electroencephalography
KW  - Biology
DO  - 10.1109/EMBC46164.2021.9629741
JO  - 2021 43rd Annual International Conference of the IEEE Engineering in Medicine & Biology Society (EMBC)
IS  - 
SN  - 2694-0604
VO  - 
VL  - 
JA  - 2021 43rd Annual International Conference of the IEEE Engineering in Medicine & Biology Society (EMBC)
Y1  - 1-5 Nov. 2021
AB  - Early neonatal seizures detection is one of the most challenging issues in Neonatal Intensive Care Units. Several EEG-based Neonatal Seizure Detectors were proposed to support the clinical staff. However, less invasive and more easily interpretable methods than EEG are still missing. In this work, we investigated if Heart Rate Variability analysis and related measures as input features of supervised classifiers could be a valid support for discriminating between newborns with seizures and seizure-free ones. The proposed methods were validated on 52 subjects (33 with seizures and 19 seizure-free) of a public dataset collected at the Helsinki University Hospital. Encouraging results are achieved using a Linear Support Vector Machine, obtaining about 87% Area Under ROC Curve. This suggests that Heart Rate Variability analysis might be a non-invasive pre-screening tool to identify newborns with seizures.Clinical Relevance— Heart Rate Variability analysis for detecting newborns with seizures in NICUs could speed up the diagnosis process and appropriate treatments for a better neurodevelopmental outcome of the infant.
ER  - 


TY  - CONF
TI  - Neonatal heartbeat annunciator for use in the developing world
T2  - 2014 36th Annual International Conference of the IEEE Engineering in Medicine and Biology Society
SP  - 1682
EP  - 1685
AU  - H. Le
AU  - E. G. Wohlford
AU  - M. R. Neuman
PY  - 2014
KW  - Pediatrics
KW  - Heart beat
KW  - Electrodes
KW  - Batteries
KW  - Electrocardiography
KW  - Light emitting diodes
KW  - Silver
DO  - 10.1109/EMBC.2014.6943930
JO  - 2014 36th Annual International Conference of the IEEE Engineering in Medicine and Biology Society
IS  - 
SN  - 1558-4615
VO  - 
VL  - 
JA  - 2014 36th Annual International Conference of the IEEE Engineering in Medicine and Biology Society
Y1  - 26-30 Aug. 2014
AB  - The majority of neonatal deaths occur in the developing countries. In many cases, unresponsive infants at birth are alive although birth attendants think they are dead and do not attempt to resuscitate them. In order to address this problem, training for birth attendant skills for resuscitation and having a device to determine the newborn heartbeat are necessary. In this project, a neonatal heartbeat annunciator has been designed and undergone preliminary evaluation. The device is quickly attached and uses electrodes to pick up the ECG signal from the infant's chest. Following electronic processing, the heartbeat is indicated as a flash of LED light and the sound of a high-frequency buzzer. It is hoped that this device will encourage birth attendants to attempt to resuscitate unresponsive babies and help to reduce neonatal mortality.
ER  - 


TY  - CONF
TI  - An Application of Convolutional Neural Networks for the Early Detection of Late-onset Neonatal Sepsis
T2  - 2019 International Joint Conference on Neural Networks (IJCNN)
SP  - 1
EP  - 8
AU  - Y. Hu
AU  - V. C. S. Lee
AU  - K. Tan
PY  - 2019
KW  - Pediatrics
KW  - Hidden Markov models
KW  - Heart rate
KW  - Blood
KW  - Diseases
KW  - Data models
KW  - Convolutional neural networks
KW  - Early Detection
KW  - Neonatal Sepsis
KW  - Convolutional Neural Network
DO  - 10.1109/IJCNN.2019.8851683
JO  - 2019 International Joint Conference on Neural Networks (IJCNN)
IS  - 
SN  - 2161-4407
VO  - 
VL  - 
JA  - 2019 International Joint Conference on Neural Networks (IJCNN)
Y1  - 14-19 July 2019
AB  - Preterm newborns are vulnerable and easily infected due to the immature immune system. Late-onset neonatal sepsis occurring 48 hours after birth is a widespread disease among preterm newborns leading to high mortality and morbidity rates. The diagnosis is primarily based on biochemistry test, and the prescribed treatment is to use antibiotics. Risk averse clinicians, often applied overdose to reduce the mortality. A non-invasive method on monitoring vital sign signals deterioration to predict late-onset neonatal sepsis is proposed in this paper. First, we set up collectors within the local networks in Neonatal Intensive Care Units (NICUs) where bedside monitoring machines locate to capture the necessary data. Then they were transformed to images according to specific rules. Finally, a convolutional neural network was built to predict the onset of sepsis. Pilot experiments conducted on data we have collected demonstrated the feasibility of this deep learning model. This method could be incorporated into the current clinical workflow as a decision support system and provide useful information for clinicians.
ER  - 


TY  - CONF
TI  - Wearable monitors on babies: Big data saving little people
T2  - 2013 IEEE International Symposium on Technology and Society (ISTAS): Social Implications of Wearable Computing and Augmediated Reality in Everyday Life
SP  - 203
EP  - 203
AU  - C. McGregor
PY  - 2013
KW  - Decision support systems
KW  - wearable monitors
KW  - newborn infants
KW  - babies
KW  - big data
KW  - eHealth
KW  - telehealth
KW  - patient monitoring
DO  - 10.1109/ISTAS.2013.6613120
JO  - 2013 IEEE International Symposium on Technology and Society (ISTAS): Social Implications of Wearable Computing and Augmediated Reality in Everyday Life
IS  - 
SN  - 2158-3412
VO  - 
VL  - 
JA  - 2013 IEEE International Symposium on Technology and Society (ISTAS): Social Implications of Wearable Computing and Augmediated Reality in Everyday Life
Y1  - 27-29 June 2013
AB  - Today 8% of Canadian babies are born premature and internationally the average is 10% These early births, are responsible for three quarters of all infant deaths in Canada. Premature infants together with ill term infants are cared for in Neonatal Intensive Care U nits (NICUs) internationally contain state of th e art medical equipment to monitor and provide life support, resulting in a significant Big Data environment. In addition, graduates of neonatal intensive care may be discharged with medical devices to support continued monitoring as ambulatory patients in and outside the ho me setting. In both NICU and ambulatory contexts wearable patient monitoring has many social implications. This research presents an assessment of the social implications of Big Data solutions for criti cal care within the context of the Artemis project that is enabling Big Data solutions for: 1) Real-ti me processing of complex intensive care physiological signals for new and earlier condition onset detection; 2) new approaches to physiological data analysis to support clinical research; and 3) cloud computing/services computing to provide rural and remote communities with greater options for a dvanced critical care within their own community healthcare facilities.
ER  - 


TY  - CONF
TI  - Non-Contact Monitoring of Respiration in the Neonatal Intensive Care Unit
T2  - 2017 12th IEEE International Conference on Automatic Face & Gesture Recognition (FG 2017)
SP  - 286
EP  - 293
AU  - J. Jorge
AU  - M. Villarroel
AU  - S. Chaichulee
AU  - A. Guazzi
AU  - S. Davis
AU  - G. Green
AU  - K. McCormick
AU  - L. Tarassenko
PY  - 2017
KW  - Monitoring
KW  - Pediatrics
KW  - Biomedical monitoring
KW  - Skin
KW  - IP networks
KW  - Heart rate
KW  - Image color analysis
DO  - 10.1109/FG.2017.44
JO  - 2017 12th IEEE International Conference on Automatic Face & Gesture Recognition (FG 2017)
IS  - 
SN  - 
VO  - 
VL  - 
JA  - 2017 12th IEEE International Conference on Automatic Face & Gesture Recognition (FG 2017)
Y1  - 30 May-3 June 2017
AB  - An abnormal respiratory rhythm is an early indicator of physiological deterioration. It is of critical importance in the clinical management of critically-ill or premature infants, for whom apnoea of prematurity is a major concern. Nevertheless, respiratory signals are still largely disregarded in neonatal intensive care units due to the high prevalence of noise and high false alarm rates in conventional monitoring. To address this, we present a novel method for the extraction of respiration from camera-based measurements taken from the top-view of an incubator. A total of 107 events from 30 neonatal admissions were annotated by three clinical reviewers as either true cessations of breathing (physiologically relevant) or false (artefact-related). The events were divided into two independent groups for training and validation and our algorithm was trained to classify true cessations. We achieved a good classification performance with 9 out of 10 cessations and 7 out of 10 artefactual events correctly identified in the training set, and with 7 out of 10 cessations and 34 out of 44 artefactual events correctly identified in the out-of-sample test set. A reduction in false alarm rate of 77.3% was achieved.
ER  - 


TY  - CONF
TI  - Development of NFC TAG for temperature sensing of premature newborns in neonatal incubators
T2  - 2017 2nd International Symposium on Instrumentation Systems, Circuits and Transducers (INSCIT)
SP  - 1
EP  - 4
AU  - J. I. de Oliveira Filho
AU  - M. E. do Prado Villarroel Zurita
PY  - 2017
KW  - Pediatrics
KW  - Temperature sensors
KW  - Biomedical monitoring
KW  - Temperature measurement
KW  - Monitoring
KW  - Heart rate
KW  - NFC
KW  - monitoring
KW  - premature newborn
DO  - 10.1109/INSCIT.2017.8103519
JO  - 2017 2nd International Symposium on Instrumentation Systems, Circuits and Transducers (INSCIT)
IS  - 
SN  - 
VO  - 
VL  - 
JA  - 2017 2nd International Symposium on Instrumentation Systems, Circuits and Transducers (INSCIT)
Y1  - 28 Aug.-1 Sept. 2017
AB  - This paper described the development of an NFC tag-sensing platform integrated a neonatal incubator to measure the temperature of premature newborns (NB) by its mattress or pillow. The tag created uses the ISO/IEC 14443-B protocol to establish the communication, sending the current value of body temperature through its Pseudo-Unique Proximity Integrated Circuit Card Identifier (PUPI). As result, this project presents an alternative sensing with improved comfort for NB in their early life.
ER  - 


TY  - CONF
TI  - A comprehensive framework design for continuous quality improvement within the neonatal intensive care unit: Integration of the SPOE, CRISP-DM and PaJMa models
T2  - IEEE-EMBS International Conference on Biomedical and Health Informatics (BHI)
SP  - 289
EP  - 292
AU  - W. Huang
AU  - C. McGregor
AU  - A. James
PY  - 2014
KW  - Pediatrics
KW  - Data models
KW  - Data mining
KW  - Antibiotics
KW  - Laboratories
KW  - Guidelines
DO  - 10.1109/BHI.2014.6864360
JO  - IEEE-EMBS International Conference on Biomedical and Health Informatics (BHI)
IS  - 
SN  - 2168-2208
VO  - 
VL  - 
JA  - IEEE-EMBS International Conference on Biomedical and Health Informatics (BHI)
Y1  - 1-4 June 2014
AB  - Continuous quality improvement is an important component of contemporary health care. This paper proposes a comprehensive framework for quality improvement in health care that integrates the SPOE, CRISP-DM and PaJMa models to support clinician decision-making for the improvement of clinical process and outcomes. The framework is demonstrated using late onset neonatal sepsis as a case study where the quality improvement activity is the implementation of a clinical decision support system that processes and analyses multiple, high fidelity physiological data streams in real-time to support clinical decision-making.
ER  - 


TY  - CONF
TI  - Uncovering statistical features of bradycardia severity in premature infants using a point process model
T2  - 2015 37th Annual International Conference of the IEEE Engineering in Medicine and Biology Society (EMBC)
SP  - 5855
EP  - 5858
AU  - A. H. Gee
AU  - R. Barbieri
AU  - D. Paydarfar
AU  - P. Indic
PY  - 2015
KW  - Heart rate
KW  - Pediatrics
KW  - Time series analysis
KW  - Process control
KW  - Blood flow
KW  - Electrocardiography
KW  - Mathematical model
DO  - 10.1109/EMBC.2015.7319723
JO  - 2015 37th Annual International Conference of the IEEE Engineering in Medicine and Biology Society (EMBC)
IS  - 
SN  - 1558-4615
VO  - 
VL  - 
JA  - 2015 37th Annual International Conference of the IEEE Engineering in Medicine and Biology Society (EMBC)
Y1  - 25-29 Aug. 2015
AB  - Premature infants are susceptible to a variety of life-threatening events. Underdeveloped cardiovascular control due to an immature autonomic nervous system can lead to recurrent bradycardias that reduce blood flow and oxygen to critical organs, and result in long-term developmental disabilities or sudden death. In this study, we investigate the use of a novel point process framework to model heart rate dynamics in premature infants, including the full range of bradycardia severity. We find that the lognormal distribution accurately models the R-R interval time series, due to the long-tail nature of the distribution. We also find that the degree of bradycardia severity is correlated with distinct clustering features of the point-process indices in regions encompassing and adjacent to bradycardias. This underlying property in heart rate dynamics may provide valuable statistical information for quantifying the vulnerability of premature infants to develop bradycardia.
ER  - 


TY  - CONF
TI  - Body Motion Detection in Neonates Based on Motion Artifacts in Physiological Signals from a Clinical Patient Monitor
T2  - 2021 43rd Annual International Conference of the IEEE Engineering in Medicine & Biology Society (EMBC)
SP  - 416
EP  - 419
AU  - Z. Peng
AU  - I. Lorato
AU  - X. Long
AU  - R. -H. Liang
AU  - D. Kommers
AU  - P. Andriessen
AU  - W. Cottaar
AU  - S. Stuijk
AU  - C. van Pul
PY  - 2021
KW  - Pediatrics
KW  - Continuous wavelet transforms
KW  - Electrocardiography
KW  - Motion detection
KW  - Sensors
KW  - Motion measurement
KW  - Reliability
DO  - 10.1109/EMBC46164.2021.9630133
JO  - 2021 43rd Annual International Conference of the IEEE Engineering in Medicine & Biology Society (EMBC)
IS  - 
SN  - 2694-0604
VO  - 
VL  - 
JA  - 2021 43rd Annual International Conference of the IEEE Engineering in Medicine & Biology Society (EMBC)
Y1  - 1-5 Nov. 2021
AB  - Motion patterns in newborns contain important information. Motion patterns change upon maturation and changes in the nature of motion may precede critical clinical events such as the onset of sepsis, seizures and apneas. However, in clinical practice, motion monitoring is still limited to observations by caregivers. In this study, we investigated a practical yet reliable method for motion detection using routinely used physiological signals in the patient monitor. Our method calculated motion measures with a continuous wavelet transform (CWT) and a signal instability index (SII) to detect gross-motor motion in 15 newborns using 40 hours of physiological data with annotated videos. We compared the performance of these measures on three signal modalities (electrocardiogram ECG, chest impedance, and photo plethysmography). In addition, we investigated whether their combinations increased performance. The best performance was achieved with the ECG signal with a median (interquartile range, IQR) area under receiver operating curve (AUC) of 0.92(0.87-0.95), but differences were small as both measures had a robust performance on all signal modalities. We then applied the algorithm on combined measures and modalities. The full combination outperformed all single-modal methods with a median (IQR) AUC of 0.95(0.91-0.96) when discriminating gross-motor motion from still. Our study demonstrates the feasibility of gross-motor motion detection method based on only clinically-available vital signs and that best results can be obtained by combining measures and vital signs.
ER  - 


TY  - CONF
TI  - Using ECG surface electrodes in measurement of respiration rate for preterm infants
T2  - 2014 IEEE International Symposium on Bioelectronics and Bioinformatics (IEEE ISBB 2014)
SP  - 1
EP  - 4
AU  - Hsin-Hung Kuo
AU  - Ning-Huei Peng
AU  - Tsair Kao
AU  - Wei-Chih Hu
PY  - 2014
KW  - Electrocardiography
KW  - Pediatrics
KW  - Monitoring
KW  - Electrodes
KW  - Heart rate
KW  - Impedance
KW  - Frequency measurement
KW  - Apnea monitoring
KW  - Respiratory
KW  - ECG
KW  - Preterm Infant
KW  - Apnea
KW  - Respiration measurement
DO  - 10.1109/ISBB.2014.6820926
JO  - 2014 IEEE International Symposium on Bioelectronics and Bioinformatics (IEEE ISBB 2014)
IS  - 
SN  - 
VO  - 
VL  - 
JA  - 2014 IEEE International Symposium on Bioelectronics and Bioinformatics (IEEE ISBB 2014)
Y1  - 11-14 April 2014
AB  - Sudden infant death syndrome (SIDS) is the common cause of death in infants. Apnea is known to be associated with increased incidence of the SIDS. A cessation of breathing, longer than 15 seconds, or accompanied by hypoxia or bradycardia, is called apnea of prematurity and has been found in more than 50% of premature infants. We have designed and constructed an apnea detector for infant monitoring in a clinical environment. The device uses a breath processor module with a surface ECG for detecting apnea. When the infant's breathing counts and heart rates are abnormal, an alarm will sound. This device has shown good performance and feasibility.
ER  - 


TY  - JOUR
TI  - Predicting Feeding Conditions of Premature Infants Through Non-Nutritive Sucking Skills Using a Sensitized Pacifier
T2  - IEEE Transactions on Biomedical Engineering
SP  - 2370
EP  - 2378
AU  - S. Akbarzadeh
AU  - T. Lyu
AU  - R. Farhoodi
AU  - M. Awais
AU  - S. F. Abbasi
AU  - X. Zhao
AU  - C. Chen
AU  - A. Amara
AU  - Y. Akay
AU  - M. Akay
AU  - W. Chen
PY  - 2022
KW  - Pediatrics
KW  - Pressure measurement
KW  - IP networks
KW  - Hospitals
KW  - Artificial neural networks
KW  - Pressure sensors
KW  - Feature extraction
KW  - Infant
KW  - Non nutritive sucking
KW  - prediction
KW  - sensitized pacifier
DO  - 10.1109/TBME.2022.3144094
JO  - IEEE Transactions on Biomedical Engineering
IS  - 7
SN  - 1558-2531
VO  - 69
VL  - 69
JA  - IEEE Transactions on Biomedical Engineering
Y1  - July 2022
AB  - Due to the lack of enough physical or suck central pattern generator (SCPG) development, premature infants require assistance in improving their sucking skills as one of the first coordinated muscular activities in infants. Hence, we need to quantitatively measure their sucking abilities for future studies on their sucking interventions. Here, we present a new device that can measure both intraoral pressure (IP) and expression pressure (EP) as ororhithmic behavior parameters of non-nutritive sucking skills in infants. Our device is low-cost, easy-to-use, and accurate, which makes it appropriate for extensive studies. To showcase one of the applications of our device, we collected weekly data from 137 premature infants from 29 week-old to 36 week-old. Around half of the infants in our study needed intensive care even after they were 36 week-old. We call them <i>full attainment of oral feeding</i> (FAOF) infants. We then used the Non-nutritive sucking (NNS) features of EP and IP signals of infants recorded by our device to predict FAOF infants&#x2019; sucking conditions. We found that our pipeline can predict FAOF infants several weeks before discharge from the hospital. Thus, this application of our device presents a robust and inexpensive alternative to monitor oral feeding ability in premature infants.
ER  - 


TY  - CONF
TI  - Automatic detection of artifact in neonatal ECG
T2  - 2015 22nd Iranian Conference on Biomedical Engineering (ICBME)
SP  - 184
EP  - 188
AU  - S. Gholinezhadasnefestani
AU  - W. Marnane
AU  - G. Lightbody
AU  - A. Temko
AU  - G. Boylan
AU  - N. Stevenson
PY  - 2015
KW  - Support vector machines
KW  - Heart rate variability
KW  - Feature extraction
KW  - Pediatrics
KW  - Electrocardiography
KW  - Detectors
KW  - component
KW  - Heart rate variabilty
KW  - ECG
KW  - feature extraction
KW  - Support Vector Machine(SVM)
DO  - 10.1109/ICBME.2015.7404139
JO  - 2015 22nd Iranian Conference on Biomedical Engineering (ICBME)
IS  - 
SN  - 
VO  - 
VL  - 
JA  - 2015 22nd Iranian Conference on Biomedical Engineering (ICBME)
Y1  - 25-27 Nov. 2015
AB  - Heart Rate Variability derived from the Neonatal Electrocardiogram has been found to be associated with the Electroencephalography grade of Hypoxic Ischemic Encephalopathy and neurodevelopmental outcome. This association has been established for clean or artifact free ECG. However, it was shown that the Electrocardiogram and subsequently Heart Rate Variability features can be heavily corrupted by artifacts which have to be manually removed. This work combines a set of statistical features to quantify the quality of the HR signal by automatically detecting the artifacts in neonatal ECG. The HRV signal is obtained by detecting R-Peaks using the adapted Pan-Tompkins algorithm. Four features are extracted from HR signal to discriminate normal and corrupted signal. The performance of these features in discrimination is then assessed using statistical tests. It has been shown that there is a significant difference of proposed features between artifact and normal signals (p<;0.001). The discrimination power is increased by combing the current features using Support Vector Machine. The median AUC was 0.9941 (IQR: 0.98-1.00).
ER  - 


TY  - CONF
TI  - Automatic Recognition of Numeric Values from the Monitor of Vital Signs
T2  - 2020 International Conference on e-Health and Bioengineering (EHB)
SP  - 1
EP  - 4
AU  - P. Kudrna
AU  - M. Soukopová
PY  - 2020
KW  - Pediatrics
KW  - Monitoring
KW  - Heart rate
KW  - Neural networks
KW  - Biomedical monitoring
KW  - Mathematical model
KW  - Libraries
KW  - vital sign monitor
KW  - convolution neural network
KW  - number recognition
DO  - 10.1109/EHB50910.2020.9279883
JO  - 2020 International Conference on e-Health and Bioengineering (EHB)
IS  - 
SN  - 2575-5145
VO  - 
VL  - 
JA  - 2020 International Conference on e-Health and Bioengineering (EHB)
Y1  - 29-30 Oct. 2020
AB  - Stabilization and resuscitation of newborns is an extremely professional and mentally demanding process. It is crucial for its success to quickly and correctly evaluate the condition of the newborn and adapt the use of appropriate interventions. For analyzing the effectiveness of the procedures and used drugs, it is appropriate to analyze the entire course of the action - debriefing, and timeline of the development of the newborn's vital functions is created. To streamline image data processing, an application was created which enables automatic recognition of numerical values of heart rate and blood oxygen saturation from video records of the vital signs monitor using a convolutional neural network. The application plots HR and SpO2 values against the time of delivery and allows save to text file. The average accuracy of the value recognition at the scanning frequency 1 second was more than 93 % for all analysed parameters.
ER  - 


TY  - JOUR
TI  - A Comprehensive and Context-Sensitive Neonatal Pain Assessment Using Computer Vision
T2  - IEEE Transactions on Affective Computing
SP  - 28
EP  - 45
AU  - G. Zamzmi
AU  - C. -Y. Pai
AU  - D. Goldgof
AU  - R. Kasturi
AU  - T. Ashmeade
AU  - Y. Sun
PY  - 2022
KW  - Pain
KW  - Pediatrics
KW  - Feature extraction
KW  - Support vector machines
KW  - Physiology
KW  - Protocols
KW  - Principal component analysis
KW  - Pain assessment
KW  - automatic
KW  - camera monitoring
KW  - neonates
KW  - behavioral
KW  - physiological
DO  - 10.1109/TAFFC.2019.2926710
JO  - IEEE Transactions on Affective Computing
IS  - 1
SN  - 1949-3045
VO  - 13
VL  - 13
JA  - IEEE Transactions on Affective Computing
Y1  - 1 Jan.-March 2022
AB  - Infants receiving care in the Neonatal Intensive Care Unit (NICU) experience several painful procedures during their hospitalization. Assessing neonatal pain is difficult because the current standard for assessment is subjective, inconsistent, and discontinuous. The intermittent and inconsistent assessment can induce poor treatment and, therefore, cause serious long-term outcomes. In this paper, we present a comprehensive pain assessment system that utilizes facial expressions along with crying sounds, body movement, and vital sign changes. The proposed automatic system generates a standardized pain assessment comparable to those obtained by conventional nurse-derived pain scores. The system achieved 95.56 percent accuracy using decision fusion of different pain responses that were recorded in a challenging clinical environment. In addition to the decision fusion, we present the performance of multimodal assessment using other fusion schemes as well as a unimodal assessment approach. We also discuss the impact of different factors (e.g., gestational age) on pain, propose several group-specific models for pain assessment (e.g., pre-term and full-term models), and compare the performance of these models with the performance of general models. While further research is needed, our results show that the automatic assessment of neonatal pain is a viable and more efficient alternative to the manual assessment.
ER  - 


TY  - CONF
TI  - Cardiac arrhythmia detection using linear and non-linear features of HRV signal
T2  - 2014 IEEE International Conference on Advanced Communications, Control and Computing Technologies
SP  - 795
EP  - 799
AU  - A. Sivanantham
AU  - S. Shenbaga Devi
PY  - 2014
KW  - Electrocardiography
KW  - Heart rate variability
KW  - Support vector machines
KW  - Hafnium
KW  - Heart Rate Variability (HRV)
KW  - Support Vector Machine (SVM)
KW  - Electrocardiogram (ECG)
DO  - 10.1109/ICACCCT.2014.7019200
JO  - 2014 IEEE International Conference on Advanced Communications, Control and Computing Technologies
IS  - 
SN  - 
VO  - 
VL  - 
JA  - 2014 IEEE International Conference on Advanced Communications, Control and Computing Technologies
Y1  - 8-10 May 2014
AB  - Earlier detection of Cardiac arrhythmias from long term ECG recording is one of the complex problems in signal processing. In this paper, we proposed an effective algorithm to detect and classify the cardiac abnormalities. By extracting different features in time domain, frequency domain and nonlinear features from heart rate variability (HRV) signals, the algorithm can differentiate between the types of arrhythmias. The features extracted from HRV signal are used to train and test the Support Vector Machine (SVM) classifier to classify Normal Beat, Premature Atrial Contraction (PAC), Right Bundle Branch Block (RBBB), and Paced Beat. The ECG signal is downloaded from MIT-BIH database. Training and testing of classification algorithm yields overall accuracy of 90.26%.
ER  - 


TY  - CONF
TI  - Development of features of the autonomic circulatory regulation in late premature and full term infants
T2  - 2020 4th Scientific School on Dynamics of Complex Networks and their Application in Intellectual Robotics (DCNAIR)
SP  - 224
EP  - 227
AU  - V. V. Skazkina
AU  - E. N. Mureeva
AU  - A. S. Karavaev
AU  - A. R. Kiselev
AU  - O. S. Panina
AU  - V. I. Gridnev
AU  - T. A. Galushko
AU  - Y. V. Chernenkov
AU  - Y. V. Popova
PY  - 2020
KW  - Pediatrics
KW  - Synchronization
KW  - Couplings
KW  - Heart rate
KW  - Physiology
KW  - Oscillators
KW  - data analysis
KW  - cardiovascular system
KW  - newborns
KW  - late-premature
KW  - full-term
KW  - autonomic system
DO  - 10.1109/DCNAIR50402.2020.9216934
JO  - 2020 4th Scientific School on Dynamics of Complex Networks and their Application in Intellectual Robotics (DCNAIR)
IS  - 
SN  - 
VO  - 
VL  - 
JA  - 2020 4th Scientific School on Dynamics of Complex Networks and their Application in Intellectual Robotics (DCNAIR)
Y1  - 7-9 Sept. 2020
AB  - Objective: In this work, the development of the features of an autonomic system of blood circulatory regulation from the period of late prematurity to full-term infants is investigated using the example of signals of the photoplethysmogram of blood vessels, electrocardiogram, and respiration. The previous works of foreign and domestic authors show that interdependency between physiological rhythms emerges early in development. Much attention was paid to the study of cardiorespiratory coupling and his development in newborns, nevertheless, there are still many questions in this area. In this study, in addition to studying the standard low-frequency cardiorespiratory effect, we studied the relationships between the low-frequency components of the autonomic regulation of heart rate (using an electrocardiogram) and the tone of the arterial vessels (using photoplethysmogram of blood vessels). Approach: The goal of the work is to estimate the dynamics of the development of the coupling of the autonomic regulatory circuits of the cardiovascular system and respiratory system. In this paper, special attention is paid to the study of phase synchronization of these processes, as well as to the interaction of frequency components. We studied the coherence between heart rate variability, photoplethysmograms of blood vessels, and respiration signals of newborns with a gestational age of 30 weeks to 40 weeks. Main results: No significant changes in the measure of the estimation of phase synchronization with increases in the gestational age of the infant were found. The reason may be a notable change in the degree of connectedness of the studied systems after birth. There was also an assumption about the presence of changes in the direction of connectedness, but not in its strength. Significance: This study carries a fundamental interest - an understanding of the higher risk for negative results at the end of a premature population. Moreover, the continuation of work in this direction may allow creating a tool for the development of early markers of impaired autonomic regulation of the functions of the cardiovascular system and respiration in young children.
ER  - 


TY  - JOUR
TI  - Predictive Monitoring of Critical Cardiorespiratory Alarms in Neonates Under Intensive Care
T2  - IEEE Journal of Translational Engineering in Health and Medicine
SP  - 1
EP  - 10
AU  - R. Joshi
AU  - Z. Peng
AU  - X. Long
AU  - L. Feijs
AU  - P. Andriessen
AU  - C. Van Pul
PY  - 2019
KW  - Pediatrics
KW  - Biomedical monitoring
KW  - Predictive models
KW  - Patient monitoring
KW  - Electrocardiography
KW  - Fatigue
KW  - Alarm fatigue
KW  - medical devices
KW  - machine learning
KW  - NICU
KW  - patient monitoring
KW  - predictive monitoring
KW  - real-time monitoring
DO  - 10.1109/JTEHM.2019.2953520
JO  - IEEE Journal of Translational Engineering in Health and Medicine
IS  - 
SN  - 2168-2372
VO  - 7
VL  - 7
JA  - IEEE Journal of Translational Engineering in Health and Medicine
Y1  - 2019
AB  - We aimed at reducing alarm fatigue in neonatal intensive care units by developing a model using machine learning for the early prediction of critical cardiorespiratory alarms. During this study in over 34,000 patient monitoring hours in 55 infants 278,000 advisory (yellow) and 70,000 critical (red) alarms occurred. Vital signs including the heart rate, breathing rate, and oxygen saturation were obtained at a sampling frequency of 1 Hz while heart rate variability was calculated by processing the ECG - both were used for feature development and for predicting alarms. Yellow alarms that were followed by at least one red alarm within a short post-alarm window constituted the case-cohort while the remaining yellow alarms constituted the control cohort. For analysis, the case and control cohorts, stratified by proportion, were split into training (80%) and test sets (20%). Classifiers based on decision trees were used to predict, at the moment the yellow alarm occurred, whether a red alarm(s) would shortly follow. The best performing classifier used data from the 2-min window before the occurrence of the yellow alarm and could predict 26% of the red alarms in advance (18.4s, median), at the expense of 7% additional red alarms. These results indicate that based on predictive monitoring of critical alarms, nurses can be provided a longer window of opportunity for preemptive clinical action. Further, such as algorithm can be safely implemented as alarms that are not algorithmically predicted can still be generated upon the usual breach of the threshold, as in current clinical practice.
ER  - 


TY  - JOUR
TI  - Development and Validation of a High-Fidelity Neonatal Pneumothorax Simulator
T2  - IEEE Transactions on Medical Robotics and Bionics
SP  - 900
EP  - 908
AU  - S. Maglio
AU  - S. Tognarelli
AU  - M. Ciantelli
AU  - A. Menciassi
PY  - 2021
KW  - Training
KW  - Lung
KW  - Needles
KW  - Biological system modeling
KW  - Neonatology
KW  - Simulation
KW  - High-fidelity simulation
KW  - neonatology
KW  - pneumothorax
KW  - remote training
DO  - 10.1109/TMRB.2021.3122824
JO  - IEEE Transactions on Medical Robotics and Bionics
IS  - 4
SN  - 2576-3202
VO  - 3
VL  - 3
JA  - IEEE Transactions on Medical Robotics and Bionics
Y1  - Nov. 2021
AB  - Neonatal pneumothorax is a clinical emergency procedure that - if not solved within minutes - can lead to major clinical complications, including death. For this reason, advanced management skills are required. High-fidelity simulation represents a valuable training tool for residents that allows to gain experience and confidence thus preserving patient safety. Nevertheless, systems now available on the market and literature prototypes provide poor anatomical and physiological features, thus limiting the realism of the simulation and the training. With the aim to overcome these limitations and allow the training of all aspects of the clinical procedure, an innovative high-fidelity neonatal pneumothorax simulator was realized by exploiting two airtight pressurized chambers coupled together with self-sealing needle insertion areas. The simulator assessment phase was carried out involving both expert neonatologists and residents. Before and after the clinical procedure, surveys were used for collecting subjective evaluations. Finally, procedural time was recorded. Based on the obtained results, neonatologists considered the simulator a valid teaching and retraining tool. Moreover, thanks to a simple setting and the possibility to provide real-time feedback, the simulator proved to be a valid tool for training also in critical conditions of personal distancing, e.g., Covid-19 pandemic, which often requires remote operation.
ER  - 


TY  - CONF
TI  - A Generalized Linear Model for an ECG-based Neonatal Seizure Detector
T2  - 2021 43rd Annual International Conference of the IEEE Engineering in Medicine & Biology Society (EMBC)
SP  - 471
EP  - 474
AU  - L. Frassineti
AU  - C. Manfredi
AU  - B. Olmi
AU  - A. Lanatà
PY  - 2021
KW  - Pediatrics
KW  - Biological system modeling
KW  - Detectors
KW  - Electrocardiography
KW  - Feature extraction
KW  - Brain modeling
KW  - Electroencephalography
DO  - 10.1109/EMBC46164.2021.9630841
JO  - 2021 43rd Annual International Conference of the IEEE Engineering in Medicine & Biology Society (EMBC)
IS  - 
SN  - 2694-0604
VO  - 
VL  - 
JA  - 2021 43rd Annual International Conference of the IEEE Engineering in Medicine & Biology Society (EMBC)
Y1  - 1-5 Nov. 2021
AB  - Seizures represent one of the most challenging issues of the neonatal period’s neurological emergency. Due to the heterogeneity of etiologies and clinical characteristics, seizures recognition is tricky and time-consuming. Currently, the gold standard for seizure diagnosis is Electroencephalography (EEG), whose correct interpretation requires a highly specialized team. Thus, to speed up and facilitate the detection of ictal events, several EEG-based Neonatal Seizure Detectors (NSDs) have been proposed in the literature. Research is currently exploiting more simple and less invasive approaches, such as Electrocardiography (ECG). This work aims at developing an ECG-based NSD using a Generalized Linear Model with features extracted from Heart Rate Variability (HRV) measures as input. The method is validated on a public dataset of 52 subjects (33 with seizures and 19 seizure-free). Achieved encouraging results show 69% Concatenated Area Under the ROC Curve (AUCcc) for the automatic detection of windows with seizure events, confirming that HRV features can be useful to catch the cardio-regulatory system alterations due to neonatal seizure events, particularly those related to Hypoxic-Ischaemic Encephalopathies. Thus, results suggest the use of ECG-based NSDs in clinical practice, especially when a timely diagnosis is needed and EEG technologies are not readily available.Clinical Relevance— An ECG-based Neonatal Seizure Detector could be a valid support to speed up the diagnosis of neonatal seizures, especially when EEG technologies for infants' neurological assessment are not readily available.
ER  - 


TY  - JOUR
TI  - Noncontact Monitoring of Respiratory Rate in Newborn Infants Using Thermal Imaging
T2  - IEEE Transactions on Biomedical Engineering
SP  - 1105
EP  - 1114
AU  - C. B. Pereira
AU  - X. Yu
AU  - T. Goos
AU  - I. Reiss
AU  - T. Orlikowsky
AU  - K. Heimann
AU  - B. Venema
AU  - V. Blazek
AU  - S. Leonhardt
AU  - D. Teichmann
PY  - 2019
KW  - Pediatrics
KW  - Monitoring
KW  - Microsoft Windows
KW  - Imaging
KW  - Sensors
KW  - Videos
KW  - Biomedical monitoring
KW  - Infrared thermography
KW  - thermal imaging
KW  - respiratory rate
KW  - remote monitoring
KW  - healthy subjects
KW  - newborn infants
DO  - 10.1109/TBME.2018.2866878
JO  - IEEE Transactions on Biomedical Engineering
IS  - 4
SN  - 1558-2531
VO  - 66
VL  - 66
JA  - IEEE Transactions on Biomedical Engineering
Y1  - April 2019
AB  - Monitoring of respiratory rate (RR) is very important for patient assessment. In fact, it is considered one of the relevant vital parameters in critical care medicine. Nowadays, standard monitoring relies on obtrusive and invasive techniques, which require adhesive electrodes or sensors to be attached to the patient's body. Unfortunately, these procedures cause stress, pain, and frequently damage the vulnerable skin of preterm infants. This paper presents a “black-box” algorithm for remote monitoring of RR in thermal videos. “Black-box” in this context means that the algorithm does not rely on tracking of specific anatomic landmarks. Instead, it automatically distinguishes regions of interest in the video containing the respiratory signal from those containing only noise. To examine its performance and robustness during physiological (phase A) and pathological scenarios (phase B), a study on 12 healthy volunteers was carried out. After a successful validation on adults, a clinical study on eight newborn infants was conducted. A good agreement between estimated RR and ground truth was achieved. In the study involving adult volunteers, a mean root-mean-square error (RMSE) of (0.31 ± 0.09) breaths/min and (3.27 ± 0.72) breaths/min was obtained for phase A and phase B, respectively. In the study involving infants, the mean RMSE hovered around (4.15 ± 1.44) breaths/min. In brief, this paper demonstrates that infrared thermography might become a clinically relevant alternative for the currently available RR monitoring modalities in neonatal care.
ER  - 


TY  - CONF
TI  - EEG source localization in full-term newborns with hypoxic-ischemia
T2  - 2013 35th Annual International Conference of the IEEE Engineering in Medicine and Biology Society (EMBC)
SP  - 3291
EP  - 3294
AU  - W. Jennekens
AU  - F. Dankers
AU  - P. Blijham
AU  - P. Cluitmans
AU  - C. van Pul
AU  - P. Andriessen
PY  - 2013
KW  - Electroencephalography
KW  - Pediatrics
KW  - Magnetic resonance imaging
KW  - Current density
KW  - Brain modeling
KW  - Head
KW  - Image segmentation
DO  - 10.1109/EMBC.2013.6610244
JO  - 2013 35th Annual International Conference of the IEEE Engineering in Medicine and Biology Society (EMBC)
IS  - 
SN  - 1558-4615
VO  - 
VL  - 
JA  - 2013 35th Annual International Conference of the IEEE Engineering in Medicine and Biology Society (EMBC)
Y1  - 3-7 July 2013
AB  - The aim of this study was to evaluate EEG source localization by standardized weighted low-resolution brain electromagnetic tomography (swLORETA) for monitoring of full-term newborns with hypoxic-ischemic encephalopathy, using a standard anatomic head model. Three representative examples of neonatal hypoxic-ischemia were included. The method was validated with MRI data. Hypoxic-ischemic areas, visible on MRI, correlated well with swLORETA current density distributions. In addition, neonatal seizure activity may be localized. The calculated current density distributions provide easy-to-interpret localized information about neonatal brain function, which may enable detailed longitudinal monitoring and potential assessment of treatment efficacy.
ER  - 


TY  - CONF
TI  - Detection of False Alarms in the NICU Using Pressure Sensitive Mat
T2  - 2021 IEEE Sensors Applications Symposium (SAS)
SP  - 1
EP  - 5
AU  - D. G. Kyrollos
AU  - K. Greenwood
AU  - J. Harrold
AU  - J. R. Green
PY  - 2021
KW  - Pediatrics
KW  - Protocols
KW  - Machine learning
KW  - Fatigue
KW  - Physiology
KW  - Data models
KW  - Sensor systems
KW  - false alarm reduction
KW  - neonates
KW  - NICU
KW  - pressure sensitive mats
KW  - alarm fatigue
DO  - 10.1109/SAS51076.2021.9530191
JO  - 2021 IEEE Sensors Applications Symposium (SAS)
IS  - 
SN  - 
VO  - 
VL  - 
JA  - 2021 IEEE Sensors Applications Symposium (SAS)
Y1  - 23-25 Aug. 2021
AB  - In the neonatal intensive care unit (NICU), a large proportion of alarms are false. This can result in alarm fatigue which increases the risk that alarms of clinical significance are overlooked and may lead to an increased response time. It is therefore of interest to minimize false alarms in the NICU to reduce alarm fatigue. Previous alarm classification systems rely on physiologic data and waveforms. In this study, we explore the use of a pressure sensitive mat (PSM), which is an unobtrusive and non-contact secondary sensor system that captures motion-related data. We use a dataset of 136 manually annotated alarm events for 10 neonatal subjects to train a machine learning model for the detection of false alarms. Results show that a combination of physiologic and PSM features has the best performance, which achieves a 0.87 macro-averaged F1 score, compared to the model that solely relies on physiologic data which only achieves a 0.73 macro-averaged F1 score. We also show that the use of PSM data improves the model&#x0027;s ability to generalize to unseen patients using a leave-one-subject-out test protocol. This study demonstrates that the PSM provides complementary and useful information for Improving the discrimination of true and false alarms.
ER  - 


TY  - CONF
TI  - Time-Domain, Frequency Domain and non-linear measurements in neonates' Heart Rate Variability with clinical sepsis
T2  - Computing in Cardiology 2014
SP  - 429
EP  - 432
AU  - E. Godoy
AU  - J. López
AU  - L. Bermúdez
AU  - A. Ferrer
AU  - N. García
AU  - C. G. Vicent
AU  - E. Lurbe
AU  - J. Saiz
PY  - 2014
KW  - Abstracts
KW  - Heart rate variability
KW  - Complexity theory
KW  - Electrocardiography
KW  - Time-frequency analysis
KW  - Pediatrics
KW  - Hafnium
DO  - 
JO  - Computing in Cardiology 2014
IS  - 
SN  - 2325-8853
VO  - 
VL  - 
JA  - Computing in Cardiology 2014
Y1  - 7-10 Sept. 2014
AB  - Sepsis, a critical bacterial infection of the bloodstream, is a serious cause of illness in neonatal period in both premature and at term newborns. It is important to look for parameters that can help earlier detection of sepsis in the newborn. Previous studies have shown that Heart Rate Variability is reduced when associated with sepsis and diminish the adaptive capacity of the individual, degrading the information transported by their signals. To test for the statistical significance in discriminating between healthy and sepsis diagnosed neonates we analyzed the Inter-Beat-Interval derived from 90 minutes electrocardiographic recordings obtained from 45 newborn, 17 with clinical diagnosis of sepsis and 28 healthy newborn as control. Statistically significant time-domain measures (p<;0.05) of the time series produced paradoxical results comparing sepsis with healthy subjects. Frequency-domain and Time-Frequency analysis show reduced low-frequency power and low/high frequency ratio (p<;0.05) in subjects with sepsis; conversely high-frequency power was significantly higher (p<;0.05) in the sepsis group. Non-linear Sample-Entropy measure showed significant difference between groups (p<;0.01) and lower values in subjects clinically diagnosed with sepsis suggesting lower Inter-Beat-Interval signal complexity.
ER  - 


TY  - CONF
TI  - Continuous and unconstrained vital signs monitoring with ballistocardiogram sensors in headrest position
T2  - 2017 IEEE EMBS International Conference on Biomedical & Health Informatics (BHI)
SP  - 289
EP  - 292
AU  - I. Sadek
AU  - J. Biswas
AU  - B. Abdulrazak
AU  - Z. Haihong
AU  - M. Mokhtari
PY  - 2017
KW  - Heart rate
KW  - Optical sensors
KW  - Multiresolution analysis
KW  - Discrete wavelet transforms
KW  - Electrocardiography
KW  - Monitoring
DO  - 10.1109/BHI.2017.7897262
JO  - 2017 IEEE EMBS International Conference on Biomedical & Health Informatics (BHI)
IS  - 
SN  - 
VO  - 
VL  - 
JA  - 2017 IEEE EMBS International Conference on Biomedical & Health Informatics (BHI)
Y1  - 16-19 Feb. 2017
AB  - Unobtrusive and long-term monitoring of human vital signs are essential requirements for early diagnosis and prophylaxis due to many reasons, one of the most important being improving the quality of life. Currently, vital signs are continuously monitored through sensors attached to the body, such as multiple electrodes for measuring electrical activity of the heart. Such methods may be undesirable, especially for elderly, infants and other groups of people. In this paper, we introduce an improved technique for measuring heart rate from noisy ballistocardiogram signals acquired from 50 human volunteers in a sitting position using a massage chair. The signals are unobtrusively collected from a microbend fiber optic sensor embedded within the headrest of the chair, and then transmitted to a computer through a Bluetooth connection. The heart rate is computed using the multiresolution analysis of the maximal overlap discrete wavelet transform. The error between the proposed method and the reference ECG is estimated in beats per minute using the mean absolute error, where the system achieved relatively good results (7.31 ± 1.60) despite the large amount of motion artifacts produced owing to the frequent body movements and/or vibrations of the massage chair during stress relief massage. Unlike the complete ensemble empirical mode decomposition algorithm, previously employed for heart rate estimation, the suggested system is much faster. Hence, it can be used in real-time applications.
ER  - 


TY  - CONF
TI  - Comparing time and frequency domain estimation of neonatal respiratory rate using pressure-sensitive mats
T2  - 2017 IEEE International Symposium on Medical Measurements and Applications (MeMeA)
SP  - 239
EP  - 244
AU  - S. Nizami
AU  - A. Bekele
AU  - M. Hozayen
AU  - K. Greenwood
AU  - J. Harrold
AU  - J. R. Green
PY  - 2017
KW  - Pediatrics
KW  - Frequency-domain analysis
KW  - Time-domain analysis
KW  - Estimation
KW  - Sensors
KW  - Testing
KW  - Biomedical monitoring
KW  - pressure sensitive mat
KW  - neonatal intensive care unit
KW  - neonate
KW  - respiration rate
KW  - simulator
DO  - 10.1109/MeMeA.2017.7985882
JO  - 2017 IEEE International Symposium on Medical Measurements and Applications (MeMeA)
IS  - 
SN  - 
VO  - 
VL  - 
JA  - 2017 IEEE International Symposium on Medical Measurements and Applications (MeMeA)
Y1  - 7-10 May 2017
AB  - Pressure-sensitive mats (PSM) have proved to be useful in the estimation of respiratory rates (RR) in adult patients. However, PSM technology has not been extensively applied to derive physiologic parameters in infant and neonatal patients. This research evaluates the applicability of the capacitive XSensor PSM technology to estimate a range of RR in neonatal patient simulator trials conducted under several experimental conditions. PSM data are analyzed in both the time and frequency domain and comparative results are presented. For the frequency-domain approach, in addition to estimating RR, a measure of confidence is also derived from the relative height of peaks in the periodogram. The study demonstrates that frequency domain analysis of mean-shifted PSM data achieves the best possible RR estimation, with zero percent error, as compared to the lowest achievable RMS error of 1.57 percent in the time domain. The frequency domain approach outperforms the time domain analysis whether examining raw data or those preprocessed by normalizing, detrending and median filtering.
ER  - 


TY  - CONF
TI  - Detection of Neonatal Patient Motion Using a Pressure-Sensitive Mat
T2  - 2020 IEEE International Symposium on Medical Measurements and Applications (MeMeA)
SP  - 1
EP  - 6
AU  - S. Aziz
AU  - Y. S. Dosso
AU  - S. Nizami
AU  - K. Greenwood
AU  - J. Harrold
AU  - J. R. Green
PY  - 2020
KW  - Pediatrics
KW  - Tracking
KW  - Search methods
KW  - Signal processing algorithms
KW  - Biomedical monitoring
KW  - Detection algorithms
KW  - Monitoring
KW  - motion detection
KW  - NICU
KW  - pressure sensitive mats
KW  - digital signal processing
KW  - false alarm reduction
DO  - 10.1109/MeMeA49120.2020.9137147
JO  - 2020 IEEE International Symposium on Medical Measurements and Applications (MeMeA)
IS  - 
SN  - 
VO  - 
VL  - 
JA  - 2020 IEEE International Symposium on Medical Measurements and Applications (MeMeA)
Y1  - 1 June-1 July 2020
AB  - Patient movements can cause motion artifacts on physiological signals and can result in false alarms in a continuous patient care environment. This paper explores the use of data from a pressure sensitive mat (PSM), placed below neonates in the neonatal intensive care unit (NICU), to detect patient movement. The centre of pressure (COP) is tracked over time using a sliding window. Windows exhibiting large deviations in the COP are indicative of patient motion. Local averaging and window boundary suppression leads to improved movement detection accuracy. Using data from five patients, optimal parameter values were determined using a grid search method. After averaging the best performing parameters, a window size of six seconds was found to be optimal across patients, resulting in an area under the ROC curve of 0.909. Detection accuracy is maintained when evaluated on a patient not used to optimize algorithm parameters, with an accuracy of 93.4%. It is hoped that the movement detection algorithm developed in this work will be useful for gating motion-artifact related false alarms from neonatal patient monitors.
ER  - 


TY  - CONF
TI  - Deep Convolutional Neural Networks for the Accurate Identification of High-Amplitude Stereotypic Epileptiform Seizures in the Post-Hypoxic-Ischemic EEG of Preterm Fetal Sheep
T2  - 2020 42nd Annual International Conference of the IEEE Engineering in Medicine & Biology Society (EMBC)
SP  - 1
EP  - 4
AU  - H. Abbasi
AU  - A. J. Gunn
AU  - C. P. Unsworth
AU  - L. Bennet
PY  - 2020
KW  - Electroencephalography
KW  - Training
KW  - Pediatrics
KW  - Convolution
KW  - Animals
KW  - Reliability
KW  - Physiology
DO  - 10.1109/EMBC44109.2020.9237753
JO  - 2020 42nd Annual International Conference of the IEEE Engineering in Medicine & Biology Society (EMBC)
IS  - 
SN  - 2694-0604
VO  - 
VL  - 
JA  - 2020 42nd Annual International Conference of the IEEE Engineering in Medicine & Biology Society (EMBC)
Y1  - 20-24 July 2020
AB  - Neonatal seizures after birth may contribute to brain injury after an hypoxic-ischemic (HI) event, impaired brain development and a later life risk for epilepsy. Despite neural immaturity, seizures can also occur in preterm infants. However, surprisingly little is known about their evolution after an HI insult or patterns of expression. An improved understanding of preterm seizures will help facilitate diagnosis and prognosis and the implementation of treatments. This requires improved detection of seizures, including electrographic seizures. We have established a stable preterm fetal sheep model of HI that results in different types of post-HI seizures. These including the expression of epileptiform transients during the latent phase (0-6 h) of cerebral energy recovery, and bursts of high amplitude stereotypic evolving seizures (HAS) during the secondary phase of cerebral energy failure (~6-72 h). We have previously developed successful automated machine-learning strategies for accurate identification and quantification of the evolving micro-scale EEG patterns (e.g. gamma spikes and sharp waves), during the latent phase. The current paper introduces, for the first time, a real-time approach that employs a 15-layer deep convolutional neural network (CNN) classifier, directly fed with the raw EEG time-series, to identify HAS in the 1024Hz and 256Hz down-sampled data in our preterm fetuses post-HI. The classifier was trained and tested using EEG segments during ~6 to 48 hours post-HI recordings. The classifier accurately identified HAS with 98.52% accuracy in the 1024Hz and 97.78% in the 256Hz data. Clinical relevance-Results highlight the promising ability of the proposed CNN classifier for accurate identification of HI related seizures in the neonatal preterm brain, if further applied to the current 256Hz clinical recordings, in real-world.
ER  - 


TY  - CONF
TI  - Automated Quiet Sleep Detection for Premature Newborns Based on Video and ECG Analysis
T2  - 2021 Computing in Cardiology (CinC)
SP  - 1
EP  - 4
AU  - S. Cabon
AU  - R. Weber
AU  - L. Cailleau
AU  - G. Carrault
AU  - P. Pladys
AU  - F. Por&#x00E9;e
PY  - 2021
KW  - Pediatrics
KW  - Sociology
KW  - Estimation
KW  - Manuals
KW  - Electrocardiography
KW  - Feature extraction
KW  - Rhythm
DO  - 10.23919/CinC53138.2021.9662821
JO  - 2021 Computing in Cardiology (CinC)
IS  - 
SN  - 2325-887X
VO  - 48
VL  - 48
JA  - 2021 Computing in Cardiology (CinC)
Y1  - 13-15 Sept. 2021
AB  - A newborn is preterm if birth occurred before a gestational age of 37 weeks. He has several immature functions, which implies a specific monitoring and, among others, the analysis of its sleep. Here we make a focus on Quiet Sleep (QS), whose increasing is primordial with age, and characterized by an absence of motion and a regular cardiorespiratory rhythm. A method to automatically detect QS is proposed, on the basis of a video analysis (detection of motion), supplemented by the estimation of ECG and respiration &#x201C;qualities&#x201D;. This approach combines feature extraction and machine learning methods. It was validated on a set of 15 newborns and 25 eight-hours recordings manually annotated. Best results were obtained by combining non-motion intervals and ECG quality, but showing also an overestimation of <tex>$QS (Se=88\%,\ Sp=49\%)$</tex>. However, regarding extracted features, we observed similar trends between manual and automated QS, with an increasing of average duration of QS intervals and percentage of time in QS with age, also approaching values of the full-term newborns. Finally, computation of QS on a larger set of 45 recordings confirmed the interest of the approach for maturation evaluation purposes.
ER  - 


TY  - CONF
TI  - Noncontact Neonatal Respiration Rate Estimation Using Machine Vision
T2  - 2021 IEEE Sensors Applications Symposium (SAS)
SP  - 1
EP  - 6
AU  - D. G. Kyrollos
AU  - J. B. Tanner
AU  - K. Greenwood
AU  - J. Harrold
AU  - J. R. Green
PY  - 2021
KW  - Pediatrics
KW  - Image color analysis
KW  - Motion segmentation
KW  - Estimation
KW  - Object segmentation
KW  - Streaming media
KW  - Skin
KW  - noncontact neonatal monitoring
KW  - respiration rate
KW  - convolutional neural networks
KW  - video magnification
DO  - 10.1109/SAS51076.2021.9530013
JO  - 2021 IEEE Sensors Applications Symposium (SAS)
IS  - 
SN  - 
VO  - 
VL  - 
JA  - 2021 IEEE Sensors Applications Symposium (SAS)
Y1  - 23-25 Aug. 2021
AB  - Using video data of neonates admitted to the neonatal intensive care unit (NICU) we developed and compared the performance of various techniques for noncontact respiration rate (RR) estimation. Data were collected from an overhead colour and depth (RGB-D) camera, while gold standard physiologic data were captured from the hospital's patient monitor. We developed a deep learning algorithm for automatic detection of the face and chest area of the neonate. We then use this algorithm to identify time periods with low patient motion and to locate regions of interest for RR estimation. We produce a respiration signal by quantifying the chest movement using the raw RGB video, motion-magnified RGB video, and depth video. We compare this to a respiration signal derived from the changes in the green channel of the face. We were able to estimate RR from motion-magnified video and depth video, achieving a mean absolute error of less than 3.5 BPM for 69% and 67% of the time for each stream, respectively. We achieve this result without the need for skin segmentation and can apply our technique to fully clothed neonatal patients. We show that similar performance can be achieved using the depth and colour stream using this technique.
ER  - 


TY  - CONF
TI  - How Accurate are ECG Parameters from Wearable Single-lead ECG System for 24-hours Monitoring
T2  - 2019 Computing in Cardiology (CinC)
SP  - Page 1
EP  - Page 4
AU  - Z. Cai
AU  - J. Li
AU  - X. Zhang
AU  - Q. Shen
AU  - A. Murray
AU  - C. Liu
PY  - 2019
KW  - Electrocardiography
KW  - Biomedical monitoring
KW  - Monitoring
KW  - Heart rate variability
KW  - Picture archiving and communication systems
KW  - Rhythm
DO  - 10.23919/CinC49843.2019.9005946
JO  - 2019 Computing in Cardiology (CinC)
IS  - 
SN  - 2325-887X
VO  - 
VL  - 
JA  - 2019 Computing in Cardiology (CinC)
Y1  - 8-11 Sept. 2019
AB  - Wearable electrocardiogram (ECG) devices have been quickly developed for convenient long-term monitoring. To further verify the accuracy of textile electrode based long-term wearable ECG analysis, a wearable ECG device was used to record 24-hours long-term ECGs simultaneously with a Holter monitor. Clinical parameters were derived from the wearable ECGs, and were compared with the reports from the Holter monitor. Specifically, ECG parameters of the measured total time, the beat number, the slowest heart rate, the mean heart rate, the fastest heart rate, the beat number of tachycardia, the beat number of bradycardias, Heart rate variability (HRV) parameters of SDNN, SDANN, RMSSD, PNN50, as well as the detection of premature atrial contraction (PAC) and premature ventricular contraction (PVC), were analysed and compared. Mean relative errors (MREs) of ECG parameters between the wearable ECG analysis and Holter report were all less than 10 % except the times of bradycardias (13.97 %). MREs for HRV parameters were all less than 14 %, and MREs for counting premature atrial contraction (PAC) and premature ventricular contraction (PVC) were 61.60 and 395.95 %, respectively. The results showed that ECG and HRV parameters from wearable ECGs were comparable to the Holter monitor, while there was large bias for PAC and PVC detection.
ER  - 


TY  - CONF
TI  - Reducing false asystole alarms in intensive care
T2  - 2017 39th Annual International Conference of the IEEE Engineering in Medicine and Biology Society (EMBC)
SP  - 2292
EP  - 2295
AU  - R. Dekimpe
AU  - T. Heldt
PY  - 2017
KW  - Pediatrics
KW  - Training
KW  - Sensitivity
KW  - Electrocardiography
KW  - Databases
KW  - MIMICs
DO  - 10.1109/EMBC.2017.8037313
JO  - 2017 39th Annual International Conference of the IEEE Engineering in Medicine and Biology Society (EMBC)
IS  - 
SN  - 1558-4615
VO  - 
VL  - 
JA  - 2017 39th Annual International Conference of the IEEE Engineering in Medicine and Biology Society (EMBC)
Y1  - 11-15 July 2017
AB  - High rates of false monitoring alarms in intensive care can desensitize staff and therefore pose a significant risk to patient safety. Like other critical arrhythmia alarms, asystole alarms require immediate attention by the care providers as a true asystole event can be acutely life threatening. Here, it is illustrated that most false asystole alarms can be attributed to poor signal quality, and we propose and evaluate an algorithm to identify data windows of poor signal quality and thereby help suppress false asystole alarms. The algorithm combines intuitive signal-quality features (degree of signal saturation and baseline wander) and information from other physiological signals that might be available. Algorithm training and testing was performed on the MIMIC II and 2015 PhysioNet/Computing in Cardiology Challenge databases, respectively. The algorithm achieved an alarm specificity of 81.0% and sensitivity of 95.4%, missing only one out of 22 true asystole alarms. On a separate neonatal data set, the algorithm was able to reject 89.7% (890 out of 992) of false asystole alarms while keeping all 22 true events. The results show that the false asystole alarm rate can be significantly reduced through basic signal quality evaluation.
ER  - 


TY  - JOUR
TI  - Neonatal Heart and Lung Sound Quality Assessment for Robust Heart and Breathing Rate Estimation for Telehealth Applications
T2  - IEEE Journal of Biomedical and Health Informatics
SP  - 4255
EP  - 4266
AU  - E. Grooby
AU  - J. He
AU  - J. Kiewsky
AU  - D. Fattahi
AU  - L. Zhou
AU  - A. King
AU  - A. Ramanathan
AU  - A. Malhotra
AU  - G. A. Dumont
AU  - F. Marzbanrad
PY  - 2021
KW  - Heart rate
KW  - Phonocardiography
KW  - Stethoscope
KW  - Neonatology
KW  - Quality assessment
KW  - Breath sound
KW  - dynamic classifier
KW  - heart rate
KW  - heart sound
KW  - neonatal monitoring
KW  - phonocardiography (PCG)
KW  - quality assessment
KW  - respiration rate
KW  - telehealth
DO  - 10.1109/JBHI.2020.3047602
JO  - IEEE Journal of Biomedical and Health Informatics
IS  - 12
SN  - 2168-2208
VO  - 25
VL  - 25
JA  - IEEE Journal of Biomedical and Health Informatics
Y1  - Dec. 2021
AB  - With advances in digital stethoscopes, internet of things, signal processing and machine learning, chest sounds can be easily collected and transmitted to the cloud for remote monitoring and diagnosis. However, low quality of recordings complicates remote monitoring and diagnosis, particularly for neonatal care. This paper proposes a new method to objectively and automatically assess the signal quality to improve the accuracy and reliability of heart rate (HR) and breathing rate (BR) estimation from noisy neonatal chest sounds. A total of 88 10-second long chest sounds were taken from 76 preterm and full-term babies. Six annotators independently assessed the signal quality, number of detectable beats, and breathing periods from these recordings. For quality classification, 187 and 182 features were extracted from heart and lung sounds, respectively. After feature selection, class balancing, and hyperparameter optimization, a dynamic binary classification model was trained. Then HR and BR were automatically estimated from the chest sound and several approaches were compared.The results of subject-wise leave-one-out cross-validation, showed that the model distinguished high and low quality recordings in the test set with 96&#x0025; specificity, 81&#x0025; sensitivity and 93&#x0025; accuracy for heart sounds, and 86&#x0025; specificity, 69&#x0025; sensitivity and 82&#x0025; accuracy for lung sounds. The HR and BR estimated from high quality sounds resulted in significantly less median absolute error (4 bpm and 12 bpm difference, respectively) compared to those from low quality sounds. The methods presented in this work, facilitates automated neonatal chest sound auscultation for future telehealth applications.
ER  - 
