# Supplementary material for: Exploring Computational Techniques in Preprocessing Neonatal Physiological Signals for Detecting Adverse Outcomes: Scoping Review
Source: Interact J Med Res. 2024 Aug 20;13:e46946. doi: 10.2196/46946 (PMC11372324; doi:10.2196/46946)
Supplement: Multimedia Appendix 2 [file ijmr_v13i1e46946_app2.zip › Bibliography/IEEE/IEEE Xplore Citation Download 2022.08.22.03.13.49.ris]

TY  - CONF
TI  - Undersampling and Bagging of Decision Trees in the Analysis of Cardiorespiratory Behavior for the Prediction of Extubation Readiness in Extremely Preterm Infants
T2  - 2018 40th Annual International Conference of the IEEE Engineering in Medicine and Biology Society (EMBC)
SP  - 4940
EP  - 4944
AU  - L. J. Kanbar
AU  - C. C. Onu
AU  - W. Shalish
AU  - K. A. Brown
AU  - G. M. Sant'Anna
AU  - D. Precup
AU  - R. E. Kearney
PY  - 2018
KW  - Forestry
KW  - Pediatrics
KW  - Sociology
KW  - Statistics
KW  - Decision trees
KW  - Vegetation
KW  - Electrocardiography
DO  - 10.1109/EMBC.2018.8513194
JO  - 2018 40th Annual International Conference of the IEEE Engineering in Medicine and Biology Society (EMBC)
IS  - 
SN  - 1558-4615
VO  - 
VL  - 
JA  - 2018 40th Annual International Conference of the IEEE Engineering in Medicine and Biology Society (EMBC)
Y1  - 18-21 July 2018
AB  - Extremely preterm infants often require endotracheal intubation and mechanical ventilation during the first days of life. Due to the detrimental effects of prolonged invasive mechanical ventilation (IMV), clinicians aim to extubate infants as soon as they deem them ready.Unfortunately, existing strategies for prediction of extubation readiness vary across clinicians and institutions, and lead to high reintubation rates. We present an approach using Random Forest classifiers for the analysis of cardiorespiratory variability to predict extubation readiness. We address the issue of data imbalance by employing random undersampling of examples from the majority class before training each Decision Tree in a bag. By incorporating clinical domain knowledge, we further demonstrate that our classifier could have identified 71% of infants who failed extubation, while maintaining a success detection rate of 78%.
ER  - 


TY  - JOUR
TI  - Health Informatics for Neonatal Intensive Care Units: An Analytical Modeling Perspective
T2  - IEEE Journal of Translational Engineering in Health and Medicine
SP  - 1
EP  - 9
AU  - H. Khazaei
AU  - N. Mench-Bressan
AU  - C. McGregor
AU  - J. E. Pugh
PY  - 2015
KW  - Pediatrics
KW  - Hospitals
KW  - Biomedical monitoring
KW  - Analytical models
KW  - Real-time systems
KW  - Monitoring
KW  - Computational modeling
KW  - health informatics
KW  - data management
KW  - real-time analytics
KW  - analytical modeling
KW  - capacity planning
KW  - cloud computing
KW  - Health informatics
KW  - data management
KW  - real-time analytics
KW  - analytical modeling
KW  - capacity planning
KW  - cloud computing
DO  - 10.1109/JTEHM.2015.2485268
JO  - IEEE Journal of Translational Engineering in Health and Medicine
IS  - 
SN  - 2168-2372
VO  - 3
VL  - 3
JA  - IEEE Journal of Translational Engineering in Health and Medicine
Y1  - 2015
AB  - The effective use of data within intensive care units (ICUs) has great potential to create new cloud-based health analytics solutions for disease prevention or earlier condition onset detection. The Artemis project aims to achieve the above goals in the area of neonatal ICUs (NICU). In this paper, we proposed an analytical model for the Artemis cloud project which will be deployed at McMaster Children's Hospital in Hamilton. We collect not only physiological data but also the infusion pumps data that are attached to NICU beds. Using the proposed analytical model, we predict the amount of storage, memory, and computation power required for the system. Capacity planning and tradeoff analysis would be more accurate and systematic by applying the proposed analytical model in this paper. Numerical results are obtained using real inputs acquired from McMaster Children's Hospital and a pilot deployment of the system at The Hospital for Sick Children (SickKids) in Toronto.
ER  - 


TY  - CONF
TI  - Sparse-Denoising Methods for Extracting Desaturation Transients in Cerebral Oxygenation Signals of Preterm Infants
T2  - 2021 43rd Annual International Conference of the IEEE Engineering in Medicine & Biology Society (EMBC)
SP  - 1010
EP  - 1013
AU  - M. Ashoori
AU  - E. M. Dempsey
AU  - F. B. McDonald
AU  - J. M. O’Toole
PY  - 2021
KW  - Pediatrics
KW  - Noise reduction
KW  - Sociology
KW  - Low-pass filters
KW  - Transient analysis
KW  - Statistics
KW  - Signal analysis
DO  - 10.1109/EMBC46164.2021.9630560
JO  - 2021 43rd Annual International Conference of the IEEE Engineering in Medicine & Biology Society (EMBC)
IS  - 
SN  - 2694-0604
VO  - 
VL  - 
JA  - 2021 43rd Annual International Conference of the IEEE Engineering in Medicine & Biology Society (EMBC)
Y1  - 1-5 Nov. 2021
AB  - Preterm infants are at high risk of developing brain injury in the first days of life as a consequence of poor cerebral oxygen delivery. Near-infrared spectroscopy (NIRS) is an established technology developed to monitor regional tissue oxygenation. Detailed waveform analysis of the cerebral NIRS signal could improve the clinical utility of this method in accurately predicting brain injury. Frequent transient cerebral oxygen desaturations are commonly observed in extremely preterm infants, yet their clinical significance remains unclear. The aim of this study was to examine and compare the performance of two distinct approaches in isolating and extracting transient deflections within NIRS signals. We optimized three different simultaneous low-pass filtering and total variation denoising (LPF–TVD) methods and compared their performance with a recently proposed method that uses singular-spectrum analysis and the discrete cosine transform (SSA–DCT). Parameters for the LPF–TVD methods were optimized over a grid search using synthetic NIRS-like signals. The SSA–DCT method was modified with a post-processing procedure to increase sparsity in the extracted components. Our analysis, using a synthetic NIRS-like dataset, showed that a LPF–TVD method outperformed the modified SSA–DCT method: median mean-squared error of 0.97 (95% CI: 0.86 to 1.07) was lower for the LPF–TVD method compared to the modified SSA–DCT method of 1.48 (95% CI: 1.33 to 1.63), P<0.001. The dual low-pass filter and total variation denoising methods are considerably more computational efficient, by 3 to 4 orders of magnitude, than the SSA–DCT method. More research is needed to examine the efficacy of these methods in extracting oxygen desaturation in real NIRS signals.Clinical relevance— Early and precise identification of abnormal brain oxygenation in premature infants would enable clinicians to employ therapeutic strategies that seek to prevent brain injury and long-term morbidity in this vulnerable population.
ER  - 


TY  - CONF
TI  - Estimation of respiratory rate from thermal videos of preterm infants
T2  - 2017 39th Annual International Conference of the IEEE Engineering in Medicine and Biology Society (EMBC)
SP  - 3818
EP  - 3821
AU  - C. B. Pereira
AU  - K. Heimann
AU  - B. Venema
AU  - V. Blazek
AU  - M. Czaplik
AU  - S. Leonhardt
PY  - 2017
KW  - Pediatrics
KW  - Videos
KW  - Monitoring
KW  - Read only memory
KW  - Imaging
KW  - Estimation
DO  - 10.1109/EMBC.2017.8037689
JO  - 2017 39th Annual International Conference of the IEEE Engineering in Medicine and Biology Society (EMBC)
IS  - 
SN  - 1558-4615
VO  - 
VL  - 
JA  - 2017 39th Annual International Conference of the IEEE Engineering in Medicine and Biology Society (EMBC)
Y1  - 11-15 July 2017
AB  - Studies have demonstrated that respiratory rate (RR) is a good predictor of the patient condition as well as an early marker of patient deterioration and physiological distress. However, it is also referred as “the neglected vital parameter”. This is mainly due to shortcoming of current monitoring techniques. Moreover, in preterm infants, the removal of adhesive electrodes cause epidermal stripping, skin disruption, and with it pain. This paper proposes a new algorithm for estimation of RR in thermal videos of moderate preterm infants. It uses the temperature modulation around the nostrils over the respiratory cycle to extract this vital parameter. To compensate movement artifacts the approach incorporates a tracking algorithm. In addition, a new reliable and accurate algorithm for robust estimation of local (breath-to-breath) intervals was included. To evaluate the performance of this approach, thermal recordings of four moderate preterm infants were acquired. Results were compared with RR derived from body surface electrocardiography. The results showed an excellent agreement between thermal imaging and gold standard. On average, the relative error between both monitoring techniques was 3.42%. In summary, infrared thermography may be a clinically relevant alternative to conventional sensors, due to its high thermal resolution and outstanding characteristics.
ER  - 


TY  - CONF
TI  - Development of a low-cost, portable, pediatric infection screening system using simultaneous measurement of multiple vital signs
T2  - 2019 41st Annual International Conference of the IEEE Engineering in Medicine and Biology Society (EMBC)
SP  - 7181
EP  - 7184
AU  - S. Dagdanpurev
AU  - U. Tsogzolmaa
AU  - G. Sun
AU  - L. Choimaa
AU  - S. Abe
AU  - T. Matsui
PY  - 2019
KW  - Temperature measurement
KW  - Pediatrics
KW  - Heart rate
KW  - Diseases
KW  - Thermometers
KW  - Lung
KW  - Pulse measurements
DO  - 10.1109/EMBC.2019.8857689
JO  - 2019 41st Annual International Conference of the IEEE Engineering in Medicine and Biology Society (EMBC)
IS  - 
SN  - 1558-4615
VO  - 
VL  - 
JA  - 2019 41st Annual International Conference of the IEEE Engineering in Medicine and Biology Society (EMBC)
Y1  - 23-27 July 2019
AB  - The primary cause of death among children under age 5 years is acute respiratory infection, such as pneumonia. Detection of infection at the earliest point of contagion is necessary, to reduce morbidity and prevent infectious disease epidemics; therefore, identifying abnormal vital signs is essential. For early detection of pediatric infections, we developed a low-cost, portable, rapid screening system of pediatric infection. The system simultaneously measures three vital signs: heart rate (HR), respiration rate (RR), and body temperature (Temp) within 10 seconds using a pulse sensor, Doppler radar, and an infrared thermopile. Vital sign signal processing and computation are conducted using an Arduino Nano microprocessor, enabling the small, lightweight, and portable design of this system. Moreover, the cost-effectiveness of the system facilitates system applications in developing countries, which have the highest levels of pediatric mortality. We conducted trial measurement in Bayangol Health Center, Ulaanbaatar, Mongolia in 2019. A total of 50 children (age 1-14 years, 26 boys/24 girls) were enrolled in this study. Bland-Altman plot and Pearson correlation methods were used to evaluate the accuracy of the proposed system. The correlation coefficients were calculated as HR: r=0.92, RR: r=0.8, and Temp: r=0.82, with p<; 0.01. The system appears promising for rapid and convenient detection of infection in children.
ER  - 


TY  - CONF
TI  - Potential Prognostic Markers in the Heart Rate Variability Features for Early Diagnosis of Sepsis in the Pediatric Intensive Care Unit using Convolutional Neural Network Classifiers
T2  - 2020 42nd Annual International Conference of the IEEE Engineering in Medicine & Biology Society (EMBC)
SP  - 5627
EP  - 5630
AU  - P. Amiri
AU  - H. Abbasi
AU  - A. Derakhshan
AU  - B. Gharib
AU  - B. Nooralishahi
AU  - M. Mirzaaghayan
PY  - 2020
KW  - Heart rate variability
KW  - Feature extraction
KW  - Medical diagnostic imaging
KW  - Market research
KW  - Pediatrics
KW  - Electrocardiography
KW  - Electronic mail
DO  - 10.1109/EMBC44109.2020.9175481
JO  - 2020 42nd Annual International Conference of the IEEE Engineering in Medicine & Biology Society (EMBC)
IS  - 
SN  - 2694-0604
VO  - 
VL  - 
JA  - 2020 42nd Annual International Conference of the IEEE Engineering in Medicine & Biology Society (EMBC)
Y1  - 20-24 July 2020
AB  - Blood infection due to different circumstances could immediately develop to an extreme body reaction that leads to a serious life-threatening condition, called Sepsis. Currently, therapeutic protocols through timely antibiotic resuscitation strategies play an important role to fight against the adverse conditions and improve survival. Therefore, timing, and more specifically early diagnosis of the illness, is crucially important for an effective treatment. Studies have indicated that vital signals such as heart rate variability (HRV) could provide potential prognostic biological markers that can help with early detection of sepsis before it is clinically diagnosed through its actual symptoms. Therefore, this study employs neonatal and pediatric electrocardiogram (ECG) to extract 52 hourly sets of linear and non-linear features from the HRV, starting from 24 hours prior to the clinical diagnosis of sepsis in patients with positive blood cultures (n=14). Similar sets of features were also obtained from a non-sepsis control group to create an evaluation benchmark (n=14).In particular, this study initially demonstrates how the variations within the 24 hours values of specific HRV featuresets could effectively reveal prognostic information about the evolution of sepsis, prior to the actual clinical diagnosis. Moreover, this study demonstrates that differences in the values of a particular set of features at 22 hours before the actual clinical diagnosis/symptoms can be reliably used to train a convolutional neural network for automatic classification between the individuals in the sepsis and non-sepsis groups with 88.89±7.86% accuracy.Clinical relevance— Results suggest potential early diagnosis of sepsis through real-time automatic classification of HRV features as prognostic indicators in clinical ECG recordings.
ER  - 


TY  - JOUR
TI  - Development of a Wireless Oral-Feeding Monitoring System for Preterm Infants
T2  - IEEE Journal of Biomedical and Health Informatics
SP  - 866
EP  - 873
AU  - Y. -L. Wang
AU  - J. -S. Hung
AU  - L. -Y. Wang
AU  - M. -J. Ko
AU  - W. Chou
AU  - H. -C. Kuo
AU  - B. -S. Lin
PY  - 2015
KW  - Electromyography
KW  - Wireless communication
KW  - Monitoring
KW  - Wireless sensor networks
KW  - Pediatrics
KW  - Sensors
KW  - Informatics
KW  - Coordination of sucking–swallowing–breathing
KW  - oral-feeding disorder
KW  - preterm infants
DO  - 10.1109/JBHI.2014.2335742
JO  - IEEE Journal of Biomedical and Health Informatics
IS  - 3
SN  - 2168-2208
VO  - 19
VL  - 19
JA  - IEEE Journal of Biomedical and Health Informatics
Y1  - May 2015
AB  - Oral-feeding disorder is common in preterm infants. It not only shows the adverse effect for growth and neurodevelopment in clinical but also becomes one of the important indicators of high-risk group for neurodevelopment delay in preterm infants. Preterm infants must coordinate the motor patterns of sucking, swallowing, and respiration skillfully to avoid choking, aspiration, oxygen desaturation, bradycardia, or apnea episodes. However, up to now, the judgment and classification severity in preterm infants are mostly subjective and phasic evaluations. Directly monitoring the coordination of sucking-swallowing-breathing during oral feeding simultaneously is difficult for preterm infants. In this study, we proposed a wireless oral-feeding monitoring system for preterm infants to quantitatively monitor the sucking pressure via a designed sucking pressure sensing device, swallowing activity via a microphone to detect swallowing sound, and diaphragmatic breathing movement via surface electromyogram. Moreover, a sucking-swallowing-breathing detection algorithm is also proposed to evaluate the events of sucking-swallowing-breathing activities. Furthermore, verification of the accuracy and rationality of oral-feeding parameters with clinical findings including sucking, swallowing, and breathing in term and preterm infants had proved the practicality and value of the proposed system.
ER  - 


TY  - CONF
TI  - Differences in the cerebral hemodynamics regulation mechanisms of premature infants with intra-ventricular hemorrhage assessed by means of phase rectified signal averaging
T2  - 2014 36th Annual International Conference of the IEEE Engineering in Medicine and Biology Society
SP  - 4208
EP  - 4211
AU  - A. Caicedo
AU  - C. Varon
AU  - T. Alderliesten
AU  - P. Lemmers
AU  - F. van Bel
AU  - G. Naulaers
AU  - S. Van Huffel
PY  - 2014
KW  - Hemodynamics
KW  - Pediatrics
KW  - Hemorrhaging
KW  - Blood
KW  - Ultrasonic variables measurement
KW  - Couplings
KW  - Spectroscopy
DO  - 10.1109/EMBC.2014.6944552
JO  - 2014 36th Annual International Conference of the IEEE Engineering in Medicine and Biology Society
IS  - 
SN  - 1558-4615
VO  - 
VL  - 
JA  - 2014 36th Annual International Conference of the IEEE Engineering in Medicine and Biology Society
Y1  - 26-30 Aug. 2014
AB  - Cerebral hemodynamics regulation consists of several mechanisms that try to keep brain homeostasis. In premature infants, due to the immaturity of their cerebral vascular bed, these mechanisms might be impaired exposing their brain to damage. The status of the cerebral regulation mechanism is classically assessed by measuring the coupling between some systemic variables, such as Mean arterial blood pressure (MABP) and concentration of blood gases, with surrogate measurements for cerebral blood flow, such as brain tissue oxygenation (rScO2) measured by means of Near-infrared Spectroscopy. We hypothesized that the coupled dynamics between systemic variables and rScO2 is different in premature infants that suffered from brain damage than in those with a favorable clinical outcome. Therefore, we explore the use of phase rectified signal averaging (PRSA) and bi-variate PRSA (BPRSA) in order to identify these differences. We found that the coupled dynamics between changes in MABP and cerebral oxygenation was different in premature infants that suffered III-IV grade intra-ventricular haemorrhage (IVH), when compared to control subjects.
ER  - 


TY  - JOUR
TI  - A Blind Filtering Framework for Noisy Neonatal Chest Sounds
T2  - IEEE Access
SP  - 50715
EP  - 50727
AU  - D. Fattahi
AU  - R. Sameni
AU  - E. Grooby
AU  - K. Tan
AU  - L. Zhou
AU  - A. King
AU  - A. Ramanathan
AU  - A. Malhotra
AU  - F. Marzbanrad
PY  - 2022
KW  - Pediatrics
KW  - Lung
KW  - Heart
KW  - Transforms
KW  - Time-frequency analysis
KW  - Principal component analysis
KW  - Noise measurement
KW  - Neonatal chest sound analysis
KW  - single-channel blind source separation
KW  - heart sound filtering
KW  - lung sound filtering
DO  - 10.1109/ACCESS.2022.3170052
JO  - IEEE Access
IS  - 
SN  - 2169-3536
VO  - 10
VL  - 10
JA  - IEEE Access
Y1  - 2022
AB  - Chest sound&#x2014; as the first and most commonly available vital signal for newborns&#x2014; contains affluent information about their cardiac and respiratory health. However, neonatal lung sound auscultation is currently challenging and often unreliable due to the noise and interference, particularly for preterm infants. The noise often overlaps with the heart and lung contents in both time and frequency. Moreover, the frequency band of the useful components varies from one case to another, making it difficult to separate by fixed band-pass filtering. In this study, a single-channel Blind Source Separation (SCBSS) framework is proposed to separate newborns&#x2019; lung and heart sounds from noisy chest sounds recorded by a digital stethoscope. This method first decomposes the signal into a multi-resolution representation using a time-frequency transform, and then applies source separation algorithms, to find proper ad hoc frequency filters. In the simulation scenario, two different time-frequency transforms are considered; Stationary Wavelet Transform (SWT) with dyadic bases, and Continuous Wavelet Transform (CWT) with redundant bases. The transforms are followed by three different source separation methods, namely Principal Component Analysis (PCA), Periodic Component Analysis (<inline-formula> <tex-math notation="LaTeX">$\pi $ </tex-math></inline-formula>CA), and Second Order Blind Identification (SOBI). The yielded combinations are applied to the chest sounds recorded from ninety-one preterm and full-term newborns. The results show that compared to raw signals, fixed band-pass filtering and seven other separation methods, the heart and lung sounds extracted by the proposed methods have higher quality index and also result in more reliable heart and respiratory rate estimation.
ER  - 


TY  - CONF
TI  - Wireless Monitoring of ECG Signal in Infants Using SWM and DWT Techniques
T2  - 2018 18th Mediterranean Microwave Symposium (MMS)
SP  - 317
EP  - 320
AU  - H. Rashid
AU  - Z. Qadir
AU  - M. Zia
AU  - T. Nesimoglu
PY  - 2018
KW  - Electrocardiography
KW  - Heart beat
KW  - Bluetooth
KW  - Discrete wavelet transforms
KW  - Support vector machines
KW  - Monitoring
KW  - EeG
KW  - FFT
KW  - DWT
KW  - SVM
KW  - infants
KW  - Bluetooth
DO  - 10.1109/MMS.2018.8611926
JO  - 2018 18th Mediterranean Microwave Symposium (MMS)
IS  - 
SN  - 2157-9830
VO  - 
VL  - 
JA  - 2018 18th Mediterranean Microwave Symposium (MMS)
Y1  - 31 Oct.-2 Nov. 2018
AB  - Human heart cardiac muscles activities can be represented graphically using electrical impulses. Electrocardiography (ECG) signals are very important for physicians to diagnose heart disease. In this study, Bluetooth device is used to transmit data wirelessly. For this purpose, the generated signal from heart beat sensor is analyzed in MATLAB using Support Vector Machine (SVM) and Discrete Wavelet Transform (DWT) techniques. ECG Simulator compares the actual signal of infants with the reference signal and notify the physician about healthy or unhealthy ECG signals. Additionally, simulating the ECG pattern of different infants before designing and developing any biomedical technology is quite efficient and cost-effective.
ER  - 


TY  - JOUR
TI  - Wireless Monitoring System for Oral-Feeding Evaluation of Preterm Infants
T2  - IEEE Transactions on Biomedical Circuits and Systems
SP  - 678
EP  - 685
AU  - C. -T. Chen
AU  - Y. -L. Wang
AU  - C. -A. Wang
AU  - M. -J. Ko
AU  - W. -C. Fang
AU  - B. -S. Lin
PY  - 2015
KW  - Monitoring
KW  - Wireless communication
KW  - Wireless sensor networks
KW  - Pediatrics
KW  - Biomedical monitoring
KW  - Biomedical imaging
KW  - Sensors
KW  - Oral feeding disorder
KW  - premature infant
KW  - suck-swallow-respiration function
KW  - wireless monitoring system
DO  - 10.1109/TBCAS.2015.2438031
JO  - IEEE Transactions on Biomedical Circuits and Systems
IS  - 5
SN  - 1940-9990
VO  - 9
VL  - 9
JA  - IEEE Transactions on Biomedical Circuits and Systems
Y1  - Oct. 2015
AB  - The oral feeding disorder is one of the important indicators for the high risk group of neurodevelopment delay. The procedure of oral feeding requires the coordination of sucking, swallowing, and breathing activities, and it is the most complex sensorimotor process for newborn infants. Premature infants often uneasily complete the procedure of oral feeding. However, the evaluation of the oral feeding disorders and severity are usually dependent on the subjective clinical experience of the physician. Monitoring the sucking-swallowing-breathing activities directly is difficult for preterm infants. In this study, a wireless monitoring system for oral-feeding evaluation of full term and preterm infants was proposed to objectively and quantitatively evaluate the coordination of suck-swallow-respiration function during oral feeding. Moreover, the ratios of the swallowing and breathing event numbers to the sucking event number were defined to evaluate the coordination of suck-swallow-respiration function during oral feeding. Finally, the system performance was validated and the coordination of suck-swallow-respiration function for full term and preterm infants during oral feeding was also investigated.
ER  - 


TY  - CONF
TI  - Classification of hypoxic-ischemic encephalopathy using long term heart rate variability based features
T2  - 2015 37th Annual International Conference of the IEEE Engineering in Medicine and Biology Society (EMBC)
SP  - 2355
EP  - 2358
AU  - R. Ahmed
AU  - A. Temko
AU  - W. P. Marnane
AU  - G. Boylan
AU  - G. Lightbody
PY  - 2015
KW  - Heart rate variability
KW  - Pediatrics
KW  - Electroencephalography
KW  - Support vector machines
KW  - Feature extraction
KW  - Injuries
KW  - Electrocardiography
DO  - 10.1109/EMBC.2015.7318866
JO  - 2015 37th Annual International Conference of the IEEE Engineering in Medicine and Biology Society (EMBC)
IS  - 
SN  - 1558-4615
VO  - 
VL  - 
JA  - 2015 37th Annual International Conference of the IEEE Engineering in Medicine and Biology Society (EMBC)
Y1  - 25-29 Aug. 2015
AB  - Hypoxic-ischemic HI injury at the time of birth could lead to severe neurological dysfunction at an older age. Therapeutic hypothermia can be used to treat HI if severity of injury is determined within 6 hours of birth. EEG is generally used to assess the brain injury but it is neither widely recorded after birth nor is the expertise to interpret it commonly available. This study presents a novel system to classify HI injury using heart rate variability. The system makes decisions based on long-term statistical features extracted from the short-term HRV features. The preliminary results show the promising performance and robustness of the proposed method given a poor quality dataset. This tool can serve as decision support system in remote maternity units to help clinical staff to initiate hypothermia.
ER  - 


TY  - CONF
TI  - Instrumentation for the detection and interruption of apnea episodes for premature newborn
T2  - 2014 36th Annual International Conference of the IEEE Engineering in Medicine and Biology Society
SP  - 2127
EP  - 2130
AU  - V. C. Camargo
AU  - S. Honorato da Silva
AU  - M. F. de Amorim
AU  - P. Nohama
PY  - 2014
DO  - 10.1109/EMBC.2014.6944037
JO  - 2014 36th Annual International Conference of the IEEE Engineering in Medicine and Biology Society
IS  - 
SN  - 1558-4615
VO  - 
VL  - 
JA  - 2014 36th Annual International Conference of the IEEE Engineering in Medicine and Biology Society
Y1  - 26-30 Aug. 2014
AB  - Apnea of prematurity is very frequent in premature newborns (PNB). If the apnea episode is not interrupted in time, it can cause several damages to the newborn's central nervous system. In this paper, we introduce a novel technology for detecting apnea of prematurity episodes, based on cardiac pulse frequency (PF) and arterial oxygen saturation (SpO2) simultaneously, and using vibrotactile stimulation to interrupt such episodes. The thresholds of the newborns' PF and SpO2 had been established to identify the apnea episode automatically through the proposed system: for babies ≤ 35 weeks gestation, PF is ≤ 100 bpm and SpO2 ≤ 80%; for babies > 35 weeks gestation, PF is ≤ 80 bpm and SpO2 ≤ 80%. The system used vibrotactile stimuli at 250 Hz for 4 s. To manage the system that activates the vibratory device automatically and registers those parameters, a program had been developed. It registers apnea occurrence, period of manual stimulation and vibratory stimulation duration. This technique was tested on 4 PNB. It was observed 10 apnea episodes and the device was successful in the detection of all of them. The vibrotactile stimulation was capable of promoting the return of respiratory movements in 9 of the 10 detected events of apnea and seemed to be a promising means of handling them.
ER  - 


TY  - CONF
TI  - Risk Stratification of Neonates using Machine Learning Techniques
T2  - 2020 IEEE International Conference on Distributed Computing, VLSI, Electrical Circuits and Robotics (DISCOVER)
SP  - 74
EP  - 78
AU  - R. D. Shirwaikar
AU  - D. A. U
AU  - T. Parate
AU  - L. E. Simon Lewis
PY  - 2020
KW  - Pediatrics
KW  - Support vector machines
KW  - Prediction algorithms
KW  - Classification algorithms
KW  - Biomedical monitoring
KW  - Predictive models
KW  - Machine learning algorithms
KW  - risk stratification
KW  - machine learning
KW  - score for neonatal acute physiology
DO  - 10.1109/DISCOVER50404.2020.9278097
JO  - 2020 IEEE International Conference on Distributed Computing, VLSI, Electrical Circuits and Robotics (DISCOVER)
IS  - 
SN  - 
VO  - 
VL  - 
JA  - 2020 IEEE International Conference on Distributed Computing, VLSI, Electrical Circuits and Robotics (DISCOVER)
Y1  - 30-31 Oct. 2020
AB  - The process of classifying newly born babies into high-risk and low-risk is called risk stratification. Having a platform to stratify neonates according to severity of risk is the key to the success of any Neonatal Intensive Care Unit (NICU). The premature neonates are at a higher risk of developing the disabilities which could affect their future growth. However, the extent at which this can affect their entire life, strongly depends on how early they were born, the quality of care they received during and around birth and the days they follow in NICU. Establishing a decision support tool using machine learning algorithms will be useful for identifying neonates who are at high risk for proper diagnosis and efficient monitoring of neonates at NICU. The paper is focused on risk stratification of neonates using machine leaning algorithms such as Artificial Neural Network (ANN), K Nearest Neighbors (KNN) and Support Vector Machine (SVM). Furthermore, various evaluation parameters were used for comparing the results of the algorithms on the 66 cases of neonates admitted at Kasturba Medical College, Manipal. Based on Area Under Curve (AUC), ANN (0.91) performed better than KNN (0.83) and SVM (0.84). The result indicates the significant contribution of ANN with improved performance in identifying neonates who are at high risk better than other algorithms.
ER  - 


TY  - CONF
TI  - Prediction of clinicians' treatment in preterm infants with suspected late-onset sepsis — An ML approach
T2  - 2018 13th IEEE Conference on Industrial Electronics and Applications (ICIEA)
SP  - 1177
EP  - 1182
AU  - Y. Hu
AU  - V. C. S. Lee
AU  - K. Tan
PY  - 2018
KW  - Pediatrics
KW  - Blood
KW  - Antibiotics
KW  - Training
KW  - Data models
KW  - Predictive models
KW  - Heart rate
KW  - machine learning
KW  - neonatal sepsis
KW  - prediction
KW  - vital signs (key words)
DO  - 10.1109/ICIEA.2018.8397888
JO  - 2018 13th IEEE Conference on Industrial Electronics and Applications (ICIEA)
IS  - 
SN  - 2158-2297
VO  - 
VL  - 
JA  - 2018 13th IEEE Conference on Industrial Electronics and Applications (ICIEA)
Y1  - 31 May-2 June 2018
AB  - As a prevalent disease of preterm infants, late-onset neonatal sepsis has taken up a huge proportion of morbidity and mortality of newborn babies. We have been continuously capturing vital signs of preterm infants in NICU, and proposed a non-invasive method based on machine learning techniques to predict the clinicians' treatment on them. Then we provide evaluation of predictive models and prove their feasibility. Our models could help the pediatricians make wiser clinical decision, such as more accurate treatment, avoiding the abuse of antibiotics to some extent.
ER  - 


TY  - JOUR
TI  - Point Process Modeling of Interbreath Interval: A New Approach for the Assessment of Instability of Breathing in Neonates
T2  - IEEE Transactions on Biomedical Engineering
SP  - 2858
EP  - 2866
AU  - P. Indic
AU  - D. Paydarfar
AU  - R. Barbieri
PY  - 2013
KW  - Pediatrics
KW  - Stochastic processes
KW  - Rats
KW  - Educational institutions
KW  - Data models
KW  - Analytical models
KW  - Correlation
KW  - Infant apnea
KW  - lognormal distribution
KW  - point processes
KW  - prematurity
KW  - respiratory rhythm
KW  - time-frequency analysis
DO  - 10.1109/TBME.2013.2264162
JO  - IEEE Transactions on Biomedical Engineering
IS  - 10
SN  - 1558-2531
VO  - 60
VL  - 60
JA  - IEEE Transactions on Biomedical Engineering
Y1  - Oct. 2013
AB  - Interbreath interval (IBI), the time interval between breaths, is an important measure used to analyze irregular breathing patterns in neonates. The discrete bursts of neural activity generate the IBI time series, which exhibits stochastic as well as deterministic dynamics. To quantify the irregularity of breathing, we propose a point process model of IBI using a comprehensive stochastic dynamic modeling framework. The IBIs of immature breathing patterns exhibit a long tail distribution and within a point process model, we have considered the lognormal distribution to represent the stochastic IBI characteristics. An autoregressive (AR) function is embedded within the model to capture the short-term IBI dynamics including abrupt IBI prolongations related to sporadic and periodic apneas that are common in neonates. We tested the utility of our paradigm for depicting the respiratory dynamics in neonatal rats and in preterm infants. Kolmogorov-Smirnov (KS) and independence tests reveal that the model accurately tracks the dynamic characteristics of the signals. In preterm infants, our model-derived indices of IBI instability strongly correlate with clinically derived indices of maturation. Our results validate a new class of algorithms, based on the point process theory, for defining instantaneous measures of breathing irregularity in neonates.
ER  - 


TY  - CONF
TI  - 4-Channel I/Q-Radar System For Vital Sign Monitoring In A Baby Incubator
T2  - 2018 19th International Radar Symposium (IRS)
SP  - 1
EP  - 9
AU  - D. Schmiech
AU  - S. Muller
AU  - A. R. Diewald
PY  - 2018
KW  - Antenna measurements
KW  - Heart rate
KW  - Pediatrics
KW  - Radar measurements
KW  - Spaceborne radar
KW  - Couplers
KW  - Radar antennas
DO  - 10.23919/IRS.2018.8448163
JO  - 2018 19th International Radar Symposium (IRS)
IS  - 
SN  - 2155-5753
VO  - 
VL  - 
JA  - 2018 19th International Radar Symposium (IRS)
Y1  - 20-22 June 2018
AB  - With the system presented here a radar based sensor can be used to measure two vital signs, respiratory rate and heart rate, without the need of contact between patient and sensor. Operating at 24 GHz a frequency-modulated continuous-wave (FMCW) radar with a bandwidth of 250 MHz will be used. The antenna structure has been optimized to get a footprint just as big as the region of interest on the bed surface of the incubator. To measure the movement direction of the infants` chest, a branch-line coupler has been designed to get I- and Q-Signals. Based on the limited space inside of an incubator, a compact radar front end (RF-Front end) is developed by using microstrip line vias.
ER  - 


TY  - CONF
TI  - Long Distance Vital Signs Monitoring with Person Identification for Smart Home Solutions
T2  - 2018 40th Annual International Conference of the IEEE Engineering in Medicine and Biology Society (EMBC)
SP  - 1558
EP  - 1561
AU  - M. Szankin
AU  - A. Kwasniewska
AU  - T. Sirlapu
AU  - M. Wang
AU  - J. Ruminski
AU  - R. Nicolas
AU  - M. Bartscherer
PY  - 2018
KW  - Face
KW  - Estimation
KW  - Cameras
KW  - Streaming media
KW  - Heart rate
KW  - Monitoring
KW  - Facial features
DO  - 10.1109/EMBC.2018.8512509
JO  - 2018 40th Annual International Conference of the IEEE Engineering in Medicine and Biology Society (EMBC)
IS  - 
SN  - 1558-4615
VO  - 
VL  - 
JA  - 2018 40th Annual International Conference of the IEEE Engineering in Medicine and Biology Society (EMBC)
Y1  - 18-21 July 2018
AB  - Imaging photoplethysmography has already been proved to be successful in short distance (below 1m). However, most of the real-life use cases of measuring vital signs require the system to work at longer distances, to be both more reliable and convenient for the user. The possible scenarios that system designers must have in mind include monitoring of the vital signs of residents in nursing homes, disabled people, who can't move, constant support for people regardless of the performed activity (e.g. during sleeping), infants, etc. In this work we verified the possibility of remote pulse estimation at a distance above 5m. Additionally, we integrated the deep learning algorithm for person tracking and identification, even when facial features are not visible. In this way, we enabled the collection of user specific measurements to create personalized vital signs patterns and we provided the support for monitoring of multiple people using one video stream. The preliminary results showed that it is possible to accurately (RMSE <; 2.8 beats per minute) extract pulse from visible light sequences acquired with a webcam at a distance of 6m after applying a proper image pre-processing algorithm.
ER  - 


TY  - CONF
TI  - A wireless ECG recording system for small animal models of heart regeneration
T2  - 2015 IEEE MTT-S International Microwave Symposium
SP  - 1
EP  - 3
AU  - H. Cao
AU  - Y. Zhao
AU  - A. B. Kouki
AU  - Yu-chong Tai
AU  - T. K. Hsiai
PY  - 2015
KW  - Optical filters
KW  - Biomedical optical imaging
KW  - Optical amplifiers
KW  - Electrocardiography
KW  - Optical sensors
KW  - Optical recording
KW  - Physiology
KW  - Wireless ECG
KW  - flexible MEA
KW  - zebrafish
KW  - neonatal mice
KW  - inductive coupling
KW  - heart regeneration
DO  - 10.1109/MWSYM.2015.7167081
JO  - 2015 IEEE MTT-S International Microwave Symposium
IS  - 
SN  - 0149-645X
VO  - 
VL  - 
JA  - 2015 IEEE MTT-S International Microwave Symposium
Y1  - 17-22 May 2015
AB  - Heart failure afflicts the developed world, causing mortality more than any other diseases. This is due to the fact that humans' heart possesses a very limited capacity to regenerate. Heart attacks or myocardial infarction (MI) could result in an irreversible loss of cardiomyocytes and consequently heart failure. Besides, zebrafish and neonatal mice are well-known for their magical capacity to recover after ventricular amputation, thus becoming precious models for heart regeneration studies. In this work, we report the first wireless electrocardiography (ECG) recording system for small animal models of heart regeneration. The system consists of a microelectrode array (MEA) and electronic components for wireless powering, signal processing and data communication. The MEA is based on a biocompatible and flexible polymer so it could conform to non-planar anatomical surfaces. The power transfer is achieved using inductive coupling between two solenoids and the ECG signals are sent through an optical link. The wireless operation can free the animal, eliminating anesthesia during experiments and thus minimizing unwanted side effects. The first generation of the device was demonstrated successfully with neonatal mice, revealing awake ECG signals with all features, thereby paving the way to physiologically investigate heart regeneration in long-term without disrupting the animals' normal activities.
ER  - 


TY  - JOUR
TI  - Respiratory Monitoring: Current State of the Art and Future Roads
T2  - IEEE Reviews in Biomedical Engineering
SP  - 103
EP  - 121
AU  - I. Costanzo
AU  - D. Sen
AU  - L. Rhein
AU  - U. Guler
PY  - 2022
KW  - Monitoring
KW  - Biomedical monitoring
KW  - Diseases
KW  - Blood
KW  - Hospitals
KW  - Wireless communication
KW  - Temperature sensors
KW  - Wearables
KW  - wireless monitoring
KW  - physiological monitoring
KW  - vital parameters
KW  - biosensors
KW  - intensive care unit
KW  - ICU
KW  - neonatal intensive care unit
KW  - NICU
KW  - PICU
KW  - SICU
KW  - respiration parameters
KW  - respiration rate
KW  -  $SpO_2$ 
KW  - CO $_2$ 
KW  - O $_2$ 
DO  - 10.1109/RBME.2020.3036330
JO  - IEEE Reviews in Biomedical Engineering
IS  - 
SN  - 1941-1189
VO  - 15
VL  - 15
JA  - IEEE Reviews in Biomedical Engineering
Y1  - 2022
AB  - In this article, we present current methodologies, available technologies, and demands for monitoring various respiratory parameters. We discuss the importance of noninvasive techniques for remote and continuous monitoring and challenges involved in the current “smart and connected health” era. We conducted an extensive literature review on the medical significance of monitoring respiratory vital parameters, along with the current methods and solutions with their respective advantages and disadvantages. We discuss the challenges of developing a noninvasive, wearable, wireless system that continuously monitors respiration parameters and opportunities in the field and then determine the requirements of a state-of-the-art system. Noninvasive techniques provide a significant amount of medical information for a continuous patient monitoring system. Contact methods offer more advantages than non-contact methods; however, reducing the size and power of contact methods is critical for enabling a wearable, wireless medical monitoring system. Continuous and accurate remote monitoring, along with other physiological data, can help caregivers improve the quality of care and allow patients greater freedom outside the hospital. Such monitoring systems could lead to highly tailored treatment plans, shorten patient stays at medical facilities, and reduce the cost of treatment.
ER  - 


TY  - CONF
TI  - Deep-Learning Premature Contraction Localization in 12-lead ECG From Whole Signal Annotations
T2  - 2020 Computing in Cardiology
SP  - 1
EP  - 4
AU  - P. Novotna
AU  - T. Vicar
AU  - M. Ronzhina
AU  - J. Hejc
AU  - J. Kolarova
PY  - 2020
KW  - Location awareness
KW  - Training
KW  - Annotations
KW  - Databases
KW  - Detectors
KW  - Electrocardiography
KW  - Heart rate variability
DO  - 10.22489/CinC.2020.193
JO  - 2020 Computing in Cardiology
IS  - 
SN  - 2325-887X
VO  - 
VL  - 
JA  - 2020 Computing in Cardiology
Y1  - 13-16 Sept. 2020
AB  - Since common electrocardiography (ECG) diagnostics approaches are time-consuming and arrhythmia-type sensitive, deep-learning methods are state-of-the-art for their detection accuracy. However, premature ventricular contractions' (PVC) localization via common deep-learning approaches requires large training set, therefore Multiple Instance Learning (MIL) framework was applied, where model is trained from whole-signal annotations. Proposed MIL framework is based on 1D Convolutional Neural Network (CNN), with global max-pooling in the last layer. The detection of PVCs' positions was done by the peak detector with specified parameters - threshold, minimal distance and peak prominence. Our method was tested on database containing 1590 ECGs, including 672 signals with PVCs. Dice coefficient reaches 0.947. This simple deep-learning method for the localization of PVC achieves a promising performance while being trainable from the whole-signal annotations instead of positional labels.
ER  - 


TY  - CONF
TI  - Multi-Leads ECG Premature Ventricular Contraction Detection using Tensor Decomposition and Convolutional Neural Network
T2  - 2019 IEEE Biomedical Circuits and Systems Conference (BioCAS)
SP  - 1
EP  - 4
AU  - T. Hoang
AU  - N. Fahier
AU  - W. Fang
PY  - 2019
KW  - Tensile stress
KW  - Electrocardiography
KW  - Feature extraction
KW  - Sensitivity
KW  - Neural networks
KW  - Heart rate variability
KW  - Performance evaluation
DO  - 10.1109/BIOCAS.2019.8919049
JO  - 2019 IEEE Biomedical Circuits and Systems Conference (BioCAS)
IS  - 
SN  - 2163-4025
VO  - 
VL  - 
JA  - 2019 IEEE Biomedical Circuits and Systems Conference (BioCAS)
Y1  - 17-19 Oct. 2019
AB  - Premature Ventricular Contraction refers to irregular heartbeat and is one common symptom to several heart diseases. Currently, physiological databases are not only large in volume but also complex in dimensional aspect, so that intelligent systems that can process multi-dimensional data to detect Premature Ventricular Contraction (PVC) are highly needed. In this paper, we propose novel models of combinations of multi-leads ECG from the 12 lead ECG St. Petersburg Arrhythmias database to detect PVCs and optimize the required data pre-processing resources for Convolutional Neural Network(CNN) implemented on wearable devices. Although exhibiting fewer performances than previous works, the proposed method is able to perform automatic features extraction, reduce the CNN complexity and is scalable to be applied to 3-Lead to 16-Lead ECG systems. The combination scenarios include Wavelet fusion method and Tucker-decomposition before CNN is deployed as a classifier. The achieved accuracy to detect PVC for tensor-based feature extraction, the most optimized processing technique, is 90.84% with a sensitivity of 78.60% and a specificity of 99.86%.
ER  - 


TY  - CONF
TI  - Simulation of RF biological tissues response towards remote sensing ECG device
T2  - 2013 2nd International Conference on Advances in Biomedical Engineering
SP  - 9
EP  - 13
AU  - H. Bizri
AU  - F. Toameh
AU  - W. Hassan
AU  - A. Hage-Diab
AU  - L. Mustapha
PY  - 2013
KW  - Skin
KW  - Electrocardiography
KW  - Permittivity
KW  - Radio frequency
KW  - Monitoring
KW  - Biological tissues
KW  - Pediatrics
KW  - Noenatal monitoring
KW  - Radiofrequency non-contact ECG measuement
KW  - physiological signals
KW  - dielectric properties
DO  - 10.1109/ICABME.2013.6648834
JO  - 2013 2nd International Conference on Advances in Biomedical Engineering
IS  - 
SN  - 2377-5696
VO  - 
VL  - 
JA  - 2013 2nd International Conference on Advances in Biomedical Engineering
Y1  - 11-13 Sept. 2013
AB  - Premature newborns are at high risk of developing infections, so they require continuous monitoring of vital parameters for long periods of time; approximately until they reach the pregnancy due date. Electrocardiogram (ECG) is one of the most widely used methods for evaluating the structure-function relationships of the heart in health and disease. Due to incomplete skin development, the very premature newborn has some special requirements to the ECG monitoring electrodes. Contact ECG monitoring has several disadvantages especially when used to them. Therefore, in order to design a new measurement method to assess contactless ECG monitoring, our thesis goal is to determine the feasibility of using RF for remote sensing ECG. This is achieved by studying the different mechanisms for interaction between radio frequency (RF) fields and biological tissues. The ECG current propagated from the heart through the skin has an effect on the permittivity of the skin which is frequency dependent. Thus, the feasibility of detecting the change of the relative permittivity in the presence of ECG signal is also discussed. In order to simplify our project, the RF biological tissues response is firstly simulated using MATLAB software.
ER  - 


TY  - CONF
TI  - Non-invasive IoT sensing and monitoring system for neonatal care
T2  - 2019 31st International Conference on Microelectronics (ICM)
SP  - 90
EP  - 93
AU  - J. I. de Oliveira Filho
AU  - O. da Mota Almeida
AU  - N. Yousef
AU  - K. N. Salama
PY  - 2019
KW  - Pediatrics
KW  - Temperature measurement
KW  - Monitoring
KW  - Temperature sensors
KW  - Biomedical monitoring
KW  - Cloud computing
KW  - Measurement
KW  - Neonatal
KW  - Infrared
KW  - Thermal Imaging
KW  - Newborn
KW  - Iot
KW  - E-Health
KW  - Monitoring
KW  - Non-invasive
DO  - 10.1109/ICM48031.2019.9021760
JO  - 2019 31st International Conference on Microelectronics (ICM)
IS  - 
SN  - 
VO  - 
VL  - 
JA  - 2019 31st International Conference on Microelectronics (ICM)
Y1  - 15-18 Dec. 2019
AB  - The scientific innovation in health systems moves towards non-invasive and wearable approaches to acquire and measure vital signs. Due to its non-invasive nature, infrared (IR) thermography has become the preferred choice for monitoring physiological signals from a distance. Combining IR non-invasive monitoring with the Internet of Things (IoT), we developed a risk management system for neonatal incubators, which has the capability to inform temperature anomalies from the newborn, aiming to prevent or to have a fast-responding action to risk situations such as hypothermia and hyperthermia. With multi-area-temperature monitoring we can detect signs of hypothermia minutes before decrease in core temperature. As a result, the system can record a thermal image from inside the incubator every 0.5 seconds, upload to the cloud every 20 seconds, perform real-time data analysis, activate alarms of possible risk-eminent situations and send notifications with maximum delay of 2 minutes.
ER  - 


TY  - CONF
TI  - Modeling of neonatal hemodynamics during PDA closure
T2  - 2015 37th Annual International Conference of the IEEE Engineering in Medicine and Biology Society (EMBC)
SP  - 1886
EP  - 1889
AU  - S. Soleymani
AU  - M. C. Khoo
AU  - S. Noori
AU  - I. Seri
PY  - 2015
KW  - Pediatrics
KW  - Handheld computers
KW  - Mathematical model
KW  - Hemodynamics
KW  - Baroreflex
DO  - 10.1109/EMBC.2015.7318750
JO  - 2015 37th Annual International Conference of the IEEE Engineering in Medicine and Biology Society (EMBC)
IS  - 
SN  - 1558-4615
VO  - 
VL  - 
JA  - 2015 37th Annual International Conference of the IEEE Engineering in Medicine and Biology Society (EMBC)
Y1  - 25-29 Aug. 2015
AB  - The transition of the fetus at birth to extrauterine life is an extremely complex process. As part of the hemodynamic transition, the closure of ductus arteriosus, a fetal shunt, is among the key steps to achieve normal postnatal cardiovascular function. However, significant gaps remain in our knowledge pertaining to the hemodynamics of normal ductal closure, and in case of failure of closure, to the hemodynamic consequences and treatment of the patent ductus arteriosus (PDA) in preterm infants. This paper presents a mathematical model of a newborn's cardiovascular system with five peripheral organ systems, the ductus arteriosus, and the baroreceptor reflex. We present the hemodynamic findings during simulation of sudden ductal closure, an event seen in real life when the PDA is closed surgically. The results of our model match the clinical data.
ER  - 


TY  - JOUR
TI  - Coupled Hidden Markov Model-Based Method for Apnea Bradycardia Detection
T2  - IEEE Journal of Biomedical and Health Informatics
SP  - 527
EP  - 538
AU  - N. Montazeri Ghahjaverestan
AU  - S. Masoudi
AU  - M. B. Shamsollahi
AU  - A. Beuchée
AU  - P. Pladys
AU  - D. Ge
AU  - A. I. Hernández
PY  - 2016
KW  - Hidden Markov models
KW  - Educational institutions
KW  - Informatics
KW  - Heart rate
KW  - Electrocardiography
KW  - Maximum likelihood estimation
KW  - Data models
KW  - Coupled Hidden Markov model (CHMM)
KW  - Hidden Markov model (HMM),
KW  - Forward-Backward (FB) algorithm
KW  - Electrocardiography (ECG),
KW  - Apnea-bradycardia (AB)
KW  - Apnea-bradycardia (AB)
KW  - coupled hidden Markov model (CHMM)
KW  - electrocardiography (ECG)
KW  - forward-backward (FB) algorithm
KW  - hidden Markov model (HMM)
DO  - 10.1109/JBHI.2015.2405075
JO  - IEEE Journal of Biomedical and Health Informatics
IS  - 2
SN  - 2168-2208
VO  - 20
VL  - 20
JA  - IEEE Journal of Biomedical and Health Informatics
Y1  - March 2016
AB  - In this paper, we present a novel framework for the coupled hidden Markov model (CHMM), based on the forward and backward recursions and conditional probabilities, given a multidimensional observation. In the proposed framework, the interdependencies of states networks are modeled with Markovian-like transition laws that influence the evolution of hidden states in all channels. Moreover, an offline inference approach by maximum likelihood estimation is proposed for the learning procedure of model parameters. To evaluate its performance, we first apply the CHMM model to classify and detect disturbances using synthetic data generated by the FitzHugh-Nagumo model. The average sensitivity and specificity of the classification are above 93.98% and 95.38% and those of the detection reach 94.49% and 99.34%, respectively. The method is also evaluated using a clinical database composed of annotated physiological signal recordings of neonates suffering from apnea-bradycardia. Different combinations of beat-to-beat features extracted from electrocardiographic signals constitute the multidimensional observations for which the proposed CHMM model is applied, to detect each apnea bradycardia episode. The proposed approach is finally compared to other previously proposed HMM-based detection methods. Our CHMM provides the best performance on this clinical database, presenting an average sensitivity of 95.74% and specificity of 91.88% while it reduces the detection delay by -0.59 s.
ER  - 


TY  - CONF
TI  - Towards Contact-less Vital Sign Monitoring using a COTS Resource-Constrained Multi-Core System - an Experience report -
T2  - 2019 IEEE 22nd International Symposium on Real-Time Distributed Computing (ISORC)
SP  - 77
EP  - 78
AU  - M. G. Kruger
AU  - R. P. W. Springer
AU  - G. M. Kersten
AU  - R. J. Bril
PY  - 2019
KW  - Monitoring
KW  - Throughput
KW  - Cameras
KW  - Visualization
KW  - Real-time systems
KW  - Pediatrics
KW  - Linux
DO  - 10.1109/ISORC.2019.00021
JO  - 2019 IEEE 22nd International Symposium on Real-Time Distributed Computing (ISORC)
IS  - 
SN  - 2375-5261
VO  - 
VL  - 
JA  - 2019 IEEE 22nd International Symposium on Real-Time Distributed Computing (ISORC)
Y1  - 7-9 May 2019
AB  - Contact-less vital-sign monitoring is enabling in situations where traditional contact-based vital sign monitoring is prohibitive, such as neonatal and burn care where electrodes and attachments risk patient infection or complications. To make vital-sign monitoring available for the consumer market, these algorithms shall use COTS cameras and run on COTS systems. In this paper, we report upon the results of an experiment to improve the performance of a contact-less respiration algorithm on a resource-constrained COTS multi-core system, in our case a Raspberry Pi 3 running Linux, using a state-of-the-art tool to visualize the behavior of a system. The improvements are an increase of the CPU utilization from 72% to almost 94% and an increase of the throughput of the algorithm by more than 45%.
ER  - 


TY  - CONF
TI  - Regularity of fetal HRV changes in an in-vivo sheep model of labor
T2  - 2016 Computing in Cardiology Conference (CinC)
SP  - 901
EP  - 904
AU  - M. W. Rivolta
AU  - M. Aktaruzzaman
AU  - T. Stampalija
AU  - D. Casati
AU  - M. G. Frasch
AU  - E. Ferrazzi
AU  - R. Sassi
PY  - 2016
KW  - Entropy
KW  - Correlation
KW  - Biomarkers
KW  - Blood
KW  - Fetal heart rate
KW  - Time measurement
KW  - Protocols
DO  - 
JO  - 2016 Computing in Cardiology Conference (CinC)
IS  - 
SN  - 2325-887X
VO  - 
VL  - 
JA  - 2016 Computing in Cardiology Conference (CinC)
Y1  - 11-14 Sept. 2016
AB  - Labor exposes the fetus to repetitive transient hypoxic stress. We assessed whether such events modify the regularity of the fetal inter-beat interval series (fRR), using an in-vivo near-term sheep model, by means of entropy measures. Umbilical cord occlusions (UCO), from partial to complete, were applied to 7 near-term pregnant sheep. Fetal blood samples were collected at intervals of 20 minutes, to quantify pH, lactate and base deficit (“biomarkers”). Fetal ECG recordings were collected with implanted electrodes and used to derive the fRR series. Sample entropy (SampEn), permutation entropy (PE) and conditional PE(cPE) were estimated for fRR patterns of various lengths m, in each 2.5 minutes-long cycle of occlusion and successive recovery. Entropies' changes in time, during the course of the experiment, and their relation with the simultaneous values of the biomarkers were evaluated with Spearman's rank-order correlations. Entropy values decreased during the experimental protocol (rs=-0.62 for SampEn at m = 1, rs=-0.27 for PE at m = 5 and rs=-0.30 for cPE at m = 4; p <; 0.05). Correlations with biomarkers were found to be moderate for SampEn (0.49 <; |rs| <; 0.62; p <; 0.05) and weak to moderate for PE and cPE (0.31 <; |rs| <; 0.54; p <; 0.05). Repetitive UCOs changed the regularity of fRR, suggesting a pronounced modulation as first line adaptive response.
ER  - 


TY  - CONF
TI  - Classification of normal beat, atrial premature contraction and ventricular premature contraction based on discrete wavelet transform and artificial neural networks
T2  - 2017 Medical Technologies National Congress (TIPTEKNO)
SP  - 1
EP  - 4
AU  - Z. E. Akin
AU  - S. Bilgin
PY  - 2017
KW  - Electrocardiography
KW  - Heart rate variability
KW  - Discrete wavelet transforms
KW  - Medical services
KW  - Wavelet analysis
KW  - Feature extraction
KW  - Electrocardiogram
KW  - Normal Beat
KW  - Atrial Premature Contraction
KW  - Ventricular Premature Contraction
KW  - Discrete Wavelet Transform
KW  - Automatic Detection
DO  - 10.1109/TIPTEKNO.2017.8238027
JO  - 2017 Medical Technologies National Congress (TIPTEKNO)
IS  - 
SN  - 
VO  - 
VL  - 
JA  - 2017 Medical Technologies National Congress (TIPTEKNO)
Y1  - 12-14 Oct. 2017
AB  - Analysis and evaluation of ECG (Electrocardiogram) signals is one of the important methods used in the determination of heart diseases. Since the interpretation of ECG signals is a time consuming and demanding process for physicians, detailed analysis and interpretation software that gives the same result as the diagnosis of the physician at high rates by interpreting these signals in the computer environment is being developed and its usage is increasing. In this study, automatic detection of Normal Beat (NOR), APC (Atrial Premature Contraction) and PVC (Ventricular Premature Contraction) arrhythmia was studied and it was aimed to catch the points that the physician would avoid from the eye and to facilitate the treatment. In the study, the energy of the pulses was calculated, analyzed with Discrete Wavelet Transform (DWT) and classified according to Linear Discriminant Analysis (LDA).
ER  - 


TY  - CONF
TI  - Exploratory analysis of heart rate changes in newborns to investigate the effectiveness of bag-mask ventilation
T2  - Computing in Cardiology 2014
SP  - 457
EP  - 460
AU  - H. Vu
AU  - T. Eftestøl
AU  - K. Engan
AU  - J. Eilevstjonn
AU  - J. Linde
AU  - H. Ersdal
PY  - 2014
KW  - Heart
KW  - Abstracts
KW  - Pediatrics
DO  - 
JO  - Computing in Cardiology 2014
IS  - 
SN  - 2325-8853
VO  - 
VL  - 
JA  - Computing in Cardiology 2014
Y1  - 7-10 Sept. 2014
AB  - Neonatal mortality due to birth asphyxia in low-resource countries is a global problem. During the first minutes immediately after birth, healthcare personnel need to resuscitate non-breathing babies by effective positive pressure ventilations. Currently, an increase in heart rate is thought to be the most important indicator of successful manual bag-mask ventilation. ECG and ventilation signals were detected and parameterized into relevant information to explore the relationship between changes in heart rate and different possible determinant factors for beneficial ventilation. A data analysis approach is proposed to identify the relationships between these signal characteristics and heart rate changes. Several associations between characteristics of ventilation parameters and changes in heart rate were identified.
ER  - 


TY  - CONF
TI  - Accelerated Prediction of Bradycardia in Preterm Infants Using Time-Frequency Analysis
T2  - 2019 International Conference on Computing, Networking and Communications (ICNC)
SP  - 468
EP  - 472
AU  - M. S. Mahmud
AU  - H. Wang
AU  - Y. Kim
PY  - 2019
KW  - Pediatrics
KW  - Time-frequency analysis
KW  - Graphics processing units
KW  - Boosting
KW  - Heart rate variability
KW  - Training
KW  - GPU
KW  - Bradycardia
KW  - Preterm Infants
KW  - Real-time
KW  - IoT
DO  - 10.1109/ICCNC.2019.8685546
JO  - 2019 International Conference on Computing, Networking and Communications (ICNC)
IS  - 
SN  - 2325-2626
VO  - 
VL  - 
JA  - 2019 International Conference on Computing, Networking and Communications (ICNC)
Y1  - 18-21 Feb. 2019
AB  - The rapid growth of the high-performance data processing algorithms and fusion of wearable technologies has enabled us to continuously monitor the health status of infants. However, monitoring preterm infants is still a challenge due to their frightfully tiny size and their undeveloped skin. In this paper, we have demonstrated a framework of complete monitoring of the preterm infants and real-time accelerated prediction of bradycardia. Real-time prediction of bradycardia episodes in the NICU has the potential to provide quality care to these neonates. In the proposed system we incorporated a multi-GPU gradient boosting algorithm that was able to outperform the traditional CPU's performance. This can overcome the manually maintained progress reports by nurses, which is a major hurdle in the NICU. The system maps the workflow in a Java based responsive application to provide statistical information along with growth charts and reports. The system extracts data with a specific interval to feed the GPU based extreme gradient boosting model. The feature extraction was performed on the time and frequency domain of the heart rate of infants to predict an episode of bradycardia. With an average accuracy of 86% and shortest detection time when compared to the models of other similar products, the proposed system showed that it can improve care time, minimize the skill gap, analyze early disease perdition, and reduce preterm infant's morbidity and mortality.
ER  - 


TY  - JOUR
TI  - Post-Ventricular Premature Contraction Phase Correction Improves the Predictive Value of Average T-Wave Alternans in Ambulatory ECG Recordings
T2  - IEEE Transactions on Biomedical Engineering
SP  - 635
EP  - 644
AU  - A. Martín-Yebra
AU  - V. Monasterio
AU  - I. Cygankiewicz
AU  - A. Bayés-de-Luna
AU  - E. G. Caiani
AU  - P. Laguna
AU  - J. P. Martínez
PY  - 2018
KW  - Electrocardiography
KW  - Heart rate variability
KW  - Estimation
KW  - Pregnancy
KW  - Robustness
KW  - Cutoff frequency
KW  - Electrocardiogram (ECG)
KW  - sudden cardiac death (SCD)
KW  - T-wave alternans (TWA)
KW  - ventricular premature contraction (VPC)
DO  - 10.1109/TBME.2017.2711645
JO  - IEEE Transactions on Biomedical Engineering
IS  - 3
SN  - 1558-2531
VO  - 65
VL  - 65
JA  - IEEE Transactions on Biomedical Engineering
Y1  - March 2018
AB  - Objective: We proposed and evaluated a method for correcting possible phase shifts provoked by the presence of ventricular premature contractions (VPCs) for a better assessment of T-wave alternans (TWA). Methods: First, we synthesized ECG signals with artificial TWA in the presence of different noise sources. Then, we assessed the prognostic value for sudden cardiac death (SCD) of the long-term average of TWA amplitude (the index of average alternans, IAA) in ambulatory ECG signals from congestive heart failure (CHF) and evaluated whether it is sensitive to the presence of VPCs. Results: The inclusion of the phase correction after VPC in the processing always improved estimation accuracy of the IAA under different noisy conditions and regardless of the number of the VPCs included in the sequence. It also presented a positive impact on the prognostic value of IAA with increased hazard ratios (from 17% to 29%, depending of the scenario) in comparison to the noninclusion of this step. Conclusion: The proposed methodology for IAA estimation, which corrects for the possible phase reversal on TWA after the presence of VPCs, represents a robust TWA estimation approach with a significant impact on the prognostic value of IAA for SCD stratification in CHF patients. Significance: An accurate TWA estimation has a potential direct clinical impact on noninvasive SCD stratification, allowing better identification of patients at higher risk and helping clinicians in adopting the most appropriate therapeutic strategy.
ER  - 


TY  - CONF
TI  - Analysis of a dielectric EAP as smart component for a neonatal respiratory simulator
T2  - 2013 35th Annual International Conference of the IEEE Engineering in Medicine and Biology Society (EMBC)
SP  - 457
EP  - 460
AU  - S. Tognarelli
AU  - L. Deri
AU  - F. Cecchi
AU  - R. Scaramuzzo
AU  - A. Cuttano
AU  - C. Laschi
AU  - A. Menciassi
AU  - P. Dario
PY  - 2013
KW  - Pediatrics
KW  - Films
KW  - Cameras
KW  - Lungs
KW  - Training
KW  - Plastics
DO  - 10.1109/EMBC.2013.6609535
JO  - 2013 35th Annual International Conference of the IEEE Engineering in Medicine and Biology Society (EMBC)
IS  - 
SN  - 1558-4615
VO  - 
VL  - 
JA  - 2013 35th Annual International Conference of the IEEE Engineering in Medicine and Biology Society (EMBC)
Y1  - 3-7 July 2013
AB  - Nowadays, respiratory syndrome represents the most common neonatal pathology. Nevertheless, being respiratory assistance in newborns a great challenge for neonatologists and nurses, use of simulation-based training is quickly becoming a valid meaning of clinical education for an optimal therapy outcome. Commercially available simulators, are, however, not able to represent complex breathing patterns and to evaluate specific alterations. The purpose of this work has been to develop a smart, lightweight, compliant system with variable rigidity able to replicate the anatomical behavior of the neonatal lung, with the final aim to integrate such system into an innovative mechatronic simulator device. A smart material based-system has been proposed and validated: Dielectric Electro Active Polymers (DEAP), coupled to a purposely shaped silicone camera, has been investigated as active element for a compliance change simulator able to replicate both physiological and pathological lung properties. Two different tests have been performed by using a bi-components camera (silicone shape coupled to PolyPower film) both as an isolated system and connected to an infant ventilator. By means of a pressure sensor held on the silicon structure, pressure values have been collected and compared for active and passive PolyPower working configuration. The obtained results confirm a slight pressure decrease in active configuration, that is in agreement with the film stiffness reduction under activation and demonstrates the real potentiality of DEAP for active volume changing of the proposed system.
ER  - 


TY  - CONF
TI  - A measurement procedure for the assessment of thermoregulatory activitity in premature babies
T2  - 2015 IEEE International Symposium on Medical Measurements and Applications (MeMeA) Proceedings
SP  - 229
EP  - 233
AU  - I. Ercoli
AU  - L. Scalise
AU  - A. Cenci
AU  - P. Marchionni
AU  - E. P. Tomasini
AU  - V. P. Carnielli
PY  - 2015
KW  - Temperature measurement
KW  - Heating
KW  - Pediatrics
KW  - Switches
KW  - Temperature distribution
KW  - Temperature sensors
KW  - Standards
KW  - Preterm infants
KW  - thermoregulation
KW  - temperature measurement
DO  - 10.1109/MeMeA.2015.7145204
JO  - 2015 IEEE International Symposium on Medical Measurements and Applications (MeMeA) Proceedings
IS  - 
SN  - 
VO  - 
VL  - 
JA  - 2015 IEEE International Symposium on Medical Measurements and Applications (MeMeA) Proceedings
Y1  - 7-9 May 2015
AB  - Many important vital signs need to be measured on preterm patients when they are recovered in intensive care units: cardiac rate, respiration activity, blood saturation, temperature. The later is, in particular, a key quantity to assess when the aim is to verify if the patient has fully developed the capacity to regulate his/her temperature. Presently, the procedure followed by clinicians is based on a subjective test, which sees the heating system of the curl switched off; if the central temperature of the patient will not be reduced below 35°C in the following two hours, the patient is considered able to thermoregulate himself. The aim of this paper is to propose a measurement procedure aiming to verify if the patient has the ability to autonomously thermoregulate. The procedure is based on the use of a multipoint (up to 16 sensing points), measurement system of the superficial temperature, that can assess the patient temperature (on 6 sites) and the surrounding temperature (inside and outside the crib), while the heating system is switched off. In this paper, 48 premature patients (mean gestation age 34 week and mean weight 1791 g) have been tested. Results demonstrate that from the measured data, it is possible to correctly identify patients with an adequate thermoregulation capacity (sensitivity of 0.81 and specificity of 0.89) and with a rapid procedure (< 5 min).
ER  - 


TY  - CONF
TI  - Wavelet Spectral Time-Frequency Training of Deep Convolutional Neural Networks for Accurate Identification of Micro-Scale Sharp Wave Biomarkers in the Post-Hypoxic-Ischemic EEG of Preterm Sheep
T2  - 2020 42nd Annual International Conference of the IEEE Engineering in Medicine & Biology Society (EMBC)
SP  - 1039
EP  - 1042
AU  - H. Abbasi
AU  - A. J. Gunn
AU  - C. P. Unsworth
AU  - L. Bennet
PY  - 2020
KW  - Electroencephalography
KW  - Feature extraction
KW  - Biomarkers
KW  - Injuries
KW  - Training
KW  - Continuous wavelet transforms
KW  - Pediatrics
DO  - 10.1109/EMBC44109.2020.9176057
JO  - 2020 42nd Annual International Conference of the IEEE Engineering in Medicine & Biology Society (EMBC)
IS  - 
SN  - 2694-0604
VO  - 
VL  - 
JA  - 2020 42nd Annual International Conference of the IEEE Engineering in Medicine & Biology Society (EMBC)
Y1  - 20-24 July 2020
AB  - Neonatal hypoxic-ischemic encephalopathy (HIE) evolves over different phases of time during recovery. Some neuroprotection treatments are only effective for specific, short windows of time during this evolution of injury. Clinically, we often do not know when an insult may have started, and thus which phase of injury the brain may be experiencing. To improve diagnosis, prognosis and treatment efficacy, we need to establish biomarkers which denote phases of injury. Our pre-clinical research, using preterm fetal sheep, show that micro-scale EEG patterns (e.g. spikes and sharp waves), superimposed on suppressed EEG background, primarily occur during the early recovery from an HI insult (0-6 h), and that numbers of events within the first 2 h are strongly predictive of neural survival. Thus, real-time automated algorithms that could reliably identify EEG patterns in this phase will help clinicians to determine the phases of injury, to help guide treatment options. We have previously developed successful automated machine learning approaches for accurate identification and quantification of HI micro-scale EEG patterns in preterm fetal sheep post-HI. This paper introduces, for the first time, a novel online fusion strategy that employs a high-level wavelet-Fourier (WF) spectral feature extraction method in conjunction with a deep convolutional neural network (CNN) classifier for accurate identification of micro-scale preterm fetal sheep post-HI sharp waves in 1024Hz EEG recordings, along with 256Hz down-sampled data. The classifier was trained and tested over 4120 EEG segments within the first 2 hours latent phase recordings. The WF-CNN classifier can robustly identify sharp waves with considerable high-performance of 99.86% in 1024Hz and 99.5% in 256Hz data. The method is an alternative deep-structure approach with competitive high-accuracy compared to our computationally-intensive WS-CNN sharp wave classifier.
ER  - 


TY  - JOUR
TI  - Localization of Origins of Premature Ventricular Contraction by Means of Convolutional Neural Network From 12-Lead ECG
T2  - IEEE Transactions on Biomedical Engineering
SP  - 1662
EP  - 1671
AU  - T. Yang
AU  - L. Yu
AU  - Q. Jin
AU  - L. Wu
AU  - B. He
PY  - 2018
KW  - Electrocardiography
KW  - Neural networks
KW  - Heart rate variability
KW  - Computational modeling
KW  - Myocardium
KW  - Feature extraction
KW  - 12-lead ECG
KW  - cardiac arrhythmia
KW  - convolutional neural network
KW  - endocardium
KW  - epicardium
KW  - premature ventricular contraction
KW  - source localization
KW  - whole heart segmentation
DO  - 10.1109/TBME.2017.2756869
JO  - IEEE Transactions on Biomedical Engineering
IS  - 7
SN  - 1558-2531
VO  - 65
VL  - 65
JA  - IEEE Transactions on Biomedical Engineering
Y1  - July 2018
AB  - Objective: This paper proposes a novel method to localize origins of premature ventricular contractions (PVCs) from 12-lead electrocardiography (ECG) using convolutional neural network (CNN) and a realistic computer heart model. Methods: The proposed method consists of two CNNs (Segment CNN and Epi-Endo CNN) to classify among ventricular sources from 25 segments and from epicardium (Epi) or endocardium (Endo). The inputs are the full time courses and the first half of QRS complexes of 12-lead ECG, respectively. After registering the ventricle computer model with an individual patient's heart, the training datasets were generated by multiplying ventricular current dipoles derived from single pacing at various locations with patient-specific lead field. The origins of PVC are localized by calculating the weighted center of gravity of classification returned by the CNNs. A number of computer simulations were conducted to evaluate the proposed method under a variety of noise levels and heart registration errors. Furthermore, the proposed method was evaluated on 90 PVC beats from nine human patients with PVCs and compared against ablation outcome in the same patients. Results: The computer simulation evaluation returned relatively high accuracies for Segment CNN (~78%) and Epi-Endo CNN (~90%). Clinical testing in nine PVC patients resulted an averaged localization error of 11 mm. Conclusion: Our simulation and clinical evaluation results demonstrate the capability and merits of the proposed CNN-based method for localization of PVC. Significance: This paper suggests a new approach for cardiac source localization of origin of arrhythmias using only the 12-lead ECG by means of CNN, and may have important applications for future real-time monitoring and localizing origins of cardiac arrhythmias guiding ablation treatment.
ER  - 


TY  - JOUR
TI  - Automatic Detection and Parameterization of Manual Bag-Mask Ventilation on Newborns
T2  - IEEE Journal of Biomedical and Health Informatics
SP  - 527
EP  - 538
AU  - H. Vu
AU  - T. Eftestøl
AU  - K. Engan
AU  - J. Eilevstjønn
AU  - L. B. Yarrot
AU  - J. E. Linde
AU  - H. L. Ersdal
PY  - 2017
KW  - Ventilation
KW  - Pediatrics
KW  - Electrocardiography
KW  - Asphyxia
KW  - Hospitals
KW  - Manuals
KW  - Bag-mask ventilation
KW  - birth asphyxia
KW  - newborns
KW  - ventilation parameters
KW  - ventilation signal detection
DO  - 10.1109/JBHI.2016.2518238
JO  - IEEE Journal of Biomedical and Health Informatics
IS  - 2
SN  - 2168-2208
VO  - 21
VL  - 21
JA  - IEEE Journal of Biomedical and Health Informatics
Y1  - March 2017
AB  - Objectives: Birth asphyxia is a condition where a fetus suffers from lack of oxygen during birth. Intervention by manual ventilation should start within one minute after birth. Bag-mask resuscitators are commonly used in situations where ventilation is provided by a single health care worker. Due to a high complexity of interactions between physiological conditions of the newborns and the clinical treatment, the recommendations for bag-mask ventilation of infants remains controversial. The purpose of this paper is to illustrate the processing and parameterization of ventilation signals recorded from the Laerdal newborn resuscitation monitor into meaningful data. Methods: Basic signal processing approaches are applied on various signal channels (airway pressure, flow, CO2, and ECG) to detect events related to ventilation activities. Results: Different types of events are detected and parameterized to describe the characteristics of ventilation procedure. Conclusions: Efficient detection algorithms as well as parameterization of ventilation events could be useful for retrospective analysis of resuscitation data, for example, by finding the association between different ventilation parameters and positive responses of newborns. Significance: Information about ventilation events and ventilation parameters could potentially be useful during a resuscitation situation by giving immediate feedback to the health care provider.
ER  - 


TY  - CONF
TI  - 2D Wavelet Scalogram Training of Deep Convolutional Neural Network for Automatic Identification of Micro-Scale Sharp Wave Biomarkers in the Hypoxic-Ischemic EEG of Preterm Sheep
T2  - 2019 41st Annual International Conference of the IEEE Engineering in Medicine and Biology Society (EMBC)
SP  - 1825
EP  - 1828
AU  - H. Abbasi
AU  - L. Bennet
AU  - A. J. Gunn
AU  - C. P. Unsworth
PY  - 2019
KW  - Electroencephalography
KW  - Training
KW  - Feature extraction
KW  - Biomarkers
KW  - Pediatrics
KW  - Continuous wavelet transforms
KW  - Convolutional neural networks
DO  - 10.1109/EMBC.2019.8857665
JO  - 2019 41st Annual International Conference of the IEEE Engineering in Medicine and Biology Society (EMBC)
IS  - 
SN  - 1558-4615
VO  - 
VL  - 
JA  - 2019 41st Annual International Conference of the IEEE Engineering in Medicine and Biology Society (EMBC)
Y1  - 23-27 July 2019
AB  - We have recently demonstrated that micro-scale Sharp waves in the first few hours EEG of asphyxiated preterm fetal sheep models are the reliable prognostic biomarkers for Hypoxic-Ischemic Encephalopathy (HIE). Higher number of sharp waves within the first 2 hours from a hypoxic insult is shown to be significantly correlated to subcortical neuronal survival in caudate nucleus of striatum. Cerebral therapeutic hypothermia is also shown to be optimally neuroprotective only if initiated as soon as possible during a short window of opportunity within the first 2-3 hours of HI insult, called the latent phase. Therefore there is an urgent necessity for reliable automated algorithms to robustly identify such biomarkers to help early diagnosis of HIE, in real time at birth, before the optimal window of opportunity for treatment is missed.We have previously introduced successful automated signal processing strategies based on the fusion of wavelet and fuzzy techniques, for real-time identification and quantification of sharp waves along a profoundly suppressed EEG/ECoG background, post HI-insult, during the latent phase of sheep models. This work, in particular, for the first time represents a novel online fusion strategy based on the combination of a deep Convolutional Neural Network (CNN) in conjunction with Wavelet Scalogram (WS) for the real-time identification and classification of micro-scale sharp wave biomarkers within the 1024Hz high resolution ECoG recordings as well as the down-sampled 256Hz signals, from in utero preterm fetal sheep. The WS-CNN classifier highlights ability in the identification of HI sharp waves with remarkable high accuracies of 95.34% for 1024Hz and 94.62% for 256Hz data tested over one hour HI ECoG within the most important interval during the first 2 hours of the latent phase, where experiments have suggested hypothermia is optimally effective.
ER  - 


TY  - CONF
TI  - Effects of postnatal environmental tobacco smoke on cardio-respiratory control in newborn lambs
T2  - 2016 Computing in Cardiology Conference (CinC)
SP  - 905
EP  - 908
AU  - S. Al-Omar
AU  - V. Le Rolle
AU  - N. Samson
AU  - J. -P. Praud
AU  - G. Carrault
PY  - 2016
KW  - Pediatrics
KW  - Heart rate variability
KW  - Synchronization
KW  - Frequency-domain analysis
KW  - Electrocardiography
KW  - Time series analysis
KW  - Standards
DO  - 
JO  - 2016 Computing in Cardiology Conference (CinC)
IS  - 
SN  - 2325-887X
VO  - 
VL  - 
JA  - 2016 Computing in Cardiology Conference (CinC)
Y1  - 11-14 Sept. 2016
AB  - While prenatal environmental tobacco smoke (ETS) exposure has been shown to be a major cause of sudden infant death syndrome, the effects of postnatal ETS exposure have been less studied. The objective of this study is to explore the effects of 15-days postnatal exposure to 20 cigarettes/day on heart rate variability (HRV), respiratory rate variability (RRV) and cardiorespiratory interrelations in newborn lambs. On postnatal day 16, six-hours polysomnographic recording was obtained from six control lambs exposed to room air (group C0) and six lambs exposed to 20 cigarettes/day (group C20) for the first 15 days of life. ECG and respiratory movements (RSP) were continuously monitored. Several analyses were performed on these signals, including heart rate variability analyses (on the RR intervals extracted from the ECG), respiratory rate variability analyses (on different time series extracted from the breathing signal) and cardiorespiratory interrelations analyses (on both the RR interval and the breathing signal). The results suggest that ETS exposure for the first 15 postnatal days leads to slight alterations of cardiorespiratory control, which predominate on respiration.
ER  - 


TY  - CONF
TI  - An approach for ECG beats classification using Adaptive Neuro Fuzzy Inference System
T2  - 2015 Annual IEEE India Conference (INDICON)
SP  - 1
EP  - 6
AU  - P. B. Sakhare
AU  - R. Ghongade
PY  - 2015
KW  - Electrocardiography
KW  - Feature extraction
KW  - Heart beat
KW  - Adaptive systems
KW  - Heart rate variability
KW  - Data mining
KW  - Electrocardiogram (ECG)
KW  - Left Bundle Branch Block Beat (LBBBB)
KW  - Premature Ventricular Contraction (PVC)
KW  - Feature Extraction
KW  - Adaptive Neuro Fuzzy Inference System (ANFIS)
KW  - Independent Component Analysis (ICA)
DO  - 10.1109/INDICON.2015.7443804
JO  - 2015 Annual IEEE India Conference (INDICON)
IS  - 
SN  - 2325-9418
VO  - 
VL  - 
JA  - 2015 Annual IEEE India Conference (INDICON)
Y1  - 17-20 Dec. 2015
AB  - Electrocardiogram (ECG) is non-stationary signal as it contains the vital information about the heartbeat. Any problem associated with the heart is visible in the ECG as distortion or noise. By only ECG we can detect the arrhythmia. In arrhythmias the ECG signals become complicated and it is not easy to be understood as it contains number of heart beats, for analyzing it requires more time. So the major task is automatic classification of ECG signal while it reduces the cost, complexity and time of the system. The project focuses on the biomedical signal processing based approach for the automatic classification of ECG signal. We extracted the useful feature of ECG signals, this features are the combination of morphological based and proper statistical features proposed. Once the features extraction is done Adaptive Neuro Fuzzy Inference System (ANFIS) will train to classify the ECG pattern. We are classify the three classes of ECG signals as Normal, left bundle branch block beat (LBBBB) and Premature ventricular contraction (PVC). ANFIS is used for the classification purpose that correctly identifies the three classes. The result indicates a high level of accuracy more than 96%.
ER  - 


TY  - CONF
TI  - Development of a Non-Invasive Procedure to Early Detect Neonatal Sepsis using HRV Monitoring and Machine Learning Algorithms
T2  - 2019 IEEE 32nd International Symposium on Computer-Based Medical Systems (CBMS)
SP  - 132
EP  - 137
AU  - R. Gómez
AU  - N. García
AU  - G. Collantes
AU  - F. Ponce
AU  - P. Redon
PY  - 2019
KW  - Heart rate variability
KW  - Pediatrics
KW  - Sensitivity
KW  - Monitoring
KW  - Tools
KW  - Hospitals
KW  - Machine learning
KW  - Heart Rate Characteristics, Heart Rate Variability, Machine Learning, Neonatal sepsis
DO  - 10.1109/CBMS.2019.00037
JO  - 2019 IEEE 32nd International Symposium on Computer-Based Medical Systems (CBMS)
IS  - 
SN  - 2372-9198
VO  - 
VL  - 
JA  - 2019 IEEE 32nd International Symposium on Computer-Based Medical Systems (CBMS)
Y1  - 5-7 June 2019
AB  - Heart rate variability (HRV) monitoring has shown to be promising to early diagnose neonatal sepsis and therefore the objective is to develop a minimally invasive and cost-effective tool, based on HRV monitoring and machine learning (ML) algorithms, to predict sepsis risk in neonates within the first 48 hours of life. Seventy-nine new-borns, with less than 48 hours of life and with a gestational age between 36 and 41 weeks, borned in the Consorci Hospital General Universitari of València were enrolled after the tutor's authorization. Fifteen of them were diagnosed with sepsis. Electrocardiogram signal was monitored and recorded for 90 minutes and HRV parameters were calculated. Clinical data was extracted from the electronic medical record and sepsis was confirmed by central laboratory analyses. Supervised ML algorithms were evaluated based on sensitivity, specificity, positive predictive value, negative predictive value and area under the receiver operating characteristic curve (AUC). Significant differences were observed in the power spectrum density at very low and low frequency bands and in long-term non-linear components. The AUC revealed that Adaptive boosting was the ML model with greater sensitivity and specificity (AUC=0.94) followed by Bagged Trees (AUC=0.88) and Random Forest (AUC=0.84). In conclusion, HRV and Adaptive Boosting algorithm can be used to identify new-borns with higher risk of suffering neonatal sepsis during their first 48 hours.
ER  - 


TY  - CONF
TI  - Monitoring Healthcare System for Infants: A Review
T2  - 2018 IEEE Conference on Systems, Process and Control (ICSPC)
SP  - 44
EP  - 47
AU  - M. A. M. Ali
AU  - N. Md Tahir
AU  - A. I. Ali
PY  - 2018
KW  - Pediatrics
KW  - Medical services
KW  - Temperature sensors
KW  - Temperature measurement
KW  - Monitoring
KW  - Intelligent sensors
KW  - Infants and newborns
KW  - Real-time monitoring
KW  - mobile application
DO  - 10.1109/SPC.2018.8704143
JO  - 2018 IEEE Conference on Systems, Process and Control (ICSPC)
IS  - 
SN  - 
VO  - 
VL  - 
JA  - 2018 IEEE Conference on Systems, Process and Control (ICSPC)
Y1  - 14-15 Dec. 2018
AB  - In this research, infants and newborns mortality can decrease significantly to 50% by monitoring vital signs and early intervention. Real time care is indeed vital for sick baby in ensuring the appropriate treatment is given and thus more attentions are required to detect any symptoms or signs of infants' diseases. Hence, a system is proposed that integrates several functions in one single device and analyze the data from sensors along with the interaction of the device that will inform the conditions which will be determined by standard based clinical studies. The proposed system could be able to reduce the burden on hospitals and parents, with less direct intervention for unserious conditions and allow early intervention for serious conditions. The integrate system will offers technology to assist for existing medical practices and also for real-time monitoring system for newborn, special treatment and assistance for newborns.
ER  - 


TY  - CONF
TI  - Bayesian Online Changepoint Detection Of Physiological Transitions
T2  - 2018 40th Annual International Conference of the IEEE Engineering in Medicine and Biology Society (EMBC)
SP  - 45
EP  - 48
AU  - A. H. Gee
AU  - J. Chang
AU  - J. Ghosh
AU  - D. Paydarfar
PY  - 2018
KW  - Delays
KW  - Data models
KW  - Stochastic processes
KW  - Bayes methods
KW  - Vibrations
KW  - Predictive models
KW  - Prediction algorithms
DO  - 10.1109/EMBC.2018.8512204
JO  - 2018 40th Annual International Conference of the IEEE Engineering in Medicine and Biology Society (EMBC)
IS  - 
SN  - 1558-4615
VO  - 
VL  - 
JA  - 2018 40th Annual International Conference of the IEEE Engineering in Medicine and Biology Society (EMBC)
Y1  - 18-21 July 2018
AB  - Transition dynamics between two states can help elucidate the behavior of sequential events in physiological signals. By detecting transitions between healthy and pathological states within individual patients, we can help clinicians focus attention on critical transitions, to either preemptively treat adverse events or to detect changes resulting from treatments. We introduce a novel application of singlepoint Bayesian online changepoint detection to predict clinical state transitions, and apply this framework to detecting pathological transitions in preterm infants with episodes of apnea and bradycardia. Bayesian analysis of sequential physiological events provides insights on how to objectively classify clinically important state transitions that can be triggered by external or intrinsic mechanisms.
ER  - 


TY  - JOUR
TI  - Automated Classification Model With OTSU and CNN Method for Premature Ventricular Contraction Detection
T2  - IEEE Access
SP  - 156581
EP  - 156591
AU  - L. -H. Wang
AU  - L. -J. Ding
AU  - C. -X. Xie
AU  - S. -Y. Jiang
AU  - I. -C. Kuo
AU  - X. -K. Wang
AU  - J. Gao
AU  - P. -C. Huang
AU  - P. A. R. Abu
PY  - 2021
KW  - Electrocardiography
KW  - Classification algorithms
KW  - Training
KW  - Databases
KW  - Heart rate variability
KW  - Feature extraction
KW  - Convolutional neural networks
KW  - Electrocardiogram (ECG)
KW  - convolutional neural network
KW  - premature ventricular contraction
KW  - OTSU
KW  - ECG classification
DO  - 10.1109/ACCESS.2021.3128736
JO  - IEEE Access
IS  - 
SN  - 2169-3536
VO  - 9
VL  - 9
JA  - IEEE Access
Y1  - 2021
AB  - Premature ventricular contraction (PVC) is one of the most common arrhythmias which can cause palpitation, cardiac arrest, and other symptoms affecting the work and rest activities of a patient. However, patients hardly decipher their own feelings to determine the severity of the disease thus, requiring a professional medical diagnosis. This study proposes a novel method based on image processing and convolutional neural network (CNN) to extract electrocardiography (ECG) curves from scanned ECG images derived from clinical ECG reports, and segment and classify heartbeats in the absence of a digital ECG data. The ECG curve is extracted using a comprehensive algorithm that combines the OTSU algorithm with erosion and dilation. This algorithm can efficiently and accurately separate the ECG curve from the ECG background grid. The performance of the classification model was evaluated and optimized using hundreds of clinical ECG data collected from Fujian Provincial Hospital. Additionally, thousands of clinical ECG reports were scanned to digital images as the test set to confirm the accuracy of the algorithm for practical application. Results showed that the average sensitivity, specificity, positive predictive value, and accuracy of the proposed model on the MIT-BIH dataset were 95.47%, 97.72%, 98.75%, and 98.25%, respectively. The classification average sensitivity, specificity, positive predictive value, and accuracy based on clinical scanned ECG images can reach to 97.24%, 81.6%, 83.8%, and 89.33%, respectively, and the clinical feasibility is high. Overall, the proposed method can extract ECG curves from scanned ECG images efficiently and accurately. Furthermore, it performs well on heartbeat classification of normal (N) and ventricular premature heartbeat.
ER  - 


TY  - CONF
TI  - Premature Ventricular Conduction Detection and Localization From the ECG Using a Neural Network
T2  - 2018 Computing in Cardiology Conference (CinC)
SP  - 1
EP  - 4
AU  - A. Pereira
AU  - P. Van Dam
AU  - R. Abächerli
PY  - 2018
KW  - Electrocardiography
KW  - Artificial neural networks
KW  - Training
KW  - Sensitivity and specificity
KW  - Sensitivity
KW  - Standards
KW  - Heart rate variability
DO  - 10.22489/CinC.2018.327
JO  - 2018 Computing in Cardiology Conference (CinC)
IS  - 
SN  - 2325-887X
VO  - 45
VL  - 45
JA  - 2018 Computing in Cardiology Conference (CinC)
Y1  - 23-26 Sept. 2018
AB  - The identification and localization of premature ventricle contractions (PVC) can be a lengthy procedure. In each treatment, a great deal of time is spent in the precise localization of the origin of the cardiac arrhythmia. This work investigates the acceleration of the PVC detection process, using standard 12-lead ECG data as input and localizes PVC on the right ventricular (RV) or left ventricular (LV). The proposed neural network (NN) is a shallow NN which consists of only one hidden layer with multiple hidden units. Three data sets consisting of a total of 328 resting ECG samples are used to train and evaluate the NN. Multiple iteration tests with different training sets have been done to identify the most promising configuration. The training cohorts differ in the distribution of data with PVC (cohort 1 ratio 1:1, cohort 2 ratio 25:4; NO PVC:PVC). High sensitivity and specificity values have been reached in NNs with uniformly distributed training data providing a sufficient performance, which might be comparable to an expert.
ER  - 


TY  - CONF
TI  - Development of a cost-effective ecg monitor for cardiac arrhythmia detection using heart rate variability
T2  - 2016 9th Biomedical Engineering International Conference (BMEiCON)
SP  - 1
EP  - 5
AU  - A. Lek-uthai
AU  - P. Somboon
AU  - A. Teeramongkonrasmee
PY  - 2016
KW  - Electrocardiography
KW  - Detectors
KW  - Heart rate variability
KW  - Real-time systems
KW  - Monitoring
KW  - Databases
KW  - Biomedical monitoring
KW  - ECG monitor
KW  - QRS detection
KW  - cardiac arrhythmia
KW  - heart rate variability
KW  - arrhythmia detection
DO  - 10.1109/BMEiCON.2016.7859633
JO  - 2016 9th Biomedical Engineering International Conference (BMEiCON)
IS  - 
SN  - 
VO  - 
VL  - 
JA  - 2016 9th Biomedical Engineering International Conference (BMEiCON)
Y1  - 7-9 Dec. 2016
AB  - Ischemic Heart Disease (IHD) and stroke are statistically the leading causes of death world-wide. Both diseases deal with various types of cardiac arrhythmias, e.g. premature ventricular contractions (PVCs), ventricular and supra-ventricular tachycardia, atrial fibrillation. For monitoring and detecting such an irregular heart rhythm accurately, we are now developing a very cost-effective ECG monitor, which is implemented in 8-bit MCU with an efficient QRS detector using steep-slope algorithm and arrhythmia detection algorithm using a simple heart rate variability (HRV) parameter. This work shows the results of evaluating the real-time steep-slope algorithm using MIT-BIH Arrhythmia Database. The performance of this algorithm has 99.72% of sensitivity and 99.19% of positive predictivity. We then show the preliminary results of arrhythmia detection using various types of normal and abnormal ECGs from an ECG simulator. The result is, 18 of 20 ECG test signals were correctly detected.
ER  - 


TY  - CONF
TI  - Feasibility study for the assessment of cardio-respiratory coupling in newborn infants
T2  - 2016 38th Annual International Conference of the IEEE Engineering in Medicine and Biology Society (EMBC)
SP  - 5509
EP  - 5512
AU  - M. Lucchini
AU  - W. P. Fifer
AU  - M. Ferrario
AU  - M. G. Signorini
PY  - 2016
KW  - Pediatrics
KW  - Delay effects
KW  - Coherence
KW  - Couplings
KW  - Delays
KW  - Frequency estimation
KW  - Sleep apnea
DO  - 10.1109/EMBC.2016.7591974
JO  - 2016 38th Annual International Conference of the IEEE Engineering in Medicine and Biology Society (EMBC)
IS  - 
SN  - 1558-4615
VO  - 
VL  - 
JA  - 2016 38th Annual International Conference of the IEEE Engineering in Medicine and Biology Society (EMBC)
Y1  - 16-20 Aug. 2016
AB  - Cardio Respiratory Coupling (CRC) plays a key role during infant development. Nonetheless, mechanisms underlying it are still mostly unexplained and tools to assess it are often inadequate to understand its functioning. This study aims to evaluate the feasibility of CRC activity detection and quantification analyzing ECG and respiration of newborn healthy subjects. Cross-spectral analysis (coherence) and a novel application of a nonlinear method (Bivariate Phase Rectified Signal Averaging) were applied on 10 minutes recording from 4 subjects. Our preliminary results show that these methods can provide significant information about the occurrence and the strength of CRC, opening interesting perspectives in the evaluation of cardiorespiratory pathologies in newborn infants. In particular, the observed dynamic behavior appears stable and centered around one single frequency in Quiet Sleep, while being more variable and less consistent in Active Sleep.
ER  - 


TY  - CONF
TI  - Telemedicine System to Avoid Sudden Death Syndrome by Continuous Monitoring of Vital Signs
T2  - 2018 International Conference on eDemocracy & eGovernment (ICEDEG)
SP  - 212
EP  - 217
AU  - A. Ruiz
AU  - P. Córdova
AU  - C. Gordón
PY  - 2018
KW  - Monitoring
KW  - Pediatrics
KW  - Pins
KW  - Heart rate
KW  - Sensors
KW  - Bluetooth
KW  - Telemedicine
KW  - Syndrome
KW  - sudden death
KW  - wearable
KW  - minor infants
KW  - oxygen saturation
KW  - pulsations
KW  - vital signs
DO  - 10.1109/ICEDEG.2018.8372307
JO  - 2018 International Conference on eDemocracy & eGovernment (ICEDEG)
IS  - 
SN  - 2573-1998
VO  - 
VL  - 
JA  - 2018 International Conference on eDemocracy & eGovernment (ICEDEG)
Y1  - 4-6 April 2018
AB  - We present a telemedicine system for home use, which focuses on the continuous monitoring of vital signs, in order to present a broader picture of the state of the baby, especially useful for premature babies, with little weight, recently operated or with problems congenital, which are the patients at higher risk of sudden death due to the existence of a blockage of the respiratory tract that causes low saturation of oxygen in the blood. The impact of this project is the contribution that has been given to the scientific community, since the product of this research is directed mainly to the area of biomedicine, providing them with a technology that is within their reach, conformed by the visualization interface, alert and adaptable to the requirements created for the growing needs in the current times. With the aim of reducing mortality due to Sudden Death Syndrome in infants.
ER  - 


TY  - CONF
TI  - Wearable Multi Vital Monitor for Newborns
T2  - 2020 IEEE 33rd International Conference on Micro Electro Mechanical Systems (MEMS)
SP  - 337
EP  - 339
AU  - G. Inamori
AU  - Y. Isoda
AU  - U. Kamoto
AU  - A. Uozumi
AU  - S. Ito
AU  - H. Ota
PY  - 2020
KW  - Newborn
KW  - Neonate
KW  - Wearable health monitoring
KW  - Neonatal jaundice
KW  - Noninvasive
KW  - Pulse oximeter
KW  - Wireless system
DO  - 10.1109/MEMS46641.2020.9056167
JO  - 2020 IEEE 33rd International Conference on Micro Electro Mechanical Systems (MEMS)
IS  - 
SN  - 2160-1968
VO  - 
VL  - 
JA  - 2020 IEEE 33rd International Conference on Micro Electro Mechanical Systems (MEMS)
Y1  - 18-22 Jan. 2020
AB  - In this study, wearable device that can monitor the multi vital signs of Jaundice, SpO2, and heart rate from newborn foreheads was developed. In order to observe details of body conditions of newborns, it is crucial to detect the multi vital signs such as heart rate and oxygen saturation of peripheral artery (SpO2). In addition, considering the handling of the devices, it should be convenient to detect them from one device on the forehead, which does not need to take off their clothes or move newborns. Previously, we reported wearable device which monitored only bilirubin concentration for newborn jaundice [1]. In this study, in addition to the detection of bilirubin concentration, we implemented the functionalities of heart rate and SpO2 measurements into the device. Light emitting diodes (LEDs) irradiated newborn's forehead with BLUE, GREEN, RED, and IR (infrared) lights. Based on the reflected lights intensity, the 3 vital signs were calculated. Using the device, clinical experiments were conducted on neonates 1-5 days after birth.
ER  - 


TY  - CONF
TI  - Stream computing for biomedical signal processing: A QRS complex detection case-study
T2  - 2015 37th Annual International Conference of the IEEE Engineering in Medicine and Biology Society (EMBC)
SP  - 5928
EP  - 5931
AU  - B. M. Murphy
AU  - C. O'Driscoll
AU  - G. B. Boylan
AU  - G. Lightbody
AU  - W. P. Marnane
PY  - 2015
KW  - Signal processing algorithms
KW  - Real-time systems
KW  - MATLAB
KW  - Signal processing
KW  - Databases
KW  - Pediatrics
KW  - Testing
DO  - 10.1109/EMBC.2015.7319741
JO  - 2015 37th Annual International Conference of the IEEE Engineering in Medicine and Biology Society (EMBC)
IS  - 
SN  - 1558-4615
VO  - 
VL  - 
JA  - 2015 37th Annual International Conference of the IEEE Engineering in Medicine and Biology Society (EMBC)
Y1  - 25-29 Aug. 2015
AB  - Recent developments in “Big Data” have brought significant gains in the ability to process large amounts of data on commodity server hardware. Stream computing is a relatively new paradigm in this area, addressing the need to process data in real time with very low latency. While this approach has been developed for dealing with large scale data from the world of business, security and finance, there is a natural overlap with clinical needs for physiological signal processing. In this work we present a case study of streams processing applied to a typical physiological signal processing problem: QRS detection from ECG data.
ER  - 


TY  - JOUR
TI  - Novel Density Poincaré Plot Based Machine Learning Method to Detect Atrial Fibrillation From Premature Atrial/Ventricular Contractions
T2  - IEEE Transactions on Biomedical Engineering
SP  - 448
EP  - 460
AU  - S. K. Bashar
AU  - D. Han
AU  - F. Zieneddin
AU  - E. Ding
AU  - T. P. Fitzgibbons
AU  - A. J. Walkey
AU  - D. D. McManus
AU  - B. Javidi
AU  - K. H. Chon
PY  - 2021
KW  - Electrocardiography
KW  - Feature extraction
KW  - Picture archiving and communication systems
KW  - Support vector machines
KW  - Heart rate variability
KW  - MIMICs
KW  - Premature atrial contraction
KW  - premature ventricular contraction
KW  - atrial fibrillation
KW  - density Poincaré plot
KW  - correlation
KW  - wavelet transform
KW  - random forest
KW  - SVM
DO  - 10.1109/TBME.2020.3004310
JO  - IEEE Transactions on Biomedical Engineering
IS  - 2
SN  - 1558-2531
VO  - 68
VL  - 68
JA  - IEEE Transactions on Biomedical Engineering
Y1  - Feb. 2021
AB  - Objective: Detection of Atrial fibrillation (AF) from premature atrial contraction (PAC) and premature ventricular contraction (PVC) is difficult as frequent occurrences of these ectopic beats can mimic the typical irregular patterns of AF. In this paper, we present a novel density Poincaré plot-based machine learning method to detect AF from PAC/PVCs using electrocardiogram (ECG) recordings. Methods: First, we propose the generation of this new density Poincaré plot which is derived from the difference of the heart rate (DHR) and provides the overlapping phase-space trajectory information of the DHR. Next, from this density Poincaré plot, several image processing domain-based approaches including statistical central moments, template correlation, Zernike moment, discrete wavelet transform and Hough transform features are used to extract suitable features. Subsequently, the infinite latent feature selection algorithm is implemented to rank the features. Finally, classification of AF vs. PAC/PVC is performed using K-Nearest Neighbor, Support vector machine (SVM) and Random Forest (RF) classifiers. Our method is developed and validated using a subset of Medical Information Mart for Intensive Care (MIMIC) III database containing 10 AF and 10 PAC/PVC subjects. Results- During the segment-wise 10-fold cross-validation, SVM achieved the best performance with 98.99% sensitivity, 95.18% specificity and 97.45% accuracy with the extracted features. In subject-wise scenario, RF achieved the highest accuracy of 91.93%. Moreover, we further validated the proposed method using two other databases: wearable armband ECG data and the Physionet AFPDB. 100% PAC detection accuracy was obtained for both databases without any further training. Conclusion: Our proposed density Poincaré plot-based method showed superior performance when compared with four existing algorithms; thus showing the efficacy of the extracted image domain-based features. Significance: From intensive care unit's ECG to wearable armband ECGs, the proposed method is shown to discriminate PAC/PVCs from AF with high accuracy.
ER  - 


TY  - CONF
TI  - Influence of sleep state and position on cardio-respiratory regulation in newborn babies
T2  - 2015 37th Annual International Conference of the IEEE Engineering in Medicine and Biology Society (EMBC)
SP  - 302
EP  - 305
AU  - M. Lucchini
AU  - W. P. Fifer
AU  - A. Perez
AU  - M. G. Signorini
PY  - 2015
KW  - Pediatrics
KW  - Entropy
KW  - Frequency-domain analysis
KW  - Sleep
KW  - Heart rate variability
KW  - Time-domain analysis
KW  - Physiology
DO  - 10.1109/EMBC.2015.7318360
JO  - 2015 37th Annual International Conference of the IEEE Engineering in Medicine and Biology Society (EMBC)
IS  - 
SN  - 1558-4615
VO  - 
VL  - 
JA  - 2015 37th Annual International Conference of the IEEE Engineering in Medicine and Biology Society (EMBC)
Y1  - 25-29 Aug. 2015
AB  - The paper presents results of a sleep study on 60 newborn infants and 22 one-month infants, in quiet and active sleep and in prone and supine position. During the study, HRV and respiration were acquired and then analyzed with a multi-parametric approach. Time, Frequency Domain and Non-Linear parameters were calculated, also encompassing indices from the adult and fetal field. The novelty of this study is the introduction of innovative measurements in a thorough investigation to characterize the effect of sleep state and position on the cardio-respiratory control in newborns. Results show that most parameters succeed in classifying different sleep states, while differences between positions were found in the one-month population only. This study comes as a continuation of previous analysis with the addition of respiratory signal. These results are encouraging for the aim of defining a set of parameters that could help characterizing the autonomic control of infants and early detect the onset of distress or particular pathologies.
ER  - 


TY  - JOUR
TI  - Object Detection During Newborn Resuscitation Activities
T2  - IEEE Journal of Biomedical and Health Informatics
SP  - 796
EP  - 803
AU  - Ø. Meinich-Bache
AU  - K. Engan
AU  - I. Austvoll
AU  - T. Eftestøl
AU  - H. Myklebust
AU  - L. B. Yarrot
AU  - H. Kidanto
AU  - H. Ersdal
PY  - 2020
KW  - Pediatrics
KW  - Videos
KW  - Object detection
KW  - Cameras
KW  - Heart rate
KW  - Hospitals
KW  - Ventilation
KW  - Newborn resuscitation
KW  - automatic video analysis
KW  - object detection
KW  - convolutional neural networks
DO  - 10.1109/JBHI.2019.2924808
JO  - IEEE Journal of Biomedical and Health Informatics
IS  - 3
SN  - 2168-2208
VO  - 24
VL  - 24
JA  - IEEE Journal of Biomedical and Health Informatics
Y1  - March 2020
AB  - Objective: Birth asphyxia is a major newborn mortality problem in low-resource countries. International guideline provides treatment recommendations; however, the importance and effect of the different treatments are not fully explored. The available data are collected in Tanzania, during newborn resuscitation, for analysis of the resuscitation activities and the response of the newborn. An important step in the analysis is to create activity timelines of the episodes, where activities include ventilation, suction, stimulation, etc. Methods:The available recordings are noisy real-world videos with large variations. We propose a two-step process in order to detect activities possibly overlapping in time. The first step is to detect and track the relevant objects, such as bag-mask resuscitator, heart rate sensors, etc., and the second step is to use this information to recognize the resuscitation activities. The topic of this paper is the first step, and the object detection and tracking are based on convolutional neural networks followed by post processing. Results: The performance of the object detection during activities were 96.97% (ventilations), 100% (attaching/removing heart rate sensor), and 75% (suction) on a test set of 20 videos. The system also estimate the number of health care providers present with a performance of 71.16%. Conclusion: The proposed object detection and tracking system provides promising results in noisy newborn resuscitation videos. Significance: This is the first step in a thorough analysis of newborn resuscitation episodes, which could provide important insight about the importance and effect of different newborn resuscitation activities.
ER  - 


TY  - JOUR
TI  - Heart Rate Turbulence Analysis Based on Photoplethysmography
T2  - IEEE Transactions on Biomedical Engineering
SP  - 3149
EP  - 3155
AU  - E. Gil
AU  - P. Laguna
AU  - J. P. Martínez
AU  - Ó. Barquero-Pérez
AU  - A. García-Alberola
AU  - L. Sörnmo
PY  - 2013
KW  - Electrocardiography
KW  - Databases
KW  - Heart rate
KW  - Monitoring
KW  - Photoplethysmography
KW  - Blood pressure
KW  - Heart rate turbulence (HRT)
KW  - hemodialysis
KW  - photoplethysmography (PPG)
KW  - pulse rate turbulence (PRT)
KW  - pulse transit time (PTT)
KW  - ventricular premature beat (VPB)
DO  - 10.1109/TBME.2013.2270083
JO  - IEEE Transactions on Biomedical Engineering
IS  - 11
SN  - 1558-2531
VO  - 60
VL  - 60
JA  - IEEE Transactions on Biomedical Engineering
Y1  - Nov. 2013
AB  - The goal of this paper is to determine whether the photoplethysmography (PPG) can replace the ECG-based detection of heart rate turbulence. Using the PPG, classification of ventricular premature beats (VPBs) is accomplished with a linear classifier. The two conventional parameters turbulence onset and slope are studied together with a recently introduced parameter characterizing turbulence shape. Performance is studied on a dataset with 4131 VPBs, recorded from a total of 27 patients in different clinical contexts (hemodialysis treatment, intensive care monitoring, and electrophysiological study). The sensitivity/specificity of VPB classification was found to be 90.5/99.9%, with an accuracy of 99.3%, suggesting that classification of VPBs can be reliable made from the PPG. The main difference between the two types of turbulence analysis stems from the fact that the pulse transit time varies largely immediately after the VPB. Out of the 22 patients which had a sufficient number of VPBs, the outcome of the ECG- and PPG-based analysis was identical in 21. It is concluded that the PPG may serve as a surrogate technique for the ECG in turbulence analysis.
ER  - 


TY  - CONF
TI  - Processing of Synchronous Recordings of Surface ECG and Intracardiac Potentials for Diagnostics of Dangerous Heart Rate Disturbances
T2  - 2019 Ural Symposium on Biomedical Engineering, Radioelectronics and Information Technology (USBEREIT)
SP  - 102
EP  - 105
AU  - Z. Yuldashev
AU  - A. Nemirko
AU  - L. Manilo
AU  - E. Mikhaylov
AU  - D. Lebedev
AU  - A. Anisimov
PY  - 2019
KW  - Electrocardiography
KW  - Heart beat
KW  - Atrial fibrillation
KW  - Surface treatment
KW  - Biomedical engineering
KW  - Surface waves
KW  - surface ECG
KW  - introcardiac signal
KW  - processing and analysis
KW  - excitation wave propagation
KW  - heart conductive pathways
KW  - detection of heart rhythm disturbances
DO  - 10.1109/USBEREIT.2019.8736673
JO  - 2019 Ural Symposium on Biomedical Engineering, Radioelectronics and Information Technology (USBEREIT)
IS  - 
SN  - 
VO  - 
VL  - 
JA  - 2019 Ural Symposium on Biomedical Engineering, Radioelectronics and Information Technology (USBEREIT)
Y1  - 25-26 April 2019
AB  - The algorithm of processing and analysis of surface ECG signal and intracardiac electrograms is considered. The algorithm provides real-time detection of premature ectopic beats, episodes of atrial fibrillation and flutter, life-threatening ventricular heart rhythm disturbances. The detection of heart rhythm disturbances' localization is performed based on the character of excitation wave propagation along conductive heart pathways and myocardium. The localization of heart rhythm disturbances is detected by pro cessing of synchronous recordings of intracardiac electrograms and surface ECG.
ER  - 


TY  - JOUR
TI  - Ensemble Empirical Mode Decomposition With Principal Component Analysis: A Novel Approach for Extracting Respiratory Rate and Heart Rate From Photoplethysmographic Signal
T2  - IEEE Journal of Biomedical and Health Informatics
SP  - 766
EP  - 774
AU  - M. A. Motin
AU  - C. K. Karmakar
AU  - M. Palaniswami
PY  - 2018
KW  - Heart rate
KW  - Electrocardiography
KW  - Principal component analysis
KW  - Monitoring
KW  - Empirical mode decomposition
KW  - Band-pass filters
KW  - MIMICs
KW  - Ensemble empirical mode decomposition (EEMD)
KW  - ensemble empirical mode decomposition with principal component analysis (EEMD-PCA)
KW  - principal component analysis (PCA)
KW  - photoplethysmographic (PPG) signal
KW  - respiratory rate estimation
DO  - 10.1109/JBHI.2017.2679108
JO  - IEEE Journal of Biomedical and Health Informatics
IS  - 3
SN  - 2168-2208
VO  - 22
VL  - 22
JA  - IEEE Journal of Biomedical and Health Informatics
Y1  - May 2018
AB  - The photoplethysmographic (PPG) signal measures the local variations of blood volume in tissues, reflecting the peripheral pulse modulated by cardiac activity, respiration, and other physiological effects. Therefore, PPG can be used to extract the vital cardiorespiratory signals like heart rate (HR), and respiratory rate (RR) and this will reduce the number of sensors connected to the patient's body for recording these vital signs. In this paper, we propose an algorithm based on ensemble empirical mode decomposition with principal component analysis (EEMD-PCA) as a novel approach to estimate HR and RR simultaneously from PPG signal. To examine the performance of the proposed algorithm, we used 310 (from 35 subjects) and 632 (from 42 subjects) epochs of simultaneously recorded electrocardiogram, PPG, and respiratory signal extracted from MIMIC (Physionet ATM data bank) and Capnobase database, respectively. Results of EEMD-PCA-based extraction of HR and RR from PPG signal showed that the median RMS error (1st and 3rd quartiles) obtained in MIMIC data set for RR was 0.89 (0, 1.78) breaths/min, for HR was 0.57 (0.30, 0.71) beats/min and in Capnobase data set it was 2.77 (0.50, 5.9) breaths/min and 0.69 (0.54, 1.10) beats/min for RR and HR, respectively. These results illustrated that the proposed EEMD-PCA approach is more accurate in estimating HR and RR than other existing methods. Efficient and reliable extraction of HR and RR from the pulse oximeter's PPG signal will help patients for monitoring HR and RR with low cost and less discomfort.
ER  - 


TY  - CONF
TI  - Effect of EKG Sampling Rate on Heart Rate Variability Analysis
T2  - 2019 41st Annual International Conference of the IEEE Engineering in Medicine and Biology Society (EMBC)
SP  - 6780
EP  - 6783
AU  - R. B. Govindan
AU  - A. N. Massaro
AU  - S. Kota
AU  - R. C. Grabowski
AU  - J. D. Wilson
AU  - A. d. Plessis
PY  - 2019
KW  - Electrocardiography
KW  - Measurement
KW  - Heart rate variability
KW  - Rail to rail inputs
KW  - Monitoring
KW  - Pediatrics
DO  - 10.1109/EMBC.2019.8857754
JO  - 2019 41st Annual International Conference of the IEEE Engineering in Medicine and Biology Society (EMBC)
IS  - 
SN  - 1558-4615
VO  - 
VL  - 
JA  - 2019 41st Annual International Conference of the IEEE Engineering in Medicine and Biology Society (EMBC)
Y1  - 23-27 July 2019
AB  - We studied the effect of EKG sampling rate on heart rate variability (HRV) analysis. We acquired EKG from four term hypoxic-ischemic encephalopathic infants undergoing therapeutic hypothermia. The EKG signal was acquired continuously for 4 days from the cardiorespiratory monitor through the analog port. The following HRV metrics were calculated: normalized low-frequency (nLF), normalized high-frequency (nHF), low-frequency (LF), high-frequency (HF), short-term detrended fluctuation analysis (DFA) exponent (αs), long-term DFA exponent (αL), root mean square (RMS) short (RMSS), and RMS long (RMSL). In addition, heart rate was used. These metrics were calculated for EKG acquired at 1 KHz (served as reference, EKGref) as well as from EKGs downsampled at 500 Hz (EKG500), 250 Hz (EKG250), and 125 Hz (EKG125). The bedside monitors were simultaneously sending the EKG to a data warehouse, storing the EKG (EKGDWH) at 250 Hz. All HRV metrics were also calculated for the EKGDWH. The comparison between HRV metrics calculated from EKGref and downsampled EKG (EKG500, EKG250, EKG125) was made with intraclass correlation coefficient (r). The comparisons of HRV metrics between EKG250 and EKGDWH were also made with ICC. Our results show that HRV calculated with EKGref and from downsampled EKG were highly correlated (r>0.8 for all comparisons, P<; 0.001). HRV metrics from EKG250 and EKGDWH were also significantly correlated (r=0.7, P<; 0.001) for all metrics except for HF (r=0.276). These data show that HF power is compromised in the EKGDWH signal and caution must be exercised in interpreting the HF power calculated from this EKG.
ER  - 


TY  - CONF
TI  - Distribution of premature heartbeats
T2  - 2016 24th Telecommunications Forum (TELFOR)
SP  - 1
EP  - 4
AU  - M. Gusev
AU  - A. Ristovski
AU  - A. Guseva
PY  - 2016
KW  - Heart beat
KW  - Electrocardiography
KW  - Feature extraction
KW  - Dispersion
KW  - Morphology
KW  - Histograms
KW  - Databases
KW  - arrhythmia
KW  - biomedical engineering
KW  - ECG
KW  - mobile application
KW  - premature atrial contraction
KW  - premature ventricular contraction
DO  - 10.1109/TELFOR.2016.7818808
JO  - 2016 24th Telecommunications Forum (TELFOR)
IS  - 
SN  - 
VO  - 
VL  - 
JA  - 2016 24th Telecommunications Forum (TELFOR)
Y1  - 22-23 Nov. 2016
AB  - There are several methods to detect arrhythmia by analysis of the heartbeat rate. In practice, doctors follow a specific procedure to interpret if a particular RR interval as a premature heartbeat by analyzing the complex morphology of the ECG signal. We have tested several algorithms to determine premature heartbeats analyzing two neighboring RR intervals using different threshold values with a goal to obtain the smallest mistake. The results show that the best algorithm is based on calculating the arithmetic mean of the last 6 RR intervals and the RL6 ratio between the analyzed RR interval and the mean. The threshold value, which achieves a good estimation and classification precision has value of 0.16. This algorithm can be efficiently used as a fast pipelined algorithm in a mobile device saving its limited resources, such as battery and performance.
ER  - 


TY  - CONF
TI  - Automated Identification and Localization of Premature Ventricle Contractions in Standard 12-Lead ECGs
T2  - 2019 IEEE Canadian Conference of Electrical and Computer Engineering (CCECE)
SP  - 1
EP  - 4
AU  - A. Pereira
AU  - P. v. Dam
AU  - R. Abächerli
PY  - 2019
KW  - Electrocardiography
KW  - Artificial neural networks
KW  - Training
KW  - Heart rate variability
KW  - Sensitivity
KW  - Standards
KW  - Sensitivity and specificity
DO  - 10.1109/CCECE.2019.8861527
JO  - 2019 IEEE Canadian Conference of Electrical and Computer Engineering (CCECE)
IS  - 
SN  - 2576-7046
VO  - 
VL  - 
JA  - 2019 IEEE Canadian Conference of Electrical and Computer Engineering (CCECE)
Y1  - 5-8 May 2019
AB  - It can take up to twelve hours to identify and precisely localize the origin of a premature ventricle contraction (PVC). This work is investigating a neural network (NN) as an automated alternative to a human expert for detecting and locating the arrhythmogenic zone-with the goal of accelerating the PVC detection process. The proposed shallow neural network contains one hidden layer with multiple hidden units. Three data sets consisting of a total of 328 samples of 12 lead resting ECGs were used to train as well as to evaluate the NN. After performing several iteration tests with different training sets, the most promising configuration was established. The first cohort consisted of a ratio of 1:1, the second cohort of a ratio of 25:4 (NO PVC:PVC). The study has resulted in high sensitivity and specificity values in NN's performance given uniformly distributed training data. The proposed NN was shown to perform at a level comparable to that of a human expert.
ER  - 


TY  - JOUR
TI  - Measuring Uncertainty During Respiratory Rate Estimation Using Pressure-Sensitive Mats
T2  - IEEE Transactions on Instrumentation and Measurement
SP  - 1535
EP  - 1542
AU  - S. Nizami
AU  - A. Bekele
AU  - M. Hozayen
AU  - K. J. Greenwood
AU  - J. Harrold
AU  - J. R. Green
PY  - 2018
KW  - Pediatrics
KW  - Measurement uncertainty
KW  - Uncertainty
KW  - Estimation
KW  - Monitoring
KW  - Frequency-domain analysis
KW  - Systematics
KW  - Breathing rate
KW  - confidence interval
KW  - continuous patient monitoring
KW  - creep
KW  - data analytics
KW  - drift
KW  - frequency domain
KW  - intensive care
KW  - limits of agreement (LoA)
KW  - mixed effects method
KW  - movement
KW  - neonatal
KW  - pressure-sensitive mat (PSM)
KW  - respiratory rate (RR)
KW  - simulator
KW  - uncertainty measurements
DO  - 10.1109/TIM.2018.2805154
JO  - IEEE Transactions on Instrumentation and Measurement
IS  - 7
SN  - 1557-9662
VO  - 67
VL  - 67
JA  - IEEE Transactions on Instrumentation and Measurement
Y1  - July 2018
AB  - We develop and evaluate a respiratory rate (RR) estimation algorithm that utilizes data from the pressure-sensitive mat (PSM) technology for continuous patient monitoring in neonatal intensive care units. An analysis of the random effect of drift and systematic effect of creep in the PSM data is presented, showing that these are essentially dependent on the applied load and contact surface. Uncertainty measurements are pivotal when estimating physiologic parameters. The standard uncertainty in the PSM data is here represented by the percent drift. Next, we evaluate the applicability of the PSM technology to estimate RR in neonatal patient simulator trials under five mixed effects including internally and externally induced motion, mattress type, grunting, laying position, and different breathing rates. We analyze the limits of agreement on the mixed effects model to derive the uncertainty in the estimated RR obtained through two estimation techniques. In comparison with the gold standard RR values, we achieved a mean bias of 0.56 breaths per minute (bpm) with an error bounded by a 95% confidence interval of [-2.26, 3.37] bpm. These results meet the clinical accuracy requirements of RR within ±5 bpm.
ER  - 


TY  - CONF
TI  - Methods and Algorithms for Atrial Fibrillation Episodes Detection in Condition of Alternant Premature Contractions and Atrial Flutter
T2  - 2018 Third International Conference on Human Factors in Complex Technical Systems and Environments (ERGO)s and Environments (ERGO)
SP  - 173
EP  - 176
AU  - T. T. Nguyen
AU  - Z. M. Yuldashev
PY  - 2018
KW  - Electrocardiography
KW  - Atrial fibrillation
KW  - Signal processing algorithms
KW  - Heart rate variability
KW  - Signal processing
KW  - Estimation
KW  - remote monitoring system
KW  - heart rhythm
KW  - methods of signal processing and analysis
KW  - ECG signal
KW  - episodes detection
KW  - atrial fibrillation
KW  - real-time mode
KW  - specificity and sensitivity of the method
KW  - alternant premature contractions
KW  - atrial flutter
DO  - 10.1109/ERGO.2018.8443896
JO  - 2018 Third International Conference on Human Factors in Complex Technical Systems and Environments (ERGO)s and Environments (ERGO)
IS  - 
SN  - 
VO  - 
VL  - 
JA  - 2018 Third International Conference on Human Factors in Complex Technical Systems and Environments (ERGO)s and Environments (ERGO)
Y1  - 4-7 July 2018
AB  - ECG signal processing and analysis for the on-line atrial fibrillation detection by remote monitoring systems of patient's heart rhythm under physical activity condition. In order to improve atrial fibrillation episodes diagnostics reliability methods and algorithms of alternant premature contractions and atrial flutter detection, reduction of electromyographic noise and artifacts of locomotor activity are developed. Algorithm of atrial fibrillation detection based on complexification of diagnostically significant parameters is suggested.
ER  - 


TY  - CONF
TI  - Noninvasive FECG for estimating the fetal heart rate
T2  - Symposium of Signals, Images and Artificial Vision - 2013: STSIVA - 2013
SP  - 1
EP  - 4
AU  - L. O. S. Alvarez
AU  - Y. N. F. Ordónez
AU  - A. G. Salvador
AU  - J. M. Roig
PY  - 2013
KW  - Electrocardiography
KW  - Fetal heart rate
KW  - Principal component analysis
KW  - Monitoring
KW  - Electrodes
KW  - Interference
KW  - Detectors
KW  - FECG
KW  - AECG
KW  - MECG cancellation
KW  - PCA
DO  - 10.1109/STSIVA.2013.6644934
JO  - Symposium of Signals, Images and Artificial Vision - 2013: STSIVA - 2013
IS  - 
SN  - 2329-6259
VO  - 
VL  - 
JA  - Symposium of Signals, Images and Artificial Vision - 2013: STSIVA - 2013
Y1  - 11-13 Sept. 2013
AB  - Decelerations of fetal heart rate have been known to be associated with fetal distress. Continuous fetal heart rate monitoring was expected to result in dramatic reduction of undiagnosed fetal hypoxia, but the outputs of FHR monitors were often unreliable and difficult to interpret, resulting in increased rates of caesarean deliveries of healthy infants. The most accurate method for measuring FHR is direct fetal electrocardiographic monitoring using a fetal scalp electrode. This is possible only in labor, however, and is not common in current clinical practice because of its associated risks. Noninvasive FECG monitoring makes use of electrodes placed on the mother's abdomen. This method can be used throughout the second half of pregnancy and is of negligible risk. However, it is often difficult to detect the fetal QRS complexes in ECG signals obtained in this way, since the maternal ECG is usually of greater amplitude in them. Other features of the direct fetal ECG, such as FHR variability, may be useful independent indicators of fetal status. There are no accepted techniques for assessing such features from noninvasive FECG, however. This paper describes a method for locating QRS complex in noninvasive FECG, using techniques based on MECG cancellation, and Principal Component Analysis (PCA). The proposed method locates the fetal QRS complexes with efficiency above 80%.
ER  - 


TY  - CONF
TI  - Analysis of heart rate variability influence on heart rate turbulence using boosted regression trees in heart failure patients
T2  - 2017 Computing in Cardiology (CinC)
SP  - 1
EP  - 4
AU  - O. Barquero-Pérez
AU  - S. Cantero
AU  - R. Goya-Esteban
AU  - C. Figuera-Pozuelo
AU  - A. Garcia-Alberola
AU  - J. L. Rojo-Álvarez
PY  - 2017
KW  - Heart rate variability
KW  - Hafnium
KW  - Time-domain analysis
KW  - Regression tree analysis
KW  - Hospitals
KW  - Biological system modeling
DO  - 10.22489/CinC.2017.208-214
JO  - 2017 Computing in Cardiology (CinC)
IS  - 
SN  - 2325-887X
VO  - 
VL  - 
JA  - 2017 Computing in Cardiology (CinC)
Y1  - 24-27 Sept. 2017
AB  - Heart Rate Turbulence (HRT) is a physiological phenomenon used as cardiac risk stratification criterion. The relationship between Heart Rate Variability (HRV) and HRT has been documented in the literature. However, the influence of HRV on HRT using individual tachograms has not been addressed. Our aim was to propose a nonparametric model, based on Boosted Regression Trees (BRT), of turbulence slope (TS) as a function of coupling interval (CI), Age, Sex, and HRV time-domain indices. We used data sets of myocardial infarction (MI) and heart failure (HF) patients. HRV was assessed on 3-min NN interval segments just before to individual ventricular premature complex (VPC) tachograms. We proposed to model TS as a function HRV indices using BRT, which is an ensemble approach to build regression models using several small trees. We segmented data into high risk and low risk according to HRT cut-off values of TS. Variables related to HRV were the most important explaining the HRT in low risk patients, while in patients with high risk, CI and heart rate just before the VPC played an important role explaining the HRT response.
ER  - 


TY  - CONF
TI  - A New Two-Type Fuzzy C-Means Clustering Algorithm for the Diagnosis of Ventricular Premature Beats
T2  - 2019 International Conference on Machine Learning, Big Data and Business Intelligence (MLBDBI)
SP  - 32
EP  - 35
AU  - X. Wang
AU  - S. Wang
AU  - Y. Tang
AU  - B. Li
PY  - 2019
KW  - Clustering algorithms
KW  - Electrocardiography
KW  - Heart rate variability
KW  - Fuzzy sets
KW  - Classification algorithms
KW  - Linear programming
KW  - Mathematical model
KW  - fuzzyclustering
KW  - premature ventricular beats
KW  - C mean
KW  - RR interval
DO  - 10.1109/MLBDBI48998.2019.00014
JO  - 2019 International Conference on Machine Learning, Big Data and Business Intelligence (MLBDBI)
IS  - 
SN  - 
VO  - 
VL  - 
JA  - 2019 International Conference on Machine Learning, Big Data and Business Intelligence (MLBDBI)
Y1  - 8-10 Nov. 2019
AB  - In this paper, on the basis of the type ii fuzzy set to join confirm degrees, to simplify the form, further design type 2 fuzzy c-means (FCM) clustering algorithm, the iteration formula is derived, MIT-BIH ecg data in the database will download subtracted contains no candidate of P wave and the algorithm for these candidate segment analysis, ventricular premature beat signal and normal ecg signals. The experimental results show that the addition of confirmation degree can identify the abnormal points with high accuracy, which can effectively improve the problem that the clustering center of the two-type fuzzy c-means clustering algorithm is not accurate enough, and the diagnostic accuracy of the algorithm can reach 97.56%.
ER  - 


TY  - CONF
TI  - Waah: Infants Cry Classification of Physiological State Based on Audio Features
T2  - 2017 International Conference on Soft Computing, Intelligent System and Information Technology (ICSIIT)
SP  - 7
EP  - 10
AU  - R. L. Rodriguez
AU  - S. S. Caluya
PY  - 2017
KW  - Pediatrics
KW  - Pain
KW  - Classification algorithms
KW  - Physiology
KW  - Feature extraction
KW  - Decision trees
KW  - Support vector machines
KW  - audio features
KW  - infants state
KW  - machine learning algorithm
KW  - audio signal
KW  - infants cry
DO  - 10.1109/ICSIIT.2017.24
JO  - 2017 International Conference on Soft Computing, Intelligent System and Information Technology (ICSIIT)
IS  - 
SN  - 
VO  - 
VL  - 
JA  - 2017 International Conference on Soft Computing, Intelligent System and Information Technology (ICSIIT)
Y1  - 26-29 Sept. 2017
AB  - Crying is one of the means by which they express their emotional, psychological and physiological states. This paper investigates if audio features specifically the Mel Frequency Cepstral Coefficient (MFCC) & Linear Prediction Cepstral Coefficient (LPCC) are enough to classify the infants' physiological states such as hunger, pain and discomfort. To determine these physiological states, we recorded the cry of some infants who were immunized. The data for hunger and discomfort were recorded in the infants' house. The results showed that the audio features can classify an infant's physiological state. We used three classification algorithms, Decision Tree (J48), Neural Network and Support Vector Machine in developing the infant physiological model. To evaluate the performance of the infant physiological state model, Precision, Recall and F-measure were used as performance metrics. We found out that Decision Tree and Multilayer Perceptron performed better for the given dataset with correctly classified instances ranging from 87.64% to 90.80 with an overall kappa statistic ranging from 0.47 - 0.64.
ER  - 


TY  - JOUR
TI  - A Smart, Low Cost, Wearable Technology for Remote Patient Monitoring
T2  - IEEE Sensors Journal
SP  - 21947
EP  - 21955
AU  - E. T. R. Babar
AU  - M. U. Rahman
PY  - 2021
KW  - Biomedical monitoring
KW  - Hospitals
KW  - Temperature measurement
KW  - Temperature sensors
KW  - Pediatrics
KW  - Heart rate
KW  - Patient monitoring
KW  - Neonatal department
KW  - vital signs
KW  - centralized system
KW  - temperature
KW  - pulse rate
KW  - oxygen concentration
KW  - wireless
KW  - micro controller
KW  - sensor
KW  - STM32F407
KW  - ESP8266
DO  - 10.1109/JSEN.2021.3101146
JO  - IEEE Sensors Journal
IS  - 19
SN  - 1558-1748
VO  - 21
VL  - 21
JA  - IEEE Sensors Journal
Y1  - 1 Oct.1, 2021
AB  - Accurate measurement and timely communication of vital signs is critical to determine health status of patients in the hospital. Absence of reliable vital signs values or delay in their communication leads to medical errors which often result in life threatening situation. This is caused mainly by the manual nature of current monitoring practices and large patient to nurse ratio in under-resourced clinical settings. The neonatology department faces major issues in this regard as ill and/or premature new-born infants require constant monitoring to avoid any subsequent adverse event. To address this issue, an affordable and automated system to continuously measure three important vital signs; temperature, pulse rate, and pulse oxygen concentration using microelectronics and Internet of things is presented here. The system measures the vital signs using wearable sensors and communicates the data wirelessly with maximum error of 0.1 °C temperature, 0.6 % oxygen saturation, and 0.8 beats per minute(BPM) in pulse rate. It also automatically alarms to indicate life-threatening conditions based upon the values of these vital signs. The overall system costs only 7000 PKR (45 USD) and it can be reused across patients due to its wearable nature. It is a compact, smart and easy to handle system having approximate weight and dimensions of 50g and  $190\times 85\times20$  mm respectively. The results presented here will enable widespread adoption of the system
ER  - 


TY  - CONF
TI  - Prediction of major complications affecting very low birth weight infants
T2  - 2017 IEEE Life Sciences Conference (LSC)
SP  - 186
EP  - 189
AU  - O. Rinta-Koski
AU  - S. Särkkä
AU  - J. Hollmén
AU  - M. Leskinen
AU  - K. Rantakari
AU  - S. Andersson
PY  - 2017
KW  - Pediatrics
KW  - Time series analysis
KW  - Sensitivity
KW  - Retinopathy
KW  - Standards
KW  - Heart rate
KW  - Hospitals
KW  - biomedical time series analysis
KW  - Gaussian process classification
KW  - bronchopulmonary dysplasia
KW  - necrotizing enterocolitis
KW  - retinopathy of prematurity
KW  - neonatal intensive care
KW  - very low birth weight infants
DO  - 10.1109/LSC.2017.8268174
JO  - 2017 IEEE Life Sciences Conference (LSC)
IS  - 
SN  - 
VO  - 
VL  - 
JA  - 2017 IEEE Life Sciences Conference (LSC)
Y1  - 13-15 Dec. 2017
AB  - Bronchopulmonary dysplasia (BPD), necrotizing enterocolitis (NEC), and retinopathy of prematurity (ROP) are severe complications affecting Very Low Birth Weight (VLBW) infants. Our findings show that data gathered in the intensive care unit during the first 24 or 72 hours of care can be used to predict whether a VLBW infant is at risk of developing BPD. Using Gaussian process classification, we achieved classification results with areas under the receiver operator characteristic curve of 0.85 (standard error (SE) 0.05) for 24h and 0.87 (SE 0.06) for 72h BPD data. This compares favourably with results achieved using the clinical standard SNAP-II and SNAPPE-II scores. Sensitivity for BPD was 0.52 (SE 0.06). Sensitivity for NEC and ROP was close to zero, suggesting that NEC and ROP can not be reliably predicted with this approach from our data set.
ER  - 


TY  - CONF
TI  - Premature Ventricular Complex Detection Chip Obtained Using Convolution Neural Network
T2  - 2020 International Conference on Artificial Intelligence in Information and Communication (ICAIIC)
SP  - 482
EP  - 484
AU  - Y. Huang
AU  - P. Chang
AU  - Y. Chen
PY  - 2020
KW  - Electrocardiography
KW  - Neural networks
KW  - Convolution
KW  - Heart beat
KW  - Heart rate variability
KW  - Biomedical monitoring
KW  - Very-large-scale integration implementation (VLSI)
KW  - Electrocardiogram (ECG)
KW  - convolutional neural network (CNN)
KW  - premature ventricular complex (PVC)
DO  - 10.1109/ICAIIC48513.2020.9065212
JO  - 2020 International Conference on Artificial Intelligence in Information and Communication (ICAIIC)
IS  - 
SN  - 
VO  - 
VL  - 
JA  - 2020 International Conference on Artificial Intelligence in Information and Communication (ICAIIC)
Y1  - 19-21 Feb. 2020
AB  - In this work, a very large scale integration chip for arrhythmia detection is proposed. The proposed chip comprises a convolution neural network (CNN) for detecting the abnormal heartbeat of premature ventricular complex (PVC) by using 4-lead electrocardiogram signals. The proposed CNN comprised two convolution layers and one fully connected layer to achieve high-accuracy PVC detection. The detection accuracy of the proposed CNN circuit was 94.94% when implemented in a single chip using TSMC 0.18-μ m complementary metal-oxide-semiconductor processing techniques. The results indicated that the proposed core consumes 3.1-mW power with a clock frequency of 66.6 MHz, and the gate count of the proposed core was 14 K. Thus, the proposed CNN offers high speed, a small area, and high-accuracy PVC detection.
ER  - 


TY  - JOUR
TI  - A Review of Automated Pain Assessment in Infants: Features, Classification Tasks, and Databases
T2  - IEEE Reviews in Biomedical Engineering
SP  - 77
EP  - 96
AU  - G. Zamzmi
AU  - R. Kasturi
AU  - D. Goldgof
AU  - R. Zhi
AU  - T. Ashmeade
AU  - Y. Sun
PY  - 2018
KW  - Pain
KW  - Pediatrics
KW  - Feature extraction
KW  - Biomedical monitoring
KW  - Databases
KW  - Reliability
KW  - Automated pain recognition
KW  - crying sound
KW  - facial expression
KW  - neonatal pain assessment
KW  - pain databases
KW  - physiological indicators
DO  - 10.1109/RBME.2017.2777907
JO  - IEEE Reviews in Biomedical Engineering
IS  - 
SN  - 1941-1189
VO  - 11
VL  - 11
JA  - IEEE Reviews in Biomedical Engineering
Y1  - 2018
AB  - Bedside caregivers assess infants' pain at constant intervals by observing specific behavioral and physiological signs of pain. This standard has two main limitations. The first limitation is the intermittent assessment of pain, which might lead to missing pain when the infants are left unattended. Second, it is inconsistent since it depends on the observer's subjective judgment and differs between observers. Intermittent and inconsistent assessment can induce poor treatment and, therefore, cause serious long-term consequences. To mitigate these limitations, the current standard can be augmented by an automated system that monitors infants continuously and provides quantitative and consistent assessment of pain. Several automated methods have been introduced to assess infants' pain automatically based on analysis of behavioral or physiological pain indicators. This paper comprehensively reviews the automated approaches (i.e., approaches to feature extraction) for analyzing infants' pain and the current efforts in automatic pain recognition. In addition, it reviews the databases available to the research community and discusses the current limitations of the automated pain assessment.
ER  - 


TY  - JOUR
TI  - Activity Recognition From Newborn Resuscitation Videos
T2  - IEEE Journal of Biomedical and Health Informatics
SP  - 3258
EP  - 3267
AU  - Ø. Meinich-Bache
AU  - S. L. Austnes
AU  - K. Engan
AU  - I. Austvoll
AU  - T. Eftestøl
AU  - H. Myklebust
AU  - S. Kusulla
AU  - H. Kidanto
AU  - H. Ersdal
PY  - 2020
KW  - Pediatrics
KW  - Videos
KW  - Activity recognition
KW  - Object detection
KW  - Heart rate
KW  - Ventilation
KW  - Proposals
KW  - Newborn resuscitation
KW  - automatic video analysis
KW  - object detection
KW  - activity recognition
KW  - deep learning
KW  - convolutional neural networks
DO  - 10.1109/JBHI.2020.2978252
JO  - IEEE Journal of Biomedical and Health Informatics
IS  - 11
SN  - 2168-2208
VO  - 24
VL  - 24
JA  - IEEE Journal of Biomedical and Health Informatics
Y1  - Nov. 2020
AB  - Objective: Birth asphyxia is one of the leading causes of neonatal deaths. A key for survival is performing immediate and continuous quality newborn resuscitation. A dataset of recorded signals during newborn resuscitation, including videos, has been collected in Haydom, Tanzania, and the aim is to analyze the treatment and its effect on the newborn outcome. An important step is to generate timelines of relevant resuscitation activities, including ventilation, stimulation, suction, etc., during the resuscitation episodes. Methods: We propose a two-step deep neural network system, ORAA-net, utilizing low-quality video recordings of resuscitation episodes to do activity recognition during newborn resuscitation. The first step is to detect and track relevant objects using Convolutional Neural Networks (CNN) and post-processing, and the second step is to analyze the proposed activity regions from step 1 to do activity recognition using 3D CNNs. Results: The system recognized the activities newborn uncovered, stimulation, ventilation and suction with a mean precision of 77.67%, a mean recall of 77,64%, and a mean accuracy of 92.40%. Moreover, the accuracy of the estimated number of Health Care Providers (HCPs) present during the resuscitation episodes was 68.32%. Conclusion: The results indicate that the proposed CNN-based two-step ORAA-net could be used for object detection and activity recognition in noisy low-quality newborn resuscitation videos. Significance: A thorough analysis of the effect the different resuscitation activities have on the newborn outcome could potentially allow us to optimize treatment guidelines, training, debriefing, and local quality improvement in newborn resuscitation.
ER  - 


TY  - CONF
TI  - Wide-range load sensing of newborn&#x0027;s biosignals with quartz crystal resonator
T2  - 2019 International Symposium on Micro-NanoMechatronics and Human Science (MHS)
SP  - 1
EP  - 2
AU  - S. Watanabe
AU  - Y. Murozaki
AU  - Y. Sato
AU  - K. Honbe
AU  - F. Arai
PY  - 2019
KW  - Weight measurement
KW  - Vibrations
KW  - Heart rate
KW  - Sensors
KW  - Quartz crystals
DO  - 10.1109/MHS48134.2019.9249269
JO  - 2019 International Symposium on Micro-NanoMechatronics and Human Science (MHS)
IS  - 
SN  - 2474-3771
VO  - 
VL  - 
JA  - 2019 International Symposium on Micro-NanoMechatronics and Human Science (MHS)
Y1  - 1-4 Dec. 2019
AB  - We present a device for non-invasive detection of newborn&#x0027;s multi-biosignals. It is difficult to detect newborn&#x0027;s biosignals such as weight, heart rate and respiratory rate non-invasively due to the necessity of measuring various range signals. To detect these biosignals, we developed a load sensing device which has wide measurement range using quartz crystal resonator (QCR). As results, we succeeded in detecting newborn&#x0027;s respiration non-invasively.
ER  - 


TY  - CONF
TI  - Contactless Respiration and Heartbeat Monitoring of Multiple People Using a 2-D Imaging Radar
T2  - 2019 41st Annual International Conference of the IEEE Engineering in Medicine and Biology Society (EMBC)
SP  - 3720
EP  - 3725
AU  - I. Walterscheid
AU  - O. Biallawons
AU  - P. Berens
PY  - 2019
KW  - Monitoring
KW  - Radar antennas
KW  - Radar imaging
KW  - Heart beat
KW  - Radar measurements
KW  - Antenna arrays
DO  - 10.1109/EMBC.2019.8856974
JO  - 2019 41st Annual International Conference of the IEEE Engineering in Medicine and Biology Society (EMBC)
IS  - 
SN  - 1558-4615
VO  - 
VL  - 
JA  - 2019 41st Annual International Conference of the IEEE Engineering in Medicine and Biology Society (EMBC)
Y1  - 23-27 July 2019
AB  - Non-contact vital sign monitoring of multiple people can be realized using a radar sensor that is able to provide a high resolution two-dimensional image of the monitored area. This is particularly user-friendly, since no electrodes have to be attached to the body, which is important especially in view of applications like monitoring neonates or burn victims. There are many further applications of remote cardiopulmonary monitoring in the area of home health care, driver monitoring, sleep monitoring, or even monitoring of arrested people in a prison cell. The radar is able to measure the tiny movements of the chest, caused by respiration and heartbeat. Due to the superposition of both movements a sophisticated processing of the measured data is necessary to extract the heartbeat and respiration signal from the measured overall signal. This paper presents radar measurements at 24 and 77 GHz, where vital signs of multiple people have been simultaneously monitored and proposes a signal processing method to separate heartbeat and respiration in the measured data.
ER  - 


TY  - JOUR
TI  - A 122 fps, 1 MHz Bandwidth Multi-Frequency Wearable EIT Belt Featuring Novel Active Electrode Architecture for Neonatal Thorax Vital Sign Monitoring
T2  - IEEE Transactions on Biomedical Circuits and Systems
SP  - 927
EP  - 937
AU  - Y. Wu
AU  - D. Jiang
AU  - A. Bardill
AU  - R. Bayford
AU  - A. Demosthenous
PY  - 2019
KW  - Electrodes
KW  - Tomography
KW  - Impedance
KW  - Topology
KW  - Belts
KW  - Pediatrics
KW  - Voltage measurement
KW  - Active electrode
KW  - boundary shape sensing
KW  - electrical impedance tomography
KW  - heart rate
KW  - integrated circuits
KW  - lung respiration monitoring
KW  - wearable EIT belt
DO  - 10.1109/TBCAS.2019.2925713
JO  - IEEE Transactions on Biomedical Circuits and Systems
IS  - 5
SN  - 1940-9990
VO  - 13
VL  - 13
JA  - IEEE Transactions on Biomedical Circuits and Systems
Y1  - Oct. 2019
AB  - A highly integrated, wearable electrical impedance tomography (EIT) belt for neonatal thorax vital multiple sign monitoring is presented. The belt has 16 active electrodes. Each electrode has an application-specific integrated circuit (ASIC) connected to it. The ASIC contains a fully differential current driver, a high-performance instrumentation amplifier, a digital controller, and multiplexors. The belt features a new active electrode architecture that allows programmable flexible electrode current drive and voltage sense patterns under simple digital control. It provides intimate connections to the electrodes for the current drive and to the IA for direct differential voltage measurement, providing superior common-mode rejection ratio. The ASIC was designed in a CMOS 0.35-μm high-voltage technology. The high-specification EIT belt has an image frame rate of 122 fps, a wide operating bandwidth of 1 MHz, and multi-frequency operation. It measures impedance with 98% accuracy and has less than 0.5 Ω and 1° variation across all possible channels. The image results confirmed the advantage of the new active electrode architecture and the benefit of wideband, multi-frequency EIT operation. The system successfully captured high-quality lung-respiration EIT images, breathing cycle, and heart rate. It can also provide boundary-shape information by using an array of MEMS sensors interfaced to the ASICs.
ER  - 


TY  - CONF
TI  - Deep transfer learning for video-based detection of newborn presence in incubator
T2  - 2020 42nd Annual International Conference of the IEEE Engineering in Medicine & Biology Society (EMBC)
SP  - 2147
EP  - 2150
AU  - R. Weber
AU  - A. Simon
AU  - F. Porée
AU  - G. Carrault
PY  - 2020
KW  - Pediatrics
KW  - Feature extraction
KW  - Neural networks
KW  - Support vector machines
KW  - Databases
KW  - Monitoring
KW  - Measurement
DO  - 10.1109/EMBC44109.2020.9175952
JO  - 2020 42nd Annual International Conference of the IEEE Engineering in Medicine & Biology Society (EMBC)
IS  - 
SN  - 2694-0604
VO  - 
VL  - 
JA  - 2020 42nd Annual International Conference of the IEEE Engineering in Medicine & Biology Society (EMBC)
Y1  - 20-24 July 2020
AB  - Preterm newborns are prone to late-onset sepsis, leading to a high risk of mortality. Video-based analysis of motion is a promising non-invasive approach because the behavior of the newborn is related to his physiological state. But it is needed to analyze only images where the newborn is solely present in incubator. In this context, we propose a method for video-based detection of newborn presence. We use deep transfer learning: bottleneck features are extracted from a pre-trained deep neural network and then a classifier is trained with these features on our database. Moreover, we propose a strategy that allows to take advantage of temporal consistency. On a database of 11 newborns with 56 days of video recordings, the results show a balanced accuracy of 80%.
ER  - 


TY  - CONF
TI  - A Proficient Evalution with the Pre-Term Birth Classification in ECG Signal using KNN
T2  - 2020 International Conference on Inventive Computation Technologies (ICICT)
SP  - 276
EP  - 282
AU  - P. M. Infant Lincy
AU  - D. Santhi
AU  - A. Geetha
PY  - 2020
KW  - Sensitivity
KW  - Finite impulse response filters
KW  - Heart beat
KW  - Electrocardiography
KW  - Feature extraction
KW  - Information filters
KW  - Preterm Births
KW  - ECG
KW  - FIR
KW  - NLMS
KW  - FFT
KW  - PSO
KW  - KNN
DO  - 10.1109/ICICT48043.2020.9112448
JO  - 2020 International Conference on Inventive Computation Technologies (ICICT)
IS  - 
SN  - 
VO  - 
VL  - 
JA  - 2020 International Conference on Inventive Computation Technologies (ICICT)
Y1  - 26-28 Feb. 2020
AB  - The rate of premature births is rising all over the world and there is still no forecast against the births. Recent research is based on ECG record analysis, which contains information on the electrophysiological properties of the mother's and fetal's cardiac signals. The purpose of this work is to classify the fetal ECG heartbeats, using the KNN classifier, and to predict preterm birth. 50 ECG signals were taken in this work, it is preprocessed using the FIR and NLMS filters. Using FFT the function was extracted based on the pre-processed signals. Classification of the signals with the extracted features is unclear. The features were optimized The functions were designed using PSO and chosen. In addition, identify the ECG signals according to the qualified features, selected features and target value. ECG signals were marked as a term or premature with 93.4045 percent accuracy, 99.596 percent sensitivity and 88.3268 percent specificity.
ER  - 


TY  - JOUR
TI  - Ontology for Heart Rate Turbulence Domain From The Conceptual Model of SNOMED-CT
T2  - IEEE Transactions on Biomedical Engineering
SP  - 1825
EP  - 1833
AU  - C. Soguero-Ruiz
AU  - L. Lechuga-Suárez
AU  - I. Mora-Jiménez
AU  - J. Ramos-López
AU  - Ó. Barquero-Pérez
AU  - A. García-Alberola
AU  - J. L. Rojo-Álvarez
PY  - 2013
KW  - Ontologies
KW  - Electrocardiography
KW  - Terminology
KW  - Signal processing
KW  - Prototypes
KW  - Heart rate
KW  - Hospitals
KW  - Cardiovascular risk
KW  - conceptual model
KW  - electrocardiogram (ECG)
KW  - electronic health recording(EHR)
KW  - heart rate turbulence (HRT)
KW  - ontology
KW  - SNOMED-CT
DO  - 10.1109/TBME.2013.2243147
JO  - IEEE Transactions on Biomedical Engineering
IS  - 7
SN  - 1558-2531
VO  - 60
VL  - 60
JA  - IEEE Transactions on Biomedical Engineering
Y1  - July 2013
AB  - Electronic health record (EHR) automates the clinician workflow, allowing evidence-based decision support and quality management. We aimed to start a framework for domain standardization of cardiovascular risk stratification into the EHR, including risk indices whose calculation involves ECG signal processing. We propose the use of biomedical ontologies completely based on the conceptual model of SNOMED-CT, which allows us to implement our domain in the EHR. In this setting, the present study focused on the heart rate turbulence (HRT) domain, according to its concise guidelines and clear procedures for parameter calculations. We used 289 concepts from SNOMED-CT, and generated 19 local extensions (new concepts) for the HRT specific concepts not present in the current version of SNOMED-CT. New concepts included averaged and individual ventricular premature complex tachograms, initial sinus acceleration for turbulence onset, or sinusal oscillation for turbulence slope. Two representative use studies were implemented: first, a prototype was inserted in the hospital information system for supporting HRT recordings and their simple follow up by medical societies; second, an advanced support for a prospective scientific research, involving standard and emergent signal processing algorithms in the HRT indices, was generated and then tested in an example database of 27 Holter patients. Concepts of the proposed HRT ontology are publicly available through a terminology server, hence their use in any information system will be straightforward due to the interoperability provided by SNOMED-CT.
ER  - 


TY  - CONF
TI  - Detection of Infant Motor Activity During Spontaneous Kicking Movements for Term and Preterm Infants Using Inertial Sensors
T2  - 2018 40th Annual International Conference of the IEEE Engineering in Medicine and Biology Society (EMBC)
SP  - 5767
EP  - 5770
AU  - K. E. Fry
AU  - Y. -p. Chen
AU  - A. Howard
PY  - 2018
KW  - Legged locomotion
KW  - Detectors
KW  - Acceleration
KW  - Kinematics
KW  - Pediatrics
KW  - Tracking
DO  - 10.1109/EMBC.2018.8513578
JO  - 2018 40th Annual International Conference of the IEEE Engineering in Medicine and Biology Society (EMBC)
IS  - 
SN  - 1558-4615
VO  - 
VL  - 
JA  - 2018 40th Annual International Conference of the IEEE Engineering in Medicine and Biology Society (EMBC)
Y1  - 18-21 July 2018
AB  - Spontaneous kicking in infants is one of the earliest displays of motor skills. Abnormalities observed in these displays are an important indicator of later abnormal neuromotor function. However, these abnormalities are not well defined and difficult to detect outside of direct clinical observation. To allow for extended, non-clinical observation of spontaneous kicking, IMU sensors are attached to the limb segments of the infant's legs. An activity detection algorithm is then used to quantify kicking activity derived from collected measurement data. This paper presents our method in detail and discusses results from kicking data acquired from term and low-risk preterm infants.
ER  - 


TY  - CONF
TI  - Effect of premature activation in analyzing QT dynamics instability using QT-RR model for ventricular fibrillation and healthy subjects
T2  - 2013 35th Annual International Conference of the IEEE Engineering in Medicine and Biology Society (EMBC)
SP  - 2559
EP  - 2562
AU  - M. H. Imam
AU  - C. K. Karmakar
AU  - A. H. Khandoker
AU  - M. Palaniswami
PY  - 2013
KW  - Electrocardiography
KW  - Mathematical model
KW  - Stability analysis
KW  - Heart rate variability
KW  - Image segmentation
DO  - 10.1109/EMBC.2013.6610062
JO  - 2013 35th Annual International Conference of the IEEE Engineering in Medicine and Biology Society (EMBC)
IS  - 
SN  - 1558-4615
VO  - 
VL  - 
JA  - 2013 35th Annual International Conference of the IEEE Engineering in Medicine and Biology Society (EMBC)
Y1  - 3-7 July 2013
AB  - Perturbations in the normal heart rate are generally represented by the presence of premature activation (PA) beats in the surface electrocardiogram (ECG). The presence of PA is one of the main reasons of instability in QT dynamics which could initiate arrhythmia. Analyzing Boundary-Input Boundary-Output (BIBO) stability of the short term linear autoregressive QT-RR model is a way of detecting instability in QT dynamics from the ECG. The aim of this paper is to investigate if PA is the only reason for instability in the ventricular repolarisation process, which is denoted by QT interval of surface ECG. Ten healthy subjects with normal sinus rhythm and seven patients with sustained ventricular tachycardia (VT) were analyzed in this study. 10 min long ECG data were collected from each subject of the healthy group and 10 min ECG before the start of VT were taken for each subject of the VT group. Autoregressive QT-RR model was derived for each non-overlapping 1 min long ECG segment of the 10 min long ECG data. Instability in QT dynamics was quantified by measuring the numbers of unstable segments in ECG data for each subject ( ). Results of this study revealed that like the VT group subjects, QT instability detected by QT-RR model is also found in healthy subjects whose ECG segments are mostly free from PA beats. This finding indicates that BIBO unstable QT characteristics might arise from other inherent factors of cardiovascular system in addition to PA.
ER  - 


TY  - CONF
TI  - PVC Recognition for Wearable ECGs Using Modified Frequency Slice Wavelet Transform and Convolutional Neural Network
T2  - 2019 Computing in Cardiology (CinC)
SP  - 1
EP  - 4
AU  - Z. Zhao
AU  - X. Wang
AU  - Z. Cai
AU  - J. Li
AU  - C. Liu
PY  - 2019
KW  - Electrocardiography
KW  - Wavelet transforms
KW  - Biomedical monitoring
KW  - Convolution
KW  - Time-frequency analysis
KW  - Heart rate variability
DO  - 10.23919/CinC49843.2019.9005872
JO  - 2019 Computing in Cardiology (CinC)
IS  - 
SN  - 2325-887X
VO  - 
VL  - 
JA  - 2019 Computing in Cardiology (CinC)
Y1  - 8-11 Sept. 2019
AB  - Progress in wearable techniques makes the long-term daily electrocardiogram (ECG) monitoring possible. Premature ventricular contraction (PVC) is one of the most common cardiac arrhythmias. This study proposed a method by combining the modified frequency slice wavelet transform (MFSWT) and convolutional neural network (CNN). Training data are from the 2018 China physiological signal challenge (934 PVC and 906 non-PVC recordings). The first 10-s ECG waveforms in each recording were transformed into 2-D time-frequency images (frequency range of 0-50 Hz and size of 300 × 100) using MFSWT. A 25-layer CNN structure was constructed, which includes five convolution layers with kernel size of 3×3, five dropout layers, five ReLU layers, five maximum pooling layers with kernel size of 2 × 2, a flatten layer, two fully connected layers, as well as the input and output layers. Test data were recorded from 12-lead Smart ECG vests, including 775 PVC and 742 non-PVC recordings. Results showed that, the proposed method achieved a high accuracy of 97.89% for PVC/non-PVC episodes classification, indicating that the combination of MFSWT and CNN provides new insight to accurately identify PVC from the wearable ECG recordings.
ER  - 


TY  - CONF
TI  - SoC-based design of arrhythmia detector
T2  - 2014 2nd International Conference on Electronic Design (ICED)
SP  - 42
EP  - 46
AU  - T. W. Ow
AU  - W. Y. Chia
AU  - R. Bakhteri
AU  - Y. W. Hau
PY  - 2014
KW  - Electrocardiography
KW  - Heart rate variability
KW  - Classification algorithms
KW  - Band-pass filters
KW  - Accuracy
KW  - Heart beat
KW  - Arrhythmia
KW  - Electrocardiogram (ECG)
KW  - embedded system
KW  - Field Programmable Gate Array (FPGA)
KW  - System-on-Chip (SoC)
DO  - 10.1109/ICED.2014.7015768
JO  - 2014 2nd International Conference on Electronic Design (ICED)
IS  - 
SN  - 
VO  - 
VL  - 
JA  - 2014 2nd International Conference on Electronic Design (ICED)
Y1  - 19-21 Aug. 2014
AB  - Arrhythmia is a heart disease where the heart rate is inconsistent. For some arrhythmias that can cause sudden cardiac arrest, the patient needs to be sent to the hospital for immediate treatment. Most of the current electrocardiogram (ECG) devices are bulky, cost expensive, and does not include the self-classification or interpretation ability. Hence it is not suitable for small clinics and patients to use as the first screening devices. This paper proposed a SoC-based implementation of arrhythmia detector by using embedded software design. It able to analyze the heart rate variability (HRV), diagnose and classify the arrhythmias in terms of ventricular fibrillation (VF), premature ventricular contraction (PVC), and two degree heart block (2o Block) base on the R-R interval properties. The ECG signal is pre-processed and extract the R peak using Pan and Tompkins algorithm. The arrhythmia can be detected based on knowledge-based classification of the R-R intervals. The proposed system is prototyped on the Altera Video and Embedded Evaluation Kit with Multi-Touch (VEEK-MT) FPGA development board. Results shows that the proposed system able to classify the aforementioned arrhythmia types with convincing average detection accuracy in range of 85.71% to 93.61% based on MIT-BIH database.
ER  - 


TY  - CONF
TI  - An Improved Iterative Pace-Mapping Algorithm to Detect the Origin of Premature Ventricular Contractions
T2  - 2020 Computing in Cardiology
SP  - 1
EP  - 4
AU  - A. Arrieula
AU  - H. Cochet
AU  - P. Jaïs
AU  - M. Haïssaguerre
AU  - M. Potse
PY  - 2020
KW  - Fibrillation
KW  - Electrocardiography
KW  - Iterative algorithms
KW  - Lesions
KW  - Heart rate variability
KW  - Catheters
KW  - Convergence
DO  - 10.22489/CinC.2020.062
JO  - 2020 Computing in Cardiology
IS  - 
SN  - 2325-887X
VO  - 
VL  - 
JA  - 2020 Computing in Cardiology
Y1  - 13-16 Sept. 2020
AB  - Premature ventricular contraction (PVC) is one of the mechanisms that induce Ventricular Tachycardia (VT) or Ventricular Fibrillation (VF). A way to cure PVC is to ablate the origin with an endocardial catheter. But it can be difficult, and sometimes impossible, to localize this exit site accurately enough. We propose to accelerate catheter ablation using an automatic method to guide the catheter towards the PVC origin. This method uses the QRS complex integrals of the 8-lead ECGs of the PVC and a sequence of beats paced at known locations. The method was tested using 7 realistic heart-torso models with PVCs in endocardial, epicardial, and intramural tissue. With 10 pacing sites, 95 % of the targets had been approximated to less than 5 mm. We conclude that although the convergence is sometimes erratic, the proposed method does converge to the origin, often within the radius of an ablation lesion.
ER  - 


TY  - CONF
TI  - Identifying Optimal Features from Heart Rate Variability for Early Detection of Sepsis in Pediatric Intensive Care
T2  - 2019 41st Annual International Conference of the IEEE Engineering in Medicine and Biology Society (EMBC)
SP  - 1425
EP  - 1428
AU  - P. Amiri
AU  - A. Derakhshan
AU  - B. Gharib
AU  - Y. H. Liu
AU  - M. Mirzaaghayan
PY  - 2019
KW  - Feature extraction
KW  - Heart rate variability
KW  - Electrocardiography
KW  - Blood
KW  - Pediatrics
KW  - Support vector machines
KW  - Decision trees
DO  - 10.1109/EMBC.2019.8856346
JO  - 2019 41st Annual International Conference of the IEEE Engineering in Medicine and Biology Society (EMBC)
IS  - 
SN  - 1558-4615
VO  - 
VL  - 
JA  - 2019 41st Annual International Conference of the IEEE Engineering in Medicine and Biology Society (EMBC)
Y1  - 23-27 July 2019
AB  - Sepsis as bacterial infection is the most common and costly causes of mortality in critically ill patients. The early diagnosis of sepsis is significantly important for effective treatment. In this study, over a period of two years, the electrocardiogram of nearly 500 pediatric and neonate patients with heart diseases were collected in 24 hours before diagnosis. The collected data of 22 patients were studied including 11 sepsis patients with positive blood cultures and 11 non-sepsis patients. After extracting the HRV (Heart Rate Variability) signal, 28 linear and nonlinear features according to previous research were extracted. By using the relative entropy method as a feature selection technique, the extracted features were evaluated for their ability to discriminate the data in sepsis and non-sepsis groups, and the best features were entered into the classification process. Using the four classification models of SVM, LDA, KNN and Decision Tree, the accuracy of 86.36% was obtained with Decision Tree for discrimination of sepsis patients from other patients.
ER  - 


TY  - CONF
TI  - Premature Ventricular Contraction Detection from Ambulatory ECG Using Recurrent Neural Networks
T2  - 2018 40th Annual International Conference of the IEEE Engineering in Medicine and Biology Society (EMBC)
SP  - 2551
EP  - 2554
AU  - X. Zhou
AU  - X. Zhu
AU  - K. Nakamura
AU  - N. Mahito
PY  - 2018
KW  - Electrocardiography
KW  - Logic gates
KW  - Feature extraction
KW  - Heart
KW  - Testing
KW  - Neural networks
KW  - Training
DO  - 10.1109/EMBC.2018.8512858
JO  - 2018 40th Annual International Conference of the IEEE Engineering in Medicine and Biology Society (EMBC)
IS  - 
SN  - 1558-4615
VO  - 
VL  - 
JA  - 2018 40th Annual International Conference of the IEEE Engineering in Medicine and Biology Society (EMBC)
Y1  - 18-21 July 2018
AB  - Premature ventricular contraction (PVC) is usually considered to as benign arrhythmia in the absence of structural heart diseases. However, frequent premature beats may significantly increase the risk of heart failure and even death by an arrhythmia-induced cardiomyopathy. Therefore, high PVC counts have been considered as an approach to predict the risk of severe arrhythmias. Progress of wearable devices provides a convenient tool for the detection of premature contraction in casual life. Considering the huge quantities of data recorded by wearable devices, reliable and low-cost data analysis programs should be developed for real time PVC detection. In this research, we use recurrent neural networks with, long short-term memory to detect PVC. Through validating with MIT-BIH arrhythmia database, the detection accuracy of this method is 96%-99%.
ER  - 


TY  - CONF
TI  - Evaluation of three machine learning algorithms as classifiers of premature ventricular contractions on ECG beats
T2  - 2016 Global Medical Engineering Physics Exchanges/Pan American Health Care Exchanges (GMEPE/PAHCE)
SP  - 1
EP  - 6
AU  - M. M. Casas
AU  - R. L. Avitia
AU  - M. A. Reyna
AU  - A. Cárdenas
PY  - 2016
KW  - Electrocardiography
KW  - Feature extraction
KW  - Artificial neural networks
KW  - Neurons
KW  - Heart rate variability
KW  - Databases
KW  - Classification algorithms
KW  - Electrocardiogram (ECG)
KW  - Premature Ventricular Contraction (PVC)
KW  - Arrhythmia classifier
KW  - Logistic Regression (LG)
KW  - Neural Network (NN)
KW  - Support Vector Machines (SVM)
DO  - 10.1109/GMEPE-PAHCE.2016.7504615
JO  - 2016 Global Medical Engineering Physics Exchanges/Pan American Health Care Exchanges (GMEPE/PAHCE)
IS  - 
SN  - 2327-817X
VO  - 
VL  - 
JA  - 2016 Global Medical Engineering Physics Exchanges/Pan American Health Care Exchanges (GMEPE/PAHCE)
Y1  - 4-9 April 2016
AB  - According to the World Health Organization, cardiovascular diseases (CVD) are the main cause of death worldwide. An estimated 17.5 million people died from CVD in 2012, representing 31% of all global deaths. The electrocardiogram (ECG) is a central tool for the pre-diagnosis of heart diseases. Many advances on ECG arrhythmia classification have been developed in the last century; however, there is still research to identify malignant waveforms on ECG beats. The premature ventricular complexes (PVC) are known to be associated with malignant ventricular arrhythmias and in sudden cardiac death (SCD) cases. Detecting this kind of arrhythmia has been crucial in clinical applications. In this work, we extracted 80 different features from 108,653 ECG classified beats of the MIT-BIH database in order to classify the Normal, PVC and other kind of ECG beats. We evaluated three classifier algorithms based on Machine Learning with different parameters and we got a total of 14 models. We used the F1 score and we compared predictive values as a measured of classifier evaluations. Results show that we could have a F1 scores near to the unit, showing the models are higher than 93% of performance.
ER  - 


TY  - CONF
TI  - A principal component analysis approach to heart rate turbulence assessment in Chagas disease
T2  - 2015 Computing in Cardiology Conference (CinC)
SP  - 681
EP  - 684
AU  - A. C. Alberto
AU  - G. A. Limeira
AU  - J. Nadal
PY  - 2015
KW  - Electrocardiography
KW  - Fibrillation
KW  - Heart
KW  - Lead
KW  - Acceleration
KW  - Diseases
DO  - 10.1109/CIC.2015.7411002
JO  - 2015 Computing in Cardiology Conference (CinC)
IS  - 
SN  - 2325-887X
VO  - 
VL  - 
JA  - 2015 Computing in Cardiology Conference (CinC)
Y1  - 6-9 Sept. 2015
AB  - The analysis of heart rate turbulence (HRT) is a powerful method to estimate the baroreflex from the 24 h Holter ECG signals, by considering that an isolated premature ventricular contraction (PVC) causes an immediate cardiac acceleration followed by a deceleration in normal subjects. This study aims at developing a method for risk stratification of sudden death in chronic Chagas cardiomyopathy, by applying Principal Component Analysis (PCA) to the averaged tachogram segments extracted for HRT analysis. HRT analysis was applied to a database of high resolution ECG from Chagas disease patients, with 10 min signals in three leads, sampled with 16-bit resolution at 1000 Hz. From a set of 115 records that presented premature ventricular contractions (PVC), it was possible to extract at least one valid tachogram for HRT analysis in just 51 signals. The valid segments from each ECG record were taken to compute a coherent mean, used them for measuring the parameters turbulence onset (TO) and turbulence slope (TS). From this dataset, two groups of eight signals were extract, according to the estimated risk of sudden death: high risk (TO ≥ 0 and TS ≤ 2,5 ms/RR interval) and low risk (TO > 0 and TS > 2,5 ms/RR interval). PCA was thus applied to this 16 coherent means of 19 samples to reduce data representation to three principal components (PC), which represented 99.5% of the original variance. Applied to the respective PC scores, a logistic regression allowed the separation of groups with 94% accuracy, 88% sensibility and 100% specificity. As a conclusion, PCA has a potential for baroreflex assessment throughout HRT in Chagas disease, but this method should be validated with a larger sample with long duration ECG.
ER  - 


TY  - CONF
TI  - On implementing an unconventional infant vital signs monitor with passive RFID tags
T2  - 2017 IEEE International Conference on RFID (RFID)
SP  - 47
EP  - 53
AU  - S. A. Vora
AU  - W. M. Mongan
AU  - E. K. Anday
AU  - K. R. Dandekar
AU  - G. Dion
AU  - A. K. Fontecchio
AU  - T. P. Kurzweg
PY  - 2017
KW  - Monitoring
KW  - Biomedical monitoring
KW  - Pediatrics
KW  - RFID tags
KW  - Heart beat
DO  - 10.1109/RFID.2017.7945586
JO  - 2017 IEEE International Conference on RFID (RFID)
IS  - 
SN  - 
VO  - 
VL  - 
JA  - 2017 IEEE International Conference on RFID (RFID)
Y1  - 9-11 May 2017
AB  - Enabling continuous and comfortable monitoring for newborn infants continues to remain a challenge. The circuitry and power required to monitor an infant's vital signs both with wired and wireless implementations are the main obstacles in realizing a seamless wearable infant monitor. In this paper, an unconventional battery-free and wireless infant heart and respiration rate monitor that uses passive RFID technology is proposed. Heart rate information is transmitted by turning an RFID tag on and off based on detection of heart beats and respiration rate is measured by monitoring the change in the received signal strength from the RFID tag due to respiratory activity. The system affords tremendous reduction in hardware and makes an integrated unobtrusive infant monitor possible. Such a monitor can contribute to reducing infant mortality by enabling continuous monitoring of potentially life threatening conditions like apnea and bradycardia.
ER  - 


TY  - CONF
TI  - ECG beat classification using wavelets and SVM
T2  - 2013 IEEE Conference on Information & Communication Technologies
SP  - 815
EP  - 818
AU  - S. Faziludeen
AU  - P. V. Sabiq
PY  - 2013
KW  - Support vector machines
KW  - Electrocardiography
KW  - Feature extraction
KW  - Discrete wavelet transforms
KW  - Wavelet analysis
KW  - Heart rate variability
KW  - ECG beat classification
KW  - Support Vector Machine
KW  - Wavelets
DO  - 10.1109/CICT.2013.6558206
JO  - 2013 IEEE Conference on Information & Communication Technologies
IS  - 
SN  - 
VO  - 
VL  - 
JA  - 2013 IEEE Conference on Information & Communication Technologies
Y1  - 11-12 April 2013
AB  - Electrocardiogram (ECG) is one of the most important noninvasive tools for the diagnosis of cardiac arrhythmia. Automatic beat classification in ECG is a topic of continuing research. In this paper, automatic classification of 3 beat types - normal sinus rhythm, premature ventricular contraction and left bundle branch block is implemented. QRS detection is done using the Pan Tompkins algorithm. Wavelet decomposition using daubechies 4 wavelet is done. 25 features are extracted for each beat from wavelet analysis, namely - mean, variance, standard deviation, minimum and maximum of detail coefficients and of approximation coefficients. 3 RR interval features are also extracted for each beat. Beat classification is implemented by using OAO (One Against One) SVM (Support Vector Machine). 3 SVM's are designed and final grouping is done by maximum voting. Novel method of feature selection is introduced. Feature selection for a particular SVM is done based on the beats to be classified by that SVM. ECG signals are obtained from the open source MIT-BIH cardiac arrhythmia database. 6355 beats (2036 LBB, 3865 N, 454 PVC) are used for testing the implementation. Accuracy of 98.46%, 98.47% and 99.92% are obtained for left bundle branch block, normal and premature ventricular contraction beats respectively.
ER  - 


TY  - CONF
TI  - Detection of sleep apnoea in infants using ECG and oximetry signals
T2  - Computing in Cardiology 2013
SP  - 859
EP  - 862
AU  - G. Cohen
AU  - P. de Chazal
PY  - 2013
KW  - Feature extraction
KW  - Electrocardiography
KW  - Pediatrics
KW  - Abstracts
KW  - Reliability
KW  - Monitoring
KW  - Estimation
DO  - 
JO  - Computing in Cardiology 2013
IS  - 
SN  - 2325-8853
VO  - 
VL  - 
JA  - Computing in Cardiology 2013
Y1  - 22-25 Sept. 2013
AB  - We present a study into the usage of combined nighttime electrocardiogram (ECG) and pulse oximetry recordings to automatically detect sleep apnoea in infants. The study draws upon the polysomnogram recordings found inside the National Collaborative Home Infant Monitoring Evaluation (CHIME) database. Viable ECG data, pulse oximetry data and scored respiratory information was extracted for 288 subjects from this dataset and time-aligned to 30s epochs. Features were extracted from both the ECG and the pulse-oximetry data and were then used alongside the scored respiratory information to train a classification model based on linear discriminants. Performance of the classifier was evaluated using a leave-one-out cross-validation scheme and an accuracy of 82.6% was achieved, with a specificity of 82. 6% and a sensitivity of 58.0%.
ER  - 


TY  - JOUR
TI  - A Resolution Enhancement Technique for Remote Monitoring of the Vital Signs of Multiple Subjects Using a 24 Ghz Bandwidth-Limited FMCW Radar
T2  - IEEE Access
SP  - 1240
EP  - 1248
AU  - H. Lee
AU  - B. -H. Kim
AU  - J. -K. Park
AU  - S. W. Kim
AU  - J. -G. Yook
PY  - 2020
KW  - Signal resolution
KW  - Bandwidth
KW  - Clutter
KW  - Doppler radar
KW  - Sensors
KW  - Frequency modulation
KW  - Signal processing algorithms
KW  - Multiple subjects
KW  - vital signs
KW  - FMCW radar
KW  - range resolution enhancement
KW  - mutual interference rejection
DO  - 10.1109/ACCESS.2019.2961130
JO  - IEEE Access
IS  - 
SN  - 2169-3536
VO  - 8
VL  - 8
JA  - IEEE Access
Y1  - 2020
AB  - This study proposes a novel signal processing method for detecting the vital signs of multiple adjacent subjects using a 24 GHz frequency modulated continuous wave Doppler radar. Radar-based vital signs sensors have attracted significant attention because of their contactless and unobtrusive mode of measurement. However, limited-bandwidth, fixed-beam systems have been restricted to single subjects because a high resolution is required to detect the vital signs of multiple adjacent subjects. As the range resolution is determined by the frequency bandwidth, a novel method is proposed that doubles the effective frequency bandwidth by using a modified waveform. The proposed method can distinguish between two subjects sitting 40 cm apart, overcoming the 60 cm Rayleigh resolution for a frequency bandwidth of 250 MHz. The computational complexity of the proposed method is considerably low when compared with high-resolution algorithms such as the multiple signal classification algorithm. Furthermore, the method easily suppresses stationary clutter by using phase deviation. To validate the performance of the proposed method, experiments were conducted with two subjects lying side by side on a bed. The results indicate the excellent performance, with enhanced range and high detection accuracy. This method has many potential applications, including monitoring infants and sleep apnea patients.
ER  - 


TY  - CONF
TI  - Classification of ventricular premature and ischemic beats in animal electrograms
T2  - 2015 Computing in Cardiology Conference (CinC)
SP  - 1137
EP  - 1140
AU  - M. Ronzhina
AU  - L. Marsanova
AU  - R. Smisek
AU  - V. Olejnickova
AU  - O. Janousek
AU  - P. Vesely
AU  - J. Kolarova
AU  - M. Novakova
AU  - I. Provaznik
PY  - 2015
KW  - Lead
KW  - Support vector machines
KW  - Electrocardiography
KW  - Morphology
KW  - Niobium
KW  - Heart rate variability
KW  - Feature extraction
DO  - 10.1109/CIC.2015.7411116
JO  - 2015 Computing in Cardiology Conference (CinC)
IS  - 
SN  - 2325-887X
VO  - 
VL  - 
JA  - 2015 Computing in Cardiology Conference (CinC)
Y1  - 6-9 Sept. 2015
AB  - Many approaches have been proposed for automatic classification of different pathological events in ECG signals. Present study is focused on analysis and classification of non-ischemic, moderate and severe ischemic, and VPB segments in data obtained in rabbit isolated hearts. It is shown, that use of low number of morphological parameters calculated from electrograms combined with even simple classification method allows achieving of accurate results (with overall accuracy up to 0.99) for four types of the segments.
ER  - 


TY  - CONF
TI  - Radial basis function neural network for prediction of cardiac arrhythmias based on heart rate time series
T2  - 2016 IEEE First International Conference on Control, Measurement and Instrumentation (CMI)
SP  - 454
EP  - 458
AU  - J. P. Kelwade
AU  - S. S. Salankar
PY  - 2016
KW  - Time series analysis
KW  - Electrocardiography
KW  - Heart rate variability
KW  - Feature extraction
KW  - Artificial neural networks
KW  - Heart Rate Variability
KW  - Radial basis function neural network
KW  - cardiac arrhythmia
DO  - 10.1109/CMI.2016.7413789
JO  - 2016 IEEE First International Conference on Control, Measurement and Instrumentation (CMI)
IS  - 
SN  - 
VO  - 
VL  - 
JA  - 2016 IEEE First International Conference on Control, Measurement and Instrumentation (CMI)
Y1  - 8-10 Jan. 2016
AB  - This paper proposes the system to predict eight cardiac arrhythmias using the radial basis function neural network (RBFN). In our study of neural network for heart rate time series, the prediction of Left bundle branch block (LBBB), Atrial fibrillation (AFIB), Normal Sinus Rhythm (NSR), Right bundle branch block (RBBB), Sinus bradycardia (SBR), Atrial flutter (AFL), Premature Ventricular Contraction (PVC), and Second degree block (BII) is done using proposed algorithm. The heart rate time series are obtained from MIT-BIH arrhythmia database. The linear and nonlinear features are detected from heart rate time series of each arrhythmia. The 70% of each datasets of features are used to train RBFN and remaining 30% of the datasets of features are used to predict eight cardiac diseases. This approach gives overall prediction accuracy of 96.33% as compared to the methods reported in existing literature.
ER  - 


TY  - CONF
TI  - Intrauterine Growth Restriction Induced ECG Morphological Differences Measured in Adulthood
T2  - 2018 Computing in Cardiology Conference (CinC)
SP  - 1
EP  - 4
AU  - N. Ortigosa
AU  - M. Rodriguez-Lopez
AU  - R. Bailón
AU  - A. Sepulveda-Martinez
AU  - E. Gratacós
AU  - F. Crispi
AU  - P. Laguna
PY  - 2018
KW  - Electrocardiography
KW  - Heart
KW  - Diseases
KW  - Morphology
KW  - Europe
KW  - Pediatrics
KW  - Hospitals
DO  - 10.22489/CinC.2018.302
JO  - 2018 Computing in Cardiology Conference (CinC)
IS  - 
SN  - 2325-887X
VO  - 45
VL  - 45
JA  - 2018 Computing in Cardiology Conference (CinC)
Y1  - 23-26 Sept. 2018
AB  - Numerous studies associate intrauterine growth restriction (IUGR) and premature birth with higher risk for cardiovascular diseases throughout adulthood. This study aims to describe changes at the surface ECG and observe if the results corroborate those correspondences found in previous studies of pre-adolescents who were born with low birthweight. 87 adults conformed the study population. There were 2 subgroups to study: term birth with adequate weight for gestational age (control group, 33 subjects), and those who had IUGR at birth (54 subjects). Once QRS and T-wave loops were obtained from the averaged vectorcardiogram, the angle between the depolarization and repolarization dominant vectors in the three-dimensional space and the absolute and relative angles between the dominant vectors and the three orthogonal planes were studied. The angle between the dominant vectors of the QRS loop and the T-wave loop in the XY-plane (i.e. the frontal plane) showed statistically significant larger values for controls (13.49±13.65) than for adults who were born with IUGR (9.26±8.47). This narrowing can be hypothesised to be a biomarker for IUGR cardiovascular risk. The results are in accordance with those obtained for pre-adolescent subjects who were preterm, further supporting the findings.
ER  - 


TY  - CONF
TI  - Choosing parameters for the analysis of synchronization of the autonomic regulatory contours of blood circulation in newborns
T2  - 2019 3rd School on Dynamics of Complex Networks and their Application in Intellectual Robotics (DCNAIR)
SP  - 163
EP  - 165
AU  - V. V. Skazkina
AU  - E. N. Mureeva
AU  - A. S. Karavaev
AU  - A. R. Kiselev
AU  - E. I. Borovkova
AU  - V. I. Gridnev
AU  - V. A. Shvartz
AU  - O. S. Panina
AU  - Y. M. Ishbulatov
AU  - Y. V. Popova
PY  - 2019
KW  - Pediatrics
KW  - Synchronization
KW  - Blood
KW  - Information technology
KW  - Biomedical engineering
KW  - Heart rate
KW  - Resonant frequency
KW  - autonomic regulatory system
KW  - blood circulation
KW  - newborns
DO  - 10.1109/DCNAIR.2019.8875532
JO  - 2019 3rd School on Dynamics of Complex Networks and their Application in Intellectual Robotics (DCNAIR)
IS  - 
SN  - 
VO  - 
VL  - 
JA  - 2019 3rd School on Dynamics of Complex Networks and their Application in Intellectual Robotics (DCNAIR)
Y1  - 9-11 Sept. 2019
AB  - In this paper, we studied the features of the autonomic regulatory system of the heart rate and the tone of the arteries in newborns. During the experiment, we obtained 15 records of synchronous electrocardiograms and photoplethysmograms of newborns. A spectral analysis was conducted, the results of which revealed a number of features, including the presence of an LF peak at a lower frequency than is common in adult subjects. Based on these results, we have chosen new parameters to assess the degree of synchronization of the autonomic regulatory contours of the blood circulation in newborns, which contribute to the greater significance of the results.
ER  - 


TY  - CONF
TI  - Neonatal Face Tracking for Non-Contact Continuous Patient Monitoring
T2  - 2020 IEEE International Symposium on Medical Measurements and Applications (MeMeA)
SP  - 1
EP  - 6
AU  - Y. S. Dosso
AU  - S. Aziz
AU  - S. Nizami
AU  - K. Greenwood
AU  - J. Harrold
AU  - J. R. Green
PY  - 2020
KW  - Heart rate
KW  - Pediatrics
KW  - Patient monitoring
KW  - Forehead
KW  - Tracking
KW  - Skin
KW  - Robustness
KW  - face tracking
KW  - NICU
KW  - continuous neonatal patient monitoring
KW  - non-contact and unobtrusive sensing
KW  - region-of- interest tracking
DO  - 10.1109/MeMeA49120.2020.9137300
JO  - 2020 IEEE International Symposium on Medical Measurements and Applications (MeMeA)
IS  - 
SN  - 
VO  - 
VL  - 
JA  - 2020 IEEE International Symposium on Medical Measurements and Applications (MeMeA)
Y1  - 1 June-1 July 2020
AB  - Noncontact video-based patient monitoring promises several advantages over wearable sensors, particularly for patients in the NICU who have fragile skin. However, such approaches often require definition of a region-of-interest (ROI), such as the patient’s forehead. For example, a number of neonatal monitoring studies have estimated heart rate and respiration from video by first manually cropping the face of the patient before performing analyses within that region. Relying on a static ROI can fail due to patient motion or during clinical interventions, thereby demanding additional manual ROI selection over the course of the monitoring period. Widely used face detection algorithms tend to fail in a neonatal context. We therefore propose a semi-automated method where the ROI is automatically and repeatedly reinitialized to ensure robustness of the ROI for continuous monitoring. Factors such as the displacement of the patient and the change in patient poses are addressed using multiple computer vision techniques before selecting a comprehensive method for ROI tracking. Results were obtained from three patients admitted at the NICU using 20-minute videos including periods of rest, motion, and occlusion events. Compared to a static ROI, the proposed method achieves significantly improved tracking of the patient’s face, as demonstrated by an area under the curve > 0.63 across all patients.
ER  - 


TY  - CONF
TI  - Context-aware cardiac monitoring for early detection of heart diseases
T2  - Computing in Cardiology 2013
SP  - 277
EP  - 280
AU  - A. Forkan
AU  - I. Khalil
AU  - Z. Tari
PY  - 2013
KW  - Electrocardiography
KW  - Heart
KW  - Monitoring
KW  - Diseases
KW  - Context
KW  - Detectors
KW  - Alcoholic beverages
DO  - 
JO  - Computing in Cardiology 2013
IS  - 
SN  - 2325-8853
VO  - 
VL  - 
JA  - Computing in Cardiology 2013
Y1  - 22-25 Sept. 2013
AB  - The aim of this paper is to propose a scalable context-aware framework for early detection of several cardiovascular diseases by continuous monitoring using smart sensors and utilizing the strength of cloud computing. By constant sampling of ECG signal, vital signs, and activities our system detects possible symptoms of heart disease and alerts user by delivering context-aware service using flexible output modalities. A non-context-aware system that makes a decision based only on abnormal ECG signal can generate false alerts at high rate. Our proposed solution aims to reduce that rate by bringing different contexts in decision making process. As a proof of concept, we developed a simulated prototype to detect long term health risk of Premature Atrial Contraction (PAC), a common form of cardiac arrhythmia. The system can classify ECG signals as PAC using appropriate feature selection and learning algorithm. By tracking the stored context history and personal profile in the cloud database, our system detects smoking habit, alcohol consumption, caffeine intake of the user. It can also detect activities like stress, hypertension, and anxiety using different physiological parameters of the user and capable of sending situational warning notifications. Thus, this model can be a new mechanism for heart disease detection.
ER  - 


TY  - CONF
TI  - Detection of supraventricular and ventricular ectopic beats using a single lead ECG
T2  - 2013 35th Annual International Conference of the IEEE Engineering in Medicine and Biology Society (EMBC)
SP  - 45
EP  - 48
AU  - P. de Chazal
PY  - 2013
KW  - Electrocardiography
KW  - Heart beat
KW  - Morphology
KW  - Feature extraction
KW  - Heart rate variability
KW  - Databases
KW  - Pregnancy
DO  - 10.1109/EMBC.2013.6609433
JO  - 2013 35th Annual International Conference of the IEEE Engineering in Medicine and Biology Society (EMBC)
IS  - 
SN  - 1558-4615
VO  - 
VL  - 
JA  - 2013 35th Annual International Conference of the IEEE Engineering in Medicine and Biology Society (EMBC)
Y1  - 3-7 July 2013
AB  - Two simple algorithms for supraventricular (SVEB) and ventricular ectopic beat (VEB) detection using the electrocardiogram (ECG) are presented. Both algorithms use time-domain features and a linear classifier. The first algorithm requires QRS detection only and the second algorithm requires P, QRS and T wave segmentation. Data was obtained from the 44 non-pacemaker recordings of the MIT-BIH arrhythmia database and contained approximately 100,000 beats. Performance assessment of the best system resulted in an accuracy of 94.4% when discriminating SVEB from non-SVEBs and 97.8% in discriminating VEB from non-VEBs.
ER  - 


TY  - CONF
TI  - Improving care model for congenital heart diseases in paediatric patients using home telemonitoring of vital signs via biomedical sensors
T2  - 2020 IEEE International Symposium on Medical Measurements and Applications (MeMeA)
SP  - 1
EP  - 6
AU  - M. Donati
AU  - S. Panicacci
AU  - L. Fanucci
AU  - S. Saponara
AU  - L. Ait-Ali
AU  - S. Dalmiani
AU  - P. Festa
AU  - F. Mastorci
AU  - A. Pingitore
AU  - W. Pennè
AU  - A. Celli
PY  - 2020
KW  - Temperature sensors
KW  - Temperature measurement
KW  - Pediatrics
KW  - Hospitals
KW  - Telemedicine
KW  - Psychology
KW  - Biosensors
KW  - Paediatric congenital heart disease
KW  - Telemedicine
KW  - Biomedical sensor
KW  - Psychological questionnaires
DO  - 10.1109/MeMeA49120.2020.9137163
JO  - 2020 IEEE International Symposium on Medical Measurements and Applications (MeMeA)
IS  - 
SN  - 
VO  - 
VL  - 
JA  - 2020 IEEE International Symposium on Medical Measurements and Applications (MeMeA)
Y1  - 1 June-1 July 2020
AB  - About 1% of newborns have congenital heart disease at birth. This generally does not imply death, but it leads to multiple hospitalizations and outpatient visits. In addition, it results in a negative impact on quality of life for the children themselves and for their families. Telemedicine platforms can be employed in this field, to reduce the number of hospital admissions and check-ups and to improve the communication between parents/caregivers and the hospital staff. The aim of the AIR CARDIO project is to evaluate the impact, efficiency and effectiveness of a home telemonitoring system for children with congenital heart disease. The vital signs (i.e. ECG, heart rate, body temperature, body weight and oxygen saturation) are collected by some biomedical sensors and sent to a smart-hub. The smart-hub proceeds then to the synchronization with the e-Health care center, enabling the doctors to evaluate the patient’s parameters. Some questionnaires are also provided to parents/caregivers through the application, for the evaluation of the effects of the system on quality of life. In the clinical trial, which lasts 12 months, 45 patients are recruited from the U.O.C. Paediatric and Adult Congenital Cardiology - Monasterio Foundation. Preliminary results highlight suitability of the sensors selected for children and good usability of the smart-hub technology.
ER  - 


TY  - CONF
TI  - Big data and artificial intelligence in healthcare: Ethical and social implications of neonatology
T2  - 2021 IEEE International Symposium on Technology and Society (ISTAS)
SP  - 1
EP  - 1
AU  - C. McGregor
AU  - C. Dewey
AU  - R. Luan
PY  - 2021
KW  - Artificial intelligence
KW  - Ethics
KW  - Big Data
KW  - Pediatrics
KW  - Medical services
KW  - Neonatology
KW  - Real-time systems
KW  - Neonatology
KW  - sepsis
KW  - artificial intelligence
KW  - big data
KW  - AI bias
DO  - 10.1109/ISTAS52410.2021.9629162
JO  - 2021 IEEE International Symposium on Technology and Society (ISTAS)
IS  - 
SN  - 2158-3412
VO  - 
VL  - 
JA  - 2021 IEEE International Symposium on Technology and Society (ISTAS)
Y1  - 28-31 Oct. 2021
AB  - Summary form only given, as follows. The complete presentation was not made available for publication as part of the conference proceedings. High-speed physiological data are proving to be one of the most untapped resources in healthcare today. Many medical devices produce data streams at frequencies of a reading a second or faster making the effective use of that data a Big Data challenge. A growing body of research studies are demonstrating common physiological patterns for a range of medical conditions at earlier stages in the condition progression paving the way for new artificial intelligence and machine learning based approaches that could also be more reliable. There is great potential for real-time assessment of this physiological data to improve patient outcomes and to do so on an individualized personalized level. Systemic use of Big Data and AI in Healthcare present many ethics and social implications. This keynote will demonstrate how Big Data and AI can be used systemically for new approaches in research and clinical care for differential diagnosis and condition management. Ethical and social implications will be considered within the context of the application of these approaches in neonatology.
ER  - 


TY  - CONF
TI  - Design of a low cost equipment that may limit Sudden Infant Death Syndrome
T2  - 2017 Fourth International Conference on Advances in Biomedical Engineering (ICABME)
SP  - 1
EP  - 4
AU  - R. Abi Zeid Daou
AU  - F. Maalouf
AU  - C. Geagea
AU  - A. Hayek
AU  - J. Boercsoek
PY  - 2017
KW  - Pediatrics
KW  - Temperature sensors
KW  - Monitoring
KW  - Temperature measurement
KW  - Cameras
KW  - Heart rate
KW  - Sudden Infant Death Syndrome
KW  - Vital signs
KW  - mobile application
KW  - alarm system
KW  - monitoring
DO  - 10.1109/ICABME.2017.8167562
JO  - 2017 Fourth International Conference on Advances in Biomedical Engineering (ICABME)
IS  - 
SN  - 2377-5696
VO  - 
VL  - 
JA  - 2017 Fourth International Conference on Advances in Biomedical Engineering (ICABME)
Y1  - 19-21 Oct. 2017
AB  - This paper deals with the Sudden Infant Death Syndrome (SIDS) problem. The main objective is to limit it by controlling the main reasons that may lead to it. Sudden infant death syndrome is the death without specific reason of a healthy newborn, usually during sleep. Although the causes are unknown, SIDS may be related to abnormalities in the infant's brain that controls breathing and arousal from sleep. Researchers have identified several measures that increase the risk on their babies. Thus, this paper proposes a low cost system that may help in monitoring the baby vital signs responsible for the SIDS and sending notifications to parents when abnormalities are encountered. The system is based on a microcontroller that regroups all sensors' outputs and a mobile application that displays these values, controls the video coming from a camera and send notifications in case of abnormal signals. The system was tested over 10 newborns (between 1 month and 2 years) over 3 weeks and the alarms were going well.
ER  - 


TY  - JOUR
TI  - Identification of Hypoxia-Ischemia by Chemometrics Considering Systemic Changes of Physiology
T2  - IEEE Journal of Biomedical and Health Informatics
SP  - 2814
EP  - 2821
AU  - H. Lafuente
AU  - I. Olaetxea
AU  - A. Valero
AU  - F. J. &#x00C1;lvarez
AU  - A. Izeta
AU  - I. Jaunarena
AU  - A. Seifert
PY  - 2022
KW  - Blood
KW  - Asphyxia
KW  - Pediatrics
KW  - Biomedical monitoring
KW  - Physiology
KW  - Classification algorithms
KW  - Correlation
KW  - Perinatal asphyxia
KW  - hypoxia-ischemia
KW  - pH
KW  - lactate
KW  - machine learning
DO  - 10.1109/JBHI.2022.3142190
JO  - IEEE Journal of Biomedical and Health Informatics
IS  - 6
SN  - 2168-2208
VO  - 26
VL  - 26
JA  - IEEE Journal of Biomedical and Health Informatics
Y1  - June 2022
AB  - Perinatal asphyxia represents a major medical disorder and is related to around a fourth of all neonatal deaths worldwide. Specific thresholds for lactate or pH levels define the gold standard for detecting hypoxic-ischemic events as physiological abnormalities. In contrast to current gold standard, we analyze the systemic picture, represented by the whole set of biochemical parameters from blood gas analysis, by multiparametric machine learning algorithms. In a swine model with 22 objects, we investigate the impact of neonatal hypoxic-ischemic encephalopathy on 18 individual physiological parameters. In a first approach, we study the statistical significance of individual parameters by univariate analysis methods. In a second approach, we take the most relevant parameters as input for the development of predictive models by different hybrid and non-hybrid classification algorithms. The predictive power of our multiparametric models outperforms by far the limited performance of pH and lactate as reliable indicators, despite strong correlation with hypoxic-ischemic events. We have been able to detect hypoxic-ischemic events even one hour after the episode, with accuracies close to 100&#x0025; in contrast to pH or lactate-based diagnosis with 62&#x0025; and 78&#x0025;, respectively. By all machine learning algorithms, lactate is recognized as the main contributor due to its longer-term evidence of hypoxia-ischemia episodes. However, substantial improvement of the diagnosis is achieved by predictions based on a systemic picture of different physiological parameters. Our results prove the potential applicability of our method as a support tool for decision-making that will allow obstetricians to identify hypoxic-ischemic episodes more accurately during labor.
ER  - 
