# Supplementary material for: Exploring Computational Techniques in Preprocessing Neonatal Physiological Signals for Detecting Adverse Outcomes: Scoping Review
Source: Interact J Med Res. 2024 Aug 20;13:e46946. doi: 10.2196/46946 (PMC11372324; doi:10.2196/46946)
Supplement: Multimedia Appendix 2 [file ijmr_v13i1e46946_app2.zip › Bibliography/IEEE/IEEE Xplore Citation Download 2022.08.22.03.14.53.ris]

TY  - JOUR
TI  - Noninvasive Measurement of Heart Rate and Respiratory Rate for Perioperative Infants
T2  - Journal of Lightwave Technology
SP  - 2807
EP  - 2814
AU  - Y. Zhang
AU  - Z. Chen
AU  - H. I. Hee
PY  - 2019
KW  - Biomedical optical imaging
KW  - Optical sensors
KW  - Pediatrics
KW  - Monitoring
KW  - Optical interferometry
KW  - Optical fibers
KW  - Adaptive optics
KW  - Heart rate (HR)
KW  - microbend optical fiber
KW  - perioperative infant monitoring
KW  - respiratory rate (RR)
DO  - 10.1109/JLT.2018.2883413
JO  - Journal of Lightwave Technology
IS  - 11
SN  - 1558-2213
VO  - 37
VL  - 37
JA  - Journal of Lightwave Technology
Y1  - 1 June1, 2019
AB  - A novel fiber optic sensor is designed with mesh microbenders for simultaneous perioperative measurement of heart rate (HR) and respiratory rate (RR) for infants. The feasibility of the mesh microbend fiber sensor was evaluated in ten infants, ranging from 1 to 12 months in a prospective cross-sectional observational study with the sensor placed under the subjects in the perioperative period. All the study subjects received standard intraoperative physiological monitoring of their vital signs. The high order harmonic sensing signals associated with other filtering methods are used for the removal of motion noise. The study results displayed good agreement in the measurement of HR and RR between the proposed microbend fiber sensor and the current standard physiological monitoring used in medical settings.
ER  - 


TY  - CONF
TI  - CEA: Clinical Event Annotator mHealth Application for Real-time Patient Monitoring
T2  - 2018 40th Annual International Conference of the IEEE Engineering in Medicine and Biology Society (EMBC)
SP  - 2921
EP  - 2924
AU  - S. Nizami
AU  - A. Basharat
AU  - A. Shoukat
AU  - U. Hameed
AU  - S. A. Raza
AU  - A. Bekele
AU  - R. Giffen
AU  - J. R. Green
PY  - 2018
KW  - Biomedical monitoring
KW  - Patient monitoring
KW  - Real-time systems
KW  - Pediatrics
KW  - Synchronization
KW  - Streaming media
KW  - computers and information processing
KW  - mobile applications
KW  - data acquisition
KW  - user-generated content
KW  - data collection
KW  - prototypes
KW  - medical information systems
KW  - patient monitoring
KW  - database systems
KW  - query processing
KW  - pressure sensors
KW  - motion artifacts
KW  - biomedical engineering
DO  - 10.1109/EMBC.2018.8512898
JO  - 2018 40th Annual International Conference of the IEEE Engineering in Medicine and Biology Society (EMBC)
IS  - 
SN  - 1558-4615
VO  - 
VL  - 
JA  - 2018 40th Annual International Conference of the IEEE Engineering in Medicine and Biology Society (EMBC)
Y1  - 18-21 July 2018
AB  - This research develops a novel dynamic mobile health (mHealth) application (app), called the Clinical Event Annotator (CEA). The CEA comprises of a native Android tablet app and an administrative web app. The native app is used at the patient bedside to manually annotate clinical events in real-time. Event types include patient monitor alarms, routine care, clinical interventions, and patient movements. The app can be dynamically updated with user-defined customized events. The web app generates reports of the annotation sessions. The CEA app is developed to support a clinical study that explores the use of pressure-sensitive mats (PSM) in the neonatal intensive care unit (NICU) to detect the respiratory rate (RR), heart rate (HR), and movement of critically ill neonatal patients. High-fidelity CEA app annotations are synced with a backend database that enables integration and synchronization with independently acquired patient monitoring data, such as RR, HR, and contact pressure data from the PSM. The gold standard CEA annotations serve the purpose of retrospectively training machine learning algorithms for clinical event detection. Preliminary test results from use of the app in the clinical study are presented. Development of the CEA app is a unique and novel contribution that addresses the well-known problem of manually annotating physiologic data streams to support clinical data mining applications.
ER  - 


TY  - CONF
TI  - A study of short cessations and temporal dynamics of breathing in preterm infants
T2  - 2018 3rd Biennial South African Biomedical Engineering Conference (SAIBMEC)
SP  - 1
EP  - 4
AU  - M. Bester
AU  - D. van den Heever
AU  - R. Joshi
AU  - K. Dellimore
PY  - 2018
KW  - Pediatrics
KW  - Heuristic algorithms
KW  - Monitoring
KW  - Classification algorithms
KW  - Visualization
KW  - Detection algorithms
KW  - Electrocardiography
DO  - 10.1109/SAIBMEC.2018.8363174
JO  - 2018 3rd Biennial South African Biomedical Engineering Conference (SAIBMEC)
IS  - 
SN  - 
VO  - 
VL  - 
JA  - 2018 3rd Biennial South African Biomedical Engineering Conference (SAIBMEC)
Y1  - 4-6 April 2018
AB  - The current clinical definition of Apnea of Prematurity (AOP) in infants is cessations of breathing exceeding 20 s, or at least 10 s accompanied by bradycardia under 100 beats per minute (bpm) or desaturation below 80%. AOP has a negative effect on infant health as it can increase the risk of hypoxemia, hypoglycaemia, neurological injury and sepsis. However, the detrimental effects of AOP are poorly understood, in large part because apneas are difficult to monitor owing to limitations in the current modalities for monitoring respiration. This study investigates the respiratory dynamics of preterm infants by implementing, with modifications, a pre-existing breathing cessation-detection algorithm. Unlike other studies, we also analyze short cessations in breathing (2-5 s), so as to better quantify respiratory dynamics, temporally track respiratory stability and to investigate whether short cessations in breathing are related to apnea. We found that isolated 2-5 s cessations have a significant impact on the total time of breathing cessation, increasing it from 3.0% to 4.3%. Furthermore, short cessations in breathing are positively correlated to apnea. Finally, there are multiple periodic increases in cessations of breathing within a day.
ER  - 


TY  - CONF
TI  - Synchronization of Radiography for Newborns Heart Study Using Electrocardiogram Analysis
T2  - 2020 IEEE Conference of Russian Young Researchers in Electrical and Electronic Engineering (EIConRus)
SP  - 1595
EP  - 1598
AU  - V. A. Simon
AU  - A. A. Uhov
AU  - D. K. Kostrin
AU  - V. A. Gerasimov
AU  - L. M. Selivanov
PY  - 2020
KW  - Electrocardiography
KW  - X-ray imaging
KW  - Synchronization
KW  - Pediatrics
KW  - Adaptive filters
KW  - Diagnostic radiography
KW  - Neonatology
KW  - derivative
KW  - diastole
KW  - digital filter
KW  - electrocardiogram
KW  - moving average
KW  - neonatology
KW  - synchronization
KW  - x-ray machine
DO  - 10.1109/EIConRus49466.2020.9039216
JO  - 2020 IEEE Conference of Russian Young Researchers in Electrical and Electronic Engineering (EIConRus)
IS  - 
SN  - 2376-6565
VO  - 
VL  - 
JA  - 2020 IEEE Conference of Russian Young Researchers in Electrical and Electronic Engineering (EIConRus)
Y1  - 27-30 Jan. 2020
AB  - The paper considers the possibility of using electrocardiogram analysis to synchronize the X-ray examination of the heart of newborns. The determination of the moment of the diastolic phase on the electrocardiogram allows radiography to be performed at a time when the patient's heart is at rest, which can significantly improve the quality of X-ray images. The paper presents the method of diastolic phase recognition on the electrocardiogram and the synchronization algorithm.
ER  - 


TY  - CONF
TI  - A new PVC/SPB detection method: Based on analytical spectra technique
T2  - 2016 International Conference on Bioinformatics and Systems Biology (BSB)
SP  - 1
EP  - 4
AU  - V. E. Antsiperov
AU  - A. S. Bugaev
AU  - I. V. Zabrosaev
PY  - 2016
KW  - Rhythm
KW  - Estimation
KW  - Electrocardiography
KW  - Algorithm design and analysis
KW  - Testing
KW  - Heart beat
KW  - biomedical signals processing
KW  - ECG analysis
KW  - premature beats detection
KW  - computer aided diagnosis
KW  - analytical spectra
DO  - 10.1109/BSB.2016.7552150
JO  - 2016 International Conference on Bioinformatics and Systems Biology (BSB)
IS  - 
SN  - 
VO  - 
VL  - 
JA  - 2016 International Conference on Bioinformatics and Systems Biology (BSB)
Y1  - 4-6 March 2016
AB  - The report is devoted to research and development of new ECG processing methods, based on Multiscale Correlation Analysis approach, in particular, the development of new PVC (premature ventricular complexes) and SPB (supraventricular premature beats) detection method. It is shown that in case of ECG, where a signal has a form of repeated wave pulses, the instruments previously developed by the authors and called the analytical spectra technique are highly effective. Computational algorithm based on this technique accurately estimates the heart rate. Heart rate estimation allows for building premature beats detection algorithm. The report provides first results received in this direction. The results of PVC/SPB detection for long ECG recordings from standard MIT-BIH NSRDB and SADB are briefly summarized in the appropriate section and shortly characterized in the conclusions.
ER  - 


TY  - CONF
TI  - Development of respiratory function monitor for neonates
T2  - 2017 39th Annual International Conference of the IEEE Engineering in Medicine and Biology Society (EMBC)
SP  - 3719
EP  - 3722
AU  - F. Takatori
AU  - S. Inoue
AU  - S. Togo
AU  - S. Yamamori
PY  - 2017
KW  - Pediatrics
KW  - Lungs
KW  - Ventilation
KW  - Monitoring
KW  - Face
KW  - Real-time systems
KW  - Medical services
DO  - 10.1109/EMBC.2017.8037665
JO  - 2017 39th Annual International Conference of the IEEE Engineering in Medicine and Biology Society (EMBC)
IS  - 
SN  - 1558-4615
VO  - 
VL  - 
JA  - 2017 39th Annual International Conference of the IEEE Engineering in Medicine and Biology Society (EMBC)
Y1  - 11-15 July 2017
AB  - Approximately, 10 million babies do not breathe immediately at birth and some of them require positive pressure ventilation. However, inappropriate and excessive tidal volume delivery could lead to lung injury in neonatal patients. We developed a respiratory function monitor which can monitor mask leak, expiratory tidal volume, respiratory rate, peak inspiratory pressure, and end-tidal CO2 on a real-time basis. A neonatal flow sensor was specially designed and was integrated with a small mainstream capnometer, cap-ONE. Usability was enhanced by using a tablet for the display of the monitored parameters. The basic performance evaluation using a neonatal training test lung shows that the respiratory function monitor effectively detects mask leak. The system may help healthcare providers to efficiently support neonatal patients start breathing.
ER  - 


TY  - CONF
TI  - Arrhythmia Supraventricular Premature Beat Detection in Electrocardiography Signal using Deep Gated Recurrent Model
T2  - SoutheastCon 2021
SP  - 1
EP  - 7
AU  - N. Elsayed
AU  - Z. S. Zaghloul
AU  - C. Li
PY  - 2021
KW  - Heart
KW  - Electrocardiography
KW  - Logic gates
KW  - Hardware
KW  - Diseases
KW  - Gated Recurrent Unit (GRU)
KW  - classification
KW  - Supraventricular premature beat
KW  - detection
KW  - multivariate
DO  - 10.1109/SoutheastCon45413.2021.9401815
JO  - SoutheastCon 2021
IS  - 
SN  - 1558-058X
VO  - 
VL  - 
JA  - SoutheastCon 2021
Y1  - 10-13 March 2021
AB  - Heart diseases are mainly diagnosed by the electrocardiogram (ECG) or (EKG), a mechanism of recording the heart's electrical signals. Correct detection of ECG signals behavior helps diagnose heart diseases and assist the cardiologists in determining the correct treatment for the patient. This paper proposed a novel enhanced Deep Gated Recurrent (eDGRU) based model for heart supraventricular premature beat detection in a multivariate ECG signal. The proposed model achieved a high detection accuracy using a small implementation budget. Furthermore, it could be easily implemented on portable hardware devices.
ER  - 


TY  - CONF
TI  - Physical Model-based Study on Non-Contact Electrocardiogram Measurement of Low Birth Weight Infants in Incubators through a Cloth
T2  - 2021 13th Biomedical Engineering International Conference (BMEiCON)
SP  - 1
EP  - 5
AU  - T. Aihara
AU  - A. Ueno
PY  - 2021
KW  - Weight measurement
KW  - Electrodes
KW  - Interference suppression
KW  - Pediatrics
KW  - Biological system modeling
KW  - Biomedical measurement
KW  - Gain measurement
KW  - capacitive electrocardiogram
KW  - low birth weight infant
KW  - mock-up model
KW  - incubator
KW  - analog front end
KW  - common-mode interference suppression
DO  - 10.1109/BMEiCON53485.2021.9745228
JO  - 2021 13th Biomedical Engineering International Conference (BMEiCON)
IS  - 
SN  - 2334-3052
VO  - 
VL  - 
JA  - 2021 13th Biomedical Engineering International Conference (BMEiCON)
Y1  - 19-21 Nov. 2021
AB  - In the measurements of low birth weight infants, some non-body-worn electrodes or sensors are preferred because their attachment can lead to sudden change in the condition of the infants. The authors of this paper measured and compared the capacitive electrocardiogram signals from a mock-up infant model with a low birth weight through a cotton towel using a sheeting electrode with a driven shield and an old and a new type of analog front ends (AFEs). By reducing the total gain of the measurement system from 40 to 20 dB and replacing the earlier AFE with a new one, ECG waveforms that involved P, R, and T waves were observed from the 1600-g mock-up model. Repetitive R waves were also observed from the 700-g mock-up model under the same system.
ER  - 


TY  - CONF
TI  - Classifying Normal Sinus Rhythm and Cardiac Arrhythmias in ECG Signals Using Statistical Features in Temporal Domain
T2  - 2015 9th Asia Modelling Symposium (AMS)
SP  - 28
EP  - 31
AU  - M. M. Butt
AU  - M. U. Akram
AU  - S. A. Khan
PY  - 2015
KW  - Electrocardiography
KW  - Rhythm
KW  - Databases
KW  - Feature extraction
KW  - Support vector machines
KW  - Computers
KW  - Classification algorithms
KW  - ECG
KW  - arrhythmias
KW  - features
KW  - statistical
KW  - cardiac rhythm
KW  - normal sinus rhythm
KW  - SVM
KW  - fiducial
KW  - ventricular
DO  - 10.1109/AMS.2015.14
JO  - 2015 9th Asia Modelling Symposium (AMS)
IS  - 
SN  - 2376-1172
VO  - 
VL  - 
JA  - 2015 9th Asia Modelling Symposium (AMS)
Y1  - 7-9 Sept. 2015
AB  - Any morphological abnormality or atypical group of conditions in a cardiac rhythm indicates a typical class of arrhythmias. ECG plays a vital role in diagnosis of many such cardiac disorders. Some arrhythmias including ventricular fibrillation and premature ventricular contraction can be fatal if not dealt on time. Clinical analysis of ECGs by physicians may result into an inaccurate as well as a time-consuming analysis of a critically serious arrhythmia patient mostly involving measuring the ECG statistics from calipers. Considering the importance of morphological shapes and statistics of ECG signals in arrhythmia diagnosis, these features are input to a dedicated system which act as key markers to categorize various arrhythmias automatically. This paper highlights the development of an algorithm for classifying 15 different cardiac arrhythmias using a novel statistical feature set of ECG signals in time domain. Rhythm annotations from the bench mark MIT-BIH Cardiac Arrhythmia database have been used to organize the data as rhythms. The proposed method has been simulated and tested in MATLAB and results have been discussed in detail.
ER  - 


TY  - CONF
TI  - Feature selection using genetic algorithms for premature ventricular contraction classification
T2  - 2015 9th International Conference on Electrical and Electronics Engineering (ELECO)
SP  - 1229
EP  - 1232
AU  - Y. Kaya
AU  - H. Pehlivan
PY  - 2015
KW  - Electrocardiography
KW  - Genetic algorithms
KW  - Databases
KW  - Heart rate variability
KW  - Time series analysis
KW  - Artificial neural networks
KW  - Support vector machines
DO  - 10.1109/ELECO.2015.7394628
JO  - 2015 9th International Conference on Electrical and Electronics Engineering (ELECO)
IS  - 
SN  - 
VO  - 
VL  - 
JA  - 2015 9th International Conference on Electrical and Electronics Engineering (ELECO)
Y1  - 26-28 Nov. 2015
AB  - Cardiac arrhythmia is one of the most important indicators of heart disease. Premature ventricular contractions (PVCs) are a common form of cardiac arrhythmia caused by ectopic heartbeats. The detection of PVCs by means of ECG (electrocardiogram) signals is important for the prediction of possible heart failure. This study focuses on the classification of PVC heartbeats from ECG signals and, in particular, on the performance evaluation of selected features using genetic algorithms (GA) to the classification of PVC arrhythmia. The objective of this study is to apply GA as a feature selection method to select the best feature subset from 200 time series features and to integrate these best features to recognize PVC forms. Neural networks, support vector machines and k-nearest neighbour classification algorithms were used. Findings were expressed in terms of accuracy, sensitivity, and specificity for the MIT-BIH Arrhythmia Database. The results showed that the proposed model achieved higher accuracy rates than those of other works on this topic.
ER  - 


TY  - CONF
TI  - Measurement of force applied by infant tongue to the nipple during sucking and investigation of the mechanism of tongue movement
T2  - 2016 38th Annual International Conference of the IEEE Engineering in Medicine and Biology Society (EMBC)
SP  - 2042
EP  - 2045
AU  - E. Nishi
AU  - Y. Nagamatsu
AU  - T. Niikawa
PY  - 2016
KW  - Tongue
KW  - Pediatrics
KW  - Force
KW  - Force measurement
KW  - Force sensors
KW  - Dynamics
DO  - 10.1109/EMBC.2016.7591128
JO  - 2016 38th Annual International Conference of the IEEE Engineering in Medicine and Biology Society (EMBC)
IS  - 
SN  - 1558-4615
VO  - 
VL  - 
JA  - 2016 38th Annual International Conference of the IEEE Engineering in Medicine and Biology Society (EMBC)
Y1  - 16-20 Aug. 2016
AB  - In order to clarify the dynamic mechanisms involved in sucking by infants, we developed an artificial nipple with built-in force sensors and have measured the contact force between the tongue and the artificial nipple in infants including healthy, premature and low birth weight. In this study, we measured the force applied by the tongue on the artificial nipple in 10 healthy infants and in 10 infants who were also tube-fed and investigated the differences in dynamic actions between the two groups to extract factors involved in satisfactory sucking. The results showed that differences in the maximum force applied and in the time to reach the maximum force were found between infants with and without established oral feeding. For an infant to suck satisfactorily, 1) the time for the force to propagate from the tongue tip to the tongue root needs to constitute at least 8 % of the sucking period and 2) the force applied at the tongue tip needs to be at least 50% of the force at the tongue root.
ER  - 


TY  - CONF
TI  - Algorithm development for real-time detection of premature ventricular contraction
T2  - TENCON 2014 - 2014 IEEE Region 10 Conference
SP  - 1
EP  - 5
AU  - A. Lek-uthai
AU  - S. Ittatirut
AU  - A. Teeramongkonrasmee
PY  - 2014
KW  - Electrocardiography
KW  - Feature extraction
KW  - Databases
KW  - Real-time systems
KW  - Heart
KW  - Sensitivity
KW  - Algorithm design and analysis
KW  - premature ventricular contraction (PVC)
KW  - RR-interval
KW  - QRS-width
KW  - QRS-pattern
KW  - ST-level
DO  - 10.1109/TENCON.2014.7022418
JO  - TENCON 2014 - 2014 IEEE Region 10 Conference
IS  - 
SN  - 2159-3450
VO  - 
VL  - 
JA  - TENCON 2014 - 2014 IEEE Region 10 Conference
Y1  - 22-25 Oct. 2014
AB  - Premature Ventricular Contraction (PVC) is one of the most common cardiac arrhythmias. PVC can occur in healthy people, but for those with frequent occurrence of PVCs, this can often be linked to pathological disorders of the heart. PVC detection allows the physician to diagnose heart disease accurately and also helps cardiac patients to be monitored effectively. This paper presents a novel algorithm for real-time PVC detection from ECG Lead II. Our methodology has low complexity in order to be applied to embedded devices. The developed algorithm is based on cardiac electrophysiology by considering 4 characteristics of ECG abnormalities, i.e. shorter RR-interval, wider QRS complex, changing of the QRS complex pattern and changing of the ST-level. The main parameters used in the algorithm are optimized to provide maximum performance of PVC detection. We tested the algorithm on 26 ECG records of MIT-BIH Arrhythmia Database. The performance of the proposed method has 97.75% of sensitivity and 98.80% of specificity. Furthermore, we also tested the algorithm on 16 selected records from Long-Term ST Database, with the results of 99.47% sensitivity and 99.24% specificity. The test results indicate that the algorithm presented in this work has high efficiency and high precision, which can be used to detect PVC for embedded devices in real-time.
ER  - 


TY  - CONF
TI  - Design of Chest Cuirass for Negative Pressure Ventilation of Neonates
T2  - 2019 E-Health and Bioengineering Conference (EHB)
SP  - 1
EP  - 4
AU  - R. Malinová
AU  - P. Kudrna
AU  - M. Rožánek
AU  - P. Hospodkova
PY  - 2019
KW  - Biphasic cuirass ventilation
KW  - negative pressure ventilation of neonates
KW  - extremely immature infant
KW  - 3D printing
DO  - 10.1109/EHB47216.2019.8970053
JO  - 2019 E-Health and Bioengineering Conference (EHB)
IS  - 
SN  - 2575-5145
VO  - 
VL  - 
JA  - 2019 E-Health and Bioengineering Conference (EHB)
Y1  - 21-23 Nov. 2019
AB  - Non-invasive external ventilation provides breathing support that is more akin to the physiological function of the lungs. Chest cuirass ventilator, which is available in the market, has not in portfolio cuirasses from patients under 1,8 kg, so it is not usable for neonatal patients. This project aims to design a cuirass for extremely immature infants that would provide ventilation support of the respiration using negative external pressure. The cuirass was made by technology of 3D printing.
ER  - 


TY  - CONF
TI  - A Gated Recurrent Deep Model for Supraventricular Premature Beat Detection in Electrocardiography Signal
T2  - 2020 SoutheastCon
SP  - 1
EP  - 7
AU  - N. Elsayed
AU  - Z. S. Zaghloul
AU  - C. Li
PY  - 2020
KW  - Heart
KW  - Electrocardiography
KW  - Logic gates
KW  - Hardware
KW  - Diseases
KW  - Supraventricular premature beat
KW  - detection
KW  - multivariate
KW  - Gated Recurrent Unit (GRU)
KW  - classification
DO  - 10.1109/SoutheastCon44009.2020.9368269
JO  - 2020 SoutheastCon
IS  - 
SN  - 1558-058X
VO  - 2
VL  - 2
JA  - 2020 SoutheastCon
Y1  - 28-29 March 2020
AB  - Heart diseases are mainly diagnosed by the electrocardiogram (ECG) or (EKG), which a mechanism of recording the electrical signals of the heart. Correct detection of ECG signals behavior helps in diagnosing heart diseases and assists the cardiologists in determining the correct treatment for the patient. In this paper, we proposed a novel Deep Gated Recurrent (DGRU) based model for heart supraventricular premature beat detection in a multivariate ECG signal. The proposed model achieved a high detection accuracy using a small implementation budget. Furthermore, it could be easily implemented on portable hardware devices.
ER  - 


TY  - CONF
TI  - Premature Ventricular Contractions Classification using Machine Learning Approach
T2  - 2020 International Conference on Smart Electronics and Communication (ICOSEC)
SP  - 367
EP  - 370
AU  - J. Rahul
AU  - M. Sora
PY  - 2020
KW  - Electrocardiography
KW  - Support vector machines
KW  - Classification algorithms
KW  - Feature extraction
KW  - Heart rate variability
KW  - Machine learning
KW  - PVCs
KW  - classification
KW  - KNN
KW  - SVN
KW  - machine learning
DO  - 10.1109/ICOSEC49089.2020.9215290
JO  - 2020 International Conference on Smart Electronics and Communication (ICOSEC)
IS  - 
SN  - 
VO  - 
VL  - 
JA  - 2020 International Conference on Smart Electronics and Communication (ICOSEC)
Y1  - 10-12 Sept. 2020
AB  - In this paper, Premature Ventricular Contractions [PVCs] beat classification is proposed for detecting the ventricular arrhythmia. ECG arrhythmia records are considered from MITBIH AD and denoised by using the discrete wavelet transform (DWT). Thereafter, two stage median filter is used to eliminate the baseline wander to obtain the clean and smooth ECG signal. Proposed method has calculated the statistical features of extracted QRS complex of both PVCs and normal beats. KNN and SVM algorithms are used for performance evaluation of the proposed method. Overall SVM algorithm using Gaussian function with kernel scale =0.56 achieved the Sp = 99.71 %, Se =99.80 %, +P =99.71 % and Acc = 99.75 %. The results obtained have shown that the PVCs classification method is more accurate and reliable, and can be used for automatic classification of arrhythmia.
ER  - 


TY  - JOUR
TI  - On the Influence of Heart Rate and Coupling Interval Prematurity on Heart Rate Turbulence
T2  - IEEE Transactions on Biomedical Engineering
SP  - 302
EP  - 309
AU  - Ó. Barquero-Pérez
AU  - C. Figuera
AU  - R. Goya-Esteban
AU  - I. Mora-Jiménez
AU  - F. J. Gimeno-Blanes
AU  - P. Laguna
AU  - J. P. Martínez
AU  - E. Gil
AU  - L. Sörnmo
AU  - A. García-Alberola
AU  - J. L. Rojo-Álvarez
PY  - 2017
KW  - Heart rate
KW  - Protocols
KW  - Analytical models
KW  - Computational modeling
KW  - Couplings
KW  - Data models
KW  - Coupling interval
KW  - electrophysiological study
KW  - heart rate
KW  - heart rate turbulence
KW  - myocardial infarction
DO  - 10.1109/TBME.2016.2554614
JO  - IEEE Transactions on Biomedical Engineering
IS  - 2
SN  - 1558-2531
VO  - 64
VL  - 64
JA  - IEEE Transactions on Biomedical Engineering
Y1  - Feb. 2017
AB  - Objective: Heart rate turbulence (HRT) has been successfully explored for cardiac risk stratification. While HRT is known to be influenced by the heart rate (HR) and the coupling interval (CI), nonconcordant results have been reported on how the CI influences HRT. The purpose of this study is to investigate HRT changes in terms of CI and HR by means of an especially designed protocol. Methods: A dataset was acquired from 11 patients with structurally normal hearts for which CI was altered by different pacing trains and HR by isoproterenol during electrophysiological study (EPS). The protocol was designed so that, first, the effect of HR changes on HRT and, second, the combined effect of HR and CI could be explored. As a complement to the EPS dataset, a database of 24-h Holters from 61 acute myocardial infarction (AMI) patients was studied for the purpose of assessing risk. Data analysis was performed by using different nonlinear ridge regression models, and the relevance of model variables was assessed using resampling methods. The EPS subjects, with and without isoproterenol, were analyzed separately. Results: The proposed nonlinear regression models were found to account for the influence of HR and CI on HRT, both in patients undergoing EPS without isoproterenol and in low-risk AMI patients, whereas this influence was absent in high-risk AMI patients. Moreover, model coefficients related to CI were not statistically significant, $p > 0.05$, on EPS subjects with isoproterenol. Conclusion: The observed relationship between CI and HRT, being in agreement with the baroreflex hypothesis, was statistically significant ($p <; 0.05$ ), when decoupling the effect of HR and normalizing the CI by the HR. Significance: The results of this study can help to provide new risk indicators that take into account physiological influence on HRT, as well as to model how this influence changes in different cardiac conditions.
ER  - 


TY  - CONF
TI  - Automatically Identified Micro-scale Sharp-wave Transients in the Early-Latent Phase of Hypoxic-Ischemic EEG from Preterm Fetal Sheep Reveal Timing Relationship to Subcortical Neuronal Survival
T2  - 2019 41st Annual International Conference of the IEEE Engineering in Medicine and Biology Society (EMBC)
SP  - 7084
EP  - 7087
AU  - H. Abbasi
AU  - L. Bennet
AU  - A. J. Gunn
AU  - C. P. Unsworth
PY  - 2019
KW  - Transient analysis
KW  - Electroencephalography
KW  - Manuals
KW  - Correlation
KW  - Neurons
KW  - Injuries
KW  - Biomarkers
DO  - 10.1109/EMBC.2019.8856906
JO  - 2019 41st Annual International Conference of the IEEE Engineering in Medicine and Biology Society (EMBC)
IS  - 
SN  - 1558-4615
VO  - 
VL  - 
JA  - 2019 41st Annual International Conference of the IEEE Engineering in Medicine and Biology Society (EMBC)
Y1  - 23-27 July 2019
AB  - Perinatal Hypoxic-Ischemia Encephalopathy (HIE) in newborn infants, due to birth-related circumstances such as oxygen deprivation in brain cells, is caused by the disruption in blood flow through the umbilical cord. Subcortical neuronal loss due to the HIE can lead to cerebral palsy and other chronic neurological conditions. Pre-clinical EEG studies using in utero sheep have demonstrated that particular micro-scale HI transients emerge along a suppressed EEG background during a latent phase of 3-6 hours, after a severe HI insult. Whilst the nature of these micro-scale transients is not well understood, it has been hypothesized that such transients may be signatures of the evolving hypoxic-ischemic brain injury, possessing the potential to be served as the diagnosis biomarkers for the injury. Cerebral hypothermia is optimally neuroprotective only if administered within the first 2-3 hours post HI insult. Using data from a cohort of in utero preterm fetal sheep (n=5, at 0.7 of gestational age), this paper indicates how the number of automatically quantified micro-scale sharp wave transients from asphyxiated preterm fetal sheep, statistically correlate to the amount of NeuN-positive neurons measured in caudate nucleus of striatum. Different temporal window sizes of 2hrs, 1hr, ½hr and 10mins within the early phase of the latent phase are examined using our developed Wavelet Type-2 Fuzzy classifier for sharp detection. Analyses were narrowed down to 10min intervals to assess where exactly in time the occurrence of the HI micro-scale sharp waves demonstrate a significant correlation. Signal processing wise, results from the sub-windows indicate a timing trend that highlights a positive correlation, between the number of automatic quantifications and the amount of surviving neurons in the preterm brain, permitting the possibility of a point of care (POC) intervention to stop the spread of injury before it becomes irreversible.
ER  - 


TY  - CONF
TI  - Cancellation of the maternal and extraction of the fetal ECG in noninvasive recordings
T2  - Computing in Cardiology 2013
SP  - 153
EP  - 156
AU  - I. Christov
AU  - I. Simova
AU  - R. Abächerli
PY  - 2013
KW  - Abstracts
KW  - Reliability
KW  - Safety
KW  - Correlation
KW  - Electrocardiography
DO  - 
JO  - Computing in Cardiology 2013
IS  - 
SN  - 2325-8853
VO  - 
VL  - 
JA  - Computing in Cardiology 2013
Y1  - 22-25 Sept. 2013
AB  - No signal processing technique has been able to reliably deliver an undistorted fetal electrocardiographic (fECG) signal from electrodes placed on the maternal abdomen because of the low signal-to-noise ratio of the fECG recorded from the maternal body surface, resulting in increased rates of Caesarean deliveries of healthy infants. In an attempt to solve the problem a Physionet/Computing in Cardiology announced the 2013 Challenge: Noninvasive fetal ECG. We are suggesting a method for cancellation of the maternal ECG consisting of maternal QRS detection, heart rate dependant P-QRS-T interval selection, location of the fiducial points inside this interval for best matching by cross correlation, superimposition of the intervals, calculation of the mean signal of the P-QRS-T interval, and sequential subtraction of the mean signal from the whole jECG recording. A combined lead of all the 4 channels was synthesized and fetal QRS detection was performed on it. All 100 recordings of test set B were processed, the times of occurrence of the fetal QRSs were recorded and sent as results to the Organizers of the Challenge. The calculated average scores are: 285.132 for Events 1 and 4: Fetal heart rate measurement; 19. 962 for Events 2 and 5: Fetal RR interval measurement.
ER  - 


TY  - CONF
TI  - A Rule-Based Temporal Analysis Method for Online Health Analytics and Its Application for Real-Time Detection of Neonatal Spells
T2  - 2014 IEEE International Congress on Big Data
SP  - 470
EP  - 477
AU  - A. Thommandram
AU  - J. M. Eklund
AU  - C. McGregor
AU  - J. E. Pugh
AU  - A. G. James
PY  - 2014
KW  - Biomedical monitoring
KW  - Pediatrics
KW  - Monitoring
KW  - Real-time systems
KW  - Heart rate
KW  - Blood
KW  - Impedance
KW  - neonatal spells
KW  - real-time analysis
KW  - temporal analysis
DO  - 10.1109/BigData.Congress.2014.74
JO  - 2014 IEEE International Congress on Big Data
IS  - 
SN  - 2379-7703
VO  - 
VL  - 
JA  - 2014 IEEE International Congress on Big Data
Y1  - 27 June-2 July 2014
AB  - Neonatal spells are cardiorespiratory events that occur in newborn infants with variable combinations of cessation of breathing, decrease in blood oxygen saturation and decrease in heart rate. A system using real-time temporal analysis of physiological data streams to accurately detect pauses in breathing and changes in heart rate and oxygen saturation for classifying neonatal spells is described. The system uses a multidimensional online health analytics environment that supports the acquisition, transmission and real-time processing of high volume, high rate data. A family of algorithms has been developed using IBM InfoSphere Streams, a scalable middleware component for analysing multiple streams of data in real-time. Respiratory pauses are identified by accurately detecting breaths and calculating time intervals between breaths. Changes in heart rate and blood oxygen saturation are identified by both threshold breaches and the detection of relative change by assessing a sliding baseline and generating alerts when values fall out of range. Events detected in individual signals are synced together based on timestamps and assessed using a classifier based on clinical rules to determine a classification of neonatal spells. The output of these algorithms has been shown, in a single use case study with 24 hours of patient data, to detect clinically significant events in heart rate, blood oxygen saturation and pauses in breathing. The accuracy for detecting these is 97.8%, 98.3% and 98.9% respectively. The accuracy for determining spells classifications is 98.9%. Future research will focus on the clinical validation of these algorithms.
ER  - 


TY  - JOUR
TI  - A Ballistographic Approach for Continuous and Non-Obtrusive Monitoring of Movement in Neonates
T2  - IEEE Journal of Translational Engineering in Health and Medicine
SP  - 1
EP  - 10
AU  - R. Joshi
AU  - B. L. Bierling
AU  - X. Long
AU  - J. Weijers
AU  - L. Feijs
AU  - C. Van Pul
AU  - P. Andriessen
PY  - 2018
KW  - Monitoring
KW  - Pediatrics
KW  - Biomedical monitoring
KW  - Wearable sensors
KW  - Signal to noise ratio
KW  - Standards
KW  - Heart rate
KW  - Ballistography
KW  - neonates
KW  - patient monitoring
KW  - body movement
KW  - statistical signal processing
DO  - 10.1109/JTEHM.2018.2875703
JO  - IEEE Journal of Translational Engineering in Health and Medicine
IS  - 
SN  - 2168-2372
VO  - 6
VL  - 6
JA  - IEEE Journal of Translational Engineering in Health and Medicine
Y1  - 2018
AB  - Continuously monitoring body movement in preterm infants can have important clinical applications since changes in movement-patterns can be a significant marker for clinical deteriorations including the onset of sepsis, seizures, and apneas. This paper proposes a system and method to monitor body movement of preterm infants in a clinical environment using ballistography. The ballistographic signal (BSG) is acquired using a thin and a film-like sensor that is placed underneath an infant. Manual annotations based on video-recordings served as a reference standard for identifying movement. We investigated the performance of multiple features, constructed from the BSG waveform, to discriminate movement from no movement based on data acquired from 10 preterm infants. Since routine cardiorespiratory monitoring is prone to movement artifacts, we also compared the application of these features on the simultaneously acquired cardiorespiratory waveforms, i.e., the electrocardiogram, the chest impedance, and the photoplethysmogram. The BSG-based-features consistently outperformed those based on the routinely acquired cardiorespiratory waveforms. The best performing BSG-based feature-the signal instability index-had a mean (standard deviation) effect size of 0.90 (0.06), as measured by the area under the receiver operating curve. The proposed system for monitoring body movement is robust to noise, non-obtrusive, and has high performance in clinical settings.
ER  - 


TY  - CONF
TI  - Sensitivity Analysis of a Cardio-respiratory Model in Preterm Newborns for the Study of Patent Ductus Arteriosus
T2  - 2021 43rd Annual International Conference of the IEEE Engineering in Medicine & Biology Society (EMBC)
SP  - 4420
EP  - 4423
AU  - O. Duport
AU  - V. Le Rolle
AU  - G. Guerrero
AU  - A. Beuchée
AU  - A. Hernández
PY  - 2021
KW  - Analytical models
KW  - Pediatrics
KW  - Patents
KW  - Pathology
KW  - Handheld computers
KW  - Sensitivity analysis
KW  - Loading
DO  - 10.1109/EMBC46164.2021.9630140
JO  - 2021 43rd Annual International Conference of the IEEE Engineering in Medicine & Biology Society (EMBC)
IS  - 
SN  - 2694-0604
VO  - 
VL  - 
JA  - 2021 43rd Annual International Conference of the IEEE Engineering in Medicine & Biology Society (EMBC)
Y1  - 1-5 Nov. 2021
AB  - This paper proposes an integrated model of cardio-respiratory interactions in preterm newborns, focused on the study of the patent ductus arteriosus (PDA). A formal model parameter sensitivity analysis on blood flow through the PDA is performed. Results show that the proposed model is capable of simulating hemodynamics in right-to-left and left-to-right shunts. For both configurations, the most significant parameters are associated with mechanical ventricular properties and circulatory parameters related to left ventricle loading conditions. These results highlight important physiological mechanisms involved in PDA and provide key information towards the definition of patient-specific parameters.
ER  - 


TY  - CONF
TI  - Improvement of signal to noise ratio (SNR) in ECG signals based on dual-band continuous wavelet transform
T2  - Signal and Information Processing Association Annual Summit and Conference (APSIPA), 2014 Asia-Pacific
SP  - 1
EP  - 4
AU  - P. Phukpattaranont
PY  - 2014
KW  - Electrocardiography
KW  - Continuous wavelet transforms
KW  - Signal to noise ratio
KW  - Detection algorithms
KW  - Heart rate variability
DO  - 10.1109/APSIPA.2014.7041610
JO  - Signal and Information Processing Association Annual Summit and Conference (APSIPA), 2014 Asia-Pacific
IS  - 
SN  - 
VO  - 
VL  - 
JA  - Signal and Information Processing Association Annual Summit and Conference (APSIPA), 2014 Asia-Pacific
Y1  - 9-12 Dec. 2014
AB  - For ECG signal analysis, a QRS detection algorithm is very important. The QRS detection algorithm consists of two steps, i.e., ECG preprocessing and ECG beat detection. In preprocessing step, noises in ECG signals are removed. The higher signal to noise ratio (SNR) after noise removal in preprocessing step leads to the less complicated algorithm in beat detection step and the increase in accuracy. However, ECG signals have various types in the real situation such as normal beat and premature ventricular contraction (PVC) beat. Each type of beat has its own frequency response. Therefore, we propose the dual-band continuous wavelet transform to maximize the SNR of ECG signals after noise removal in this paper. The proposed algorithm was evaluated with the ECG signals from MIT-BIH arrhythmia database. Results demonstrate the feasibility of the method.
ER  - 


TY  - CONF
TI  - Bradycardia Prediction in Preterm Infants Using Nonparametric Kernel Density Estimation
T2  - 2019 53rd Asilomar Conference on Signals, Systems, and Computers
SP  - 1309
EP  - 1313
AU  - S. Das
AU  - B. Moraffah
AU  - A. Banerjee
AU  - S. K. S. Gupta
AU  - A. Papandreou-Suppappola
PY  - 2019
KW  - Electrocardiography
KW  - Kernel
KW  - Heart beat
KW  - Predictive models
KW  - Rail to rail inputs
KW  - Probability density function
KW  - Databases
DO  - 10.1109/IEEECONF44664.2019.9049007
JO  - 2019 53rd Asilomar Conference on Signals, Systems, and Computers
IS  - 
SN  - 2576-2303
VO  - 
VL  - 
JA  - 2019 53rd Asilomar Conference on Signals, Systems, and Computers
Y1  - 3-6 Nov. 2019
AB  - In this paper, we propose a statistical method to predict the onset of bradycardia in preterm infants without any prior knowledge. To model information on the QRS complex R wave, we exploit nonparametric methods to estimate the density. Our proposed method takes advantage of the kernel density estimator in order to provide a statistical guarantee of 95% accuracy. We also demonstrate our results through simulations to support our proposed method using preterm infant electrocardiogram (ECG) signals from a database. We show that the method achieves a 5% false alarm rate in predicting the onset of upcoming bradycardia events.
ER  - 


TY  - CONF
TI  - Heart arrhythmias classification via a sequential classifier using neural network, principal component analysis and heart rate variation
T2  - 2016 IEEE 8th International Conference on Intelligent Systems (IS)
SP  - 715
EP  - 722
AU  - S. S. Mohseni
AU  - M. Mohamadyari
PY  - 2016
KW  - Feature extraction
KW  - Electrocardiography
KW  - Heart rate variability
KW  - Principal component analysis
KW  - Classification algorithms
KW  - Neural networks
KW  - Covariance matrices
KW  - ECG signal
KW  - feature extraction
KW  - Heart Rate Variation (HRV)
KW  - principal component analysis (PCA)\
KW  - Neural Networks (NN)
DO  - 10.1109/IS.2016.7737390
JO  - 2016 IEEE 8th International Conference on Intelligent Systems (IS)
IS  - 
SN  - 
VO  - 
VL  - 
JA  - 2016 IEEE 8th International Conference on Intelligent Systems (IS)
Y1  - 4-6 Sept. 2016
AB  - In this paper an effective algorithm for classification of four bunches of abnormalities from the normal electrocardiogram is proposed. The considered arrhythmias include; right bundle branch block (RBBB), left bundle branch block (LBBB), premature ventricular contraction (PVC), and Supraventricular tachycardia (SVT) which accompanied with normal signal are investigated. Two levels of feature extraction are totally used for arrhythmia recognition and after each level, the features are sent to neural network (NN) for classification. At first level of feature extraction, ECG signal is compressed using principal component analysis (PCA) which yields feature vectors. Then feature vector is sent to NN as the input. The results showed that this strategy could appropriately identify three species of arrhythmia with high accuracy but had remarkable errors in classifying SVT and RBBB. To overcome this failure, the linear features of heart rate variation plot (HRV) are extracted and used for training a second NN which acts as second classifier for SVT and RBBB. By applying this hybrid technique a precision of one hundred percent is achieved.
ER  - 


TY  - CONF
TI  - Deep-Learning Premature Contraction Localization Using Gaussian Based Predicted Data
T2  - 2021 Computing in Cardiology (CinC)
SP  - 1
EP  - 4
AU  - P. Novotna
AU  - T. Vicar
AU  - J. Hejc
AU  - M. Ronzhina
PY  - 2021
KW  - Location awareness
KW  - Training
KW  - Learning systems
KW  - Time series analysis
KW  - Detectors
KW  - Electrocardiography
KW  - Picture archiving and communication systems
DO  - 10.23919/CinC53138.2021.9662903
JO  - 2021 Computing in Cardiology (CinC)
IS  - 
SN  - 2325-887X
VO  - 48
VL  - 48
JA  - 2021 Computing in Cardiology (CinC)
Y1  - 13-15 Sept. 2021
AB  - Detection of cardiac arrhythmias is still an ongoing challenge. Here we focus on premature ventricular contraction (PVC) and premature atrial contraction (PAC) and introduce a deep-learning-based method for PVC/PAC localization in ECG. Our method is based on involving the time series with non-zero values corresponding to the ground truth PVC/PAC positions into the training process. To improve the efficiency of deep model training, the transition between the non-zero and zero areas in the train output time series was smoothed by introducing a Gaussian function. When applied to the new ECGs, the output signal (time series including Gaussians) is processed by a robust peak detector with Bayesian optimization of threshold, minimal distance and peak prominence. Positions of the detected peaks correspond to the desired PVC/PAC positions. The proposed method was evaluated on China Physiological Signal Challenge 2018 (CPSC2018) using own-created ground truth positions of PVC/PAC. The proposed method reached F1 score 0.923 and 0.688 for PAC and PVC, respectively, which is better than our previous results obtained via multiple instance learning-based method.
ER  - 


TY  - CONF
TI  - Integration of drug dosing data with physiological data streams using a cloud computing paradigm
T2  - 2013 35th Annual International Conference of the IEEE Engineering in Medicine and Biology Society (EMBC)
SP  - 4175
EP  - 4178
AU  - N. Bressan
AU  - A. James
AU  - C. McGregor
PY  - 2013
KW  - Drugs
KW  - Pediatrics
KW  - Biomedical monitoring
KW  - Real-time systems
KW  - Cloud computing
KW  - Sociology
DO  - 10.1109/EMBC.2013.6610465
JO  - 2013 35th Annual International Conference of the IEEE Engineering in Medicine and Biology Society (EMBC)
IS  - 
SN  - 1558-4615
VO  - 
VL  - 
JA  - 2013 35th Annual International Conference of the IEEE Engineering in Medicine and Biology Society (EMBC)
Y1  - 3-7 July 2013
AB  - Many drugs are used during the provision of intensive care for the preterm newborn infant. Recommendations for drug dosing in newborns depend upon data from population based pharmacokinetic research. There is a need to be able to modify drug dosing in response to the preterm infant's response to the standard dosing recommendations. The real-time integration of physiological data with drug dosing data would facilitate individualised drug dosing for these immature infants. This paper proposes the use of a novel computational framework that employs real-time, temporal data analysis for this task. Deployment of the framework within the cloud computing paradigm will enable widespread distribution of individualized drug dosing for newborn infants.
ER  - 


TY  - CONF
TI  - Morphology-based detection of premature ventricular contractions
T2  - 2017 Computing in Cardiology (CinC)
SP  - 1
EP  - 4
AU  - R. Hadia
AU  - D. Guldenring
AU  - D. D. Finlay
AU  - A. Kennedy
AU  - G. Janjua
AU  - R. Bond
AU  - J. McLaughlin
PY  - 2017
KW  - Electrocardiography
KW  - Principal component analysis
KW  - Heart rate variability
KW  - Morphology
KW  - Training
KW  - Testing
KW  - Correlation coefficient
DO  - 10.22489/CinC.2017.211-260
JO  - 2017 Computing in Cardiology (CinC)
IS  - 
SN  - 2325-887X
VO  - 
VL  - 
JA  - 2017 Computing in Cardiology (CinC)
Y1  - 24-27 Sept. 2017
AB  - Premature ventricular contraction (PVC) is the type of ectopic heartbeat, commonly found in the healthy population and is often considered benign. However, they are reported to adversely affect the accuracy of R-R variability based electrocardiographic (ECG) algorithms. This study proposes a Principal Component Analysis (PCA) based algorithmic approach to detect the PVCs based on their morphology. The eigenvectors were derived from signal window around the R-peak, where signal window for the PVC (wPVC) and that of NSR (wNSR) were set to 0.55 seconds and 0.16 seconds respectively. We used 24 ECG recordings from MIT BIH arrhythmia database as training dataset and the remaining 24 ECG recordings as testing dataset. Using the derived eigenvectors and the Linear regression (LR) analysis; complexes corresponding to the wNSR and wPVC were estimated from training and testing datasets. Four different classification methods were employed to differentiate between wPVS and wNSR, namely, Root mean squared error (RMSE), Pearson product-moment correlation coefficient comparision, Histogram probability distribution and k-Nearest Neighbour (KNN). All four methods were implemented individually to classify the wPVC and wNSR. The performance of each of the classification approach was evaluated by computing sensitivity and specificity. With the sensitivity of 93.45% and specificity of 93.14%, KNN based classification method has shown the best performance. The method proposed in this study allows for an effective differentiation between NSR beats and PVC beats.
ER  - 


TY  - CONF
TI  - Classification of Premature Ventricular Contraction Using Deep Learning
T2  - 2020 Computing in Cardiology
SP  - 1
EP  - 4
AU  - F. De Marco
AU  - D. Finlay
AU  - R. R. Bond
PY  - 2020
KW  - Deep learning
KW  - Heart beat
KW  - Databases
KW  - Neural networks
KW  - Electrocardiography
KW  - Heart rate variability
KW  - Long short term memory
DO  - 10.22489/CinC.2020.311
JO  - 2020 Computing in Cardiology
IS  - 
SN  - 2325-887X
VO  - 
VL  - 
JA  - 2020 Computing in Cardiology
Y1  - 13-16 Sept. 2020
AB  - Electrocardiogram (ECG) analysis has been used to identify different heart problems and deep learning is emerging as a common tool to analyse ECGs. Premature ventricular contraction (PVC) is the most common cause of abnormal heartbeats; in most cases this is harmless but under specific conditions, it can lead to a life-threatening cardiac disease. Automated PVC detection in this scenario is a task of significant importance for relieving the heavy workloads of experts in the manual analysis of long-term ECGs. To identify PVCs, this research aims to use the MIT-BIH Arrhythmia Database to classify QRS complexes using five different deep neural networks: Long Short Term Memory, AlexNet, GoogleNet, Inception V3 and ResNet-50. The results showed high efficiency and reliability in the final diagnoses during two separate experiments (one with the entire dataset and the other with a balanced dataset). The ResNet-50 was the first experiment's best classifier (accuracy = 99.8%, F1-score = 99.2%), and the second experiment's best classifier was Inception V3 (accuracy = 98.8%, F1-score=98.8%). Relevant information, in this research, was extrapolated from a study of the confusion matrix to conduct a “failure analysis” to understand where and why the classifiers made incorrect classifications.
ER  - 


TY  - CONF
TI  - FPGA implementation of a fetal heart rate measuring system
T2  - 2013 2nd International Conference on Advances in Electrical Engineering (ICAEE)
SP  - 160
EP  - 164
AU  - I. Hatai
AU  - I. Chakrabarti
AU  - S. Banerjee
PY  - 2013
KW  - Electrocardiography
KW  - Adaptive filters
KW  - Fetal heart rate
KW  - Finite impulse response filters
KW  - Least squares approximations
KW  - IIR filters
KW  - FHR System
KW  - ECG Signal
KW  - Biomedical Signal Processing
KW  - FPGA Implementation
KW  - Adaptive Noise Canceller
DO  - 10.1109/ICAEE.2013.6750325
JO  - 2013 2nd International Conference on Advances in Electrical Engineering (ICAEE)
IS  - 
SN  - 
VO  - 
VL  - 
JA  - 2013 2nd International Conference on Advances in Electrical Engineering (ICAEE)
Y1  - 19-21 Dec. 2013
AB  - Labor during pregnancy is an inherently dangerous life event for a live fetus and its mother. Non-invasive method of Fetal Heart Rate (FHR) measuring system helps to reduce Infant Mortality Rate (IMR) by continuous monitoring of the fetus heart rate. In this paper real-time implementation of a FHR measuring system has been developed using Xilinx Spartan-6 FPGA device, which can calculate the fetus heart rate and display ECG signal through HDMI port. In FHR extraction of the cleaned fetal ECG signal from the maternal ECG is the main challenge. In our proposed work Least Mean Square (LMS) adaptive filter has been used as the adaptive noise canceller along with dynamic thresholding technique for de-noising the fetus ECG signal and helps to achieve 88% accuracy in the proposed FHR system. FPGA implementation of the FHR system consumes 7.8K slices and can achieve sampling frequency of 80 MHz while implemented on XC6SLX45-3CSG484 FPGA device. The comparison results show that our proposed design is more efficient than the literature reported earlier.
ER  - 


TY  - CONF
TI  - MATLAB-based ECG R-peak Detection and Signal Classification using Deep Learning Approach
T2  - 2021 IEEE Bombay Section Signature Conference (IBSSC)
SP  - 1
EP  - 6
AU  - A. Gajare
AU  - H. Dey
PY  - 2021
KW  - Deep learning
KW  - Training
KW  - Continuous wavelet transforms
KW  - Heart beat
KW  - Signal processing algorithms
KW  - Electrocardiography
KW  - Wavelet analysis
KW  - Neural Networks
KW  - ECG signals
KW  - MATLAB
KW  - Signal Processing
KW  - FIR Filters
KW  - Continuous Wavelet Transform
DO  - 10.1109/IBSSC53889.2021.9673301
JO  - 2021 IEEE Bombay Section Signature Conference (IBSSC)
IS  - 
SN  - 
VO  - 
VL  - 
JA  - 2021 IEEE Bombay Section Signature Conference (IBSSC)
Y1  - 18-20 Nov. 2021
AB  - This paper proposes an approach for R-peak detection employing various signal processing techniques and abnormality detection in ECG signals involving classification into heart disorder categories like different arrhythmias and premature ventricular contractions using 2D Scalograms for Continuous Wavelet Transform (CWT) of signals and deep learning. For training the neural network, we have utilized the ECG Heartbeat Categorization Dataset from Kaggle online community. We utilized the ECG samples extracted from the MIT-BIH Arrhythmia Dataset and achieved a validation accuracy of 98.32%. The strategies employed for denoising the noisy ECG signal containing random noise, White Gaussian noise, 50 Hz AC Hum and high-frequency noise achieved a signal-to-noise ratio of 12.69 after filtering.
ER  - 


TY  - JOUR
TI  - Collimated Beam FMCW Radar for Vital Sign Patient Monitoring
T2  - IEEE Transactions on Antennas and Propagation
SP  - 5073
EP  - 5080
AU  - A. Prat
AU  - S. Blanch
AU  - A. Aguasca
AU  - J. Romeu
AU  - A. Broquetas
PY  - 2019
KW  - Radar antennas
KW  - Apertures
KW  - Heart beat
KW  - Monitoring
KW  - Radar measurements
KW  - Biomedical telemetry
KW  - FM radar
KW  - millimeter-wave radar
KW  - reflector antennas
DO  - 10.1109/TAP.2018.2889595
JO  - IEEE Transactions on Antennas and Propagation
IS  - 8
SN  - 1558-2221
VO  - 67
VL  - 67
JA  - IEEE Transactions on Antennas and Propagation
Y1  - Aug. 2019
AB  - Patient monitoring of vital signals such as breathing rhythm and heartbeat rate can be done remotely by the use of a radar system. This approach is advantageous since it does not require any contact with the patient. Obviously, contactless monitoring results in a more comfortable situation for the patient, and in occasions, it is almost mandatory as in the case of heavy burned or newborn patients. Moreover, additional information such movement patterns are also available. A 120 GHz frequency modulated continuous wave radar is described with special focus on the design, construction, and testing of a specific reflector antenna for the system. The system is based on a commercial radar chipset that includes its own antennas. The challenge has been to design the optimum reflector and to build it and test it in a cost-effective way. The reflector has been 3-D printed and a near-field testing technique has been implemented to assess its performance. The results show that the system is able to measure the vital signs at distances beyond 1 m.
ER  - 


TY  - CONF
TI  - Inter-Limb Muscle Synergy of Hands-and-Knees Crawling in Typical Developing Infants and Infants with Developmental Delay
T2  - 2018 40th Annual International Conference of the IEEE Engineering in Medicine and Biology Society (EMBC)
SP  - 4697
EP  - 4700
AU  - Q. L. Xiong
AU  - X. Y. Wu
AU  - J. Yao
AU  - T. M. Sukal
AU  - N. Xiao
AU  - L. Chen
AU  - X. L. Zheng
AU  - Y. Liu
AU  - W. S. Hou
PY  - 2018
KW  - Muscles
KW  - Delays
KW  - Pediatrics
KW  - Electromyography
KW  - Legged locomotion
KW  - Band-pass filters
KW  - Digital filters
DO  - 10.1109/EMBC.2018.8513123
JO  - 2018 40th Annual International Conference of the IEEE Engineering in Medicine and Biology Society (EMBC)
IS  - 
SN  - 1558-4615
VO  - 
VL  - 
JA  - 2018 40th Annual International Conference of the IEEE Engineering in Medicine and Biology Society (EMBC)
Y1  - 18-21 July 2018
AB  - The aim of this study was to quantify and compare the inter-limb muscle coordination during crawling between typically developing infants and infants with developmental delay. Typically developing (TD, $\text{N}=$20) infants and infants with at risk of developmental delay (ARDD, $\textbf{N}=$33) or confirmed developmental delayCDD, N&#x003D;14) participated in this study. Surface electromyography of eight muscles from arms and legs and the corresponding joint kinematic data were collected while they were crawling on hands and knees at their self-selected velocity. The number of used inter-limb muscle synergies during crawling was identified by nonnegative matrix factorization algorithm. Our results showed that there was no significant difference in the number of used muscle synergies between ARDD and TD infants during crawling. However, a reduced number of synergies were identified in infants with CDD, as compared to that in TD and ARDD infants, indicating constrained neuromuscular control strategy during crawling in developmental delayed infants. The absence of inter-limb muscle synergies may be one of the mechanisms underlying the impairments of crawling in developmental delayed infants, who are at high risk of cerebral palsy. This result also suggests that the metrics of muscle synergy during infant crawling, such as the number of synergy, may be feasible as a biomarker for early diagnosis of infants with cerebral palsy.
ER  - 


TY  - CONF
TI  - Recognition of Premature Ventricular Contraction Beat from 12Lead ECG Based on A Novel Detection Function of QRS Onset
T2  - 2020 42nd Annual International Conference of the IEEE Engineering in Medicine & Biology Society (EMBC)
SP  - 349
EP  - 352
AU  - K. He
AU  - G. Zhong
AU  - X. Ding
AU  - C. Yang
PY  - 2020
KW  - Electrocardiography
KW  - Feature extraction
KW  - Testing
KW  - Databases
KW  - Training
KW  - Classification algorithms
KW  - Lead
DO  - 10.1109/EMBC44109.2020.9175775
JO  - 2020 42nd Annual International Conference of the IEEE Engineering in Medicine & Biology Society (EMBC)
IS  - 
SN  - 2694-0604
VO  - 
VL  - 
JA  - 2020 42nd Annual International Conference of the IEEE Engineering in Medicine & Biology Society (EMBC)
Y1  - 20-24 July 2020
AB  - Premature ventricular contraction (PVC) is associated to the risk of ventricular dysfunction and cardiovascular events. Its diagnosis depends on a long-time monitoring, and computational tools for PVC recognition can provide significant assistance to specialists. For this purpose, we present an automatic algorithm for the recognition PVC beat based on long-term 12-lead ECG. A total of 249 patients with PVC were included in this study. Initially, a novel QRS onset detection function was used to automatically extract QRS complexes from massive original ECG data. Then, non-personalized but shared QRS-width features of 12-lead QRS complexes were extracted and fed to a binary classifier based on SVM. In order to verify the model, 17, 512 normal beats and 17, 690 PVC beats extracted from 35 patients were used for training, and another 215 normal beats and 291 PVC beats selected randomly from the remaining 214 patients were used for testing. As a result, the achieved accuracy, sensitivity, specificity in training data and testing data are 98.9%, 98.3%, 99.5% and 97.2%, 97.7%, 96.7%, respectively. The high accuracy of PVC recognition makes it promising to be an efficient technique being used in clinical settings to automatically analyze huge ECG data so as to replace the tedious manual interpretation.
ER  - 


TY  - JOUR
TI  - Uterus Modeling From Cell to Organ Level: Towards Better Understanding of Physiological Basis of Uterine Activity
T2  - IEEE Reviews in Biomedical Engineering
SP  - 341
EP  - 353
AU  - Y. Xu
AU  - H. Liu
AU  - D. Hao
AU  - M. Taggart
AU  - D. Zheng
PY  - 2022
KW  - Data models
KW  - Computational modeling
KW  - Biological systems
KW  - Pregnancy
KW  - Physiology
KW  - Biological system modeling
KW  - Surface reconstruction
KW  - Uterus
KW  - uterine physiology
KW  - computational modeling
KW  - uterine activity
DO  - 10.1109/RBME.2020.3023535
JO  - IEEE Reviews in Biomedical Engineering
IS  - 
SN  - 1941-1189
VO  - 15
VL  - 15
JA  - IEEE Reviews in Biomedical Engineering
Y1  - 2022
AB  - The relatively limited understanding of the physiology of uterine activation prevents us from achieving optimal clinical outcomes for managing serious pregnancy disorders such as preterm birth or uterine dystocia. There is increasing awareness that multi-scale computational modeling of the uterus is a promising approach for providing a qualitative and quantitative description of uterine physiology. The overarching objective of such approach is to coalesce previously fragmentary information into a predictive and testable model of uterine activity that, in turn, informs the development of new diagnostic and therapeutic approaches to these pressing clinical problems. This article assesses current progress towards this goal. We summarize the electrophysiological basis of uterine activation as presently understood and review recent research approaches to uterine modeling at different scales from single cell to tissue, whole organ and organism with particular focus on transformative data in the last decade. We describe the positives and limitations of these approaches, thereby identifying key gaps in our knowledge on which to focus, in parallel, future computational and biological research efforts.
ER  - 


TY  - JOUR
TI  - Photoplethysmography-Based Method for Automatic Detection of Premature Ventricular Contractions
T2  - IEEE Transactions on Biomedical Circuits and Systems
SP  - 662
EP  - 669
AU  - A. Sološenko
AU  - A. Petrėnas
AU  - V. Marozas
PY  - 2015
KW  - Artificial neural networks
KW  - Feature extraction
KW  - Heart rate
KW  - Electrocardiography
KW  - MIMICs
KW  - Detectors
KW  - Cutoff frequency
KW  - Adaptive filter
KW  - arrhythmia
KW  - artificial neural network (ANN)
KW  - extrasystoles
KW  - MIMIC
KW  - photoplethysmogram (PPG)
KW  - premature ventricular contraction (PVC)
DO  - 10.1109/TBCAS.2015.2477437
JO  - IEEE Transactions on Biomedical Circuits and Systems
IS  - 5
SN  - 1940-9990
VO  - 9
VL  - 9
JA  - IEEE Transactions on Biomedical Circuits and Systems
Y1  - Oct. 2015
AB  - This work introduces a method for detection of premature ventricular contractions (PVCs) in photoplethysmogram (PPG). The method relies on 6 features, characterising PPG pulse power, and peak-to-peak intervals. A sliding window approach is applied to extract the features, which are later normalized with respect to an estimated heart rate. Artificial neural network with either linear and non-linear outputs was investigated as a feature classifier. PhysioNet databases, namely, the MIMIC II and the MIMIC, were used for training and testing, respectively. After annotating the PPGs with respect to synchronously recorded electrocardiogram, two main types of PVCs were distinguished: with and without the observable PPG pulse. The obtained sensitivity and specificity values for both considered PVC types were 92.4/99.9% and 93.2/99.9%, respectively. The achieved high classification results form a basis for a reliable PVC detection using a less obtrusive approach than the electrocardiography-based detection methods.
ER  - 


TY  - CONF
TI  - Real time infant health monitoring system for hard of hearing parents
T2  - 2016 Medical Technologies National Congress (TIPTEKNO)
SP  - 1
EP  - 4
AU  - F. Aktaş
AU  - E. Kavuş
AU  - Y. Kavuş
PY  - 2016
KW  - Monitoring
KW  - Pediatrics
KW  - Liquid crystal displays
KW  - Temperature sensors
KW  - Biomedical monitoring
KW  - Real-time systems
KW  - Infant Monitoring Systems
KW  - Hard of Hearing Parents
KW  - Microcontroller
DO  - 10.1109/TIPTEKNO.2016.7863098
JO  - 2016 Medical Technologies National Congress (TIPTEKNO)
IS  - 
SN  - 
VO  - 
VL  - 
JA  - 2016 Medical Technologies National Congress (TIPTEKNO)
Y1  - 27-29 Oct. 2016
AB  - A patient monitoring system basically includes sensors and a microcontroller. The sensor devices that is capable of sensing many vital physiological and biological data such as body temperature, blood pressure and electrocardiogram (ECG), etc. from human body and sending them to the microcontroller using analog outputs. In this study, a real time infant monitoring system especially for hard of hearing parents, is developed. The proposed system works continuously in real time, monitoring vital physiological signals of an infant and generates alert (vibration and led blink) for abnormal situations. In alert case, both LCD screen and vibrating wristband which are attached to the body warns the parents. An Arduino Leonardo board has been used in system design which is attached by body temperature sensor, finger heartbeat detector and water sensor. The results show that physiological signals from the infant body can successfully and the all alarm condition function up properly.
ER  - 


TY  - CONF
TI  - Effect of limbs' motion on pulse oximetry in preterm infants
T2  - 2016 IEEE International Symposium on Medical Measurements and Applications (MeMeA)
SP  - 1
EP  - 6
AU  - P. Marchionni
AU  - L. Scalise
AU  - I. Ercoli
AU  - M. L. Palazzi
AU  - V. P. Carnielli
PY  - 2016
KW  - Decision support systems
KW  - Instrumentation and measurement
KW  - Digital signal processing
KW  - Accuracy
KW  - Pulse-Oximetry
KW  - Neonate
DO  - 10.1109/MeMeA.2016.7533788
JO  - 2016 IEEE International Symposium on Medical Measurements and Applications (MeMeA)
IS  - 
SN  - 
VO  - 
VL  - 
JA  - 2016 IEEE International Symposium on Medical Measurements and Applications (MeMeA)
Y1  - 15-18 May 2016
AB  - Pulse oximetry (PO) is a measurement method used to determine the percentage of blood that is loaded with oxygen (oxygen saturation). It is an easy-to-sue, safe, convenient, inexpensive, painless and noninvasive measurement method for the assessment of oxygen content in the circulatory system and it also allows to measure the pulse frequency (coincident to the heart rate). It is frequently asses in intensive care, in particular in neonatal one and it provides information on the adequacy of cardio/respiratory function. Motion artifacts can largely influence PO measurement performances. The aim of this paper is to compare the PO measurement data obtained (test population: 5 subjects; test duration 2 hours) on fixed limb to the ones obtained in a free-to-move limb conditions, using 2 PO systems applied on the patient limbs. Despite to the manufacturers claimed accuracy data (>2%), we report differences >3.4% on the saturation data between free and fixed limb.
ER  - 


TY  - JOUR
TI  - DECAF: MEG-Based Multimodal Database for Decoding Affective Physiological Responses
T2  - IEEE Transactions on Affective Computing
SP  - 209
EP  - 222
AU  - M. K. Abadi
AU  - R. Subramanian
AU  - S. M. Kia
AU  - P. Avesani
AU  - I. Patras
AU  - N. Sebe
PY  - 2015
KW  - Motion pictures
KW  - Physiology
KW  - Databases
KW  - Emotion recognition
KW  - Educational institutions
KW  - Electroencephalography
KW  - Electrocardiography
KW  - Emotion recognition
KW  - User physiological responses
KW  - MEG
KW  - Single-trial classification
KW  - Affective computing
KW  - Emotion recognition
KW  - user physiological responses
KW  - MEG
KW  - single-trial classification
KW  - affective computing
DO  - 10.1109/TAFFC.2015.2392932
JO  - IEEE Transactions on Affective Computing
IS  - 3
SN  - 1949-3045
VO  - 6
VL  - 6
JA  - IEEE Transactions on Affective Computing
Y1  - 1 July-Sept. 2015
AB  - In this work, we present DECAF-a multimodal data set for decoding user physiological responses to affective multimedia content. Different from data sets such as DEAP [15] and MAHNOB-HCI [31], DECAF contains (1) brain signals acquired using the Magnetoencephalogram (MEG) sensor, which requires little physical contact with the user's scalp and consequently facilitates naturalistic affective response, and (2) explicit and implicit emotional responses of 30 participants to 40 one-minute music video segments used in [15] and 36 movie clips, thereby enabling comparisons between the EEG versus MEG modalities as well as movie versus music stimuli for affect recognition. In addition to MEG data, DECAF comprises synchronously recorded near-infra-red (NIR) facial videos, horizontal Electrooculogram (hEOG), Electrocardiogram (ECG), and trapezius-Electromyogram (tEMG) peripheral physiological responses. To demonstrate DECAF's utility, we present (i) a detailed analysis of the correlations between participants' self-assessments and their physiological responses and (ii) single-trial classification results for valence, arousal and dominance, with performance evaluation against existing data sets. DECAF also contains time-continuous emotion annotations for movie clips from seven users, which we use to demonstrate dynamic emotion prediction.
ER  - 


TY  - CONF
TI  - Automatic Premature Ventricular Contraction detection in photoplethysmographic signals
T2  - 2014 IEEE Biomedical Circuits and Systems Conference (BioCAS) Proceedings
SP  - 49
EP  - 52
AU  - A. Solosenko
AU  - V. Marozas
PY  - 2014
KW  - Heart rate variability
KW  - Feature extraction
KW  - Electrocardiography
KW  - Artificial neural networks
KW  - Monitoring
KW  - Biomedical monitoring
DO  - 10.1109/BioCAS.2014.6981642
JO  - 2014 IEEE Biomedical Circuits and Systems Conference (BioCAS) Proceedings
IS  - 
SN  - 2163-4025
VO  - 
VL  - 
JA  - 2014 IEEE Biomedical Circuits and Systems Conference (BioCAS) Proceedings
Y1  - 22-24 Oct. 2014
AB  - The purpose of this study was the development and investigation of the automatic Premature Ventricular Contraction (PVC) detection and classification method using Photoplethysmographic (PPG) signals. The main issue of using PPG for arrhythmia detection are the artefacts which may be falsely detected as an arrhythmic pulses. The method is based on 6 PPG features, obtained in 12 s analysis frame. The features are peak-to-peak intervals and PPG power derived features. The fundamental frequency of the PPG was used for feature extraction and normalization. The Artificial Neural Network with back-propagation was used for the PPG pulse classification. The PPG signals from Physionet MIMIC II and MIMIC databases were used for algorithm training and testing. PPG were annotated by referring to synchronously registered ECG signals. The method was evaluated by calculating sensitivity and specificity which for the two main PVC types are 96,05 / 95,37 % and 99,85 / 99,80 %, respectively. The study results suggest that PPG can be used for the reliable PVC detection.
ER  - 


TY  - CONF
TI  - Fetal Developmental Deviations Reflected in a Functional Autonomic Brain Age Score
T2  - 2018 Computing in Cardiology Conference (CinC)
SP  - 1
EP  - 4
AU  - D. Hoyer
AU  - A. Schmidt
AU  - U. Schneider
AU  - K. Gustafson
PY  - 2018
KW  - Physiology
KW  - Heart rate variability
KW  - Fetal heart rate
KW  - Brain
KW  - Neurology
KW  - Hospitals
DO  - 10.22489/CinC.2018.009
JO  - 2018 Computing in Cardiology Conference (CinC)
IS  - 
SN  - 2325-887X
VO  - 45
VL  - 45
JA  - 2018 Computing in Cardiology Conference (CinC)
Y1  - 23-26 Sept. 2018
AB  - The functional maturation of the fetal autonomic control can be evaluated by means of the fetal Autonomic Brain Age Score (fABAS) that constitutes a non-invasively recordable index of the neural integration of the developing organism. We wanted to know how maternal docosahexaenoic acid (DHA) supplementation that was previously shown to increase traditional fetal and neonatal heart rate variability (HRV) as well as autonomic clusters of Neonatal Behavioral Assessment Scale also influences fABAS. Women were randomized to groups of daily intake of either 600 mg of DHA or placebo during the last two trimesters of pregnancy. fABAS and the included HRV indices were calculated from fetal RR interval series obtained from magnetocardiographic recordings. fABAS was increased in the DHA group at 32 and 36 weeks of gestation (WGA), but by tendency at 24 WGA. Separately considering the factors of fABAS, pNN5 was increased in the DHA group from 32 WGA onwards but ActAmp at 36 WGA only. The combined interpretation of fABAS and its coefficients may provide advanced understanding of the complex neural interactions during fetal development with implementations on age depending nutritional programming effects.
ER  - 


TY  - CONF
TI  - Non contact measurement of body temperature for the identification of thermoregulation abilities in preterm patients
T2  - SENSORS, 2013 IEEE
SP  - 1
EP  - 4
AU  - I. Ercoli
AU  - P. Marchionni
AU  - L. Scalise
AU  - E. P. Tomasini
AU  - V. P. Carnielli
PY  - 2013
KW  - Temperature measurement
KW  - Pediatrics
KW  - Temperature distribution
KW  - Skin
KW  - Temperature sensors
KW  - Temperature control
DO  - 10.1109/ICSENS.2013.6688432
JO  - SENSORS, 2013 IEEE
IS  - 
SN  - 1930-0395
VO  - 
VL  - 
JA  - SENSORS, 2013 IEEE
Y1  - 3-6 Nov. 2013
AB  - In this paper, a novel contactless measurement method for the assessment of the thermoregulatory abilities of preterm infants is proposed. It is based on the use of an infrared (IR) thermo-camera allowing precise, multipoint and contactless measurement of the skin temperature of the preterm patient. The method proposed has been designed to verify the ability of the preterm patients to correctly operate the process of thermoregulation on his/her body. Results show a mean difference of 0.01°C between IR camera measurements and values simultaneously measured with a standard contact thermo-resistance. No dependence from the temperature value was shown on the physiological range of temperatures (28-36°C). From the experimental data it is possible to extrapolate the empirical model of the thermoregulation mechanism of patients, allowing to individuate deviation from normal behavior for those patients with reduced abilities to self-regulate his/her body temperature.
ER  - 


TY  - CONF
TI  - Spectrum approach based hybrid classifier for classification of ECG signal
T2  - 2015 International Conference on Circuits, Power and Computing Technologies [ICCPCT-2015]
SP  - 1
EP  - 6
AU  - K. Muthuvel
AU  - L. P. Suresh
AU  - T. J. Alexander
AU  - S. H. K. Veni
PY  - 2015
KW  - Electrocardiography
KW  - Feature extraction
KW  - Classification algorithms
KW  - Databases
KW  - Accuracy
KW  - Genetic algorithms
KW  - Sensitivity
KW  - Spectrum
KW  - ABC
KW  - GA
KW  - Physic bank Database
KW  - Neural Network
KW  - Classification
DO  - 10.1109/ICCPCT.2015.7159449
JO  - 2015 International Conference on Circuits, Power and Computing Technologies [ICCPCT-2015]
IS  - 
SN  - 
VO  - 
VL  - 
JA  - 2015 International Conference on Circuits, Power and Computing Technologies [ICCPCT-2015]
Y1  - 19-20 March 2015
AB  - Heart is one of the crucial parts of a human being. The heart produces electrical signals and these signals are called cardiac cycles. The graphical recording of these cardiac cycle produced by an Electrocardiograph is called as Electro cardio gram (ECG) signal. In this work an algorithm has been developed to detect the five abnormal beat signals which includes Left bundle branch block beat (LBBB), Right bundle branch block beat (RBBB), Premature Ventricular Contraction (PVC), Atrial Premature Beat (APB) and Nodal (junction) Premature Beat (NPB) along with the normal beat. In order to prepare an appropriate input vector for the neural classifier several pre processing stages have been applied. Tri spectrum is used to extract features from the ECG signal. Hybrid classifier is used to classify the ECG beat signal. Hybrid classifier use both ABC algorithm and genetic algorithm to train the beat signals in the neural network. Finally, the MIT-BIH [1] database is used to evaluate the proposed algorithm. The beat classification system gives an accuracy of 71%, sensitivity 67% and specificity 79%.
ER  - 


TY  - CONF
TI  - Arrhythmia Detection on ECG Signals by Using Empirical Mode Decomposition
T2  - 2018 Medical Technologies National Congress (TIPTEKNO)
SP  - 1
EP  - 4
AU  - E. Izci
AU  - M. A. Ozdemir
AU  - R. Sadighzadeh
AU  - A. Akan
PY  - 2018
KW  - Electrocardiography
KW  - Feature extraction
KW  - Classification algorithms
KW  - Databases
KW  - Prediction algorithms
KW  - Empirical mode decomposition
KW  - Pattern classification
KW  - ECG Signal
KW  - Arrhythmia
KW  - Empirical Mode Decomposition
KW  - Feature Extraction
KW  - ECG Signal Classification
DO  - 10.1109/TIPTEKNO.2018.8597094
JO  - 2018 Medical Technologies National Congress (TIPTEKNO)
IS  - 
SN  - 
VO  - 
VL  - 
JA  - 2018 Medical Technologies National Congress (TIPTEKNO)
Y1  - 8-10 Nov. 2018
AB  - One of the main causes of sudden deaths is heart disease. Early detection and treatment of cardiac arrhythmias prevent the problem from reaching sudden deaths. The purpose of this study is to develop an arrhythmia detection algorithm based on Empirical Mode Decomposition (EMD). This algorithm consists of four steps: Preprocessing, Empirical Mode Decomposition, feature extraction and classification. Six arrhythmia types were used for differentiate normal and arrhythmic signals obtained from the MIT-BIH Arrhythmia database. These are normal (N), left bundle branch block (LBBB), right bundle branch block (RBBB), premature ventricular contraction (PVC), paced beat and atrial premature beats (APB). Three different classifiers were used to classify ECG signals. The method achieves better result with accuracy of 87% using linear discriminant analysis (LDA) classifier for detection of normal and arrhythmic signals.
ER  - 


TY  - CONF
TI  - Design of infant monitoring system to reduce the risk of sudden infant death syndrome
T2  - 2017 International Conference on Communication and Signal Processing (ICCSP)
SP  - 0180
EP  - 0183
AU  - E. Abirami
AU  - S. Karthika
PY  - 2017
KW  - Heart beat
KW  - Vibrations
KW  - Linear regression
KW  - Monitoring
KW  - Pediatrics
KW  - Biomedical monitoring
KW  - ARM
KW  - GSM
KW  - Heart beat Sensor
KW  - SpO2 sensor
KW  - Sudden Infant Death Syndrome
KW  - Vibration sensor
DO  - 10.1109/ICCSP.2017.8286802
JO  - 2017 International Conference on Communication and Signal Processing (ICCSP)
IS  - 
SN  - 
VO  - 
VL  - 
JA  - 2017 International Conference on Communication and Signal Processing (ICCSP)
Y1  - 6-8 April 2017
AB  - Sudden Infant Death Syndrome is one of the major causes of death among infants. We propose to develop an analytical model for reducing the Sudden Infant Death Syndrome (SIDS) using infant heart rate, Panic vibration and prone body position of an infant and to develop a prototype model. The proposed system for infants can be used at home or hospital nursery room. It consists of SpO2 sensor, vibration sensor, heart beat sensor, and Global System for Mobile Communication (GSM) application. Heartbeat sensor is used to measure the heart rate of an infant. Heart rate during awake 100-160 BPM and sleep condition 90-160 BPM (Infant 1 month to 1 year). SpO2 sensor is used to detect the abnormal sleeping position of the infant due to which breathing problem may occur which can lead to SIDS. Similarly vibration sensor is used to sense the abnormal vibration which infant may experience during panic condition during their sleep. Using these three sensor measurements and an analytical model is developed to detect the cause of SIDS. For the analytical modelling, we have considered linear regression between heart beat and SpO2 as well as heart rate and vibration. Based on the predictive value β, the alarm signal regarding the cause of SIDS will be given to the concerned person like a parent, medical advisors or Ambulatory service. The prototype will be developed for an analytical model using a heart beat sensor, SpO2 sensor, vibration sensor, ARM processor and GSM for wireless communication.
ER  - 


TY  - CONF
TI  - AAMI Based ECG Heart-Beat Time-Series Clustering Using Unsupervised ELM and Decision Rule
T2  - 2016 International Conference on Information Technology (ICIT)
SP  - 137
EP  - 141
AU  - J. R. Annam
AU  - B. R. Surampudi
PY  - 2016
KW  - Electrocardiography
KW  - Heart beat
KW  - Support vector machines
KW  - Time series analysis
KW  - Databases
KW  - Heart rate variability
KW  - Morphology
KW  - Clustering
KW  - embedding
KW  - Extreme learning machine
KW  - unsupervised learning
KW  - AAMI
KW  - ECG
KW  - Heart beat
DO  - 10.1109/ICIT.2016.039
JO  - 2016 International Conference on Information Technology (ICIT)
IS  - 
SN  - 
VO  - 
VL  - 
JA  - 2016 International Conference on Information Technology (ICIT)
Y1  - 22-24 Dec. 2016
AB  - Early detection of cardiovascular diseases can prevent the premature deaths caused by abnormal heartbeat problems. Application of unsupervised classification by Extreme learning machine is addressed for ElectroCardiogram (ECG) heart-beat time series clustering by a hybrid of Extreme learning machine and Decision rule using full heart-beat time series by alignment of R-peaks of all beats is proposed in this work. PQRST Time series of heart-beats having converted into equal length series by alignment of R-peaks of all heart-beats based on R-peak of largest length PQRST series in the data and by padding zeroes to the smaller length series on either side, was used in this experimentation. The main objective of this paper is to identify the abnormalities in ECG heart beats based on AAMI Categorization. Because of the large patient specific characteristics in ECG heartbeat morphology across individuals, the supervised methods trained on some ECG dataset may decrease performance on other datasets. In addition, these techniques require a considerable amount of known and labelled heartbeats which are not feasible in long-term ECG monitoring. Experiments were conducted on ECG data of 44 patients obtained from MIT-BIH Arrhythmia database. Results were compared with existing methods such as weighted support vector machine (SVM), hierarchical SVM and weighted linear discriminant analysis (LDA). Comparative analysis confirms the viability and superiority of the proposed approach in terms of Total classification accuracy (TCA). Proposed system achieved Sensitivities of 98.13%, 82.25%, 76.49% and 52.20%, PPV of 98.13%, 64.46%, 95.47%, 46.54% for N, S, V, and F classes respectively and TCA of 95.75%.
ER  - 


TY  - CONF
TI  - A Smart, Low Cost, Wearable Technology for Remote Patient Monitoring
T2  - 2019 IEEE Global Conference on Internet of Things (GCIoT)
SP  - 1
EP  - 5
AU  - E. T. R. Babar
AU  - A. A. Usmani
AU  - A. Kayani
AU  - A. Yaqub
AU  - M. U. Rehman
PY  - 2019
KW  - Temperature measurement
KW  - Temperature sensors
KW  - Biomedical monitoring
KW  - Monitoring
KW  - Hospitals
KW  - Pediatrics
KW  - Neonatal Department
KW  - Vital Signs
KW  - Centralized System
KW  - Temperature
KW  - Pulse Rate
KW  - Oxygen Concentration
KW  - Wireless
KW  - Microcontroller
KW  - Sensor
KW  - STM32F407
KW  - ESP8266
DO  - 10.1109/GCIoT47977.2019.9058401
JO  - 2019 IEEE Global Conference on Internet of Things (GCIoT)
IS  - 
SN  - 
VO  - 
VL  - 
JA  - 2019 IEEE Global Conference on Internet of Things (GCIoT)
Y1  - 4-7 Dec. 2019
AB  - Medical errors are one of the major causes of preventable deaths globally. The common causes of this error are miscommunication of information and delay in treatment because of a delay in transmission of clinical information to the doctors. This delay is mainly because of the manual nature of current practices and large patient to nurse ratio. The neonatology department faces major issues in this regard as ill and/or premature new-born infants require constant monitoring to ensure the levels of certain parameters (vital signs) remain within a particular range in order to avoid life threatening or organ damaging situations. To address this issue, an automated system to continuously measure three important vital signs (e.g, temperature, pulse rate, and pulse oxygen concentration) and to automatically indicate clinically significant situations is presented here. This system measures three vital signs using wearable sensors and communicates the data wirelessly with an accuracy of 0.1 degree Centigrade temperature, 0.1 percent oxygen saturation and 0.2 beats per minute pulse rate. An alarm is generated if parameters are out of the safe range. The autonomous and low cost system can successfully aide hospital staff, eliminate risks of human error in the emergency communication system.
ER  - 


TY  - CONF
TI  - A wearable ECG monitoring system for real-time arrhythmia detection
T2  - 2018 IEEE 61st International Midwest Symposium on Circuits and Systems (MWSCAS)
SP  - 787
EP  - 790
AU  - N. Clark
AU  - E. Sandor
AU  - C. Walden
AU  - I. S. Ahn
AU  - Y. Lu
PY  - 2018
KW  - Electrocardiography
KW  - Real-time systems
KW  - Monitoring
KW  - Detection algorithms
KW  - Signal processing algorithms
KW  - Biomedical monitoring
KW  - Hardware
KW  - real-time
KW  - wearable
KW  - DSP
KW  - ECG monitoring
KW  - arrhythmia
DO  - 10.1109/MWSCAS.2018.8624097
JO  - 2018 IEEE 61st International Midwest Symposium on Circuits and Systems (MWSCAS)
IS  - 
SN  - 1558-3899
VO  - 
VL  - 
JA  - 2018 IEEE 61st International Midwest Symposium on Circuits and Systems (MWSCAS)
Y1  - 5-8 Aug. 2018
AB  - This study develops a wearable medical system for real-time arrhythmia detection, which acquires electrocardiogram (ECG) data through a three-lead ECG sensor. It performs ECG signal processing and immediately alerts the patient's health care provider of an arrhythmia via wireless messaging. In particular, a common form of arrhythmia known as premature ventricular contractions (PVCs) are identified using the Pan-Tompkins and the wavelet-based template-matching algorithms. When three or more consecutive PVCs are detected, the device sends urgent report email to a patient's health care provider. In the experimental study, the design has been successfully validated using benchmark records from the MIT-BIH arrhythmia database. A low-cost Texas Instruments TMS320C5515 and Raspberry Pi 3 Model B are chosen to be the hardware platform. This study suggests a viable, low-complexity solution for real-time heart monitoring and arrhythmia detection.
ER  - 


TY  - CONF
TI  - Combining continuous wavelet transform and Teager-Kaiser Energy operator for ECG arrhythmia detection
T2  - 2016 8th Cairo International Biomedical Engineering Conference (CIBEC)
SP  - 76
EP  - 79
AU  - S. Nady
AU  - M. Moness
AU  - M. Massoud
AU  - R. R. Gharieb
PY  - 2016
KW  - Electrocardiography
KW  - Feature extraction
KW  - Discrete cosine transforms
KW  - Continuous wavelet transforms
KW  - Time-frequency analysis
KW  - ECG
KW  - Arrhythmia
KW  - PVC Detection
KW  - Continous Wavelet Transform
KW  - DCT
KW  - Teager-Kaiser Energy Operator
DO  - 10.1109/CIBEC.2016.7836124
JO  - 2016 8th Cairo International Biomedical Engineering Conference (CIBEC)
IS  - 
SN  - 2156-6100
VO  - 
VL  - 
JA  - 2016 8th Cairo International Biomedical Engineering Conference (CIBEC)
Y1  - 15-17 Dec. 2016
AB  - Computer-aided diagnosis of Electrocardiographic (ECG) signal consists of processing the signal to extract parameters in time, frequency, scale, etc. Then distinct parameters that provide significant differences between normal and arrhythmic ECG beats are selected as a feature vector. This feature vector is fed to either a supervised or an unsupervised classifier for detection. Seeking significant features is an important step for the success of the classifier. In this paper, we address combining both continuous wavelets transform (CWT) and the Teager-Kaiser Energy (TKE) for feature extraction. This is for developing a method for the detection of premature ventricular contraction (PVC) beats in ECG. The proposed method has been tested by the MIT-BIH arrhythmia database. The method has shown promising detection accuracy of 100% in classifying normal and PVC beats.
ER  - 


TY  - CONF
TI  - A Point Process Framework for the Characterization of Sleep States in Early Infancy
T2  - 2019 41st Annual International Conference of the IEEE Engineering in Medicine and Biology Society (EMBC)
SP  - 3645
EP  - 3648
AU  - N. Pini
AU  - M. Lucchini
AU  - W. P. Fifer
AU  - M. G. Signorini
AU  - R. Barbieri
PY  - 2019
DO  - 10.1109/EMBC.2019.8857555
JO  - 2019 41st Annual International Conference of the IEEE Engineering in Medicine and Biology Society (EMBC)
IS  - 
SN  - 1558-4615
VO  - 
VL  - 
JA  - 2019 41st Annual International Conference of the IEEE Engineering in Medicine and Biology Society (EMBC)
Y1  - 23-27 July 2019
AB  - It is well known that the coordination among several subsystems in newborns is effectively changing as a function of behavioral states. For this reason, sleep state characterization is an essential procedure in neonatal monitoring. Despite its importance, methodologies assessing sleep states are discrete in time and usually based on visual inspection. In this work, we validate a point process framework on a population of 113 full-term infants with the aim of providing continuous sleep state characterization over time. After determining a suitable probability density distribution to best fit the neonatal RR series, we compare traditional heart rate variability (HRV) parameters with the point process-extracted sets of time and frequency domain instantaneous measures in order to validate the proposed framework. Our results provide insights into the point process ability to capture HRV dynamics with a high degree of reliability, thus providing evidence that our framework might be employed for an instantaneous estimate of behavioral states.
ER  - 


TY  - JOUR
TI  - Multi-Modal Diagnosis of Infectious Diseases in the Developing World
T2  - IEEE Journal of Biomedical and Health Informatics
SP  - 2131
EP  - 2141
AU  - G. A. Tadesse
AU  - H. Javed
AU  - N. L. N. Thanh
AU  - H. D. H. Thi
AU  - L. V. Tan
AU  - L. Thwaites
AU  - D. A. Clifton
AU  - T. Zhu
PY  - 2020
KW  - Infectious diseases
KW  - Electrocardiography
KW  - Deep learning
KW  - Hospitals
KW  - Pediatrics
KW  - Informatics
KW  - Multi-modal
KW  - infectious diseases
KW  - deep learning
KW  - fusion
KW  - developing world
DO  - 10.1109/JBHI.2019.2959839
JO  - IEEE Journal of Biomedical and Health Informatics
IS  - 7
SN  - 2168-2208
VO  - 24
VL  - 24
JA  - IEEE Journal of Biomedical and Health Informatics
Y1  - July 2020
AB  - In low and middle income countries, infectious diseases continue to have a significant impact, particularly amongst the poorest in society. Tetanus and hand foot and mouth disease (HFMD) are two such diseases and, in both, death is associated with autonomic nervous system dysfunction (ANSD). Currently, photoplethysmogram or electrocardiogram monitoring is used to detect deterioration in these patients, however expensive clinical monitors are often required. In this study, we employ low-cost and mobile wearable devices to collect patient vital signs unobtrusively; and we develop machine learning algorithms for automatic and rapid triage of patients that provide efficient use of clinical resources. Existing methods are mainly dependent on the prior detection of clinical features with limited exploitation of multi-modal physiological data. Moreover, the latest developments in deep learning (e.g. cross-domain transfer learning) have not been sufficiently applied for infectious disease diagnosis. In this paper, we present a fusion of multi-modal physiological data to predict the severity of ANSD with a hierarchy of resource-aware decision making. First, an on-site triage process is performed using a simple classifier. Second, personalised longitudinal modelling is employed that takes the previous states of the patient into consideration. We have also employed a spectrogram representation of the physiological waveforms to exploit existing networks for cross-domain transfer learning, which avoids the laborious and data intensive process of training a network from scratch. Results show that the proposed framework has promising potential in supporting severity grading of infectious diseases in low-resources settings, such as in the developing world.
ER  - 


TY  - CONF
TI  - Detection of Premature Ventricular Complexes using Semisupervised Autoencoders and Random Forests
T2  - 2020 42nd Annual International Conference of the IEEE Engineering in Medicine & Biology Society (EMBC)
SP  - 337
EP  - 340
AU  - V. Kalidas
AU  - L. S. Tamil
PY  - 2020
KW  - Electrocardiography
KW  - Databases
KW  - Encoding
KW  - Forestry
KW  - Training
KW  - Morphology
KW  - Feature extraction
DO  - 10.1109/EMBC44109.2020.9176054
JO  - 2020 42nd Annual International Conference of the IEEE Engineering in Medicine & Biology Society (EMBC)
IS  - 
SN  - 2694-0604
VO  - 
VL  - 
JA  - 2020 42nd Annual International Conference of the IEEE Engineering in Medicine & Biology Society (EMBC)
Y1  - 20-24 July 2020
AB  - In this paper, we propose a technique for detection of premature ventricular complexes (PVC) based on information obtained from single-lead electrocardiogram (ECG) signals. A combination of semisupervised autoencoders and Random Forests models are used for feature extraction and PVC detection. The ECG signal is first denoised using Stationary Wavelet Transforms and denoising convolutional autoencoders. Following this, PVC classification is performed. Individual ECG beat segments along with features derived from three consecutive beats are used to train a hybrid autoencoder network to learn class-specific beat encodings. These encodings, along with the beat-triplet features, are then input to a Random Forests classifier for final PVC classification. Results: The performance of our algorithm was evaluated on ECG records in the MIT-BIH Arrhythmia Database (MITDB) and the St. Petersburg INCART Database (INCARTDB). Our algorithm achieves a sensitivity of 92.67% and a PPV of 95.58% on the MITDB database. Similarly, a sensitivity of 88.08% and a PPV of 94.76% are achieved on the INCARTDB database.
ER  - 


TY  - CONF
TI  - ECG Arrhythmia Classification By Using Convolutional Neural Network And Spectrogram
T2  - 2019 Innovations in Intelligent Systems and Applications Conference (ASYU)
SP  - 1
EP  - 6
AU  - S. Y. ŞEN
AU  - N. ÖZKURT
PY  - 2019
KW  - Electrocardiography
KW  - Spectrogram
KW  - Feature extraction
KW  - Deep learning
KW  - Heart beat
KW  - Convolutional neural networks
KW  - Classification algorithms
KW  - Deep learning
KW  - electrocardiogram
KW  - arrhythmia detection
KW  - convolutional neural network
DO  - 10.1109/ASYU48272.2019.8946417
JO  - 2019 Innovations in Intelligent Systems and Applications Conference (ASYU)
IS  - 
SN  - 
VO  - 
VL  - 
JA  - 2019 Innovations in Intelligent Systems and Applications Conference (ASYU)
Y1  - 31 Oct.-2 Nov. 2019
AB  - In this study, the electrocardiography (ECG) arrhythmias have been classified by the proposed framework depend on deep neural networks in order to features information. The proposed approaches operates with a large volume of raw ECG time-series data and ECG signal spectrograms as inputs to a deep convolutional neural networks (CNN). Heartbeats are classified as normal (N), premature ventricular contractions (PVC), right bundle branch block (RBBB) rhythm by using ECG signals obtained from MIT-BIH arrhythmia database. The first approach is to directly use ECG time-series signals as input to CNN, and in the second approach ECG signals are converted into time-frequency domain matrices and sent to CNN. The most appropriate parameters such as number of the layers, size and number of the filters are optimized heuristically for fast and efficient operation of the CNN algorithm. The proposed system demonstrated high classification rate for the time-series data and spectrograms by using deep learning algorithms without standard feature extraction methods. Performance evaluation is based on the average sensitivity, specificity and accuracy values. It is also worth to note that spectrogram increases the performance of classification since it extracts the useful time-frequency information of the signal.
ER  - 


TY  - CONF
TI  - ECG Morphological Decomposition for Automatic Rhythm Identification
T2  - 2020 Computing in Cardiology
SP  - 1
EP  - 4
AU  - G. García-Isla
AU  - R. Laureanti
AU  - V. D. Corino
AU  - L. T. Mainardi
PY  - 2020
KW  - Measurement
KW  - Heart
KW  - Computational modeling
KW  - Training data
KW  - Electrocardiography
KW  - Rhythm
KW  - Heart rate variability
DO  - 10.22489/CinC.2020.435
JO  - 2020 Computing in Cardiology
IS  - 
SN  - 2325-887X
VO  - 
VL  - 
JA  - 2020 Computing in Cardiology
Y1  - 13-16 Sept. 2020
AB  - Manual rhythm classification in 12-lead ECGs is time-consuming and operator-biased. We present an automatic ECG classifier using CinC's 2020 challenge dataset. In the first phase of the Challenge, 9 categories were targeted with an ensemble of 4 classifiers. In the second phase, 7 classifiers were implemented to detect 24 cardiac electrophysiological disorders. Five classifiers identified abnormalities in different specific regions of the heart's conducting system. Two classifiers were dedicated to detect premature atrial and ventricular contractions. The methodology is based on the creation of rhythm-specific intra and inter-patient templates. Firstly, signals were divided into 6 regions of interests. Secondly, for each region, intra-patient models and inter-patient rhythm-specific models were computed. The distances from each intra-patient model to each rhythm-specific inter-patient model as well as heart rate variability features and Global Electric Heterogeneity features were introduced into the classifiers. After a 10-fold cross-validation, for the provided training data in the first phase an accuracy of 94.4%±0.4, and a Challenge metric of 0.644±0.031 were obtained, whereas in the second phase an accuracy and Challenge metric of 15.0± 1.0 % and 0.030 ±0..009 were obtained.
ER  - 


TY  - CONF
TI  - Arrhythmias detection and classification base on single beat ECG analysis
T2  - The 4th Joint International Conference on Information and Communication Technology, Electronic and Electrical Engineering (JICTEE)
SP  - 1
EP  - 4
AU  - S. Pathoumvanh
AU  - K. Hamamoto
AU  - P. Indahak
PY  - 2014
KW  - Electrocardiography
KW  - Discrete cosine transforms
KW  - Feature extraction
KW  - Accuracy
KW  - Classification algorithms
KW  - Algorithm design and analysis
KW  - Training
DO  - 10.1109/JICTEE.2014.6804097
JO  - The 4th Joint International Conference on Information and Communication Technology, Electronic and Electrical Engineering (JICTEE)
IS  - 
SN  - 
VO  - 
VL  - 
JA  - The 4th Joint International Conference on Information and Communication Technology, Electronic and Electrical Engineering (JICTEE)
Y1  - 5-8 March 2014
AB  - The effective manual detection ECG arrhythmia is very important, but it is tedious and time consume. Due to the ECG signal, monitoring may have to be carried out over several hours because the volume of the ECG data is enormous. This difficulty turns out a very high possibility of the analyst missing (or misreading) vital information. Therefore, computer-based analysis and detection of diseases can be very helpful in cardiologist's diagnoses. This paper proposes an algorithm to detect and classify the ECG arrhythmia, which is combined of the novel ECG beat length selection, Discrete Cosine Transform as the feature extraction, and Fisher's Linear Discriminant Analysis as the classifier system. The experimentation results demonstrate that the proposed algorithm classifies five arrhythmia types: normal, left bundle branch block, right bundle branch block, premature ventricular contraction, and atrial premature contraction beat. With the achievement results of 99.11% in terms of Total classification accuracy, 97.01% in terms of sensitivity, and 99.44% in terms of specificity. These obtained results are better than the other existing methods.
ER  - 


TY  - CONF
TI  - Increased Risks of Re-identification For Patients Posed by Deep Learning-Based ECG Identification Algorithms
T2  - 2021 43rd Annual International Conference of the IEEE Engineering in Medicine & Biology Society (EMBC)
SP  - 1969
EP  - 1975
AU  - A. Ghazarian
AU  - J. Zheng
AU  - H. El-Askary
AU  - H. Chu
AU  - G. Fu
AU  - C. Rakovski
PY  - 2021
KW  - Heart
KW  - Privacy
KW  - Neural networks
KW  - Pacemakers
KW  - Electrocardiography
KW  - Tools
KW  - Fingerprint recognition
KW  - Arrhythmia
KW  - Biometrics
KW  - Convolutional neural networks (CNN)
KW  - Deep Learning
KW  - ECG
KW  - ECG Identification
KW  - Privacy
KW  - Re-identification
DO  - 10.1109/EMBC46164.2021.9630880
JO  - 2021 43rd Annual International Conference of the IEEE Engineering in Medicine & Biology Society (EMBC)
IS  - 
SN  - 2694-0604
VO  - 
VL  - 
JA  - 2021 43rd Annual International Conference of the IEEE Engineering in Medicine & Biology Society (EMBC)
Y1  - 1-5 Nov. 2021
AB  - ECGs analysis is an important tool in cardiac diagnosis. ECG data also have the potential to be used as a biometric source that allows precise person identification similar to the widely used fingerprint and iris recognition techniques. However, this phenomenon also raises serious privacy concerns. In this study, we provide a complete, multi-step ECG identification algorithm using a private database of ECG recordings. We train and validate our AI model on approximately 40k patients which makes this study by far the largest research project in this field. Moreover, our best model attained an exceptionally high accuracy of 94.56%. In addition to discussing the general implications of the deployment of such systems related to privacy, for the first time, we also assess the accuracy of ECG-based identification for distinct heart condition groups (and combinations of such conditions) and the corresponding privacy implications. For instance, we discovered that in contrast to initial expectation that identification accuracy for healthy normal sinus rhythm should be the highest, the identification accuracy is higher for patients with sinus tachycardia or patients who are diagnosed with both ST changes and supraventricular tachycardia. This puts these patients at a higher risk of privacy issues due to re-identification. On the other hand, we observed that patients with premature ventricular contractions have an identification accuracy as low as 78.54%. The identification rate for patients with a pacemaker is 80.2%.Clinical relevance—While ECG as a biometric can be a potentially useful technology, it also raises serious concerns regarding the privacy of cardiac patients. Especially, the ECG Identification algorithms empowered by deep learning can increase the risk of re-identification.
ER  - 


TY  - CONF
TI  - Harmonic Decomposition of ECG Signal using Analytic Signal Matched Filter Bank
T2  - 2019 Second International Conference on Advanced Computational and Communication Paradigms (ICACCP)
SP  - 1
EP  - 4
AU  - G. Srivastava
AU  - S. D. Joshi
PY  - 2019
KW  - Electrocardiography
KW  - Harmonic analysis
KW  - Power harmonic filters
KW  - Time-frequency analysis
KW  - Heart
KW  - Decorrelation
KW  - Matched filters
KW  - analytic signal
KW  - ecg
KW  - orthogonalization
KW  - signal matched filter banks
KW  - time frequency analysis
KW  - weighted least square prediction
DO  - 10.1109/ICACCP.2019.8882983
JO  - 2019 Second International Conference on Advanced Computational and Communication Paradigms (ICACCP)
IS  - 
SN  - 
VO  - 
VL  - 
JA  - 2019 Second International Conference on Advanced Computational and Communication Paradigms (ICACCP)
Y1  - 25-28 Feb. 2019
AB  - This paper proposes a signal adaptive algorithm for multi-resolution analysis based on analytic signal matched filter bank (SMFB) to decompose time variant biomedical signals (e.g. ECG) into narrow bands such that each band has only one harmonic frequency component of the original ECG signal. Consecutively, maximum harmonic component present in the bio-signal is easily detected and the minimum number of harmonics required for estimated reconstruction of original ECG signal is obtained. The proposed scheme is exceedingly useful in transmission and reconstruction of bio-electric signal like ECG and can be valuable in treatment of patients in remote locations at reduced sub-band rate. As this technique can be used in near real-time classification from the ECG data as it arrives, which is evidenced by its time-frequency analysis, the system can be used as classifier as well as predictor for heart abnormalities such as Premature Ventricular Contractions (PVC).
ER  - 


TY  - JOUR
TI  - Comparison of Current and Novel ECG-Independent Algorithms for Resting Pressure Derived Physiologic Indices
T2  - IEEE Access
SP  - 144313
EP  - 144323
AU  - K. H. Choi
AU  - J. Park
AU  - J. M. Lee
AU  - T. Choi
AU  - Y. B. Song
AU  - J. -Y. Hahn
AU  - C. -W. Nam
AU  - E. -S. Shin
AU  - J. -H. Doh
AU  - S. -H. Hur
AU  - B. -K. Koo
PY  - 2019
KW  - Bars
KW  - Physiology
KW  - Heart beat
KW  - Hospitals
KW  - Prediction algorithms
KW  - Arteries
KW  - Coronary artery disease
KW  - diastolic pressure-ratio
KW  - instantaneous wave-free ratio
KW  - fractional flow reserve
KW  - ischemia
DO  - 10.1109/ACCESS.2019.2940085
JO  - IEEE Access
IS  - 
SN  - 2169-3536
VO  - 7
VL  - 7
JA  - IEEE Access
Y1  - 2019
AB  - Recently, instantaneous wave-free ratio (iFR) or diastolic pressure-ratio (dPR) have been used in practice. For these indices, the reliability of electrocardiography (ECG)-independent algorithm for pressure-only data is essential. The current study sought to compare the current to a new ECG-independent algorithm for calculating resting physiologic indices. The main purpose of developing a new ECG-independent algorithm was to raise the detection rates over the entire heart cycle despite irregular heartbeats. Both iFR and dPR were calculated from resting pressure tracings using current and new algorithms by a core laboratory in 975 vessels (393 patients). The diagnostic performance of resting physiologic indices with a new algorithm to predict fractional flow reserve (FFR) was compared with the current algorithm. Both algorithms provided nearly identical values of iFR or dPR without systemic bias. iFR and dPR, which were calculated using current and new ECG-independent algorithms, provided comparable discrimination ability and diagnostic performance to predict functionally significant stenosis defined by FFR≤0.80. However, detection rates of the new algorithm were significantly higher than current algorithm in the patients with irregular heartbeats (for per patient [59.5% vs. 83.8%] and per unit-heartbeats analysis [84.3% vs. 90.3%]), such as arterial fibrillation or multiple premature ventricular contractions.
ER  - 


TY  - CONF
TI  - Evaluation of screen-printing techniques for embedding ECG sensors in medical devices
T2  - 2020 27th IEEE International Conference on Electronics, Circuits and Systems (ICECS)
SP  - 1
EP  - 4
AU  - H. Dore
AU  - R. Aviles-Espinosa
AU  - Z. Luo
AU  - O. Anton
AU  - H. Rabe
AU  - E. Rendon-Morales
PY  - 2020
KW  - Electrocardiography
KW  - Electrodes
KW  - Silver
KW  - Sensors
KW  - Ink
KW  - Heart rate
KW  - Pediatrics
KW  - electrocardiogram
KW  - textile
KW  - electrode
KW  - electric potential sensor
KW  - medical devices
KW  - wearables
DO  - 10.1109/ICECS49266.2020.9294914
JO  - 2020 27th IEEE International Conference on Electronics, Circuits and Systems (ICECS)
IS  - 
SN  - 
VO  - 
VL  - 
JA  - 2020 27th IEEE International Conference on Electronics, Circuits and Systems (ICECS)
Y1  - 23-25 Nov. 2020
AB  - Heart rate monitoring is the most important indicator to evaluate the clinical status of a newborn during birth. Approximately 90% of newborn infants make the transition from the intrauterine to extra uterine environment without major complications; however, the remaining 10% of newborn infants require assistance during this transition. Heart rate monitoring is required for guiding further interventions in the event of complications such as the need for resuscitation. In this work we evaluate the suitability of embedding electrometer-based-amplifier sensors employing novel screen-printing techniques into medical devices. We compare our results with traditional copper based wired electrodes. Our implementation was able to acquire electrocardiogram with enough signal to noise ratio, suitable for heart rate detection with a 1% loss of heart rate accuracy, compared with the copper-based electrodes. Our device has the potential to be embedded in devices for assisting births though heart rate monitoring.
ER  - 


TY  - CONF
TI  - Convolutional Neural Networks for patient-specific ECG classification
T2  - 2015 37th Annual International Conference of the IEEE Engineering in Medicine and Biology Society (EMBC)
SP  - 2608
EP  - 2611
AU  - S. Kiranyaz
AU  - T. Ince
AU  - R. Hamila
AU  - M. Gabbouj
PY  - 2015
KW  - Electrocardiography
KW  - Feature extraction
KW  - Neurons
KW  - Training
KW  - Neural networks
KW  - Databases
KW  - Convolution
DO  - 10.1109/EMBC.2015.7318926
JO  - 2015 37th Annual International Conference of the IEEE Engineering in Medicine and Biology Society (EMBC)
IS  - 
SN  - 1558-4615
VO  - 
VL  - 
JA  - 2015 37th Annual International Conference of the IEEE Engineering in Medicine and Biology Society (EMBC)
Y1  - 25-29 Aug. 2015
AB  - We propose a fast and accurate patient-specific electrocardiogram (ECG) classification and monitoring system using an adaptive implementation of 1D Convolutional Neural Networks (CNNs) that can fuse feature extraction and classification into a unified learner. In this way, a dedicated CNN will be trained for each patient by using relatively small common and patient-specific training data and thus it can also be used to classify long ECG records such as Holter registers in a fast and accurate manner. Alternatively, such a solution can conveniently be used for real-time ECG monitoring and early alert system on a light-weight wearable device. The experimental results demonstrate that the proposed system achieves a superior classification performance for the detection of ventricular ectopic beats (VEB) and supraventricular ectopic beats (SVEB).
ER  - 


TY  - CONF
TI  - Contact-less Vital Sign Monitoring using a COTS Resource-Constrained Multi-Core System
T2  - IECON 2019 - 45th Annual Conference of the IEEE Industrial Electronics Society
SP  - 3057
EP  - 3062
AU  - M. G. Kruger
AU  - R. P. W. Springer
AU  - G. M. Kersten
AU  - R. J. Bril
PY  - 2019
KW  - Monitoring
KW  - Instruction sets
KW  - Throughput
KW  - Linux
KW  - Parallel processing
KW  - Operating systems
KW  - Context
DO  - 10.1109/IECON.2019.8927177
JO  - IECON 2019 - 45th Annual Conference of the IEEE Industrial Electronics Society
IS  - 
SN  - 2577-1647
VO  - 1
VL  - 1
JA  - IECON 2019 - 45th Annual Conference of the IEEE Industrial Electronics Society
Y1  - 14-17 Oct. 2019
AB  - Contact-less vital-sign monitoring is enabling in situations where traditional contact-based vital sign monitoring is prohibitive, such as neonatal and burn care where electrodes and attachments risk patient infection or complications. To make vital-sign monitoring available for the consumer market, these algorithms shall use COTS cameras and run on COTS systems. In this paper, we report upon our experience in improving the performance of a contact-less respiration algorithm on a resource-constrained COTS multi-core system, in our case a Raspberry Pi 3 running Linux. In particular, we describe how, by using a state-of-research tool to visualize the behavior of a system, performance bottlenecks and issues of the system are identified and resolved. The resulting improvements are an increase of the CPU utilization from 72% to almost 94% and an increase of the throughput of the algorithm by more than 45%.
ER  - 


TY  - CONF
TI  - Non-Invasive Locating Of Premature Ventricular Contraction Origin With Low Rank/Tv Regularization
T2  - 2019 IEEE 16th International Symposium on Biomedical Imaging (ISBI 2019)
SP  - 636
EP  - 639
AU  - L. Fang
AU  - H. Liu
PY  - 2019
KW  - TV
KW  - Heart
KW  - Standards
KW  - Electric potential
KW  - Image reconstruction
KW  - Electrocardiography
KW  - ECG-inverse
KW  - low rank
KW  - sparsity
KW  - TV
DO  - 10.1109/ISBI.2019.8759220
JO  - 2019 IEEE 16th International Symposium on Biomedical Imaging (ISBI 2019)
IS  - 
SN  - 1945-8452
VO  - 
VL  - 
JA  - 2019 IEEE 16th International Symposium on Biomedical Imaging (ISBI 2019)
Y1  - 8-11 April 2019
AB  - Most of the calculation methods for the electrocardiograph (ECG) inverse problem are based on priori assumptions of the instantaneous characteristics of the cardiac electrophysiology. In this paper, we have proposed a novel algorithm based on low rank and sparse decomposition (LSD) + total variation (TV) to solve the illposedness of dynamic ECG-inverse problem. The TV constraint filters out the disturbance of the noise and maintains the local smoothness of the potential. The LSD separates the sparse details from the potential background to prevent the potential details from being lost under the effect of smoothing constraint, thereby improving the accuracy of cardiac potential recovery.
ER  - 


TY  - CONF
TI  - A new ecological method for the estimation of Nutritive Sucking Efficiency in newborns: Measurement principle and experimental assessment
T2  - 2013 35th Annual International Conference of the IEEE Engineering in Medicine and Biology Society (EMBC)
SP  - 6720
EP  - 6723
AU  - E. Tamilia
AU  - F. Taffoni
AU  - E. Schena
AU  - D. Formica
AU  - L. Ricci
AU  - E. Guglielmelli
PY  - 2013
KW  - Liquids
KW  - Pediatrics
KW  - Reservoirs
KW  - Volume measurement
KW  - Pressure measurement
KW  - Dairy products
KW  - Uncertainty
DO  - 10.1109/EMBC.2013.6611098
JO  - 2013 35th Annual International Conference of the IEEE Engineering in Medicine and Biology Society (EMBC)
IS  - 
SN  - 1558-4615
VO  - 
VL  - 
JA  - 2013 35th Annual International Conference of the IEEE Engineering in Medicine and Biology Society (EMBC)
Y1  - 3-7 July 2013
AB  - The Sucking Efficiency (SEF) is one of the main parameters used to monitor and assess the sucking pattern development in infants. Since utritive Sucking ( S) is one of the earliest motor activity performed by infants, its objective monitoring may allow to assess neurological and motor development of newborns. This work proposes a new ecological and low-cost method for SEF monitoring, specifically designed for feeding bottles. The methodology, based on the measure of the hydrostatic pressure exerted by the liquid at the teat base, is presented and experimentally validated at different operative conditions. Results show how the proposed method allows to estimate the minimum volume an infant ingests during a burst of sucks with a relative error within the range of [3-7]% depending on the inclination of the liquid reservoir.
ER  - 


TY  - CONF
TI  - The genre of applications requiring long-term and continuous monitoring of ECG signals
T2  - 2017 International Conference on Innovations in Information, Embedded and Communication Systems (ICIIECS)
SP  - 1
EP  - 6
AU  - M. Bansal
AU  - B. Gandhi
PY  - 2017
KW  - Monitoring
KW  - Electrocardiography
KW  - Heart
KW  - Diseases
KW  - Biomedical monitoring
KW  - Pediatrics
KW  - Electrocardiogram (ECG)
KW  - Cardio Vascular Diseases (CVDs)
KW  - Smart Bed
KW  - Fetal monitoring
KW  - Infant monitoring
KW  - Smart Wheel-Chair
DO  - 10.1109/ICIIECS.2017.8275919
JO  - 2017 International Conference on Innovations in Information, Embedded and Communication Systems (ICIIECS)
IS  - 
SN  - 
VO  - 
VL  - 
JA  - 2017 International Conference on Innovations in Information, Embedded and Communication Systems (ICIIECS)
Y1  - 17-18 March 2017
AB  - Presently, cardiovascular issues have become an emerging challenge for physiologists and researchers. Due to the fact, that the population is growing at a rapid pace and of course there is a shortage of doctors and hospitals, the demand and cost of healthcare is rising and is a topic of major concern. Also, it is not always possible for the affected person to visit the hospital or the doctor. In addition to this, specifically talking about people suffering from cardiac diseases, they require a system which continuously monitors their heart activities so that instantaneous detection of cardiac abnormalities at an early stage can be performed, consequently followed by an immediate remedy/treatment by the doctor. As a result, a huge amount of attention has been diverted to make the health-care systems intelligent i.e., real-time, continuous, long-term sensing and monitoring of bio-signals which can be carried out even at remote locations whether the person is in motion or at rest. There are several methods to measure the bio-signals but Electrocardiogram (ECG) is the premium method for measuring the heart signals. In this paper, we review the domains where continuous and long-term supervision of heart-rate is essential; the areas include elderly and differently-abled people, fetal ECG monitoring, infant monitoring, monitoring for automobile drivers, etc.
ER  - 


TY  - CONF
TI  - Non-contact Measurement of Human Heart Rate Using Low Cost Video Camera
T2  - 2019 Fifth International Conference on Image Information Processing (ICIIP)
SP  - 58
EP  - 62
AU  - N. Sharma
AU  - S. Kaman
AU  - P. K. Mahapatra
PY  - 2019
KW  - Heart Rate
KW  - Non-contact
KW  - Camera-based
KW  - Bandpass filter
KW  - FFT
KW  - Sliding Window
DO  - 10.1109/ICIIP47207.2019.8985746
JO  - 2019 Fifth International Conference on Image Information Processing (ICIIP)
IS  - 
SN  - 2640-074X
VO  - 
VL  - 
JA  - 2019 Fifth International Conference on Image Information Processing (ICIIP)
Y1  - 15-17 Nov. 2019
AB  - Heart rate is typically measured using an electrocardiogram (ECG), which requires patients to wear chest straps with adhesive gel patches that can be abrasive and become uncomfortable for the user. Heart rate may also be monitored using pulse oximetry sensors that may be worn on the fingertip. These methods become inconvenient for long-term usages. Besides the discomfort, these methods are not preferred in the case of newborn or elderly people as their skins are very fragile. Measuring heart rate using a noncontact method could be beneficial for regular non-obtrusive monitoring and may have great value in monitoring a person at home. Therefore, this paper presents a non-contact, innovative heart rate monitoring technique that measures a person's heart rate using a low-cost video camera. This method analyzes the green channel of the RGB images using a unique technique. The error in the measurement of instantaneous heart rate is of 2.07% only, which is quite promising.
ER  - 


TY  - CONF
TI  - Heat and mass transfer of infant radiant warmer by computer simulation
T2  - The 6th 2013 Biomedical Engineering International Conference
SP  - 1
EP  - 4
AU  - K. Roongprasert
AU  - P. Phasukkit
AU  - C. Pintavirooj
AU  - M. Sangworasil
PY  - 2013
KW  - Pediatrics
KW  - Heating
KW  - Finite element analysis
KW  - Solid modeling
KW  - Heat transfer
KW  - Temperature measurement
KW  - Atmospheric modeling
KW  - Heat and Mass Transfer
KW  - Infant Radiant Warmer
KW  - Computer Simulation
DO  - 10.1109/BMEiCon.2013.6687695
JO  - The 6th 2013 Biomedical Engineering International Conference
IS  - 
SN  - 
VO  - 
VL  - 
JA  - The 6th 2013 Biomedical Engineering International Conference
Y1  - 23-25 Oct. 2013
AB  - This paper presents an analysis of heat transfer from the surrounding area skin of newborn under using infant radiant warmer (IRW) by finite element three-dimensional software. And to compare the results of heat transfer measurements from experiments on the IRW in used everywhere. In this study, results are obtained for a simplified model. It is equipped with. Systems design, the properties of materials and processing methods using finite element three-dimensional software. The results of the simulation using COMSOL Multiphysics 3.5a programs will be compared with the experimental results of heat transfer in newborn skin mounted on the IRW. The criteria are in the form of a temperature graph that is installed in a location that is designed to provide a virtual environment as far as possible. To ensure the accuracy of the experimental verification of the simulation method, the finite element model at 3 D. In order to make the research more easily add features in the future.
ER  - 


TY  - CONF
TI  - Atrial Fibrillation and Premature Contraction Classification Using Convolutional Neural Network
T2  - 2019 International Conference on Intelligent Computing and Control Systems (ICCS)
SP  - 797
EP  - 800
AU  - S. Singh
AU  - R. K. Sunkaria
AU  - B. S. Saini
AU  - K. Kumar
PY  - 2019
KW  - Electrocardiography
KW  - Feature extraction
KW  - Atrial fibrillation
KW  - Heart
KW  - Convolution
KW  - Neurons
KW  - Machine learning
KW  - Electrocardiogram
KW  - Arrhythmia
KW  - Atrial Fibrillation
KW  - Deep learning and CNN
DO  - 10.1109/ICCS45141.2019.9065716
JO  - 2019 International Conference on Intelligent Computing and Control Systems (ICCS)
IS  - 
SN  - 
VO  - 
VL  - 
JA  - 2019 International Conference on Intelligent Computing and Control Systems (ICCS)
Y1  - 15-17 May 2019
AB  - Irregular rhythm is the common classification of arrhythmia. The abnormality of heart is described as arrhythmia. This abnormality or functioning of heart is recorded and interpret as Electrocardiogram (ECG) signals. These signals have appropriate information regarding type of arrhythmia. It is tedious to analyze manually ECG signals because of their non-linearity and intricacy. In this write up, a distinct calculative AI based methodology used for ECG signal which is Deep learning. The proposed methodology achieves with ECG data inputs which is transfigured into ECG images by mapping single ECG beat as individual 96x96 image and these images passed to the CNN. It learn the key features of used Atrial Fibrillation (AFB) arrhythmia database which is used for classification. These autonomous features directly learn by the CNN model with having different layers from ECG signal. This method will remove the human error to specify the diagnostic feature while working with big data. The case study and results show evident and approve the capability of the learned features for atrial fibrillation and flutter. The CNN classifier is used for classification which gives good results.
ER  - 


TY  - JOUR
TI  - Accurate Heart Rate Monitoring During Physical Exercises Using PPG
T2  - IEEE Transactions on Biomedical Engineering
SP  - 2016
EP  - 2024
AU  - A. Temko
PY  - 2017
KW  - Heart rate
KW  - Wiener filters
KW  - Estimation
KW  - Algorithm design and analysis
KW  - Monitoring
KW  - Vocoders
KW  - Accelerometers
KW  - Heart rate
KW  - photoplethysmographic
KW  - phase vocoder
KW  - spectrum estimation
KW  - viterbi decoding
KW  - wiener filter
DO  - 10.1109/TBME.2017.2676243
JO  - IEEE Transactions on Biomedical Engineering
IS  - 9
SN  - 1558-2531
VO  - 64
VL  - 64
JA  - IEEE Transactions on Biomedical Engineering
Y1  - Sept. 2017
AB  - Objective: The challenging task of heart rate (HR) estimation from the photoplethysmographic (PPG) signal, during intensive physical exercises, is tackled in this paper. Methods: The study presents a detailed analysis of a novel algorithm (WFPV) that exploits a Wiener filter to attenuate the motion artifacts, a phase vocoder to refine the HR estimate and user-adaptive post-processing to track the subject physiology. Additionally, an offline version of the HR estimation algorithm that uses Viterbi decoding is designed for scenarios that do not require online HR monitoring (WFPV+VD). The performance of the HR estimation systems is rigorously compared with existing algorithms on the publically available database of 23 PPG recordings. Results: On the whole dataset of 23 PPG recordings, the algorithms result in average absolute errors of 1.97 and 1.37 BPM in the online and offline modes, respectively. On the test dataset of 10 PPG recordings which were most corrupted with motion artifacts, WFPV has an error of 2.95 BPM on its own and 2.32 BPM in an ensemble with two existing algorithms. Conclusion: The error rate is significantly reduced when compared with the state-of-the art PPG-based HR estimation methods. Significance: The proposed system is shown to be accurate in the presence of strong motion artifacts and in contrast to existing alternatives has very few free parameters to tune. The algorithm has a low computational cost and can be used for fitness tracking and health monitoring in wearable devices. The MATLAB implementation of the algorithm is provided online.
ER  - 


TY  - CONF
TI  - Influence of averaged fetal heart rate in heart rate variability analysis
T2  - 2019 41st Annual International Conference of the IEEE Engineering in Medicine and Biology Society (EMBC)
SP  - 5979
EP  - 5982
AU  - J. D. jonckheere
AU  - C. Garabedian
AU  - P. Charlier
AU  - L. Storme
AU  - V. Debarge
AU  - R. Logier.
PY  - 2019
KW  - Fetal heart rate
KW  - Heart rate variability
KW  - Doppler effect
KW  - Ultrasonic imaging
KW  - Spectral analysis
KW  - Hafnium
KW  - Monitoring
DO  - 10.1109/EMBC.2019.8856803
JO  - 2019 41st Annual International Conference of the IEEE Engineering in Medicine and Biology Society (EMBC)
IS  - 
SN  - 1558-4615
VO  - 
VL  - 
JA  - 2019 41st Annual International Conference of the IEEE Engineering in Medicine and Biology Society (EMBC)
Y1  - 23-27 July 2019
AB  - In high-income countries, fetal hypoxia affects 3 to 8 newborns per 1000 live births with subsequent moderate or severe Hypoxic-Ischemic Encephalopathy (HIE) in 0.5 to 1 per 1000 live births. Visual interpretation of FHR signal issued from a Doppler ultrasound cardiotocography is the gold standard to monitor fetal condition. Unfortunately, its analysis presents a high rate of inter-observer variability and a low specificity to predict poor neonatal outcomes. Under hypoxia, the fetus develops several adaptive mechanisms regulated by the autonomic nervous system inducing changes in the fetal heart rate variability. Though fetal heart rate variability methods demonstrated abilities to predict perinatal asphyxia, most of the Doppler ultrasound technologies used in clinical practice do not provide sufficiently accurate fetal heart rate signals for heart rate variability analysis. Indeed, Doppler ultrasound cardiotocography usually provides fetal heart rate values averaged over 2 or 3 beats which can constitute a limitation for spectral analysis. We developed a fetal heart rate variability analysis method: the Fetal Stress Index (FSI). The objective of this study was to investigate the influence of averaged fetal heart rate on this new index in order to check the feasibility of computing the FSI from the signal issued from Doppler ultrasound cardiotocography.
ER  - 


TY  - CONF
TI  - Non-invasive fetus heart rate and growth measurement with abnormality detection using IoT
T2  - 2016 International Conference on Electrical, Electronics, and Optimization Techniques (ICEEOT)
SP  - 3655
EP  - 3659
AU  - S. Kumaresh
AU  - M. Sabareesh
AU  - R. Srihari
PY  - 2016
KW  - Pregnancy
KW  - Fetus
KW  - Fetal heart rate
KW  - Biomedical monitoring
KW  - Hospitals
KW  - Servers
KW  - Heart rate
KW  - Blood Pressure
KW  - Client-Server model
KW  - Fetal Growth
DO  - 10.1109/ICEEOT.2016.7755390
JO  - 2016 International Conference on Electrical, Electronics, and Optimization Techniques (ICEEOT)
IS  - 
SN  - 
VO  - 
VL  - 
JA  - 2016 International Conference on Electrical, Electronics, and Optimization Techniques (ICEEOT)
Y1  - 3-5 March 2016
AB  - Infant mortality is an important area of study in both medical research and engineering perspective. For mitigating the miserable conditions of infant mortality, we are proposing a methodology that could help the pregnant women to check her vital medical status and for her fetus on her own without having much effort. To do so we believe that with help of advances in networking and computing, and android mobile application which is built as a support, we would be able to match the detected heart rate of user with database which we create from readings obtained from the maternity centers. The database would include the normal and abnormal fetus heart rate in maternal period ranging from 5th week to last week of pregnancy. A pattern matching is performed with the data between user and database, if a match is detected then suitable message is generated. If any pattern other than normal pattern is received, an alert is generated along with the sending of obtained packets to the doctor for further diagnosis. To compute the abnormality of fetus heart rate during maternal period in user's handheld devices like Smartphone there is no need for separate infrastructure for monitoring mother and fetus. We use a Bluetooth module in order to transfer the vital parameters like pulse rate, fetal heart rate and blood pressure to the user's handheld devices. Thus, detection of abnormality in early stage will make sure that healthcare is reached in time and the newborn would not be affected. This user friendly arrangement drastically reduces the stress for the mother as a portable health check up is available to her.
ER  - 


TY  - CONF
TI  - Advanced portable preterm baby incubator
T2  - 2017 Fourth International Conference on Advances in Biomedical Engineering (ICABME)
SP  - 1
EP  - 4
AU  - M. Shaib
AU  - M. Rashid
AU  - L. Hamawy
AU  - M. Arnout
AU  - I. E. Majzoub
AU  - A. J. Zaylaa
PY  - 2017
KW  - Pediatrics
KW  - Temperature measurement
KW  - Heating systems
KW  - Temperature sensors
KW  - Immune system
KW  - Temperature
KW  - Monitoring
KW  - Premature Baby
KW  - Advanced Incubator
KW  - Infrared Technology
KW  - Telemedicine
KW  - Diagnosis
KW  - Emergency
KW  - Therapy
DO  - 10.1109/ICABME.2017.8167522
JO  - 2017 Fourth International Conference on Advances in Biomedical Engineering (ICABME)
IS  - 
SN  - 2377-5696
VO  - 
VL  - 
JA  - 2017 Fourth International Conference on Advances in Biomedical Engineering (ICABME)
Y1  - 19-21 Oct. 2017
AB  - Nearly 20 million premature and Low Birth Weight infants are born each year in developing countries, 4 million die within their first month. These deaths occur due to the unavailability or unreliability of traditional incubators. Moreover, although Telemedicine is helpful in rural areas, the shortage of healthcare providers have made it inaccessible in both basic healthcare. Thereby, traditional preterm baby and low-birth weight incubators and therapeutic techniques lack Telemedicine communication and feedback. The aim of our project is to develop an advanced portable and wireless-base incubator. We tend to provide an affordable, feasible, patient friendly and reliable premature baby incubator especially in low-income countries. The project focuses on the premature babies in the third trimester of pregnancy. The design is based on Wi-Fi and infrared technologies that measure the essential parameters that must be controlled for preemies. These parameters include the heart rate, oxygen level in the blood and temperature. Results showed the advanced design building blocks. The response of the generated power-voltage proves that the power can be regulated by the voltage. The thermal isolation can decrease the thermal lose and increase the time needed to drop temperature 6 times. In the room temperature of premature infant, 20° C and 45° C, the resistance decreases from 12.69 kQ to 4.82 kü. The voltage and the temperature were inversely proportional. The heaters were efficient when tested on water. One of the major advantages of the device is that it surpasses existing techniques. As a future prospect more electronic components needs to be tested and features needs to be extracted.
ER  - 


TY  - CONF
TI  - Signal processing and classification for identification of clinically important parameters during neonatal resuscitation
T2  - 2017 IEEE International Conference on Signal and Image Processing Applications (ICSIPA)
SP  - 547
EP  - 552
AU  - J. Urdal
AU  - K. Engan
AU  - T. Eftestøl
AU  - H. Kidanto
AU  - L. B. Yarrot
AU  - J. Eilevstjønn
AU  - H. Ersdal
PY  - 2017
KW  - Pediatrics
KW  - Ventilation
KW  - Heart rate
KW  - Feature extraction
KW  - Electrocardiography
KW  - Hospitals
DO  - 10.1109/ICSIPA.2017.8120672
JO  - 2017 IEEE International Conference on Signal and Image Processing Applications (ICSIPA)
IS  - 
SN  - 
VO  - 
VL  - 
JA  - 2017 IEEE International Conference on Signal and Image Processing Applications (ICSIPA)
Y1  - 12-14 Sept. 2017
AB  - Neonatal mortality is a global challenge. One million newborns die each year within their first 24 hours as a result of complications during labour and birth asphyxia. Most of these deaths happen in low resource settings. However, basic resuscitation at birth can increase newborn survival. Identification of initial factors and simple therapeutic strategies determinant for neonatal outcome can aid health care workers provide the best follow-up during resuscitation. In this work, the initial condition of the newborn, the treatment given, and early heart rate response from manual bag mask ventilation are parameterized. The features are investigated in a machine learning framework to identify which features are determinant for the different outcomes. Using a selection of the defined features, an identification rate of 89% for newborns in the normal group, and an identification rate of 74% for episodes ending in death was found. This points to the direction of identifying the important factors of newborn survival.
ER  - 


TY  - CONF
TI  - Wearable biosignal monitoring system for newborns
T2  - 2014 4th International Conference on Wireless Mobile Communication and Healthcare - Transforming Healthcare Through Innovations in Mobile and Wireless Technologies (MOBIHEALTH)
SP  - 271
EP  - 274
AU  - P. Perego
AU  - G. Andreoni
AU  - R. Zanini
AU  - R. Bellù
PY  - 2014
KW  - Monitoring
KW  - Pediatrics
KW  - Biomedical monitoring
KW  - Electrocardiography
KW  - Clothing
KW  - Electrodes
KW  - Reliability
KW  - wearable monitoring
KW  - newborns
KW  - acceptability test
KW  - textile electrodes
KW  - smart garment
DO  - 10.1109/MOBIHEALTH.2014.7015963
JO  - 2014 4th International Conference on Wireless Mobile Communication and Healthcare - Transforming Healthcare Through Innovations in Mobile and Wireless Technologies (MOBIHEALTH)
IS  - 
SN  - 
VO  - 
VL  - 
JA  - 2014 4th International Conference on Wireless Mobile Communication and Healthcare - Transforming Healthcare Through Innovations in Mobile and Wireless Technologies (MOBIHEALTH)
Y1  - 3-5 Nov. 2014
AB  - In the last decade, the trends in the development and management of national healthcare service are focused telemedicine with the aim of cost reduction. Telemedicine can be useful to reduce cost thanks to early de-hospitalization and diagnosis. These development drivers can be achieved only through the use of new technology oriented to the production of low cost product, which can be integrated with existing system in order to improve monitoring quality and possibility. The application of these technologies on sensible aspects, as newborn monitoring, has to face the main issue of user acceptability. This paper shows the application of a clinical protocol to a wearable system for monitoring the first two hours of life. The results underline the capability of textile electrodes for wearable monitoring and show a great acceptability by both parents and nursing staff.
ER  - 


TY  - CONF
TI  - The Mechanism Underlying Heart Rate and Pacemaking Activity Decline in Developing Sinoatrial Node of the Rabbit Heart
T2  - 2018 Computing in Cardiology Conference (CinC)
SP  - 1
EP  - 4
AU  - A. M. Alghamdi
AU  - C. P. Testrow
AU  - D. G. Whittaker
AU  - H. Zhang
PY  - 2018
KW  - Pediatrics
KW  - Rabbits
KW  - Data models
KW  - Ions
KW  - Heart rate
KW  - Internet
KW  - Current density
DO  - 10.22489/CinC.2018.224
JO  - 2018 Computing in Cardiology Conference (CinC)
IS  - 
SN  - 2325-887X
VO  - 45
VL  - 45
JA  - 2018 Computing in Cardiology Conference (CinC)
Y1  - 23-26 Sept. 2018
AB  - Diagnosis of heart disease and its treatment are based largely on our understanding of the electrophysiology of adult myocardium. However, the marked difference in the electrical action potential (AP)between neonatal and adult cardiac myocytes suggests a different set of molecular bases in neonatal myocytes, and therefore different treatment for new-borns. In this study we present a new mathematical model of sinoatrial node (SAN) cells of the neonatal rabbit, by modifying densities or kinetics of INa, ICaL, If, IKr, IKs, and INaCa in the adult rabbit SAN cell models developed by Zhang et al., based on available experimental data obtained from new-born rabbit SAN cells. The new model reproduced APs similar to experimental recordings from neonatal myocytes, with a faster pacemaking rate. Using the new model, we investigated how age-related changes in ionic currents modulate pacemaking AP morphology, demonstrating the model as a useful tool for testing the effects of drugs on neonatal SAN cells to obtain a better quantitative understanding of differences between neonatal and adult physiology.
ER  - 


TY  - JOUR
TI  - Fetal Heart Rate Classification Using Generative Models
T2  - IEEE Transactions on Biomedical Engineering
SP  - 2796
EP  - 2805
AU  - S. Dash
AU  - J. G. Quirk
AU  - P. M. Djurić
PY  - 2014
KW  - Fetal heart rate
KW  - Feature extraction
KW  - Heart rate variability
KW  - Acceleration
KW  - Pediatrics
KW  - Data models
KW  - Support vector machines
KW  - Accelerations
KW  - decelerations
KW  - fetal heart rate
KW  - generative models
KW  - mixture models
KW  - variability
DO  - 10.1109/TBME.2014.2330556
JO  - IEEE Transactions on Biomedical Engineering
IS  - 11
SN  - 1558-2531
VO  - 61
VL  - 61
JA  - IEEE Transactions on Biomedical Engineering
Y1  - Nov. 2014
AB  - This paper presents novel methods for classification of fetal heart rate (FHR) signals into categories that are meaningful for clinical implementation. They are based on generative models (GMs) and Bayesian theory. Instead of using scalar features that summarize information obtained from long-duration data, the models allow for explicit use of feature sequences derived from local patterns of FHR evolution. We compare our methods with a deterministic expert system for classification and with a support vector machine approach that relies on system-identification and heart rate variability features. We tested the classifiers on 83 retrospectively collected FHR records, with the gold-standard true diagnosis defined using umbilical cord pH values. We found that our methods consistently performed as well as or better than these, suggesting that the use of GMs and the Bayesian paradigm can bring significant improvement to automatic FHR classification approaches.
ER  - 


TY  - JOUR
TI  - An Adaptive Kalman Filter Bank for ECG Denoising
T2  - IEEE Journal of Biomedical and Health Informatics
SP  - 13
EP  - 21
AU  - H. D. Hesar
AU  - M. Mohebbi
PY  - 2021
KW  - Kalman filters
KW  - Electrocardiography
KW  - Noise measurement
KW  - Noise reduction
KW  - Bayes methods
KW  - Covariance matrices
KW  - Biomedical measurement
KW  - ECG denoising
KW  - kalman filter
KW  - bayesian filtering
KW  - expectation maximization
DO  - 10.1109/JBHI.2020.2982935
JO  - IEEE Journal of Biomedical and Health Informatics
IS  - 1
SN  - 2168-2208
VO  - 25
VL  - 25
JA  - IEEE Journal of Biomedical and Health Informatics
Y1  - Jan. 2021
AB  - Model-based Bayesian frameworks proved their effectiveness in the field of ECG processing. However, their performances rely heavily on the pre-defined models extracted from ECG signals. Furthermore, their performances decrease substantially when ECG signals do not comply with their models- a situation generally occurs in the case of arrhythmia-. In this paper, we propose a novel Bayesian framework based on Kalman filter, which does not need a predefined model and can adapt itself to different ECG morphologies. Compared with the previous Bayesian techniques, the proposed method requires much less preprocessing and it only needs to know the location of R-peaks to start ECG processing. Our method uses a filter bank comprised of two adaptive Kalman filters, one for denoising QRS complex (high frequency section) and another one for denoising P and T waves (low frequency section). The parameters of these filters are estimated and iteratively updated using expectation maximization (EM) algorithm. In order to deal with nonstationary noises such as muscle artifact (MA) noise, we used Bryson and Henrikson's technique for the prediction and update steps inside the Kalman filter bank. We evaluated the performance of the proposed method on different ECG databases containing signals having morphological changes and abnormalities such as atrial premature complex (APC), premature ventricular contractions (PVC), Ventricular Tachyarrhythmia (VT) and sudden cardiac death (SCD). The proposed algorithm was compared with several popular ECG denoising methods such as wavelet transform (WD) and empirical mode decomposition (EMD). The comparison results showed that the proposed method performs well in the presence of various ECG morphologies in both stationary and non-stationary environments especially at low input SNRs.
ER  - 


TY  - CONF
TI  - An Algorithm for Locating PVC and SPB in Wearable ECGs
T2  - 2021 13th International Conference on Communication Software and Networks (ICCSN)
SP  - 89
EP  - 93
AU  - Y. Yin
AU  - S. Zhang
AU  - K. Ma
AU  - T. Li
AU  - M. Liu
AU  - Y. Wang
PY  - 2021
KW  - Training
KW  - Computational modeling
KW  - Wearable computers
KW  - Heuristic algorithms
KW  - Software algorithms
KW  - Electrocardiography
KW  - Classification algorithms
KW  - Electrocardiogram (ECG)
KW  - premature ventricular contraction (PVC)
KW  - supraventricular premature beat (SPB)
KW  - wearable
DO  - 10.1109/ICCSN52437.2021.9463595
JO  - 2021 13th International Conference on Communication Software and Networks (ICCSN)
IS  - 
SN  - 2472-8489
VO  - 
VL  - 
JA  - 2021 13th International Conference on Communication Software and Networks (ICCSN)
Y1  - 4-7 June 2021
AB  - Wearable electrocardiogram devices are being developed rapidly as they can be used to monitor the user's health in the long term. Their development is dependent on advances in automatic processing algorithms. Given that its intended use requires the wearable device to collect a large amount of data, and in light of the context where its hardware is limited by cost and power consumption, this paper proposes an algorithmic framework that can automatically identify position premature ventricular contraction (PVC) and supraventricular premature beat (SPB) at low computational cost by using 24-hour dynamic single-lead ECG recordings. We first use convolutional neural networks that require a small number of calculations to find problematic segments in the signal, and then use bidirectional long short-term memory networks to accurately locate the PVC and SPB. In addition to using the second-level structure that reduces the total amount of computation required by the task to 1/3.78, the algorithm has adopted focal loss to ensure the accuracy of classification of the disease samples. The algorithm was used in the Third China Physiological Signal Challenge (CPSC) 2020 and came in 10th place, which verified its effectiveness. We trained the model once again by using the data provided at CPSC 2020, and obtained the F1 scores of PVC and SPB were 0.6698 and 0.6111.
ER  - 


TY  - CONF
TI  - Cloud-based real-time heart monitoring and ECG signal processing
T2  - 2016 IEEE SENSORS
SP  - 1
EP  - 3
AU  - F. Bamarouf
AU  - C. Crandell
AU  - S. Tsuyuki
AU  - J. Sanchez
AU  - Y. Lu
PY  - 2016
KW  - Signal processing algorithms
KW  - Real-time systems
KW  - MATLAB
KW  - Electrocardiography
KW  - Signal processing
KW  - Heart
KW  - Wireless communication
KW  - ECG
KW  - Premature ventricular contractions
KW  - real-time signal processing
KW  - heart monitoring
DO  - 10.1109/ICSENS.2016.7808911
JO  - 2016 IEEE SENSORS
IS  - 
SN  - 
VO  - 
VL  - 
JA  - 2016 IEEE SENSORS
Y1  - 30 Oct.-3 Nov. 2016
AB  - In this study, an embedded system has been developed to facilitate real-time arrhythmia detection. It performs electrocardiogram (ECG) signal processing and alerts the patient's doctor of ventricular tachycardia (VT) via wireless messaging. The signal processing first involves the Pan-Tompkins algorithm for R-peak detection and then utilizes a template-matching algorithm for PVC detection. By using a healthy beat, the template-matching algorithm generates two templates, the QRS complex and the interval between two R-peaks. The two templates are then correlated with the QRS complex and RR-interval of each heartbeat, and a low correlation indicates a PVC. All algorithms are implemented on the TI CC3200 LaunchPad, a low-cost Wi-Fi board. When three or more consecutive PVCs are detected, a short-message-service (SMS) system is activated. Cloud-based apps are used to send a text message from the LaunchPad to a cell phone. Benchmark records from the MIT-BIH arrhythmia database are used for design validation. MATLAB is used to simulate the signal processing algorithms, and Code Composer Studio is utilized to implement the design on the LaunchPad, where the algorithms are programmed in C. The experimental results using the LaunchPad were 99.1% QRS sensitivity and 81.7% PVC sensitivity. This study suggests a viable, low-complexity solution for real-time heart monitoring and arrhythmia detection.
ER  - 


TY  - CONF
TI  - Influence of prenatal alcohol and smoke exposure on neonatal vagal tone in response to head-up tilt
T2  - 2018 40th Annual International Conference of the IEEE Engineering in Medicine and Biology Society (EMBC)
SP  - 5874
EP  - 5877
AU  - N. Pini
AU  - M. Lucchini
AU  - W. P. Fifer
AU  - M. M. Myers
AU  - M. G. Signorini
PY  - 2018
KW  - Pregnancy
KW  - Pediatrics
KW  - Time-frequency analysis
KW  - Sociology
KW  - Physiology
KW  - Indexes
KW  - Statistics
DO  - 10.1109/EMBC.2018.8513652
JO  - 2018 40th Annual International Conference of the IEEE Engineering in Medicine and Biology Society (EMBC)
IS  - 
SN  - 1558-4615
VO  - 
VL  - 
JA  - 2018 40th Annual International Conference of the IEEE Engineering in Medicine and Biology Society (EMBC)
Y1  - 18-21 July 2018
AB  - This paper investigates differences in the parasympathetically mediated heart rate response to head-up tilt in two populations of newborns. One group was unexposed to any drug during pregnancy, the other was exposed to both alcohol and smoking in utero. Four different estimates of vagal tone were calculated. These indexes quantify vagal tone magnitude in four different domains: time, frequency, complexity and phase. Control group (CG) results across all parameters show a consistent physiological response to an orthostatic tilt consistent with vagal withdrawal. On the other hand, infants in the exposed group (EG) did not express a decrease in vagal measures following tilt.
ER  - 


TY  - CONF
TI  - Classifying neonatal spells using real-time temporal analysis of physiological data streams: Algorithm development
T2  - 2013 IEEE Point-of-Care Healthcare Technologies (PHT)
SP  - 240
EP  - 243
AU  - A. Thommandram
AU  - J. E. Pugh
AU  - J. M. Eklund
AU  - C. McGregor
AU  - A. G. James
PY  - 2013
KW  - Biomedical monitoring
KW  - Pediatrics
KW  - Heart rate
KW  - Real-time systems
KW  - Monitoring
KW  - Algorithm design and analysis
KW  - Blood
DO  - 10.1109/PHT.2013.6461329
JO  - 2013 IEEE Point-of-Care Healthcare Technologies (PHT)
IS  - 
SN  - 2377-5270
VO  - 
VL  - 
JA  - 2013 IEEE Point-of-Care Healthcare Technologies (PHT)
Y1  - 16-18 Jan. 2013
AB  - Neonatal spells are cardiorespiratory events that occur in newborn infants with variable combinations of cessation of breathing, decrease in blood oxygen saturation and decrease in heart rate. A system using real-time temporal analysis of physiological data streams to accurately detect pauses in breathing together with changes in heart rate and blood oxygen saturation is described. The system uses a multidimensional online health analytics environment that supports the acquisition, transmission and real-time processing of high volume, high rate data. A family of algorithms has been developed using IBM Infosphere Streams, a scalable middleware component for analysing multiple streams of data in real-time. Respiratory pauses are identified by accurately detecting breaths and by calculating the time interval since the last breath. Changes in heart rate and blood oxygen saturation are identified by both threshold breaches and the detection of relative change. The algorithms detect relative change by assessing a sliding normal baseline and generating alerts when values fall out of range. The output of these algorithms has been shown to detect clinically significant relative changes in both heart rate and blood oxygen saturation in a single use case study. The specificity of the algorithm is 98.5%; the sensitivity is 100%. Future research will focus on the application of these algorithms for the assessment and classification of neonatal spells.
ER  - 


TY  - CONF
TI  - Classification of Premature Ventricular Contraction based on ECG Signal using Multiorder Rényi Entropy
T2  - 2019 International Conference of Artificial Intelligence and Information Technology (ICAIIT)
SP  - 225
EP  - 229
AU  - A. Rizal
AU  - I. Wijayanto
PY  - 2019
KW  - Entropy
KW  - Electrocardiography
KW  - Support vector machines
KW  - Mathematical model
KW  - Feature extraction
KW  - Heart
KW  - Complexity theory
KW  - premature ventricle contraction
KW  - classification
KW  - electrocardiogram
KW  - Rényi entropy
KW  - support vector machine
DO  - 10.1109/ICAIIT.2019.8834590
JO  - 2019 International Conference of Artificial Intelligence and Information Technology (ICAIIT)
IS  - 
SN  - 
VO  - 
VL  - 
JA  - 2019 International Conference of Artificial Intelligence and Information Technology (ICAIIT)
Y1  - 13-15 March 2019
AB  - Electrocardiogram (ECG) signals are commonly used to analyze the heart abnormalities. Many researchers used this method due to the simplicity, inexpensive, and the non-invasiveness of the devices. The basic concept of ECG is by measuring the electrical activity of the heart using non-invasive electrodes placed in the body. Premature ventricular contraction (PVC) is one of the abnormalities of the human heart which produce extra heartbeat that started in the two lower ventricles. This `additional' heartbeat disrupts the regular heart rhythm. Early detection for PVC is essential, so in this research, we classify the PVC from ECG signal by using multi-order Rényi entropy as the feature extraction, and SVM as the classifier. We search for the optimum feature number needed for the detection system. Our proposed method showed a promising result, because we only use one feature extraction parameter, that is Rényi entropy, as the only feature which calculated in the different orders, and this made the computing complexity low. We got 95.8% of accuracy using six characteristics of entropy for PVC and normal ECG classification. Our proposed method was simple, low computation and need fewer number of features.
ER  - 


TY  - CONF
TI  - Arrhythmia Classification System Using Deep Neural Network
T2  - 2019 Eleventh International Conference on Ubiquitous and Future Networks (ICUFN)
SP  - 111
EP  - 114
AU  - E. Jeon
AU  - M. Chae
AU  - S. Han
AU  - H. Lee
PY  - 2019
KW  - Neural networks
KW  - Feature extraction
KW  - Electrocardiography
KW  - Heart rate variability
KW  - Hidden Markov models
KW  - Mathematical model
KW  - Diseases
KW  - arrhythmia
KW  - deep neural network
KW  - classification
KW  - premature ventricular contraction
DO  - 10.1109/ICUFN.2019.8805913
JO  - 2019 Eleventh International Conference on Ubiquitous and Future Networks (ICUFN)
IS  - 
SN  - 2165-8536
VO  - 
VL  - 
JA  - 2019 Eleventh International Conference on Ubiquitous and Future Networks (ICUFN)
Y1  - 2-5 July 2019
AB  - Previous studies on arrhythmia were used to diagnose the abnormally fast, slow, or irregular heart rhythm through ECG (Electrocardiogram), which is one of the biological signals. ECG has the form of P-QRS-T wave, and many studies have been done to extract the features of QRS-complex and R-R interval. However, in the conventional method, the P-QRS-T wave must be accurately detected, and the feature value is extracted through the P-QRS-T wave. If an error occurs in the peak detection or feature extraction process, the accuracy becomes very low. Therefore, in this paper, we implement a system that can perform PVC (Premature Ventricular Contraction) and PAC (Premature Atrial Contraction) classification by using P-QRS-T peak value without feature extraction process using deep neural network. The parameters were updated for PVC and PAC classification in the learning process using P-QRS-T peak without feature value. As a result of the performance evaluation, we could confirm higher accuracy than the previous studies and omit the process of feature extraction, and the time required for the preprocessing process to construct the input data set is relatively reduced.
ER  - 


TY  - CONF
TI  - ECG classification and prognostic approach towards personalized healthcare
T2  - 2017 International Conference On Social Media, Wearable And Web Analytics (Social Media)
SP  - 1
EP  - 8
AU  - A. Walinjkar
AU  - J. Woods
PY  - 2017
KW  - Electrocardiography
KW  - Heart
KW  - Real-time systems
KW  - Databases
KW  - Biomedical monitoring
KW  - Monitoring
KW  - Feature extraction
KW  - ECG classification
KW  - Wearable IoT
KW  - preventive health-care
KW  - real-time ECG
KW  - arrhythmia detection
KW  - arrhythmia Neural-Net
KW  - MITDB
KW  - Physionet
KW  - GP Connect
KW  - HL7
KW  - FHIR
DO  - 10.1109/SOCIALMEDIA.2017.8057360
JO  - 2017 International Conference On Social Media, Wearable And Web Analytics (Social Media)
IS  - 
SN  - 
VO  - 
VL  - 
JA  - 2017 International Conference On Social Media, Wearable And Web Analytics (Social Media)
Y1  - 19-20 June 2017
AB  - A very important aspect of personalized healthcare is to continuously monitor an individual's health using wearable biomedical devices and essentially to analyse and if possible to predict potential health hazards that may prove fatal if not treated in time. The prediction aspect embedded in the system helps in avoiding delays in providing timely medical treatment, even before an individual reaches a critical condition. Despite of the availability of modern wearable health monitoring devices, the real-time analyses and prediction component seems to be missing with these devices. The research work illustrated in this paper, at an outset, focussed on constantly monitoring an individual's ECG readings using a wearable 3-lead ECG kit and more importantly focussed on performing real-time analyses to detect arrhythmia to be able to identify and predict heart risk. Also, current research shows extensive use of heart rate variability (HRV) analysis and machine learning for arrhythmia classification, which however depends on the morphology of the ECG waveforms and the sensitivity of the ECG equipment. Since a wearable 3-lead ECG kit was used, the accuracy of classification had to be dealt with at the machine learning phase, so a unique feature extraction method was developed to increase the accuracy of classification. As a case study a very widely used Arrhythmia database (MIT-BIH, Physionet) was used to develop learning, classification and prediction models. Neuralnet fitting models on the extracted features showed mean-squared error of as low as 0.0085 and regression value as high as 0.99. Current experiments show 99.4% accuracy using k-NN Classification models and show values of Cross-Entropy Error of 7.6 and misclassification error value of 1.2 on test data using scaled conjugate gradient pattern matching algorithms. Software components were developed for wearable devices that took ECG readings from a 3-Lead ECG data acquisition kit in real time, de-noised, filtered and relayed the sample readings to the tele health analytical server. The analytical server performed the classification and prediction tasks based on the trained classification models and could raise appropriate alarms if ECG abnormalities of V (Premature Ventricular Contraction: PVC), A (Atrial Premature Beat: APB), L (Left bundle branch block beat), R (Right bundle branch block beat) type annotations in MITDB were detected. The instruments were networked using IoT (Internet of Things) devices and abnormal ECG events related to arrhythmia, from analytical server could be logged using an FHIR web service implementation, according to a SNOMED coding system and could be accessed in Electronic Health Record by the concerned medic to take appropriate and timely decisions. The system focused on `preventive care rather than remedial cure' which has become a major focus of all the health care and cure institutions across the globe.
ER  - 


TY  - CONF
TI  - A model-based approach for the evaluation of vagal and sympathetic activities in a newborn lamb
T2  - 2013 35th Annual International Conference of the IEEE Engineering in Medicine and Biology Society (EMBC)
SP  - 3881
EP  - 3884
AU  - V. Le Rolle
AU  - D. Ojeda
AU  - A. Beuchée
AU  - J. -P. Praud
AU  - P. Pladys
AU  - A. I. Hernández
PY  - 2013
KW  - Biological system modeling
KW  - Blood pressure
KW  - Computational modeling
KW  - Heart rate variability
KW  - Baroreflex
KW  - Pediatrics
DO  - 10.1109/EMBC.2013.6610392
JO  - 2013 35th Annual International Conference of the IEEE Engineering in Medicine and Biology Society (EMBC)
IS  - 
SN  - 1558-4615
VO  - 
VL  - 
JA  - 2013 35th Annual International Conference of the IEEE Engineering in Medicine and Biology Society (EMBC)
Y1  - 3-7 July 2013
AB  - This paper proposes a baroreflex model and a recursive identification method to estimate the time-varying vagal and sympathetic contributions to heart rate variability during autonomic maneuvers. The baroreflex model includes baroreceptors, cardiovascular control center, parasympathetic and sympathetic pathways. The gains of the global afferent sympathetic and vagal pathways are identified recursively. The method has been validated on data from newborn lambs, which have been acquired during the application of an autonomic maneuver, without medication and under beta-blockers. Results show a close match between experimental and simulated signals under both conditions. The vagal and sympathetic contributions have been simulated and, as expected, it is possible to observe different baroreflex responses under beta-blockers compared to baseline conditions.
ER  - 


TY  - CONF
TI  - Neonatal sleep state identification using deep learning autoencoders
T2  - 2017 IEEE 13th International Colloquium on Signal Processing & its Applications (CSPA)
SP  - 228
EP  - 231
AU  - L. Fraiwan
AU  - K. Lweesy
PY  - 2017
KW  - Sleep
KW  - Feature extraction
KW  - Pediatrics
KW  - Electroencephalography
KW  - Machine learning
KW  - Neural networks
KW  - Signal processing
KW  - Neonatal sleep state identification
KW  - Deep neural networks
KW  - Autoencoders
KW  - Classification
DO  - 10.1109/CSPA.2017.8064956
JO  - 2017 IEEE 13th International Colloquium on Signal Processing & its Applications (CSPA)
IS  - 
SN  - 
VO  - 
VL  - 
JA  - 2017 IEEE 13th International Colloquium on Signal Processing & its Applications (CSPA)
Y1  - 10-12 March 2017
AB  - Neonatal sleep state analysis provides a tool for diagnosis of several possible physiological disorders in newborns. The sleep state identification is a time consuming procedure where the sleep state is determined in epochs of 60 second for an entire sleep recording. A new technique for automated sleep state identification in neonates is proposed. The proposed system comprises two major step; feature extraction and classification. Twelve features were extracted from a single EEG recording. The features extracted were based on statistical parameters extracted from both temporal and spectral domains of the EEG signal. The total number of recordings used was 29 EEG recordings acquired from newborns (14 preterm infants and 15 fullterm). The classification was done based on deep autoencoder neural networks. The structure of the network used was two autoencoder layers and one softnet output layer. The performance of the proposed system was evaluated for both preterm and fullterm records assembled in one group of data using 10 fold cross validation. Also, the performance was tested for the two groups separately. The reported accuracy was 0.804 for the entire data sets.
ER  - 


TY  - CONF
TI  - Accuracy of noninvasive PVC focus localization depending on its position in the ventricles: A simulation study
T2  - 2017 11th International Conference on Measurement
SP  - 209
EP  - 212
AU  - O. Punshchykova
AU  - J. Svehlikova
AU  - M. Tysler
AU  - P. Kneppo
PY  - 2017
KW  - Torso
KW  - Generators
KW  - Heart rate variability
KW  - Nonhomogeneous media
KW  - Computational modeling
KW  - Inverse problems
KW  - Ectopic Activity
KW  - Premature Ventricular Contraction
KW  - Inverse Problem of Electrocardiography
KW  - Body Surface Potential Mapping
KW  - Heart Model
DO  - 10.23919/MEASUREMENT.2017.7983573
JO  - 2017 11th International Conference on Measurement
IS  - 
SN  - 
VO  - 
VL  - 
JA  - 2017 11th International Conference on Measurement
Y1  - 29-31 May 2017
AB  - Noninvasive localization of the foci of premature ventricular contractions (PVCs) was performed in a simulation study using ECGSim software. Single dipole model was used to represent the heart generator and to solve the inverse problem of electrocardiography. Integral body surface potential maps computed from 64 chest leads and inhomogeneous torso model were used as input data for the inverse solution. The accuracy of the PVC localization was evaluated for forty PVC positions located in eight segments in both, right and left ventricle. The mean localization errors of PVC foci in segments of the left ventricle were smaller than for segments in the right ventricle. The best result was achieved for anterior segment of the left ventricle, while the worst one was obtained for the anterior segment in the right ventricle.
ER  - 


TY  - CONF
TI  - Comparative study of fetal ECG elicitation using adaptive filtering techniques
T2  - 2016 2nd International Conference on Advances in Electrical, Electronics, Information, Communication and Bio-Informatics (AEEICB)
SP  - 68
EP  - 72
AU  - L. D. Sharma
AU  - R. Asery
AU  - R. K. Sunkaria
AU  - D. Mittal
PY  - 2016
KW  - Electrocardiography
KW  - Algorithm design and analysis
KW  - Correlation
KW  - Computational complexity
KW  - Signal processing algorithms
KW  - Indexes
KW  - Computational efficiency
KW  - f-ECG
KW  - LMS
KW  - NLMS
KW  - SELMS
KW  - AP
KW  - RLS
DO  - 10.1109/AEEICB.2016.7538399
JO  - 2016 2nd International Conference on Advances in Electrical, Electronics, Information, Communication and Bio-Informatics (AEEICB)
IS  - 
SN  - 
VO  - 
VL  - 
JA  - 2016 2nd International Conference on Advances in Electrical, Electronics, Information, Communication and Bio-Informatics (AEEICB)
Y1  - 27-28 Feb. 2016
AB  - Fetal electrocardiogram (f-ECG) elicitation is crucial for cardiac health monitoring of fetus and neonates. This work presents five non-invasive f-ECG elicitation techniques using Least Mean Square (LMS), Normalized Least Mean Square (NLMS), Sign-error Least Mean Square (SELMS), Affine Projection Algorithm (AP), and Recursive Least Square (RLS). The performance of the algorithms is compared on the basis of correlation index between original and recovered signal. Computational complexity per iteration of the algorithms is analyzed on the basis of a parameter, computational cost. RLS out-performed all other algorithms in terms of performance and SELMS is better than LMS and its variants, both in terms of performance and computational complexity.
ER  - 


TY  - JOUR
TI  - Prediction of Periventricular Leukomalacia Occurrence in Neonates After Heart Surgery
T2  - IEEE Journal of Biomedical and Health Informatics
SP  - 1453
EP  - 1460
AU  - A. Jalali
AU  - E. M. Buckley
AU  - J. M. Lynch
AU  - P. J. Schwab
AU  - D. J. Licht
AU  - C. Nataraj
PY  - 2014
KW  - Blood
KW  - Feature extraction
KW  - Biomedical measurement
KW  - Data mining
KW  - Mutual information
KW  - Reliability
KW  - Pediatrics
KW  - Classification
KW  - data mining
KW  - decision tree (DT)
KW  - feature extraction
KW  - feature ranking
KW  - mutual information
KW  - periventricular leukomalacia (PVL)
DO  - 10.1109/JBHI.2013.2285011
JO  - IEEE Journal of Biomedical and Health Informatics
IS  - 4
SN  - 2168-2208
VO  - 18
VL  - 18
JA  - IEEE Journal of Biomedical and Health Informatics
Y1  - July 2014
AB  - This paper is concerned with predicting the occurrence of periventricular leukomalacia (PVL) using vital and blood gas data which are collected over a period of 12 h after the neonatal cardiac surgery. A data mining approach has been employed to generate a set of rules for classification of subjects as healthy or PVL affected. In view of the fact that blood gas and vital data have different sampling rates, in this study we have divided the data into two categories: 1) high resolution (vital), and 2) low resolution (blood gas), and designed a separate classifier based on each data category. The developed algorithm is composed of several stages; first, a feature pool has been extracted from each data category and the extracted features have been ranked based on the data reliability and their mutual information content with the output. An optimal feature subset with the highest discriminative capability has been formed using simultaneous maximization of the class separability measure and mutual information of a set. Two separate decision trees (DTs) have been developed for the classification purpose and more importantly to discover hidden relationships that exist among the data to help us better understand PVL pathophysiology. The DT result shows that high amplitude 20 min variations and low sample entropy in the vital data and the defined out of range index as well as maximum rate of change in blood gas data are important factors for PVL prediction. Low sample entropy represents lack of variability in hemodynamic measurement, and constant blood pressure with small fluctuations is an important indicator of PVL occurrence. Finally, using the different time frames of data collection, we show that the first 6 h of data contain sufficient information for PVL occurrence prediction.
ER  - 


TY  - CONF
TI  - ECG Automatic Classification Model Based on Convolutional Neural Network
T2  - 2020 IEEE International Conference on Consumer Electronics - Taiwan (ICCE-Taiwan)
SP  - 1
EP  - 2
AU  - L. -J. Ding
AU  - X. -K. Wang
AU  - J. Gao
AU  - T. Yang
AU  - F. -X. Wang
AU  - L. -H. Wang
PY  - 2020
KW  - Electrocardiography
KW  - Training
KW  - Feature extraction
KW  - Heart rate variability
KW  - Heart beat
KW  - Databases
KW  - Sensitivity
DO  - 10.1109/ICCE-Taiwan49838.2020.9258330
JO  - 2020 IEEE International Conference on Consumer Electronics - Taiwan (ICCE-Taiwan)
IS  - 
SN  - 2575-8284
VO  - 
VL  - 
JA  - 2020 IEEE International Conference on Consumer Electronics - Taiwan (ICCE-Taiwan)
Y1  - 28-30 Sept. 2020
AB  - This study proposed a classification method of premature ventricular contraction based on single lead electrocardiograph (ECG), and compared the classification results of AlexNet and convolutional neural network (CNN) model based on AlexNet. The results showed that the sensitivity, specificity, accuracy and positive predictive value of AlexNet on MIT-BIH dataset are 94.88%, 94.66%, 97.76% and 95.87%, respectively. The average specificity and positive predictive value of the improved model were 99.55% and 99.27%, respectively.
ER  - 


TY  - JOUR
TI  - Thermal Dynamics in Newborn and Juvenile Models Cooled by Total Liquid Ventilation
T2  - IEEE Transactions on Biomedical Engineering
SP  - 1483
EP  - 1491
AU  - M. Nadeau
AU  - M. Sage
AU  - M. Kohlhauer
AU  - J. Vandamme
AU  - J. Mousseau
AU  - R. Robert
AU  - R. Tissier
AU  - J. -P. Praud
AU  - H. Walti
AU  - P. Micheau
PY  - 2016
KW  - Lungs
KW  - Heating
KW  - Blood
KW  - Pediatrics
KW  - Mathematical model
KW  - Liquids
KW  - Ventilation
KW  - Liquid ventilation
KW  - lung thermal model
KW  - Ultrafast cooling
KW  - hypothermia
KW  - temperature management
KW  - Hypothermia
KW  - liquid ventilation
KW  - lung thermal model
KW  - temperature management
KW  - ultrafast cooling
DO  - 10.1109/TBME.2015.2496938
JO  - IEEE Transactions on Biomedical Engineering
IS  - 7
SN  - 1558-2531
VO  - 63
VL  - 63
JA  - IEEE Transactions on Biomedical Engineering
Y1  - July 2016
AB  - Background: Total liquid ventilation (TLV) consists in filling the lungs with a perfluorocarbon (PFC) and using a liquid ventilator to ensure a tidal volume of oxygenated, CO2-free and temperature-controlled PFC. Having a much higher thermal capacity than air, liquid PFCs assume that the filled lungs become an efficient heat exchanger with pulmonary circulation. Objective: The objective of the present study was the development and validation of a parametric lumped thermal model of a subject in TLV. Methods: The lungs were modeled as one compartment in which the control volume varied as a function of the tidal volume. The heat transfer in the body was modeled as seven parallel compartments representing organs and tissues. The thermal model of the lungs and body was validated with two groups of lambs of different ages and weights (newborn and juvenile) undergoing an ultrafast mild therapeutic hypothermia induction by TLV. Results: The model error on all animals yielded a small mean error of -0.1 ± 0.4 °C for the femoral artery and 0.0 ± 0.1 °C for the pulmonary artery. Conclusion: The resulting experimental validation attests that the model provided an accurate estimation of the systemic arterial temperature and the venous return temperature. Significance: This comprehensive thermal model of the lungs and body has the advantage of closely modeling the rapid thermal dynamics in TLV. The model can explain how the time to achieve mild hypothermia between newborn and juvenile lambs remained similar despite of highly different physiological and ventilatory parameters. The strength of the model is its strong relationship with the physiological parameters of the subjects, which suggests its suitability for projection to humans.
ER  - 


TY  - CONF
TI  - Robust estimation of respiratory rate via ECG- and PPG-derived respiratory quality indices
T2  - 2016 38th Annual International Conference of the IEEE Engineering in Medicine and Biology Society (EMBC)
SP  - 676
EP  - 679
AU  - D. A. Birrenkott
AU  - M. A. F. Pimentel
AU  - P. J. Watkinson
AU  - D. A. Clifton
PY  - 2016
KW  - Electrocardiography
KW  - Frequency modulation
KW  - MIMICs
KW  - Correlation
KW  - IP networks
KW  - Complexity theory
DO  - 10.1109/EMBC.2016.7590792
JO  - 2016 38th Annual International Conference of the IEEE Engineering in Medicine and Biology Society (EMBC)
IS  - 
SN  - 1558-4615
VO  - 
VL  - 
JA  - 2016 38th Annual International Conference of the IEEE Engineering in Medicine and Biology Society (EMBC)
Y1  - 16-20 Aug. 2016
AB  - Respiratory rate (RR) is one of the most informative indicators of a patient's health status. However, automated, non-invasive measurements of RR are insufficiently robust for use in clinical practice. A number of methods have been described in the literature to estimate RR from both photo-plethysmography (PPG) and electrocardiography (ECG) based on three physiological modulations of respiration: amplitude modulation (AM), frequency modulation (FM), and baseline wander (BW). However, the quality of the respiratory information acquired is highly patient-dependent and often too noisy to be used. We address this by proposing respiratory quality indices (RQIs) that quantify the quality of the respiratory signal that can be extracted from each modulation from both PPG and ECG waveforms. Signal quality indices (SQIs) detect artefact in the ECG and PPG, which is relatively straight-forward. RQIs have a different role: they quantify if an individual patient's physiology is modulating the sensor waveforms. We have designed four RQIs based on Fourier transform (RQIFFT), autocorrelation (RQIAC), autoregression (RQIAR), and Hjorth complexity (RQIHC). We validated the approach using PPG and ECG data in the CapnoBase and MIMIC II datasets. We conclude that the novel implementation of an RQI-based preprocessing step has the potential to improve substantially the performance of RR estimation algorithms.
ER  - 


TY  - CONF
TI  - Random Forest-based Algorithm for Sleep Spindle Detection in Infant EEG
T2  - 2020 42nd Annual International Conference of the IEEE Engineering in Medicine & Biology Society (EMBC)
SP  - 58
EP  - 61
AU  - L. Wei
AU  - S. Ventura
AU  - M. Lowery
AU  - M. A. Ryan
AU  - S. Mathieson
AU  - G. B. Boylan
AU  - C. Mooney
PY  - 2020
KW  - Sleep
KW  - Electroencephalography
KW  - Pediatrics
KW  - Forestry
KW  - Sensitivity
KW  - Brain modeling
KW  - Training
DO  - 10.1109/EMBC44109.2020.9176339
JO  - 2020 42nd Annual International Conference of the IEEE Engineering in Medicine & Biology Society (EMBC)
IS  - 
SN  - 2694-0604
VO  - 
VL  - 
JA  - 2020 42nd Annual International Conference of the IEEE Engineering in Medicine & Biology Society (EMBC)
Y1  - 20-24 July 2020
AB  - Sleep spindles are associated with normal brain development, memory consolidation and infant sleep-dependent brain plasticity and can be used by clinicians in the assessment of brain development in infants. Sleep spindles can be detected in EEG, however, identifying sleep spindles in EEG recordings manually is very time-consuming and typically requires highly trained experts. Research on the automatic detection of sleep spindles in infant EEGs has been limited to-date. In this study, we present a novel supervised machine learning-based algorithm to detect sleep spindles in infant EEG recordings. EEGs collected from 141 ex-term born infants and 6 ex-preterm born infants, recorded at 4 months of age (adjusted), were used to train and test the algorithm. Sleep spindles were annotated by experienced clinical physiologists as the gold standard. The dataset was split into training (81 ex-term), validation (30 ex-term), and testing (30 ex-term + 6 ex-preterm) set. 15 features were selected for input into a random forest algorithm. Sleep spindles were detected in the ex-term infant EEG test set with 92.1% sensitivity and 95.2% specificity. For ex-preterm born infants, the sensitivity and specificity were 80.3% and 91.8% respectively. The proposed algorithm has the potential to assist researchers and clinicians in the automated analysis of sleep spindles in infant EEG.
ER  - 


TY  - CONF
TI  - Premature Ventricular Contraction Beat Detection with Deep Neural Networks
T2  - 2016 15th IEEE International Conference on Machine Learning and Applications (ICMLA)
SP  - 859
EP  - 864
AU  - T. J. Jun
AU  - H. J. Park
AU  - N. H. Minh
AU  - D. Kim
AU  - Y. -H. Kim
PY  - 2016
KW  - Feature extraction
KW  - Electrocardiography
KW  - Neural networks
KW  - Databases
KW  - Training
KW  - Heart rate variability
KW  - Heart beat
KW  - Arrhythmia
KW  - Premature ventricular contraction
KW  - Deep neural network
KW  - Machine learning
KW  - TensorFlow
DO  - 10.1109/ICMLA.2016.0154
JO  - 2016 15th IEEE International Conference on Machine Learning and Applications (ICMLA)
IS  - 
SN  - 
VO  - 
VL  - 
JA  - 2016 15th IEEE International Conference on Machine Learning and Applications (ICMLA)
Y1  - 18-20 Dec. 2016
AB  - A deep neural networks is proposed for the classification of premature ventricular contraction (PVC) beat, which is an irregular heartbeat initiated by Purkinje fibers rather than by sinoatrial node. Several machine learning approaches were proposed for the detection of PVC beats although they resulted in either achieving low accuracy of classification or using limited portion of data from existing electrocardiography (ECG) databases. In this paper, we propose an optimized deep neural networks for PVC beat classification. Our method is evaluated on TensorFlow, which is an open source machine learning platform initially developed by Google. Our method achieved overall 99.41% accuracy and a sensitivity of 96.08% with total 80,836 ECG beats including normal and PVC from the MIT-BIH Arrhythmia Database.
ER  - 


TY  - CONF
TI  - High resolution fluorescence-based temperature sensor for stand-off detection in physiological range
T2  - SENSORS, 2013 IEEE
SP  - 1
EP  - 4
AU  - T. Kuester
AU  - R. Robucci
AU  - H. Lam
AU  - G. Rao
AU  - Y. Kostov
PY  - 2013
KW  - Temperature measurement
KW  - Temperature sensors
KW  - Fluorescence
KW  - Pediatrics
KW  - Films
KW  - Light emitting diodes
DO  - 10.1109/ICSENS.2013.6688138
JO  - SENSORS, 2013 IEEE
IS  - 
SN  - 1930-0395
VO  - 
VL  - 
JA  - SENSORS, 2013 IEEE
Y1  - 3-6 Nov. 2013
AB  - Fluorescence ratiometric temperature sensing system for stand-off temperature measurements in the physiological range is presented. It is based on the use of fluorescence dyes and an integrating photodetector system. The system is intended for use in neonatal intensive care units (NICU). It utilizes a measurement and a reference fluorescence dyes encapsulated in a film. Fluorescence is excited using LEDs and the emission is detected using photodiodes equipped with optical band pass filters. The current generated by the photodiodes is integrated and the charge is digitized. The fluorescence intensity is calculated as the difference in the measured intensities when the LED is on or off. The ratio of the two emission intensities depends linearly on the temperature. The system operates under room-light illumination with resolution <;0.1°C at a rate 1 sample per second. It is capable to better suppress the influence of the ambient light intensity as compared with previous camera based systems.
ER  - 


TY  - JOUR
TI  - ECG Arrhythmia Classification Using STFT-Based Spectrogram and Convolutional Neural Network
T2  - IEEE Access
SP  - 92871
EP  - 92880
AU  - J. Huang
AU  - B. Chen
AU  - B. Yao
AU  - W. He
PY  - 2019
KW  - Electrocardiography
KW  - Feature extraction
KW  - Spectrogram
KW  - Convolutional neural networks
KW  - Heart beat
KW  - Diseases
KW  - Time-frequency analysis
KW  - Electrocardiogram (ECG)
KW  - arrhythmia classification
KW  - short-time Fourier transform (STFT)
KW  - convolutional neural network
KW  - model parameter optimization
DO  - 10.1109/ACCESS.2019.2928017
JO  - IEEE Access
IS  - 
SN  - 2169-3536
VO  - 7
VL  - 7
JA  - IEEE Access
Y1  - 2019
AB  - The classification of electrocardiogram (ECG) signals is very important for the automatic diagnosis of heart disease. Traditionally, it is divided into two steps, including the step of feature extraction and the step of pattern classification. Owing to recent advances in artificial intelligence, it has been demonstrated that deep neural network, which trained on a huge amount of data, can carry out the task of feature extraction directly from the data and recognize cardiac arrhythmias better than professional cardiologists. This paper proposes an ECG arrhythmia classification method using two-dimensional (2D) deep convolutional neural network (CNN). The time domain signals of ECG, belonging to five heart beat types including normal beat (NOR), left bundle branch block beat (LBB), right bundle branch block beat (RBB), premature ventricular contraction beat (PVC), and atrial premature contraction beat (APC), were first transformed into time-frequency spectrograms by short-time Fourier transform. Subsequently, the spectrograms of the five arrhythmia types were utilized as input to the 2D-CNN such that the ECG arrhythmia types were identified and classified finally. Using ECG recordings from the MIT-BIH arrhythmia database as the training and testing data, the classification results show that the proposed 2D-CNN model can reach an averaged accuracy of 99.00%. On the other hand, in order to achieve optimal classification performances, the model parameter optimization was investigated. It was found when the learning rate is 0.001 and the batch size parameter is 2500, the classifier achieved the highest accuracy and the lowest loss. We also compared the proposed 2D-CNN model with a conventional one-dimensional CNN model. Comparison results show that the 1D-CNN classifier can achieve an averaged accuracy of 90.93%. Therefore, it is validated that the proposed CNN classifier using ECG spectrograms as input can achieve improved classification accuracy without additional manual pre-processing of the ECG signals.
ER  - 


TY  - CONF
TI  - A Study on Non-contact and Non-invasive Neonatal Jaundice Detection and Bilirubin Value Prediction
T2  - 2018 IEEE 7th Global Conference on Consumer Electronics (GCCE)
SP  - 401
EP  - 402
AU  - S. Kawano
AU  - T. T. Zin
AU  - Y. Kodama
PY  - 2018
KW  - Pediatrics
KW  - Skin
KW  - Feature extraction
KW  - Image color analysis
KW  - Face
KW  - Mouth
KW  - Monitoring
KW  - Neonatal jaundice
KW  - Image processing
KW  - Cascade object detector
KW  - Feature map
KW  - Variance-covariance matrix
DO  - 10.1109/GCCE.2018.8574674
JO  - 2018 IEEE 7th Global Conference on Consumer Electronics (GCCE)
IS  - 
SN  - 2378-8143
VO  - 
VL  - 
JA  - 2018 IEEE 7th Global Conference on Consumer Electronics (GCCE)
Y1  - 9-12 Oct. 2018
AB  - Neonatal jaundice is a yellowish discoloration of skin and eyes that commonly occurs in newborn babies. It is a physiological phenomenon in neonates and it occurs due to the overproduction of bilirubin, reduction of bilirubin treatment function. The quick and accurate treatment is required for neonatal jaundice because it can lead to nuclear jaundice, cerebral palsy, intellectual disturbance and various sequelae. The investigation methods for examining neonatal jaundice include examination using jaundice meter and blood sampling. However, these methods require continuous monitoring and can cause burden on newborn babies. In this paper, we propose the non-contact and non-invasive detection method for neonatal jaundice using image processing and computer vision technology. The experiments are performed on the data collected by University Hospital, University of Miyazaki. According to the experiments, we confirmed about the usefulness of proposed method which can work effectively for infants.
ER  - 


TY  - CONF
TI  - A real time approach for classification of ECG beats using repetition-based pattern detection and cardiac profiling scheme
T2  - 2015 International Conference on Computer, Communication and Control (IC4)
SP  - 1
EP  - 6
AU  - C. Chandrakar
AU  - M. Sharma
PY  - 2015
KW  - Electrocardiography
KW  - Heart beat
KW  - Radiation detectors
KW  - Feature extraction
KW  - Conferences
KW  - Computers
KW  - Classification algorithms
KW  - ECG beats classification
KW  - repetition packet detection
KW  - hashing
KW  - shared memory elements
KW  - ECG profile
DO  - 10.1109/IC4.2015.7375607
JO  - 2015 International Conference on Computer, Communication and Control (IC4)
IS  - 
SN  - 
VO  - 
VL  - 
JA  - 2015 International Conference on Computer, Communication and Control (IC4)
Y1  - 10-12 Sept. 2015
AB  - ECG beats is the most significant waveform within the electrocardiogram (ECG). QRS provides the basis for all ECG classification methods. We proposed a novel method for classification of ECG beats using repetition based packet processing and ECG waveform profiling. We first developed a real-time QRS detection technique using two-phase hashing to find exact QRS points. Then we proposed a classifier for profiling an ECG of normal patient. Our proposed technique depends much on the series of data corresponding to particular feature. The proposed method can accurately classify and differentiate normal (NORM) and abnormal heartbeats. Abnormal heartbeats include left bundle branch block (LBBB), right bundle branch block (RBBB), ventricular premature contractions (VPC) and atrial premature contractions (APC). Parameters of the algorithm adjust with the changes in ECG signals.
ER  - 


TY  - JOUR
TI  - Bio-Inspired Breastfeeding Simulator (BIBS): A Tool for Studying the Infant Feeding Mechanism
T2  - IEEE Transactions on Biomedical Engineering
SP  - 3242
EP  - 3252
AU  - L. Jiang
AU  - F. Hassanipour
PY  - 2020
KW  - Breast
KW  - Dairy products
KW  - Tongue
KW  - Phantoms
KW  - MIMICs
KW  - Ducts
KW  - Pediatrics
KW  - Breastfeeding mechanism
KW  - breast-infant interaction
KW  - infant oral suckling
KW  - infant-feeding device
KW  - nipple deformation
KW  - tongue movement
DO  - 10.1109/TBME.2020.2980545
JO  - IEEE Transactions on Biomedical Engineering
IS  - 11
SN  - 1558-2531
VO  - 67
VL  - 67
JA  - IEEE Transactions on Biomedical Engineering
Y1  - Nov. 2020
AB  - Objective: This work introduces a bio-inspired breastfeeding simulator (BIBS), an experimental apparatus that mimics infant oral behavior and milk extraction, with the application of studying the breastfeeding mechanism in vitro. Methods: The construction of the apparatus follows a clinical study by the authors that collects measurements of natural intra-oral vacuum, the pressure from infant's jaw, tongue and upper palate, as well as nipple deformation on the breast areola area. The infant feeding mechanism simulator consists of a self-programmed vacuum pump assembly simulating the infant's oral vacuum, two linear actuators mimicking the oral compressive forces, and a motor-driven gear representing the tongue motion. A flexible, transparent and tissue-like breast phantom with bifurcated milk duct structure is designed and developed to work as the lactating human breast model. Bifurcated ducts are connected with a four-outlet manifold under a reservoir filled with milk-mimicking liquid. Piezoelectric sensors and a CCD (charge-coupled device) camera are used to record and measure the in vitro dynamics of the apparatus. Results: All mechanisms are successfully coordinated to mimic the infant's feeding mechanism. Suckling frequency and pressure values on the breast phantom from the experimental apparatus are in good agreement with the clinical data. Also, the change in nipple deformation captured by BIBS matches with those from in vivo clinical ultrasound images. Significance: The fully-developed breastfeeding simulator provides a powerful tool for understanding the bio-mechanics of breastfeeding and formulates a foundation for future breastfeeding device development.
ER  - 


TY  - JOUR
TI  - Real-Time Patient-Specific ECG Classification by 1D Self-Operational Neural Networks
T2  - IEEE Transactions on Biomedical Engineering
SP  - 1788
EP  - 1801
AU  - J. Malik
AU  - O. C. Devecioglu
AU  - S. Kiranyaz
AU  - T. Ince
AU  - M. Gabbouj
PY  - 2022
KW  - Neurons
KW  - Electrocardiography
KW  - Training
KW  - Real-time systems
KW  - Kernel
KW  - Complexity theory
KW  - Task analysis
KW  - Patient-specific ECG classification
KW  - Operational Neural Networks
KW  - real-time heart monitoring
KW  - generative neuron
DO  - 10.1109/TBME.2021.3135622
JO  - IEEE Transactions on Biomedical Engineering
IS  - 5
SN  - 1558-2531
VO  - 69
VL  - 69
JA  - IEEE Transactions on Biomedical Engineering
Y1  - May 2022
AB  - <i>Objective:</i> Despitethe proliferation of numerous deep learning methods proposed for generic ECG classification and arrhythmia detection, compact systems with the real-time ability and high accuracy for classifying patient-specific ECG are still few. Particularly, the scarcity of patient-specific data poses an ultimate challenge to any classifier. Recently, compact 1D Convolutional Neural Networks (CNNs) have achieved the <i>state-of-the-art</i> performance level for the accurate classification of ventricular and supraventricular ectopic beats. However, several studies have demonstrated the fact that the learning performance of the conventional CNNs is limited because they are homogenous networks with a basic (linear) neuron model. In order to address this deficiency and further boost the patient-specific ECG classification performance, in this study, we propose 1D Self-organized Operational Neural Networks (1D Self-ONNs). <i>Methods:</i> Due to its self-organization capability, Self-ONNs have the utmost advantage and superiority over conventional ONNs where the prior operator search within the operator set library to find the best possible set of operators is entirely avoided. <i>Results:</i> Under AAMI recommendations and with minimal common training data used, over the entire MIT-BIH dataset 1D Self-ONNs have achieved 98&#x0025; and 99.04&#x0025; average accuracies, 76.6&#x0025; and 93.7&#x0025; average F1 scores on supra-ventricular and ventricular ectopic beat (VEB) classifications, respectively, which is the highest performance level ever reported. <i>Conclusion:</i> As the first study where 1D Self-ONNs are ever proposed for a classification task, our results over the MIT-BIH arrhythmia benchmark database demonstrate that 1D Self-ONNs can surpass 1D CNNs with a significant margin while having a similar computational complexity.
ER  - 


TY  - CONF
TI  - A Review of Bandwidth for Pediatric ECGs
T2  - 2019 Computing in Cardiology (CinC)
SP  - Page 1
EP  - Page 4
AU  - S. Luo
AU  - H. Wei
AU  - P. Macfarlane
PY  - 2019
DO  - 10.23919/CinC49843.2019.9005925
JO  - 2019 Computing in Cardiology (CinC)
IS  - 
SN  - 2325-887X
VO  - 
VL  - 
JA  - 2019 Computing in Cardiology (CinC)
Y1  - 8-11 Sept. 2019
AB  - ECGs from neonates are known to have a higher frequency content than adult ECGs.The aim of the study was to determine the effect of using different filter bandwidths on neonatal ECGs initially sampled at a rate of 8000 samples per second (which permits the use of a signal bandwidth much higher than 150 Hz) and to consider the implications for routine ECG recording.48 ECGs were recorded from newly born term infants (0-48 hours postnatal) at Princess Royal Maternity Hospital, Glasgow on a Burdick 8500 electrocardiograph. The frequency response of the machine was carefully checked. Peak to peak QRS amplitudes of average beats of the 10 second recordings were measured in all 8 independent leads with the results obtained at the full bandwidth of the ECG machine regarded as the reference.The full bandwidth of the 8500 was verified as 0.05 - 540Hz. It was found that the recommended upper frequency cutoff of 250Hz in the current guideline does not meet the goal of amplitude errors <; 25 μV in >95% of the cases in this data set. The clinical significance of high frequency components in pediatric ECGs is currently unclear.
ER  - 


TY  - CONF
TI  - User-centric Affective Video Tagging from MEG and Peripheral Physiological Responses
T2  - 2013 Humaine Association Conference on Affective Computing and Intelligent Interaction
SP  - 582
EP  - 587
AU  - M. K. Abadi
AU  - S. M. Kia
AU  - R. Subramanian
AU  - P. Avesani
AU  - N. Sebe
PY  - 2013
KW  - Motion pictures
KW  - Feature extraction
KW  - Physiology
KW  - Time-frequency analysis
KW  - Electrooculography
KW  - Heart rate
KW  - Electromyography
KW  - MEG
KW  - user-centric
KW  - affective video tagging
KW  - movie vs. music clips
DO  - 10.1109/ACII.2013.102
JO  - 2013 Humaine Association Conference on Affective Computing and Intelligent Interaction
IS  - 
SN  - 2156-8111
VO  - 
VL  - 
JA  - 2013 Humaine Association Conference on Affective Computing and Intelligent Interaction
Y1  - 2-5 Sept. 2013
AB  - This paper presents a new multimodal database and the associated results for characterization of affect (valence, arousal and dominance) using the Magneto encephalogram (MEG) brain signals and peripheral physiological signals (horizontal EOG, ECG, trapezius EMG). We attempt single-trial classification of affect in movie and music video clips employing emotional responses extracted from eighteen participants. The main findings of this study are that: (i) the MEG signal effectively encodes affective viewer responses, (ii) clip arousal is better predicted by MEG, while peripheral physiological signals are more effective for predicting valence and (iii) prediction performance is better for movie clips as compared to music video clips.
ER  - 
