# Supplementary material for: Exploring Computational Techniques in Preprocessing Neonatal Physiological Signals for Detecting Adverse Outcomes: Scoping Review
Source: Interact J Med Res. 2024 Aug 20;13:e46946. doi: 10.2196/46946 (PMC11372324; doi:10.2196/46946)
Supplement: Multimedia Appendix 2 [file ijmr_v13i1e46946_app2.zip › Bibliography/IEEE/IEEE Xplore Citation Download 2022.08.22.03.18.00.ris]

TY  - JOUR
TI  - Medical Devices for Pediatric Apnea Monitoring and Therapy: Past and New Trends
T2  - IEEE Reviews in Biomedical Engineering
SP  - 199
EP  - 212
AU  - S. A. Pullano
AU  - I. Mahbub
AU  - M. G. Bianco
AU  - S. Shamsir
AU  - S. K. Islam
AU  - M. S. Gaylord
AU  - V. Lorch
AU  - A. S. Fiorillo
PY  - 2017
KW  - Electrodes
KW  - Pediatrics
KW  - Integrated circuits
KW  - Impedance
KW  - Sleep apnea
KW  - Sensors
KW  - Biomedical monitoring
KW  - Apnea
KW  - continuous positive airway pressure (CPAP)
KW  - high-flow nasal cannula (HFNC)
KW  - integrated circuits
KW  - monitoring devices
KW  - preterm infants (PIs)
KW  - polysomnography
KW  - sensors
KW  - therapy
KW  - transthoracic impedance
KW  - wireless applications
DO  - 10.1109/RBME.2017.2757899
JO  - IEEE Reviews in Biomedical Engineering
IS  - 
SN  - 1941-1189
VO  - 10
VL  - 10
JA  - IEEE Reviews in Biomedical Engineering
Y1  - 2017
AB  - Apnea in the pediatric population is associated with increased morbidity and mortality in a large number of developed as well as developing countries. It is even more prominent in preterm newborn infants and is commonly referred to as apnea of prematurity. Its current diagnosis and therapy involve the use of traditional technologies, which often result in discomfort to the infants due to the use of invasive devices attached to their sensitive skin, especially in overnight clinical sleep analysis (for over a 12- or 24-h period). Emerging trends for the point-of-care diagnosis of this sleep disorder are focused on the design of integrated devices for less complex and noninvasive monitoring. This paper presents a review of the state of the art of clinical technologies and methodologies for sleep apnea detection and their pros and cons, with particular focus on their working principles and relevance to pediatrics. Moreover, an in-depth discussion on emerging future technologies envisioned to be integral parts of the daily home-based applications is included in the paper.
ER  - 


TY  - CONF
TI  - ECG signal feature extraction and classification using Harr Wavelet Transform and Neural Network
T2  - 2014 International Conference on Circuits, Power and Computing Technologies [ICCPCT-2014]
SP  - 1396
EP  - 1399
AU  - K. Muthuvel
AU  - S. H. K. Veni
AU  - L. P. Suresh
AU  - K. B. Kannan
PY  - 2014
KW  - Electrocardiography
KW  - Wavelet transforms
KW  - Feature extraction
KW  - Databases
KW  - Feeds
KW  - Training
KW  - Wavelet
KW  - Physic bank Database
KW  - Neural Network
KW  - Classification
DO  - 10.1109/ICCPCT.2014.7055005
JO  - 2014 International Conference on Circuits, Power and Computing Technologies [ICCPCT-2014]
IS  - 
SN  - 
VO  - 
VL  - 
JA  - 2014 International Conference on Circuits, Power and Computing Technologies [ICCPCT-2014]
Y1  - 20-21 March 2014
AB  - The heart is one of the crucial parts of a human being. The heart produces electrical signals and these cycles of electrical signals are called as cardiac cycles. The graphical recording of the cardiac cycle produced by an Electrocardiograph is called as Electro cardio gram (ECG) signal. The Electrocardiogram signal is used to diagnose the irregularity in heart beat. Automatic classification of ECG signals has applications in human-computer interaction, as well as in clinical application such as detection of key indicators of the onset of the certain illness. In this work an algorithm has been develop to detect the five abnormal beat signals includes Left bundle branch block beat (LBBB), Right bundle branch block beat (RBBB), Premature Ventricular Contraction (PVC), Atrial Premature Beat (APB) and Nodal (junction) Premature Beat (NPB) along with the normal beat. In order to prepare an appropriate input vector for the neural classifier several pre processing stages have been applied. Harr Wavelet Transform (HWT) is used in order to extract features from the ECG signal. Preprocessing and the classification of ECG signals is done using Forward Feed Neural Network Finally, the MIT-BIH [10] database is used to evaluate the proposed algorithm.
ER  - 


TY  - CONF
TI  - Spectrum approach based classification of ECG signal
T2  - 2014 International Conference on Circuits, Power and Computing Technologies [ICCPCT-2014]
SP  - 1400
EP  - 1404
AU  - K. Muthuvel
AU  - L. P. Suresh
AU  - T. J. Alexander
PY  - 2014
KW  - Electrocardiography
KW  - Feature extraction
KW  - Databases
KW  - Feeds
KW  - Training
KW  - Biological neural networks
KW  - Neurons
KW  - Spectrum
KW  - Physic bank Database
KW  - Neural Network
KW  - Classification
DO  - 10.1109/ICCPCT.2014.7055006
JO  - 2014 International Conference on Circuits, Power and Computing Technologies [ICCPCT-2014]
IS  - 
SN  - 
VO  - 
VL  - 
JA  - 2014 International Conference on Circuits, Power and Computing Technologies [ICCPCT-2014]
Y1  - 20-21 March 2014
AB  - The heart is one of the crucial parts of a human being. The heart produces electrical signals and these cycles of electrical signals are called as cardiac cycles. The graphical recording of the cardiac cycle produced by an Electrocardiograph is called as Electro cardio gram (ECG) signal. The Electrocardiogram signal is used to diagnose the irregularity in heart beat. Automatic classification of ECG signals has applications in human-computer interaction, as well as in clinical application such as detection of key indicators of the onset of the certain illness. In this work an algorithm has been develop to detect the five abnormal beat signals includes Left bundle branch block beat (LBBB), Right bundle branch block beat (RBBB), Premature Ventricular Contraction (PVC), Atrial Premature Beat (APB) and Nodal (junction) Premature Beat (NPB) along with the normal beat. In order to prepare an appropriate input vector for the neural classifier several pre processing stages have been applied. Tri spectrum is used to extract features from the ECG signal. Preprocessing and the classification of ECG signals is done using Forward Feed Neural Network Finally, the MIT-BIH [8] database is used to evaluate the proposed algorithm.
ER  - 


TY  - JOUR
TI  - Algorithms for Monitoring Heart Rate and Respiratory Rate From the Video of a User’s Face
T2  - IEEE Journal of Translational Engineering in Health and Medicine
SP  - 1
EP  - 11
AU  - S. Sanyal
AU  - K. K. Nundy
PY  - 2018
KW  - Face
KW  - Heart rate
KW  - Cameras
KW  - Optical sensors
KW  - Forehead
KW  - Monitoring
KW  - Optical variables measurement
KW  - Heart rate
KW  - respiratory rate
KW  - hue
KW  - photoplethysmography
KW  - smartphone
KW  - smartphone camera
DO  - 10.1109/JTEHM.2018.2818687
JO  - IEEE Journal of Translational Engineering in Health and Medicine
IS  - 
SN  - 2168-2372
VO  - 6
VL  - 6
JA  - IEEE Journal of Translational Engineering in Health and Medicine
Y1  - 2018
AB  - Smartphone cameras can measure heart rate (HR) by detecting pulsatile photoplethysmographic (iPPG) signals from post-processing the video of a subject's face. The iPPG signal is often derived from variations in the intensity of the green channel as shown by Poh et. al. and Verkruysse et. al.. In this pilot study, we have introduced a novel iPPG method where by measuring variations in color of reflected light, i.e., Hue, and can therefore measure both HR and respiratory rate (RR) from the video of a subject's face. This paper was performed on 25 healthy individuals (Ages 20-30, 15 males and 10 females, and skin color was Fitzpatrick scale 1-6). For each subject we took two 20 second video of the subject's face with minimal movement, one with flash ON and one with flash OFF. While recording the videos we simultaneously measuring HR using a Biosync B-50DL Finger Heart Rate Monitor, and RR using self-reporting. This paper shows that our proposed approach of measuring iPPG using Hue (range 0-0.1) gives more accurate readings than the Green channel. HR/Hue (range 0-0.1) (r = 0.9201,p-value = 4.1617, and RMSE = 0.8887) is more accurate compared with HR/Green (r = 0.4916,p-value = 11.60172, and RMSE = 0.9068). RR/Hue (range 0-0.1) (r = 0.6575, p-value = 0.2885, and RMSE = 3.8884) is more accurate compared with RR/Green (r = 0.3352, p-value = 0.5608, and RMSE = 5.6885). We hope that this hardware agnostic approach for detection of vital signals will have a huge potential impact in telemedicine, and can be used to tackle challenges, such as continuous non-contact monitoring of neo-natal and elderly patients. An implementation of the algorithm can be found at https://pulser.thinkbiosolution.com
ER  - 


TY  - CONF
TI  - ECGNet: Deep Network for Arrhythmia Classification
T2  - 2018 IEEE International Symposium on Medical Measurements and Applications (MeMeA)
SP  - 1
EP  - 6
AU  - B. Murugesan
AU  - V. Ravichandran
AU  - K. Ram
AU  - P. S.P.
AU  - J. Joseph
AU  - S. M. Shankaranarayana
AU  - M. Sivaprakasam
PY  - 2018
KW  - Electrocardiography
KW  - Feature extraction
KW  - Training
KW  - Convolution
KW  - Rhythm
KW  - Picture archiving and communication systems
KW  - Machine learning
KW  - Automated ECG interpretation
KW  - Arrhythmia
KW  - Deep Learning
KW  - Convolutional
KW  - LSTM
KW  - Physionet
DO  - 10.1109/MeMeA.2018.8438739
JO  - 2018 IEEE International Symposium on Medical Measurements and Applications (MeMeA)
IS  - 
SN  - 
VO  - 
VL  - 
JA  - 2018 IEEE International Symposium on Medical Measurements and Applications (MeMeA)
Y1  - 11-13 June 2018
AB  - Cardiac arrhythmias are presently diagnosed by manual interpretation of Electrocardiography (ECG) signals. Automated ECG interpretation is required to perform efficient screening of arrhythmia from long term ECG data. Existing automated ECG interpretation tools however require extensive preprocessing and knowledge to determine relevant features. Thus there is a need for a comprehensive feature extractor and classifier to analyze ECG signals. In this paper, we propose three robust deep neural network (DNN) architectures to perform feature extraction and classification of a given two second ECG signal. The first network is a Convolutional Neural Network (CNN) with multiple kernel sizes, the second network is a Long Short Term Memory (LSTM) network and the third network is a combination of CNN and LSTM based feature extractor, CLSTM network. The proposed networks are end to end networks which can be directly trained without any preprocessing. The networks were trained and tested with the MITDB ECG dataset on three classes Normal (N), Premature Ventricular Contraction (PVC) and Premature Atrial Contraction (PAC). The best model CLSTM gave an accuracy of 97.6%. Further, transfer learning is showcased on the best performing network for use with multiple ECG datasets requiring training only on the final three layers. The results showcase the potential of the network as feature extractor for ECG datasets. Our results outperform the state-of-the art works on ECG classification on several metrics.
ER  - 


TY  - CONF
TI  - Diagnostic of ECG Arrhythmia using Wavelet Analysis and K-Nearest Neighbor Algorithm
T2  - 2018 International Conference on Applied Smart Systems (ICASS)
SP  - 1
EP  - 6
AU  - F. Bouaziz
AU  - D. Boutana
AU  - H. Oulhadj
PY  - 2018
KW  - Electrocardiography
KW  - Databases
KW  - Classification algorithms
KW  - Training
KW  - Heart beat
KW  - Microsoft Windows
KW  - Wavelet analysis
KW  - ECG beats classification
KW  - Segmentation
KW  - K Nearest Neighbor algorithm
KW  - and classification performances
DO  - 10.1109/ICASS.2018.8652020
JO  - 2018 International Conference on Applied Smart Systems (ICASS)
IS  - 
SN  - 
VO  - 
VL  - 
JA  - 2018 International Conference on Applied Smart Systems (ICASS)
Y1  - 24-25 Nov. 2018
AB  - The automatic electrocardiogram (ECG) beat classification is a very useful tool to timely diagnosis of dangerous heart conditions. In this paper, we have implemented an automatic ECG heartbeats classifier based on the K Nearest Neighbor algorithm (KNN). The segmentation of ECG signals has been performed by Discrete Wavelet Transform (DWT). The considered categories of beats are: Normal (N), Premature Ventricular Contraction (PVC), Atrial Premature Contraction (APC), Right Bundle Branch Block (RBBB) and Left Bundle Branch Block (LBBB). The validation of the presented KNN based classifier has been achieved using ECG data from MIT-BIH arrhythmia database. We have obtained the good classification performances, in terms of the calculated values of the specificity and the sensitivity of the classifier for several pathological heartbeats and the global classification rate, which is equal to 98,71%.
ER  - 


TY  - CONF
TI  - Preliminary Results on Density Poincare Plot Based Atrial Fibrillation Detection from Premature Atrial/Ventricular Contractions
T2  - 2020 42nd Annual International Conference of the IEEE Engineering in Medicine & Biology Society (EMBC)
SP  - 2594
EP  - 2597
AU  - S. K. Bashar
AU  - D. Han
AU  - F. Zieneddin
AU  - E. Ding
AU  - A. J. Walkey
AU  - D. D. McManus
AU  - K. H. Chon
PY  - 2020
KW  - Feature extraction
KW  - Discrete wavelet transforms
KW  - Support vector machines
KW  - Picture archiving and communication systems
KW  - Electrocardiography
KW  - Heart rate
KW  - Correlation
DO  - 10.1109/EMBC44109.2020.9175216
JO  - 2020 42nd Annual International Conference of the IEEE Engineering in Medicine & Biology Society (EMBC)
IS  - 
SN  - 2694-0604
VO  - 
VL  - 
JA  - 2020 42nd Annual International Conference of the IEEE Engineering in Medicine & Biology Society (EMBC)
Y1  - 20-24 July 2020
AB  - Detection of Atrial fibrillation (AF) from premature atrial contraction (PAC) and premature ventricular contraction (PVC) is challenging as frequent occurrences of these ectopic beats can mimic the typical irregular patterns of AF. In this paper, we present a preliminary study of using density Poincare plot based machine learning method to detect AF from PAC/PVCs using electrocardiogram (ECG) recordings. First, we propose creation of this new density Poincare plot which is derived from the difference of the heart rate. Next, from this density Poincare plot, template correlation and discrete wavelet transform are used to extract suitable image-based features, which is followed by infinite latent feature selection algorithm to rank the features. Finally, classification of AF vs PAC/PVC is performed using K-Nearest Neighbor, discriminant analysis and support vector machine (SVM) classifiers. Our method is developed and validated using a subset of Medical Information Mart for Intensive Care (MIMIC) III database containing 8 AF and 8 PAC/PVC subjects. Both 10-fold and leave-one-subject-out cross validations are performed to show the robustness of our proposed method. During the 10-fold cross-validation, SVM achieved the best performance with 99.49% sensitivity, 94.51% specificity and 97.29% accuracy with the extracted features while for the leave-one-subject-out, the highest overall accuracy is 90.91%. Moreover, when compared with two state-of-the-art methods, the proposed algorithm achieves superior AF vs. PAC/PVC discrimination performance.Clinical Relevance—This preliminary study shows that with the help of density Poincare plot, AF can be separated from PAC/PVC with better accuracy.
ER  - 


TY  - CONF
TI  - Heartbeat and Respiration Detection Using a Low Complexity CW Radar System
T2  - 2020 50th European Microwave Conference (EuMC)
SP  - 929
EP  - 932
AU  - P. Kontou
AU  - S. Ben Smida
AU  - S. Nektarios Daskalakis
AU  - S. Nikolaou
AU  - M. Dragone
AU  - D. E. Anagnostou
PY  - 2021
KW  - Heart beat
KW  - Radar detection
KW  - Radar
KW  - Skin
KW  - Sensors
KW  - Tuning
KW  - Monitoring
KW  - cardiopulmonary
KW  - healthcare
KW  - heartbeat
KW  - medical radar
KW  - microwave
KW  - noncontact sensing
KW  - respiration
KW  - vital signs
DO  - 10.23919/EuMC48046.2021.9338223
JO  - 2020 50th European Microwave Conference (EuMC)
IS  - 
SN  - 
VO  - 
VL  - 
JA  - 2020 50th European Microwave Conference (EuMC)
Y1  - 12-14 Jan. 2021
AB  - Cardiopulmonary monitoring mainly relies on electrodes in contact with the skin. This can be challenging in cases of patients with compromised skin, premature babies or in assisted living applications where the elderly may remove their sensors. Hence, it is of high importance to be able to detect human vital signs in a contactless and non-intrusive manner. Methods such as the use of cameras do not protect the privacy of a patient. This work presents the theory and optimized implementation of an alternative method, a continuous wave (CW) radar sensor system, that successfully detects the heartbeat and respiration of a person from a distance of 1 m. The proposed implementation allows for the first time, to improve the quality of the detected signal by cancelling undesired DC components, detrimental to heartbeat detection via manual analog tuning.
ER  - 


TY  - CONF
TI  - Detection of premature ventricular beats from arterial blood pressure signal
T2  - 2018 IEEE 4th Middle East Conference on Biomedical Engineering (MECBME)
SP  - 17
EP  - 19
AU  - A. Al-Zaben
AU  - M. Fora
AU  - A. Obaidat
PY  - 2018
KW  - Heart rate variability
KW  - Arterial blood pressure
KW  - Impedance
KW  - Pregnancy
KW  - Electrocardiography
KW  - Hemodynamics
KW  - ART
KW  - Ectopic Beat
KW  - Arrhythmia
KW  - Detection
DO  - 10.1109/MECBME.2018.8402398
JO  - 2018 IEEE 4th Middle East Conference on Biomedical Engineering (MECBME)
IS  - 
SN  - 2165-4255
VO  - 
VL  - 
JA  - 2018 IEEE 4th Middle East Conference on Biomedical Engineering (MECBME)
Y1  - 28-30 March 2018
AB  - Direct arterial blood pressure waveform is a rather complicated signal resulting from many factors that contribute to the waveform morphology. Among these factors, site of measurements, hemodynamics, cardiac output, stroke volume, and ventricular arrhythmias. Although direct and accurate measurements of systolic pressure, diastolic pressure, and mean arterial pressure can be done. However, accurate interpretation of the waveform is a very challenging problem. This paper presents a technique to detect premature ventricular beat (PVC) from the arterial pressure signal. The technique considers the arterial signal as an output of a linear time invariant system, then calculating the input impedance in frequency domain. The distribution of the real part of the impedance is used as the main feature that is fed into an unsupervised k-mean classifier. The technique showed promising results in terms of sensitivity (97.4%) and positive predictive value (96.2%) of the dataset used in the evaluation.
ER  - 


TY  - CONF
TI  - Automatic prediction of paroxysmal atrial fibrillation in patients with heart arrhythmia
T2  - 2014 International Conference and Exposition on Electrical and Power Engineering (EPE)
SP  - 549
EP  - 552
AU  - D. Arotaritei
AU  - C. Rotariu
PY  - 2014
KW  - Electrocardiography
KW  - Atrial fibrillation
KW  - Heart rate variability
KW  - Rhythm
KW  - Databases
KW  - Prediction algorithms
KW  - atrial fibrillation
KW  - heart arrhythmia
KW  - parosymal atrial fibrillation
KW  - RR-tachogram
KW  - premature atrial complexes
KW  - Teager-Kaiser operator
KW  - pattern mining
DO  - 10.1109/ICEPE.2014.6969969
JO  - 2014 International Conference and Exposition on Electrical and Power Engineering (EPE)
IS  - 
SN  - 
VO  - 
VL  - 
JA  - 2014 International Conference and Exposition on Electrical and Power Engineering (EPE)
Y1  - 16-18 Oct. 2014
AB  - A new predictor that takes into accounts the randomness of RR interval before PAFib is proposed. Using data mining techniques, temporal patterns are identified based their presence in ECG that precedes paroxysmal atrial fibrillation (PAF) and not present in patients with normal ECG. The algorithm used the supposition that the premature atrial complexes (PAC) are responsible for most of PAF. Other statistical parameters that are related to randomness of signal are used to improve the accuracy of proposed algorithm.
ER  - 


TY  - CONF
TI  - Specific patterns of premature beats tend to initiate ventricular tachyarrhythmias in human patients
T2  - Computing in Cardiology 2014
SP  - 669
EP  - 672
AU  - A. R. Gelzer
AU  - R. F. Gilmour
AU  - N. F. Otani
PY  - 2014
KW  - Electrocardiography
KW  - Predictive models
KW  - Computers
KW  - Computational modeling
KW  - Gaussian distribution
KW  - Educational institutions
KW  - In vivo
DO  - 
JO  - Computing in Cardiology 2014
IS  - 
SN  - 2325-8853
VO  - 
VL  - 
JA  - Computing in Cardiology 2014
Y1  - 7-10 Sept. 2014
AB  - Introduction. Previously, we demonstrated that certain patterns of abnormal rapid beats, notably “short-long-short-short” (SLSS) patterns, tend to produce action potential block in computer models, and tend to initiate VF in in vivo canine experiments, consistent with our theory based on electrical restitution. Here we present evidence that these same patterns often precede VF in human ECG recordings. Methods. Thirty-four ECG recordings from just prior to and during tachyarrhythmic events were obtained from ICDs implanted in several human patients. The distributions of the first four abnormal RR intervals prior to arrhythmia onset were fit to single-gaussian and dual-gaussian distributions. Results. Dual-gaussian distributions were obtained for the second and third abnormal beats, while single gaussian distributions were obtained for the first and fourth. These distributions are consistent with the tendency of the SLSS pattern of premature beats, as well as SLLS and SSSS patterns, to precede the tachyarrhythmic event, as described by our computer model. Conclusions. The results provide further evidence that electrical restitution theory, the basis for both our theory and computer model, although imperfect, is sufficient to both predict and understand the manner in which premature beats initiate VF. This understanding may, in the future, lead to new methods for preventing VF, through the imposition of stimuli designed to avoid the dangerous premature beat patterns described in this study.
ER  - 


TY  - JOUR
TI  - ASCERTAIN: Emotion and Personality Recognition Using Commercial Sensors
T2  - IEEE Transactions on Affective Computing
SP  - 147
EP  - 160
AU  - R. Subramanian
AU  - J. Wache
AU  - M. K. Abadi
AU  - R. L. Vieriu
AU  - S. Winkler
AU  - N. Sebe
PY  - 2018
KW  - Physiology
KW  - Emotion recognition
KW  - Videos
KW  - Sensors
KW  - Databases
KW  - Correlation
KW  - Speech recognition
KW  - Emotion and personality recognition
KW  - physiological signals
KW  - multimodal analysis
KW  - commercial sensors
DO  - 10.1109/TAFFC.2016.2625250
JO  - IEEE Transactions on Affective Computing
IS  - 2
SN  - 1949-3045
VO  - 9
VL  - 9
JA  - IEEE Transactions on Affective Computing
Y1  - 1 April-June 2018
AB  - We present ASCERTAIN-a multimodal databaASe for impliCit pERsonaliTy and Affect recognitIoN using commercial physiological sensors. To our knowledge, ASCERTAIN is the first database to connect personality traits and emotional states via physiological responses. ASCERTAIN contains big-five personality scales and emotional self-ratings of 58 users along with their Electroencephalogram (EEG), Electrocardiogram (ECG), Galvanic Skin Response (GSR) and facial activity data, recorded using off-the-shelf sensors while viewing affective movie clips. We first examine relationships between users' affective ratings and personality scales in the context of prior observations, and then study linear and non-linear physiological correlates of emotion and personality. Our analysis suggests that the emotion-personality relationship is better captured by non-linear rather than linear statistics. We finally attempt binary emotion and personality trait recognition using physiological features. Experimental results cumulatively confirm that personality differences are better revealed while comparing user responses to emotionally homogeneous videos, and above-chance recognition is achieved for both affective and personality dimensions.
ER  - 


TY  - CONF
TI  - Detection of ECG arrhythmia conditions using CSVM and MSVM classifiers
T2  - 2015 IEEE Signal Processing in Medicine and Biology Symposium (SPMB)
SP  - 1
EP  - 2
AU  - N. Jannah
AU  - S. Hadjiloucas
PY  - 2015
KW  - Support vector machines
KW  - Kernel
DO  - 10.1109/SPMB.2015.7405453
JO  - 2015 IEEE Signal Processing in Medicine and Biology Symposium (SPMB)
IS  - 
SN  - 
VO  - 
VL  - 
JA  - 2015 IEEE Signal Processing in Medicine and Biology Symposium (SPMB)
Y1  - 12-12 Dec. 2015
AB  - Electrocardiogram (ECG) is widely used for the diagnosis of cardiac arrhythmia conditions. An automatic classification of four beat types Normal (N), premature ventricular contraction (PVC), Supraventricular premature or ectopic beat (SVPB) and Fusion of ventricular and normal beat (FUSION) is implemented using a Multi-class Support Vector Machine (MSVM) and Complex Support Vector Machine (CSVM) algorithms [1]. The ECG signals used in these studies were obtained from the European ST-T Database. A number of beats from different leads and patients were selected for training and evaluating classifier performance. Successful ECG arrhythmia classification usually requires optimizing the following procedures: Pre-processing and beat detection, feature extraction and selection, and classifier optimization. Pre-processing and R peak detection is performed with the WFDB Software Package. This reads the annotation and finds the R (peak) location. R (peak) location used as a reference to detect peaks in other wave such P and T and extract ECG beat. ECG beats are extracted after windowing the signal using 106 samples before the R and 106 samples after the R-peak. Discrete Cosine and Sine transforms or the Discrete Fourier Transform (DFT) were used for feature extraction and dimensionality reduction of the input vector at the input of the classifier. Studies after selecting either 100 or 50 Fourier coefficients for reconstructing individual ECG beats in the feature selection phase were performed. MATLAB software routines were used to train and validate both the CSVM and the Multi-class Support Vector Machine (MSVM) classifier. A Complex kernel function, (Gaussian RBK) with 5-fold cross validation was used for adjusting the kernel values. Sequential minimal optimization (SMO) [2] was used to train the CSVM and compute the corresponding complex hyper-plane parameters. The aim of the study was to improve multi-class SVM by extending traditional SVM algorithms to complex spaces so as to simultaneously classify four types of heartbeats. Results illustrate that the proposed beat classifier is very reliable, and that it may be adopted for automatic detection of arrhythmia conditions and classification. Accuracies between 86% and 94% are obtained for MSVM and CSVM classification respectively. Using CSVM, a 4 classes problem can be classified rapidly by decomposing it into two distinct SVM tasks. Moreover, the present research confirmed that the use of selected number of Fourier coefficients to approximate the ECG beat signal and compress the input features to the classifier can lead to high classification accuracies and improve the generalization ability of the CSVM classifier. Future work on wavelet pre-processing to further compress the input space of the classifier by generating wavelets on the basis of higher order moment criteria [3] as well as alternative approaches for extending the CSVM input and output spaces to arbitrary dimension using Clifford algebra SVM [4] will be discussed at the conference.
ER  - 


TY  - CONF
TI  - Infrared Thermography based Human Physiological Parameter Monitoring
T2  - 2019 IEEE 1st International Conference on Energy, Systems and Information Processing (ICESIP)
SP  - 1
EP  - 4
AU  - P. Jagadev
AU  - L. I. Giri
PY  - 2019
KW  - IIR filters
KW  - Band-pass filters
KW  - Monitoring
KW  - Chebyshev approximation
KW  - Temperature measurement
KW  - Electrocardiography
KW  - Cameras
KW  - Infrared thermography
KW  - physiological parameters
KW  - respiration monitoring
KW  - ROI processing
KW  - thermal signature
KW  - sudden death syndrome
KW  - intensive care unit
KW  - Butterworth filter
DO  - 10.1109/ICESIP46348.2019.8938319
JO  - 2019 IEEE 1st International Conference on Energy, Systems and Information Processing (ICESIP)
IS  - 
SN  - 
VO  - 
VL  - 
JA  - 2019 IEEE 1st International Conference on Energy, Systems and Information Processing (ICESIP)
Y1  - 4-6 July 2019
AB  - Reliable monitoring of the human physiological parameters such as the breathing rate, EMG, EEG, heart rate etc. is a great concern before the scientific community. The contact monitoring techniques are at times challenging and offer great discomfort to people under observation. In premature neonates having fragile skin and prone to infections, non-contact approaches are an advantage. Infrared Thermography which is non-destructive, noninvasive and most importantly non-contact in nature, is a promising technology for biomedical applications. The present study reports monitoring the breathing rates of human beings, through Infrared Thermography technique by observing the temperature modulation across the nostrils during breathing process. Some practical concerns, such as the left side and right side breathing are also discussed. The process of SNR improvisation of observed data through appropriate filters is also included.
ER  - 


TY  - CONF
TI  - Kalman Filter Based Electromyographic Signal Suppression of Real-Time ECG Signal
T2  - 2018 Computing in Cardiology Conference (CinC)
SP  - 1
EP  - 4
AU  - M. Chen
AU  - Y. Zhong
AU  - H. Zhu
AU  - Y. Pan
PY  - 2018
KW  - Electromyography
KW  - Electrocardiography
KW  - Kalman filters
KW  - Interference
KW  - Databases
KW  - Finite impulse response filters
DO  - 10.22489/CinC.2018.198
JO  - 2018 Computing in Cardiology Conference (CinC)
IS  - 
SN  - 2325-887X
VO  - 45
VL  - 45
JA  - 2018 Computing in Cardiology Conference (CinC)
Y1  - 23-26 Sept. 2018
AB  - Electromyographic (EMG) noise has a broad bandwidth overlapping on the ECG signal, which is hard to suppress. This research uses one-dimensional Kalman filter to remove EMG noise after preliminary filtering and QRS complex wave recognition of real-time ECG signal. In this research, the low pass and high-pass FIR filter are used firstly to suppress power line and high frequency interference. Then a median filter is used to delete baseline wander. A Kaiser window is also used to prevent spectrum leakage. After these pre-processing, the wavelet transform method is used to initially identify the R peaks, Q peaks and S peaks. Since EMG noise is similar as white noise as to ECG, Kalman filter is suitable to remove EMG in real time. We generate an EMG noise database by adding EMG noise from Noise Stress Test database to clean ECG data in MIT-BIH Arrhythmia Database. We test the ECG data in EMG noise database and 1475 ECG data collected by a portable ECG card. Without weakening the R peaks, the EMG noise is suppressed successfully, while P-peaks can be automatically identified with the smooth signal, which helps to identify premature ventricular contraction (PVC). The sensitivity and positive predict value (+P) of QRS recognition and P recognition of EMG noise database are all above 99%.
ER  - 


TY  - JOUR
TI  - Evaluation of Ultrasound-Based Sensor to Monitor Respiratory and Nonrespiratory Movement and Timing in Infants
T2  - IEEE Transactions on Biomedical Engineering
SP  - 619
EP  - 629
AU  - G. P. Heldt
AU  - R. J. Ward
PY  - 2016
KW  - Accelerometers
KW  - Ultrasonic imaging
KW  - Pediatrics
KW  - Transmitters
KW  - Protocols
KW  - accelerometer
KW  - caretaker
KW  - electrical activity of the diaphragm
KW  - infant
KW  - in-phase and quadrature detection
KW  - movement
KW  - non-contacting sensor
KW  - respiratory monitor
KW  - ultrasound
KW  - Accelerometer
KW  - caretaker
KW  - electrical activity of the diaphragm
KW  - infant
KW  - in-phase and quadrature detection
KW  - movement
KW  - noncontacting sensor
KW  - respiratory monitor
KW  - ultrasound
DO  - 10.1109/TBME.2015.2466633
JO  - IEEE Transactions on Biomedical Engineering
IS  - 3
SN  - 1558-2531
VO  - 63
VL  - 63
JA  - IEEE Transactions on Biomedical Engineering
Y1  - March 2016
AB  - Goal: To describe and validate a noncontacting sensor that used reflected ultrasound to separately monitor respiratory, nonrespiratory, and caretaker movements of infants. Methods: An in-phase and quadrature (I & Q) detection scheme provided adequate bandwidth, in conjunction with postdetection filtering, to separate the three types of movement. The respiratory output was validated by comparing it to the electrical activity of the diaphragm (Edi) obtained from an infant ventilator in 11 infants. The nonrespiratory movement output was compared to movement detected by miniature accelerometers attached to the wrists, ankles, and heads of seven additional infants. Caretaker movement was compared to visual observations annotated in the recordings.  Results: The respiratory rate determined by the sensor was equivalent to that from the Edi signal. The sensor could detect the onset of inspiration significantly earlier than the Edi signal (23+/−69 ms). Nonrespiratory movement was identified with an agreement of 0.9 with the accelerometers. It potentially interfered with the respiratory output an average of 4.7+/−4.5% and 14.9+/15% of the time in infants not requiring or on ventilatory support, respectively. Caretaker movements were identified with 98% sensitivity and specificity. The sensor outputs were independent of body coverings or position. Conclusion:  This single, noncontacting sensor can independently quantify these three types of movement.  Significance: It is feasible to use the sensor as trigger for synchronizing mechanical ventilators to spontaneous breathing, to quantify overall movement, to determine sleep state, to detect seizures, and to document the amount and effects of caretaker activity in infants.
ER  - 


TY  - CONF
TI  - Automatic 12-lead ECG Classification Using Deep Neural Networks
T2  - 2020 Computing in Cardiology
SP  - 1
EP  - 4
AU  - W. Cai
AU  - S. Hu
AU  - J. Yang
AU  - J. Cao
PY  - 2020
KW  - Training
KW  - Recurrent neural networks
KW  - Manuals
KW  - Electrocardiography
KW  - Tools
KW  - Medical diagnostic imaging
KW  - Residual neural networks
DO  - 10.22489/CinC.2020.039
JO  - 2020 Computing in Cardiology
IS  - 
SN  - 2325-887X
VO  - 
VL  - 
JA  - 2020 Computing in Cardiology
Y1  - 13-16 Sept. 2020
AB  - ECG is the most commonly used diagnostic tool for identifying cardiovascular disease. However, manual interpretation of ECG is inefficient and requires medical practitioners with a lot of training. In this work we proposed two deep learning models to classify ECG automatically. One model had a hybrid architecture of convolutional neural network and recurrent neural network. The other model contained deep residual neural networks. The output layer of both models was activated by a sigmoid function to get classification results. We manually located all the premature beats in each ECG recording and selected 10 s segments which contained at least one premature beat as training samples. Recordings without premature beats were randomly split into 10 s segments. The models were then trained on these ECG segments for 30 epochs with an optimizer of Adam. After training, the model performance was evaluated on the hidden validation set and test set maintained by the challenge organizers. Our team, nebula, achieved a challenge validation score of 0.526, and full test score of 0.109, but was not ranked due to omissions in the submission. The results show potential application value in automatically classifying 12-lead ECG.
ER  - 


TY  - JOUR
TI  - Hierarchical Rough-to-Fine Model for Infant Age Prediction Based on Cortical Features
T2  - IEEE Journal of Biomedical and Health Informatics
SP  - 214
EP  - 225
AU  - D. Hu
AU  - Z. Wu
AU  - W. Lin
AU  - G. Li
AU  - D. Shen
PY  - 2020
KW  - Predictive models
KW  - Brain modeling
KW  - Pediatrics
KW  - Surface morphology
KW  - Feature extraction
KW  - Biological system modeling
KW  - Cortical features
KW  - infant age prediction
KW  - longitudinal development
KW  - machine learning
DO  - 10.1109/JBHI.2019.2897020
JO  - IEEE Journal of Biomedical and Health Informatics
IS  - 1
SN  - 2168-2208
VO  - 24
VL  - 24
JA  - IEEE Journal of Biomedical and Health Informatics
Y1  - Jan. 2020
AB  - Prediction of the chronological age based on neuroimaging data is important for brain development analysis and brain disease diagnosis. Although many researches have been conducted for age prediction of older children and adults, little work has been dedicated to infants. To this end, this paper focuses on predicting infant age from birth to 2-year old using brain MR images, as well as identifying some related biomarkers. However, brain development during infancy is too rapid and heterogeneous to be accurately modeled by the conventional regression models. To address this issue, a two-stage prediction method is proposed. Specifically, our method first roughly predicts the age range of an infant and then finely predicts the accurate chronological age based on a learned, age-group-specific regression model. Combining this two-stage prediction method with another complementary one-stage prediction method, a hierarchical rough-to-fine (HRtoF) model is built. HRtoF effectively splits the rapid and heterogeneous changes during a long time period into several short time ranges and further mines the discrimination capability of cortical features, thus reaching high accuracy in infant age prediction. Taking 8 types of cortical morphometric features from structural MRI as predictors, the effectiveness of our proposed HRtoF model is validated using an infant dataset including 50 healthy subjects with 251 longitudinal MRI scans from 14 to 797 days. Comparing with five state-of-the-art regression methods, HRtoF model reduces the mean absolute error of the prediction from >48 days to 32.1 days. The correlation coefficient of the predicted age and the chronological age reaches 0.963. Moreover, based on HRtoF, the relative contributions of the eight types of cortical features for age prediction are also studied.
ER  - 


TY  - CONF
TI  - Non-contact measurements of diaphragm electromyogram, electrocardiogram and respiratory variations with sheet-type fabric electrodes for neonatal monitoring
T2  - 2018 IEEE EMBS International Conference on Biomedical & Health Informatics (BHI)
SP  - 25
EP  - 28
AU  - H. Uesawa
AU  - T. Takehara
AU  - A. Ueno
PY  - 2018
KW  - Electrodes
KW  - Electrocardiography
KW  - Sensitivity
KW  - Biomedical measurement
KW  - Fabrics
KW  - Gain
KW  - Pediatrics
DO  - 10.1109/BHI.2018.8333361
JO  - 2018 IEEE EMBS International Conference on Biomedical & Health Informatics (BHI)
IS  - 
SN  - 
VO  - 
VL  - 
JA  - 2018 IEEE EMBS International Conference on Biomedical & Health Informatics (BHI)
Y1  - 4-7 March 2018
AB  - Herein, a sensor system was developed for non-contact electrocardiogram (NcECG), non-contact diaphragm electromyogram (NcEMGdiaph), and NcEMGdiaph-derived respiratory variation (NcRVEMG) measurements that use sheet-type fabric electrodes placed under a subject in a supine position. We developed prototype system was evaluated with both adult and infant subjects. In a basic evaluation test on the adult subject, we confirmed that the reference respiration rates and the NcRVEMG signals were highly correlated (r = 0.96). Tests with three infant subjects confirmed that the prototype system can simultaneously measure the NcECG, NcEMGdiaph, and NcRVEMG signals. In these tests, the proposed system exhibited improved sensitivity by 19.7% and accuracy by 10.5% These results suggested that the developed prototype system can measure the NcECG, NcEMGdiaph, and NcRVEMG signals in infants during sleep or at near-complete rest.
ER  - 


TY  - CONF
TI  - An ECG Processing and Analysis Technique Based on Neural Network
T2  - 2020 International Conference on Information Science and Communications Technologies (ICISCT)
SP  - 1
EP  - 4
AU  - Y. Talatov
AU  - Z. Yuldashev
AU  - M. Magrupova
AU  - M. Holmurodova
PY  - 2020
KW  - Training
KW  - Vector quantization
KW  - Neural networks
KW  - Training data
KW  - Electrocardiography
KW  - Myocardium
KW  - Matlab
KW  - electrocardiogram
KW  - neural network
KW  - training
KW  - quantization
KW  - processing
KW  - analysis
KW  - disease
DO  - 10.1109/ICISCT50599.2020.9351478
JO  - 2020 International Conference on Information Science and Communications Technologies (ICISCT)
IS  - 
SN  - 
VO  - 
VL  - 
JA  - 2020 International Conference on Information Science and Communications Technologies (ICISCT)
Y1  - 4-6 Nov. 2020
AB  - The article is devoted to the study of processing and analysis of the main indicators of an electrocardiogram (ECG) based on neural networks. An algorithm for decision support for an ECG analysis using a neural network for training vector quantization is proposed. For the study, the following functions were selected such as the duration of the QRS complex, the RR interval, the amplitude of the R wave and the change in the slope of the ST segment and the heart rate. These five functions are the five inputs to the neural network learning vector quantization. At the same time, methods of preliminary processing and analysis of the extraction of ECG functions based on the obtained ECG database of a medical institution in MATLAB are given. A generalized algorithm for the generated LVQ network and the architecture of the LVQ neural network created using MATLAB are proposed. A method for training a neural network to classify an ECG signal based on the training data obtained in the process of extracting signs - 5 inputs (RR interval, R wave amplitude, QRS complex duration, ST segment slope, heart rate) into one of five classes (bradycardia, tachycardia, premature ventricular contraction (PVC), myocardial infarction or in the absence of disease class) is proposed.
ER  - 


TY  - JOUR
TI  - Assessment of Heart Rate and Respiratory Rate for Perioperative Infants Based on ELC Model
T2  - IEEE Sensors Journal
SP  - 13685
EP  - 13694
AU  - Q. Wang
AU  - Y. Zhang
AU  - G. Chen
AU  - Z. Chen
AU  - H. I. Hee
PY  - 2021
KW  - Feature extraction
KW  - Sensors
KW  - Monitoring
KW  - Optical fiber sensors
KW  - Biomedical monitoring
KW  - Heart rate
KW  - Optical fiber cables
KW  - Heart rate (HR)
KW  - respiratory rate (RR)
KW  - microbend optical fiber sensor
KW  - perioperative infant monitoring
KW  - LSTM
KW  - CNN
KW  - EMD
KW  - ELC
DO  - 10.1109/JSEN.2021.3071882
JO  - IEEE Sensors Journal
IS  - 12
SN  - 1558-1748
VO  - 21
VL  - 21
JA  - IEEE Sensors Journal
Y1  - 15 June15, 2021
AB  - A novel optical fiber sensor using a mesh microbend optical fiber sensor to measure the perioperative heart rate (HR) and respiratory rate (RR) frequency signals was developed by our team. The feasibility of the sensor was evaluated in 10 infants in the perioperative period. We used traditional algorithms, such as Fast Fourier Transformation (FFT) and Wavelet Transformation (WT) to remove the noise and extract the features of the acquired HR and RR signals. However, the nonlinear fitting abilities of those traditional algorithms failed to completely remove the noise hence it was difficult to extract the features effectively. In this paper, we propose a deep learning model EMD-LSTM-CNN (ELC) to process both HR and RR based on Long Short Term Memory (LSTM), Convolutional Neural Network (CNN), and Empirical Modal Decomposition (EMD) methods. The trend term is extracted by EMD from HR and RR. The CNN and LSTM are applied to extract features and process them respectively. The experimental results show that the deep learning model has a better result compared with the traditional FFT and WT algorithms. The proposed model demonstrates compliance with the current standard physiological monitoring method in measuring non-stationary vibration signals such as HR and RR, which promises potential clinical applications in the future.
ER  - 


TY  - CONF
TI  - A wireless body sensor network platform to measure vital signs in clinical monitoring
T2  - 2013 Pan American Health Care Exchanges (PAHCE)
SP  - 1
EP  - 6
AU  - J. J. Pérez
AU  - A. J. Saldarriaga
AU  - J. Bustamante
PY  - 2013
KW  - Wireless sensor networks
KW  - Monitoring
KW  - Wireless communication
KW  - Temperature sensors
KW  - Medical services
KW  - Temperature measurement
KW  - Computer architecture
KW  - Wireless monitoring
KW  - sensor network
KW  - visualization interface
DO  - 10.1109/PAHCE.2013.6568301
JO  - 2013 Pan American Health Care Exchanges (PAHCE)
IS  - 
SN  - 2327-817X
VO  - 
VL  - 
JA  - 2013 Pan American Health Care Exchanges (PAHCE)
Y1  - 29 April-4 May 2013
AB  - Medical applications and clinical environments set new demands on sensor network technologies, one of the key research areas in computer science and health telemonitoring. This paper presents a wireless systematic architecture, a hardware and software platform based on low-power integrated circuits, on-chip signal processing components and communications. The structure of such architecture consists of lightweight miniature nodes placed strategically on patients to allow non-invasive, continuous and ambulatory health monitoring and inexpensive, to provide medical readings on local devices and clinical records applications on web browsers and mobile devices. The main goal of this project is the development of an autonomous wireless monitoring system for vital signs with battery-powered nodes and medical sensors. It acquires, stores and transmits signals to determine the states of oxygenation, heart and respiratory rates, and temperature in real time to a central monitoring station, that integrates a touchscreen graphical interface and mini-OLED displays. This work provides self-monitored environments minimizing the requirements for primary needs, early medical attention, optimizing premature diagnosis and comfort of patients, through a set of algorithms that contribute to the performance of the nodes generating significant benefits on human lifetime through early disease detection.
ER  - 


TY  - CONF
TI  - A numerical study of ultrafast vector flow imaging in the neonatal heart
T2  - 2015 IEEE International Ultrasonics Symposium (IUS)
SP  - 1
EP  - 4
AU  - J. Van Cauwenberge
AU  - L. Løvstakken
AU  - S. Fadnes
AU  - J. Vierendeels
AU  - P. Segers
AU  - A. Swillens
PY  - 2015
KW  - Imaging
KW  - Speckle
KW  - Pediatrics
KW  - Blood flow
KW  - Computational modeling
KW  - Ultrasonic imaging
KW  - Acoustics
KW  - Vector flow imaging
KW  - diverging waves
KW  - neonatal heart
DO  - 10.1109/ULTSYM.2015.0234
JO  - 2015 IEEE International Ultrasonics Symposium (IUS)
IS  - 
SN  - 
VO  - 
VL  - 
JA  - 2015 IEEE International Ultrasonics Symposium (IUS)
Y1  - 21-24 Oct. 2015
AB  - Doppler flow imaging for the visualisation of neonatal intraventricular blood flow currently still has inherent limitations: beam-to-flow angle dependency, aliasing and a too low frame rate. Ultrafast imaging and vector flow estimation may resolve these limitations, yet both still require thorough validation for the pediatric cardiac setting. Hence, a computational modelling approach in the neonatal left ventricle was employed to investigate (i) diverging wave emission to acquire images at very high frame rate and (ii) subsequent speckle tracking algorithms for vector flow estimation. Single non-tilted diverging waves with an opening angle of 60° were transmitted, at a pulse repetition frequency of 9 kHz. Speckle tracking on the acquired ultrasound images provided 2D intraventricular flow estimates at a frame rate of 180 Hz for both the apical four chamber and parasternal short axis view, and this over an entire cardiac cycle. Overall, the blood flow was reasonably accurately tracked throughout the cardiac cycle, yet several imaging artefacts were observed. Zones of low flow proved very difficult to track due to clutter filtering issues, while high spatial flow gradients caused strong underestimation of systolic outflow.
ER  - 


TY  - CONF
TI  - Non-Invasive Heart Rate Monitor Applying Independent Component Analysis in Videos
T2  - 2017 International Conference on Information Systems and Computer Science (INCISCOS)
SP  - 121
EP  - 127
AU  - K. Portilla
AU  - V. Santos
AU  - M. F. Trujillo
AU  - A. Rosales
PY  - 2017
KW  - Monitoring
KW  - Videos
KW  - Biomedical monitoring
KW  - Heart rate
KW  - Computational modeling
KW  - Image color analysis
KW  - Software
KW  - heart rate
KW  - contactless
KW  - face tracking
KW  - independent component analysis
KW  - blind source separation
KW  - wireless
DO  - 10.1109/INCISCOS.2017.15
JO  - 2017 International Conference on Information Systems and Computer Science (INCISCOS)
IS  - 
SN  - 
VO  - 
VL  - 
JA  - 2017 International Conference on Information Systems and Computer Science (INCISCOS)
Y1  - 23-25 Nov. 2017
AB  - Heart rate takes a fundamental role inside monitoring vital signs. It is an indicator of proper heart operation, reason why regular control is required. Many difficulties faced by patients in the monitoring of heart rate as uncertain outcome of a take by the health worker with conventional techniques, discomfort applying sensors that remain contact with the skin in patients with dermatological problems, neonates, senior adults or high costs to attend a medical entity lead to ignore the control of their vital signs. These are some features that allow for to provide an inexpensive, non-invasive heart rate monitor. The system generates reliable results compared to certain current monitoring techniques.
ER  - 


TY  - CONF
TI  - An intelligent mobile agents system for sudden infant death syndrome monitoring
T2  - 2018 Advances in Science and Engineering Technology International Conferences (ASET)
SP  - 1
EP  - 7
AU  - A. R. Alkharabsheh
PY  - 2018
KW  - Pediatrics
KW  - Monitoring
KW  - Intelligent sensors
KW  - Software
KW  - Temperature sensors
KW  - Multi-agent systems
KW  - SIDS
KW  - Infant Monitoring
KW  - Multi-Agents
KW  - Arduino System
DO  - 10.1109/ICASET.2018.8376888
JO  - 2018 Advances in Science and Engineering Technology International Conferences (ASET)
IS  - 
SN  - 
VO  - 
VL  - 
JA  - 2018 Advances in Science and Engineering Technology International Conferences (ASET)
Y1  - 6 Feb.-5 April 2018
AB  - Sudden Infant Death Syndrome (SIDS) usually happened for new born. It typically occurs associated with a period of sleep. The cause (or causes) of SIDS is still unknown. Deprived of oxygen, parental alcohol consumption and over-heating are environmental risk factors of SIDS. In this paper, an intelligent method for preventing sudden infant death based on Arduino system is proposed. The proposed method will mainly consist of intelligent software incorporated with hardware components such as sensors to sense and detect important physical signals i.e. infant breath, infant temperature and heart rate and accordingly pass these recording data to Arduino device. In addition, parents will wirelessly receive Multimedia Messaging Service (MMS) via Global System for Mobile communication (GSM) in real time. Such message will carry the recorded data as well as a warning when problems occurred. A prototype is designed and developed which gives a reliable and efficient real time infant monitoring system that can play a vital role in reducing the SIDS occurred and save an infant's life.
ER  - 


TY  - CONF
TI  - Real-time Fusion of ECG and SpO2 Signals to Reduce False Alarms
T2  - 2018 Computing in Cardiology Conference (CinC)
SP  - 1
EP  - 4
AU  - J. Su
AU  - S. Liu
AU  - Z. Sun
AU  - B. Sun
AU  - W. Ye
AU  - C. Rajagopalan
AU  - H. Xianliang
PY  - 2018
KW  - Electrocardiography
KW  - Heart rate
KW  - Reliability
KW  - Real-time systems
KW  - Data integration
KW  - Rhythm
KW  - Microsoft Windows
DO  - 10.22489/CinC.2018.163
JO  - 2018 Computing in Cardiology Conference (CinC)
IS  - 
SN  - 2325-887X
VO  - 45
VL  - 45
JA  - 2018 Computing in Cardiology Conference (CinC)
Y1  - 23-26 Sept. 2018
AB  - The aim of this study was the reduction of false arrhythmia alarms and improvement in the accuracy of calculated heart rates (HR) in real-time patient monitors by the fusion of information from ECG and SpO2 signals. These signals were analyzed independently to derive features for use in the fusion analysis. Information regarding the detection and classification of QRSs, signal quality index (SQI), HR and arrhythmia alarms were obtained from the ECG. Pulses, signal quality, pulse rate (PR) and hemodynamic parameters were obtained from the SpO2. Independent results from each signal were confirmed by fusing features from both. When an arrhythmia alarm was triggered, corresponding SpO2 features were checked to determine whether the alarm should be accepted or rejected HR and PR reliability was estimated using signal quality while QRSs and SpO2 pulses were matched to exclude spurious beats due to motion or other artifacts. Thus, calculated HR and PR were more accurate and false HRs from noisy ECG signals could be supplanted by the pulse rate if noise free. Adult, pediatric and neonate ECG signals were collected to make up training and test datasets. False alarm suppression was over 50% for all arrhythmia calls while it was over 60% for life threatening alarms. False HR/PR was reduced by 80%.
ER  - 


TY  - CONF
TI  - An inexpensive and ultra-low power sensor node for wireless health monitoring system
T2  - 2015 17th International Conference on E-health Networking, Application & Services (HealthCom)
SP  - 495
EP  - 500
AU  - S. Mahmud
AU  - H. Wang
AU  - Yong Kim
AU  - Dapeng Li
PY  - 2015
KW  - Monitoring
KW  - Wireless communication
KW  - Wireless sensor networks
KW  - Electrocardiography
KW  - Prototypes
KW  - Heart rate
KW  - Semiconductor device measurement
KW  - ECG
KW  - EMG
KW  - Dry surface
KW  - Heart Rate
KW  - Health Monitoring
KW  - Wireless
DO  - 10.1109/HealthCom.2015.7454553
JO  - 2015 17th International Conference on E-health Networking, Application & Services (HealthCom)
IS  - 
SN  - 
VO  - 
VL  - 
JA  - 2015 17th International Conference on E-health Networking, Application & Services (HealthCom)
Y1  - 14-17 Oct. 2015
AB  - Increasing interests in remote monitoring of vital signs through telecommunication, especially with wireless and mobile communication have enabled a new generation of information system for healthcare applications. The system may include miniature sensor nodes embedded with wireless communications and a mobile computer delivering information to remote locations. In this paper, we introduced an inexpensive and ultra-low power system for measuring ECG and heart rate in contact and contact-less manners. Existing monitoring system uses gel or electrodes for measuring ECG signals. However, in this study, we used unique electric potential EPIC sensors from Plessey's and infrared sensors. The prototype is capable of monitoring both heart rate and ECG signals with a hibernation mode, which would require less power to transmit the data. Our developed prototype can be used to monitor premature infants as their skins are sensitive and current system uses patches or gel to collect biomedical signals. The proposed prototype for monitoring vital signs has been tested in our lab. The results show that it can achieve low power consumption though a hibernation mode.
ER  - 


TY  - JOUR
TI  - Theoretical Value of Deceleration Capacity Points to Deceleration Reserve of Fetal Heart Rate
T2  - IEEE Transactions on Biomedical Engineering
SP  - 1176
EP  - 1185
AU  - M. W. Rivolta
AU  - T. Stampalija
AU  - M. G. Frasch
AU  - R. Sassi
PY  - 2020
KW  - Fetal heart rate
KW  - Acceleration
KW  - Monitoring
KW  - Indexes
KW  - Stochastic processes
KW  - Biomedical measurement
KW  - Phase-rectified signal averaging (PRSA)
KW  - fetal heart rate variability
KW  - fetal monitoring
KW  - heart rate variability
DO  - 10.1109/TBME.2019.2932808
JO  - IEEE Transactions on Biomedical Engineering
IS  - 4
SN  - 1558-2531
VO  - 67
VL  - 67
JA  - IEEE Transactions on Biomedical Engineering
Y1  - April 2020
AB  - Objective: The interpretation of Average Acceleration and Deceleration Capacities (AC/DC), computed through Phase-Rectified Signal Averaging (PRSA), in intrapartum fetal heart rate (FHR) monitoring is still matter of investigation. We aimed to elucidate some behaviors of AC/DC. Methods: We derived the theoretical value of PRSA for stationary stochastic Gaussian processes and proved that for these time series AC and DC are necessarily identical in absolute value. The difference between DC and AC, termed Deceleration Reserve (DR), was introduced to detect signal's asymmetric trends. DR was tested on FHR signals from: near-term pregnant sheep model of labor consisting of chronically hypoxic and normoxic fetuses with both groups developing acidemia due to umbilical cord occlusions (UCO); and the CTU-UHB dataset containing fetal CTG recordings collected during labor of newborns that resulted acidotic and non-acidotic, respectively. DR was compared with AC and DC in terms of discriminatory power (AUC), between the groups, after correcting for signal power or deceleration area, respectively. Results: DR displayed higher discriminatory power on the animal model during severe acidemia, with respect to AC/DC (p <; 0.05) but also distinguished correctly all chronically hypoxic from normoxic fetuses at baseline prior to UCO. DR also outperformed AC/DC on the CTU-UHB dataset in distinguishing acidemic fetuses at birth (AUC: 0.65). Conclusion: Theoretical results motivated the introduction of DR, that proved to be superior than AC/DC for risk stratification during labor. Significance: DR, measured during labor, might permit to distinguish acidemic fetuses due to their different autonomic regulation, paving the way for new monitoring strategies.
ER  - 


TY  - CONF
TI  - Feature selection using binary cuckoo search algorithm
T2  - 2018 26th Signal Processing and Communications Applications Conference (SIU)
SP  - 1
EP  - 4
AU  - Y. Kaya
PY  - 2018
KW  - Classification algorithms
KW  - Feature extraction
KW  - Electrocardiography
KW  - Heart rate variability
KW  - Signal processing algorithms
KW  - Optimization
KW  - Databases
KW  - Cuckoo search algorithm
KW  - Lévy Flight
KW  - ECG
KW  - feature selection
KW  - arrhythmia classification
KW  - k-NN
KW  - Neural Networks
DO  - 10.1109/SIU.2018.8404843
JO  - 2018 26th Signal Processing and Communications Applications Conference (SIU)
IS  - 
SN  - 
VO  - 
VL  - 
JA  - 2018 26th Signal Processing and Communications Applications Conference (SIU)
Y1  - 2-5 May 2018
AB  - The cuckoo search algorithm is one of the nature-inspired algorithms developed in recent years. Interesting breeding strategies of cuckoo birds have inspired the algorithm. The binary cuckoo search algorithm is a special version that reduces the search space to binary. In this study, we used binary cuckoo search algorithm in the feature selection process to classify the premature ventricular contraction beats in ECG. We used 200 amplitude values of the signal to represent one beat and selected those that represent the signal best. Using selected features, premature ventricular contraction beats were perceived with 99.67% of accuracy.
ER  - 


TY  - CONF
TI  - Heart morphology differences induced by intrauterine growth restriction and premature birth measured on the ECG in pre-adolescents
T2  - 2015 Computing in Cardiology Conference (CinC)
SP  - 797
EP  - 800
AU  - N. Ortigosa
AU  - F. Crispi
AU  - R. Bailón
AU  - M. Rodriguez-Lopez
AU  - E. Gratacós
AU  - S. Savari
AU  - M. Sitges
AU  - B. Bijnens
AU  - P. Laguna
PY  - 2015
KW  - Diseases
KW  - Heart
KW  - Medical diagnostic imaging
KW  - Pediatrics
KW  - Guidelines
KW  - Protocols
KW  - Sociology
DO  - 10.1109/CIC.2015.7411031
JO  - 2015 Computing in Cardiology Conference (CinC)
IS  - 
SN  - 2325-887X
VO  - 
VL  - 
JA  - 2015 Computing in Cardiology Conference (CinC)
Y1  - 6-9 Sept. 2015
AB  - Pre-adolescents who had suffered from intrauterine growth restriction (IUGR) during their mothers' pregnancy usually present more spherical hearts (smaller relation between base to apex measure and basal diameter), measured using echocardiograms, which has been associated with long-term cardiac disfunction. The present work aims to analyse these heart morphology changes by means of the surface ECG so as to have an early diagnostic tool of this pathology. The dataset is conformed by 148 pre-adolescents with either preterm or term births, and with or without IUGR. Once QRS and T-wave loops were obtained from the vectorcardiogram, the angles between the dominant vector of the QRS loop and -XY or -YZ planes(ΦR-XY, ΦR-YZ) and the difference between ΦR-XY and the angle between the dominant vector of T-wave loop (ΦT-XY) and the XY-plane showed different values for pre-adolescents who suffered from premature birth and IUGR than for control subjects (p <; 0.05). These characteristics can open the door for a much easier diagnosis and follow-up of candidates for these disfunctions.
ER  - 


TY  - CONF
TI  - Lymph nodes morphology as predictor natural and premature aging
T2  - 2020 Cognitive Sciences, Genomics and Bioinformatics (CSGB)
SP  - 170
EP  - 173
AU  - O. Gorchakova
AU  - V. Gorchakov
AU  - G. Demchenko
PY  - 2020
KW  - Immune system
KW  - Bioinformatics
KW  - Genomics
KW  - Periodic structures
KW  - Physiology
KW  - Rats
KW  - Lead
KW  - lymph node
KW  - OXYS and Wistar rats
KW  - premature aging
KW  - gerontology
DO  - 10.1109/CSGB51356.2020.9214771
JO  - 2020 Cognitive Sciences, Genomics and Bioinformatics (CSGB)
IS  - 
SN  - 
VO  - 
VL  - 
JA  - 2020 Cognitive Sciences, Genomics and Bioinformatics (CSGB)
Y1  - 6-10 July 2020
AB  - The research purpose is a comparative characteristic of lymph nodes structure at natural (physiological) aging of Wistar rats and premature of OXYS rats. We used a morphological method of a research. Age changes of lymph nodes structure differ at rats of OXYS and Wistar. The age-induced changes of lymphoid tissue of Wistar and OXYS rats differ with type of the immune response and morphological variant of lymph nodes structure. The immune response on humoral type is formed in mesenteric and inguinal lymph nodes, and the immune response on cellular type is formed in the tracheobronchial lymph node. The sizes of compartments of lymph nodes reach the greatest development at three-months age of Wistar rats, but it is not observed at OXYS rats. Lymph nodes compartments undergo involution when aging. We noted reduction of structures of cortical substance, especially lymphoid follicles and a paracortex, and expansion of medullary substance in lymph nodes. Lymph nodes are subject big morphological changes at OXYS rats, than at old rats of Wistar. Observed changes of structure of lymph nodes have the region-dependent character and can be considered as aging predictors with the indication on weakening of a drainage and immune function of lymph nodes.
ER  - 


TY  - CONF
TI  - Analysis of ventricular tachycardia by predicting the qti instability using armax modelling technique
T2  - 2017 International Conference on Communication and Signal Processing (ICCSP)
SP  - 1695
EP  - 1699
AU  - S. Vinurajkumar
AU  - S. Anandhavelu
AU  - S. Sathish
PY  - 2017
KW  - Electrocardiography
KW  - Autoregressive processes
KW  - Heart rate variability
KW  - Stability analysis
KW  - Mathematical model
KW  - Analytical models
KW  - Predictive models
KW  - Arrhythmia
KW  - ECG
KW  - QT Interval
KW  - Repolarisation
KW  - Tachycardia
DO  - 10.1109/ICCSP.2017.8286681
JO  - 2017 International Conference on Communication and Signal Processing (ICCSP)
IS  - 
SN  - 
VO  - 
VL  - 
JA  - 2017 International Conference on Communication and Signal Processing (ICCSP)
Y1  - 6-8 April 2017
AB  - Premature activation (PA) is the rationale for instability in QT interval (QTI) dynamics causing prolonged action potential which could initiate arrhythmia. The unstable action potential dynamics (APD) leads to ventricular tachycardia (VT) and ventricular fibrillation (VF). ECG data are analysed for both Healthy subject and ventricular tachycardia (VT) patients. QTI stability is estimated from ventricular repolarisation variability by using Autoregressive Exogenous (ARX) and Autoregressive Moving Average Exogenous (ARMAX) model in ECG recording.
ER  - 


TY  - CONF
TI  - Seismocardiography on Infants and Kids
T2  - 2020 Computing in Cardiology
SP  - 1
EP  - 4
AU  - N. Jähne-Raden
AU  - H. Gütschleg
AU  - M. C. Wolf
AU  - S. Sigg
AU  - U. Kulau
PY  - 2020
KW  - Heart
KW  - Pediatrics
KW  - Pathology
KW  - Reactive power
KW  - Pulse measurements
KW  - Electrocardiography
KW  - Physiology
DO  - 10.22489/CinC.2020.004
JO  - 2020 Computing in Cardiology
IS  - 
SN  - 2325-887X
VO  - 
VL  - 
JA  - 2020 Computing in Cardiology
Y1  - 13-16 Sept. 2020
AB  - Seismocardiography (SCG) offers a variety of possibilities for cardiovascular diagnostics, especially in long-term monitoring. Unfortunately, little information is available about changes in SCG-signal-morphology over the life course, as well as differences in different age groups. A highly specialized system with two isochronous accelerometers (at sternum/apex) and a reference ECG with a sample frequency of 17kHz was used. We included healthy infants and children between 0 and 14 years, with a focus on babies. In contrast to adult measurements, working with children is demanding in many ways (e.g. movement artifacts). First, the SCG and ECG data were processed by filter mechanisms and annotated by peak-detection based on patter analysis. With the annotated data, a detailed examination of the established SCG features with regard to absolute and relative amplitudes and time intervals was realized. Through this analysis it is possible to make initial comparisons of the child groups to adult data. The infant's SCG amplitude is up to five times smaller, but the actual signal morphology is equal. Established physiological processes of the child's heart can also be identified (e.g. high pulse-rate-variability). This work is a prelude to a further collection and should lead to an open-data database that includes data a wide range of ages as well as various pathologies.
ER  - 


TY  - CONF
TI  - Anomaly detection in ECG time signals via deep long short-term memory networks
T2  - 2015 IEEE International Conference on Data Science and Advanced Analytics (DSAA)
SP  - 1
EP  - 7
AU  - S. Chauhan
AU  - L. Vig
PY  - 2015
KW  - Electrocardiography
KW  - Logic gates
KW  - Time series analysis
KW  - Heart beat
KW  - Rhythm
KW  - Training
DO  - 10.1109/DSAA.2015.7344872
JO  - 2015 IEEE International Conference on Data Science and Advanced Analytics (DSAA)
IS  - 
SN  - 
VO  - 
VL  - 
JA  - 2015 IEEE International Conference on Data Science and Advanced Analytics (DSAA)
Y1  - 19-21 Oct. 2015
AB  - Electrocardiography (ECG) signals are widely used to gauge the health of the human heart, and the resulting time series signal is often analyzed manually by a medical professional to detect any arrhythmia that the patient may have suffered. Much work has been done to automate the process of analyzing ECG signals, but most of the research involves extensive preprocessing of the ECG data to derive vectorized features and subsequently designing a classifier to discriminate between healthy ECG signals and those indicative of an Arrhythmia. This approach requires knowledge and data of the different types of Arrhythmia for training. However, the heart is a complex organ and there are many different and new types of Arrhythmia that can occur which were not part of the original training set. Thus, it may be more prudent to adopt an anomaly detection approach towards analyzing ECG signals. In this paper, we utilize a deep recurrent neural network architecture with Long Short Term Memory (LSTM) units to develop a predictive model for healthy ECG signals. We further utilize the probability distribution of the prediction errors from these recurrent models to indicate normal or abnormal behavior. An added advantage of using LSTM networks is that the ECG signal can be directly fed into the network without any elaborate preprocessing as required by other techniques. Also, no prior information about abnormal signals is needed by the networks as they were trained only on normal data. We have used the MIT-BIH Arrhythmia Database to obtain ECG time series data for both normal periods and for periods during four different types of Arrhythmias, namely Premature Ventricular Contraction (PVC), Atrial Premature Contraction (APC), Paced Beats (PB) and Ventricular Couplet (VC). Results are promising and indicate that Deep LSTM models may be viable for detecting anomalies in ECG signals.
ER  - 


TY  - CONF
TI  - Electrocardiogram (ECG) signal classification using s-transform, genetic algorithm and neural network
T2  - 2013 IEEE 1st International Conference on Condition Assessment Techniques in Electrical Systems (CATCON)
SP  - 353
EP  - 357
AU  - M. K. Das
AU  - D. K. Ghosh
AU  - S. Ari
PY  - 2013
KW  - Electrocardiography
KW  - Feature extraction
KW  - Neural networks
KW  - Biological cells
KW  - Genetic algorithms
KW  - Time-frequency analysis
KW  - Training
KW  - Electrocardiogram (ECG) Genetic algorithm
KW  - Neural network and S-transform
DO  - 10.1109/CATCON.2013.6737526
JO  - 2013 IEEE 1st International Conference on Condition Assessment Techniques in Electrical Systems (CATCON)
IS  - 
SN  - 
VO  - 
VL  - 
JA  - 2013 IEEE 1st International Conference on Condition Assessment Techniques in Electrical Systems (CATCON)
Y1  - 6-8 Dec. 2013
AB  - The identification of the electrocardiogram (ECG) signal into different pathological categories is a complex pattern recognition task. In this paper, a classifier model is designed to classify the beat from ECG signal of the MIT-BIB ECG database. The classifier model consists of three important stages (i) feature extraction (ii) selection of qualitative features; and (iii) determination of heartbeat classes. In the first stage, features are extracted using S-transform where as second stage uses the genetic algorithm to optimize the extracted features which represent the major information of the ECG signal. The final stage classifies the ECG arrhythmia. In this study, we have classified six types of arrhythmia such as normal (N), premature ventricular contraction (PVC), atrial premature contraction (APC), right bundle branch block (RBBB), ventricular fusion (VF) and fusion (f). The experimental results indicate that our method gives better result than earlier reported techniques.
ER  - 


TY  - CONF
TI  - A realistic volume conductor model of the neonatal head: Methods, challenges and applications
T2  - 2013 35th Annual International Conference of the IEEE Engineering in Medicine and Biology Society (EMBC)
SP  - 3303
EP  - 3306
AU  - I. Despotović
AU  - E. Vansteenkiste
AU  - W. Philips
PY  - 2013
KW  - Head
KW  - Brain modeling
KW  - Pediatrics
KW  - Electroencephalography
KW  - Solid modeling
KW  - Magnetic resonance imaging
KW  - Conductivity
DO  - 10.1109/EMBC.2013.6610247
JO  - 2013 35th Annual International Conference of the IEEE Engineering in Medicine and Biology Society (EMBC)
IS  - 
SN  - 1558-4615
VO  - 
VL  - 
JA  - 2013 35th Annual International Conference of the IEEE Engineering in Medicine and Biology Society (EMBC)
Y1  - 3-7 July 2013
AB  - Developing a realistic volume conductor head model is an important step towards a non-invasive investigation of neuro-electrical activity in the brain. For adults, different volume conductor head models have been designed and successfully used for electroencephalography (EEG) source analysis. However, creating appropriate neonatal volume conductor head model for EEG source analysis is a challenging task mainly due to insufficient knowledge of head tissue conductivities and complex anatomy of the developing newborn brain. In this work, we present a pipeline for modeling a realistic volume conductor model of the neonatal head, where we address the modeling challenges and propose our solutions. We also discuss the use of our realistic volume conductor head model for neonatal EEG source analysis.
ER  - 


TY  - CONF
TI  - An electrocardiogram classification method based on neural network
T2  - The 6th 2013 Biomedical Engineering International Conference
SP  - 1
EP  - 4
AU  - P. Klaynin
AU  - W. Wongseree
AU  - A. Leelasantitham
AU  - S. Kiattisin
PY  - 2013
KW  - Electrocardiography
KW  - Wavelet transforms
KW  - Neural networks
KW  - Heart
KW  - Input variables
KW  - Databases
KW  - Variable Selection
KW  - classify the ECG
KW  - Electrocardiogram
KW  - Neural Network
KW  - wavelet transformation
KW  - wavelet filter
KW  - DC offset
KW  - feedforward backpropergation
DO  - 10.1109/BMEiCon.2013.6687706
JO  - The 6th 2013 Biomedical Engineering International Conference
IS  - 
SN  - 
VO  - 
VL  - 
JA  - The 6th 2013 Biomedical Engineering International Conference
Y1  - 23-25 Oct. 2013
AB  - The ECG is a method for the detection of cardiovascular disease is simple and effective. The ECG. Check that the electricity produced on the heart muscle, cardiac compression. At the point where the heart muscle cells that can create a special type of electricity itself. We call this point that Sinus node electrical current to run through the muscles of the head room on the power that we have called the P wave flow to stop the connection between the atria and ventricles called the AV Node, then electricity will ran down the left and right atria, and the resulting current is called the QRS complex of normal myocardial preview graph. This paper illustrates the classification of electrocardiogram (ECG beats) are proposed trained by feedforward backpropergation method and logistic regression variable selection method. The objective of variable selection is reduce a variable of ECG beat, it will be improving classification, providing faster and avoid over fitting situation. We tested both methods so variable selection method. The ECG Data from MIT-BIH arrhythmia database for classify 5 types. These are atrial premature contraction, Normal, left bundle branch block, right bundle branch block and Premature ventricular contraction. The ECG signal model of cardiac cycle are included P wave, QRS complex, T wave and U wave. A U wave will be invisible by the T wave. So we selected and present the classification and results that make us interested in system design for find new solution for ECG Classification.
ER  - 


TY  - CONF
TI  - Motion artifact removal for wearable ECG using stationary wavelet multi-resolution analysis
T2  - 2017 IEEE 5th International Symposium on Electromagnetic Compatibility (EMC-Beijing)
SP  - 1
EP  - 5
AU  - S. Nagai
AU  - D. Anzai
AU  - J. Wang
PY  - 2017
KW  - Electrocardiography
KW  - Motion artifacts
KW  - Wavelet transforms
KW  - Biomedical monitoring
KW  - Correlation
KW  - Electrodes
KW  - body area network
KW  - electrocardiogram
KW  - motion artifact
KW  - stationary wavelet transform
DO  - 10.1109/EMC-B.2017.8260359
JO  - 2017 IEEE 5th International Symposium on Electromagnetic Compatibility (EMC-Beijing)
IS  - 
SN  - 
VO  - 
VL  - 
JA  - 2017 IEEE 5th International Symposium on Electromagnetic Compatibility (EMC-Beijing)
Y1  - 28-31 Oct. 2017
AB  - Wearable electrocardiogram (ECG) is attracting much attention in daily healthcare applications. From the view-point of long-term use, it is desired that the electrodes are non-contact with the human body. In this study, we propose an algorithm using the stationary wavelet transform (SWT) to remove motion artifact superimposed on ECG signal when using non-contact capacitively coupling electrodes. In addition, we confirmed that the proposed algorithm performed well on the ECG signals including a premature ventricular contraction (PVC) using MIT-BIH Arrhythmia Database. As a result, the correlation coefficients of ECG signals with respect to the clean ones have been improved from 0.61 to 0.84 on median before and after motion artifact removal, which demonstrates the validity of the proposed SWT-based algorithm.
ER  - 


TY  - CONF
TI  - Wavelet Spectral Deep-training of Convolutional Neural Networks for Accurate Identification of High-Frequency Micro-Scale Spike Transients in the Post-Hypoxic-Ischemic EEG of Preterm Sheep
T2  - 2020 42nd Annual International Conference of the IEEE Engineering in Medicine & Biology Society (EMBC)
SP  - 1011
EP  - 1014
AU  - H. Abbasi
AU  - A. J. Gunn
AU  - L. Bennet
AU  - C. P. Unsworth
PY  - 2020
KW  - Transient analysis
KW  - Electroencephalography
KW  - Feature extraction
KW  - Robustness
KW  - Injuries
KW  - Continuous wavelet transforms
KW  - Pediatrics
DO  - 10.1109/EMBC44109.2020.9176397
JO  - 2020 42nd Annual International Conference of the IEEE Engineering in Medicine & Biology Society (EMBC)
IS  - 
SN  - 2694-0604
VO  - 
VL  - 
JA  - 2020 42nd Annual International Conference of the IEEE Engineering in Medicine & Biology Society (EMBC)
Y1  - 20-24 July 2020
AB  - Early diagnosis and prognosis of babies with signs of hypoxic-ischemic encephalopathy (HIE) is currently limited and requires reliable prognostic biomarkers to identify at risk infants. Using our pre-clinical fetal sheep models, we have demonstrated that micro-scale patterns evolve over a profoundly suppressed EEG background within the first 6 hours of recovery, post HI insult. In particular, we have shown that high-frequency micro-scale spike transients (in the gamma frequency band, 80-120Hz) emerge immediately after an HI event, with much higher numbers around 2-2.5 h of the insult, with numbers gradually declining thereafter. We have also shown that the automatically quantified sharp waves in this phase are predictive of neural outcome. Initiation of some neuroprotective treatments within this limited window of opportunity, such as therapeutic hypothermia, optimally reduces neural injury. In clinical practice, it is hard to determine the exact timing of the injury, therefore, reliable automatic identification of EEG transients could be beneficial to help specify the phases of injury. Our team has previously developed successful machine- and deep-learning strategies for the identification of post-HI EEG patterns in an HI preterm fetal sheep model.This paper introduces, for the first time, a novel online fusion approach to train an 11-layers deep convolutional neural network (CNN) classifier using Wavelet-Fourier (WF) spectral features of EEG segments for accurate identification of high-frequency micro-scale spike transients in 1024Hz EEG recordings in our preterm fetal sheep. Sets of robust features were extracted using reverse biorthogonal wavelet (rbio2.8 at scale 7) and considering an 80-120Hz spectral frequency range. The WF-CNN classifier was able to accurately identify spike transients with a reliable high-performance of 99.03±0.86%.Clinical relevance-Results confirm the expertise of the method for the identification of similar patterns in the EEG of neonates in the early hours after birth.
ER  - 


TY  - CONF
TI  - ECG signal analysis based on variational mode decomposition and bandwidth property
T2  - 2016 24th Signal Processing and Communication Application Conference (SIU)
SP  - 1205
EP  - 1208
AU  - A. Mert
PY  - 2016
KW  - Electrocardiography
KW  - Frequency modulation
KW  - Bandwidth
KW  - Signal analysis
KW  - Empirical mode decomposition
KW  - Oscillators
KW  - Databases
KW  - Variational mode decomposition
KW  - electrocardiogram
KW  - arrhythmia
KW  - classification
DO  - 10.1109/SIU.2016.7495962
JO  - 2016 24th Signal Processing and Communication Application Conference (SIU)
IS  - 
SN  - 
VO  - 
VL  - 
JA  - 2016 24th Signal Processing and Communication Application Conference (SIU)
Y1  - 16-19 May 2016
AB  - In this paper, the bandwidth properties of the modes obtained using the variational mode decomposition (VMD) are analyzed to detect arrhythmia electrocardiogram (ECG) beats. The VMD is an enhanced version of the empirical mode decomposition (EMD) algorithm to analyze non-linear and nonstationary signals. It decomposes the signal into a set of bandlimited amplitude and frequency modulated oscillations called modes. ECG signals from MIT-BIH arrhythmia database are decomposed using the VMD, and the amplitude modulation bandwidth BAM, frequency modulation bandwidth BFM and total bandwidth B of the modes are deployed as feature vector. Heart beats such as normal (N), premature ventricular contraction (PVC), left bundle branch block (LBBB), right bundle branch block (RBBB), paced beat( PB) and atrial premature beat (APB) are classified using these features. Class discrimination capability of the VMD based features are indicated giving different instantaneous frequency (IF) and amplitude (IA) spectra. Finally, single classifiers such as k-nearest neighbor, artificial neural network and decision tree with their ensemble methods are used to evaluate the performance of the proposed method.
ER  - 


TY  - CONF
TI  - Heartbeat Recognition from ECG Signals Using Hidden Markov Model with Adaptive Features
T2  - 2013 14th ACIS International Conference on Software Engineering, Artificial Intelligence, Networking and Parallel/Distributed Computing
SP  - 586
EP  - 591
AU  - S. Pan
AU  - Y. Wu
AU  - Y. Kung
AU  - H. Chen
PY  - 2013
KW  - Heart beat
KW  - Hidden Markov models
KW  - Electrocardiography
KW  - Training
KW  - Testing
KW  - Databases
KW  - Mathematical model
KW  - ECG
KW  - HMM
KW  - Heart Beat
KW  - cardiac arrhythmia
KW  - MIT-BIH Arrhythmia Database
DO  - 10.1109/SNPD.2013.59
JO  - 2013 14th ACIS International Conference on Software Engineering, Artificial Intelligence, Networking and Parallel/Distributed Computing
IS  - 
SN  - 
VO  - 
VL  - 
JA  - 2013 14th ACIS International Conference on Software Engineering, Artificial Intelligence, Networking and Parallel/Distributed Computing
Y1  - 1-3 July 2013
AB  - A heartbeats recognition system for recognizing four different cardiac diseases was developed based on electrocardiogram (ECG) in this paper. The Hidden Markov model (HMM) was applied to the recognition of heartbeats from electrocardiogram (ECG). The ECG features developed by existing papers are used to train the HMM model. However, since different set of features are suitable to recognize different cardiac diseases, this paper proposed a strategy of using adaptive features to recognize different set of cardiac disease. The four abnormal heartbeats including the left bundle branch block (LBBB), the right bundle branch block (RBBB), the ventricular premature contractions (VPC), and the atrial premature contractions (APC) are recognized from the ECG data in the MIT-BIH Arrhythmia Database. Experimental results in this paper shown that the proposed strategy performed well and had very excellent recognition rate for some heartbeat cases.
ER  - 


TY  - JOUR
TI  - Towards BirthAlert—A Clinical Device Intended for Early Preterm Birth Detection
T2  - IEEE Transactions on Biomedical Engineering
SP  - 3484
EP  - 3493
AU  - M. Etemadi
AU  - P. Chung
AU  - J. A. Heller
AU  - J. A. Liu
AU  - L. Rand
AU  - S. Roy
PY  - 2013
KW  - Biomedical measurement
KW  - Fluorescence
KW  - Impedance measurement
KW  - Impedance
KW  - Probes
KW  - Electrodes
KW  - Softening
KW  - Bioimpedance
KW  - bluetooth
KW  - fluorescence
KW  - physiologic sensing
KW  - sensors
KW  - spectroscopy
DO  - 10.1109/TBME.2013.2272601
JO  - IEEE Transactions on Biomedical Engineering
IS  - 12
SN  - 1558-2531
VO  - 60
VL  - 60
JA  - IEEE Transactions on Biomedical Engineering
Y1  - Dec. 2013
AB  - Preterm birth causes 1 million infant deaths worldwide every year, making it the leading cause of infant mortality. Existing diagnostic tests such as transvaginal ultrasound or fetal fibronectin either cannot determine if preterm birth will occur in the future or can only predict the occurrence once cervical shortening has begun, at which point it is too late to reverse the accelerated parturition process. Using iterative and rapid prototyping techniques, we have developed an intravaginal proof-of-concept device that measures both cervical bioimpedance and cervical fluorescence to characterize microstructural changes in a pregnant woman's cervix in hopes of detecting preterm birth before macroscopic changes manifest in the tissue. If successful, such an early alert during this “silent phase” of the preterm birth syndrome may open a new window of opportunity for interventions that may reverse and avoid preterm birth altogether.
ER  - 


TY  - CONF
TI  - A Low Complexity Algorithm for Detection of Three types of Cardiac Arrhythmia
T2  - 2018 International Conference on Electrical, Electronics, Communication, Computer, and Optimization Techniques (ICEECCOT)
SP  - 336
EP  - 340
AU  - V. Chandrashekar
AU  - U. Pradhan
PY  - 2018
KW  - Electrocardiography
KW  - Feature extraction
KW  - Digital filters
KW  - Databases
KW  - Heart rate variability
KW  - Band-pass filters
KW  - digital signal processing
KW  - ECG
KW  - features
KW  - arrhythmia
KW  - PVC
KW  - sinus bradycardia
DO  - 10.1109/ICEECCOT43722.2018.9001502
JO  - 2018 International Conference on Electrical, Electronics, Communication, Computer, and Optimization Techniques (ICEECCOT)
IS  - 
SN  - 
VO  - 
VL  - 
JA  - 2018 International Conference on Electrical, Electronics, Communication, Computer, and Optimization Techniques (ICEECCOT)
Y1  - 14-15 Dec. 2018
AB  - This paper explores a simple yet novel method for detection of three kinds of arrhythmias from Electrocardiography (ECG) signal taken from Lead II. There are mainly three stages to the process: ECG signal processing, ECG features extraction and actual detection of the arrhythmia. The processing of ECG unfolds in three levels of filtering followed by averaging. Important ECG features such as RR interval, heart rate, regularity of P and R waves, QRS duration and PR interval were extracted from the processed ECG signal. By a combination of these features and thresholding, the three arrhythmias: Premature ventricular contraction, Sinus bradycardia and Sinus tachycardia were detected. The novelty of the paper lies in the reduced computational overheads.
ER  - 


TY  - JOUR
TI  - Arrhythmia Recognition and Classification Using Combined Parametric and Visual Pattern Features of ECG Morphology
T2  - IEEE Access
SP  - 47103
EP  - 47117
AU  - H. Yang
AU  - Z. Wei
PY  - 2020
KW  - Electrocardiography
KW  - Feature extraction
KW  - Heart beat
KW  - Morphology
KW  - Heart rate variability
KW  - Classification algorithms
KW  - Support vector machines
KW  - Classification
KW  - ECG morphology
KW  - feature extraction
DO  - 10.1109/ACCESS.2020.2979256
JO  - IEEE Access
IS  - 
SN  - 2169-3536
VO  - 8
VL  - 8
JA  - IEEE Access
Y1  - 2020
AB  - ECG is a non-invasive tool used to detect cardiac arrhythmias. Many arrhythmias classification solutions with various ECG features have been reported in literature. In this work, a new method combined with a novel morphological feature is proposed for accurate recognition and classification of arrhythmias. First, the events of the ECG signals are detected. Then, parametric features of ECG morphology, i.e., amplitude, interval and duration, are extracted from selected ECG regions. Next, a novel feature for analyzing QRS complex morphology changes as visual patterns as well as a new clustering-based feature extraction algorithm is proposed. Finally, the feature vectors are applied to three well-known classifiers (neural network, SVM, and KNN) for automatic diagnosis. The proposed method was assessed with all fifteen types of heartbeats as recommended by the Association for Advancement of Medical Instrumentation from the MIT-BIH arrhythmia database and achieved the best overall accuracy of 97.70% based on KNN, using the combined parametric and visual pattern features of ECG Morphology. The accuracies for the six main types - normal (N), left bundled branch blocks (L), right bundled branch blocks (R), premature ventricular contractions (V), atrial premature beats (A) and paced beats (P) are 97.79%, 99.50%, 99.59%, 97.69%, 89.70%, and 99.92%, respectively. Comparisons with peer works prove a marginal progress in automatic heart arrhythmia classification performance.
ER  - 


TY  - CONF
TI  - Toward a Big Data Healthcare Analytics System: A Mathematical Modeling Perspective
T2  - 2014 IEEE World Congress on Services
SP  - 208
EP  - 215
AU  - H. Khazaei
AU  - C. McGregor
AU  - M. Eklund
AU  - K. El-Khatib
AU  - A. Thommandram
PY  - 2014
KW  - Pediatrics
KW  - Biomedical monitoring
KW  - Hospitals
KW  - Analytical models
KW  - Monitoring
KW  - Big data
KW  - realtime analytics
KW  - big data
KW  - analytical modeling
KW  - capacity planning
KW  - health informatics
DO  - 10.1109/SERVICES.2014.45
JO  - 2014 IEEE World Congress on Services
IS  - 
SN  - 2378-3818
VO  - 
VL  - 
JA  - 2014 IEEE World Congress on Services
Y1  - 27 June-2 July 2014
AB  - High speed physiological data produced by medical devices at intensive care units (ICUs) has all the characteristics of Big Data. The proper use and management of such data can promote the health and reduces mortality and disability rates of critical condition patients. The effective use of Big Data within ICUs has great potential to create new cloud-based health analytics solutions for disease prevention or earlier condition onset detection. The Artemis project aims to achieve the above goals in the area of neonatal intensive care units (NICU). In this paper, we proposed an analytical model for an extended version of Artemis system which is being deployed at SickKids hospital in Toronto. Using the proposed analytical model, we predict the amount of storage, memory and computation power required for Artemis. In addition, important performance metrics such as mean number of patients in the NICU, blocking probability and mean patient residence time for different configurations are obtained. Capacity planning and trade-off analysis would be more accurate and systematic by applying the proposed analytical model in this paper. Numerical results are obtained using real inputs acquired from a pilot deployment of the system at SickKids hospital.
ER  - 


TY  - CONF
TI  - Discriminating ECG signals using Support Vector Machines
T2  - 2015 IEEE Symposium on Computer Applications & Industrial Electronics (ISCAIE)
SP  - 175
EP  - 180
AU  - S. Shahbudin
AU  - S. N. Shamsudin
AU  - H. Mohamad
PY  - 2015
KW  - Electrocardiography
KW  - Support vector machines
KW  - Kernel
KW  - Continuous wavelet transforms
KW  - Feature extraction
KW  - Training
KW  - Electrocardiogram
KW  - Continuous Wavelet Support Vector Machines
DO  - 10.1109/ISCAIE.2015.7298351
JO  - 2015 IEEE Symposium on Computer Applications & Industrial Electronics (ISCAIE)
IS  - 
SN  - 
VO  - 
VL  - 
JA  - 2015 IEEE Symposium on Computer Applications & Industrial Electronics (ISCAIE)
Y1  - 12-14 April 2015
AB  - Nowadays, a reliable electrocardiogram (ECG) analysis and classification plays an important role for diagnosis cardiac abnormalities. Clinically, a computer-assisted technique for ECG analysis can reduced the burden of interpreting the ECG signals. Therefore, this paper proposed a ECG classification analysis using Continuous Wavelet Transform (CWT) and a Support Vector Machine (SVM). CWT is apply to remove noise of ECG signal and to extract distinctive features and used as the inputs to the classifier. SVM was employed merely to classify 4 types of beats of ECG signals namely Normal (N), and three abnormal beats; Left Bundle Branch Block (LBBB), Right Bundle Branch Block (RBBB) and Aberrated Atrial Premature (AAPC). Result obtained indicates that the proposed intelligent discriminating system classified ECG signal types with a high accuracy. The analysis and results also show that the proposed approach is efficient, reliable and applicable.
ER  - 


TY  - CONF
TI  - Contactless vision-based pulse rate detection of Infants Under Neurological Examinations
T2  - 2015 37th Annual International Conference of the IEEE Engineering in Medicine and Biology Society (EMBC)
SP  - 650
EP  - 653
AU  - A. Sikdar
AU  - S. K. Behera
AU  - D. P. Dogra
AU  - H. Bhaskar
PY  - 2015
KW  - Image color analysis
KW  - Pediatrics
KW  - Feature extraction
KW  - Estimation
KW  - Video sequences
KW  - Channel estimation
KW  - Biomedical imaging
DO  - 10.1109/EMBC.2015.7318446
JO  - 2015 37th Annual International Conference of the IEEE Engineering in Medicine and Biology Society (EMBC)
IS  - 
SN  - 1558-4615
VO  - 
VL  - 
JA  - 2015 37th Annual International Conference of the IEEE Engineering in Medicine and Biology Society (EMBC)
Y1  - 25-29 Aug. 2015
AB  - In this paper, we propose a method for detecting variations in the Pulse Rate (PR) of infants undergoing the Hammersmith Infant Neurological Examinations (HINE) using video data. As in every other medical examination the measurement of the PR is critical to underpin the physiological state of living beings. During HINE, measuring the infant's PR is important as its variations against physical conditions, age and other factors must be studied and correlated against developmental scores. However, this becomes highly complicated with active infants where their movements often lead to inconsistent PR estimation. We propose the use of a non-linear dimensionality reduction technique, called Laplacian Eigenmap (LE), to uncover the pulse information encapsulated within the high dimensional visual manifold characterized by normalized RGB feature vectors. Furthermore, low-level image filtering is applied to accurately detect PR within a chosen region-of-interest (ROI) from different parts of the infant's body. For validation and analysis, a set of 14 video sequences of infants undergoing five important tests of HINE have been chosen. Experimental results suggest that a bi-parametrized combination of color features from the RG and GB channels provide more valuable information in comparison to the RB and RGB channels. Results have demonstrated that this contactless method of PR detection has promising prospects for its future use in other clinical examinations of infants.
ER  - 


TY  - CONF
TI  - Relative peripheral blood volume changes in response to ventricular premature beats during dialysis
T2  - Computing in Cardiology 2013
SP  - 209
EP  - 212
AU  - E. Grigonytė
AU  - E. Gil
AU  - P. Laguna
AU  - L. Sörnmo
PY  - 2013
KW  - Abstracts
KW  - Materials
DO  - 
JO  - Computing in Cardiology 2013
IS  - 
SN  - 2325-8853
VO  - 
VL  - 
JA  - Computing in Cardiology 2013
Y1  - 22-25 Sept. 2013
AB  - The goal of this study is to determine whether peripheral blood volume fluctuations triggered by ventricular premature beats (VPBs) are significantly related to hypotensive symptoms during dialysis treatment. Patients treated with hemodialysis often suffer from cardiovascular disorders and uremic neuropathy, increasing the propensity to homeostatic imbalance that, in turn, may result in intradialytic hypotension, cramps, nausea, dizziness, headache and other complications. VPBs, being abundant in hemodialysis patients, can be viewed as an internal disturbance leading to imbalance through acute blood pressure drop and prolonged tissue deoxygenation. The present study investigates and quantifies VPB-induced relative peripheral blood volume changes, measured from the fingertip photoplethysmographic (PPG) waveform, and their significance for characterization of physiological recovery of a disturbed circulatory state. The mean decrease in PPG amplitude, corresponding to an initial post-ectopic drop in blood volume delivered to the periphery, was 4 ± 3% in asymptomatic treatments, whereas 17 ± 3% in symptomatic dialysis treatments. This result indicates that significant differences exist between the two groups of treatment, providing a potential for development of intradialytic risk predictors.
ER  - 


TY  - CONF
TI  - Qualitative features selection techniques by profiling statistical features of ECG
T2  - 2015 Annual IEEE India Conference (INDICON)
SP  - 1
EP  - 6
AU  - C. Chandrakar
AU  - M. Sharma
PY  - 2015
KW  - Electrocardiography
KW  - Heart beat
KW  - Heart rate variability
KW  - Radiation detectors
KW  - Feature extraction
KW  - Indexes
KW  - ECG waveform
KW  - profiling
KW  - memory elements
KW  - counters
KW  - venn diagram
DO  - 10.1109/INDICON.2015.7443145
JO  - 2015 Annual IEEE India Conference (INDICON)
IS  - 
SN  - 2325-9418
VO  - 
VL  - 
JA  - 2015 Annual IEEE India Conference (INDICON)
Y1  - 17-20 Dec. 2015
AB  - The measurement of the electrical activity of the heart can be done with electrocardiogram (ECG). Automatic arrhythmia-diagnosis systems which results in high accuracy rates for inside and outside patient are still an important area of research. The accuracy of such system depends on accuracy of the classification system. All this classification system required qualitative features for classification. This paper proposed a unique method of profiling of statistical features for selection of qualitative features through ECG waveform. The proposed approach for selection of qualitative features can classify and differentiate abnormal heartbeats and normal (NORM). Left bundle branch block (LBBB), right bundle branch block (RBBB), ventricular premature contractions (VPC) and atrial premature contractions (APC) comes under abnormal heart beats.
ER  - 


TY  - CONF
TI  - A Poincar&#x00E9; Image-Based Detector of ECG Segments Containing Atrial and Ventricular Beats
T2  - 2021 Computing in Cardiology (CinC)
SP  - 1
EP  - 4
AU  - G. Garc&#x00ED;a-Isla
AU  - L. Mainardi
AU  - V. D. Corino
PY  - 2021
KW  - Image segmentation
KW  - Sensitivity
KW  - Annotations
KW  - Databases
KW  - Detectors
KW  - Electrocardiography
KW  - Picture archiving and communication systems
DO  - 10.23919/CinC53138.2021.9662934
JO  - 2021 Computing in Cardiology (CinC)
IS  - 
SN  - 2325-887X
VO  - 48
VL  - 48
JA  - 2021 Computing in Cardiology (CinC)
Y1  - 13-15 Sept. 2021
AB  - An electrocardiogram (ECG) classifier for the detection of ECG segments containing atrial or ventricular (A/V) beats could ease in the detection of premature atrial complexes (PACs) and by so, the study of their relationship with atrial fibrillation (AF) and stroke. In this work such a classifier is presented based on convolutional neural networks (CNN) and the RR and dRR interval representation on Poincar&#x00E9; Images. Two PhysioNet open-source databases containing beat annotations were used. ECG signals were divided into 30-beat segments with a 50&#x0025; overlap. Each segment was then transformed into a Poincar&#x00E9; Image. A total of 381151 and 62142 Poincar&#x00E9; Images were computed for normal (N) and A/V segments. RR, dRR and both types of Poincar&#x00E9; Images combined were evaluated as inputs to the CNN. The CNN was trained following a patient-wise train-test division (i.e., no patient was included both in the train and test set) in a 10-fold cross-validation. The patient-wise median and interquartile range accuracy, sensitivity and positive predictive values were 97.90 (94.49 - 99.28), 96.03 (89.67 - 98.76) and 91.91 (70.87 - 99.24), respectively for RR input. No statistical significant differences in performance were found among the three types of Poincar&#x00E9; Images input. Results suggest the present methodology manages to distinguish among N and A/V with high precision.
ER  - 


TY  - CONF
TI  - Classification of ECG using convolutional neural network (CNN)
T2  - 2019 International Conference on Recent Advances in Energy-efficient Computing and Communication (ICRAECC)
SP  - 1
EP  - 6
AU  - D. SS
AU  - D. J. Auxillia
PY  - 2019
KW  - Electrocardiogram (ECG)
KW  - Cardiovascular diseases (CVDs)
KW  - Convolutional neural network (CNN)
DO  - 10.1109/ICRAECC43874.2019.8995096
JO  - 2019 International Conference on Recent Advances in Energy-efficient Computing and Communication (ICRAECC)
IS  - 
SN  - 
VO  - 
VL  - 
JA  - 2019 International Conference on Recent Advances in Energy-efficient Computing and Communication (ICRAECC)
Y1  - 7-8 March 2019
AB  - Electrocardiogram (ECG) gives the clear record on electrical activities of heart. This record can be used to diagnose various heart diseases. An approach is proposed to automatically detect the myocardial infraction using ECG signals. In this work, a convolutional neural network (CNN) algorithm is implemented for the automated detection of a normal and Abnormal ECG signals (Left bundle branch block beat (LBBB), Right bundle branch block beat (RBBB), Atrial premature beat (APB) and Paced beat (PB)). The feature extraction and signal classification both are carried in a single CNN unit. MIT-BIH arrhythmia database is used to obtain the five different classes of ECG signals. This proposed classifier accurately classifies the signals with reduced classification time. So, in clinical settings this method can be implemented to help the clinicians in the diagnosis of myocardial infarction.
ER  - 


TY  - CONF
TI  - Fetal Arrhythmia Detection Using Fetal ECG Signal
T2  - 2019 IEEE International Conference on Telecommunications and Photonics (ICTP)
SP  - 1
EP  - 4
AU  - M. S. R. Pavel
AU  - M. R. Islam
AU  - A. M. Siddiqee
PY  - 2019
KW  - Electrocardiography
KW  - Feature extraction
KW  - Support vector machines
KW  - Training
KW  - Kernel
KW  - Pediatrics
KW  - Heart rate
KW  - Fetal
KW  - arrhythmia
KW  - ECG
KW  - support vector machine
KW  - leave one out cross-validation
DO  - 10.1109/ICTP48844.2019.9041789
JO  - 2019 IEEE International Conference on Telecommunications and Photonics (ICTP)
IS  - 
SN  - 
VO  - 
VL  - 
JA  - 2019 IEEE International Conference on Telecommunications and Photonics (ICTP)
Y1  - 28-30 Dec. 2019
AB  - Sudden infant death syndrome (SIDS) has remained a challenge to overcome for the medical practitioner. Among other causes, the fetal arrhythmia is accountable for a significant portion of such cases. Any heart rate of a baby above 160 bpm or below 120 bpm refers to fetal arrhythmia. In comparison with various diagnostic methodology, ECG is a low-cost non-invasive method which measures the electrical activity of the heart. Thus, to detect fetal arrhythmia, we developed an ECG signal feature extracting algorithm and extracted eight significant features of the fetal ECG signal. Based on these features, Kernel Support Vector Machine (SVM) classifier with Gaussian Kernel was utilised to detect fetal arrhythmia. For evaluating the learning model, we used the leave one out (LOO) cross-validation. The final result displayed accuracy of 83.33% with 91.67% specificity and 75% sensitivity. Thus, this research shows a way of developing a unique non-invasive and low-cost fetal arrhythmia diagnosis method.
ER  - 


TY  - CONF
TI  - Discovering hidden relationships in physiological signals for prediction of Periventricular Leukomalacia
T2  - 2013 35th Annual International Conference of the IEEE Engineering in Medicine and Biology Society (EMBC)
SP  - 7080
EP  - 7083
AU  - A. Jalali
AU  - D. J. Licht
AU  - C. Nataraj
PY  - 2013
KW  - Pediatrics
KW  - Entropy
KW  - Heart
KW  - Surgery
KW  - Feature extraction
KW  - Biomedical monitoring
KW  - Diseases
DO  - 10.1109/EMBC.2013.6611189
JO  - 2013 35th Annual International Conference of the IEEE Engineering in Medicine and Biology Society (EMBC)
IS  - 
SN  - 1558-4615
VO  - 
VL  - 
JA  - 2013 35th Annual International Conference of the IEEE Engineering in Medicine and Biology Society (EMBC)
Y1  - 3-7 July 2013
AB  - This paper is concerned with predicting the occurrence of Periventricular Leukomalacia (PVL) using vital data which are collected over a period of twelve hours after neonatal cardiac surgery. The vital data contain heart rate (HR), mean arterial pressure (MAP), right atrium pressure (RAP), and oxygen saturation (SpO2). Various features are extracted from the data and are then ranked so that an optimal subset of features that have the highest discriminative capabilities can be selected. A decision tree (DT) is then developed for the vital data in order to identify the most important vital measurements. The DT result shows that high amplitude 20 minutes variations and low sample entropy in the data is an important factor for prediction of PVL. Low sample entropy represents lack of variability in hemodynamic measurement, and constant blood pressure with small fluctuations is an important indicator of PVL occurrence. Finally, using the different time frames of the collected data, we show that the first six hours of data contain sufficient information for PVL occurrence prediction.
ER  - 


TY  - CONF
TI  - Template based classification of cardiac Arrhythmia in ECG data
T2  - 2015 IEEE 2nd International Conference on Recent Trends in Information Systems (ReTIS)
SP  - 337
EP  - 341
AU  - G. Bansal
AU  - P. Gera
AU  - D. R. Bathula
PY  - 2015
KW  - Electrocardiography
KW  - Heart beat
KW  - Accuracy
KW  - Databases
KW  - Diseases
KW  - Shape
KW  - Electrocardiogram (ECG) signal
KW  - arrhythmia
KW  - Premature Ventricular Contraction (PVC)
KW  - Dynamic Time Warping (DTW)
KW  - template based features
KW  - smartphone
DO  - 10.1109/ReTIS.2015.7232901
JO  - 2015 IEEE 2nd International Conference on Recent Trends in Information Systems (ReTIS)
IS  - 
SN  - 
VO  - 
VL  - 
JA  - 2015 IEEE 2nd International Conference on Recent Trends in Information Systems (ReTIS)
Y1  - 9-11 July 2015
AB  - Electrocardiogram (ECG) is a key diagnostic tool to visualize the heart's activity and to study its normal or abnormal functioning. Physicians perform routine diagnosis by visually examining the shapes of ECG waveform. However, automatic processing and classification of ECG data would be extremely useful in patient monitoring and telemedicine systems. Such realtime applications require techniques that are highly accurate and very efficient. Most of the literature on ECG data rely on timing based features for heartbeat classification. This paper presents a shape or template based method to classify heartbeats as Normal vs. Premature Ventricular Contraction (PVC) beats which is capable of being implemented on low computing, low power consuming and low cost mobile devices such as smartphones. Data analysis is based on MIT-BIH Arrhythmia Database containing 48 Holter recordings of different patients. An overall accuracy of 91% was achieved using the proposed method, which is quite significant considering more than 40,000 heartbeats were analysed. Furthermore, it was observed that only 3 patients with peculiar recordings had significantly low accuracies. Excluding these recordings increased the overall accuracy to 97%. Atypical nature of these recordings was closely investigated to elicit ideas for future work.
ER  - 


TY  - CONF
TI  - An autonomous system to assess, display and communicate the pain level in newborns
T2  - 2014 IEEE International Symposium on Medical Measurements and Applications (MeMeA)
SP  - 1
EP  - 5
AU  - A. Martinez-Ballesté
AU  - J. Casanovas-Marsal
AU  - A. Solanas
AU  - F. Casino
AU  - M. García-Martínez
PY  - 2014
KW  - Pain
KW  - Pediatrics
KW  - Biomedical monitoring
KW  - Blood
KW  - Sleep
KW  - Heart rate
DO  - 10.1109/MeMeA.2014.6860144
JO  - 2014 IEEE International Symposium on Medical Measurements and Applications (MeMeA)
IS  - 
SN  - 
VO  - 
VL  - 
JA  - 2014 IEEE International Symposium on Medical Measurements and Applications (MeMeA)
Y1  - 11-12 June 2014
AB  - Pain is an issue that medicine considers of great importance. The treatment of pain and discomfort is essential during hospitalisation procedures, specially for newborn infants because, first, they are not able to communicate that they are in pain; and second large periods of pain or discomfort can lead to major issues. In order to assess the pain/discomfort suffered by patients, healthcare professionals use pain assessment scales: using physiologic parameters (e.g., heart beat, blood oxygen level, etc.) and observed behavioural parameters (e.g., cry, spasmodic movements, etc.) a value for pain is obtained. Current methods for pain assessment have some drawbacks, which could be overcome with the use of computerised systems. With this aim, we present a system that automatically analyses the pain or discomfort levels of newborns. The proposed system allows the remote monitoring of newborns and raises alarms upon specific conditions. Hence, caregivers (e.g., nurses and their assistants) can act accordingly to help relieving the pain. Moreover, the remotely monitoring is also useful for parents, since they cannot stay close to their babies hospitalised in neonate Intensive Care Units.
ER  - 


TY  - CONF
TI  - An ECG intelligent monitoring system with MSP430 microcontroller
T2  - 2013 8th International Workshop on Systems, Signal Processing and their Applications (WoSSPA)
SP  - 214
EP  - 219
AU  - Y. Zhang
AU  - Y. Tian
AU  - Z. Wang
AU  - Y. Ma
AU  - Y. Ma
PY  - 2013
KW  - Electrocardiography
KW  - Monitoring
KW  - Heart rate
KW  - Real-time systems
KW  - Digital filters
KW  - Wavelet transforms
KW  - Medical services
DO  - 10.1109/WoSSPA.2013.6602364
JO  - 2013 8th International Workshop on Systems, Signal Processing and their Applications (WoSSPA)
IS  - 
SN  - 
VO  - 
VL  - 
JA  - 2013 8th International Workshop on Systems, Signal Processing and their Applications (WoSSPA)
Y1  - 12-15 May 2013
AB  - This work presents a novel easy-to-use, portable, low-power, real-time, and autoalarm electrocardiogram (ECG) intelligent diagnosis system on MSP430 microcontroller. The real-time ECG signal is acquired at V1 lead and instantaneously amplified and filtered on front end circuit, and then, the signal is converted from analog ECG signal to digital value and filtered with Cohen Daubechies Feauveau 9/7 wavelet. Also, the ECG waveform is displayed on LCD and the real-time calculated heart rate is displayed on segment LCD, refreshed every 4 seconds. The buzzer alarms and the alarm message with the position information of the patient are sent to the doctors or relatives immediately, once an abnormal ECG is detected. A real-time R-wave detection algorithm based on integral projection function has been implemented, which is specially designed to be adaptive against the most common sources of noise and interference present and baseline wandering when acquiring the ECG. The system can identify premature ventricular contractions(PVC), which are very important for the subjects who are being monitored. Experimental results show the R-wave detection accuracy of the proposed system is 98.8% and the PVC detection and identification of the proposed system is 92.1%.
ER  - 


TY  - CONF
TI  - RiNeo MR: A mixed-reality tool for newborn life support training
T2  - 2021 43rd Annual International Conference of the IEEE Engineering in Medicine & Biology Society (EMBC)
SP  - 5043
EP  - 5046
AU  - S. Ricci
AU  - G. A. Mobilio
AU  - A. Calandrino
AU  - M. Pescio
AU  - E. Issa
AU  - P. Rossi
AU  - M. Chessa
AU  - F. Solari
AU  - M. Chirico
AU  - M. Casadio
PY  - 2021
KW  - Training
KW  - Pediatrics
KW  - Solid modeling
KW  - Visualization
KW  - Three-dimensional displays
KW  - Virtual reality
KW  - Tools
DO  - 10.1109/EMBC46164.2021.9629612
JO  - 2021 43rd Annual International Conference of the IEEE Engineering in Medicine & Biology Society (EMBC)
IS  - 
SN  - 2694-0604
VO  - 
VL  - 
JA  - 2021 43rd Annual International Conference of the IEEE Engineering in Medicine & Biology Society (EMBC)
Y1  - 1-5 Nov. 2021
AB  - The first minute of life, the Golden Minute, has been defined as a critical window in which fundamental physiological processes occur for establishing spontaneous ventilation in a newborn. Resuscitation is more likely to succeed if it is performed properly and at the right time. In this scenario, simulation is an appropriate tool for training and evaluating the abilities of all staff working in the delivery room, as well as students. As simulations require a high degree of immersivity in order to be effective, the use of technologies like Virtual (VR) and mixed reality (MR) have garnered more interest in training. Currently, some VR and MR applications have been developed for adult life support training, but neonatal tools are still missing. To overcome this limitation, we present RiNeo MR, a prototype of a MR simulator for neonatal resuscitation training. The simulator consists of (i) a sensorized physical model of the newborn that allows monitoring chest compressions; (ii) a VR head mounted display that allows visualizing a virtual 3D model of the manikin and scenarios of the delivery and operating rooms. This enables students, and healthcare providers to be immersed in realistic hospital settings while performing life support procedures on the newborn manikin.Clinical Relevance—The newborn life support training (NLS) in facilities reduces term intrapartum-related deaths by 30%
ER  - 


TY  - CONF
TI  - Utilization of Residual CNN-GRU With Attention Mechanism for Classification of 12-lead ECG
T2  - 2020 Computing in Cardiology
SP  - 1
EP  - 4
AU  - P. Nejedly
AU  - A. Ivora
AU  - I. Viscor
AU  - J. Halamek
AU  - P. Jurak
AU  - F. Plesinger
PY  - 2020
KW  - Neural networks
KW  - Electrocardiography
KW  - Network architecture
KW  - Logic gates
KW  - Rhythm
KW  - Classification algorithms
KW  - Testing
DO  - 10.22489/CinC.2020.032
JO  - 2020 Computing in Cardiology
IS  - 
SN  - 2325-887X
VO  - 
VL  - 
JA  - 2020 Computing in Cardiology
Y1  - 13-16 Sept. 2020
AB  - Cardiac diseases are the most common cause of death. The fully automated classification of the electrocardiogram (ECG) supports early capturing of heart disorders, and, consequently, may help to get treatment early. Here in this paper, we introduce a deep neural network for human ECG classification into 24 independent groups, for example, atrial fibrillation, 1st degree AV block, Bundle branch blocks, premature contractions, changes in the ST segment, normal sinus rhythm, and others. The network architecture utilizes a convolutional neural network with residual blocks, bidirectional Gated Recurrent Units, and an attention mechanism. The algorithm was trained and validated on the public dataset proposed by the PhysioNet Challenge 2020. The trained algorithm was tested using a hidden test set during the official phase of the challenge and obtained the challenge validation score of 0.659 as entries by the ISIBrno team. The final testing scores were 0.847, 0.195, -0.006, and 0.122, for testing sets I, II, III, and full test set, respectively. We have obtained 30th place out of 41 teams in the official ranking.
ER  - 


TY  - CONF
TI  - Determination of newborn jaundice level by transcutaneous bilirubin measurement
T2  - 2018 26th Signal Processing and Communications Applications Conference (SIU)
SP  - 1
EP  - 4
AU  - Y. Karamavuş
AU  - M. Özkan
PY  - 2018
KW  - Pediatrics
KW  - Reflectivity
KW  - Spectroscopy
KW  - Prediction algorithms
KW  - Biomedical measurement
KW  - Biomedical optical imaging
KW  - Optical reflection
KW  - newborn jaundice
KW  - deep learning
KW  - transcutaneous bilirubinometry
KW  - hyperbilirubinemia
DO  - 10.1109/SIU.2018.8404218
JO  - 2018 26th Signal Processing and Communications Applications Conference (SIU)
IS  - 
SN  - 
VO  - 
VL  - 
JA  - 2018 26th Signal Processing and Communications Applications Conference (SIU)
Y1  - 2-5 May 2018
AB  - Diffuse reflectance spectroscopy is a method for obtaining optical properties of skin to determine the biochemical and physiological information. Transcutaneous bilirubin (TcB) measurement is a practice that uses reflectance spectroscopy based on visible spectrum to determine the jaundice level in newborns. It has some advantages over total serum bilirubin (TSB) such as being non-invasive, non-infectious, painless, instantaneous etc. In this study, it is aimed to develop a jaundice level prediction algorithm with artificial neural network (ANN) by using the diffuse reflectance spectra that are obtained by an in-house developed device. For this purpose, TcB and TSB measurements were taken from 314 infants and the algorithm was developed. The predicted jaundice levels were compared with the TSB results in terms of root mean squared error (RMSE) and correlation (r). The developed algorithm gave satisfying results in the sense of accurately predicting the jaundice level. The obtained r value between TSB and TcB is nearly 0.94.
ER  - 


TY  - CONF
TI  - Adversarial Multi-Task Learning for Robust End-to-End ECG-based Heartbeat Classification
T2  - 2020 42nd Annual International Conference of the IEEE Engineering in Medicine & Biology Society (EMBC)
SP  - 341
EP  - 344
AU  - M. Shahin
AU  - E. Oo
AU  - B. Ahmed
PY  - 2020
KW  - Heart beat
KW  - Task analysis
KW  - Electrocardiography
KW  - Training
KW  - Generators
KW  - Machine learning
KW  - Testing
DO  - 10.1109/EMBC44109.2020.9175640
JO  - 2020 42nd Annual International Conference of the IEEE Engineering in Medicine & Biology Society (EMBC)
IS  - 
SN  - 2694-0604
VO  - 
VL  - 
JA  - 2020 42nd Annual International Conference of the IEEE Engineering in Medicine & Biology Society (EMBC)
Y1  - 20-24 July 2020
AB  - In clinical practice, heart arrhythmias are manually diagnosed by a doctor, which is a time-consuming process. Furthermore, this process is error-prone due to noise from the recording equipment and biological non-idealities of patients. Thus, an automated arrhythmia classifier would be time and cost-effective as well as offer better generalization across patients. In this paper, we propose an adversarial multitask learning method to improve the generalization of heartbeat arrythmia classification. We built an end-to-end deep neural network (DNN) system consisting of three sub-networks; a generator, a heartbeat-type discriminator, and a subject (or patient) discriminator. Each of these two discriminators had its own loss function to control its impact. The generator was "friendly" to the heartbeat-type discrimination task by minimizing its loss function and "hostile" to the subject discrimination task by maximizing its loss function. The network was trained using raw ECG signals to discriminate between five types of heartbeats - normal heartbeats, right bundle branch blocks (RBBB), premature ventricular contractions (PVC), paced beats (PB) and fusion of ventricular and normal beats (FVN). The method was tested with the MIT-BIH arrhythmia dataset and achieved a 17% reduction in classification error compared to a baseline using a fully-connected DNN classifier.
ER  - 


TY  - JOUR
TI  - LSTM-Based Auto-Encoder Model for ECG Arrhythmias Classification
T2  - IEEE Transactions on Instrumentation and Measurement
SP  - 1232
EP  - 1240
AU  - B. Hou
AU  - J. Yang
AU  - P. Wang
AU  - R. Yan
PY  - 2020
KW  - Electrocardiography
KW  - Feature extraction
KW  - Support vector machines
KW  - Logic gates
KW  - Heart beat
KW  - Decoding
KW  - Training
KW  - Auto-encoder (AE)
KW  - cardiovascular diseases (CVDs)
KW  - electrocardiogram (ECG)
KW  - heartbeat arrhythmia
KW  - recurrent neural networks (RNNs)
KW  - support vector machine (SVM)
DO  - 10.1109/TIM.2019.2910342
JO  - IEEE Transactions on Instrumentation and Measurement
IS  - 4
SN  - 1557-9662
VO  - 69
VL  - 69
JA  - IEEE Transactions on Instrumentation and Measurement
Y1  - April 2020
AB  - This paper introduces a novel deep learning-based algorithm that integrates a long short-term memory (LSTM)-based auto-encoder (AE) network with support vector machine (SVM) for electrocardiogram (ECG) arrhythmias classification. The LSTM-based AE network (LSTM-AE) is used to learn the features from ECG arrhythmias signals, and the SVM is used to classify those signals from the learned features. The LSTM-AE consists of an encoder model, which extracts high-level feature information from ECG arrhythmias signals through LSTM network, and a decoder model which outputs reconstruct ECG arrhythmias signals from high-level features through LSTM network. Experiments show that the proposed method can learn better features than the traditional method without any prior knowledge, presenting a good potential for the ECG arrhythmias classification. In the classification of five heartbeats types, including normal, left bundle branch block (LBBB), right bundle branch block (RBBB), atrial premature complexes (APC), premature ventricular contractions (PVC), the proposed method achieved average accuracy, sensitivity, and specificity of 99.74%, 99.35%, and 99.84%, respectively, in the beat-based cross-validation approach, and 85.20%, 62.99%, and 90.75%, respectively, in the record-based cross-validation approach, in public MIT-BIH Arrhythmia Database. While based on the Advancement of Medical Instrumentation (AAMI) standards, the proposed method achieved average accuracy, sensitivity, and specificity of 99.45%, 98.63%, and 99.66%, respectively, in the beat-based cross-validation approach.
ER  - 


TY  - CONF
TI  - Reliable classification of ventricular premature and tachycardia beats with novel feature extraction method and classifier ensembles
T2  - 2017 IEEE 2nd International Conference on Signal and Image Processing (ICSIP)
SP  - 402
EP  - 412
AU  - T. Wang
AU  - R. X. Shi
AU  - X. Y. Xu
PY  - 2017
KW  - Heart rate variability
KW  - Electrocardiography
KW  - Heart beat
KW  - Feature extraction
KW  - Rhythm
KW  - Detection algorithms
KW  - Classification algorithms
KW  - ventricular premature beat
KW  - ventricular tachycardia beat
KW  - support vector machine
KW  - ensemble learning
KW  - feature extraction
DO  - 10.1109/SIPROCESS.2017.8124573
JO  - 2017 IEEE 2nd International Conference on Signal and Image Processing (ICSIP)
IS  - 
SN  - 
VO  - 
VL  - 
JA  - 2017 IEEE 2nd International Conference on Signal and Image Processing (ICSIP)
Y1  - 4-6 Aug. 2017
AB  - In this paper, we present an effective method of recognizing ventricular premature and tachycardia beats. We extract characteristics in dynamic electrocardiogram and classify beats by using confirmed cases as training set. In order to achieve smart recognition, the character values of ventricular premature beats are obtained by novel methods. For example, we developed the `variable-size windows' algorithm based on gray prediction for P-wave detection, the "triple insurance plan" to guarantee detection accuracy, Slope threshold method for S-wave detection and Curvature threshold method for T-wave detection(We can see P,R,Q,S,T wave in Figure 1). Aiming at the ventricular tachycardia detection, the character values are obtained by using fast Fourier Transform. Then we analyzed the characteristics by utilizing ensemble support vector machines. Genetic algorithm is integrated into the support vector machine system to select support vector machines with good classification performance. This idea can reduce classifier redundancy effectively. Extensive experimental results based on real-world data sets show that the proposed approach recognizes these two diseases with higher accuracy compared to existing approaches.
ER  - 


TY  - CONF
TI  - Neonatal Sepsis Prediction Model for Resource-Poor Developing Countries
T2  - 2018 2nd International Conference on Electronics, Materials Engineering & Nano-Technology (IEMENTech)
SP  - 1
EP  - 5
AU  - J. Thakur
AU  - S. K. Pahuja
AU  - R. Pahuja
PY  - 2018
KW  - Pediatrics
KW  - Predictive models
KW  - Heart rate
KW  - MIMICs
KW  - Blood pressure
KW  - Blood
KW  - Databases
KW  - neonates
KW  - sepsis
KW  - MIMIC III
KW  - non-invasive prediction model
KW  - mobile application
DO  - 10.1109/IEMENTECH.2018.8465268
JO  - 2018 2nd International Conference on Electronics, Materials Engineering & Nano-Technology (IEMENTech)
IS  - 
SN  - 
VO  - 
VL  - 
JA  - 2018 2nd International Conference on Electronics, Materials Engineering & Nano-Technology (IEMENTech)
Y1  - 4-5 May 2018
AB  - Out of 5 million global neonatal deaths annually 96% of them occur in developing countries. Majority of these deaths are due to sepsis. Blood culture which is a gold standard to diagnose sepsis is time consuming and nearly takes 24-72 hours. To save time, prediction models/screening tests are used to start antimicrobial therapy. Most of the prediction models require invasive parameters to predict sepsis. But rural areas of developing countries lack laboratory facilities. Therefore, these prediction models cannot be implemented in these areas. In this retrospective study, binary logistic regression was used to develop and compare two prediction models using invasive and non-invasive parameters. The data for this study was taken from Medical Information Mart for Intensive care (MIMIC) III database. An Android application was developed to calculate the probability of sepsis after manually entering the independent parameter values. Prediction model developed from non-invasive parameters performed equally well as compared to prediction model made from invasive parameters. The AUROC in derivation dataset were 0.777 and 0.824 in case of invasive and non-invasive prediction models respectively whereas they were 0.830 and 0.824 in case of validation dataset. Both models were significant with p<;0.001.
ER  - 


TY  - JOUR
TI  - Infant Facial Expression Analysis: Towards a Real-Time Video Monitoring System Using R-CNN and HMM
T2  - IEEE Journal of Biomedical and Health Informatics
SP  - 1429
EP  - 1440
AU  - C. Li
AU  - A. Pourtaherian
AU  - L. van Onzenoort
AU  - W. E. T. a. Ten
AU  - P. H. N. de With
PY  - 2021
KW  - Pain
KW  - Pediatrics
KW  - Monitoring
KW  - Face recognition
KW  - Hidden Markov models
KW  - Task analysis
KW  - Feature extraction
KW  - Fast R-CNN
KW  - HMM
KW  - infant monitoring
KW  - near real-time application
DO  - 10.1109/JBHI.2020.3037031
JO  - IEEE Journal of Biomedical and Health Informatics
IS  - 5
SN  - 2168-2208
VO  - 25
VL  - 25
JA  - IEEE Journal of Biomedical and Health Informatics
Y1  - May 2021
AB  - The manual monitoring of young infants suffering from diseases like reflux is significant, since infants can hardly articulate their feelings. In this work, we propose a video-based infant monitoring system for the analysis of infant expressions and states, approaching real-time performance. The expressions of interest consist of discomfort, unhappy, joy and neutral, whereas states include sleep, pacifier and open mouth. Benefiting from the expression analysis, the discomfort moments can also be used and correlated with a symptom-related disease, such as a reflux measurement for the diagnosis of gastroesophageal reflux. The system consists of three components: infant expressions and states detection, object tracking and detection compensation. The proposed system is based on combining expression detection using Fast R-CNN with a compensated detection using analyzing information from the previous frame and utilizing a Hidden Markov Model. The experimental results show a mean average precision of 81.9% and 84.8% for 4 infant expressions and 3 states evaluated with both clinical and daily datasets. Meanwhile, the average precision for discomfort detection achieves up to 90%.
ER  - 


TY  - CONF
TI  - APEX_SCOPE: A graphical user interface for visualization of multi-modal data in inter-disciplinary studies
T2  - 2017 39th Annual International Conference of the IEEE Engineering in Medicine and Biology Society (EMBC)
SP  - 2602
EP  - 2605
AU  - L. J. Kanbar
AU  - W. Shalish
AU  - D. Precup
AU  - K. Brown
AU  - G. M. Sant'Anna
AU  - R. E. Kearney
PY  - 2017
KW  - Measurement
KW  - Tools
KW  - Data acquisition
KW  - MATLAB
KW  - Data visualization
KW  - Pediatrics
DO  - 10.1109/EMBC.2017.8037390
JO  - 2017 39th Annual International Conference of the IEEE Engineering in Medicine and Biology Society (EMBC)
IS  - 
SN  - 1558-4615
VO  - 
VL  - 
JA  - 2017 39th Annual International Conference of the IEEE Engineering in Medicine and Biology Society (EMBC)
Y1  - 11-15 July 2017
AB  - In multi-disciplinary studies, different forms of data are often collected for analysis. For example, APEX, a study on the automated prediction of extubation readiness in extremely preterm infants, collects clinical parameters and cardiorespiratory signals. A variety of cardiorespiratory metrics are computed from these signals and used to assign a cardiorespiratory pattern at each time. In such a situation, exploratory analysis requires a visualization tool capable of displaying these different types of acquired and computed signals in an integrated environment. Thus, we developed APEX_SCOPE, a graphical tool for the visualization of multi-modal data comprising cardiorespiratory signals, automated cardiorespiratory metrics, automated respiratory patterns, manually classified respiratory patterns, and manual annotations by clinicians during data acquisition. This MATLAB-based application provides a means for collaborators to view combinations of signals to promote discussion, generate hypotheses and develop features.
ER  - 


TY  - CONF
TI  - Hidden Markov Models for Sepsis Detection in Preterm Infants
T2  - ICASSP 2020 - 2020 IEEE International Conference on Acoustics, Speech and Signal Processing (ICASSP)
SP  - 1130
EP  - 1134
AU  - A. Honoré
AU  - D. Liu
AU  - D. Forsberg
AU  - K. Coste
AU  - E. Herlenius
AU  - S. Chatterjee
AU  - M. Skoglund
PY  - 2020
KW  - Training
KW  - Pediatrics
KW  - Neural networks
KW  - Hidden Markov models
KW  - Topology
KW  - Gaussian mixture model
KW  - Logistics
KW  - Neonatal Sepsis
KW  - Hidden Markov Model
DO  - 10.1109/ICASSP40776.2020.9054635
JO  - ICASSP 2020 - 2020 IEEE International Conference on Acoustics, Speech and Signal Processing (ICASSP)
IS  - 
SN  - 2379-190X
VO  - 
VL  - 
JA  - ICASSP 2020 - 2020 IEEE International Conference on Acoustics, Speech and Signal Processing (ICASSP)
Y1  - 4-8 May 2020
AB  - We explore the use of traditional and contemporary hidden Markov models (HMMs) for sequential physiological data analysis and sepsis prediction in preterm infants. We investigate the use of classical Gaussian mixture model based HMM, and a recently proposed neural network based HMM. To improve the neural network based HMM, we propose a discriminative training approach. Experimental results show the potential of HMMs over logistic regression, support vector machine and extreme learning machine.
ER  - 


TY  - JOUR
TI  - An Energy Efficient ECG Ventricular Ectopic Beat Classifier Using Binarized CNN for Edge AI Devices
T2  - IEEE Transactions on Biomedical Circuits and Systems
SP  - 222
EP  - 232
AU  - D. L. T. Wong
AU  - Y. Li
AU  - D. John
AU  - W. K. Ho
AU  - C. -H. Heng
PY  - 2022
KW  - Electrocardiography
KW  - Convolution
KW  - Pregnancy
KW  - Heart rate variability
KW  - Field programmable gate arrays
KW  - Convolutional neural networks
KW  - Image edge detection
KW  - Artificial Intelligence-of-Things
KW  - co-design
KW  - convolutional neural network
KW  - ECG
KW  - field programmable gate array
KW  - fusion
KW  - inference
KW  - low-power design
KW  - wearable
KW  - state machine
DO  - 10.1109/TBCAS.2022.3152623
JO  - IEEE Transactions on Biomedical Circuits and Systems
IS  - 2
SN  - 1940-9990
VO  - 16
VL  - 16
JA  - IEEE Transactions on Biomedical Circuits and Systems
Y1  - April 2022
AB  - Wearable Artificial Intelligence-of-Things (AIoT) requires edge devices to be resource and energy-efficient. In this paper, we design and implement an efficient binary convolutional neural network (bCNN) algorithm utilizing function-merging and block-reuse techniques to classify between Ventricular and non-Ventricular Ectopic Beat images. We deploy our model into a low-resource low-power field programmable gate array (FPGA) fabric. Our model achieves a classification accuracy of 97.3&#x0025;, sensitivity of 91.3&#x0025;, specificity of 98.1&#x0025;, precision of 86.7&#x0025;, and F1-score of 88.9&#x0025;, along with dynamic power dissipation of only 10.5-&#x03BC;W.
ER  - 


TY  - JOUR
TI  - AMIGOS: A Dataset for Affect, Personality and Mood Research on Individuals and Groups
T2  - IEEE Transactions on Affective Computing
SP  - 479
EP  - 493
AU  - J. A. Miranda-Correa
AU  - M. K. Abadi
AU  - N. Sebe
AU  - I. Patras
PY  - 2021
KW  - Videos
KW  - Databases
KW  - Mood
KW  - Physiology
KW  - Electroencephalography
KW  - Brain modeling
KW  - Electrocardiography
KW  - Emotion recognition
KW  - Pattern recognition
KW  - Signal processing
KW  - Physiology
KW  - Emotion classification
KW  - EEG
KW  - physiological signals
KW  - signal processing
KW  - personality traits
KW  - mood
KW  - affect schedules
KW  - pattern classification
KW  - affective computing
DO  - 10.1109/TAFFC.2018.2884461
JO  - IEEE Transactions on Affective Computing
IS  - 2
SN  - 1949-3045
VO  - 12
VL  - 12
JA  - IEEE Transactions on Affective Computing
Y1  - 1 April-June 2021
AB  - We present AMIGOS- A dataset for Multimodal research of affect, personality traits and mood on Individuals and GrOupS. Different to other databases, we elicited affect using both short and long videos in two social contexts, one with individual viewers and one with groups of viewers. The database allows the multimodal study of the affective responses, by means of neuro-physiological signals of individuals in relation to their personality and mood, and with respect to the social context and videos' duration. The data is collected in two experimental settings. In the first one, 40 participants watched 16 short emotional videos. In the second one, the participants watched 4 long videos, some of them alone and the rest in groups. The participants' signals, namely, Electroencephalogram (EEG), Electrocardiogram (ECG) and Galvanic Skin Response (GSR), were recorded using wearable sensors. Participants' frontal HD video and both RGB and depth full body videos were also recorded. Participants emotions have been annotated with both self-assessment of affective levels (valence, arousal, control, familiarity, liking and basic emotions) felt during the videos as well as external-assessment of levels of valence and arousal. We present a detailed correlation analysis of the different dimensions as well as baseline methods and results for single-trial classification of valence and arousal, personality traits, mood and social context. The database is made publicly available.
ER  - 


TY  - CONF
TI  - Estimation of heart rate from photoplethysmography during physical exercise using Wiener filtering and the phase vocoder
T2  - 2015 37th Annual International Conference of the IEEE Engineering in Medicine and Biology Society (EMBC)
SP  - 1500
EP  - 1503
AU  - A. Temko
PY  - 2015
KW  - Heart rate
KW  - Yttrium
KW  - Wiener filters
KW  - Estimation
KW  - Accelerometers
KW  - Frequency estimation
DO  - 10.1109/EMBC.2015.7318655
JO  - 2015 37th Annual International Conference of the IEEE Engineering in Medicine and Biology Society (EMBC)
IS  - 
SN  - 1558-4615
VO  - 
VL  - 
JA  - 2015 37th Annual International Conference of the IEEE Engineering in Medicine and Biology Society (EMBC)
Y1  - 25-29 Aug. 2015
AB  - A system for estimation of the heart rate (HR) from the photoplethysmographic (PPG) signal during intensive physical exercises is presented. The Wiener filter is used to attenuate the noise introduced by the motion artifacts in the PPG signals. The frequency with the highest magnitude estimated using Fourier transformation is selected from the resultant de-noised signal. The phase vocoder technique is exploited to refine the frequency estimate, from which the HR in beats per minute (BPM) is finally calculated. On a publically available database of twenty three PPG recordings, the proposed technique obtains an error of 2.28 BPM. A relative error rate reduction of 18% is obtained when comparing with the state-of-the art PPG-based HR estimation methods. The proposed system is shown to be robust to strong motion artifact, produces high accuracy results and has very few free parameters, in contrast to other available approaches. The algorithm has low computational cost and can be used for fitness tracking and health monitoring in wearable devices.
ER  - 


TY  - CONF
TI  - Adaptive API for Real-Time Streaming Analytics as a Service
T2  - 2019 41st Annual International Conference of the IEEE Engineering in Medicine and Biology Society (EMBC)
SP  - 3472
EP  - 3477
AU  - C. Inibhunu
AU  - R. Jalali
AU  - I. Doyle
AU  - A. Gates
AU  - J. Madill
AU  - C. McGregor
PY  - 2019
KW  - Biomedical monitoring
KW  - Real-time systems
KW  - Monitoring
KW  - Hospitals
KW  - Cloud computing
KW  - Pediatrics
KW  - Computer architecture
DO  - 10.1109/EMBC.2019.8856602
JO  - 2019 41st Annual International Conference of the IEEE Engineering in Medicine and Biology Society (EMBC)
IS  - 
SN  - 1558-4615
VO  - 
VL  - 
JA  - 2019 41st Annual International Conference of the IEEE Engineering in Medicine and Biology Society (EMBC)
Y1  - 23-27 July 2019
AB  - A significant amount of physiological data is generated from bedside monitors and sensors in neonatal intensive units (NICU) every second, however facilitating the ingestion of such data into multiple analytical processes in a real time streaming architecture remains a central challenge for systems that seek effective scaling of real-time data streams. In this paper we demonstrate an adaptive streaming application program interface (API) that provides real time streams of data for consumption by multiple analytics services enabling real-time exploration and knowledge discovery from live data streams. We have designed, developed and evaluated an adaptive API with multiple ingestion of data streamed out of bedside monitors that is passed to a middleware for standardization and structuring and finally distributed as a service for multiple analytical services to consume and perform further processing. This approach allows, (a) multiple applications to process the same data streams using multiple algorithms, (b) easy scalability to manage diverse data streams, (c) processing of analytics for each patient monitored at the NICU, (d) ability to integrate analytics that seek to evaluate multiple patients at the same point in time, and (e) a robust automated process with no manual interruptions that effectively adapts to changing data volumes when bedside monitors increases or the amount of data emitted by a monitor changes. The proposed architecture has been instantiated within the Artemis Platform which provides a framework for real-time high speed physiological data collection from multiple and diverse bed side monitors and sensors in NICUs from multiple hospitals. Results indicate this is a robust approach that can scale effectively as data volumes increase or data sources change.
ER  - 


TY  - JOUR
TI  - Learning Domain Shift in Simulated and Clinical Data: Localizing the Origin of Ventricular Activation From 12-Lead Electrocardiograms
T2  - IEEE Transactions on Medical Imaging
SP  - 1172
EP  - 1184
AU  - M. Alawad
AU  - L. Wang
PY  - 2019
KW  - Data models
KW  - Electrocardiography
KW  - Adaptation models
KW  - Solid modeling
KW  - Torso
KW  - Real-time systems
KW  - Three-dimensional displays
KW  - Patient-specific model
KW  - 12-lead ECG
KW  - cardiac electrophysiology
KW  - domain adaptation
DO  - 10.1109/TMI.2018.2880092
JO  - IEEE Transactions on Medical Imaging
IS  - 5
SN  - 1558-254X
VO  - 38
VL  - 38
JA  - IEEE Transactions on Medical Imaging
Y1  - May 2019
AB  - Building a data-driven model to localize the origin of ventricular activation from 12-lead electrocardiograms (ECG) requires addressing the challenge of large anatomical and physiological variations across individuals. The alternative of a patient-specific model is, however, difficult to implement in clinical practice because the training data must be obtained through invasive procedures. In this paper, we present a novel approach that overcomes this problem of the scarcity of clinical data by transferring the knowledge from a large set of patient-specific simulation data while utilizing domain adaptation to address the discrepancy between the simulation and clinical data. The method that we have developed quantifies non-uniformly distributed simulation errors, which are then incorporated into the process of domain adaptation in the context of both classification and regression. This yields a quantitative model that, with the addition of 12-lead ECG data from each patient, provides progressively improved patient-specific localizations of the origin of ventricular activation. We evaluated the performance of the presented method in localizing 75 pacing sites on three in-vivo premature ventricular contraction (PVC) patients. We found that the presented model showed an improvement in localization accuracy relative to a model trained on clinical ECG data alone or a model trained on combined simulation and clinical data without considering domain shift. Furthermore, we demonstrated the ability of the presented model to improve the real-time prediction of the origin of ventricular activation with each added clinical ECG data, progressively guiding the clinician towards the target site.
ER  - 


TY  - JOUR
TI  - Automated Detection of Perturbed Cardiac Physiology During Oral Food Allergen Challenge in Children
T2  - IEEE Journal of Biomedical and Health Informatics
SP  - 1051
EP  - 1057
AU  - N. Twomey
AU  - A. Temko
AU  - J. O. Hourihane
AU  - W. P. Marnane
PY  - 2014
KW  - Electrocardiography
KW  - Heart rate variability
KW  - Feature extraction
KW  - Informatics
KW  - Detectors
KW  - Computational modeling
KW  - Automated diagnosis
KW  - decision support
KW  - machine learning
KW  - novelty detection
DO  - 10.1109/JBHI.2013.2290706
JO  - IEEE Journal of Biomedical and Health Informatics
IS  - 3
SN  - 2168-2208
VO  - 18
VL  - 18
JA  - IEEE Journal of Biomedical and Health Informatics
Y1  - May 2014
AB  - This paper investigates the fully automated computer-based detection of allergic reaction in oral food challenges using pediatric ECG signals. Nonallergic background is modeled using a mixture of Gaussians during oral food challenges, and the model likelihoods are used to determine whether a subject is allergic to a food type. The system performance is assessed on the dataset of 24 children (15 allergic and 9 nonallergic) totaling 34 h of data. The proposed detector correctly classified all nonallergic subjects (100 % specificity) and 12 allergic subjects (80 % sensitivity) and is capable of detecting allergy on average 17 min earlier than trained clinicians during oral food challenges, the gold standard of allergy diagnosis. Inclusion of the developed allergy classification platform during oral food challenges recorded would result in a 30% reduction of doses administered to allergic subjects. The results of study introduce the possibility to halt challenges earlier which can safely advance the state of clinical art of allergy diagnosis by reducing the overall exposure to the allergens.
ER  - 


TY  - CONF
TI  - Mathematical model of the human fetal and neonatal circulation with pulmonary atresia
T2  - 2018 IX International Seminar of Biomedical Engineering (SIB)
SP  - 1
EP  - 8
AU  - J. Sánchez-Posada
AU  - A. G. Torres
AU  - J. C. B. Triana
PY  - 2018
KW  - Pediatrics
KW  - Blood
KW  - Heart
KW  - Lung
KW  - Hemodynamics
KW  - Mathematical model
KW  - Circulatory system
KW  - mathematical model
KW  - electrical circuit analog
KW  - fetal circulation
KW  - congenital heart disease
KW  - pulmonary atresia
KW  - ductus arteriosus
DO  - 10.1109/SIB.2018.8467750
JO  - 2018 IX International Seminar of Biomedical Engineering (SIB)
IS  - 
SN  - 
VO  - 
VL  - 
JA  - 2018 IX International Seminar of Biomedical Engineering (SIB)
Y1  - 16-18 May 2018
AB  - Important changes in the circulatory system happen at the time of birth when the gas-exchange function is transferred from the placenta to the lungs. At this time, modifications of the system come about for the adaptation and survival of newborns. However, patients with cyanotic congenital heart diseases (CHDs), such as pulmonary atresia (PA) are at risk, as they may fail to make an adequate transition to postnatal life. Objective: We propose a mathematical model, simplifying the human-fetal and -neonatal circulatory system of healthy and PA infants, in order to solve the hemodynamic steady conditions of each circulation and evaluate the hemodynamic effects of the adaptations required at the moment of transition between them. Methods: Fetal and neonatal circulations of both healthy and PA infants were simplified and modeled as electrical circuit analogs. In the pursuance of solving the hemodynamic steady conditions of each circulation, the main assumption between models was the maintenance of oxygen supply and blood flow rate to vital regions. Additionally, in the interest of modeling the transition between healthy fetal and PA fetal circulations, blood flow rate through the pulmonary valve was decreased, simulating the in-womb progressive development of an obstruction at this level. Results: The resulting hemodynamic steady conditions were validated with the variables of healthy newborns found in the literature. The models estimated pressures, blood flow rates and resistance values for all the modeled structures in all four conditions, which are parameters that cannot be assessed from clinical measurements. Results confirmed the fetal right-heart and newborn left-heart dominance in the healthy models and the importance of the patency of the DA and FO in PA infants. They furthermore allowed to simulate the distinctive parameter variation related to the physiological events that happen during the fetal development of PA. Conclusion: This study is the first step in the understanding of distinctive hemodynamics of the healthy and pathological fetal and neonatal circulations. Moreover, the proposed models provide a basis for a more in-depth study of the natural transitions between circulations and for the assessment of CHD, thereby broadening our understanding of the distinctive hemodynamic phenomena that govern them.
ER  - 


TY  - CONF
TI  - Analyses of changes in electrocardiogram signals during Hookah Smoking
T2  - 2017 Medical Technologies National Congress (TIPTEKNO)
SP  - 1
EP  - 4
AU  - U. F. Ibrahim
AU  - A. Olamat
AU  - A. Akan
PY  - 2017
KW  - Electrocardiography
KW  - Cancer
KW  - Heart rate
KW  - Lung
KW  - MATLAB
KW  - Electrocardiogram
KW  - Hookah
KW  - Smoking
KW  - Cardiovascular
KW  - Noninvasive
DO  - 10.1109/TIPTEKNO.2017.8238049
JO  - 2017 Medical Technologies National Congress (TIPTEKNO)
IS  - 
SN  - 
VO  - 
VL  - 
JA  - 2017 Medical Technologies National Congress (TIPTEKNO)
Y1  - 12-14 Oct. 2017
AB  - Hookah Smoking results to escalation in premature beats of the ventricles, which tend to be a leading risk factor that results to sudden cardiac death (SCA). Hookah smokers tend to be at high risk for cardiovascular diseases due to tobacco consumption from a hookah device. The primary objective of this research is to analyze immediate consequences of hookah smoking on ECG. A secondary aim is to compare changes that occur in ECG before and after hookah smoking. ECG changes powerfully predict future cardiovascular disorders (CVD) events. Twenty Male volunteers who are sound in health and are in the age bracket of 18-30 years were recruited for the study. The ECG of the subjects was recorded using a 3-lead electrocardiogram. From the lead to, PR interval, QRS (amplitude) and RR interval were recorded and heart rate was also determined, (P, Q, R and S are ECG signal's parts). Various changes observed in this study were results of persistent and terrible consequences of hookah smoking that may result into chronic CVD. These abnormalities could be identified with the help of a simple noninvasive tool by determining the wave amplitude and duration of ECG parameters.
ER  - 


TY  - CONF
TI  - Visualization of physiologic signals based on Hjorth parameters and Gramian Angular Fields
T2  - 2018 IEEE 16th World Symposium on Applied Machine Intelligence and Informatics (SAMI)
SP  - 000091
EP  - 000096
AU  - R. Damaševičius
AU  - R. Maskeliūnas
AU  - M. Woźniak
AU  - D. Połap
PY  - 2018
KW  - Data visualization
KW  - Time series analysis
KW  - Complexity theory
KW  - Physiology
KW  - Image color analysis
KW  - Electroencephalography
KW  - Electrocardiography
KW  - time series visualization
KW  - pattern recognition
KW  - image processing
KW  - visual analytics
DO  - 10.1109/SAMI.2018.8323992
JO  - 2018 IEEE 16th World Symposium on Applied Machine Intelligence and Informatics (SAMI)
IS  - 
SN  - 
VO  - 
VL  - 
JA  - 2018 IEEE 16th World Symposium on Applied Machine Intelligence and Informatics (SAMI)
Y1  - 7-10 Feb. 2018
AB  - Visual analysis is an important part of interactive data exploration. Visualization is especially important for analysis of physiological signals derived from sensors placed on the human body or implanted. Biomedical signals can provide valuable information about the state of a subject, but usually they are difficult to interpret due to large amount, high complexity and high-dimensionality. Here we present a novel method for two-dimensional visualization of physiological time series based on Gramian Angular Field (GAF) representations of Hjorth parameters of time series. Illustrative examples for electrocardiography (ECG) signals are presented. The practical use of the visualization method is demonstrated on the arrhythmia case classification task. We report 86% accuracy of classification (using KNN) of Premature Ventricular Contraction (PVC) beats vs. normal beats using the statistical features extracted from images generated using the proposed method.
ER  - 


TY  - JOUR
TI  - A Novel Whole Spectrum-Based Non-Invasive Screening Device for Neonatal Hyperbilirubinemia
T2  - IEEE Journal of Biomedical and Health Informatics
SP  - 2347
EP  - 2353
AU  - A. Halder
AU  - M. Banerjee
AU  - S. Singh
AU  - A. Adhikari
AU  - P. K. Sarkar
AU  - A. M. Bhattacharya
AU  - P. Chakrabarti
AU  - D. Bhattacharyya
AU  - A. K. Mallick
AU  - S. K. Pal
PY  - 2019
KW  - Pediatrics
KW  - Nails
KW  - Probes
KW  - Blood
KW  - Biomedical measurement
KW  - Software
KW  - Neonatal jaundice
KW  - diffuse reflection
KW  - non-invasive optical method
KW  - whole spectrum-based diagnosis
KW  - LabVIEW
DO  - 10.1109/JBHI.2019.2892946
JO  - IEEE Journal of Biomedical and Health Informatics
IS  - 6
SN  - 2168-2208
VO  - 23
VL  - 23
JA  - IEEE Journal of Biomedical and Health Informatics
Y1  - Nov. 2019
AB  - Objective: Careful screening of bilirubin level in newborns is mandatory as per American Academy of Pediatrics (2004), to reduce incidents of kernicterus and acute bilirubin encephalopathy. Although, invasive capillary collection of blood and subsequent biochemical test is considered a gold standard for jaundice detection in neonates, transcutaneous bilirubin measurement using various non-invasive instruments is also used sporadically across the globe. The major aim of this study was to develop a non-invasive spectrometry-based technique for measurement of neonatal bilirubin level as an alternative of total serum bilirubin (TSB) test without limitations of other available bilirubinometers. Methods: The instrument comprises of a light source and a spectroscopic detector. A light beam from source incident on the neonatal nail plate through optical fibers. The retro reflected light is acquired using the detector. An indigenously developed software is used to acquire and analyze the optical signal and to calculate the bilirubin value. The instrument was calibrated and validated in reference to TSB on 1033 subjects. Major results: The result (<i>r</i> &#x003D; 0.95 and <i>P</i> &lt; 0.001) indicates a strong correlation between the bilirubin value obtained from our method and TSB. Time variant analysis of the subjects undergoing phototherapy provided a good correlation (<i>r</i> &#x003D; 0.98). The repeatability test result shows the mean coefficient of variation is less than 5.0&#x0025;. Conclusions: The indigenously developed non-invasive technique successfully detects the bilirubin level in newborns under various physiological conditions with high accuracy and precision.
ER  - 


TY  - CONF
TI  - Neo-SENSE: a non-invasive smart sensing mattress for cardiac monitoring of babies
T2  - 2019 IEEE Sensors Applications Symposium (SAS)
SP  - 1
EP  - 5
AU  - R. Aviles-Espinosa
AU  - E. Rendon-Morales
AU  - Z. Luo
AU  - H. Dore
AU  - O. Anton
AU  - H. Rabe
AU  - R. J. Prance
PY  - 2019
KW  - Pediatrics
KW  - Electrocardiography
KW  - Heart rate
KW  - Monitoring
KW  - Intelligent sensors
KW  - Electrodes
KW  - Biosensors
KW  - medical sensors
KW  - pediatric cardiology
KW  - Electric Potential Sensors
KW  - electrophysiology and electrocardiogram
DO  - 10.1109/SAS.2019.8705971
JO  - 2019 IEEE Sensors Applications Symposium (SAS)
IS  - 
SN  - 
VO  - 
VL  - 
JA  - 2019 IEEE Sensors Applications Symposium (SAS)
Y1  - 11-13 March 2019
AB  - Within the first minute of life a newborn must take its first breath to make the transition from life inside the womb to the outside world. If a baby does not start breathing, its heart rate will drop and the circulation of blood carrying oxygen to the organs will be seriously affected. The damage done to a newborn who is deprived of oxygen happens so quickly that rapid response is imperative. During birth, the attending neonatal staff manually listen to the babýs heart and count the heart rate; however, this has proven inaccurate and inefficient. Nowadays, there is not a reliable method to monitor newborn heart rate promptly throughout birth. In this paper, we report the design and development of a novel smart mattress device to measure the babies' electrocardiogram and respiration non-invasively. The device is based on electrometer-based amplifier sensors combined with novel screen-printing techniques. Proof of concept tests are carried out to demonstrate the suitability of the smart-mattress for new born ECG monitoring. We perform tests with a young infant and demonstrate the potential of this sensing technology to provide a quick and reliable application as ECG readings were displayed within a time <; 30 seconds. This will aid the neonatal staff to assess the success of the resuscitation technology aiming to lower the incidence of long-term consequences of poor adaptation to life outside the womb.
ER  - 


TY  - CONF
TI  - Detection of Premature Ventricular Contraction for real-time applications
T2  - 2013 10th International Conference on Electrical Engineering/Electronics, Computer, Telecommunications and Information Technology
SP  - 1
EP  - 5
AU  - S. Ittatirut
AU  - A. Lek-uthai
AU  - A. Teeramongkonrasmee
PY  - 2013
KW  - Electrocardiography
KW  - Feature extraction
KW  - Classification algorithms
KW  - Heart rate variability
KW  - Real-time systems
KW  - Sensitivity
KW  - Heart beat
KW  - RR-interval
KW  - QRS-width
KW  - QRS-pattern
KW  - Real-time Detection
KW  - Premature ventricular contraction (PVC)
DO  - 10.1109/ECTICon.2013.6559531
JO  - 2013 10th International Conference on Electrical Engineering/Electronics, Computer, Telecommunications and Information Technology
IS  - 
SN  - 
VO  - 
VL  - 
JA  - 2013 10th International Conference on Electrical Engineering/Electronics, Computer, Telecommunications and Information Technology
Y1  - 15-17 May 2013
AB  - This paper proposes a real-time algorithm of Premature Ventricular Contraction (PVC) detection based on a low computational method. This algorithm considers three time-domain features which are RR-interval, QRS-width and QRS-pattern. Simple decision rules are used in the classifier process which is suitable for embedded applications. The algorithm was tested with 26 ECG records from MIT-BIH Arrhythmia Database (MIT-DB). After evaluation, the performance of the proposed method has 91.05% of sensitivity and 99.55% of specificity.
ER  - 


TY  - JOUR
TI  - IR-UWB Radar Demonstrator for Ultra-Fine Movement Detection and Vital-Sign Monitoring
T2  - IEEE Transactions on Microwave Theory and Techniques
SP  - 2076
EP  - 2085
AU  - B. Schleicher
AU  - I. Nasr
AU  - A. Trasser
AU  - H. Schumacher
PY  - 2013
KW  - Correlation
KW  - Receivers
KW  - Integrated circuits
KW  - FCC
KW  - Antenna measurements
KW  - Hardware
KW  - Antennas
KW  - Medical applications
KW  - medical imaging
KW  - ultra-wideband (UWB) circuit techniques
KW  - UWB communications
KW  - UWB signals generation and transmission
DO  - 10.1109/TMTT.2013.2252185
JO  - IEEE Transactions on Microwave Theory and Techniques
IS  - 5
SN  - 1557-9670
VO  - 61
VL  - 61
JA  - IEEE Transactions on Microwave Theory and Techniques
Y1  - May 2013
AB  - In this paper an impulse-radio ultra-wideband (IR-UWB) hardware demonstrator is presented, which can be used as a radar sensor for highly precise object tracking and breath-rate sensing. The hardware consists of an impulse generator integrated circuit (IC) in the transmitter and a correlator IC with an integrating baseband circuit as correlation receiver. The radiated impulse is close to a fifth Gaussian derivative impulse with  $\sigma=51\ {\hbox {ps}}$, efficiently using the Federal Communications Commission indoor mask. A detailed evaluation of the hardware is given. For the tracking, an impulse train is radiated by the transmitter, and the reflections of objects in front of the sensor are collected by the receiver. With the reflected signals, a continuous hardware correlation is computed by a sweeping impulse correlation. The correlation is applied to avoid sampling of the RF impulse with picosecond precision. To localize objects precisely in front of the sensor, three impulse tracking methods are compared: Tracking of the maximum impulse peak, tracking of the impulse slope, and a slope-to-slope tracking of the object's reflection and the signal of the static direct coupling between transmit and receive antenna; the slope-to-slope tracking showing the best performance. The precision of the sensor is shown by a measurement with a metal plate of 1-mm sinusoidal deviation, which is clearly resolved. Further measurements verify the use of the demonstrated principle as a breathing sensor. The breathing signals of male humans and a seven-week-old infant are presented, qualifying the IR-UWB radar principle as a useful tool for breath-rate determination.
ER  - 


TY  - CONF
TI  - Classification of ECG signals based on 1D convolution neural network
T2  - 2017 IEEE 19th International Conference on e-Health Networking, Applications and Services (Healthcom)
SP  - 1
EP  - 6
AU  - D. Li
AU  - J. Zhang
AU  - Q. Zhang
AU  - X. Wei
PY  - 2017
KW  - Electrocardiography
KW  - Convolution
KW  - Feature extraction
KW  - Wavelet transforms
KW  - Neural networks
KW  - Data models
KW  - Kernel
KW  - Cardiovascular disease
KW  - Convolution neural network
KW  - ECG signal classification
KW  - Wavelet transform
DO  - 10.1109/HealthCom.2017.8210784
JO  - 2017 IEEE 19th International Conference on e-Health Networking, Applications and Services (Healthcom)
IS  - 
SN  - 
VO  - 
VL  - 
JA  - 2017 IEEE 19th International Conference on e-Health Networking, Applications and Services (Healthcom)
Y1  - 12-15 Oct. 2017
AB  - Recently, with the obvious increasing number of cardiovascular disease, the automatic classification research of Electrocardiogram signals (ECG) has been playing a significantly important part in the clinical diagnosis of cardiovascular disease. In this paper, a 1D convolution neural network (CNN) based method is proposed to classify ECG signals. The proposed CNN model consists of five layers in addition to the input layer and the output layer, i.e., two convolution layers, two down sampling layers and one full connection layer, extracting the effective features from the original data and classifying the features automatically. This model realizes the classification of 5 typical kinds of arrhythmia signals, i.e., normal, left bundle branch block, right bundle branch block, atrial premature contraction and ventricular premature contraction. The experimental results on the public MIT-BIH arrhythmia database show that the proposed method achieves a promising classification accuracy of 97.5%, significantly outperforming several typical ECG classification methods.
ER  - 


TY  - CONF
TI  - Remote detection of photoplethysmographic signal and SVM based classification
T2  - 2016 IEEE International Conference on Advances in Electronics, Communication and Computer Technology (ICAECCT)
SP  - 128
EP  - 132
AU  - S. D. Kalkhaire
AU  - V. G. Puranik
PY  - 2016
KW  - Blood
KW  - Heart rate variability
KW  - Photoplethysmography
KW  - Digital cameras
KW  - Photoplethysmography (PPG)
KW  - blood volume pulse (BVP)
KW  - heart rate variability (HRV)
KW  - face detection
KW  - region of interest
DO  - 10.1109/ICAECCT.2016.7942568
JO  - 2016 IEEE International Conference on Advances in Electronics, Communication and Computer Technology (ICAECCT)
IS  - 
SN  - 
VO  - 
VL  - 
JA  - 2016 IEEE International Conference on Advances in Electronics, Communication and Computer Technology (ICAECCT)
Y1  - 2-3 Dec. 2016
AB  - Remote photoplethysmography is most recent method for measuring the heart rate according to skin color variations. The heart is essential part of human body and all the heart related issues causes because of anxiety. Firstly we have to consider ROI for experiment and hence Viola Jones algorithm is used for the face detection. We have presented a new automated method for detection of the systolic and diastolic peaks of a PPG waveform captured remotely using a digital camera. The top to-crest time amongst systolic and diastolic point is in a roundabout way identified with the heart rate. After extraction of BVP pulse, we are extending our work toward classification of these pulses in to six different types as Normal Sinus Rhythm (NSR), Premature Ventricular Contraction (PVC), Atrial Premature Contraction (APC), Ventricular Tachycardia (VT), Ventricular Fibrillation (VF) and Supraventricular Tachycardia (SVT). For classification we will use Support Vector Machine Classifier (SVM).
ER  - 


TY  - CONF
TI  - An Adaptive Bandpass Filter Based on Temporal Spectrogram Analysis for Photoplethysmography Imaging
T2  - 2018 IEEE 20th International Workshop on Multimedia Signal Processing (MMSP)
SP  - 1
EP  - 6
AU  - T. Blöcher
AU  - K. Zhou
AU  - S. Krause
AU  - W. Stork
PY  - 2018
KW  - Heart rate
KW  - Band-pass filters
KW  - Estimation
KW  - Spectrogram
KW  - Frequency estimation
KW  - Microsoft Windows
KW  - Optical filters
KW  - Photoplethysmography Imaging
KW  - remote heart rate estimation
KW  - user reaction
KW  - signal processing
KW  - time frequency analysis
KW  - adaptive bandpass filtering
KW  - peak detection
DO  - 10.1109/MMSP.2018.8547129
JO  - 2018 IEEE 20th International Workshop on Multimedia Signal Processing (MMSP)
IS  - 
SN  - 2473-3628
VO  - 
VL  - 
JA  - 2018 IEEE 20th International Workshop on Multimedia Signal Processing (MMSP)
Y1  - 29-31 Aug. 2018
AB  - Photoplethysmography Imaging (PPGI) in the sense of remote vital sign measurement via camera has attracted high interest in recent years. The non-contact measurement principle allows the use in many health monitoring applications, like monitoring of newborns. Beyond that, there are interesting areas of application in the multimedia sector, such as measuring the reaction to multimedia content or heart rate based liveness detection for multimedia security. The derived signal of a PPGI algorithm is often referred as blood volume pulse signal (BVP). The signal corresponds to the optical signal of blood volume changes in the upper skin layers. Most current approaches use peak detection in frequency spectrum to estimate heart rate from BVP signals. However, we focus on heart rate computation based on beat-to-beat peak detection in time domain. In this paper, we present a method for adaptive bandpass filtering for PPGI based on temporal spectrogram analysis of the BVP signal with a sliding time window. The main goal of this new method is to further improve accuracy of beat-to-beat peak detection in time domain. The approach exploits the analysis of main frequency components of the BVP signal over time, to build a bandpass filter with adaptive cutoff frequencies in order to filter noise and interference. So far, state-of-the-art approaches have usually used fixed cut-off frequencies in the physiologically possible range of heart rate. The novelty of the proposed method lies in its simple but effective solution to reduce the influence of noise and interference in the PPGI signal to improve peak detection for heart rate estimation. We show the improvements applying the adaptive bandpass filter technique to four basic algorithmic approaches of PPGI, namely ICA, Chrominance, POS and 2SR and comparing against current state-of-the-art peak detection approaches. For the evaluation we used a database with videos of 26 subjects in 4 different scenarios, each lasting two minutes.
ER  - 


TY  - CONF
TI  - Noninvasive localization of premature ventricular activity using different equivalent point sources
T2  - 2016 Computing in Cardiology Conference (CinC)
SP  - 313
EP  - 316
AU  - J. Svehlikova
AU  - M. Tysler
PY  - 2016
KW  - Generators
KW  - Heart rate variability
KW  - Databases
KW  - Electric potential
KW  - Measurement uncertainty
KW  - Imaging
DO  - 
JO  - 2016 Computing in Cardiology Conference (CinC)
IS  - 
SN  - 2325-887X
VO  - 
VL  - 
JA  - 2016 Computing in Cardiology Conference (CinC)
Y1  - 11-14 Sept. 2016
AB  - Comparison of the localization error of inverse estimation of the origin of premature ventricular contraction using three different formulations of transfer matrix between the equivalent source and the surface potentials was performed in this study. Body surface potential maps measured in 63 precordial leads during nine spontaneous PVCs in one patient provided by Karlsruhe Institute of Technology in EDGAR database were used as input data. The localization error was evaluated with respect to two reference points PVC1 and PVC2 assigned during the ablation procedure. The transfer matrices for epicardial potentials, transmembrane voltages and dipoles situated on the joined endo-and-epicardial surface were used for inverse computation searching the best single point generator representing the input data For all nine considered PVCs the locations of the inverse results were very stable - for particular transfer matrix they resulted in the same point or in adjoining points for all cases. Mean localization error with respect to PVC1 or PVC2 was from 21.3 to 26.2 mm and from 15.0 to 26.4 mm respectively. The results obtained by inverse solution supposing single point source were similar regardless of the source formulation.
ER  - 


TY  - CONF
TI  - A Comparison between ECG Beat Classifiers Using Multiclass SVM and SIMCA with Time Domain PCA Feature Reduction
T2  - 2017 UKSim-AMSS 19th International Conference on Computer Modelling & Simulation (UKSim)
SP  - 126
EP  - 131
AU  - N. Jannah
AU  - S. Hadjiloucas
PY  - 2017
KW  - Electrocardiography
KW  - Support vector machines
KW  - Principal component analysis
KW  - Feature extraction
KW  - Databases
KW  - Classification algorithms
KW  - Training
KW  - Electrocardiogram; Principal Component Analysis; Soft independent modeling of class analogy; Multi-class Support Vector Machine
DO  - 10.1109/UKSim.2017.16
JO  - 2017 UKSim-AMSS 19th International Conference on Computer Modelling & Simulation (UKSim)
IS  - 
SN  - 2473-3520
VO  - 
VL  - 
JA  - 2017 UKSim-AMSS 19th International Conference on Computer Modelling & Simulation (UKSim)
Y1  - 5-7 April 2017
AB  - Detection and treatment of arrhythmias has become one of the main goals in cardiac care diagnosis provided by general practitioners. Electrocardiogram (ECG) analysis is one of the most commonly used tools to test and diagnose heart problems. Classification of ECG heartbeats enables the identification of specific arrhythmia or other heart conditions. This paper presents and contrasts the results from two effective ECG arrhythmia classification schemes. The first scheme consists of a principal component analysis (PCA) step for feature reduction at the input vector to the classifier, combined with soft independent modelling of class analogy (SIMCA). The second method uses a multi-class support vector machine (MSVM) classifier to differentiate between four different types of arrhythmia from ECG beats. The four types of beats include Normal (N), Premature Ventricular Contraction (PVC), and Atrial premature contraction (APC) and Right Bundle Branch Block Beat (RBBB). The time domain features were obtained from the St Petersburg INCART 12-lead Arrhythmia Database (incartdb). Between 10 and 30 Principal Components (PCs) were selected for reconstructing individual ECG beats and create the input vector to the classifier. The average classification accuracy of the proposed scheme is 76.83% and 98.33% using MSVM and SIMCA classifier respectively. The SIMCA classification algorithm provided better performance than the MSVM classifiers.
ER  - 


TY  - CONF
TI  - Unsupervised Classification of Atrial Fibrillation Triggers Using Heart Rate Variability Features Extracted from Implantable Cardiac Monitor Data
T2  - 2020 42nd Annual International Conference of the IEEE Engineering in Medicine & Biology Society (EMBC)
SP  - 426
EP  - 429
AU  - J. Saiz-Vivo
AU  - V. D. A. Corino
AU  - M. de Melis
AU  - L. T. Mainardi
PY  - 2020
KW  - Feature extraction
KW  - Heart rate variability
KW  - Principal component analysis
KW  - Picture archiving and communication systems
KW  - Standards
KW  - Loading
KW  - Monitoring
DO  - 10.1109/EMBC44109.2020.9175369
JO  - 2020 42nd Annual International Conference of the IEEE Engineering in Medicine & Biology Society (EMBC)
IS  - 
SN  - 2694-0604
VO  - 
VL  - 
JA  - 2020 42nd Annual International Conference of the IEEE Engineering in Medicine & Biology Society (EMBC)
Y1  - 20-24 July 2020
AB  - Catheter ablation is a common treatment of atrial fibrillation (AF), but its success rate is around 60%. It is believed that the success rate can be improved if the procedure were to be guided by the specific AF triggers found in the "Flashback", i.e. the trend of around 500 ventricular beats preceding the AF onset stored in an implantable cardiac monitor (ICM). The need to automatically classify these different triggers: atrial tachycardia (AT), atrial flutter, premature atrial contractions (PAC) or Spontaneous AF has motivated the design in this paper of an unsupervised classification method evaluating statistical and geometrical Heart Rate Variability (HRV) features extracted from the Flashback. From a cohort of 132 patients (57± 12 years, male 67%), 528 Flashbacks were extracted and classified into 5 different clusters after the Principal Component Analysis (PCA) was computed on the HRV features. 2 principal components explained more than 95% of the variance and were a combination of the mean R-R interval, Square root of the mean squared differences of successive R-R intervals (RMSSD), Standard deviation of the R-R intervals (SDNN) and Poincare descriptors, SD1 and SD2. RMSSD and SD1 were significantly different among all clusters (p-value <; 0.05, with Holm's correction) showing that distinct patterns can be found using this method.Clinical Relevance-Preliminary step towards ablation strategy guidance using the AF trigger patterns to improve catheter ablation success rates.
ER  - 


TY  - CONF
TI  - Comparison of Dipole-Based and Potential-Based Inverse ECG Solutions for the Localization of Ventricular Pacing Sites
T2  - 2021 13th International Conference on Measurement
SP  - 106
EP  - 109
AU  - Y. S. Dogrusoz
AU  - J. Zelinka
AU  - J. Svehlikova
PY  - 2021
KW  - Location awareness
KW  - Heart
KW  - Electric potential
KW  - Inverse problems
KW  - Estimation
KW  - Electrocardiography
KW  - Generators
KW  - Electrocardiographic Imaging
KW  - Statistical Estimation
KW  - Premature Ventricular Contraction
KW  - Body Surface Potential Mapping
DO  - 10.23919/Measurement52780.2021.9446838
JO  - 2021 13th International Conference on Measurement
IS  - 
SN  - 
VO  - 
VL  - 
JA  - 2021 13th International Conference on Measurement
Y1  - 17-19 May 2021
AB  - Two different inverse methods were applied to the two sets of well-defined data from tank experiments to assess the pacing electrode's position by the inverse solution. The use of a simple dipole as the equivalent heart generator provides only the assessment of the pacing site from the very early time interval of activation. The potential-based inverse solution aims to reconstruct the electrograms using the Bayesian estimation so that it needs prior knowledge about the properties of the cardiac sources. The accuracy of the pacing site localization was 8.6 and 18.4 mm for the dipole-based method and varied from 8.6 to 19.4 and from 8.6 to 32.5 mm for the potential-based method depending on the noise model and pacing site estimation method. The advantages of both inverse methods can be combined in the future to improve the inverse localization approaches.
ER  - 


TY  - CONF
TI  - Motion-based segmentation of chest and abdomen region of neonates from videos
T2  - 2015 Eighth International Conference on Advances in Pattern Recognition (ICAPR)
SP  - 1
EP  - 5
AU  - A. Venkitaraman
AU  - V. V. Makkapati
PY  - 2015
KW  - Pediatrics
KW  - Vectors
KW  - Videos
KW  - Standards
KW  - History
KW  - Measurement
KW  - Monitoring
KW  - Video segmentation
KW  - neonate monitoring
KW  - optical flow
KW  - vector motion history image
KW  - respiration rate
DO  - 10.1109/ICAPR.2015.7050663
JO  - 2015 Eighth International Conference on Advances in Pattern Recognition (ICAPR)
IS  - 
SN  - 
VO  - 
VL  - 
JA  - 2015 Eighth International Conference on Advances in Pattern Recognition (ICAPR)
Y1  - 4-7 Jan. 2015
AB  - Respiration rate (RR) is one of the important vital signs used for clinical monitoring of neonates in intensive care units. Due to the fragile skin of the neonates, it is preferable to have monitoring systems with minimal contact with the neonate. Recently, several methods have been proposed for contact-free monitoring of vital signs using a video camera. Detection of the chest-and-abdomen region of the neonate is crucial to determining the respiration rate accurately. We propose a technique for automatic selection of the region of interest (ROI) in neonates using motion. Our approach is based on the observation that points on the chest-and-abdomen region, and hence, the corresponding optic flow vectors, exhibit coherency in the motion caused by breathing. The motion induced due to the movement of the neonate (e.g., hands and legs) is not coherent and hence does not exhibit the characteristics of respiratory motion. We evaluate the proposed technique using several videos of neonates and demonstrate that it picks up the ROI accurately in spite of the movement of the neonate. We compare its performance with that of the standard motion history image (MHI) framework, using different metrics. Results indicate that our method can be profitably employed in RR studies.
ER  - 


TY  - CONF
TI  - Monitoring a skipped heartbeat: a real-time premature ventricular contraction (PVC) monitor
T2  - 2016 IEEE Virtual Conference on Applications of Commercial Sensors (VCACS)
SP  - 1
EP  - 7
AU  - L. Gonzalez
AU  - K. Walker
AU  - S. Challa
AU  - B. Bent
PY  - 2016
KW  - Electrocardiography
KW  - Monitoring
KW  - Biomedical monitoring
KW  - Heart
KW  - Electrodes
KW  - Androids
KW  - Humanoid robots
KW  - Premature Ventricular Contraction (PVC)
KW  - electrocardiograph (ECG)
KW  - wearables
KW  - Bluetooth Low Energy (BLE)
KW  - signal processing
KW  - Hjorth parameters
KW  - classifier
KW  - QRS complex
DO  - 10.1109/VCACS.2016.7888785
JO  - 2016 IEEE Virtual Conference on Applications of Commercial Sensors (VCACS)
IS  - 
SN  - 
VO  - 
VL  - 
JA  - 2016 IEEE Virtual Conference on Applications of Commercial Sensors (VCACS)
Y1  - 15 June-15 Jan. 2017
AB  - A Premature Ventricular Contraction (PVC) is an irregular heartbeat caused by the spontaneous firing of the Purkinje fibers when the Sinoatrial node fails to establish the normal pacing of the heart. PVCs can impair cardiac function and lead to greater risk of cardiovascular disease. PVCs are usually monitored with a Holter monitor or event monitor, which are bulky and can be uncomfortable for the user. This paper outlines the design, development, and testing of a wearable chest band that captures the wearer's ECG signal and wirelessly transmits the information via Bluetooth Low Energy to an Android device. The Android app then differentiates normal rhythm from PVC and alerts the user once a PVC event has been detected. The device is capable of being worn under clothes for inconspicuous, continuous monitoring of PVCs or being used to monitor PVC events whenever symptoms may arise.
ER  - 


TY  - CONF
TI  - Automated analysis of respiratory behavior for the prediction of apnea in infants following general anesthesia
T2  - 2014 36th Annual International Conference of the IEEE Engineering in Medicine and Biology Society
SP  - 262
EP  - 265
AU  - C. A. Robles-Rubio
AU  - K. A. Brown
AU  - G. Bertolizio
AU  - R. E. Kearney
PY  - 2014
KW  - Pediatrics
KW  - Anesthesia
KW  - Monitoring
KW  - Surgery
KW  - Sleep apnea
KW  - Robustness
KW  - Testing
DO  - 10.1109/EMBC.2014.6943579
JO  - 2014 36th Annual International Conference of the IEEE Engineering in Medicine and Biology Society
IS  - 
SN  - 1558-4615
VO  - 
VL  - 
JA  - 2014 36th Annual International Conference of the IEEE Engineering in Medicine and Biology Society
Y1  - 26-30 Aug. 2014
AB  - Infants recovering from general anesthesia are at risk of postoperative apnea (POA), a potentially life threatening event. There is no accurate way to identify which infants will experience POA, and thus all infants with postmenstrual age <; 60 weeks are monitored for apnea in hospital postoperatively. Using a comprehensive, automated analysis of the postoperative breathing patterns, we identified the occurrence of respiratory pauses in 24 infants at age risk for POA. We determined the POA category for each infant by using K-medoids to cluster the duration of the longest respiratory pause. Two clusters were identified, corresponding to APNEA and NO-APNEA, with a threshold of 14.6 s, a value consistent with the clinically accepted threshold of 15 s. K-medoids derived POA labels were used to evaluate the predictive ability of demographic and anesthetic management variables. Weight and the intraoperative doses of atropine, propofol, and opioids discriminated between the APNEA and NO-APNEA groups. A linear Gaussian discriminant analysis classifier provided a very good classification with a probability of detection PD = 0.73 and a probability of false alarm PFA = 0.22. This approach provides a promising tool for the systematic, objective study of infants at risk of POA.
ER  - 


TY  - CONF
TI  - Detection of Premature Heartbeats
T2  - 2022 45th Jubilee International Convention on Information, Communication and Electronic Technology (MIPRO)
SP  - 350
EP  - 355
AU  - M. Gusev
PY  - 2022
KW  - Performance evaluation
KW  - Sensitivity
KW  - Medical devices
KW  - Heart beat
KW  - Benchmark testing
KW  - Harmonic analysis
KW  - Picture archiving and communication systems
KW  - ECG
KW  - arrhythmia
KW  - premature ventricular contraction
KW  - premature atrial contraction
KW  - biomedical engineering
DO  - 10.23919/MIPRO55190.2022.9803747
JO  - 2022 45th Jubilee International Convention on Information, Communication and Electronic Technology (MIPRO)
IS  - 
SN  - 2623-8764
VO  - 
VL  - 
JA  - 2022 45th Jubilee International Convention on Information, Communication and Electronic Technology (MIPRO)
Y1  - 23-27 May 2022
AB  - Premature heartbeats are those that appear earlier than the regular ones due to contractions not originating from the Sinus Atrial Node, out of the normal heart rhythm. Although one might think this is a trivial task to detect, the distribution of premature heartbeats in the benchmark electrocardiograms shows it is not the case. We aim at finding the optimal method to detect premature heartbeats, threshold value and context level for temporal based approach. Methodology: Several methods are specified to calculate the relation of the premature heartbeat to a set of several previous instances and conduct experiments to present which averaging method (arithmetic, geometric and harmonic mean) delivers the best solution. Then, we calculate the deviation ratio to the average of these beats that affect the prematurity condition. Particularly, the goal is to find an average AV G of previous k beat-to-beat intervals RR, such that the ratio between the difference dRR of the analyzed RR and AV G versus AV G is more than a specific threshold T hr. Data: The comprehensive MIT-BIH Arrhythmia Electrocardiogram benchmark database is used in our evaluation. The analysis is conducted on the array of beat-to-beat intervals for the heartbeats preceding the premature one. Conclusion: The results show that the optimal method is based on the arithmetic mean AM We found that the larger k, the better performance is achieved. A sufficient performance with F1 score over 85% is achieved for k = 5 and T hr = 15%.
ER  - 


TY  - CONF
TI  - ECG feature extraction in temporal domain and detection of various heart conditions
T2  - 2015 International Conference on Electrical Engineering and Information Communication Technology (ICEEICT)
SP  - 1
EP  - 6
AU  - T. T. Khan
AU  - N. Sultana
AU  - R. B. Reza
AU  - R. Mostafa
PY  - 2015
KW  - Electrocardiography
KW  - Feature extraction
KW  - Data mining
KW  - Europe
KW  - Standards
KW  - Communications technology
KW  - Arrhythmia
KW  - ambulatory ECG device
KW  - ST elevation and depression
KW  - PAC
DO  - 10.1109/ICEEICT.2015.7307507
JO  - 2015 International Conference on Electrical Engineering and Information Communication Technology (ICEEICT)
IS  - 
SN  - 
VO  - 
VL  - 
JA  - 2015 International Conference on Electrical Engineering and Information Communication Technology (ICEEICT)
Y1  - 21-23 May 2015
AB  - Diagnosis of cardiac conditions is greatly dependent on ECG analysis. The current trend is to automate analysis and diagnosis through adopting various signal processing techniques. This paper presents a temporal feature extraction method for ECG feature extraction and detection of various heart conditions. This is achieved by extracting ECG features such as P, T wave, QRS complex, PR, QT, RR, ST intervals and ST segment deviations. The real time ECG data used for this study has been obtained from the MIT-BIH arrhythmia and European ST-T databases. The cardiac arrhythmias that this algorithm can successfully detect are Sinus Tachycardia, Sinus Bradycardia, Premature Atrial Contraction (PAC) and First-Degree Atrioventricular block. Target application for the proposed simple temporal extraction can be portable device for ECG signal acquisition and diagnosis for telemedicine applications in rural areas and also for personal cardio-care.
ER  - 


TY  - CONF
TI  - Classification of 12-lead ECG With an Ensemble Machine Learning Approach
T2  - 2020 Computing in Cardiology
SP  - 1
EP  - 4
AU  - M. Bodini
AU  - M. W. Rivolta
AU  - R. Sassi
PY  - 2020
KW  - Heart beat
KW  - Computational modeling
KW  - Neural networks
KW  - Morphology
KW  - Machine learning
KW  - Electrocardiography
KW  - Standards
DO  - 10.22489/CinC.2020.406
JO  - 2020 Computing in Cardiology
IS  - 
SN  - 2325-887X
VO  - 
VL  - 
JA  - 2020 Computing in Cardiology
Y1  - 13-16 Sept. 2020
AB  - The PhysioNet 2020 Challenge focused on the automatic classification of 27 cardiac abnormalities (CAs) from 12-lead ECG signals. We investigated on a hybrid approach, combining average-template-based algorithms with deep neural networks (DNNs), to build an ensemble classification model. We calibrated the model on the available 40,000+ ECGs, while organizers tested the model on a private test set. Standard ECG preprocessing was applied. For ECGs related to CAs altering the ECG morphology, multi-lead average P, QRS, and T segments were computed. For signals associated with irregular rhythms, time dependent features were computed. The ensemble model comprised of: i) three DNNs to classify morphology-related CAs. ii) a fully connected neural network to classify irregular rhythm; and iii) a threshold-based classifier for premature ventricular beat detection. The organizers designed a score for ranking the models. The ensemble model proposed by our team “BiSP Lab” reached the 40th position, and obtained a score of -0.179 on the private test set. Despite the low performance obtained on the private test set, our ensemble model showed potential for classification of CAs from ECGs.
ER  - 


TY  - CONF
TI  - A multi-modal approach to sleep-wake classification in infants using minimally invasive sensors
T2  - Computing in Cardiology 2014
SP  - 149
EP  - 152
AU  - G. Cohen
AU  - P. de Chazal
PY  - 2014
KW  - Electrocardiography
KW  - Sleep
KW  - Abstracts
KW  - Sensitivity
KW  - Pediatrics
KW  - Linear discriminant analysis
KW  - Vectors
DO  - 
JO  - Computing in Cardiology 2014
IS  - 
SN  - 2325-8853
VO  - 
VL  - 
JA  - Computing in Cardiology 2014
Y1  - 7-10 Sept. 2014
AB  - In this study, we evaluate the potential and efficiency of a low-cost and minimally invasive means of identifying sleep/awake patterns in infants using a combination of pulse-oximetry, electrocardiogram and actigraphy data. Full overnight polysomnogram data from 402 infants from four distinct screening categories was extracted from the National Collaborative Home Infant Monitoring Evaluation (CHIME) database along with hand-scored sleep state annotations and was used to train and validate a classifier model based on linear discriminants. Results for each screening condition are provided along with the overall results across the entire dataset. The overall classifier achieved an accuracy of 74.1%, a sensitivity of 82.0% and a specificity of 60.9%.
ER  - 


TY  - CONF
TI  - Swarm fuzzy inference system and R wave features for ventricular premature beat detection
T2  - 2013 IEEE International Conference on Computational Intelligence and Cybernetics (CYBERNETICSCOM)
SP  - 102
EP  - 106
AU  - N. Nuryani
AU  - I. Yahya
AU  - A. Lestari
PY  - 2013
KW  - Optimization
KW  - Fuzzy logic
KW  - Sensitivity
KW  - Fuzzy neural networks
KW  - Accuracy
KW  - Particle swarm optimization
KW  - Feature extraction
KW  - ventricular premature beat
KW  - electrocardiogram
KW  - particle swarm optimization
KW  - fuzzy inference system
DO  - 10.1109/CyberneticsCom.2013.6865790
JO  - 2013 IEEE International Conference on Computational Intelligence and Cybernetics (CYBERNETICSCOM)
IS  - 
SN  - 
VO  - 
VL  - 
JA  - 2013 IEEE International Conference on Computational Intelligence and Cybernetics (CYBERNETICSCOM)
Y1  - 3-4 Dec. 2013
AB  - This article introduces a new strategy to detect a ventricular premature beat (VPB). The strategy utilized a swarm fuzzy inference system (SFIS) and features of the R wave of electrocardiogram. SFIS was a FIS optimized using particle swarm optimization (PSO). The PSO was used to find the optimal parameters of the FIS. The fuzzification part of the FIS used a Gaussian function. The inputs of the FIS were the width and the gradient of the R wave. Using clinical data, the proposed strategy performed well for VPB detection with sensitivity, specificity and accuracy of 99.05%, 99.64% and 99.59%, respectively.
ER  - 


TY  - CONF
TI  - Development of Neonatal Airway Management Simulator for Evaluation of Tracheal Intubation
T2  - 2021 43rd Annual International Conference of the IEEE Engineering in Medicine & Biology Society (EMBC)
SP  - 7535
EP  - 7538
AU  - Y. Takebe
AU  - M. Shiina
AU  - Y. Sugamiya
AU  - Y. Nakae
AU  - T. Katayama
AU  - T. Otani
AU  - H. Ishii
AU  - A. Takanishi
PY  - 2021
KW  - Training
KW  - Pediatrics
KW  - Medical services
KW  - Robot sensing systems
KW  - Biology
KW  - Sensors
KW  - Intubation
DO  - 10.1109/EMBC46164.2021.9630456
JO  - 2021 43rd Annual International Conference of the IEEE Engineering in Medicine & Biology Society (EMBC)
IS  - 
SN  - 2694-0604
VO  - 
VL  - 
JA  - 2021 43rd Annual International Conference of the IEEE Engineering in Medicine & Biology Society (EMBC)
Y1  - 1-5 Nov. 2021
AB  - The long-term goal of this study is a training system that can simulate medical cases and advise physicians based on quantitative evaluation of neonatal resuscitation. In this paper, we designed and manufactured a neonatal airway management simulator for quantitative evaluation of tracheal intubation. This robotic simulator is equipped with 25 sensors of 6 types, which detect motions that lead to complications, inside the manikin replicated a neonate. A performance experiment of the developed sensor and an evaluation experiment with physicians were conducted. We observed that an erroneous operation in the laryngoscopy can be detected by the sensors in our simulator.
ER  - 


TY  - CONF
TI  - Thin-film microelectronic wearable body sensors
T2  - 2015 37th Annual International Conference of the IEEE Engineering in Medicine and Biology Society (EMBC)
SP  - 7546
EP  - 7549
AU  - M. R. Neuman
PY  - 2015
DO  - 10.1109/EMBC.2015.7320138
JO  - 2015 37th Annual International Conference of the IEEE Engineering in Medicine and Biology Society (EMBC)
IS  - 
SN  - 1558-4615
VO  - 
VL  - 
JA  - 2015 37th Annual International Conference of the IEEE Engineering in Medicine and Biology Society (EMBC)
Y1  - 25-29 Aug. 2015
AB  - This review of various applications of well-established thin-film processing techniques to wearable body sensors gives examples of work done in the author's laboratory over many years. Sensors for the vital signs of body temperature, electrocardiogram, heart rate, breathing pattern and breathing rate are presented along with other applications. Thin-film based sensors have the advantage of small size, high surface area to mass ratio, flexibility, capability for batch production, and compatibility with other microelectronic technologies.
ER  - 


TY  - CONF
TI  - Assessing the accuracy of limited lead recordings for the detection of Atrial Fibrillation
T2  - Computing in Cardiology 2014
SP  - 405
EP  - 408
AU  - K. M. Griffiths
AU  - E. N. Clark
AU  - B. Devine
AU  - P. W. Macfarlane
PY  - 2014
KW  - Electrocardiography
KW  - Sensitivity
KW  - Lead
KW  - Accuracy
KW  - Abstracts
KW  - Communities
KW  - Picture archiving and communication systems
DO  - 
JO  - Computing in Cardiology 2014
IS  - 
SN  - 2325-8853
VO  - 
VL  - 
JA  - Computing in Cardiology 2014
Y1  - 7-10 Sept. 2014
AB  - Atrial Fibrillation (AF) is a common cardiac arrhythmia which, if left untreated, can lead to ischaemic stroke. A number of low cost hand held devices which use a single lead I ECG to facilitate detection of a cardiac arrhythmia have recently appeared on the market. This study aimed to assess the accuracy of using limited lead ECG recordings for the detection of AF using the University of Glasgow (Uni-G) ECG analysis program. A 12-lead ECG dataset consisting of 98 confirmed cases of AF and 98 confirmed cases of Sinus rhythm, 49 with PVCs and 49 with PACs, all of which were correctly reported by the Uni-G program and a further 9 cases of confirmed AF which had not been correctly reported by the Uni-G program was used. Each 12-lead ECG was processed to generate two separate ECGs, one with only lead I available and another with only leads I and II available. The sensitivity of reporting AF using a single lead ECG and a 2-lead ECG was identical at 93.8%. However, specificity was greater in the 2-lead ECG at 94.8% compared to 83.6% in the single lead ECG. The results show that a single lead ECG or a 2-lead ECG recording could be effective in screening populations for cardiac arrhythmias.
ER  - 


TY  - CONF
TI  - Real-time personalized cardiovascular monitoring system with arrhythmia classification method
T2  - 2020 IEEE International Conference on Consumer Electronics - Taiwan (ICCE-Taiwan)
SP  - 1
EP  - 2
AU  - Y. -X. Fu
AU  - Z. -M. Yu
AU  - M. -H. Fan
AU  - P. -C. Huang
AU  - L. -H. Wang
PY  - 2020
KW  - Electrocardiography
KW  - Heart beat
KW  - Classification algorithms
KW  - Monitoring
KW  - Medical services
KW  - Real-time systems
KW  - Databases
DO  - 10.1109/ICCE-Taiwan49838.2020.9258284
JO  - 2020 IEEE International Conference on Consumer Electronics - Taiwan (ICCE-Taiwan)
IS  - 
SN  - 2575-8284
VO  - 
VL  - 
JA  - 2020 IEEE International Conference on Consumer Electronics - Taiwan (ICCE-Taiwan)
Y1  - 28-30 Sept. 2020
AB  - This study proposes a personal healthcare system to monitor, identify ectopic heartbeats, and provide services to patients with heart diseases. The proposed system includes three subsystems: (1) an electrocardiography (ECG) signal acquisition device to acquire ECG signals accurately; (2) an Android-based smartphone to display the actual ECG waveform and upload the signal to the Web platform for analysis of cardiac disorder events; and (3) a Web platform for feature selection and arrhythmia classification with the support vector machine algorithm. The classification algorithm can identify three types of heartbeats, namely, normal, atrial premature beat, and premature ventricular contraction. The average sensitivity, specificity, and accuracy of the classification algorithm over the training set are 98.5%, 96.7%, and 97.7%, respectively.
ER  - 


TY  - CONF
TI  - Ventricular ectopic beats classification using Sparse Representation and Gini Index
T2  - 2015 37th Annual International Conference of the IEEE Engineering in Medicine and Biology Society (EMBC)
SP  - 5821
EP  - 5824
AU  - H. Baali
AU  - M. Mesbah
PY  - 2015
KW  - Dictionaries
KW  - Electrocardiography
KW  - Heart beat
KW  - Training
KW  - Classification algorithms
KW  - Heart rate variability
KW  - Indexes
DO  - 10.1109/EMBC.2015.7319715
JO  - 2015 37th Annual International Conference of the IEEE Engineering in Medicine and Biology Society (EMBC)
IS  - 
SN  - 1558-4615
VO  - 
VL  - 
JA  - 2015 37th Annual International Conference of the IEEE Engineering in Medicine and Biology Society (EMBC)
Y1  - 25-29 Aug. 2015
AB  - In this study, we consider using sparse representation and the Gini Index (GI) for Arrhythmia classification. Our approach involves, first, designing a separate dictionary for each Arrhythmia class using a set of labeled training QRS complexes. Sparse representations, based on the designed dictionaries, of each new test QRS complex are then calculated. Its class is finally predicted using the winner-takes-all principle; that is, the class associated with the highest GI is chosen. Our experiments showed promising results for the classification of premature ventricular contractions using a patient-specific approach. For many of the subjects considered, our classifier attained accuracies close to 100 % on the test set.
ER  - 


TY  - JOUR
TI  - Fetus Heart Rate Monitoring: A Preliminary Research Study With Remote Sensing
T2  - IEEE Consumer Electronics Magazine
SP  - 32
EP  - 44
AU  - A. G. Skrivanos
AU  - E. I. Kosma
AU  - S. K. Chronopoulos
AU  - I. Kouretas
AU  - D. Dimopoulos
AU  - G. Petrakos
AU  - E. Alhazidou
AU  - V. Christofilakis
AU  - N. Ziavra
AU  - K. P. Peppas
AU  - E. I. Toki
PY  - 2022
KW  - Biomedical monitoring
KW  - Pregnancy
KW  - Fetal heart rate
KW  - Heart rate
KW  - Biomedical monitoring
KW  - Wearable computers
KW  - Microcontroller
KW  - Biomedical Monitoring
KW  - COVID-19
KW  - Electrocardiography
KW  - Fetus
KW  - Graphical User Interface
KW  - Heart Rate
KW  - Internet of Things
KW  - Photoplethysmography
KW  - Pregnancy
KW  - Pulseoximeter Sensors
DO  - 10.1109/MCE.2021.3097316
JO  - IEEE Consumer Electronics Magazine
IS  - 4
SN  - 2162-2256
VO  - 11
VL  - 11
JA  - IEEE Consumer Electronics Magazine
Y1  - 1 July 2022
AB  - Currently, hospitals and health care sectors employ low-cost Internet of Things based remote health monitoring systems and labs in order to collect a subject's or patients’ real-time data. Such a process can be helpful for the early detection of a healthy newborn life and of critical importance for the survival of these lives. In this article, a preliminary implementation of a system monitoring the fetus heart rate (FHR) has been designed and implemented as a mobile wearable measuring system with remote sensing. The proposed implementation turns out to be an efficient combination of simplicity and cost effectiveness and is accompanied with preliminary accurate measurements of the FHR. The proposed system uses a transceiver module and is capable of efficient data transmission to a remote server station using a IEEE 802.11 b/g/n based wireless network. The patients’ data can further be monitored using a smart or satellite phone, or even any well-known internet browser connected to the specific network, thus complying with the health safety distance measures required due to various situations, including that of the COVID-19 pandemic.
ER  - 
