# Supplementary material for: Exploring Computational Techniques in Preprocessing Neonatal Physiological Signals for Detecting Adverse Outcomes: Scoping Review
Source: Interact J Med Res. 2024 Aug 20;13:e46946. doi: 10.2196/46946 (PMC11372324; doi:10.2196/46946)
Supplement: Multimedia Appendix 2 [file ijmr_v13i1e46946_app2.zip › Bibliography/IEEE/IEEE Xplore Citation Download 2022.08.22.03.19.07.ris]

TY  - CONF
TI  - ECG beat classification by using autocorrelation and RR intervals
T2  - 5th IET International Conference on Wireless, Mobile and Multimedia Networks (ICWMMN 2013)
SP  - 359
EP  - 362
AU  - M. Liu
AU  - Z. Li
AU  - R. Zhao
AU  - X. Sun
AU  - J. Yan
PY  - 2013
KW  - ECG
KW  - RR interval series
KW  - autocorrelation
KW  - LSSVM
DO  - 10.1049/cp.2013.2441
JO  - 5th IET International Conference on Wireless, Mobile and Multimedia Networks (ICWMMN 2013)
IS  - 
SN  - 
VO  - 
VL  - 
JA  - 5th IET International Conference on Wireless, Mobile and Multimedia Networks (ICWMMN 2013)
Y1  - 22-258 Nov. 2013
AB  - The classification of Electrocardiogram (ECG) is vital for medical examination or monitoring of critical ill patients due to changes in the normal rhythm of a human heart, when associated with heart attack, may lead to mortality. Consequently, feature extraction and automatically identify arrhythmias turn out to be much more important. In this study, RR interval series and autocorrelation are used to extract features. Subsequently, we applied least square support vector machine(LSSVM) classifier to discriminate the detected features into normal or premature ventricular contraction (PVC). The results obtained were: the total sensitivity is 99.64%, 97.17% in positive predictive value and 3.17% in error rate.
ER  - 


TY  - CONF
TI  - Premature Ventricular Contraction Arrhythmia Detection and Classification with Gaussian Process and S Transform
T2  - 2013 Fifth International Conference on Computational Intelligence, Communication Systems and Networks
SP  - 36
EP  - 41
AU  - Y. Bazi
AU  - H. Hichri
AU  - N. Alajlan
AU  - N. Ammour
PY  - 2013
KW  - Electrocardiography
KW  - Support vector machines
KW  - Accuracy
KW  - Heart beat
KW  - Training
KW  - Discrete wavelet transforms
KW  - ECG
KW  - Gaussian process classification
KW  - S-transform
KW  - PVC arrhythmia detection
DO  - 10.1109/CICSYN.2013.44
JO  - 2013 Fifth International Conference on Computational Intelligence, Communication Systems and Networks
IS  - 
SN  - 
VO  - 
VL  - 
JA  - 2013 Fifth International Conference on Computational Intelligence, Communication Systems and Networks
Y1  - 5-7 June 2013
AB  - This paper presents an efficient Bayesian classification system based on Gaussian process classifiers (GPC) for detecting premature ventricular contraction (PVC) beats in electrocardiographic (ECG) signals. GPC have the advantage over SVM classifiers in that the parameters of its kernel are automatically selected according to the Bayesian estimation procedure based on Laplace approximation. We also propose to feed the classifier with different representations of the ECG signals based on morphology, discrete wavelet transform, and S-transform. The latter representation has never been used for ECG signals before. The experimental results obtained on 48 records (i.e., 109887 heart beats) of the MIT-BIH arrhythmia database showed that for all feature representations adopted in this work, the proposed GP classifier combined with the S-transform and trained with only 600 beats from PVC and Non-PVC classes can provide an overall accuracy and a sensitivity above 96% on the whole 48 recordings.
ER  - 


TY  - CONF
TI  - U-Net Neural Network for Heartbeat Detection in Ballistocardiography
T2  - 2020 42nd Annual International Conference of the IEEE Engineering in Medicine & Biology Society (EMBC)
SP  - 465
EP  - 468
AU  - G. Cathelain
AU  - B. Rivet
AU  - S. Achard
AU  - J. Bergounioux
AU  - F. Jouen
PY  - 2020
KW  - Heart rate variability
KW  - Neural networks
KW  - Pediatrics
KW  - Monitoring
KW  - Heart beat
KW  - Convolution
KW  - ballistocardiography
KW  - U-Net
KW  - heartbeat detection
KW  - contactless monitoring
DO  - 10.1109/EMBC44109.2020.9176687
JO  - 2020 42nd Annual International Conference of the IEEE Engineering in Medicine & Biology Society (EMBC)
IS  - 
SN  - 2694-0604
VO  - 
VL  - 
JA  - 2020 42nd Annual International Conference of the IEEE Engineering in Medicine & Biology Society (EMBC)
Y1  - 20-24 July 2020
AB  - Monitoring vital signs of neonates can be harmful and lead to developmental troubles. Ballistocardiography, a contactless heart rate monitoring method, has the potential to reduce this monitoring pain. However, signal processing is uneasy due to noise, inherent physiological variability and artifacts (e.g. respiratory amplitude modulation and body position shifts). We propose a new heartbeat detection method using neural networks to learn this variability. A U-Net model takes thirty-second-long records as inputs and acts like a nonlinear filter. For each record, it outputs the samples probabilities of belonging to IJK segments. A heartbeat detection algorithm finally detects heartbeats from those segments, based on a distance criterion. The U-Net has been trained on 30 healthy subjects and tested on 10 healthy subjects, from 8 to 74 years old. Heartbeats have been detected with 92% precision and 80% recall, with possible optimization in the future to achieve better performance.
ER  - 


TY  - CONF
TI  - Research on Heartbeat Classification Algorithm Based on CART Decision Tree
T2  - 2019 8th International Symposium on Next Generation Electronics (ISNE)
SP  - 1
EP  - 3
AU  - T. Xie
AU  - R. Li
AU  - X. Zhang
AU  - B. Zhou
AU  - Z. Wang
PY  - 2019
KW  - Heart beat
KW  - Decision trees
KW  - Electrocardiography
KW  - Feature extraction
KW  - Medical services
KW  - Classification algorithms
KW  - Heart rate variability
KW  - arrhythmia
KW  - premature ventricular contraction
KW  - abnormal eigenvalues
KW  - decision tree
DO  - 10.1109/ISNE.2019.8896650
JO  - 2019 8th International Symposium on Next Generation Electronics (ISNE)
IS  - 
SN  - 2378-8607
VO  - 
VL  - 
JA  - 2019 8th International Symposium on Next Generation Electronics (ISNE)
Y1  - 9-10 Oct. 2019
AB  - Premature ventricular contraction (PVC) is a widespread condition of arrhythmia that can be life-threatening at any time. Fast and accurate use of computers to diagnose PVC is critical for both doctors and patients. In this paper, we propose a new method for PVC detection based on abnormal eigenvalues and decision tree. We choose composite areas, amplitudes and intervals as feature parameters to identify heartbeat types. The method was tested in the published MITBIH arrhythmia database with accuracy, sensitivity and specificity of 99.6%, 97.3% and 99.5%, respectively. The effectiveness of the proposed method is proved by comparison with other methods.
ER  - 


TY  - CONF
TI  - An ECG monitoring system for prediction of cardiac anomalies using WBAN
T2  - 2014 IEEE 16th International Conference on e-Health Networking, Applications and Services (Healthcom)
SP  - 441
EP  - 446
AU  - M. Hadjem
AU  - O. Salem
AU  - F. Naït-Abdesselam
PY  - 2014
KW  - Electrocardiography
KW  - Feature extraction
KW  - Bayes methods
KW  - Heart
KW  - Real-time systems
KW  - Monitoring
KW  - Sensors
KW  - WBAN
KW  - ECG
KW  - CVD
KW  - Bayesian Network Classifier
DO  - 10.1109/HealthCom.2014.7001883
JO  - 2014 IEEE 16th International Conference on e-Health Networking, Applications and Services (Healthcom)
IS  - 
SN  - 
VO  - 
VL  - 
JA  - 2014 IEEE 16th International Conference on e-Health Networking, Applications and Services (Healthcom)
Y1  - 15-18 Oct. 2014
AB  - Cardiovascular diseases (CVD) are known to be the most widespread causes to death. Therefore, detecting earlier signs of cardiac anomalies is of prominent importance to ease the treatment of any cardiac complication or take appropriate actions. Electrocardiogram (ECG) is used by doctors as an important diagnosis tool and in most cases, it's recorded and analyzed at hospital after the appearance of first symptoms or recorded by patients using a device named holter ECG and analyzed afterward by doctors. In fact, there is a lack of systems able to capture ECG and analyze it remotely before the onset of severe symptoms. With the development of wearable sensor devices having wireless transmission capabilities, there is a need to develop real time systems able to accurately analyze ECG and detect cardiac abnormalities. In this paper, we propose a new CVD detection system using Wireless Body Area Networks (WBAN) technology. This system processes the captured ECG using filtering and Undecimated Wavelet Transform (UWT) techniques to remove noises and extract nine main ECG diagnosis parameters, then the system uses a Bayesian Network Classifier model to classify ECG based on its parameters into four different classes: Normal, Premature Atrial Contraction (PAC), Premature Ventricular Contraction (PVC) and Myocardial Infarction (MI). The experimental results on ECGs from real patients databases show that the average detection rate (TPR) is 96.1% for an average false alarm rate (FPR) of 1.3%.
ER  - 


TY  - CONF
TI  - Recognition of pathological beats in ECG signals based on Singular Value Decomposition of wavelet coefficients and support vector machine
T2  - 2015 38th International Conference on Telecommunications and Signal Processing (TSP)
SP  - 1
EP  - 5
AU  - T. Peterek
AU  - L. Zaorálek
AU  - P. Dohnálek
AU  - P. Gajdos
PY  - 2015
KW  - Support vector machines
KW  - Sensitivity
KW  - Accuracy
KW  - Electrocardiography
KW  - Singular value decomposition
KW  - Transforms
KW  - Algorithm design and analysis
KW  - PVC
KW  - ECG
KW  - arrythmia
KW  - SVM
KW  - LDA
KW  - SVD
DO  - 10.1109/TSP.2015.7296471
JO  - 2015 38th International Conference on Telecommunications and Signal Processing (TSP)
IS  - 
SN  - 
VO  - 
VL  - 
JA  - 2015 38th International Conference on Telecommunications and Signal Processing (TSP)
Y1  - 9-11 July 2015
AB  - The main goal of this work is to describe possibilities of the Singular Value Decomposition in the task of arrhythmia recognition. Many approaches try to recognize pathological beats in the time domain, our approach transforms an ECG signal from time to frequency domain, where it is reduced by Singular Value Decomposition. The new feature subspace was classified by three basic algorithms: Support Vector Machine, Linear Discriminant Analysis and Classification tree. The results were compared. Our approach increases the quality of classification and the obtained results are comparable with the results available in literature. The main aim of the proposed solution is to differentiate between physiological and pathological beats such as Premature Ventricular Contraction, Right Bundle Branch Block and Left Bundle Branch Block beats.
ER  - 


TY  - CONF
TI  - Scalp EEG markers of normal infant development using visual and computational approaches
T2  - 2021 43rd Annual International Conference of the IEEE Engineering in Medicine & Biology Society (EMBC)
SP  - 6528
EP  - 6532
AU  - P. Goetz
AU  - D. Hu
AU  - P. D. To
AU  - C. Garner
AU  - T. Yuen
AU  - C. Skora
AU  - D. W. Shrey
AU  - B. A. Lopour
PY  - 2021
KW  - Visualization
KW  - Pediatrics
KW  - Autism
KW  - Sleep
KW  - Scalp
KW  - Epilepsy
KW  - Rhythm
DO  - 10.1109/EMBC46164.2021.9629909
JO  - 2021 43rd Annual International Conference of the IEEE Engineering in Medicine & Biology Society (EMBC)
IS  - 
SN  - 2694-0604
VO  - 
VL  - 
JA  - 2021 43rd Annual International Conference of the IEEE Engineering in Medicine & Biology Society (EMBC)
Y1  - 1-5 Nov. 2021
AB  - The infant brain is rapidly developing, and these changes are reflected in scalp electroencephalography (EEG) features, including power spectrum and sleep spindle characteristics. These biomarkers not only mirror infant development, but they are also altered by conditions such as epilepsy, autism, developmental delay, and trisomy 21. Prior studies of early development were generally limited by small cohort sizes, lack of a specific focus on infancy (0-2 years), and exclusive use of visual marking for sleep spindles. Therefore, we measured the EEG power spectrum and sleep spindles in 240 infants ranging from 0-24 months. To rigorously assess these metrics, we used both clinical visual assessment and computational techniques, including automated sleep spindle detection. We found that the peak frequency and power of the posterior dominant rhythm (PDR) increased with age, and a corresponding peak occurred in the EEG power spectra. Based on both clinical and computational measures, spindle duration decreased with age, and spindle synchrony increased with age. Our novel metric of spindle asymmetry suggested that peak spindle asymmetry occurs at 6-9 months of age.Clinical Relevance— Here we provide a robust characterization of the development of EEG brain rhythms during infancy. This can be used as a basis of comparison for studies of infant neurological disease, including epilepsy, autism, developmental delay, and trisomy 21.
ER  - 


TY  - CONF
TI  - Identifying stereotypic evolving micro-scale seizures (SEMS) in the hypoxic-ischemic EEG of the pre-term fetal sheep with a Wavelet Type-II Fuzzy classifier
T2  - 2016 38th Annual International Conference of the IEEE Engineering in Medicine and Biology Society (EMBC)
SP  - 973
EP  - 976
AU  - H. Abbasi
AU  - L. Bennet
AU  - A. J. Gunn
AU  - C. P. Unsworth
PY  - 2016
KW  - Electroencephalography
KW  - Injuries
KW  - Continuous wavelet transforms
KW  - Biomarkers
KW  - Transient analysis
KW  - Fuzzy logic
DO  - 10.1109/EMBC.2016.7590864
JO  - 2016 38th Annual International Conference of the IEEE Engineering in Medicine and Biology Society (EMBC)
IS  - 
SN  - 1558-4615
VO  - 
VL  - 
JA  - 2016 38th Annual International Conference of the IEEE Engineering in Medicine and Biology Society (EMBC)
Y1  - 16-20 Aug. 2016
AB  - Perinatal hypoxic-ischemic encephalopathy (HIE) around the time of birth due to lack of oxygen can lead to debilitating neurological conditions such as epilepsy and cerebral palsy. Experimental data have shown that brain injury evolves over time, but during the first 6-8 hours after HIE the brain has recovered oxidative metabolism in a latent phase, and brain injury is reversible. Treatments such as therapeutic cerebral hypothermia (brain cooling) are effective when started during the latent phase, and continued for several days. Effectiveness of hypothermia is lost if started after the latent phase. Post occlusion monitoring of particular micro-scale transients in the hypoxic-ischemic (HI) Electroencephalogram (EEG), from an asphyxiated fetal sheep model in utero, could provide precursory evidence to identify potential biomarkers of injury when brain damage is still treatable. In our studies, we have reported how it is possible to automatically detect HI EEG transients in the form of spikes and sharp waves during the latent phase of the HI EEG of the preterm fetal sheep. This paper describes how to identify stereotypic evolving micro-scale seizures (SEMS) which have a relatively abrupt onset and termination in a frequency range of 1.8-3Hz (Delta waves) superimposed on a suppressed EEG amplitude background post occlusion. This research demonstrates how a Wavelet Type-II Fuzzy Logic System (WT-Type-II-FLS) can be used to automatically identify subtle abnormal SEMS that occur during the latent phase with a preliminary average validation overall performance of 78.71%±6.63 over the 390 minutes of the latent phase, post insult, using in utero pre-term hypoxic fetal sheep models.
ER  - 


TY  - CONF
TI  - Detection of glaucoma based on the analysis of cardiovascular signals
T2  - Computing in Cardiology 2013
SP  - 225
EP  - 228
AU  - A. Voss
AU  - K. Witt
AU  - E. Koch
AU  - M. Fuest
AU  - N. Plange
PY  - 2013
KW  - Heart rate variability
KW  - Abstracts
KW  - Fractals
KW  - Atmospheric measurements
KW  - Particle measurements
KW  - Electrocardiography
KW  - Force
DO  - 
JO  - Computing in Cardiology 2013
IS  - 
SN  - 2325-8853
VO  - 
VL  - 
JA  - Computing in Cardiology 2013
Y1  - 22-25 Sept. 2013
AB  - Especially vascular dysfunctions seem to play an important role in the development of glaucoma. The objective of this study was to investigate if the blood pressure regulation is impaired in glaucoma patients. Therefore, 30min ECG and continuous blood pressure were recorded from 10 healthy controls (CON) and 19 patients with glaucoma (GC). The time series of heart rate, systolic and diastolic blood pressure were extracted and analyzed applying univariate linear and nonlinear univariate and bivariate methods (symbolic dynamics and joint symbolic dynamics) to separate the groups. The index plvar2_Dia (symbolic dynamics) from diastolic blood pressure variability revealed high significant differences between GC and CON leading to a sensitivity of 90% and specificity of 80%. The combination of this parameter plvar2_Dia with SP101 (joint symbolic dynamics, coupling systolic blood pressure with heart rate) led to an increased specificity of 90% while the sensitivity was maintained at 90%. Parameters from the symbolic dynamics were able to characterize the diastolic blood pressure and the coupling between heart rate and systolic blood pressure and separated the GC and CON. The changes in short term blood pressure regulation patterns and the coupling with heart rate are a sign of a vascular dysfunction. Therefore, this method might contribute to an improved and preterm diagnosis of glaucoma.
ER  - 


TY  - CONF
TI  - Neonatal brain segmentation using 4-D fuzzy object model
T2  - 2014 International Conference on Informatics, Electronics & Vision (ICIEV)
SP  - 1
EP  - 7
AU  - S. Kobashi
AU  - R. Nakano
AU  - K. Kuramoto
AU  - Y. Wakata
AU  - K. Ando
AU  - R. Ishikura
AU  - T. Ishikawa
AU  - S. Hirota
AU  - Y. Hata
AU  - N. Kamiura
PY  - 2014
KW  - Pediatrics
KW  - Indexes
KW  - Image segmentation
KW  - Brain modeling
KW  - Manifolds
KW  - Training data
KW  - Educational institutions
KW  - Neonatal brain
KW  - brain segmentation
KW  - 4-D fuzzy object model
KW  - fuzzy connectedness image segmentation
KW  - Manifold learning
DO  - 10.1109/ICIEV.2014.6850710
JO  - 2014 International Conference on Informatics, Electronics & Vision (ICIEV)
IS  - 
SN  - 
VO  - 
VL  - 
JA  - 2014 International Conference on Informatics, Electronics & Vision (ICIEV)
Y1  - 23-24 May 2014
AB  - Brain region segmentation in neonatal magnetic resonance (MR) images is an essential task for computer-aided diagnosis of neonatal brain disorders using MR images. We have proposed a neonatal brain segmentation method using a fuzzy object model (FOM), which represents a prior knowledge of brain shape and location. The FOM is constructed from multiple neonatal brain MR images whose revised age was between 0 and 4 weeks. The method segmented the brain region with a good accuracy for subjects whose age matches of the training data set. To enhance the method, we need multiple FOMs for each age. The other solution is to develop a growable model. This paper introduces 4-D FOM and applies it to neonatal brain segmentation. This paper introduces a neonatal brain segmentation method using 4-D FOM. The proposed method consists of three components. The first part proposes a method for estimating the brain development progress, called growth index in this study, from MR images based on Manifold learning. The second part shows a procedure for generating 4-D FOM using the estimated growth index. The third part is to segment brain region based on fuzzy-connectedness image segmentation using 4-D FOM. The proposed method was applied to 16 neonatal subjects. The results show that 4-D FOM is superior to stable 3-D FOM for segmenting neonatal brain region from MR images.
ER  - 


TY  - CONF
TI  - Analysis of cardiac beats using higher order spectra
T2  - 2014 IEEE 6th International Conference on Adaptive Science & Technology (ICAST)
SP  - 1
EP  - 8
AU  - I. A. Karaye
AU  - S. Saminu
AU  - N. Özkurt
PY  - 2014
KW  - Electrocardiography
KW  - Feature extraction
KW  - Artificial neural networks
KW  - Training
KW  - Higher order statistics
KW  - Heart beat
KW  - ECG
KW  - HOS
KW  - Bispectrum
KW  - Bicoherence
KW  - Pan Tompkins
DO  - 10.1109/ICASTECH.2014.7068145
JO  - 2014 IEEE 6th International Conference on Adaptive Science & Technology (ICAST)
IS  - 
SN  - 2326-9448
VO  - 
VL  - 
JA  - 2014 IEEE 6th International Conference on Adaptive Science & Technology (ICAST)
Y1  - 29-31 Oct. 2014
AB  - For early diagnosis of the heart failures, the electrocardiography (ECG) is the most common method because of its simplicity and cost. Computer based analysis of ECG provides reliable and efficient tools in diagnostics of arrhythmias. With this objective there are lots of studies on automatic and semi-automatic ECG analysis. Like many biosignals, ECG signals are nonlinear in nature, higher order spectral analysis (HOS) is known to be a very good tool for the analysis of nonlinear systems producing good noise immunity. Thus in this study, HOS analysis of ECG signals of normal heart rate, right bundle branch block, paced beat, left bundle block branch and at ri a I premature beats have been studied in order to reveal the complex dynamics of ECG signals using the tools of nonlinear systems theory. Some of the general characteristics for each of these classes in the bispectrum and bicoherence plot for visual observation have been presented. For the extraction of R-R intervals, well known Pan-Tompkins algorithm has been used and three higher order statistical parameters of skewness, kurtosis and variance from these features have been computed. These features with statistical parameters fed into artificial neural network classifier (ANN) and obtained an average accuracy of 94.9%.
ER  - 


TY  - JOUR
TI  - A Fixed-Lag Kalman Smoother to Filter Power Line Interference in Electrocardiogram Recordings
T2  - IEEE Transactions on Biomedical Engineering
SP  - 1852
EP  - 1861
AU  - G. J. J. Warmerdam
AU  - R. Vullings
AU  - L. Schmitt
AU  - J. O. E. H. Van Laar
AU  - J. W. M. Bergmans
PY  - 2017
KW  - Electrocardiography
KW  - Kalman filters
KW  - Estimation
KW  - Interference
KW  - Parameter estimation
KW  - Pediatrics
KW  - Electrodes
KW  - Electrocardiography
KW  - Kalman filter (KF)
KW  - Kalman smoother (KS)
KW  - power line interference (PLI)
DO  - 10.1109/TBME.2016.2626519
JO  - IEEE Transactions on Biomedical Engineering
IS  - 8
SN  - 1558-2531
VO  - 64
VL  - 64
JA  - IEEE Transactions on Biomedical Engineering
Y1  - Aug. 2017
AB  - Objective: Filtering power line interference (PLI) from electrocardiogram (ECG) recordings can lead to significant distortions of the ECG and mask clinically relevant features in ECG waveform morphology. The objective of this study is to filter PLI from ECG recordings with minimal distortion of the ECG waveform. Methods : In this paper, we propose a fixed-lag Kalman smoother with adaptive noise estimation. The performance of this Kalman smoother in filtering PLI is compared to that of a fixed-bandwidth notch filter and several adaptive PLI filters that have been proposed in the literature. To evaluate the performance, we corrupted clean neonatal ECG recordings with various simulated PLI. Furthermore, examples are shown of filtering real PLI from an adult and a fetal ECG recording. Results: The fixed-lag Kalman smoother outperforms other PLI filters in terms of step response settling time (improvements that range from 0.1 to 1 s) and signal-to-noise ratio (improvements that range from 17 to 23 dB). Our fixed-lag Kalman smoother can be used for semi real-time applications with a limited delay of 0.4 s. Conclusion and Significance: The fixed-lag Kalman smoother presented in this study outperforms other methods for filtering PLI and leads to minimal distortion of the ECG waveform.
ER  - 


TY  - CONF
TI  - Arrhythmia Classification via k-Means Based Polyhedral Conic Functions Algorithm
T2  - 2016 International Conference on Computational Science and Computational Intelligence (CSCI)
SP  - 798
EP  - 802
AU  - E. Cimen
AU  - G. Ozturk
PY  - 2016
KW  - Classification algorithms
KW  - Electrocardiography
KW  - Clustering algorithms
KW  - Databases
KW  - Heart rate variability
KW  - Signal processing algorithms
KW  - Hidden Markov models
KW  - arrhythmia
KW  - classification
KW  - clustering
KW  - mathematical programming
DO  - 10.1109/CSCI.2016.0155
JO  - 2016 International Conference on Computational Science and Computational Intelligence (CSCI)
IS  - 
SN  - 
VO  - 
VL  - 
JA  - 2016 International Conference on Computational Science and Computational Intelligence (CSCI)
Y1  - 15-17 Dec. 2016
AB  - Heart disease is one of the important cause of death. In this study, we used ECG data obtained from MIT-BIH database to classify arrhythmias. We select 5 classes, normal beat (N), right bundle branch block (RBBB), left bundle branch block (LBBB), atrial premature contraction (APC) and ventricular premature contraction (VPC). We applied k-means based Polyhedral Conic Functions (k-means PCF) algorithm to classify instances. The performance of the proposed classifier is shown with numerical experiments. With proposed algorithm we obtained 98 % accuracy rate. This test result is compared with other well known classification methods.
ER  - 


TY  - CONF
TI  - Premature ventricular contraction arrhythmia detection using wavelet coefficients
T2  - 2013 8th International Workshop on Systems, Signal Processing and their Applications (WoSSPA)
SP  - 170
EP  - 173
AU  - M. Adnane
AU  - A. Belouchrani
PY  - 2013
KW  - Electrocardiography
KW  - Discrete wavelet transforms
KW  - Databases
KW  - Accuracy
KW  - Heart rate variability
DO  - 10.1109/WoSSPA.2013.6602356
JO  - 2013 8th International Workshop on Systems, Signal Processing and their Applications (WoSSPA)
IS  - 
SN  - 
VO  - 
VL  - 
JA  - 2013 8th International Workshop on Systems, Signal Processing and their Applications (WoSSPA)
Y1  - 12-15 May 2013
AB  - Premature ventricular contraction (PVC) detection is an important task in critical care medicine. However, making this task automatic is not that simple. In this paper, we are describing a method for PVC arrhythmia detection. This method is based on the use of wavelet detail coefficients to discriminate between normal beats and abnormal beats (PVCs). The proposed method was tested against selected records of the MIT-BIH Arrhythmia Database (MITDB). Results are very satisfactory and show that it is possible to detect PVC arrhythmia using wavelet detail coefficients applied to QRS complexes.
ER  - 


TY  - CONF
TI  - Infant Cry Classification Using Compression-Based Similarity Metric
T2  - 2018 International Conference on Communications (COMM)
SP  - 67
EP  - 70
AU  - A. Radoi
AU  - C. Burileanu
PY  - 2018
KW  - Pediatrics
KW  - Compressors
KW  - Measurement
KW  - Physiology
KW  - Mel frequency cepstral coefficient
KW  - Complexity theory
KW  - Task analysis
KW  - Normalized Compression Distance
KW  - Supervised Classification
KW  - Infant Cry
DO  - 10.1109/ICComm.2018.8484790
JO  - 2018 International Conference on Communications (COMM)
IS  - 
SN  - 
VO  - 
VL  - 
JA  - 2018 International Conference on Communications (COMM)
Y1  - 14-16 June 2018
AB  - Infant cry represents an interesting research topic not only in the healthcare domain, but also for researchers in the artificial intelligence domain. Understanding infant cries with specialized help (human or machine-based) proves to be a difficult task to accomplish in most of the cases. Measuring the similarity between two infant cry signals stands at the basis of providing an accurate mapping of these signals to the corresponding physiological and emotional state of a newborn. This paper proposes a solution for the classification of infant cry based on a modified K-Nearest Neighbors algorithm using the Normalized Compression Distance as a similarity measure. With a maximum accuracy rate of 80.39%, the experimental results confirm the effectiveness of the proposed methodology.
ER  - 


TY  - JOUR
TI  - Towards Optimizing the quality of Long-term Physiological Signals Monitoring by Using Anhydrous Carbon Paste Electrode
T2  - IEEE Transactions on Biomedical Engineering
SP  - 1
EP  - 12
AU  - X. Wang
AU  - Q. Tian
AU  - M. Zhu
AU  - Y. Wang
AU  - B. Wang
AU  - X. Jing
AU  - H. Yokoi
AU  - L. Li
AU  - Z. Liu
AU  - W. Huang
AU  - S. Chen
AU  - Z. Liu
AU  - G. Li
PY  - 2022
KW  - Electrodes
KW  - Monitoring
KW  - Biomedical monitoring
KW  - Electrocardiography
KW  - Impedance
KW  - Carbon
KW  - Skin
KW  - Anhydrous carbon paste electrodes
KW  - Long-term monitoring
KW  - Physiological signals
DO  - 10.1109/TBME.2022.3193115
JO  - IEEE Transactions on Biomedical Engineering
IS  - 
SN  - 1558-2531
VO  - 
VL  - 
JA  - IEEE Transactions on Biomedical Engineering
Y1  - 2022
AB  - Long-term physiological signal monitoring is very important for the diagnosis of health conditions that occur randomly and cannot be easily detected by a short period of a hospital visit. However, the conventional wet electrodes suffered from the problem of signal quality degradation due to the gradual dehydration of the conductive gel. An anhydrous carbon paste electrode (CPE) constructed by a composite of carbon black and polydimethylsiloxane was proposed to enable long-term physiological signal monitoring without signal quality degradation as time elapses. The performance was systematically compared with conventional electrodes when measuring long-term physiological signals including electrocardiogram (ECG), electromyogram (EMG), electroencephalogram (EEG) and auditory brainstem response (ABR). The proposed CPE showed more stable skin-electrode impedance and higher signal qualities as the monitoring time increased up to 48 days, with signal-to-noise ratios (SNRs) of 16.43 &#x00B1; 10.39 dB higher for ECG and 24.30 &#x00B1; 7.79 dB higher for EMG when compared with wet electrodes. The CPE method could also obtain more consistent ABR waveform morphologies and could measure EEG under sweating conditions. It is believed that the proposed CPE could be a potential candidate for durable and robust wearable sensors systems on long-term physiological signal monitoring.
ER  - 


TY  - CONF
TI  - Classification of premature ventricular contraction based on Discrete Wavelet Transform for real time applications
T2  - 2013 Pan American Health Care Exchanges (PAHCE)
SP  - 1
EP  - 5
AU  - A. Orozco-Duque
AU  - F. J. Martinez-Tabares
AU  - J. Gallego
AU  - C. A. Rodriguez
AU  - I. D. Mora
AU  - G. Castellanos-Dominguez
AU  - J. Bustamante
PY  - 2013
KW  - Discrete wavelet transforms
KW  - Support vector machines
KW  - Feature extraction
KW  - Computational efficiency
KW  - Electrocardiography
KW  - Distortion measurement
KW  - Real-time systems
KW  - Arrhythmia
KW  - Premature Ventricular Contraction
KW  - Discrete Wavelet Transform
KW  - KNN
KW  - SVM
DO  - 10.1109/PAHCE.2013.6568330
JO  - 2013 Pan American Health Care Exchanges (PAHCE)
IS  - 
SN  - 2327-817X
VO  - 
VL  - 
JA  - 2013 Pan American Health Care Exchanges (PAHCE)
Y1  - 29 April-4 May 2013
AB  - Develop of wearable cardiac monitors is becoming an important field of research because Cardiovascular disease is the leading cause of morbidity and mortality in the world. Real time arrhythmias detection algorithms are necessary to improve this kind of devices. This article presents a premature ventricular contraction detection method based on Discrete Wavelet Transform for preprocessing, segmentation and feature extraction. Discrete Wavelet Transform (DWT) is used to perform baseline wander and powerline noise reduction algorithm. Three different feature spaces based on wavelet coefficients are tested. Principal Component Analysis (PCA) is applied to reduce dimension into a lower feature space. K Nearest Neighbor (KNN) and Support Vector Machine (SVM) are developed and compared in terms of both accuracy and computational cost. Specificity of 97.18% and sensitivity of 96.47% with a prediction time of 0.47ms are accomplished. Computational burden is measured and compared with other methods to ensure that the developed method can be implemented in real time.
ER  - 


TY  - JOUR
TI  - Three-Dimensional Noninvasive Imaging of Ventricular Arrhythmias in Patients With Premature Ventricular Contractions
T2  - IEEE Transactions on Biomedical Engineering
SP  - 1495
EP  - 1503
AU  - L. Yu
AU  - Q. Jin
AU  - Z. Zhou
AU  - L. Wu
AU  - B. He
PY  - 2018
KW  - Three-dimensional displays
KW  - Computed tomography
KW  - Geometry
KW  - Electrocardiography
KW  - Electric potential
KW  - Myocardium
KW  - Cardiac electrical imaging
KW  - cardiac mapping
KW  - catheter ablation
KW  - electrocardiography
KW  - ventricular arrhythmia
DO  - 10.1109/TBME.2017.2758369
JO  - IEEE Transactions on Biomedical Engineering
IS  - 7
SN  - 1558-2531
VO  - 65
VL  - 65
JA  - IEEE Transactions on Biomedical Engineering
Y1  - July 2018
AB  - Objective: Noninvasive imaging of cardiac electrical activity promises to provide important information regarding the underlying arrhythmic substrates for successful ablation intervention and further understanding of the mechanism of such lethal disease. The aim of this study is to evaluate the performance of a novel 3-D cardiac activation imaging technique to noninvasively localize and image origins of focal ventricular arrhythmias in patients undergoing radio frequency ablation. Methods: Preprocedural ECG gated contrast enhanced cardiac CT images and body surface potential maps were collected from 13 patients within a week prior to the ablation. The electrical activation images were estimated over the 3-D myocardium using a cardiac electric sparse imaging technique, and compared with CARTO activation maps and the ablation sites in the same patients. Results : Noninvasively-imaged activation sequences were consistent with the CARTO mapping results with an average correlation coefficient of 0.79, average relative error of 0.19, and average relative resolution error of 0.017. The imaged initiation sites of premature ventricular contractions (PVCs) were, on average, within 8 mm of the last successful ablation site and within 3 mm of the nearest ablation site. Conclusion: The present results demonstrate the excellent performance of the 3-D cardiac activation imaging technique in imaging the activation sequence associated with PVC, and localizing the initial sites of focal ventricular arrhythmias in patients. These promising results suggest that the 3-D cardiac activation imaging technique may become a useful tool for aiding clinical diagnosis and management of ventricular arrhythmias.
ER  - 


TY  - CONF
TI  - A VHDL Based Controller Design for Non-contact Temperature and Breathing Sensors Suitable for Crib
T2  - 2014 IEEE International Conference on Bioinformatics and Bioengineering
SP  - 126
EP  - 133
AU  - D. Tran
AU  - K. Duong
AU  - U. K. Bhowmik
PY  - 2014
KW  - Temperature sensors
KW  - Pediatrics
KW  - Temperature measurement
KW  - Clocks
KW  - Field programmable gate arrays
KW  - Registers
KW  - Vital sign
KW  - FPGA
KW  - HDL
KW  - non-contact sensors
KW  - SIDS
KW  - Infrared temperature sensor
KW  - respiratory sensor
DO  - 10.1109/BIBE.2014.11
JO  - 2014 IEEE International Conference on Bioinformatics and Bioengineering
IS  - 
SN  - 
VO  - 
VL  - 
JA  - 2014 IEEE International Conference on Bioinformatics and Bioengineering
Y1  - 10-12 Nov. 2014
AB  - Continuous monitoring of vital signs has the potential of improving infant health care and reduce SIDS (sudden infant death syndrome). With the emergence of micro-sensors and wireless technology can enable change in the conventional health care systems, replacing it with wearable and non-contact based wireless health care system. In this paper, an infrared non-contact temperature sensor, and a microphone based breathing sensor are used to detect vitals sign of an infant. Interfacing different sensors and acquiring and processing data in real time is a challenging task and requires a dedicated hardware. Field programmable gate array (FPGA) based technology has become the most widely used technique for real-time application. The HDL (hardware description language) based FPGA implementation of necessary drivers and interfacing hardware are proposed in this paper. With the help of necessary simulations and experimental results, the functionality and accuracy of the proposed system are justified.
ER  - 


TY  - CONF
TI  - A Real-Time Multi-dimensional Visualization Framework for Critical and Complex Environments
T2  - 2014 IEEE 27th International Symposium on Computer-Based Medical Systems
SP  - 325
EP  - 328
AU  - R. Kamaleswaran
AU  - C. McGregor
PY  - 2014
KW  - Real-time systems
KW  - Data visualization
KW  - Pediatrics
KW  - Visualization
KW  - Physiology
KW  - Biomedical monitoring
KW  - Authentication
KW  - visualization
KW  - CDSS
KW  - real-time
KW  - critical care
KW  - big data processing
KW  - big data visualization
DO  - 10.1109/CBMS.2014.23
JO  - 2014 IEEE 27th International Symposium on Computer-Based Medical Systems
IS  - 
SN  - 2372-9198
VO  - 
VL  - 
JA  - 2014 IEEE 27th International Symposium on Computer-Based Medical Systems
Y1  - 27-29 May 2014
AB  - The critical care environment is a complex and critical environment, containing numerous body sensors attached to critically ill patients and producing continuous streams of physiological data. In conjunction, human-generated clinical data are produced by clinicians providing care for those patients. Currently, physiological information is displayed in a limited univariate method, inherited from conventional practices of biomedical engineering firms who design and manufacture these medical devices. However, the method in which this information is displayed was developed with limited consideration from user-centered design practices, and largely excludes influential relationship to their underlying medical knowledge and experience. Moreover, these univariate displays have limited abilities to project trends. This paper proposes a framework for displaying multi-dimensional and complex data to users in the critical care environment. We present a case study of neonatal intensive care, a form of critical care for premature and ill term infants to illustrate the framework's practical impact.
ER  - 


TY  - CONF
TI  - EMS-based Analysis of Electrohysterograms for Patients with Preterm Birth Risk
T2  - 2019 E-Health and Bioengineering Conference (EHB)
SP  - 1
EP  - 4
AU  - G. Petroiu-Andruseac
AU  - M. Moscalu
AU  - A. Pasarica
AU  - C. Rotariu
AU  - A. Zbranca-Toporas
AU  - D. Sardaru
PY  - 2019
KW  - fetal monitoring
KW  - signal processing
KW  - electrohysterogram
DO  - 10.1109/EHB47216.2019.8969888
JO  - 2019 E-Health and Bioengineering Conference (EHB)
IS  - 
SN  - 2575-5145
VO  - 
VL  - 
JA  - 2019 E-Health and Bioengineering Conference (EHB)
Y1  - 21-23 Nov. 2019
AB  - Monitoring maternal and fetal physiological signals from early stages of the pregnancy has become a more common practice due to the high risk implications of preterm delivery. This has led to the development of different fetal and maternal biosignal analysis methods that provide additional information about their wellbeing. The electrohysterogram (EHG) is a non-invasive monitoring technique used to acquire uterine electrical activity. The paper presents the analysis of EHG parameters traditionally used in electromuscular (EMS) activity analysis. The results are determined by computing the EHG parameters for two groups taken into consideration: the control group which contains recordings obtained from patients that delivered the pregnancy to term and the preterm group which contains recordings acquired from patients that had a preterm delivery. The analysis consists of establishing significant statistical differences between EMS-based parameters obtained for time and frequency domain in order to determine preterm birth risk.
ER  - 


TY  - CONF
TI  - Low dimensional manifold embedding for scattering coefficients of intrapartum fetale heart rate variability
T2  - 2014 36th Annual International Conference of the IEEE Engineering in Medicine and Biology Society
SP  - 6373
EP  - 6376
AU  - V. Chudacek
AU  - R. Talmon
AU  - J. Anden
AU  - S. Mallat
AU  - R. R. Coifman
AU  - P. Abry
AU  - M. Doret
PY  - 2014
KW  - Scattering
KW  - Manifolds
KW  - Fetal heart rate
KW  - Vectors
KW  - Databases
KW  - Support vector machines
KW  - Kernel
KW  - Intrapartum fetal heart rate variability
KW  - Scattering transform
KW  - Dimensionality reduction
KW  - Embedding
DO  - 10.1109/EMBC.2014.6945086
JO  - 2014 36th Annual International Conference of the IEEE Engineering in Medicine and Biology Society
IS  - 
SN  - 1558-4615
VO  - 
VL  - 
JA  - 2014 36th Annual International Conference of the IEEE Engineering in Medicine and Biology Society
Y1  - 26-30 Aug. 2014
AB  - Intrapartum fetal surveillance for early detection of fetal acidosis in clinical practice focuses on reducing neonatal morbidity via early detection. It is the subject of on going research studies attempting notably to improve detection performance by reducing false positive rate. In that context, the present contribution tailors to fetal heart rate variability analysis a graph-based dimensionality reduction procedure performed on scattering coefficients. Applied to a high quality and well-documented database constituted by obstetricians from a French academic hospital, the low dimensional embedding enables to distinguish between the temporal dynamics of healthy and acidotic fetuses, as well as to achieve satisfactory detection performance detection compared to those obtained by the clinical-benchmark FIGO criteria.
ER  - 


TY  - CONF
TI  - Premature ventricular contraction detection using artificial neural network developed in android application
T2  - Proceedings of the Joint International Conference on Electric Vehicular Technology and Industrial, Mechanical, Electrical and Chemical Engineering (ICEVT & IMECE)
SP  - 212
EP  - 214
AU  - A. A. Nugroho
AU  - N. Nuryani
AU  - I. Yahya
AU  - A. D. Sutomo
AU  - B. Haijito
AU  - A. Lestari
PY  - 2015
KW  - Artificial neural networks
KW  - Electrocardiography
KW  - Feature extraction
KW  - Testing
KW  - Sensitivity
KW  - Smart phones
KW  - Androids
KW  - Premature ventricular contraction
KW  - artificial neural network and android device
DO  - 10.1109/ICEVTIMECE.2015.7496671
JO  - Proceedings of the Joint International Conference on Electric Vehicular Technology and Industrial, Mechanical, Electrical and Chemical Engineering (ICEVT & IMECE)
IS  - 
SN  - 
VO  - 
VL  - 
JA  - Proceedings of the Joint International Conference on Electric Vehicular Technology and Industrial, Mechanical, Electrical and Chemical Engineering (ICEVT & IMECE)
Y1  - 4-5 Nov. 2015
AB  - We have conducted a study of detection system for premature ventricular contraction (PVC) developed in an android mobile phone. The system utilizes artificial neural network (ANN) with electrocardiographic (ECG) features of RR interval and QRS width. RR Interval and QRS width is Interval in ECG waveform. The algorithms of the detection are implemented using JAVA Eclipse Juno. The system is examined using electrocardiography of patients provided by Physionet MIT-BIH. The feature number is varied and the best result is found when both features RR interval and QRS width are applied with the performances of 94.58%, 96.59% and 96.29% in terms of sensitivity, specificity and accuracy.
ER  - 


TY  - CONF
TI  - Is Short-Term Heart Rate Variability Good Enough to Predict Vascular Events in Hypertensive Patients?
T2  - 2021 International Conference on e-Health and Bioengineering (EHB)
SP  - 1
EP  - 4
AU  - R. Tornero
AU  - L. Fácila
AU  - V. Bertomeu-González
AU  - R. Zangróniz
AU  - R. Alcaraz
AU  - J. J. Rieta
PY  - 2021
KW  - Support vector machines
KW  - Time-frequency analysis
KW  - Sensitivity
KW  - Biological system modeling
KW  - Time series analysis
KW  - Predictive models
KW  - Prediction algorithms
KW  - Heart rate variability
KW  - HRV
KW  - blood pressure
KW  - hypertension
KW  - machine learning
KW  - classification models
KW  - vascular event
DO  - 10.1109/EHB52898.2021.9657659
JO  - 2021 International Conference on e-Health and Bioengineering (EHB)
IS  - 
SN  - 2575-5145
VO  - 
VL  - 
JA  - 2021 International Conference on e-Health and Bioengineering (EHB)
Y1  - 18-19 Nov. 2021
AB  - Vascular events are the main cause of premature death and disability in the developed countries, where there is great interest in the development of computational tools for their early detection. A very relevant variable for their study is the heart rate, that can be analyzed through heart rate variability (HRV). Furthermore, high blood pressure is an important risk factor for most cardiovascular diseases. In fact, small reductions in blood pressure are known to markedly reduce cardiovascular morbidity and mortality. This study evaluates the predictive value of short-term HRV (STHRV) by developing models based on data mining algorithms to stratify the risk of vascular events from hypertensive patients. For this specific framework, the performance of various machine learning models (Random Forest, Support Vector Machines, Gaussian Naive Bayes, KN Nearest Neighbours and Logistic regression), trained with different time lengths of 5, 30 and 60 minutes of HRV features during sleep stage was compared. The analyzed HRV parameters were associated to time, frequency and nonlinear features. A total of 139 Holter recordings from hypertensive patients of whom 17 developed a vascular event were analyzed. Results indicated that classification models developed using STHRV, with only 5 minutes length, provided similar or even better results than those developed with longer time series. Furthermore, the STHRV models provided a higher sensitivity and a slightly higher F1 score. The best one, based on Support Vector Machines, yielded 88.2% sensitivity and 75% F1 score. Thus, this research suggests the feasibility of STHRV analysis for risk stratification of hypertensive patients to anticipate serious vascular events.
ER  - 


TY  - JOUR
TI  - Arrhythmia Discrimination Using a Smart Phone
T2  - IEEE Journal of Biomedical and Health Informatics
SP  - 815
EP  - 824
AU  - J. W. Chong
AU  - N. Esa
AU  - D. D. McManus
AU  - K. H. Chon
PY  - 2015
KW  - Time series analysis
KW  - Picture archiving and communication systems
KW  - Trajectory
KW  - Rhythm
KW  - Indexes
KW  - Turning
KW  - Monitoring
KW  - Arrhythmia
KW  - atrial fibrillation
KW  - Poincare plot
KW  - premature atrial contraction
KW  - premature ventricular contraction
KW  - root mean square of successive RR differences (RMSSD)
KW  - Shannon entropy
KW  - turning point ratio
KW  - Arrhythmia
KW  - atrial fibrillation
KW  - Poincare plot
KW  - premature atrial contraction
KW  - premature ventricular contraction
KW  - root mean square of successive RR differences (RMSSD)
KW  - Shannon entropy
KW  - turning point ratio
DO  - 10.1109/JBHI.2015.2418195
JO  - IEEE Journal of Biomedical and Health Informatics
IS  - 3
SN  - 2168-2208
VO  - 19
VL  - 19
JA  - IEEE Journal of Biomedical and Health Informatics
Y1  - May 2015
AB  - We hypothesize that our smartphone-based arrhythmia discrimination algorithm with data acquisition approach reliably differentiates between normal sinus rhythm (NSR), atrial fibrillation (AF), premature ventricular contractions (PVCs) and premature atrial contraction (PACs) in a diverse group of patients having these common arrhythmias. We combine root mean square of successive RR differences and Shannon entropy with Poincare plot (or turning point ratio method) and pulse rise and fall times to increase the sensitivity of AF discrimination and add new capabilities of PVC and PAC identification. To investigate the capability of the smartphone-based algorithm for arrhythmia discrimination, 99 subjects, including 88 study participants with AF at baseline and in NSR after electrical cardioversion, as well as seven participants with PACs and four with PVCs were recruited. Using a smartphone, we collected 2-min pulsatile time series from each recruited subject. This clinical application results show that the proposed method detects NSR with specificity of 0.9886, and discriminates PVCs and PACs from AF with sensitivities of 0.9684 and 0.9783, respectively.
ER  - 


TY  - JOUR
TI  - ECG Parametric Modeling Based on Signal Dependent Orthogonal Transform
T2  - IEEE Signal Processing Letters
SP  - 1293
EP  - 1297
AU  - H. Baali
AU  - R. Akmeliawati
AU  - M. J. E. Salami
AU  - A. Khorshidtalab
AU  - E. Lim
PY  - 2014
KW  - Electrocardiography
KW  - Transforms
KW  - Heart beat
KW  - Vectors
KW  - Computational modeling
KW  - Biological system modeling
KW  - Parametric statistics
KW  - ECG parametric modeling
KW  - linear prediction coefficient
KW  - orthogonal transform
KW  - Prony’s method
KW  - singular value decomposition
DO  - 10.1109/LSP.2014.2332425
JO  - IEEE Signal Processing Letters
IS  - 10
SN  - 1558-2361
VO  - 21
VL  - 21
JA  - IEEE Signal Processing Letters
Y1  - Oct. 2014
AB  - In this letter, we propose a parametric modeling technique for the electrocardiogram (ECG) signal based on signal dependent orthogonal transform. The technique involves the mapping of the ECG heartbeats into the singular values (SV) domain using the left singular vectors matrix of the impulse response matrix of the LPC filter. The resulting spectral coefficients vector would be concentrated, leading to an approximation to a sum of exponentially damped sinusoids (EDS). A two-stage procedure is then used to estimate the model parameters. The Prony's method is first employed to obtain initial estimates of the model, while the Levenberg-Marquardt (LM) method is then applied to solve the non-linear least-square optimization problem. The ECG signal is reconstructed using the EDS parameters and the linear prediction coefficients via the inverse transform. The merit of the proposed modeling technique is illustrated on the clinical data collected from the MIT-BIH database including all the arrhythmias classes that are recommended by the Association for the Advancement of Medical Instrumentation (AAMI). For all the tested ECG heartbeats, the average values of the percent root mean square difference (PRDs) between the actual and the reconstructed signals were relatively low, varying between a minimum of 3.1545% for Premature Ventricular Contractions (PVC) class and a maximum of 10.8152% for Nodal Escape (NE) class.
ER  - 


TY  - CONF
TI  - Heart rate monitoring system using IR base sensor & Arduino Uno
T2  - 2014 Conference on IT in Business, Industry and Government (CSIBIG)
SP  - 1
EP  - 3
AU  - P. A. Pawar
PY  - 2014
KW  - GSM
KW  - Heart rate
KW  - Monitoring
KW  - Medical services
KW  - Security
KW  - Microcontrollers
KW  - Detectors
KW  - Heart beat sensor
KW  - Arduino uno
KW  - GSM module
DO  - 10.1109/CSIBIG.2014.7057005
JO  - 2014 Conference on IT in Business, Industry and Government (CSIBIG)
IS  - 
SN  - 
VO  - 
VL  - 
JA  - 2014 Conference on IT in Business, Industry and Government (CSIBIG)
Y1  - 8-9 March 2014
AB  - Presence of doctor is essential for proper patient care. But he cannot be present on each and every place to provide medication or treatment. So remote monitoring of a patient is the right solution. But the problem is availability of internet connection in a rural area. So this inspired us to use GSM module for this project since the telecom network is widely spread within rural & urban area of the India. This system is used to monitor physical parameter like heart beat and send the measured data directly to a doctor through SMS. System consists of an IR base heart beat sensor, Arduino Uno & GSM module. This device will be able to measure heart beat from an infant to elder person. The low cost of the device will help to provide appropriate home base effective monitoring system.
ER  - 


TY  - CONF
TI  - Comparison of Linear Discriminant Analysis, Support Vector Machines and Naive Bayes Methods in the Classification of Neonatal Hyperspectral Signatures
T2  - 2021 29th Signal Processing and Communications Applications Conference (SIU)
SP  - 1
EP  - 4
AU  - M. Cıhan
AU  - M. Ceylan
PY  - 2021
KW  - Hyperspectral imaging
KW  - Support vector machines
KW  - Pediatrics
KW  - Medical diagnostic imaging
KW  - Linear discriminant analysis
KW  - Naive Bayes methods
KW  - Matlab
KW  - Hyperspectral imaging
KW  - machine learning methods
KW  - neonatal spectral signature
KW  - classification
DO  - 10.1109/SIU53274.2021.9477861
JO  - 2021 29th Signal Processing and Communications Applications Conference (SIU)
IS  - 
SN  - 2165-0608
VO  - 
VL  - 
JA  - 2021 29th Signal Processing and Communications Applications Conference (SIU)
Y1  - 9-11 June 2021
AB  - Hyperspectral imaging (HSI) is an imaging method that enables to obtain a large number of two-dimensional images in a wide wavelength range in the electromagnetic spectrum band. HSI has an important potential in biomedical applications as it provides diagnostic information about tissue physiology, morphology and composition. In this study, spectral signatures of unhealthy and healthy neonates were extracted using HSI method. Then, data statistics (minimum, maximum, mean, median and standard deviation) of these signatures were obtained and classified with Linear Discriminant Analysis, Support Vector Machines and Naive Bayes Methods. After the classification processes, the best result was achieved using Linear Discriminant Analysis with 90.63% accuracy, 87.50% sensitivity and 93.75% specificity.
ER  - 


TY  - CONF
TI  - Manifold learning for ECG arrhythmia recognition
T2  - 2013 20th Iranian Conference on Biomedical Engineering (ICBME)
SP  - 126
EP  - 131
AU  - E. Lashgari
AU  - M. Jahed
AU  - B. Khalaj
PY  - 2013
KW  - Electrocardiography
KW  - Laplace equations
KW  - Manifolds
KW  - Feature extraction
KW  - Accuracy
KW  - Biomedical engineering
KW  - Sensitivity
KW  - Manifold Learning
KW  - Laplacian Eigenmaps
KW  - Electrocardiogra
KW  - Nonlinear Dimensionality Reduction Methods
DO  - 10.1109/ICBME.2013.6782205
JO  - 2013 20th Iranian Conference on Biomedical Engineering (ICBME)
IS  - 
SN  - 
VO  - 
VL  - 
JA  - 2013 20th Iranian Conference on Biomedical Engineering (ICBME)
Y1  - 18-20 Dec. 2013
AB  - Heart is a complex system and we can find its function in electrocardiogram (ECG) signal. The records show high mortality rate of heart diseases. So it is essential to detect and recognize ECG arrhythmias. The problem with ECG analysis is the vast variations among morphologies of ECG signals. Premature Ventricular Contractions (PVC) is a common type of arrhythmia which may lead to critical situations and contains risk. This study, proposes a novel approach for detecting PVC and visualizing data with respect to ECG morphologies by using manifold learning. To this end, the Laplacian Eigenmaps - One of the reduction method and it is in the nonlinear category - is used to extract important dimensions of the ECG signals, followed by the application of Bayesian and FLDA methods for classifying the ECG data. The recognition performance of system was evaluated through accuracy, sensitivity and specificity measures. The best result shows that 98.97 ± 0.99 in sensitivity and 99.95 ± 0.01 in specificity with 98.85 ± 0.90 accuracy. These Results show that this method is able to predict and appropriately diagnose ECG arrhythmia.
ER  - 


TY  - CONF
TI  - Arrhythmia discrimination using support vector machine
T2  - 2017 4th International Conference on Signal Processing, Computing and Control (ISPCC)
SP  - 283
EP  - 287
AU  - M. Rani
AU  - Ekta
AU  - R. Devi
PY  - 2017
KW  - Electrocardiography
KW  - Support vector machines
KW  - Feature extraction
KW  - Discrete wavelet transforms
KW  - Conferences
KW  - Arrhythmia
KW  - ECG
KW  - Wavelet Transform
KW  - features
KW  - SVM
DO  - 10.1109/ISPCC.2017.8269690
JO  - 2017 4th International Conference on Signal Processing, Computing and Control (ISPCC)
IS  - 
SN  - 
VO  - 
VL  - 
JA  - 2017 4th International Conference on Signal Processing, Computing and Control (ISPCC)
Y1  - 21-23 Sept. 2017
AB  - In this paper support vector machine (SVM) classifier is developed for the classification of two types of arrhythmias i.e. premature ventricular contraction (PVC) and atrial premature contraction (APC). Discrete wavelet transform (DWT) is used for feature extraction of the ECG signal. For the classification purpose MIT-BIH arrhythmia database is used from the physionet.org. The aim of the work is to develop a technique which classifies the arrhythmia with higher accuracy. MATLAB 7.8.0(R2009a) is used for the simulation purpose.
ER  - 


TY  - JOUR
TI  - SmartArm: Suturing Feasibility of a Surgical Robotic System on a Neonatal Chest Model
T2  - IEEE Transactions on Medical Robotics and Bionics
SP  - 253
EP  - 256
AU  - M. M. Marinho
AU  - K. Harada
AU  - K. Deie
AU  - T. Ishimaru
AU  - M. Mitsuishi
PY  - 2021
KW  - Robots
KW  - Pediatrics
KW  - Endoscopes
KW  - Task analysis
KW  - Esophagus
KW  - Surgery
KW  - Quaternions
KW  - Medical robotics
KW  - kinematics
KW  - neonate surgery
KW  - suturing
DO  - 10.1109/TMRB.2021.3049878
JO  - IEEE Transactions on Medical Robotics and Bionics
IS  - 1
SN  - 2576-3202
VO  - 3
VL  - 3
JA  - IEEE Transactions on Medical Robotics and Bionics
Y1  - Feb. 2021
AB  - Commercially available surgical-robot technology currently addresses many surgical scenarios for adult patients. This same technology cannot be used to the benefit of neonate patients given the considerably smaller workspace. Medically relevant procedures regarding neonate patients include minimally invasive surgery to repair congenital esophagus disorders, which entail the suturing of the fragile esophagus within the narrow neonate cavity. In this work, we explore the use of the SmartArm robotic system in a feasibility study using a neonate chest and esophagus model. We show that a medically inexperienced operator can perform two-throw knots inside the neonate chest model using the robotic system.
ER  - 


TY  - CONF
TI  - CRISP-TDM0 for standardized knowledge discovery from physiological data streams: Retinopathy of prematurity and blood oxygen saturation case study
T2  - 2017 IEEE Life Sciences Conference (LSC)
SP  - 226
EP  - 229
AU  - K. E. S. Fernando
AU  - C. McGregor
AU  - A. G. James
PY  - 2017
KW  - Data mining
KW  - Data models
KW  - Blood
KW  - Physiology
KW  - Pediatrics
KW  - Real-time systems
KW  - Biomedical monitoring
DO  - 10.1109/LSC.2017.8268184
JO  - 2017 IEEE Life Sciences Conference (LSC)
IS  - 
SN  - 
VO  - 
VL  - 
JA  - 2017 IEEE Life Sciences Conference (LSC)
Y1  - 13-15 Dec. 2017
AB  - The CRoss Industry Standard Process for Temporal Data Mining (CRISP-TDM) that supports physiological stream temporal data mining and CRISP-DM0 that supports null hypothesis driven confirmatory data mining in combination was proposed by prior research. This combined CRISP-TDM0 is utilised as the standardised approach to managing, reporting and performing retrospective clinical research and is designed to solve the limitation in knowledge discovery amongst physiological data streams [1]. The temporal abstractions (TA) of high fidelity blood oxygenation saturation (SpO2) levels of nine premature neonates are analysed using data collected by the Artemis Platform that complies with the Big Data concept [2] and correlated with Retinopathy of Prematurity (ROP) data. The hourly SpO2, TA pattern visualisation manifested three clusters and this is further supported by mathematical review of time percentage spent in target, below and over oxygenation. Clustering based on ROP stage and gestational age identified probable association within these three clusters. However known risk factors showed no association with ROP.
ER  - 


TY  - CONF
TI  - Artificial Neural Network for Classification of Possible Cardiovascular Risk Using Indexes of Heart Rate Variability
T2  - 2020 17th International Conference on Electrical Engineering, Computing Science and Automatic Control (CCE)
SP  - 1
EP  - 6
AU  - G. V. Martínez
AU  - D. Mirabent Amor
AU  - J. G. Franco Sánchez
AU  - F. José Ramos Becerrril
AU  - C. A. Serrano
AU  - A. Vera Hernández
AU  - L. L. Salas
PY  - 2020
KW  - Heart rate variability
KW  - Electrocardiography
KW  - Indexes
KW  - Artificial neural networks
KW  - Databases
KW  - Cardiovascular diseases
KW  - Continuous wavelet transforms
KW  - Heart Rate Variability
KW  - Framingham Risk Score
KW  - Artificial Neural Network
KW  - Wavelet Transform
DO  - 10.1109/CCE50788.2020.9299139
JO  - 2020 17th International Conference on Electrical Engineering, Computing Science and Automatic Control (CCE)
IS  - 
SN  - 2642-3766
VO  - 
VL  - 
JA  - 2020 17th International Conference on Electrical Engineering, Computing Science and Automatic Control (CCE)
Y1  - 11-13 Nov. 2020
AB  - Prevention is a key factor to avoid chronic diseases and premature death. The assessment of risk of cardiovascular disease through the Framingham score could help in taking action on time. This paper proposes the use of an Artificial Neural Network as a classifier of risk based on the indexes of Heart Rate Variability. 60 electrocardiographic records from the database of the PhysioBC® project are used to calculate time domain, frequency domain and nonlinear indexes. These parameters, in addition to age and body mass index, will be used to classify 4 levels of risk. These levels are established using the Framingham score. The proposed architecture has a training efficiency of 91.7 %, 100 % using test vectors and 95 % with validation vectors.
ER  - 


TY  - CONF
TI  - Three-dimensional force measurements applied by infant during nipple sucking
T2  - 2020 42nd Annual International Conference of the IEEE Engineering in Medicine & Biology Society (EMBC)
SP  - 3949
EP  - 3952
AU  - E. Nishi
AU  - K. Hiraoka
AU  - R. Okuda
AU  - T. Niikawa
AU  - K. Rikoh
PY  - 2020
KW  - Tongue
KW  - Force
KW  - Force sensors
KW  - Force measurement
KW  - Pediatrics
KW  - Sensor phenomena and characterization
DO  - 10.1109/EMBC44109.2020.9176155
JO  - 2020 42nd Annual International Conference of the IEEE Engineering in Medicine & Biology Society (EMBC)
IS  - 
SN  - 2694-0604
VO  - 
VL  - 
JA  - 2020 42nd Annual International Conference of the IEEE Engineering in Medicine & Biology Society (EMBC)
Y1  - 20-24 July 2020
AB  - The objective of this study was to elucidate the dynamic mechanism of infant tongue movement during sucking. We developed an integrated device with sensors for threedimensional force measurements applied by the tongue to an artificial nipple. Three mini-size built-in cantilever sensors were installed in each of three sides of the regular hexagonal prism (nine sensors in total) inside the artificial nipple. Signals from the force sensors were amplified and displayed on a PC monitor via USB in real time. We conducted measurements using the system and confirmed that signals were outputted from all nine sensors. The output waveforms and force distributions showed that the force applied was larger at the nipple tip than at the nipple root and moved from the nipple root to the nipple tip.
ER  - 


TY  - CONF
TI  - ECG arrhythmia classification using discrete wavelet transform and artificial neural network
T2  - 2016 IEEE International Conference on Recent Trends in Electronics, Information & Communication Technology (RTEICT)
SP  - 1892
EP  - 1896
AU  - N. K. Dewangan
AU  - S. P. Shukla
PY  - 2016
KW  - Electrocardiography
KW  - Artificial neural networks
KW  - Feature extraction
KW  - Training
KW  - Neurons
KW  - Discrete wavelet transforms
KW  - Testing
KW  - ECG
KW  - Arrhythmia
KW  - Discrete wavelet transform (DWT)
KW  - Artificial neural network (ANN)
DO  - 10.1109/RTEICT.2016.7808164
JO  - 2016 IEEE International Conference on Recent Trends in Electronics, Information & Communication Technology (RTEICT)
IS  - 
SN  - 
VO  - 
VL  - 
JA  - 2016 IEEE International Conference on Recent Trends in Electronics, Information & Communication Technology (RTEICT)
Y1  - 20-21 May 2016
AB  - Electrocardiogram (ECG) is used as one of the important diagnostic tool for the detection of the health of a heart. Growing number of heart patients has necessitated development of automatic detection techniques for detecting various abnormalities or arrhythmias of the heart to reduce pressure on physicians and share their load. The present work will help in developing a computer based system that will be able to categorize the ECG signals. In this paper artificial neural network (ANN) based classifier is developed, where discrete wavelet transform (DWT) is used for preprocessing and feature extraction purposes and neural network designed is used to classify five types of arrhythmias namely Left Bundle Branch Block (LBBB), Right Bundle Branch Block (RBBB), Paced Beat (PB), Atrial Premature Beat (APB) and First degree AV Block (AVB) beats apart from normal (N) beats. MIT-BIH ECG arrhythmia database acquired from pysionet.org is used for analysis purpose. The main aim of the present work is to find out optimum feature set and number of hidden layer neurons which increases classification performance of the neural network based classifier. Simulation in MATLAB R2009a showed that the classification accuracy is more if both morphological features and wavelet coefficients are together used for training the neural network than only morphological feature or wavelet coefficients. The proposed neural network (NN) based global classifier provides enhanced performance sensitivity more than 65%, specificity more than 92%, positive predictive value more than 63%, negative predictive value of more than 92% and classification accuracy more than 87%. It is observed that performance of classifier can increased if the number of neurons in the hidden layer is significantly increased.
ER  - 


TY  - CONF
TI  - On-line real time feature extraction of ECG signal: Recent advances & survey
T2  - 2015 International Conference on Information Processing (ICIP)
SP  - 211
EP  - 216
AU  - S. M. Walke
AU  - R. S. Deshpande
PY  - 2015
KW  - Electrocardiography
KW  - Feature extraction
KW  - Monitoring
KW  - Cloud computing
KW  - Wireless sensor networks
KW  - Sensors
KW  - Real-time systems
KW  - Cloud Computing
KW  - Remote health Monitoring
KW  - ECG Feature Extraction
KW  - Wavelet Transform
DO  - 10.1109/INFOP.2015.7489380
JO  - 2015 International Conference on Information Processing (ICIP)
IS  - 
SN  - 
VO  - 
VL  - 
JA  - 2015 International Conference on Information Processing (ICIP)
Y1  - 16-19 Dec. 2015
AB  - Existing life care systems simply monitor human health and rely on a centralized server to store and process sensed data, leading to a high cost of system maintenance, yet with limited services and low performance. One of the important parameter in health Monitoring is ECG and Wireless ECG acquisition has emerged as a comfortable low-cost technology for continuous Cardiac Monitoring. The analysis of ECG is widely used for diagnosing many cardiac diseases, which are the main cause mortality in developed countries. One type of Cardiovascular Disease is cardiac arrhythmia which is characterized by irregular heartbeat intervals, atrial fibrillation when atriums exhibit rapid and irregular contractions. Another example of arrhythmia is premature ventricular contraction. The existing feature of Data Collection and analysis of ECG information requires lots of accuracy, efforts and are also immune to errors, unnecessary delays in real time information accessibility. Wireless ECG Sensors have been employed to monitor human health and provide life care services. We present a scheme for ECG monitoring that processes the data by using Cloud computing in real time manner. Among the various techniques developed for ECG extraction Time Domain analysis, frequency domain analysis and wavelet transform are predominant techniques. It is also proposed to develop this system which is compatible with various Devices such as Desktop Computers, PDA and smart phones.
ER  - 


TY  - CONF
TI  - Intelligence ECG Monitoring System: Wireless platform and Arrhythmia classification using Residual neural network
T2  - 2019 12th Biomedical Engineering International Conference (BMEiCON)
SP  - 1
EP  - 5
AU  - P. Cen
AU  - W. DeLong
AU  - V. Amatanon
AU  - J. Iamsamang
AU  - P. Naiyanetr
PY  - 2019
KW  - Electrocardiogram
KW  - intelligence bedside monitor
KW  - convolutional neural network
KW  - residual network
DO  - 10.1109/BMEiCON47515.2019.8990196
JO  - 2019 12th Biomedical Engineering International Conference (BMEiCON)
IS  - 
SN  - 2334-3052
VO  - 
VL  - 
JA  - 2019 12th Biomedical Engineering International Conference (BMEiCON)
Y1  - 19-22 Nov. 2019
AB  - The real-time wireless 6-lead electrocardiogram (ECG) monitoring platform with the application of a convolutional neural network (CNN) in Arrhythmia classification is proposed in this study. The platform consists of two main parts. The mainboard with ADS1292R: a 24-bit ECG analog frontend integrated circuit and a low-cost low-power microcontroller: ESP32 which received and resample to 250 Hz before sending through Wi-Fi. This device is being powered by a 5V 16,000mAh Li-ion battery power supply. The 2 channel signal from the analog frontend was transferred to a computer server for data collection. Lead II data were then stored as a 6-seconds ECG epoch (1536 samples) in order to visualize and classified with a pre-trained CNN. There were two CNN models with a residual network architecture (ResNet) conducted in this study: SmallNet and BigNet. SmallNet classified an ECG signal into 3 classes which are normal, abnormal, and noise, then reported them in a probability form on the displaying screen. BigNet can be used to identify 10 different types of arrhythmia which are normal, left bundle branch block beat, right bundle branch block beat, atrial premature beat, premature ventricular contraction, ventricular escape beat, a fusion of ventricular and normal beat, paced beat, other abnormal beat and noise. This platform was a preliminary step of a bedside ECG monitoring platform that can visualize the ECG signal with a probability of normal, abnormal and noise with an accuracy of 99.1%, which can be adapted for a reduction of the false alarm rate. Moreover, the stored data can also call back later to determine the type of arrhythmia with an accuracy of 98.5% if any abnormality occurred.
ER  - 


TY  - CONF
TI  - A cloud-based system for real-time, remote physiological monitoring of infants
T2  - 2015 IEEE International Symposium on Signal Processing and Information Technology (ISSPIT)
SP  - 565
EP  - 569
AU  - S. Mohajerani
AU  - S. A. H. Moosavi
AU  - R. -A. Rihawi
AU  - B. Ahmed
AU  - A. N. Bhat
AU  - R. Y. Kamal
PY  - 2015
KW  - Monitoring
KW  - Cloud computing
KW  - Servers
KW  - Biomedical monitoring
KW  - Sensors
KW  - Pediatrics
KW  - Real-time systems
KW  - infant monitoring
KW  - pulse oximetry
KW  - mhealth solutions
KW  - cloud based monitoring
DO  - 10.1109/ISSPIT.2015.7394400
JO  - 2015 IEEE International Symposium on Signal Processing and Information Technology (ISSPIT)
IS  - 
SN  - 
VO  - 
VL  - 
JA  - 2015 IEEE International Symposium on Signal Processing and Information Technology (ISSPIT)
Y1  - 7-10 Dec. 2015
AB  - This paper presents the implementation details of a cloud-based system for real-time, remote physiological monitoring of infants born with a single functioning ventricle. These children require staged surgery to create a channel for deoxygenated blood; however inter-stage mortality between stages due to oxygen desaturation is a widely recognized problem. Our proposed system consists of 1) a mobile application connected to Bluetooth sensors monitoring heart rate and blood oxygen saturation level, 2) a cloud-based server that stores the data transmitted from the smartphone, 3) a web-interface that presents the collected data to the clinician for analysis and 4) an alert generator that sends text messages in case of an emergency. This paper provides an overall view of the functionality of the system, its implementation details with commercial off-the-shelf sensors and a popular cloud server as well as performance test results of the system.
ER  - 


TY  - CONF
TI  - Detection of perinatal hypoxia using time-frequency analysis of heart rate variability signals
T2  - 2013 IEEE International Conference on Acoustics, Speech and Signal Processing
SP  - 939
EP  - 943
AU  - S. Dong
AU  - B. Boashash
AU  - G. Azemi
AU  - B. E. Lingwood
AU  - P. B. Colditz
PY  - 2013
KW  - Heart rate variability
KW  - Feature extraction
KW  - Kernel
KW  - Pediatrics
KW  - Support vector machines
KW  - Accuracy
KW  - Frequency-domain analysis
KW  - time-frequency distribution
KW  - heart rate variability
KW  - nonstationarity
KW  - perinatal hypoxia
DO  - 10.1109/ICASSP.2013.6637787
JO  - 2013 IEEE International Conference on Acoustics, Speech and Signal Processing
IS  - 
SN  - 2379-190X
VO  - 
VL  - 
JA  - 2013 IEEE International Conference on Acoustics, Speech and Signal Processing
Y1  - 26-31 May 2013
AB  - This paper presents a time-frequency approach to detect perinatal hypoxia by characterizing the nonstationary nature of heart rate variability (HRV) signals. Quadratic time-frequency distributions (TFDs) are used to represent the HRV signals. Six features based on the instantaneous frequency (IF) of the lower frequency components of HRV signals are selected to establish a classifier using support vector machine. The classifier is trained and tested using the signals recorded from a neonatal piglet model under a controlled hypoxic condition, which provides reliable annotations on the data. The method shows superior performance in the detection of hypoxic epochs with sensitivity (89.8%), specificity (100%) and total accuracy (94.9%) compared with that based on frequency domain features, indicating that nonstationarity should be taken into account for a more accurate assessment of the newborn status with possible hypoxia when analyzing HRV signals.
ER  - 


TY  - CONF
TI  - Prevalence of ventricular ectopy in older adults across different frailty levels
T2  - 2016 Computing in Cardiology Conference (CinC)
SP  - 213
EP  - 215
AU  - S. Parvaneh
AU  - B. Najafi
AU  - N. Toosizadeh
AU  - I. B. Riaz
AU  - J. Mohler
PY  - 2016
KW  - Electrocardiography
KW  - Aging
KW  - Heart rate variability
KW  - Geriatrics
KW  - Analysis of variance
KW  - Correlation
DO  - 
JO  - 2016 Computing in Cardiology Conference (CinC)
IS  - 
SN  - 2325-887X
VO  - 
VL  - 
JA  - 2016 Computing in Cardiology Conference (CinC)
Y1  - 11-14 Sept. 2016
AB  - An increased prevalence of ventricular ectopy (Premature Ventricular Contraction, PVC) is associated with increased incidence of congestive heart failure and increased mortality. Increase in incidence of ventricular ectopy with age has been demonstrated in previous studies, but to the best of our knowledge, its association with frailty, a geriatric syndrome that is associated with adverse health outcomes, has not been studied. The aim of this study was to assess the prevalence of ventricular ectopy in older adults across different frailty levels. A uni-channel ECG in 45 older adults aged 65 and above were measured using a wearable ECG recorder. Participants were classified as non-frail (n=22), pre-frail (n=17), and frail (n=6) using the Fried frailty phenotype. PVCs were identified automatically, and subsequently checked manually by an expert to ensure accuracy. Number of PVC beats per hour was considered for ECG assessment and analysis of variance (ANOVA) test was used to evaluate the number of PVC episodes per hour among frailty groups. Ninety eight percent of participants had at least one PVC episode and correlation of number of PVC beats with age was very weak (r=0.28, p=0.076). Number of PVC beats was not significantly different (p>0.05) between non-frail (44.18±67.58), pre-frail (47.93±76.76), and frail (22.13±7.84). However, the average number of PVC beats was higher in pre-frail compared to non-frail (p>0.05).
ER  - 


TY  - CONF
TI  - A smart wearable system for sudden infant death syndrome monitoring
T2  - 2016 IEEE International Conference on Industrial Technology (ICIT)
SP  - 1920
EP  - 1925
AU  - A. G. Ferreira
AU  - D. Fernandes
AU  - S. Branco
AU  - J. L. Monteiro
AU  - J. Cabral
AU  - A. P. Catarino
AU  - A. M. Rocha
PY  - 2016
KW  - Biomedical monitoring
KW  - Pediatrics
KW  - Electrodes
KW  - Heart rate
KW  - Textiles
KW  - Monitoring
KW  - Temperature sensors
KW  - E-textile
KW  - Internet of Things
KW  - Smart Textiles
KW  - Smart Wearable System
KW  - Sudden Infant Death Syndrome
DO  - 10.1109/ICIT.2016.7475060
JO  - 2016 IEEE International Conference on Industrial Technology (ICIT)
IS  - 
SN  - 
VO  - 
VL  - 
JA  - 2016 IEEE International Conference on Industrial Technology (ICIT)
Y1  - 14-17 March 2016
AB  - Sudden Infant Death Syndrome (SIDS) is one of the major causes of death among infants during their sleep. To increase the safety of the infants, we matched different emergent research fields for the development of Baby Night Watch. This Smart Wearable System (SWS), developed under the context of the European Texas Instruments Innovation Challenge (TIIC) 2015, is composed by the following elements: a Wearable IoT Device, a Gateway and the H Medical Interface. The Wearable IoT Device is a wireless sensor node integrated in a Chest Belt, and it has the capacity to monitor the following parameters: body temperature, heart and breathing rates and body position. After a minimal data processing, this set of information is sent to the Gateway, via ZigBee technology, and it is accessible to the user through the H Medical Interface. If a critical event occurs, the device will trigger an alarm, visible and audible in the proximity, and sends a distress message to a mobile application. The Baby Night Watch is an important tool for medical studies, since it allows the visualization of previous physiological data and export it to different types of datasets. Experimental tests have proven that the SWS has the potential to identify situations that could be potentially life-threatening for an infant.
ER  - 


TY  - CONF
TI  - Application of Incremental SVM Learning for Infant Cries Recognition
T2  - 2015 18th International Conference on Network-Based Information Systems
SP  - 607
EP  - 610
AU  - C. Chang
AU  - Y. Hsiao
AU  - S. Chen
PY  - 2015
KW  - Support vector machines
KW  - Pediatrics
KW  - Feature extraction
KW  - Pain
KW  - Training
KW  - Analytical models
KW  - Acoustics
KW  - infant cry
KW  - Support Vector Machine
KW  - incremental learning
DO  - 10.1109/NBiS.2015.90
JO  - 2015 18th International Conference on Network-Based Information Systems
IS  - 
SN  - 
VO  - 
VL  - 
JA  - 2015 18th International Conference on Network-Based Information Systems
Y1  - 2-4 Sept. 2015
AB  - Crying is the infant's first communication. Before learning how to express the emotions or physiological/ psychological requirements with language, infants usually express how they feel to parents through crying. Infants have very strong curiosity and learning ability to mimic parent's habits and reactions, thus, infants will express their needs by changing crying. To accurately determine the meanings of the newborn cries, we proposed a novel method that constructs personalize crying models for different infants. In this paper, the incremental learning support vector machine (SVM) is used for infant cry recognition system. Fifteen features were extracted from crying. Four significant features were finally selected to identify three kinds of crying. Experimental results show that the proposed method achieves higher accuracy than that of our prior work.
ER  - 


TY  - CONF
TI  - Smart Infant-Monitoring System with Machine Learning Model to Detect Physiological Activities and Ambient Conditions
T2  - 2020 IEEE International Instrumentation and Measurement Technology Conference (I2MTC)
SP  - 1
EP  - 6
AU  - S. Shamsir
AU  - O. Hassan
AU  - S. K. Islam
PY  - 2020
KW  - Temperature sensors
KW  - Temperature measurement
KW  - Wireless communication
KW  - Pediatrics
KW  - Neural networks
KW  - Machine learning
KW  - Sensor systems
KW  - SIDS
KW  - infant monitoring
KW  - apnea
KW  - seizure
KW  - machine learning
KW  - Fully Connected Neural Network
KW  - Recurrent Neural Network
DO  - 10.1109/I2MTC43012.2020.9129295
JO  - 2020 IEEE International Instrumentation and Measurement Technology Conference (I2MTC)
IS  - 
SN  - 2642-2077
VO  - 
VL  - 
JA  - 2020 IEEE International Instrumentation and Measurement Technology Conference (I2MTC)
Y1  - 25-28 May 2020
AB  - The paper presents development of a smart infant monitoring system using multiple non-invasive sensors to detect various physiological functions. The system can evaluate different physiological activities such as respiration, movement, noise, position, as well as ambient temperature, and humidity. By processing the acquired data from different sensor modules, the system can generate alarm signals for adverse situations such as the occurrence of apnea, seizure, or noisy and uncomfortable environmental conditions. The system will also be able to detect critical respiratory conditions by analyzing breathing data and saturated blood oxygen level (SpO2) using machine learning (ML) models such as neural networks. The proposed system allows the caregiver to monitor the condition of the patient from a remote location by implementing wireless communication with a remote computer or a cell phone.
ER  - 


TY  - CONF
TI  - Analysis of ECG signals to classify abnormal patterns by employing Artificial Neural Network and Discrete Wavelet Coefficients
T2  - 2020 6th Iranian Conference on Signal Processing and Intelligent Systems (ICSPIS)
SP  - 1
EP  - 5
AU  - A. Ekhlasi
AU  - N. Moieni
AU  - H. Ahmadi
AU  - A. Ekhlasi
PY  - 2020
KW  - Artificial neural networks
KW  - Transforms
KW  - Electrocardiography
KW  - Feature extraction
KW  - Wavelet analysis
KW  - Discrete wavelet transforms
KW  - Wavelet coefficients
KW  - Electrocardiogram (ECG)
KW  - Morphological Feature
KW  - Discrete Wavelet Transform (DWT)
KW  - Artificial Neural Network (ANN)
KW  - Classification
DO  - 10.1109/ICSPIS51611.2020.9349592
JO  - 2020 6th Iranian Conference on Signal Processing and Intelligent Systems (ICSPIS)
IS  - 
SN  - 
VO  - 
VL  - 
JA  - 2020 6th Iranian Conference on Signal Processing and Intelligent Systems (ICSPIS)
Y1  - 23-24 Dec. 2020
AB  - Electrocardiogram (ECG) is one of the most important tools to diagnose the heart health. Patients with arrhythmias diagnosed by ECG are commonly seen in clinical practice. Incorrectly interpreted ECGs might result in inappropriate clinical decisions. It is necessary to reduce physicians' pressure and increase accuracy in diagnostic and therapeutic processes with automatic diagnosis of various cardiac disorders and arrhythmias. The following article suggests classifying the different types of cardiac arrhythmias from ECG signals. The arrhythmia classification is based on the morphological features of the signal and features extracted by a Discrete Wavelet Transform (DWT). The Artificial Neural Network (ANN) has been used as a classifier. MIT-BIH ECG arrhythmia database acquired from pysionet.org is used for analysis purposes. ANN is used to classify four groups, including three types of arrhythmias, Atrial Premature Beat (APB), Left Bundle Branch Block (LBBB), Right Bundle Branch Block (RBBB), and Normal group (N). The K-fold cross-validation method results show that using morphological features and wavelet coefficients together, the average classification accuracy is 93%. Average classification accuracy is 83% when only the signal's morphological features are used, and if only the wavelet coefficients are used, it is 88%. In this way, the highest classification accuracy is obtained using both categories of features.
ER  - 


TY  - CONF
TI  - Automatic Detection of Premature Ventricular Contraction Based on Photoplethysmography Using Chaotic Features and High Order Statistics
T2  - 2018 IEEE International Symposium on Medical Measurements and Applications (MeMeA)
SP  - 1
EP  - 5
AU  - M. R. Yousefi
AU  - M. Khezri
AU  - R. Bagheri
AU  - R. Jafari
PY  - 2018
KW  - Feature extraction
KW  - Entropy
KW  - Support vector machines
KW  - Heart rate variability
KW  - Photoplethysmography
KW  - Electrocardiography
KW  - Classification algorithms
KW  - photoplethysmography
KW  - Premature ventricular contraction
KW  - chaotic features
KW  - principle component analysis
KW  - KNN classifier
DO  - 10.1109/MeMeA.2018.8438697
JO  - 2018 IEEE International Symposium on Medical Measurements and Applications (MeMeA)
IS  - 
SN  - 
VO  - 
VL  - 
JA  - 2018 IEEE International Symposium on Medical Measurements and Applications (MeMeA)
Y1  - 11-13 June 2018
AB  - This paper deals with the analysis of photoplethysmography (PPG) signals for the recognition of premature ventricular contractions (PVC). PGG is an optical method used to measure blood volume changes in a non-invasive manner. As a diagnostic tool, PPG has recently been considered to evaluate the functioning of the cardiovascular system and identify its related disorders. PPG signals from 22 healthy and unhealthy subjects were used in this work. A number of chaotic and statistical features including Lyapunov exponent, skewness, kurtosis, fuzzy entropy and spectral entropy were extracted from the signals and selective features were identified by principle component analysis (PCA) to be used during data classification. Feature reduction method. k-nearest neighbors (kNN), support vector machine (SVM) and neural network were examined as classification algorithms. Results showed that the highest recognition accuracy of 95% and specificity of 90.4% are obtained by the KNN classifier.
ER  - 


TY  - CONF
TI  - Unsupervised Classification of Premature Ventricular Contractions Based on RR Interval and Heartbeat Morphology
T2  - 2018 14th Symposium on Neural Networks and Applications (NEUREL)
SP  - 1
EP  - 6
AU  - V. Atanasoski
AU  - M. D. Ivanovic
AU  - M. Marinkovic
AU  - G. Gligoric
AU  - B. Bojovic
AU  - A. V. Shvilkin
AU  - J. Petrovic
PY  - 2018
KW  - Heart beat
KW  - Heart rate variability
KW  - Classification algorithms
KW  - Morphology
KW  - Electrocardiography
KW  - Training
KW  - Clustering algorithms
KW  - automated detection
KW  - electrocardiogram
KW  - premature ventricular contractions
DO  - 10.1109/NEUREL.2018.8586997
JO  - 2018 14th Symposium on Neural Networks and Applications (NEUREL)
IS  - 
SN  - 
VO  - 
VL  - 
JA  - 2018 14th Symposium on Neural Networks and Applications (NEUREL)
Y1  - 20-21 Nov. 2018
AB  - Accurate automated detection of premature ventricular contractions from electrocardiogram requires a training set or expert intervention. We propose a fully automated unsupervised detection method. The algorithm first clusters morphologically similar heartbeats and then performs classification based on RR intervals and morphology. Tests on clinically recorded datasets show sensitivity of 94.7%, specificity of 99.6% and accuracy of 99.5%.
ER  - 


TY  - CONF
TI  - Electromotive Dummy for Simulation of Breathing and Heart Beat Physiology
T2  - 2019 23rd International Conference on Applied Electromagnetics and Communications (ICECOM)
SP  - 1
EP  - 5
AU  - A. Matnach
AU  - D. Schmiech
AU  - J. Berg
AU  - S. Müller
AU  - C. Vieira
AU  - A. R. Diewald
PY  - 2019
KW  - Heart beat
KW  - Actuators
KW  - Radar
KW  - Radar antennas
KW  - Signal processing
KW  - Antenna measurements
KW  - Thorax
KW  - radar systems
KW  - simulator
KW  - test bench
KW  - signal acquisition
KW  - target detection
KW  - FMCW
DO  - 10.1109/ICECOM48045.2019.9163630
JO  - 2019 23rd International Conference on Applied Electromagnetics and Communications (ICECOM)
IS  - 
SN  - 
VO  - 
VL  - 
JA  - 2019 23rd International Conference on Applied Electromagnetics and Communications (ICECOM)
Y1  - 30 Sept.-2 Oct. 2019
AB  - The laboratory of applied radar- and optical systems (LaROS) from the Trier University of Applied Sciences works on different methods to detect the breathing- and heart beat of a patient without any sensors which must be attached on the patients body. Over the years, the contactless measurement of vital signs becomes a new state of the art. For the verification of such new contactless systems, a test bench is essential for the system validation. Therefore, an electromotive dummy was developed for the verification of our new designed radar frontends and data acquisition systems. Specially, the simulation of an infant will be discussed in this paper.
ER  - 


TY  - CONF
TI  - In-Silico Data Based Machine Learning Technique Predicts Premature Ventricular Contraction Origin Coordinates
T2  - 2021 Computing in Cardiology (CinC)
SP  - 1
EP  - 4
AU  - A. Arrieula
AU  - H. Cochet
AU  - P. Ja&#x00EF;s
AU  - M. Ha&#x00EF;ssaguerre
AU  - N. Zemzemi
AU  - M. Potse
PY  - 2021
KW  - Training
KW  - Location awareness
KW  - Databases
KW  - Fibrillation
KW  - Estimation
KW  - Machine learning
KW  - Predictive models
DO  - 10.23919/CinC53138.2021.9662896
JO  - 2021 Computing in Cardiology (CinC)
IS  - 
SN  - 2325-887X
VO  - 48
VL  - 48
JA  - 2021 Computing in Cardiology (CinC)
Y1  - 13-15 Sept. 2021
AB  - Premature ventricular contraction (PVC) can induce ventricular tachycardia or ventricular fibrillation. Drug-resistant PVCs can be cured by catheter ablation, but the accurate localization that this requires can be difficult and time-consuming. An accurate pre-procedural estimate of the origin could make the procedure more efficient. We propose a machine-learning method for accurate pre-procedural origin estimation. It uses a database of paced 12-lead ECGs with known pacing locations and presents its results on an imaging-based model of the patient. The method was tested using 7 realistic heart-torso models with hundreds of PVCs everywhere in the ventricles. We found that increasing the number of patients in the training database increased the accuracy of the predictions. The optimal number of pacing sites per patient in the training dataset was about 25, resulting in a prediction error around 15 mm. We conclude that our method gives a good indication to clinicians to efficiently start a pace-mapping during a catheter ablation procedure. It can be complemented with an intra-procedural method that uses the patient&#x0027;s own paced beats to refine the prediction.
ER  - 


TY  - CONF
TI  - A sudden infant death prevention system for babies
T2  - 2014 IEEE 16th International Conference on e-Health Networking, Applications and Services (Healthcom)
SP  - 525
EP  - 530
AU  - Â. M. Fonseca
AU  - E. T. Horta
AU  - S. Sendra
AU  - J. J. P. C. Rodrigues
AU  - J. A. F. Moutinho
PY  - 2014
KW  - Pediatrics
KW  - Temperature sensors
KW  - Monitoring
KW  - Heart rate
KW  - Mobile communication
KW  - Mobile handsets
KW  - Sudden infant death syndrome (SIDS)
KW  - infant death prevention
KW  - body sensors
KW  - eHealth
DO  - 10.1109/HealthCom.2014.7001897
JO  - 2014 IEEE 16th International Conference on e-Health Networking, Applications and Services (Healthcom)
IS  - 
SN  - 
VO  - 
VL  - 
JA  - 2014 IEEE 16th International Conference on e-Health Networking, Applications and Services (Healthcom)
Y1  - 15-18 Oct. 2014
AB  - The sudden infant death syndrome (SIDS) is an expert diagnosis when an apparently healthy baby dies without explanation. When physicians or coroners cannot explain the cause of death it is classified as sudden death. This paper reviews the related literature and proposes a mobile solution based on biofeedback monitoring that tries to prevent the sudden death in infants. The sudden death system uses real-time data collection from sensors to diagnose, in advance, baby health problems and prevent those are take care for a baby. When an issue is detected by this system (i.e., the sensors send abnormal data), it sends a warning to those responsible for the baby. It allows the access to data from sensors and their analysis in real-time (such as, the baby position and the crib). Signal processing algorithms are used in real-time to prevent a sudden death. Mobile devices (such as, smartphones or tablets) are used to process the sensed data and monitoring a baby performing alerts/warnings when an abnormal situation is detected. The proposed approach is evaluated and demonstrated through a prototype.
ER  - 


TY  - CONF
TI  - Early detection of apnea-bradycardia episodes in preterm infants based on coupled hidden Markov model
T2  - IEEE International Symposium on Signal Processing and Information Technology
SP  - 000243
EP  - 000248
AU  - S. Masoudi
AU  - N. Montazeri
AU  - M. B. Shamsollahi
AU  - D. Ge
AU  - A. Beuchée
AU  - P. Pladys
AU  - A. I. Hernandez
PY  - 2013
KW  - Hidden Markov models
KW  - Integrated circuits
KW  - Predictive models
KW  - Sensitivity
KW  - Silicon
KW  - Computational modeling
KW  - Manuals
DO  - 10.1109/ISSPIT.2013.6781887
JO  - IEEE International Symposium on Signal Processing and Information Technology
IS  - 
SN  - 2162-7843
VO  - 
VL  - 
JA  - IEEE International Symposium on Signal Processing and Information Technology
Y1  - 12-15 Dec. 2013
AB  - The incidence of apnea-bradycardia episodes in preterm infants may lead to neurological disorders. Prediction and detection of these episodes are an important task in healthcare systems. In this paper, a coupled hidden Markov model (CHMM) based method is applied to detect apnea-bradycardia episodes. This model is evaluated and compared with two other methods based on hidden Markov model (HMM) and hidden semi-Markov model (HSMM). Evaluation and comparison are performed on a dataset of 233 apnea-bradycardia episodes which have been manually annotated. Observations are composed of RR-interval time series and QRS duration time series. The performance of each method was evaluated in terms of sensitivity, specificity and time detection delay. Results show that CHMM has the sensitivity of 84.92%, specificity of 94.17% and time detection delay of 2.32±4.82 seconds, which are better than the reference methods.
ER  - 


TY  - CONF
TI  - Fully Automatic Detection of Premature Ventricular Contractions: A New Approach Based On Unsupervised Learning
T2  - 2021 Sixth International Conference on Advances in Biomedical Engineering (ICABME)
SP  - 202
EP  - 207
AU  - K. L. Issa
AU  - A. Rammal
AU  - A. Rammal
AU  - M. Ayache
PY  - 2021
KW  - Performance evaluation
KW  - Sensitivity
KW  - Protocols
KW  - Databases
KW  - Electrocardiography
KW  - Feature extraction
KW  - Robustness
KW  - Premature Ventricular Contractions
KW  - Electrocardiogram
KW  - Agglomerative Hierarchical Clustering
KW  - K-means Clustering
DO  - 10.1109/ICABME53305.2021.9604830
JO  - 2021 Sixth International Conference on Advances in Biomedical Engineering (ICABME)
IS  - 
SN  - 2377-5696
VO  - 
VL  - 
JA  - 2021 Sixth International Conference on Advances in Biomedical Engineering (ICABME)
Y1  - 7-9 Oct. 2021
AB  - Premature Ventricular Contractions (PVCs), a common type of cardiac arrhythmia, can be identified by analyzing electrocardiogram (ECG) signals. If not treated on time, PVCs become life-threatening. In this paper, a high-performance approach is proposed for detecting PVCs in an unsupervised manner. The main objective is to perform an automatic PVCs detection in ECG without prior knowledge. Ten different statistical features are extracted to represent various characteristics of the signal. Thereafter, the proposed approach explores PVCs detection by two different strategies. Performance evaluation results over the MIT-BIH Arrhythmia Database (MIT-BIH-AD) show that the strategy based on Agglomerative Hierarchical Clustering (AHC) Method outperforms K-means Clustering Method with an average Accuracy (ACC), Specificity (SPE), Sensitivity (SEN), and Positive Predictive Value (PPV) of 98.43%, 99.23%, 94.47%, and 96.67%, respectively. With less complexity and computation load, AHC can be an accurate candidate for PVCs detection to be used in clinical applications.
ER  - 


TY  - CONF
TI  - A wearable long-term single-lead ECG processor for early detection of cardiac arrhythmia
T2  - 2018 Design, Automation & Test in Europe Conference & Exhibition (DATE)
SP  - 961
EP  - 966
AU  - S. M. Abubakar
AU  - W. Saadeh
AU  - M. A. B. Altaf
PY  - 2018
KW  - Feature extraction
KW  - Electrocardiography
KW  - Microsoft Windows
KW  - Power demand
KW  - Heart beat
KW  - Diseases
DO  - 10.23919/DATE.2018.8342148
JO  - 2018 Design, Automation & Test in Europe Conference & Exhibition (DATE)
IS  - 
SN  - 1558-1101
VO  - 
VL  - 
JA  - 2018 Design, Automation & Test in Europe Conference & Exhibition (DATE)
Y1  - 19-23 March 2018
AB  - Cardiac arrhythmia (CA) is one of the most serious heart diseases that lead to a very large number of annual casualties around the world. The traditional electrocardiography (ECG) devices usually fail to capture arrhythmia symptoms during patients' hospital visits due to their recurrent nature. This paper presents a wearable long-term single-lead ECG processor for the CA detection at an early stage. To achieve on-sensor integration and long-term continuous monitoring, an ultra-low complexity feature extraction engine using reduced feature set of four (RFS4) is proposed. It reduces the area by >25% compared to the conventional QRS complex detection algorithms without compromising the accuracy. Moreover, RFS4 eliminates the need for complex machine learning decision logic for the detection of premature ventricular contraction (PVC) and nonsustained ventricular tachycardia (NVT). To ensure correct functional verification, the proposed system is implemented on FPGA and tested using the MIT-BIH ECG arrhythmia database. It achieves a sensitivity and specificity of 94.64% and 99.41%, respectively. The proposed processor is also synthesized using 0.18um CMOS technology with an overall energy efficiency of 139 nJ/detection.
ER  - 


TY  - CONF
TI  - Newborn sleep stage identification using multiscale entropy
T2  - 2nd Middle East Conference on Biomedical Engineering
SP  - 361
EP  - 364
AU  - L. Fraiwan
AU  - K. Lweesy
PY  - 2014
KW  - Sleep
KW  - Pediatrics
KW  - Entropy
KW  - Feature extraction
KW  - Electroencephalography
KW  - Accuracy
KW  - Software
DO  - 10.1109/MECBME.2014.6783278
JO  - 2nd Middle East Conference on Biomedical Engineering
IS  - 
SN  - 1558-2531
VO  - 
VL  - 
JA  - 2nd Middle East Conference on Biomedical Engineering
Y1  - 17-20 Feb. 2014
AB  - Neonatal sleep stage identification is of great importance as it helps diagnosis of certain possible disabilities in newborns. The sleep stage identification is normally done manually for an entire sleep recording which requires great human resources; therefore a reliable automated sleep stage identification system offers a helpful tool for specialists. This study demonstrated a new method for automated sleep stage scoring in neonates. The automated approach comprises two major steps: feature extraction and classification. This study presented a new approach for feature extraction based on multiscale entropy (MSE), a recently developed method for the analysis of time series and physiological signals. The features were extracted from a single EEG recording where 13 recordings from preterm infants and 14 from full term infants were used. The classification was done using the Weka software with three different classifiers: neural networks, random forests, and classification via regression. The performance of the proposed method was found to be comparable to the methods reported in the literature. The reported accuracy was found to be 0.813 for preterm subjects and 0.864 for fullterm subjects.
ER  - 


TY  - CONF
TI  - Pain Level Assessment for Infants Using Facial Expression Scores
T2  - 2021 IEEE 45th Annual Computers, Software, and Applications Conference (COMPSAC)
SP  - 590
EP  - 598
AU  - H. Baumgartl
AU  - D. Flathau
AU  - S. Bayerlein
AU  - D. Sauter
AU  - I. J. Timm
AU  - R. Buettner
PY  - 2021
KW  - Pediatrics
KW  - Pain
KW  - Benchmark testing
KW  - Predictive models
KW  - Prediction algorithms
KW  - Market research
KW  - Physiology
KW  - machine learning
KW  - facial expression
KW  - pain assessment
KW  - neonates
KW  - pain level prediction
DO  - 10.1109/COMPSAC51774.2021.00087
JO  - 2021 IEEE 45th Annual Computers, Software, and Applications Conference (COMPSAC)
IS  - 
SN  - 0730-3157
VO  - 
VL  - 
JA  - 2021 IEEE 45th Annual Computers, Software, and Applications Conference (COMPSAC)
Y1  - 12-16 July 2021
AB  - One of the biggest challenges in pain therapy is the evaluation of pain intensity of patients who cannot express their pain verbally. The measurement of pain is a time-consuming process. Therefore, we investigate the main factors that influence pain in infants. We use facial expressions and random forest to predict pain in the three pain classes aligned with the Premature Infant Pain Scale (PIPP). Using our method, we can classify between low, middle, and high pain with a balanced accuracy of 95.51 percent, setting the new benchmark for three-level pain assessment. Our classifier does not misclassify the highest pain class, which is desirable for the classification of pain. Our algorithm has the potential for creating more time for workers that are constantly under time-pressure.
ER  - 


TY  - CONF
TI  - Temporal Evolution of Intrapartum Fetal Heart Rate Features
T2  - 2021 Computing in Cardiology (CinC)
SP  - 1
EP  - 4
AU  - J. Vargas-Calixto
AU  - Y. Wu
AU  - M. Kuzniewicz
AU  - M. -C. Cornet
AU  - H. Forquer
AU  - L. Gerstley
AU  - E. Hamilton
AU  - P. Warrick
AU  - R. Kearney
PY  - 2021
KW  - Pediatrics
KW  - Fetal heart rate
KW  - Hospitals
KW  - Frequency conversion
KW  - Entropy
KW  - High frequency
KW  - Cardiology
DO  - 10.23919/CinC53138.2021.9662865
JO  - 2021 Computing in Cardiology (CinC)
IS  - 
SN  - 2325-887X
VO  - 48
VL  - 48
JA  - 2021 Computing in Cardiology (CinC)
Y1  - 13-15 Sept. 2021
AB  - Our research goal is to improve the intrapartum identification of tracings associated with severe acidosis at birth and subsequent hypoxic-ischemic encephalopathy so that timely interventions could avoid such complications without causing excessive unnecessary interventions in births with normal outcomes. The present study examines the evolution of fetal heart rate (FHR) features over the course of labor. We analyzed FHR signals collected in the last 6 hours before delivery in 21,853 births with normal neonatal outcomes and in 163 that developed hypoxic-ischemic encephalopathy (HIE) from 15 hospitals of Kaiser Permanente Northern California. We divided these six hours into 18 nonoverlapping 20-minute epochs. The power spectral density of each epoch was divided into three bands: low frequency (LF, 30&#x2013;150 mHz), movement frequency (MF, 150&#x2013;500 mHz), and high frequency (HF, 500&#x2013;1000 mHz). We also estimated the <tex>$LF/(MF+HF)$</tex> ratio, the mean and standard deviation of the FHR signal, the approximate entropy (ApEn), and the deceleration capacity (DC). In our results, ApEn, the standard deviation, and DC showed a promising ability to detect risk of HIE as early as 120 minutes before birth, which gives enough leading time for timely interventions.
ER  - 


TY  - CONF
TI  - ECG Arrhythmia Classification Using Mahalanobis-Taguchi System in a Body Area Network Environment
T2  - 2015 IEEE Global Communications Conference (GLOBECOM)
SP  - 1
EP  - 7
AU  - A. Ali
AU  - N. A. H. Haldar
AU  - F. A. Khan
AU  - S. Ullah
PY  - 2015
KW  - Electrocardiography
KW  - Feature extraction
KW  - Body area networks
KW  - Monitoring
KW  - Heart beat
KW  - Wireless communication
KW  - Training
DO  - 10.1109/GLOCOM.2015.7417699
JO  - 2015 IEEE Global Communications Conference (GLOBECOM)
IS  - 
SN  - 
VO  - 
VL  - 
JA  - 2015 IEEE Global Communications Conference (GLOBECOM)
Y1  - 6-10 Dec. 2015
AB  - Arrhythmia is caused by improper and irregular sinus rhythm or heartbeats. In order to diagnose cardiac arrhyth- mia, electrocardiogram (ECG) beat classification and analysis is very necessary. The efficiency and accuracy of any classification model highly depends on selecting the most relevant features. The aim of this study is to classify different arrhythmic beats with a reduced set of relevant-only ECG features. To optimize the ECG feature selection process and increase the classification accuracy, a Mahalanobis-Taguchi System (MTS) based classifica- tion and analysis scheme is proposed. MTS is a multi-dimensional pattern recognition system which dynamically selects important features for further analysis. Arrhythmia can occur at any time and thus requires proper and continuous monitoring of the patient to reduce sudden heart attacks. The proposed MTS- based classification scheme is integrated with a Wireless Body Area Network (WBAN) for pervasive monitoring. The proposed scheme is analyzed and compared with a state-of-the-art scheme in terms of sensitivity, specificity, and accuracy. The results show that the proposed scheme performs significantly better than the other scheme by achieving high sensitivity, specificity, and classification accuracy for different arrhythmic heartbeats i.e., Left Bundle Branch Block (LBBB), Premature Ventricular Contraction (PVC), Right Bundle Branch Block (RBBB), and Atrial Premature Contraction (APC).
ER  - 


TY  - JOUR
TI  - Atrial Fibrillation Detection During Sepsis: Study on MIMIC III ICU Data
T2  - IEEE Journal of Biomedical and Health Informatics
SP  - 3124
EP  - 3135
AU  - S. K. Bashar
AU  - M. B. Hossain
AU  - E. Ding
AU  - A. J. Walkey
AU  - D. D. McManus
AU  - K. H. Chon
PY  - 2020
KW  - Electrocardiography
KW  - Feature extraction
KW  - MIMICs
KW  - Heart rate variability
KW  - Entropy
KW  - Databases
KW  - Detection algorithms
KW  - Sepsis
KW  - ICU
KW  - Atrial fibrillation
KW  - P-wave
KW  - Premature beat
KW  - Poincaré plot
KW  - Annotations
DO  - 10.1109/JBHI.2020.2995139
JO  - IEEE Journal of Biomedical and Health Informatics
IS  - 11
SN  - 2168-2208
VO  - 24
VL  - 24
JA  - IEEE Journal of Biomedical and Health Informatics
Y1  - Nov. 2020
AB  - Sepsis is defined by life-threatening organ dysfunction during infection and is one of the leading causes of critical illness. During sepsis, there is high risk that new-onset of atrial fibrillation (AF) can occur, which is associated with significant morbidity and mortality. As a result, computer aided automated and reliable detection of new-onset AF during sepsis is crucial, especially for the critically ill patients in the intensive care unit (ICU). In this paper, a novel automated and robust two-step algorithm to detect AF from ICU patients using electrocardiogram (ECG) signals is presented. First, several statistical parameters including root mean square of successive differences, Shannon entropy, and sample entropy were calculated from the heart rate for the screening of possible AF segments. Next, Poincaré plot-based features along with P-wave characteristics were used to reduce false positive detection of AF, caused by the premature atrial and ventricular beats. A subset of the Medical Information Mart for Intensive Care (MIMIC) III database containing 198 subjects was used in this study. During the training and validation phases, both the simple thresholding as well as machine learning classifiers achieved very high segment-wise AF classification performance. Finally, we tested the performance of our proposed algorithm using two independent test data sets and compared the performance with two state-of-the-art methods. The algorithm achieved an overall 100% sensitivity, 98% specificity, 98.99% accuracy, 98% positive predictive value, and 100% negative predictive value on the subject-wise AF detection, thus showing the efficacy of our proposed algorithm in critically ill sepsis patients. The annotations of the data have been made publicly available for other investigators.
ER  - 


TY  - CONF
TI  - Real time non-contact remote cardiac monitoring
T2  - 2016 IEEE International Conference on Communications (ICC)
SP  - 1
EP  - 6
AU  - M. S. Mahmud
AU  - H. Wang
AU  - Y. Kim
PY  - 2016
KW  - Electrodes
KW  - Electrocardiography
KW  - Monitoring
KW  - Skin
KW  - Capacitance
KW  - Radio frequency
KW  - Belts
KW  - ECG
KW  - Neonatal Intensive Care
KW  - Sensors
KW  - Non-contact
DO  - 10.1109/ICC.2016.7511486
JO  - 2016 IEEE International Conference on Communications (ICC)
IS  - 
SN  - 1938-1883
VO  - 
VL  - 
JA  - 2016 IEEE International Conference on Communications (ICC)
Y1  - 22-27 May 2016
AB  - The demands and interests in non-contact health monitoring have increased rapidly in recent years due to its noninvasive method and easy to use in daily life. In this paper, a real time and non-contact based cardiac monitoring system including a sensor is presented. The sensor is capacitively-coupled with human skin and does not cause impediments in the natural movement of the user. Moreover, low power RF module nRF24L01+ and passive components were used for reducing power consumption. Current monitoring systems for premature infants are not convenient due to the usage of patched or adhesive tape for monitoring vital information. The front end circuit is integrated with multiple stages of amplifier, filters, analog to digital converter and the wireless module. The non-contact capacitive electrode was integrated into the leather belt as well as in the chair to monitor electrocardiography (ECG) signals. In this work, a simple and easily accessible ECG monitoring sensor node for body area networks was designed and tested. The proposed system was compared through experiments with the one with Ag/Agcl based electrodes. The results show that the proposed system could accurately be used as a medical grade equipment for long-term health monitoring.
ER  - 


TY  - CONF
TI  - Multi-parametric acoustic imaging of cervix for more accurate detection of patients at risk of preterm birth
T2  - 2018 IEEE International Ultrasonics Symposium (IUS)
SP  - 1
EP  - 4
AU  - Y. Yan
AU  - M. Basij
AU  - Z. Wang
AU  - A. Siddiqui
AU  - J. Dong
AU  - N. Alijabbari
AU  - E. Hernandez-Andrade
AU  - N. Gomez-Lopez
AU  - S. Hassan
AU  - M. Mehrmohammadi
PY  - 2018
KW  - Ultrasound
KW  - Photoacoustic
KW  - Viscoelasticity
KW  - trimodal
KW  - Cervix
KW  - Collagen Network
KW  - Preterm Delivery
DO  - 10.1109/ULTSYM.2018.8580030
JO  - 2018 IEEE International Ultrasonics Symposium (IUS)
IS  - 
SN  - 1948-5727
VO  - 
VL  - 
JA  - 2018 IEEE International Ultrasonics Symposium (IUS)
Y1  - 22-25 Oct. 2018
AB  - Preterm delivery (PTD) can cause serious health problems and can jeopardize the life of a newborn. Diagnostic imaging of cervix is mostly limited to ultrasound (US), especially transvaginal ultrasound (TVUS) for measuring the cervical length and has shown low sensitivity and specificity for determining the risk of PTD. US viscoelasticity (VE) and photoacoustic (PA) imaging are commonly used quantitative functional imaging modalities which are used in conjunction with US imaging to provide additional information on tissue composition and functionality. Cervical ripening, or shortening and softening of the cervix, is indicative of the stage of the delivery. During the ripening process, the cervical tissue undergoes microstructural changes, such as the disorganization of the collagen network. We developed a tri-modal transvaginal US, PA, and VE imaging system and evaluated this system to monitor phantom and murine cervical changes. Specifically, in this study, we demonstrate the utility of spectroscopic PA (sPA) to monitor cervical tissue hydration and collagen disorganization. The sPA is capable of measuring tissue vascularization and oxygenation, which could serve as valuable biomarkers of cervical insufficiency and ripening. The combined probe can provide a range of clinical biomarkers characterizing the microstructural, functional and molecular changes in the cervical tissue. These biomarkers can potentially enhance the identification and prognosis of patients who are at risk of PTD.
ER  - 


TY  - CONF
TI  - Clinical Validation of a Wearable Respiratory Rate Device for Neonatal Monitoring
T2  - 2018 40th Annual International Conference of the IEEE Engineering in Medicine and Biology Society (EMBC)
SP  - 1628
EP  - 1631
AU  - A. Antony Raj
AU  - S. P. Preejith
AU  - V. S. Raja
AU  - J. Joseph
AU  - M. Sivaprakasam
PY  - 2018
KW  - Pediatrics
KW  - Accelerometers
KW  - Monitoring
KW  - Data collection
KW  - Biomedical monitoring
KW  - Medical services
KW  - Logic gates
DO  - 10.1109/EMBC.2018.8512548
JO  - 2018 40th Annual International Conference of the IEEE Engineering in Medicine and Biology Society (EMBC)
IS  - 
SN  - 1558-4615
VO  - 
VL  - 
JA  - 2018 40th Annual International Conference of the IEEE Engineering in Medicine and Biology Society (EMBC)
Y1  - 18-21 July 2018
AB  - Respiratory rate monitoring is of paramount importance in neonatal care. Manual counting of expansions and contractions of the abdomen or diaphragm of the neonate is still the widely accepted measure of respiratory rate in most clinical settings. A practical, affordable, easy-to-use technology to continuously measure respiratory rate in neonates is essential to recognize the signs and symptoms of respiratory disorders. Clinical validation of a system for continuous and long term respiratory rate monitoring of neonates, in a wearable form factor with the capability of remote monitoring is presented in this paper. The respiratory rate monitor was validated in clinical settings on 10 premature babies with various disease conditions and respiratory rates varying from 25 to 90 breaths per minute. Results show a high degree of correlation between the respiratory rate measured by the device and reference measurements. An intelligent algorithm which can remove motion corruption from the accelerometer data and provide reliable results is essential for large-scale adoption of the technology for both clinical as well as home monitoring. The technical details of implementation, results and analysis of the clinical study and observations made during clinical study regarding the feasibility of integrating the device in neonatal care are covered in this paper.
ER  - 


TY  - CONF
TI  - Automatic Premature Ventricular Contractions Detection for Multi-Lead Electrocardiogram Signal
T2  - 2018 IEEE International Conference on Electro/Information Technology (EIT)
SP  - 0169
EP  - 0173
AU  - M. M. A. Rahhal
AU  - N. A. Ajlan
AU  - Y. Bazi
AU  - H. A. Hichri
AU  - T. Rabczuk
PY  - 2018
KW  - Electrocardiography
KW  - Heart rate variability
KW  - Databases
KW  - Heart beat
KW  - Electrodes
KW  - Training
KW  - Neural networks
DO  - 10.1109/EIT.2018.8500197
JO  - 2018 IEEE International Conference on Electro/Information Technology (EIT)
IS  - 
SN  - 2154-0373
VO  - 
VL  - 
JA  - 2018 IEEE International Conference on Electro/Information Technology (EIT)
Y1  - 3-5 May 2018
AB  - In this paper, we propose an electrocardiogram (ECG) technique for the automatic detection of Premature Ventricular Contractions (PVC) based on multi-lead signals and on a deep learning architecture which is built using Stacked Denoising Autoencoders (SDAEs) networks. The proposed method consists of two main stages; feature learning and classification. In the first stage, we learn a new feature representation from data using SDAEs. Regarding the classification, we add a softmax regression layer on the top of the resulting hidden representation layer yielding a deep neural network (DNN). The proposed method fuses the results of several ECG leads (up to 12) in order to increase the detection accuracy. In the experiments, we use INCART database to test the proposed DNN multi-lead method. The obtained results are 98.6%, 91.4%, and 97.7% respectively for overall accuracy (OA), average sensitivity (Se), and average positive productivity (Pp).
ER  - 


TY  - CONF
TI  - Prenatal observation of heart rate sequences presenting entropic analogies with Sudden Infant Death Syndrome: Preliminary report
T2  - Proceedings of the 26th IEEE International Symposium on Computer-Based Medical Systems
SP  - 421
EP  - 424
AU  - P. Zemb
AU  - H. Gonçalves
AU  - J. Bellec
AU  - J. Bernardes
PY  - 2013
KW  - Fetal heart rate
KW  - Pediatrics
KW  - Entropy
KW  - Fetus
KW  - Negative feedback
KW  - Indexes
DO  - 10.1109/CBMS.2013.6627831
JO  - Proceedings of the 26th IEEE International Symposium on Computer-Based Medical Systems
IS  - 
SN  - 1063-7125
VO  - 
VL  - 
JA  - Proceedings of the 26th IEEE International Symposium on Computer-Based Medical Systems
Y1  - 20-22 June 2013
AB  - In the fetus, the hypoxic stimulation inhibits respiratory movements, while after the birth, it stimulates breathing. Sudden Infant Death Syndrome (SIDS) may result from a resurgence of the prenatal inhibiting circuit (Leiter, 2007). This study aims to compare the entropic evolutionary profile of the "Recurrent Elevated PatternA" (REPA) of fetal heart rate, to the one described in SIDS by Pincus during quiet sleep, the postnatal corresponding state of PatternA. Using an unselected 3000 fetal tracings database, a computer assisted visual analysis selected the 16 most typical REPA, compared to the 22 most stable PatternA (MSPA). The entropic study enabled to extract from each group a type of description corresponding to Pincus criteria: instable entropy with remarkable minima for REPA, and single centered regular entropy peak for MSPA. If confirmed, our findings may lead to a better evaluation of the fetal status and to a SIDS preventive protocol via a trans birth survey.
ER  - 


TY  - JOUR
TI  - Cardiac Arrhythmia Classification based on the RMS Signal and Cyclostationarity
T2  - IEEE Latin America Transactions
SP  - 584
EP  - 591
AU  - N. Gómez Fonseca
AU  - M. Noriega Aleman
PY  - 2021
KW  - Electrocardiography
KW  - Principal component analysis
KW  - IEEE transactions
KW  - Heart rate variability
KW  - Correlation
KW  - Wavelet transforms
KW  - Surges
KW  - Arrhythmia, Electrocardiogram, RMS signal, Cyclostationary, Spectral correlation.
KW  - Arrhythmia
KW  - Electrocardiography
KW  - RMS signal
KW  - Spectral analysis
DO  - 10.1109/TLA.2021.9448541
JO  - IEEE Latin America Transactions
IS  - 4
SN  - 1548-0992
VO  - 19
VL  - 19
JA  - IEEE Latin America Transactions
Y1  - April 2021
AB  - The goal of this paper is to present a method of classification for cardiac arrhythmias. This method is based on the analysis of the (RMS) signal extracted from the electrocardiogram (ECG) leads and the heart beat cyclostationarity nature. The coefficients of spectral correlation fuction are useful in order to differentiate among the five types of beats: Normal (N), Premature Ventricular Contraction (PVC), Premature Atrial Contraction (APC), Left Bundle Branch Block (LBBB) and Right Bundle Branch Block (RBBB). Some simple statistical measures for spectral correlation coefficients are extracted while Principal Component Analysis (PCA) is used to reduce its features. Finally, the classification using Artificial Neural Networks (ANNs) is implemented. Two experiments were performed, one that used a multi-lead ECG signal, and the other that used the RMS signal as input. These experiments showed that when using the RMS signal better results are obtained. This last method led to some specific results: sensitivity, specificity and accuracy indexes of 97.68%, 99.08% and 98.72%, respectively.
ER  - 


TY  - CONF
TI  - Multiclass Heartbeat Classification using ECG Signals and Convolutional Neural Networks
T2  - 2022 2nd International Conference on Digital Futures and Transformative Technologies (ICoDT2)
SP  - 1
EP  - 6
AU  - M. D. Mazhar Qureshi
AU  - D. P. C&#x00E1;mara
AU  - E. De Poorter
AU  - R. Mumtaz
AU  - A. Shahid
AU  - I. Moerman
AU  - T. De Waele
PY  - 2022
KW  - Deep learning
KW  - Support vector machines
KW  - Heart
KW  - Heart beat
KW  - Time series analysis
KW  - Electrocardiography
KW  - Minimization
KW  - ECG
KW  - Convolution Neural Networks
KW  - Deep Learning
KW  - Supervised Learning
DO  - 10.1109/ICoDT255437.2022.9787419
JO  - 2022 2nd International Conference on Digital Futures and Transformative Technologies (ICoDT2)
IS  - 
SN  - 
VO  - 
VL  - 
JA  - 2022 2nd International Conference on Digital Futures and Transformative Technologies (ICoDT2)
Y1  - 24-26 May 2022
AB  - Given a large enough time series signal from an ECG signal, it is possible to identify and classify heartbeats not only into normal and abnormal classes but into multiple classes including but not limited to Normal beat, Paced beat, Atrial Premature beat and Ventricular flutter as originally suggested by benchmark electrocardiogram (ECG) datasets like the MIT-BIH Arrhythmia Dataset. There are multiple approaches that target ECG classifications using Machine and Deep Learning like One Class SVM, ELM, Anogan etc. These approaches require either very high computational resources, fail to classify classes apart from normal/abnormal classes or fail to classify all classes with an equivalent or near-equivalent accuracy. With these limitations in mind, this paper proposes a deep learning approach using Convolutional Neural Networks (CNNs) to classify multiple classes of heartbeats in an efficient, effective, and generalized manner. By using the MIT-BIH Arrhythmia dataset to filter and segment individual correctly structured heartbeats, we have designed a network which can be trained on different classes of heartbeats and present robust, accurate and efficient results. The class imbalance prevalent in the MIT-BIH dataset has been dealt with using Synthetic Minority Over-sampling Technique (SMOTE). The robustness of the model is increased by adding techniques of loss minimization such as dropout and early stop-ping. The approach gives an accuracy of approximately 96% and an extremely short time span for class prediction(classification), i.e., less than 1 second. The results are also illustrated over multiple (10) classes to exemplify the generality of the model. We have illustrated these results over multiple (10) classes to exemplify generality of the model.
ER  - 


TY  - CONF
TI  - Online apnea-bradycardia detection using recursive order estimation for auto-regressive models
T2  - Computing in Cardiology 2013
SP  - 1247
EP  - 1250
AU  - D. Ge
AU  - A. Beuchée
AU  - G. Carrault
AU  - P. Pladys
AU  - A. Hernández
PY  - 2013
KW  - Kalman filters
KW  - Abstracts
KW  - Maldistribution
KW  - Physiology
DO  - 
JO  - Computing in Cardiology 2013
IS  - 
SN  - 2325-8853
VO  - 
VL  - 
JA  - Computing in Cardiology 2013
Y1  - 22-25 Sept. 2013
AB  - This study aims to detect apnea-bradycardia (AB) episodes from preterm newborns, based on the analysis of electrocardiographic signals (ECG). We propose the use of an auto-regressive (AR) model with undetermined orders to capture all possible linear dependency of the RR interval time series extracted from ECG. An on-line algorithm inspired from the Kalman filtering technique is designed to follow the evolution of the AR model's order distribution. The detection sensitivity (TP/(TP + FN)) reaches 91:5% over a total of 50 episodes with perfect specificity (TN/(FP+TN)=100%). From the clinical point of view, it is essential to achieve reliable early stage detection of AB episodes to enable the initiation of quick nursing actions. Our proposed method achieves a delay of 5.08s ± 2.90 compared with the experts' off-line annotations, knowing that the mean intervention time (duration from the generation of the alarm to the initiation of manual stimulation) is reported to be 33 seconds from a recent study [5].
ER  - 


TY  - CONF
TI  - Classification of fetal compromise during labour: signal processing and feature engineering of the cardiotocograph
T2  - 2021 29th European Signal Processing Conference (EUSIPCO)
SP  - 1331
EP  - 1335
AU  - M. O&#x0027;Sullivan
AU  - T. Gabruseva
AU  - G. Boylan
AU  - M. O&#x0027;Riordan
AU  - G. Lightbody
AU  - W. Marnane
PY  - 2021
KW  - Fetal heart rate
KW  - Machine learning
KW  - Signal processing
KW  - Tools
KW  - Feature extraction
KW  - Control theory
KW  - Time factors
KW  - biomedical signal processing
KW  - machine learning
KW  - features engineering
KW  - fetal monitoring
KW  - cardiotocography
DO  - 10.23919/EUSIPCO54536.2021.9616289
JO  - 2021 29th European Signal Processing Conference (EUSIPCO)
IS  - 
SN  - 2076-1465
VO  - 
VL  - 
JA  - 2021 29th European Signal Processing Conference (EUSIPCO)
Y1  - 23-27 Aug. 2021
AB  - Cardiotocography (CTG) is the main tool used for fetal monitoring during labour. Interpretation of CTG requires dynamic pattern recognition in real time. It is recognised as a difficult task with high inter- and intra-observer disagreement. Machine learning has provided a viable path towards objective and reliable CTG assessment. In this study, novel CTG features are developed based on clinical expertise and system control theory using an autoregressive moving-average (ARMA) model to characterise the response of the fetal heart rate to contractions. The features are evaluated in a machine learning model to assess their efficacy in identifying fetal compromise. ARMA features ranked amongst the top features for detecting fetal compromise. Additionally, including clinical factors in the machine learning model and pruning data based on a signal quality measure improved the performance of the classifier.
ER  - 


TY  - JOUR
TI  - Contact-Free Biosignal Acquisition via Capacitive and Ultrasonic Sensors
T2  - IEEE Access
SP  - 95629
EP  - 95641
AU  - R. Kusche
AU  - F. John
AU  - M. Cimdins
AU  - H. Hellbrück
PY  - 2020
KW  - Capacitive sensors
KW  - Acoustics
KW  - Electrodes
KW  - Biomedical measurement
KW  - Ultrasonic variables measurement
KW  - Heart
KW  - Capacitive sensor
KW  - contact-free
KW  - finite element simulation
KW  - heart rate
KW  - I/Q demodulation
KW  - respiration rate
KW  - sensor fusion
KW  - thorax phantom
KW  - ultrasonic sensor
KW  - vital signs
DO  - 10.1109/ACCESS.2020.2995861
JO  - IEEE Access
IS  - 
SN  - 2169-3536
VO  - 8
VL  - 8
JA  - IEEE Access
Y1  - 2020
AB  - Contact-free detection of human vital signs like heart rate and respiration rate will improve the patients' comfort and enables long-term monitoring of newborns or bedridden patients. For that, reliable and safe measurement techniques are indispensable. The aim of this work is the development and comparison of novel ultrasonic and capacitive measurement setups, sharing a common hardware platform. Both measurement techniques that are implemented and compared are based on the detection of minor chest wall vibrations in millimeter ranges, due to geometrical thorax changes during respiration and heartbeat activities. After examining the physical measurement conditions and simulating the capacitive sensor, a problem-specific measurement setup is proposed. The system is characterized to be capable of detecting distance changes below 2 μm via the ultrasonic sensor and below 800 μm via the capacitive sensor. First subject measurements show that the detection of heart activities is possible under ideal conditions and exclusively with the proposed ultrasonic approach. However, the capacitive sensor works reliably for respiration monitoring, even when the subject is fully-clothed and covered with a blanket. The chosen ultrasonic approach is sensitive regarding minor changes of the reflecting surface and therefore has high uncertainty. In contrast, capacitive respiration detection is very reliable. It is conceivable that improvements in the capacitive sensor circuitry will also enable the detection of heart activities. The proposed ultrasonic approach presents current problems of this technique. In contrast to that, the unusual approach of capacitive sensing demonstrates a high potential regarding vital signs acquisition.
ER  - 


TY  - CONF
TI  - Heartbeat Classification Using Normalized RR Intervals and Wavelet Features
T2  - 2014 International Symposium on Computer, Consumer and Control
SP  - 650
EP  - 653
AU  - C. C. Lin
AU  - C. M. Yang
PY  - 2014
KW  - Atrial premature
KW  - premature ventricular contraction
KW  - RR Interval
KW  - wavelet analysis
KW  - linear discriminant classification
DO  - 10.1109/IS3C.2014.175
JO  - 2014 International Symposium on Computer, Consumer and Control
IS  - 
SN  - 
VO  - 
VL  - 
JA  - 2014 International Symposium on Computer, Consumer and Control
Y1  - 10-12 June 2014
AB  - This study developed an automatic classification system for identifying normal, atrial premature (AP) and premature ventricular contraction (PVC) heartbeats based on normalized RR intervals and wavelet morphological features. The proposed heartbeat classification system consists of signal pre processing, feature extraction, and linear discriminant classification (LDC). First, signal pre processing is applied to remove the high-frequency noise and baseline drift of the original ECG signal. Then the feature extraction includes the normalized RR intervals and the morphological features extracted by the wavelet analysis. Finally, the LDC method is applied to classify the heartbeats according to the extracted features. A total of 48 records obtained from the MIT-BIH arrhythmia database were divided into three datasets for the training and testing of the optimized heartbeat classification system. The testing results show that the normalized RR intervals can enhance the sensitivity for identifying the AP heartbeats in the imbalanced and balanced testing datasets by of 21% and 22%, respectively, and there was an improvement of 18% in the positive prediction accuracy of the normal class in the balanced testing dataset in comparison with non-normalized RR intervals.
ER  - 


TY  - CONF
TI  - FPGA based reconfigurable body area network using Nios II and uClinux
T2  - 2013 26th IEEE Canadian Conference on Electrical and Computer Engineering (CCECE)
SP  - 1
EP  - 4
AU  - A. D. Voykin
AU  - F. M. Bui
AU  - R. J. Bolton
PY  - 2013
KW  - Field programmable gate arrays
KW  - Zigbee
KW  - Wireless communication
KW  - Electrocardiography
KW  - Computer architecture
KW  - Hardware
KW  - Wireless sensor networks
KW  - Body Area Network
KW  - FPGA
KW  - uClinux
KW  - reconfigurable design
KW  - electrocardiogram
DO  - 10.1109/CCECE.2013.6567769
JO  - 2013 26th IEEE Canadian Conference on Electrical and Computer Engineering (CCECE)
IS  - 
SN  - 0840-7789
VO  - 
VL  - 
JA  - 2013 26th IEEE Canadian Conference on Electrical and Computer Engineering (CCECE)
Y1  - 5-8 May 2013
AB  - This paper presents a reconfigurable Body Area Network (BAN) system that can be used to monitor human vital signs and identify abnormalities. The identification of clinically significant patterns in electrocardiogram (ECG) data is the application used to verify the system operation as well as to demonstrate reconfigurability of the system. Data files from the MIT-BIH Arrhythmia database were used for this purpose. As built, the system demonstrates the ability to record raw ECG data and detect and record R-R intervals as well as premature ventricular contractions. Moreover, the overall system was designed to be highly reconfigurable, allowing it to be used for other BAN applications besides pattern recognition in ECG data signals.
ER  - 


TY  - CONF
TI  - Portable neonatal EEG monitoring and sonification on an Android device
T2  - 2017 39th Annual International Conference of the IEEE Engineering in Medicine and Biology Society (EMBC)
SP  - 2018
EP  - 2021
AU  - J. Poveda
AU  - M. O'Sullivan
AU  - E. Popovici
AU  - A. Temko
PY  - 2017
KW  - Electroencephalography
KW  - Pediatrics
KW  - Vocoders
KW  - Instruction sets
KW  - Sonification
KW  - Real-time systems
KW  - Monitoring
DO  - 10.1109/EMBC.2017.8037248
JO  - 2017 39th Annual International Conference of the IEEE Engineering in Medicine and Biology Society (EMBC)
IS  - 
SN  - 1558-4615
VO  - 
VL  - 
JA  - 2017 39th Annual International Conference of the IEEE Engineering in Medicine and Biology Society (EMBC)
Y1  - 11-15 July 2017
AB  - Clinical evaluation of electroencephalogram (EEG) is important for understanding and monitoring the electrical activity present in the brain. In collusion with engineering advances, the movement towards portable, rapid and low-cost EEG monitoring is growing. This will allow a greater availability of monitoring technologies for assessing brain function and health in disadvantaged communities. This paper presents an alternative method for interpreting neonatal brain health in real-time via the sonification of EEG on a smartphone. The paper discusses the implementation of the real-time EEG sonification using a phase vocoder and shows how the method is achievable using low-cost smartphone technologies with energy efficient algorithms.
ER  - 


TY  - CONF
TI  - Pulse oximeters in preterm patients: Effect of limb movement artifacts and positioning
T2  - 2017 IEEE International Instrumentation and Measurement Technology Conference (I2MTC)
SP  - 1
EP  - 5
AU  - P. Marchionni
AU  - L. Scalise
AU  - S. Nobile
AU  - V. P. Carnielli
PY  - 2017
KW  - Heart rate
KW  - Monitoring
KW  - Probes
KW  - Blood
KW  - Pediatrics
KW  - Uncertainty
KW  - Biomedical monitoring
KW  - Pulse oximetry
KW  - uncertainty
KW  - preterm patients
DO  - 10.1109/I2MTC.2017.7969674
JO  - 2017 IEEE International Instrumentation and Measurement Technology Conference (I2MTC)
IS  - 
SN  - 
VO  - 
VL  - 
JA  - 2017 IEEE International Instrumentation and Measurement Technology Conference (I2MTC)
Y1  - 22-25 May 2017
AB  - Premature, newborn patients are often subjected to specific treatments due to limited or absent physiological capacities. Among them, assisted ventilation is often used, requiring the measurement of some important patient's parameters to be correctly operated. One of the most relevant is the blood oxygen saturation (SpO2) which can be measured with blood sampling or in a continuous way by optical pulse oximetry (PO). In preterm patients, due to the reduced dimensions of the patient limbs, the PO probes are usually placed on the hands or feet. The objective of this paper is to focus on the effect of limb's movement and the effect of probe positioning on the PO data during normal operating conditions. In this article, a specific experimental set-up has been realized and tested on 10 patients, using 4 identical POs synchronously measuring SpO2 on a time window of 2 hours. Results show that during limbs movement the HR and SpO2 data are significantly different respect to the ones measured from stable limbs. Moreover, it is demonstrated that the mean difference between SpO2 measured on the fixed and moving limbs is larger than the instrument declared uncertainty (6%) when the mean difference in HR is larger than 6 bpm. This difference is increasing following a quadratic relation with the HR difference. Large time intervals (> 15% of the observation time) are associated to movement artifacts. No statistically significant effect on the limb positioning is instead reported.
ER  - 


TY  - JOUR
TI  - Atrial Fibrillation Prediction With Residual Network Using Sensitivity and Orthogonality Constraints
T2  - IEEE Journal of Biomedical and Health Informatics
SP  - 407
EP  - 413
AU  - A. Jalali
AU  - M. Lee
PY  - 2020
KW  - Picture archiving and communication systems
KW  - Sensitivity
KW  - Electrocardiography
KW  - Informatics
KW  - Predictive models
KW  - Training
KW  - Feature extraction
KW  - Cardiac arrhythmia
KW  - atrial fibrillation prediction
KW  - deep neural structures
KW  - sensitivity and orthogonality regularizers
KW  - feature decorrelations
KW  - wide-residual networks
KW  - imbalanced data resampler
KW  - premature atrial complexes
KW  - redundancy removal
DO  - 10.1109/JBHI.2019.2957809
JO  - IEEE Journal of Biomedical and Health Informatics
IS  - 2
SN  - 2168-2208
VO  - 24
VL  - 24
JA  - IEEE Journal of Biomedical and Health Informatics
Y1  - Feb. 2020
AB  - Atrial fibrillation (AF) is the most prevalent cardiac arrhythmia. The atrial beat is irregular during AF, which causes blood flow hardly. This may cause blood clot formation and cardioembolic strokes. Computer-aided devices may assist cardiologists in diagnosing heart rhythm disorders better. From this viewpoint, we attempt to identify the premature atrial complexes (PACs) to predict the occurrence of AF by using electrocardiogram (ECG) spectrograms. Convolutional neural networks (CNN) models such as ResNet and Wide-ResNet are used to predict the prelude of AF. Regularization constraints are used to deal with the imbalanced and small number of samples in the minority premature AF class. Sensitivity regularization investigates small variations in premature AF samples. It highlights more representative features that distinguish the PACs from the normal rhythm. On the other hand, orthogonality regularization removes the interference between negatively correlated feature weights. It places constraints on capturing similar patterns with slight differences. This constraint allows convergence to a better feature representation with fewer weight redundancies. We propose a combination of sensitivity and orthogonality penalty terms to the cost function of ResNet to decrease the overfitting and obtain a superior representation. The re-sampling class distribution method is also utilized to mitigate the issue of imbalanced data. The proposed method shows better AF prediction for highly imbalanced data with a small number of samples.
ER  - 


TY  - JOUR
TI  - Noninvasive Imaging of Epicardial and Endocardial Potentials With Low Rank and Sparsity Constraints
T2  - IEEE Transactions on Biomedical Engineering
SP  - 2651
EP  - 2662
AU  - L. Fang
AU  - J. Xu
AU  - H. Hu
AU  - Y. Chen
AU  - P. Shi
AU  - L. Wang
AU  - H. Liu
PY  - 2019
KW  - Electric potential
KW  - Spatiotemporal phenomena
KW  - Heart
KW  - Electrocardiography
KW  - Mathematical model
KW  - Image reconstruction
KW  - Inverse problem of electrocardiography
KW  - low rank
KW  - sparsity
DO  - 10.1109/TBME.2019.2894286
JO  - IEEE Transactions on Biomedical Engineering
IS  - 9
SN  - 1558-2531
VO  - 66
VL  - 66
JA  - IEEE Transactions on Biomedical Engineering
Y1  - Sept. 2019
AB  - In this study, we explore the use of low rank and sparse constraints for the noninvasive estimation of epicardial and endocardial extracellular potentials from body-surface electrocardiographic data to locate the focus of premature ventricular contractions (PVCs). The proposed strategy formulates the dynamic spatiotemporal distribution of cardiac potentials by means of low rank and sparse decomposition, where the low rank term represents the smooth background and the anomalous potentials are extracted in the sparse matrix. Compared to the most previous potential-based approaches, the proposed low rank and sparse constraints are batch spatiotemporal constraints that capture the underlying relationship of dynamic potentials. The resulting optimization problem is solved using alternating direction method of multipliers. Three sets of simulation experiments with eight different ventricular pacing sites demonstrate that the proposed model outperforms the existing Tikhonov regularization (zero-order, second-order) and L1-norm based method at accurately reconstructing the potentials and locating the ventricular pacing sites. Experiments on a total of 39 cases of real PVC data also validate the ability of the proposed method to correctly locate ectopic pacing sites.
ER  - 


TY  - CONF
TI  - Relationship between deceleration areas in the second stage of labor and neonatal acidemia
T2  - 2016 Computing in Cardiology Conference (CinC)
SP  - 897
EP  - 900
AU  - A. Agostinelli
AU  - F. Palmieri
AU  - A. Biagini
AU  - A. Sbrollini
AU  - L. Burattini
AU  - F. Di Nardo
AU  - S. Fioretti
AU  - L. Burattini
PY  - 2016
KW  - Fetal heart rate
KW  - Pediatrics
KW  - Cardiography
KW  - Correlation
KW  - Databases
KW  - Sociology
DO  - 
JO  - 2016 Computing in Cardiology Conference (CinC)
IS  - 
SN  - 2325-887X
VO  - 
VL  - 
JA  - 2016 Computing in Cardiology Conference (CinC)
Y1  - 11-14 Sept. 2016
AB  - Understanding the fetal heart rate (FHR) in the second stage of labor is important to recognize critical clinical outcomes. During this time, fetus is subject to head compression that activate baroreceptor reflexes that cause FHR deceleration. Large deceleration areas (DA: measured as duration by depth), have been associated to critical fetal outcomes. A preliminary study on 33 pregnant women reported a significant inverse correlation between DA in the last 60 minutes before delivery and umbilical pH at birth (fetal-distress measure when <; 7.1). The aim of this study is to further characterize the relationship between DA in the last 60 minutes before delivery and pH at birth on a larger population. Thus, 433 FHR recordings from the “CTU-CHB Intrapartum Cardiotocography Database” of Physionet were used. Signals were classified as Cases (pH <; 7.1) and Controls (pH > 7.1). Results confirmed that Cases have significantly higher DA than Controls (5.32 cm2 vs 1.44 cm2; P <; 0.05). The inverse correlation between DA in the last 60 minutes before delivery and pH at birth, was weak but significant (ρ=-0.23, P<;10-6). Thus, results confirm that critical fetal outcomes increase with increasing acidemia; however, such relationship may not be strictly linear. Future studies are focused on discrimination of fetal distress using DA.
ER  - 


TY  - CONF
TI  - Detection of arrhythmia based on discrete wavelet transform using artificial neural network and support vector machine
T2  - 2016 International Conference on Communication and Signal Processing (ICCSP)
SP  - 1767
EP  - 1770
AU  - P. N. Ranaware
AU  - R. A. Deshpande
PY  - 2016
KW  - Feature extraction
KW  - Artificial neural networks
KW  - Support vector machines
KW  - Discrete wavelet transforms
KW  - Electrocardiography
KW  - Band-pass filters
KW  - Artificial Neural Network (ANN)
KW  - DWT (Discrete Wavelet Transform)
KW  - ECG (Electrocardiograph)
KW  - Support Vector Machine (SVM) classifier
DO  - 10.1109/ICCSP.2016.7754470
JO  - 2016 International Conference on Communication and Signal Processing (ICCSP)
IS  - 
SN  - 
VO  - 
VL  - 
JA  - 2016 International Conference on Communication and Signal Processing (ICCSP)
Y1  - 6-8 April 2016
AB  - Arrhythmia is an abnormal rhythm of heart. Correct detection or interpretation is much more important. In this paper, we aim at detecting 5 types of ECG beats: (1) Normal beat (2) Right Bundle Branch Block, (3) Left Bundle Branch Block, (4) Premature Ventricular Contraction (5) Paced beat. We compared the performances of two different classifier using DWT feature extraction technique. The DWT technique uses detail coefficient (D1, D2, D3, D4, D5) and approximation coefficient A5 as a features. This feature sets is independently given to Artificial Neural network and Support Vector Machine classifiers. The experimental result shows that we obtained the highest sensitivity of 98.80% using Support Vector Machine as a classifier.
ER  - 


TY  - CONF
TI  - Noninvasive Localization of High-Frequency Oscillations in Children with Epilepsy: Validation against Intracranial Gold-Standard
T2  - 2019 41st Annual International Conference of the IEEE Engineering in Medicine and Biology Society (EMBC)
SP  - 1555
EP  - 1558
AU  - M. Dirodi
AU  - E. Tamilia
AU  - P. E. Grant
AU  - J. R. Madsen
AU  - S. M. Stufflebeam
AU  - P. L. Pearl
AU  - C. Papadelis
PY  - 2019
KW  - Hafnium oxide
KW  - Pediatrics
KW  - Surgery
KW  - Electroencephalography
KW  - Generators
KW  - Biomedical imaging
DO  - 10.1109/EMBC.2019.8857793
JO  - 2019 41st Annual International Conference of the IEEE Engineering in Medicine and Biology Society (EMBC)
IS  - 
SN  - 1558-4615
VO  - 
VL  - 
JA  - 2019 41st Annual International Conference of the IEEE Engineering in Medicine and Biology Society (EMBC)
Y1  - 23-27 July 2019
AB  - Introduction: Patients with medically refractory epilepsy (MRE) need surgical resection of the epileptogenic zone (EZ) to gain seizure-freedom. High-frequency oscillations (HFOs, > 80 Hz) are promising biomarkers of the EZ that are typically localized using intracranial electroencephalography (icEEG). The goal of this study was to localize the cortical generators of HFOs non-invasively using high-density (HD) EEG and magnetoencephalography (MEG) and validate the localization against the gold-standard given by the icEEGdefined HFO-zone. Methods: We analyzed simultaneous HDEEG and MEG data from six children with MRE who underwent icEEG and surgery. We detected interictal HFOs (80-160 Hz) on HD-EEG and MEG separately, using an inhouse automatic detector followed by visual human review, and distinguished between HFOs with and without spikes. We localized the cortical generators of each HFO on HD-EEG or MEG using the wavelet Maximum Entropy on the Mean (wMEM). For the HFOs localized in the brain area covered by icEEG, we estimated the localization error (Eloc) with respect to the gold-standard, and classified them as either concordant (Eloc≤15mm) or not. Results: We found that: (i) HD-EEG presented a higher rate of HFOs than MEG (1 vs 0.5 HFOs/min, p=0.031); (ii) HFOs without spikes were more likely to be localized outside the brain regions of interest (i.e. covered by icEEG) than HFOs with spikes; and (iii) both HD-EEG and MEG showed high precision to the gold-standard (92% and 96%). Conclusion: We reported quantitative evidence that HDEEG and MEG can localize the HFO cortical generators with high precision to the icEEG gold-standard in children with MRE, suggesting that they may possibly limit the need for icEEG prior to surgery. We also showed that HFOs with spikes on HD-EEG/MEG are more likely to be epileptogenic than those independent from spikes, which may represent physiological events from normal brain.
ER  - 


TY  - CONF
TI  - The emergence of what where coordination in human infants
T2  - 2016 Joint IEEE International Conference on Development and Learning and Epigenetic Robotics (ICDL-EpiRob)
SP  - 124
EP  - 125
AU  - A. Sheya
PY  - 2016
KW  - Animals
KW  - Psychology
KW  - Space exploration
KW  - Analysis of variance
KW  - Presses
KW  - Conferences
KW  - Robots
DO  - 10.1109/DEVLRN.2016.7846802
JO  - 2016 Joint IEEE International Conference on Development and Learning and Epigenetic Robotics (ICDL-EpiRob)
IS  - 
SN  - 2161-9484
VO  - 
VL  - 
JA  - 2016 Joint IEEE International Conference on Development and Learning and Epigenetic Robotics (ICDL-EpiRob)
Y1  - 19-22 Sept. 2016
AB  - Sequential touching is a spontaneous behavior, there is no real task; instead, the infant's behavior at any moment with respect to the array of objects is guided by and revealing of their own internal state and biases. The present findings show that 12 month old infants' sequential behavior-where they reach next-is strongly controlled by location information without regard to object information. These young infants reach to objects near each other - to the middle objects and to peripheral objects in same spatial clusters-with the next object reached to primarily determined by its proximity in space to the just previous reached to object. Infants 6 month older show a much greater influence of object kind, with their sequential actions more strongly influenced by the perceptual properties of the objects than their location. All action is necessarily spatial and directed to a location, so the developmental problem is one of modifying spatial planning to take into account the properties of objects. The present results show developmental growth in this ability in a task modeled after a classification task given to children. In so doing, the present findings connect the development of infant classification (forming groups of like things) to the development of goal directed action more generally. The phenomenon of sequential touching, a well documented but not well-understood behavior that emerges in the spontaneous actions of infants, may be explained in terms of the internal processes through which one action biases the next. In older infants these internal processes ten to bias next reaches to objects with the same perceptual properties.
ER  - 


TY  - JOUR
TI  - Disentangled-Multimodal Adversarial Autoencoder: Application to Infant Age Prediction With Incomplete Multimodal Neuroimages
T2  - IEEE Transactions on Medical Imaging
SP  - 4137
EP  - 4149
AU  - D. Hu
AU  - H. Zhang
AU  - Z. Wu
AU  - F. Wang
AU  - L. Wang
AU  - J. K. Smith
AU  - W. Lin
AU  - G. Li
AU  - D. Shen
PY  - 2020
KW  - Functional magnetic resonance imaging
KW  - Brain modeling
KW  - Predictive models
KW  - Data models
KW  - Biological system modeling
KW  - Biomarkers
KW  - Infant age prediction
KW  - autoencoder
KW  - multimodal machine learning
KW  - magnetic resonance imaging
DO  - 10.1109/TMI.2020.3013825
JO  - IEEE Transactions on Medical Imaging
IS  - 12
SN  - 1558-254X
VO  - 39
VL  - 39
JA  - IEEE Transactions on Medical Imaging
Y1  - Dec. 2020
AB  - Effective fusion of structural magnetic resonance imaging (sMRI) and functional magnetic resonance imaging (fMRI) data has the potential to boost the accuracy of infant age prediction thanks to the complementary information provided by different imaging modalities. However, functional connectivity measured by fMRI during infancy is largely immature and noisy compared to the morphological features from sMRI, thus making the sMRI and fMRI fusion for infant brain analysis extremely challenging. With the conventional multimodal fusion strategies, adding fMRI data for age prediction has a high risk of introducing more noises than useful features, which would lead to reduced accuracy than that merely using sMRI data. To address this issue, we develop a novel model termed as disentangled-multimodal adversarial autoencoder (DMM-AAE) for infant age prediction based on multimodal brain MRI. Specifically, we disentangle the latent variables of autoencoder into common and specific codes to represent the shared and complementary information among modalities, respectively. Then, cross-reconstruction requirement and common-specific distance ratio loss are designed as regularizations to ensure the effectiveness and thoroughness of the disentanglement. By arranging relatively independent autoencoders to separate the modalities and employing disentanglement under cross-reconstruction requirement to integrate them, our DMM-AAE method effectively restrains the possible interference cross modalities, while realizing effective information fusion. Taking advantage of the latent variable disentanglement, a new strategy is further proposed and embedded into DMM-AAE to address the issue of incompleteness of the multimodal neuroimages, which can also be used as an independent algorithm for missing modality imputation. By taking six types of cortical morphometric features from sMRI and brain functional connectivity from fMRI as predictors, the superiority of the proposed DMM-AAE is validated on infant age (35 to 848 days after birth) prediction using incomplete multimodal neuroimages. The mean absolute error of the prediction based on DMM-AAE reaches 37.6 days, outperforming state-of-the-art methods. Generally, our proposed DMM-AAE can serve as a promising model for prediction with multimodal data.
ER  - 


TY  - CONF
TI  - A Proposed Machine Learning Based Collective Disease Model to Enable Predictive Diagnostics in Necrotising Enterocolitis
T2  - 2018 International Conference on Computing, Electronics & Communications Engineering (iCCECE)
SP  - 101
EP  - 106
AU  - J. van Druten
AU  - M. S. Sharif
AU  - M. Khashu
AU  - H. Abdalla
PY  - 2018
KW  - Solid modeling
KW  - Diseases
KW  - Imaging
KW  - Predictive models
KW  - Pediatrics
KW  - Biomarkers
KW  - Computational modeling
KW  - Machine Learning
KW  - Necrotising Enterocolitis
KW  - NEC
KW  - Big Data
KW  - AI Based Diagnosis
KW  - Predictive Modelling
KW  - Multi-Variate Analysis
KW  - Deep Learning
KW  - Ensemble Modelling
KW  - Computer Assisted Detection
KW  - Disease Model
DO  - 10.1109/iCCECOME.2018.8658948
JO  - 2018 International Conference on Computing, Electronics & Communications Engineering (iCCECE)
IS  - 
SN  - 
VO  - 
VL  - 
JA  - 2018 International Conference on Computing, Electronics & Communications Engineering (iCCECE)
Y1  - 16-17 Aug. 2018
AB  - Despite 60 years of research into necrotising enterocolitis (NEC), our understanding of the disease has not improved enough to achieve better outcomes. Even though NEC has remained the leading cause of death and poor outcomes in preterm infants, there remain vital questions on how to define, differentiate and detect the condition. Numerous international groups have recently highlighted NEC as a research priority and called for broader engagement of the scientific community to move the field forward. The three foremost barriers at present are lack of suitable definition(s), lack of clean datasets and consequently a lack of scope to gain sufficient insights from data. This research paper proposes a new direction of travel to advance neonatal gastro-intestinal monitoring and strengthen our efforts to gain better insights from global databases. An integrated machine learning based model is recommended to produce a comprehensive disease model to manage the complexity of this multi-variate disease. This intelligent disease model would be used in the daily neonatal settings to help aggregate data to support clinical decision making, better capture the complexity of each patient to enrich global datasets to create bigger and better data. This paper reviews current machine learning and CAD technologies in neonatology and suggests an innovative approach for an NEC disease model.
ER  - 


TY  - CONF
TI  - Inference of personality traits and affect schedule by analysis of spontaneous reactions to affective videos
T2  - 2015 11th IEEE International Conference and Workshops on Automatic Face and Gesture Recognition (FG)
SP  - 1
EP  - 8
AU  - M. K. Abadi
AU  - J. A. M. Correa
AU  - J. Wache
AU  - H. Yang
AU  - I. Patras
AU  - N. Sebe
PY  - 2015
KW  - Videos
KW  - Feature extraction
KW  - Electroencephalography
KW  - Electrocardiography
KW  - Correlation
KW  - Tracking
KW  - Physiology
DO  - 10.1109/FG.2015.7163100
JO  - 2015 11th IEEE International Conference and Workshops on Automatic Face and Gesture Recognition (FG)
IS  - 
SN  - 
VO  - 1
VL  - 1
JA  - 2015 11th IEEE International Conference and Workshops on Automatic Face and Gesture Recognition (FG)
Y1  - 4-8 May 2015
AB  - This paper presents a method for inferring the Positive and Negative Affect Schedule (PANAS) and the BigFive personality traits of 35 participants through the analysis of their implicit responses to 16 emotional videos. The employed modalities to record the implicit responses are (i) EEG, (ii) peripheral physiological signals (ECG, GSR), and (iii) facial landmark trajectories. The predictions of personality traits/PANAS are done using linear regression models that are trained independently on each modality. The main findings of this study are that: (i) PANAS and personality traits of individuals can be predicted based on the users' implicit responses to affective video content, (ii) ECG+GSR signals yield 70%±8% F1-score on the distinction between extroverts/introverts, (iii) EEG signals yield 69%±6% F1-score on the distinction between creative/non creative people, and finally (iv) for the prediction of agreeableness, emotional stability, and baseline affective states we achieved significantly higher than chance-level results.
ER  - 


TY  - CONF
TI  - Multi-Level Optimization for Enabling Life Critical Visual Inspections of Infants in Resource Limited Environment
T2  - 2020 IEEE International Symposium on Circuits and Systems (ISCAS)
SP  - 1
EP  - 5
AU  - Á. Zarándy
AU  - P. Földesy
AU  - Á. Nagy
AU  - I. Jánoki
AU  - D. Terbe
AU  - M. Siket
AU  - M. Szabó
AU  - J. Varga
PY  - 2020
KW  - Monitoring
KW  - Pediatrics
KW  - Skin
KW  - Cameras
KW  - Microsoft Windows
KW  - Estimation
KW  - Optimization
DO  - 10.1109/ISCAS45731.2020.9181040
JO  - 2020 IEEE International Symposium on Circuits and Systems (ISCAS)
IS  - 
SN  - 2158-1525
VO  - 
VL  - 
JA  - 2020 IEEE International Symposium on Circuits and Systems (ISCAS)
Y1  - 12-14 Oct 2020
AB  - Remote photoplethysmography (RPPG) is a camera-based optical technique for detecting volumetric changes of organs. This technique enables the non-contact measurement of respiration and pulse. Monitoring newborn infants is a challenging task, due to the weak pulse signals, the rather irregular respiratory pattern, and the frequent movements. Therefore, heavy optimization of the sensing and evaluation process is a must in a resource-limited embedded vision system. This is a two-faceted study, with a special focus on low computational complexity. In the field of respiration monitoring, the paper introduces an optimized convolutional neural network (CNN) and a novel, light Long Short-term Memory (LSTM) motion classifier with a narrow CNN layer. From heart rate measurement point of view, a skin segmentation based algorithm is presented. The performance of each algorithm is evaluated on a database collected at the Ist Dept. of Neonatology of Pediatrics, Dept of Obstetrics and Gynecology, Semmelweis University, Budapest, Hungary.
ER  - 


TY  - CONF
TI  - Predicting Cardiac Anomalies Using Probabilistic Models on Historical Electrocardiogram Data
T2  - 2019 International Conference on Smart Applications, Communications and Networking (SmartNets)
SP  - 1
EP  - 6
AU  - A. Darwaish
AU  - M. Hadjem
AU  - F. Naït-Abdesselam
AU  - A. Khokhar
PY  - 2019
KW  - Electrocardiography
KW  - Feature extraction
KW  - Monitoring
KW  - Sensors
KW  - Heart rate variability
KW  - Picture archiving and communication systems
KW  - Bayes methods
KW  - Wearable Sensors
KW  - ECG
KW  - Bayesian Network Classifier
DO  - 10.1109/SmartNets48225.2019.9069758
JO  - 2019 International Conference on Smart Applications, Communications and Networking (SmartNets)
IS  - 
SN  - 
VO  - 
VL  - 
JA  - 2019 International Conference on Smart Applications, Communications and Networking (SmartNets)
Y1  - 17-19 Dec. 2019
AB  - Proactive detection of cardiac anomalies is of high demand for healthcare providers to save lives. In general, electrocardiogram (ECG) recording is the first medical exam used by cardiac clinicians to verify the abnormal arrhythmia at an initial level. However, with the growing development of sensors and wearable devices, it is possible to envision automated systems that can accurately capture and analyze continuous electrocardiogram signals to detect associated cardiovascular diseases (CVD) and anomalies. In this work, we devise a prediction system, along with algorithms, that analyze recorded electrocardiogram datasets. Our proposed system uses Discrete Wavelet Transform (DWT) to first pre-process the electrocardiogram datasets. Then it extracts nine temporal ECG parameters to be used in a Bayesian Network Classifier and a Tukey's box analysis to accurately detect and classify a heartbeat into one of the following 4 classes: (1) Myocardial Infarction (MI), (2) Premature Ventricular Contraction (PVC), (3) Premature Atrial Contraction (PAC), and (4) Normal. Our experimental results on real electrocardiogram datasets show that the developed approach can achieve an average accuracy of 92.8% for MI, 87% for PVC and 96.6% for PAC. The average error rates are of 6% for MI, 12.5% for PVC and 3.3% for PAC.
ER  - 


TY  - CONF
TI  - A Convolutional Neural Network for Identifying Premature Ventricular Contraction Beat and Right Bundle Branch Block Beat
T2  - 2018 International Conference on Sensor Networks and Signal Processing (SNSP)
SP  - 158
EP  - 162
AU  - Y. Zhang
AU  - J. Yu
AU  - Y. Zhang
AU  - C. Liu
AU  - J. Li
PY  - 2018
KW  - Hafnium
KW  - Signal processing
KW  - Artificial intelligence
KW  - Cardiovascular disease (CVD), Electrocardiograms (ECG), Convolutional neural network (CNN), Classification.
DO  - 10.1109/SNSP.2018.00037
JO  - 2018 International Conference on Sensor Networks and Signal Processing (SNSP)
IS  - 
SN  - 
VO  - 
VL  - 
JA  - 2018 International Conference on Sensor Networks and Signal Processing (SNSP)
Y1  - 28-31 Oct. 2018
AB  - Classification of electrocardiograms (ECG) signals is obligatory for the automatic diagnosis of cardiovascular disease (CVD). Currently, there are a lot of machine learning methods which can be utilized for analyzing and classifying the ECG beats. However, the foremost shortcomings of these traditional machine learning solutions are use of a shallow structured classifier and hand-crafted suitable features. In this paper, we propose a nine-layer convolutional neural network (CNN) that can automatically extract appropriate features and detect the different categories of ECG beats based on individual records. Ten-fold cross-validation strategy is designed that boosts the robustness of our proposed CNN model. Our dataset consists of three types of ECG beats, namely: normal beat (N), premature ventricular contraction beat (V), and right bundle branch block beat (R). The experimental results demonstrate that with an appropriate choice of structure and parameters, our proposed deep learning model can classify the ECG hearts with a diagnose sensitivity of 98.37%, specificity of 99.19%, and accuracy of 98.92%. This proposed algorithm model can serve as an auxiliary tool to assist the clinicians for their diagnosis.
ER  - 


TY  - CONF
TI  - A Review of Infant Cry Recognition and Classification based on Computer-Aided Diagnoses
T2  - 2022 International Congress on Human-Computer Interaction, Optimization and Robotic Applications (HORA)
SP  - 1
EP  - 11
AU  - T. &#x00D6;zseven
PY  - 2022
KW  - Learning systems
KW  - Human computer interaction
KW  - Pediatrics
KW  - Bibliographies
KW  - Physiology
KW  - Mel frequency cepstral coefficient
KW  - Robots
KW  - infant cry
KW  - CAD
KW  - infant cry recognition
KW  - machine learning
KW  - baby cry
DO  - 10.1109/HORA55278.2022.9800038
JO  - 2022 International Congress on Human-Computer Interaction, Optimization and Robotic Applications (HORA)
IS  - 
SN  - 
VO  - 
VL  - 
JA  - 2022 International Congress on Human-Computer Interaction, Optimization and Robotic Applications (HORA)
Y1  - 9-11 June 2022
AB  - Crying is the only way babies communicate about their communication or health status. Infant cry may be caused by medical or physical factors. Infant cry recognition and classification (ICRC) is the determination of various physical and physiological states of infants through computer-aided detection with the help of cry sound signals. This study is a review of the studies on the ICRC. To increase the scope of the study, the year limitation was not used in the literature review. While examining the studies in the literature, the datasets used, the feature sets, the classifier used, and the success rates obtained were examined in detail. After the review, the methods used for the ICRC were summarized to guide future studies, and an overview of the developments was presented to the researchers. In addition, the findings of the studies examined are given comparatively. As a result of this study, it has been determined that the most used traditional methods in ICRC are MFCC as a feature set and neural-network-based classifiers as classifiers. In recent years, it has been determined that mostly deep learning-based methods have started to be used.
ER  - 


TY  - CONF
TI  - Decoding baby talk: A novel approach for normal infant cry signal classification
T2  - 2015 International Conference on Soft-Computing and Networks Security (ICSNS)
SP  - 1
EP  - 4
AU  - S. Bano
AU  - K. M. RaviKumar
PY  - 2015
KW  - Pediatrics
KW  - Databases
KW  - Pain
KW  - Cepstrum
KW  - Feature extraction
KW  - Mel frequency cepstral coefficient
KW  - Ear
KW  - Infant cry
KW  - Pitch frequency
KW  - Harmonicity Factor (HF)
KW  - Harmonic-to-Average Power (HAPR)
KW  - MFC
DO  - 10.1109/ICSNS.2015.7292392
JO  - 2015 International Conference on Soft-Computing and Networks Security (ICSNS)
IS  - 
SN  - 
VO  - 
VL  - 
JA  - 2015 International Conference on Soft-Computing and Networks Security (ICSNS)
Y1  - 25-27 Feb. 2015
AB  - This paper describes a novel approach to identify a baby physiological state and its needs. In this work normal infant cry signal of ages 1day to six months old is used. In particular there are fixed cry attributes for a healthy infant cry, which can be classified into five groups such as: Neh, Eh, Owh, Eairh and Heh. The infant cry signal is segmented by using Pitch frequency and the features like Short-time energy, Harmonicity Factor (HF) and Harmonic-to-Average Power (HAPR) are extracted and MFC (mel-frequency cepstrum) coefficients is computed over MATLAB. KNN classifier using Pitch, Short-time energy, Harmonicity Factor (HF) and Harmonic-to-Average Power (HAPR) are used to classify the normal infant cry signal. Percentages of results obtained are Neh 80%, Eh 90%, Owh 80%, Eairh 90%, and Heh 90% respectively. Decoding baby talk supports the mother's built-in intuition about knowing and responding to their baby's needs, and physician to treat infant early.
ER  - 


TY  - JOUR
TI  - Spindle-AI: Sleep Spindle Number and Duration Estimation in Infant EEG
T2  - IEEE Transactions on Biomedical Engineering
SP  - 465
EP  - 474
AU  - L. Wei
AU  - S. Ventura
AU  - S. Mathieson
AU  - G. B. Boylan
AU  - M. Lowery
AU  - C. Mooney
PY  - 2022
KW  - Sleep
KW  - Electroencephalography
KW  - Pediatrics
KW  - Estimation
KW  - Channel estimation
KW  - Frequency-domain analysis
KW  - Biomedical monitoring
KW  - EEG
KW  - infants
KW  - sleep spindles
KW  - Spindle-AI
DO  - 10.1109/TBME.2021.3097815
JO  - IEEE Transactions on Biomedical Engineering
IS  - 1
SN  - 1558-2531
VO  - 69
VL  - 69
JA  - IEEE Transactions on Biomedical Engineering
Y1  - Jan. 2022
AB  - Objective: Sleep spindle features show developmental changes during infancy and have the potential to provide an early biomarker for abnormal brain maturation. Manual identification of sleep spindles in the electroencephalogram (EEG) is time-consuming and typically requires highly-trained experts. Automated detection of sleep spindles would greatly facilitate this analysis. Research on the automatic detection of sleep spindles in infant EEG has been limited to-date. Methods: We present a random forest-based sleep spindle detection method (Spindle-AI) to estimate the number and duration of sleep spindles in EEG collected from 141 ex-term born infants, recorded at 4 months of age. The signal on channel F4-C4 was split into a training set (81 ex-term) and a validation set (30 ex-term). An additional 30 ex-term infant EEGs (channel F4-C4 and channel F3-C3) were used as an independent test set. Fourteen features were selected for input into a random forest algorithm to estimate the number and duration of spindles and the results were compared against sleep spindles annotated by an experienced clinical physiologist. Results: The prediction of the number of sleep spindles in the independent test set demonstrated 93.3% to 93.9% sensitivity, 90.7% to 91.5% specificity, and 89.2% to 90.1% precision. The duration estimation of sleep spindle events in the independent test set showed a percent error of 5.7% to 7.4%. Conclusion and Significance: Spindle-AI has been implemented as a web server that has the potential to assist clinicians in the fast and accurate monitoring of sleep spindles in infant EEGs.
ER  - 


TY  - CONF
TI  - Battery-free RFID heart rate monitoring system
T2  - 2016 IEEE Wireless Health (WH)
SP  - 1
EP  - 7
AU  - Agezo
AU  - Zhang
AU  - Ye
AU  - Chopra
AU  - Vora
AU  - Kurzweg
PY  - 2016
KW  - Electrodes
KW  - Heart rate
KW  - Impedance
KW  - Monitoring
KW  - Fabrics
KW  - Pediatrics
KW  - Electrocardiography
DO  - 10.1109/WH.2016.7764568
JO  - 2016 IEEE Wireless Health (WH)
IS  - 
SN  - 
VO  - 
VL  - 
JA  - 2016 IEEE Wireless Health (WH)
Y1  - 25-27 Oct. 2016
AB  - The goal of this research was to design an RFID based wearable platform capable of continuous heart rate monitoring for infants. Two TechnikTex P180+B conductive fabric electrodes with interconnects were integrated onto a baby onesie and connected to an RFID heart rate detection circuit that used an on-off keying modulation scheme to transmit heart rate data. The quality of the output signals obtained from the TechnikTex P180+B electrodes had 98.90% correlation with that obtained from a standard MediTrace-230 foam electrode. An antenna connected to an RFID reader captured the RFID tag information and fed the data into a Raspberry Pi processor that was programmed to compute the heart rate. The real time heart rate was calculated by using a four-heartbeat moving average window with an acceptable error rate of 3 bpm. The calculated heart rate was then communicated to a mobile app via Bluetooth. The app displayed the heart rate as a discrete value and also as a real time graph. A local alarm system integrated with the Raspberry Pi was used as an emergency backup system to alert in case the baby’s heart rate was not in the range of 80 bpm to 180 bpm and/or in case there was a communication failure between the RFID tag, RFID reader, processor or the mobile device.
ER  - 


TY  - CONF
TI  - A novel method for diagnosing premature ventricular contraction beat based on chaos theory
T2  - 2014 11th International Conference on Fuzzy Systems and Knowledge Discovery (FSKD)
SP  - 497
EP  - 501
AU  - H. Du
AU  - Y. Bai
AU  - S. Zhou
AU  - H. Wang
AU  - X. Liu
PY  - 2014
KW  - Electrocardiography
KW  - Chaos
KW  - Educational institutions
KW  - Databases
KW  - Heart beat
KW  - Feature extraction
KW  - Discrete wavelet transforms
KW  - PVC diagnosis
KW  - chaos theory
KW  - chaotic feature
KW  - Lyapunov exponents
DO  - 10.1109/FSKD.2014.6980884
JO  - 2014 11th International Conference on Fuzzy Systems and Knowledge Discovery (FSKD)
IS  - 
SN  - 
VO  - 
VL  - 
JA  - 2014 11th International Conference on Fuzzy Systems and Knowledge Discovery (FSKD)
Y1  - 19-21 Aug. 2014
AB  - Premature Ventricular Contraction (PVC) is a common type of abnormal heartbeat. Without early diagnosis and proper treatment, PVC may result in more serious harms. Diagnosis of PVC is of great importance in goal-directed treatment and preoperative prognosis. In this paper, we propose a novel diagnostic method for PVC based on chaos theory, where classification of PVC from other types (normal(N), premature atrial contractions(PAC), right bundle branch block(RBBB)) of ECG beats can be done through chaotic feature extraction. To verify the effectiveness of the proposed method, a series of experiments have been conducted with data from MIT-BIH database.
ER  - 


TY  - CONF
TI  - UWB baby and sleep apnea monitor
T2  - 2015 IEEE International Symposium on Antennas and Propagation & USNC/URSI National Radio Science Meeting
SP  - 721
EP  - 722
AU  - L. Ren
AU  - M. S. Hasan
AU  - S. K. Islam
AU  - A. E. Fathy
AU  - R. A. Fathy
PY  - 2015
KW  - Monitoring
KW  - Ultra wideband radar
KW  - Biomedical monitoring
KW  - Field programmable gate arrays
KW  - Sleep apnea
KW  - Microcontrollers
KW  - Pediatrics
DO  - 10.1109/APS.2015.7304747
JO  - 2015 IEEE International Symposium on Antennas and Propagation & USNC/URSI National Radio Science Meeting
IS  - 
SN  - 1947-1491
VO  - 
VL  - 
JA  - 2015 IEEE International Symposium on Antennas and Propagation & USNC/URSI National Radio Science Meeting
Y1  - 19-24 July 2015
AB  - An efficient UWB Vital Sign Monitoring System has been developed to provide a remote noncontact monitoring of respiratory and heart rate, which can be easily extended to estimation of pulse wave velocity for blood pressure measurements. The microcontroller and UWB radar based monitor provides a timely alarm in case of any sleep abnormalities, which is different from conventional sound and video based monitors that do not provide any useful information at infant sleep time for example. The system has advanced signal processing unit to cancel body motion as well.
ER  - 


TY  - CONF
TI  - ANovel Severity Index of Heart Disease from Beat-wise Analysis of ECG Using Fuzzy Logic for Smart-Health
T2  - 2020 IEEE International Conference on Consumer Electronics (ICCE)
SP  - 1
EP  - 5
AU  - P. Krishnan
AU  - V. Rajagopalan
AU  - B. I. Morshed
PY  - 2020
KW  - Heart
KW  - Fuzzy logic
KW  - Computational modeling
KW  - Electrocardiography
KW  - Sensitivity and specificity
KW  - Real-time systems
KW  - Indexes
DO  - 10.1109/ICCE46568.2020.9042984
JO  - 2020 IEEE International Conference on Consumer Electronics (ICCE)
IS  - 
SN  - 2158-4001
VO  - 
VL  - 
JA  - 2020 IEEE International Conference on Consumer Electronics (ICCE)
Y1  - 4-6 Jan. 2020
AB  - Continuous monitoring of Electrocardiogram (ECG) sensor signals using smart-health devices can significantly improve the ability and efficacy of clinicians to diagnose and monitor heart disease. Monitoring Premature Ventricular Contraction (PVC) beat in an ECG signal can help individuals in the early detection of heart disease. This paper presents a Simulinko model-based approach of using fuzzy logic for accurate detection of PVC beats in ECG signals. Clinical diagnostic criteria were used to develop the ECG fuzzy rule set that classified each ECG beat into the two beat-groups: Normal and PVC. A severity index of the PVC was also formulated. The novel severity index could help in quantifying the percentage of PVC beats into groups that can be useful for disease diagnosis and progression monitoring. The metric correlates well to ECG QRS interval feature which is clinically known to associate with patients’ heart conditions. The model was tested using ECG signals from the MIT-BIH database (Physionet). The accuracy of the proposed model is 96.6%. The sensitivity and specificity of the model are 95.6% and 96.8%, respectively. Our proposed model is computationally efficient, clinical-based, intuitive, can be easily ported to smart-health devices, and will be able to provide feedback in real-time.
ER  - 


TY  - CONF
TI  - Binary Classification for Linear Approximated ECG Signal in IoT Embedded Edge Device
T2  - 2021 Twelfth International Conference on Ubiquitous and Future Networks (ICUFN)
SP  - 103
EP  - 105
AU  - S. Lee
AU  - D. Lee
AU  - D. Park
PY  - 2021
KW  - Performance evaluation
KW  - Shape
KW  - Image edge detection
KW  - Linear approximation
KW  - Clustering algorithms
KW  - Electrocardiography
KW  - Feature extraction
KW  - electrocardiogram
KW  - binary classifier
KW  - linear approximation
KW  - embedded device
DO  - 10.1109/ICUFN49451.2021.9528670
JO  - 2021 Twelfth International Conference on Ubiquitous and Future Networks (ICUFN)
IS  - 
SN  - 2165-8536
VO  - 
VL  - 
JA  - 2021 Twelfth International Conference on Ubiquitous and Future Networks (ICUFN)
Y1  - 17-20 Aug. 2021
AB  - Abnormal beat detection in electrocardiogram (ECG) signal is an important research subject. Abnormal beat detection can be used effectively for adaptive signal compression according to normal/abnormal beat, and it enable to save time and cost of arrhythmia diagnosis by providing the detected abnormal beats to cardiologist. However, the fiducial point detection for feature value extraction has low reliability and is difficult to implement in embedded edge devices due to the auxiliary signal acquisition and complex algorithm for detection. In this study, we propose a method that expresses a signal as a small number of vertices using linear approximation and detects an abnormal beat quickly and reliably using the feature value of vertices. The proposed method is based on the similar distribution of feature values of the approximate vertices for the same type of beat. As a result of an experiment on a record containing premature ventricular contraction (PVC) whose shape was deformed from a normal beat, we confirmed that the proposed algorithm enable to detect whole abnormal beat correctly.
ER  - 


TY  - CONF
TI  - Dynamic Time Warping for Heartbeat Detection in Ballistocardiography
T2  - 2019 Computing in Cardiology (CinC)
SP  - Page 1
EP  - Page 4
AU  - G. Cathelain
AU  - B. Rivet
AU  - S. Achard
AU  - J. Bergounioux
AU  - F. Jouen
PY  - 2019
KW  - Heart rate variability
KW  - Monitoring
KW  - Pediatrics
KW  - Pain
KW  - Biomedical monitoring
KW  - Low pass filters
DO  - 10.23919/CinC49843.2019.9005860
JO  - 2019 Computing in Cardiology (CinC)
IS  - 
SN  - 2325-887X
VO  - 
VL  - 
JA  - 2019 Computing in Cardiology (CinC)
Y1  - 8-11 Sept. 2019
AB  - Monitoring vital signs of neonates can be harmful and lead to developmental troubles. Ballistocardiography, a contactless heart rate monitoring method, has the potential to reduce this monitoring pain. But signal processing is uneasy due to noise, inherent physiological variability and artifacts (e.g. respiratory amplitude modulation and body position shifts). We propose a new detection of heartbeats using a dynamic time warping (DTW) template matching method. A heartbeat template is automatically trained and the most similar potential heartbeats in the signal are classified as heartbeats. Data normalizing and DTW steps overcome amplitude and time variability issues. The DTW template matching algorithm has been tested on a 20 to 50 minutes-long BCG records of ten healthy adults in noisy conditions. It is suitable for medical, real-time and low-cost applications.
ER  - 


TY  - CONF
TI  - Classification of cardiac arrhythmias based on dual tree complex wavelet transform
T2  - 2014 International Conference on Communication and Signal Processing
SP  - 729
EP  - 733
AU  - M. Thomas
AU  - M. K. Das
AU  - S. Ari
PY  - 2014
KW  - Discrete wavelet transforms
KW  - Electrocardiography
KW  - Timing
KW  - Wavelet analysis
KW  - Databases
KW  - Image resolution
KW  - Biomedical engineering
KW  - Artificial neural network (ANN)
KW  - Discrete wavelet transform (DWT)
KW  - Dual tree complex wavelet transform (DTCWT)
KW  - Electrocardiogram (ECG)
DO  - 10.1109/ICCSP.2014.6949939
JO  - 2014 International Conference on Communication and Signal Processing
IS  - 
SN  - 
VO  - 
VL  - 
JA  - 2014 International Conference on Communication and Signal Processing
Y1  - 3-5 April 2014
AB  - The electrocardiogram (ECG) is a standard diagnostic tool to distinguish the different types of arrhythmias. This paper develops a novel framework for feature extraction technique based on dual tree complex wavelet transform (DTCWT). The feature set comprises of complex wavelet coefficients extracted from the 4th and 5th scale of DTCWT decomposition and four other features (AC power, kurtosis, skewness and timing information). This feature set is classified using feed forward neural network. In this work, five types of ECG beats (Normal, Paced, Right Bundle Branch Block, Left Bundle Branch Block and Premature Ventricular Contraction) are classified from the MIT-BIH arrhythmia database. The performance of the proposed method is compared with statistical features extracted using discrete wavelet transform (DWT). The experimental result shows that the proposed method classifies ECG beats with an overall sensitivity of 97.80%.
ER  - 


TY  - JOUR
TI  - Deterministic Learning based WEST Syndrome Analysis and Seizure Detection on ECG
T2  - IEEE Transactions on Circuits and Systems II: Express Briefs
SP  - 1
EP  - 1
AU  - S. Chen
AU  - R. Zheng
AU  - T. Wang
AU  - T. Jiang
AU  - F. Gao
AU  - D. Wang
AU  - J. Cao
PY  - 2022
KW  - Electrocardiography
KW  - Epilepsy
KW  - Feature extraction
KW  - Pediatrics
KW  - Heart rate variability
KW  - Myocardium
KW  - Heuristic algorithms
KW  - WEST Epilepsy Syndrome
KW  - ECG
KW  - seizure detection
KW  - Heart rate variability
KW  - Infantile spasms
DO  - 10.1109/TCSII.2022.3188162
JO  - IEEE Transactions on Circuits and Systems II: Express Briefs
IS  - 
SN  - 1558-3791
VO  - 
VL  - 
JA  - IEEE Transactions on Circuits and Systems II: Express Briefs
Y1  - 2022
AB  - WEST syndrome is an unknown etiology infant epilepsy, which is characterized by the flexion spastic seizure, intellectual motion development lag, electrode abnormalities, arrhythmia. In this paper, we present a novel electrocardiogram (ECG) based WEST syndrome epilepsy seizure detection method. Based on deterministic learning (DT) theory, the dynamic model of ECG is firstly constructed. The cardiodynamicsgrams (CDGs) of ECGs in seizure and interictal periods are then derived. Nonlinear features on CDGs are extracted for WEST syndrome characterization. For performance evaluation, experiments on ECGs of 12 WEST syndrome patients from the Children&#x2019;s Hospital of Zhejiang University School of Medicine (CHZU) is carried out. The proposed method can obtain an average of 94.49% F1-score, 93.76% precision and 95.58% accuracy, that outperforms the heart rate variability (HRV) based methods.
ER  - 


TY  - CONF
TI  - Predicting the risk of newborns based on fuzzy clustering method with prediction risk assessment
T2  - 2014 International Conference on Contemporary Computing and Informatics (IC3I)
SP  - 38
EP  - 42
AU  - J. Thomas
AU  - G. Kulanthaivel
PY  - 2014
KW  - Ultrasonography
KW  - Pregnancy
KW  - Length measurement
KW  - Ultrasonic variables measurement
KW  - Fetal heart rate
KW  - Pediatrics
KW  - FPGA
KW  - Neural Networks
KW  - Sigmoid Activation Function
KW  - Schematic Tools
DO  - 10.1109/IC3I.2014.7019584
JO  - 2014 International Conference on Contemporary Computing and Informatics (IC3I)
IS  - 
SN  - 
VO  - 
VL  - 
JA  - 2014 International Conference on Contemporary Computing and Informatics (IC3I)
Y1  - 27-29 Nov. 2014
AB  - The role of the cervix in the pathogenesis of premature delivery is controversial. In a prospective, multicenter study of pregnant women, we used vaginal ultrasonography to measure the length of the cervix; we also documented the incidence of spontaneous delivery before 35 weeks' gestation. We performed vaginal ultrasonography at approximately 24 and 28 weeks of gestation in women with singleton pregnancies. We then assessed the relation between the length of the cervix and the risk of spontaneous preterm delivery. We examined 2915 women at approximately 24 weeks of gestation and 2531 of these women again at approximately 28 weeks. Spontaneous preterm delivery (at less than 35 weeks) occurred in 126 of the women (4.3 percent) examined at 24 weeks. The length of the cervix was normally distributed at 24 and 28 weeks (mean [SD], 35.28.3 mm and 33.78.5 mm, respectively). The relative risk of preterm delivery increased as the length of the cervix decreased. The paper discusses approximation properties of other possible types of nonlinearities that might be implemented by artificial neural networks. The daily registration has N cases that each of the well-known stimulus-answer couples represents. The objective of this work is to develop a function that allows finding the vector of entrance variables t to the vector of exit variables P. F is any function, in this case the electric power consumption. Their modeling with Artificial Neural Network (ANN) is Multi a Perceptron Layer (PMC). Another form of modeling it is using Interpolation Algorithms (AI). For the lengths measured at 28 weeks, the corresponding relative risks were 2.80, 3.52, 5.39, 9.57, 13.88, and 24.94 (P0.001 for values at or below the 50th percentile; P0.003 for values at the 75th percentile). The risk of spontaneous preterm delivery is increased in women who are found to have a short cervix by vaginal ultrasonography during pregnancy.
ER  - 


TY  - CONF
TI  - Robust identification of heartbeats with blood pressure signals and noise detection
T2  - Computing in Cardiology 2014
SP  - 565
EP  - 568
AU  - B. Yang
AU  - S. K. Teo
AU  - B. Hoeben
AU  - C. Monterola
AU  - Y. Su
PY  - 2014
KW  - Electrocardiography
KW  - Noise measurement
KW  - Noise
KW  - Heart beat
KW  - Prediction algorithms
KW  - Delays
KW  - Blood pressure
DO  - 
JO  - Computing in Cardiology 2014
IS  - 
SN  - 2325-8853
VO  - 
VL  - 
JA  - Computing in Cardiology 2014
Y1  - 7-10 Sept. 2014
AB  - Accuracy in detection of electrocardiographic (ECG) heart beats can be vastly improved with the aid of blood pressure (BP) monitoring. Cross validation between ECG and BP signals is used to identify the part of signals not contaminated by large, high frequency noises, where we can extract accurately the delay between the QRS peaks and BP peaks (defined in the “Methods” section). The delay is used to identify the QRS peaks even when the signal is very noisy. We also present a simple noise detection algorithm for the ECG signals. This complementary algorithm leads to high success rate in identifying aberrant ECG beats including the supraventricular premature beats (SVPB), premature ventricular contraction (PVC) and other unclassifiable beats.
ER  - 


TY  - CONF
TI  - Wireless electrocardiographic monitoring in veterinary medicine
T2  - 2015 38th International Convention on Information and Communication Technology, Electronics and Microelectronics (MIPRO)
SP  - 356
EP  - 359
AU  - M. Brložnik
AU  - V. Avbelj
PY  - 2015
KW  - Electrocardiography
KW  - Monitoring
KW  - Wireless communication
KW  - Wireless sensor networks
KW  - Medical diagnostic imaging
KW  - Electrodes
KW  - Rhythm
DO  - 10.1109/MIPRO.2015.7160294
JO  - 2015 38th International Convention on Information and Communication Technology, Electronics and Microelectronics (MIPRO)
IS  - 
SN  - 
VO  - 
VL  - 
JA  - 2015 38th International Convention on Information and Communication Technology, Electronics and Microelectronics (MIPRO)
Y1  - 25-29 May 2015
AB  - A comfortable option for long term monitoring of heart activity will hopefully soon be available in veterinary medicine also. This is the first report of the ECG data obtained in animals with a wireless body electrode attached to the skin and able to convey measured data to a smart device via low power Bluetooth technology. The ECG data were obtained from two dogs, one with sinus rhythm and the other with atrial fibrillation and ventricular extrasystoles. Beside determination of average heart and respiratory rates, identification of sinus rhythm, atrial fibrillation and ventricular premature complexes, the device was able to identify ventricular pre-excitation and asynchronous depolarization of ventricles. With appropriate software this device offers an immense potential for the veterinary cardiology. Due to its simplicity, long autonomy and high reliability it can substitute the conventional Holter monitoring in veterinary medicine.
ER  - 


TY  - CONF
TI  - Study on the Acoustic Characteristics of Speech and Physiological Development of Vocal Organs for Two-Year-Old Children
T2  - 2015 Fifth International Conference on Instrumentation and Measurement, Computer, Communication and Control (IMCCC)
SP  - 576
EP  - 579
AU  - S. Liu
AU  - Y. Jin
AU  - H. Yu
AU  - L. Yang
PY  - 2015
KW  - Tongue
KW  - Pediatrics
KW  - Ligaments
KW  - Physiology
KW  - Graphics
KW  - Lips
KW  - vocal track
KW  - frenulum linguae
KW  - frenulum labii
KW  - buccal frenum
KW  - infant phonetic acquisition
DO  - 10.1109/IMCCC.2015.127
JO  - 2015 Fifth International Conference on Instrumentation and Measurement, Computer, Communication and Control (IMCCC)
IS  - 
SN  - 
VO  - 
VL  - 
JA  - 2015 Fifth International Conference on Instrumentation and Measurement, Computer, Communication and Control (IMCCC)
Y1  - 18-20 Sept. 2015
AB  - Language and pronunciation acquisition for infants and children is a gradual process which is influenced by numerous factors, such as physiological, psychological, and environmental ones. Among all these factors, the physiological factor impose the most direct impact. The maturation process of the infant's vocal organs affected their language acquisition order, with different vocal organs generating different impacts. Based on the study of speech of an infant from birth to two-year-old, this paper links acoustic analysis with developmental of vocal organs, vocal track, tongue and lips in particular, and indicates that during the pronunciation acquisition of the infant during this period, development of vocal track mainly affects their pitch of voice. While, lips and the tongue as articulators, mainly affects pronunciation acquisition sequence.
ER  - 


TY  - CONF
TI  - Using type-2 fuzzy logic systems for spike detection in the hypoxic ischemic EEG of the preterm fetal sheep
T2  - 2014 36th Annual International Conference of the IEEE Engineering in Medicine and Biology Society
SP  - 938
EP  - 941
AU  - H. Abbasi
AU  - C. P. Unsworth
AU  - A. C. McKenzie
AU  - A. J. Gunn
AU  - L. Bennet
PY  - 2014
KW  - Electroencephalography
KW  - Transient analysis
KW  - Fuzzy logic
KW  - Sensitivity
KW  - Uncertainty
KW  - Educational institutions
KW  - Signal processing
DO  - 10.1109/EMBC.2014.6943746
JO  - 2014 36th Annual International Conference of the IEEE Engineering in Medicine and Biology Society
IS  - 
SN  - 1558-4615
VO  - 
VL  - 
JA  - 2014 36th Annual International Conference of the IEEE Engineering in Medicine and Biology Society
Y1  - 26-30 Aug. 2014
AB  - Perinatal hypoxia is a major cause of brain injury in preterm babies. Thus, neuro-protective treatments play a pivotal role during the first 6-8 hours post hypoxic-ischemic insult. However, at present it is not possible to determine which infants are suffering from hypoxic ischemia. Recent investigations suggest that there are high frequency micro-scale transients exist in the first 6-8 hours of a hypoxic ischemic EEG which could be utilized as the useful benchmarks for the prediction of hypoxia. Type-2 Fuzzy Logic Systems (Type-2 FLS) have the capability to handle inherent uncertainties in nonlinear signals. This paper describes the application of a Type-2 FLS to detect spikes in the preterm fetal sheep electroencephalogram (EEG) after asphyxia in utero. The Type-2 FLS differentiates each detected event in terms of its spikiness and specifies the potential events based on their degree of similarity to an EEG expert definition of a standard spike. An adaptive thresholding method has been employed in order to increase the spike detection ability of the purposed system. The sensitivity and selectivity verify enhanced performance of the Type-2 FLS for spike detection in fetal sheep EEG signals with a 98.1% and 93.7% respectively which are significantly improved in comparison to our previous methods.
ER  - 


TY  - CONF
TI  - Graphene oxide — Nylon ECG sensors for wearable IoT healthcare
T2  - 2017 Sensors Networks Smart and Emerging Technologies (SENSET)
SP  - 1
EP  - 4
AU  - N. G. Hallfors
AU  - M. A. Jaoude
AU  - K. Liao
AU  - M. Ismail
AU  - A. F. Isakovic
PY  - 2017
KW  - Fabrics
KW  - Electrodes
KW  - Electrocardiography
KW  - Coatings
KW  - Sensors
KW  - Graphene
KW  - Diabetes
KW  - Reduced Graphene Oxide
KW  - Conductive Fabric
KW  - ECG Sensor
KW  - IoT Sensors
DO  - 10.1109/SENSET.2017.8125034
JO  - 2017 Sensors Networks Smart and Emerging Technologies (SENSET)
IS  - 
SN  - 
VO  - 
VL  - 
JA  - 2017 Sensors Networks Smart and Emerging Technologies (SENSET)
Y1  - 12-14 Sept. 2017
AB  - The Internet of Things (IoT) presents opportunities to address a variety of systemic, metabolic healthcare issues. Cardiovascular disease and diabetes are among the greatest contributors to premature death worldwide. Wireless wearable continuous monitoring systems (CMS) such as ECG sensors connected to the Internet of Things can greatly decrease the risk of death related to cardiac issues by providing valuable long-term information to physicians, as well as immediate contact with emergency services in the event of a heart attack or stroke. In this report we discuss the fabrication, characterization and validation of composite fabric ECG sensors made from Nylon coated with reduced graphene oxide (rGOx) as part of a self-powered wearable IoT sensor. We utilize an electronic probing station to measure electrical properties, take live ECG data to measure signal reliability, and provide detailed surface characterization through scanning electron microscopy (SEM). Finally, bonding between the layers of the composite and between composite and the Nylon is analyzed by Fourier transform Infrared (FTIR) spectroscopy.
ER  - 
