# Supplementary material for: Exploring Computational Techniques in Preprocessing Neonatal Physiological Signals for Detecting Adverse Outcomes: Scoping Review
Source: Interact J Med Res. 2024 Aug 20;13:e46946. doi: 10.2196/46946 (PMC11372324; doi:10.2196/46946)
Supplement: Multimedia Appendix 2 [file ijmr_v13i1e46946_app2.zip › Bibliography/IEEE/IEEE Xplore Citation Download 2022.08.22.03.20.53.ris]

TY  - JOUR
TI  - Matching Pursuit-Based Time-Variant Bispectral Analysis and its Application to Biomedical Signals
T2  - IEEE Transactions on Biomedical Engineering
SP  - 1937
EP  - 1948
AU  - K. Schiecke
AU  - M. Wacker
AU  - F. Benninger
AU  - M. Feucht
AU  - L. Leistritz
AU  - H. Witte
PY  - 2015
KW  - Time-frequency analysis
KW  - Heart rate variability
KW  - Couplings
KW  - Matching pursuit algorithms
KW  - Electroencephalography
KW  - Transforms
KW  - Brain modeling
KW  - electroencephalogram
KW  - epilepsy
KW  - heart rate variability
KW  - quadratic phase coupling
KW  - time-variant bispectral analysis
KW  - Electroencephalogram
KW  - epilepsy
KW  - heart rate variability (HRV)
KW  - quadratic phase coupling (QPC)
KW  - time-variant bispectral analysis
DO  - 10.1109/TBME.2015.2407573
JO  - IEEE Transactions on Biomedical Engineering
IS  - 8
SN  - 1558-2531
VO  - 62
VL  - 62
JA  - IEEE Transactions on Biomedical Engineering
Y1  - Aug. 2015
AB  - Objective: Principle aim of this study is to investigate the performance of a matching pursuit (MP)-based bispectral analysis in the detection and quantification of quadratic phase couplings (QPC) in biomedical signals. Nonlinear approaches such as time-variant bispectral analysis are able to provide information about phase relations between oscillatory signal components. Methods: Time-variant QPC analysis is commonly performed using Gabor transform (GT) or Morlet wavelet transform (MWT), and is affected by either constant or frequency-dependent time-frequency resolution (TFR). The matched Gabor transform (MGT), which emerges from the incorporation of GT into MP, can overcome this obstacle by providing a complex time-frequency plane with an individually tailored TFR for each transient oscillatory component. QPC analysis was performed by MGT, and MWT was used as the state-of-the-art method for comparison. Results: Results were demonstrated using simulated data, which present the general case of QPC, and biomedical benchmark data with a priori knowledge about specific signal components. HRV of children during temporal lobe epilepsy and EEG during burst-interburst pattern of neonates during quiet sleep were used for the biomedical signal analysis to investigate the two main areas of biomedical signal analysis: The cardiovascular-cardiorespiratory system and neurophysiological brain activities, respectively. Simulations were able to show the applicability and reliability of the MGT for bispectral analysis. HRV and EEG analysis demonstrate the general validity of the MGT for QPC detection by quantifying statistically significant time patterns of QPC. Conclusion and Significance: Results confirm that MGT-based bispectral analysis provides significant benefits for the analysis of QPC in biomedical signals.
ER  - 


TY  - CONF
TI  - Digital Image Processing Features of Smartwatch Photoplethysmography for Cardiac Arrhythmia Detection
T2  - 2020 42nd Annual International Conference of the IEEE Engineering in Medicine & Biology Society (EMBC)
SP  - 4071
EP  - 4074
AU  - D. Han
AU  - S. K. Bashar
AU  - F. Zieneddin
AU  - E. Ding
AU  - C. Whitcomb
AU  - D. D. McManus
AU  - K. H. Chon
PY  - 2020
KW  - Picture archiving and communication systems
KW  - Trajectory
KW  - Support vector machines
KW  - Machine learning
KW  - Heart rate
KW  - Transforms
KW  - Feature extraction
DO  - 10.1109/EMBC44109.2020.9176142
JO  - 2020 42nd Annual International Conference of the IEEE Engineering in Medicine & Biology Society (EMBC)
IS  - 
SN  - 2694-0604
VO  - 
VL  - 
JA  - 2020 42nd Annual International Conference of the IEEE Engineering in Medicine & Biology Society (EMBC)
Y1  - 20-24 July 2020
AB  - The aim of our work is to design an algorithm to detect premature atrial contraction (PAC), premature ventricular contraction (PVC), and atrial fibrillation (AF) among normal sinus rhythm (NSR) using smartwatch photoplethysmographic (PPG) data. Novel image processing features and two machine learning methods are used to enhance the PAC/PVC detection results of the Poincaré plot method. Compared with support vector machine (SVM) methods, the Random Forests (RF) method performs better. It yields a 10-fold cross validation (CV) averaged sensitivity, specificity, positive predicted value (PPV), negative predicted value (NPV), and accuracy for PAC/PVC labels of 63%, 98%, 83%, 94%, and 93%, respectively, and a 10-fold CV averaged sensitivity, specificity, PPV, NPV, and accuracy for AF subjects of 92%, 96%, 85%, 98%, and 95%, respectively. This is one of the first studies to derive image processing features from Poincaré plots to further enhance the accuracy of PAC/PVC detection using PPG recordings from a smartwatch.
ER  - 


TY  - CONF
TI  - Fundamental frequency evaluation of infant crying
T2  - 2016 International Seminar on Intelligent Technology and Its Applications (ISITIA)
SP  - 61
EP  - 66
AU  - N. Maulida
AU  - W. F. Alfiah
AU  - D. A. Pawestri
AU  - H. Susanto
AU  - M. Q. Zaman
AU  - D. Arifianto
PY  - 2016
KW  - Decision support systems
KW  - Seminars
KW  - infant crying
KW  - spectrum
KW  - fundamental frequency
KW  - formant frequency
DO  - 10.1109/ISITIA.2016.7828634
JO  - 2016 International Seminar on Intelligent Technology and Its Applications (ISITIA)
IS  - 
SN  - 
VO  - 
VL  - 
JA  - 2016 International Seminar on Intelligent Technology and Its Applications (ISITIA)
Y1  - 28-30 July 2016
AB  - Infant crying provides importance information about the baby's physical and physiological conditions, such as health, gender and emotions. The anatomy of infant's glottal causes different fundamental frequency (F0) production in its cry sound. It is generally accepted that the assumption of an adult voice has quasi-stationary in short period (about 100 ms). However, infant cry has much shorter stationary period (about 5 ms), therefore it is necessary to evaluate several F0 extraction techniques, namely MB-formant tracking, STRAIGHT, YAAPT, and YIN. The results showed that STRAIGHT and YAAPT were successfully extracted F0 of infant crying with accurate voiced and unvoiced regions. The results also showed that span of the F0 was within the range from 190Hz to 600Hz. This suggests that the infant F0 is higher than those of adult. We also evaluated formant of infant cry and the Wavsurfer was more accurate than that of Mustafa-Bruce Formant Tracker.
ER  - 


TY  - JOUR
TI  - Longitudinal Analysis of Pre-Term Neonatal Cerebral Ventricles From 3D Ultrasound Images Using Spatial-Temporal Deformable Registration
T2  - IEEE Transactions on Medical Imaging
SP  - 1016
EP  - 1026
AU  - W. Qiu
AU  - Y. Chen
AU  - J. Kishimoto
AU  - S. de Ribaupierre
AU  - B. Chiu
AU  - A. Fenster
AU  - B. K. Menon
AU  - J. Yuan
PY  - 2017
KW  - Three-dimensional displays
KW  - Pediatrics
KW  - Hemorrhaging
KW  - Two dimensional displays
KW  - Convex functions
KW  - Optimization
KW  - Imaging
KW  - 3D ultrasound imaging
KW  - Neonatal cerebral ventricles
KW  - Spatial-temporal deformable registration
KW  - Convex optimization
DO  - 10.1109/TMI.2016.2643635
JO  - IEEE Transactions on Medical Imaging
IS  - 4
SN  - 1558-254X
VO  - 36
VL  - 36
JA  - IEEE Transactions on Medical Imaging
Y1  - April 2017
AB  - Preterm neonates with a very low birth weight of less than 1,500 grams are at increased risk for developing intraventricular hemorrhage (IVH), which is a major cause of brain injury in preterm neonates. Quantitative measurements of ventricular dilatation or shrinkage play an important role in monitoring patients and evaluating treatment options. 3D ultrasound (US) has been developed to monitor ventricle volume as a biomarker for ventricular changes. However, ventricle volume as a global indicator does not allow for precise analysis of local ventricular changes, which could be linked to specific neurological problems often seen in the patient population later in life. In this work, a 3D+t spatial-temporal deformable registration approachis proposed, which is applied to the analysis of the detailed local changes of preterm IVH neonatal ventricles from 3D US images. In particular, a novel sequential convex/dual optimization algorithm is introduced to extract the optimal 3D+t spatial-temporal deformable field, which simultaneously optimizes the sequence of 3D deformation fieldswhile enjoying both efficiencyand simplicity in numerics. The developed registration technique was evaluated by comparing two manually extracted ventricle surfaces from the baseline and the registered follow-up images using the metrics of Dice similarity coefficient (DSC), mean absolute surface distance (MAD), and maximum absolute surface distance (MAXD). The performed experiments using 14 patients with 5 time-point images per patient show that the proposed 3D+t registration approach accurately recovered the longitudinal deformation of ventricle surfaces from 3D US images. The proposed approach may be potentially used to analyse the change pattern of cerebral ventricles of IVH patients, their response to different treatment options, and to elucidate the deficiencies that a patient could have later in life. To the best of our knowledge, this paper reports the first study on the longitudinalanalysis of neonatal ventricular system from 3D US images.
ER  - 


TY  - CONF
TI  - Research of Arrhythmia Diagnosis and Prediction Based on Algorithms of Feature Selection
T2  - 2018 11th International Congress on Image and Signal Processing, BioMedical Engineering and Informatics (CISP-BMEI)
SP  - 1
EP  - 6
AU  - X. Yang
AU  - J. Zhang
PY  - 2018
KW  - Wavelet transforms
KW  - Feature extraction
KW  - Electrocardiography
KW  - Wavelet analysis
KW  - Filtering
KW  - Anomaly detection
KW  - Heart rate variability
KW  - arrhythmia
KW  - HHT
KW  - feature selection
KW  - anomaly detection
KW  - wavelet analysis
DO  - 10.1109/CISP-BMEI.2018.8633076
JO  - 2018 11th International Congress on Image and Signal Processing, BioMedical Engineering and Informatics (CISP-BMEI)
IS  - 
SN  - 
VO  - 
VL  - 
JA  - 2018 11th International Congress on Image and Signal Processing, BioMedical Engineering and Informatics (CISP-BMEI)
Y1  - 13-15 Oct. 2018
AB  - This paper extracts ECG-wave by using wavelet analysis and Hibert Huang transform (HHT). Then, under the guidance of feature selection and anomaly detection, with the help of difference threshold arithmetic, the detection of Q, R, S and P wave in per ECG period, as well as ventricular premature beat and supraventricular premature beat was realized.
ER  - 


TY  - CONF
TI  - Automatic Classification of Full- and Reduced-Lead Electrocardiograms Using Morphological Feature Extraction
T2  - 2021 Computing in Cardiology (CinC)
SP  - 1
EP  - 4
AU  - A. Hammer
AU  - M. Scherpf
AU  - H. Ernst
AU  - J. Weiß
AU  - D. Schwensow
AU  - M. Schmidt
PY  - 2021
KW  - Heart
KW  - Signal processing algorithms
KW  - Morphology
KW  - Electrocardiography
KW  - Lead
KW  - Signal processing
KW  - Feature extraction
KW  - Classification algorithms
KW  - Decision trees
KW  - Heart rate variability
DO  - 10.23919/CinC53138.2021.9662797
JO  - 2021 Computing in Cardiology (CinC)
IS  - 
SN  - 2325-887X
VO  - 48
VL  - 48
JA  - 2021 Computing in Cardiology (CinC)
Y1  - 13-15 Sept. 2021
AB  - Cardiovascular diseases are the global leading cause of death. Automated electrocardiogram (ECG) analysis can support clinicians to identify abnormal excitation of the heart and prevent premature cardiovascular death. An explainable classification is particularly important for support systems. Our contribution to the PhysioNet/CinC Challenge 2021 (team name: ibmtPeakyFinders) therefore pursues an approach that is based on interpretable features to be as explainable as possible. To meet the challenge goal of developing an algorithm that works for both 12-lead and reduced lead ECGs, we processed each lead separately. We focused on signal processing techniques based on template delineation that yield the template's fiducial points to take the ECG waveform morphology into account. In addition to beat intervals and amplitudes obtained from the template, various heart rate variability and QT interval variability features were extracted and supplemented by signal quality indices. Our classification approach utilized a decision tree ensemble in a one-vs-rest approach. The model parameters were determined using an extensive grid search. Our approach achieved challenge scores of 0.47, 0.47, 0.34, 0.40, and 0.41 on hidden 12-, 6-, 3-, 4-, and 2-lead test sets, respectively, which corresponds to the ranks 12, 10, 23, 18, and 16 out of 39 teams.
ER  - 


TY  - CONF
TI  - Prediction of ventricular tachycardia using morphological features of ECG signal
T2  - 2015 The International Symposium on Artificial Intelligence and Signal Processing (AISP)
SP  - 170
EP  - 175
AU  - A. Riasi
AU  - M. Mohebbi
PY  - 2015
KW  - Electrocardiography
KW  - Feature extraction
KW  - Support vector machines
KW  - Correlation
KW  - Prediction algorithms
KW  - Databases
KW  - Heart rate
KW  - Fiducial points
KW  - Prediction
KW  - SVM
DO  - 10.1109/AISP.2015.7123515
JO  - 2015 The International Symposium on Artificial Intelligence and Signal Processing (AISP)
IS  - 
SN  - 
VO  - 
VL  - 
JA  - 2015 The International Symposium on Artificial Intelligence and Signal Processing (AISP)
Y1  - 3-5 March 2015
AB  - Ventricular tachyarrhythmia particularly ventricular tachycardia (VT) and ventricular fibrillation (VF) are the main causes of sudden cardiac death in the world. A reliable predictor of an imminent episode of ventricular tachycardia that could be incorporated in an implantable defibrillator capable of preventive therapy would have important clinical utilities. As variability of T wave, ST segment and QT interval are indicators of cardiac instability, these changes can lead us to develop accurate predictor for VT. In this study, we present an algorithm that predicts VT using morphological features of electrical signal of ventricles activity obtained from Electrocardiogram (ECG). Changes in T wave, ST segment, QT interval and numbers of premature ventricular complexes(PVCs) are considered as effective indicators of VT. Classification of selected features by a Support Vector Machine (SVM) can identify hidden patterns in ECG signals before VT occurrence. Evaluation of this algorithm on 40 recods of VT patient and 40 control records shows that the proposed algorithm can reach sensitivity of 88% and specificity of 100% in VT prediction.
ER  - 


TY  - CONF
TI  - Heart disease diagnostic graphical user interface using fractal dimension
T2  - 2013 INTERNATIONAL CONFERENCE ON COMPUTING, ELECTRICAL AND ELECTRONIC ENGINEERING (ICCEEE)
SP  - 336
EP  - 340
AU  - J. J. George
AU  - E. M. S. Mohammed
PY  - 2013
KW  - Fractals
KW  - Electrocardiography
KW  - Graphical user interfaces
KW  - Heart
KW  - Atrial fibrillation
KW  - Databases
KW  - Diseases
KW  - Fractal Dimension
KW  - PAC
KW  - PVC
KW  - Atrial Fibrillation
KW  - Rescaled range
KW  - GUI
DO  - 10.1109/ICCEEE.2013.6633958
JO  - 2013 INTERNATIONAL CONFERENCE ON COMPUTING, ELECTRICAL AND ELECTRONIC ENGINEERING (ICCEEE)
IS  - 
SN  - 
VO  - 
VL  - 
JA  - 2013 INTERNATIONAL CONFERENCE ON COMPUTING, ELECTRICAL AND ELECTRONIC ENGINEERING (ICCEEE)
Y1  - 26-28 Aug. 2013
AB  - Heart diseases are among the main causes of death in the world. Therefore, it is necessary to have proper methods to determine the cardiac condition of the patient. ECG signals of the heart being a self-similar object; can well be considered for fractal analysis. In this paper the Fractal Dimension method was used to distinguish and analyze three specific heart diseases namely Premature Atrial Contraction (PAC), Premature Ventricular Contraction (PVC), and Atrial Fibrillation from the normal ECG signal. The ECG signals used were taken from three databases, the MIT-BIH Arrhythmia Database, the MIT-BIH Normal Sinus Rhythm Database, and the Intracardiac Atrial Fibrillation Database. Rescaled range method was used to determine the specific range of fractal dimension for each disease. The obtained range of fractal dimension for a healthy person was 1.73-1.81, for PVC patients was 1.34-1.44, for PAC patients was 1.49-1.69 and for Atrial Fibrillation patients was 1.11-1.30. A Graphical User Interface (GUI) was designed using MATLAB program to calculate the Fractal Dimension, to distinguish between the ECG signals of a healthy person and patients with the three specific heart diseases from the raw ECG data. The results showed that the methodological analysis does provide a significant clinical advantage, and matches the doctor's opinion.
ER  - 


TY  - CONF
TI  - Design, development and experimental validation of a non-invasive device for recording respiratory events during bottle feeding
T2  - 2014 36th Annual International Conference of the IEEE Engineering in Medicine and Biology Society
SP  - 2123
EP  - 2126
AU  - C. Cavaiola
AU  - E. Tamilia
AU  - C. Massaroni
AU  - G. Morbidoni
AU  - E. Schena
AU  - D. Formica
AU  - F. Taffoni
PY  - 2014
KW  - Pediatrics
KW  - Ducts
KW  - Transistors
KW  - Monitoring
KW  - Temperature measurement
KW  - Biomedical measurement
KW  - Fluid flow measurement
DO  - 10.1109/EMBC.2014.6944036
JO  - 2014 36th Annual International Conference of the IEEE Engineering in Medicine and Biology Society
IS  - 
SN  - 1558-4615
VO  - 
VL  - 
JA  - 2014 36th Annual International Conference of the IEEE Engineering in Medicine and Biology Society
Y1  - 26-30 Aug. 2014
AB  - In newborns, a poor coordination between sucking, swallowing and breathing may undermine the effectiveness of oral feeding and signal immaturity of Central Nervous System. The aim of this work is to develop and validate a non-invasive device for recording respiratory events of newborns during bottle feeding. The proposed device working principle is based on the convective heat exchanged between two hot bodies and the infants' breathing. The sensing elements are inserted into a duct and the gas exchanged by infants is conveyed into this duct thanks to an ad hoc designed system to be mounted on a commercial feeding bottle. Two sets of experiments have been carried out in order to investigate the discrimination threshold of the device and characterize the sensor response at oscillating flows. The effect of distance and tilt between nostrils and device, and the breathing frequency, have been investigated simulating nostrils and neonatal respiratory pattern. The device has a discrimination threshold lower than 0.5 L/min at both 10° and 20° of tilt. Distance for these two settings does not affect the threshold in the investigated range (10-20 mm). Moreover, the device is able to detect breathing events, and to discriminate the onset of expiratory phase, during a neonatal respiratory task delivered by a lung simulator. The results foster the successful application of this device to the assessment of the temporal breathing pattern of newborns during bottle feeding with a non-invasive approach.
ER  - 


TY  - JOUR
TI  - Recurrent Tissue-Aware Network for Deformable Registration of Infant Brain MR Images
T2  - IEEE Transactions on Medical Imaging
SP  - 1219
EP  - 1229
AU  - D. Wei
AU  - S. Ahmad
AU  - Y. Guo
AU  - L. Chen
AU  - Y. Huang
AU  - L. Ma
AU  - Z. Wu
AU  - G. Li
AU  - L. Wang
AU  - W. Lin
AU  - P. -T. Yap
AU  - D. Shen
AU  - Q. Wang
PY  - 2022
KW  - Strain
KW  - Training
KW  - Image segmentation
KW  - Brain
KW  - Image registration
KW  - National Institutes of Health
KW  - Deep learning
KW  - Deformable registration
KW  - infant brain MR image
KW  - recurrent network
KW  - tissue-aware regularization
DO  - 10.1109/TMI.2021.3137280
JO  - IEEE Transactions on Medical Imaging
IS  - 5
SN  - 1558-254X
VO  - 41
VL  - 41
JA  - IEEE Transactions on Medical Imaging
Y1  - May 2022
AB  - Deformable registration is fundamental to longitudinal and population-based image analyses. However, it is challenging to precisely align longitudinal infant brain MR images of the same subject, as well as cross-sectional infant brain MR images of different subjects, due to fast brain development during infancy. In this paper, we propose a recurrently usable deep neural network for the registration of infant brain MR images. There are three main highlights of our proposed method. (i) We use brain tissue segmentation maps for registration, instead of intensity images, to tackle the issue of rapid contrast changes of brain tissues during the first year of life. (ii) A single registration network is trained in a one-shot manner, and then recurrently applied in inference for multiple times, such that the complex deformation field can be recovered incrementally. (iii) We also propose both the adaptive smoothing layer and the tissue-aware anti-folding constraint into the registration network to ensure the physiological plausibility of estimated deformations without degrading the registration accuracy. Experimental results, in comparison to the state-of-the-art registration methods, indicate that our proposed method achieves the highest registration accuracy while still preserving the smoothness of the deformation field. The implementation of our proposed registration network is available online <uri>https://github.com/Barnonewdm/ACTA-Reg-Net</uri>.
ER  - 


TY  - JOUR
TI  - Automatic Cardiac Arrhythmia Classification Using Combination of Deep Residual Network and Bidirectional LSTM
T2  - IEEE Access
SP  - 102119
EP  - 102135
AU  - R. He
AU  - Y. Liu
AU  - K. Wang
AU  - N. Zhao
AU  - Y. Yuan
AU  - Q. Li
AU  - H. Zhang
PY  - 2019
KW  - Electrocardiography
KW  - Feature extraction
KW  - Training
KW  - Neural networks
KW  - Classification algorithms
KW  - Heart
KW  - Databases
KW  - Cardiac arrhythmia
KW  - electrocardiogram (ECG)
KW  - deep neural networks (DNNs)
KW  - deep residual network
KW  - bidirectional long short-term memory (LSTM)
DO  - 10.1109/ACCESS.2019.2931500
JO  - IEEE Access
IS  - 
SN  - 2169-3536
VO  - 7
VL  - 7
JA  - IEEE Access
Y1  - 2019
AB  - Cardiac arrhythmia is associated with abnormal electrical activities of the heart, which can be reflected by altered characteristics of electrocardiogram (ECG). Due to the simplicity and non-invasive nature, the ECG has been widely used for detecting arrhythmias and there is an urgent need for automatic ECG detection. Up to date, some algorithms have been proposed for automatic classification of cardiac arrhythmias based on the features of the ECG; however, their stratification rate is still poor due to unreliable features of signal characteristics or limited generalization capability of the classifier, and therefore, it remains a challenge for automatic diagnosis of arrhythmias. In this paper, we propose a new method for automatic classification of arrhythmias based on deep neural networks (DNNs). The two DNN models constitutive of residual convolutional modules and bidirectional long short-term memory (LSTM) layers are trained to extract features from raw ECG signals. The extracted features are concatenated to form a feature vector which is trained to do the final classification. The algorithm is evaluated based on the test set of China Physiological Signal Challenge (CPSC) dataset with F1 measure regarded as the harmonic mean between the precision and recall. The resulting overall F1 score is 0.806, FAF score is 0.914 for atrial fibrillation (AF), FBlock score is 0.879 for block, FPC and FST scores are 0.801 and 0.742 for premature contraction and ST-segment change, which demonstrates a good performance that may have potential practical applications.
ER  - 


TY  - CONF
TI  - Arrhythmia classification using neuro fuzzy approach
T2  - 2017 3rd International Conference on Advances in Computing,Communication & Automation (ICACCA) (Fall)
SP  - 1
EP  - 4
AU  - S. Tandale
AU  - A. S. Barhatte
AU  - R. Ghongade
AU  - M. Dale
PY  - 2017
KW  - Electrocardiography
KW  - Adaptive systems
KW  - Feature extraction
KW  - Principal component analysis
KW  - Sensitivity
KW  - Heart beat
KW  - Wavelet transforms
KW  - ECG
KW  - CVD
KW  - ANFIS
KW  - features
KW  - LBBB
KW  - APC
KW  - PB
DO  - 10.1109/ICACCAF.2017.8344712
JO  - 2017 3rd International Conference on Advances in Computing,Communication & Automation (ICACCA) (Fall)
IS  - 
SN  - 
VO  - 
VL  - 
JA  - 2017 3rd International Conference on Advances in Computing,Communication & Automation (ICACCA) (Fall)
Y1  - 15-16 Sept. 2017
AB  - Electrocardiogram (ECG) is a non-stationary signal which constitutes a lineal recording that provides an insight into heart's electrical activity. Because Cardio Vascular diseases (CVD) are numbered one as reason of mortality globally, detection of abnormalities in ECG at an early stage is crucial for diagnosis and accordingly the treatment. A system can help the cardiologists in diagnosing the arrhythmia present in a patient. The proposed architecture uses Adaptive Neuro-Fuzzy Inference System (ANFIS) with the input preprocessed with subtractive clustering method to learn fuzzy logic. Five morphological and five statistical ECG features are utilized to determine if the patient's heartbeats are normal or irregular and classify them accordingly. During statistical feature extraction, Principal Component Analysis (PCA) on detail coefficients is implemented for optimization. For classification, four classes of ECG are considered, Left Bundle Branch Block (LBBB), normal, Atrial Premature Contraction (APC) and Paced Beats (PB). The proposed system gives an overall classification accuracy of 97.75%. The overall sensitivity, average specificity and average false prediction ratio obtained are 0.9775, 0.9925 and 0.0075 respectively.
ER  - 


TY  - CONF
TI  - Heart rate variability as a proxy for fetal programming: The effect of maternal exercise
T2  - 2014 8th Conference of the European Study Group on Cardiovascular Oscillations (ESGCO)
SP  - 33
EP  - 34
AU  - K. M. Gustafson
AU  - L. E. May
AU  - J. J. B. Allen
PY  - 2014
KW  - Heart rate variability
KW  - Pregnancy
KW  - Measurement
KW  - Programming
KW  - Fetus
KW  - Educational institutions
DO  - 10.1109/ESGCO.2014.6847505
JO  - 2014 8th Conference of the European Study Group on Cardiovascular Oscillations (ESGCO)
IS  - 
SN  - 
VO  - 
VL  - 
JA  - 2014 8th Conference of the European Study Group on Cardiovascular Oscillations (ESGCO)
Y1  - 25-28 May 2014
AB  - Our research aim was twofold; a) to determine if maternal physical activity during pregnancy would influence the development of fetal cardiac autonomic control and b) whether HRV could serve as a sensitive indicator of fetal programming effects. Pregnant women with singleton pregnancies participated in a longitudinal study. Magnetocardiograms (MCG) were recorded during pregnancy and when infants reached 1 month of age. Metrics of heart rate (HR) and variability (HRV) were calculated from the R-R intervals. Fetal HR was lower and HRV higher in the Exercise group and this effect persisted into the infant period. We conclude that maternal physical activity can influence the development of fetal cardiac autonomic control and this may give offspring an adaptive advantage.
ER  - 


TY  - CONF
TI  - CNNs for Heart Rate Estimation and Human Activity Recognition in Wrist Worn Sensing Applications
T2  - 2020 IEEE International Conference on Pervasive Computing and Communications Workshops (PerCom Workshops)
SP  - 1
EP  - 6
AU  - E. Brophy
AU  - W. Muehlhausen
AU  - A. F. Smeaton
AU  - T. E. Ward
PY  - 2020
KW  - Heart rate
KW  - Estimation
KW  - Activity recognition
KW  - Feature extraction
KW  - Monitoring
KW  - Training
KW  - Machine learning
KW  - deep learning
KW  - transfer learning
KW  - photoplethysmography
DO  - 10.1109/PerComWorkshops48775.2020.9156120
JO  - 2020 IEEE International Conference on Pervasive Computing and Communications Workshops (PerCom Workshops)
IS  - 
SN  - 
VO  - 
VL  - 
JA  - 2020 IEEE International Conference on Pervasive Computing and Communications Workshops (PerCom Workshops)
Y1  - 23-27 March 2020
AB  - Wrist-worn smart devices are providing increased insights into human health, behaviour and performance through sophisticated analytics. However, battery life, device cost and sensor performance in the face of movement-related artefact present challenges which must be further addressed to see effective applications and wider adoption through commoditisation of the technology. We address these challenges by demonstrating, through using a simple optical measurement, photoplethysmography (PPG) used conventionally for heart rate detection in wrist-worn sensors, that we can provide improved heart rate and human activity recognition (HAR) simultaneously at low sample rates, without an inertial measurement unit. This simplifies hardware design and reduces costs and power budgets. We apply two deep learning pipelines, one for human activity recognition and one for heart rate estimation. HAR is achieved through the application of a visual classification approach, capable of robust performance at low sample rates. Here, transfer learning is leveraged to retrain a convolutional neural network (CNN) to distinguish characteristics of the PPG during different human activities. For heart rate estimation we use a CNN adopted for regression which maps noisy optical signals to heart rate estimates. In both cases, comparisons are made with leading conventional approaches. Our results demonstrate a low sampling frequency can achieve good performance without significant degradation of accuracy. 5 Hz and 10 Hz were shown to have 80.2% and 83.0% classification accuracy for HAR respectively. These same sampling frequencies also yielded a robust heart rate estimation which was comparative with that achieved at the more energy-intensive rate of 256 Hz.
ER  - 


TY  - CONF
TI  - A non-invasive technique of early heart diseases prediction from photoplethysmography signal
T2  - 2017 3rd International Conference on Electrical Information and Communication Technology (EICT)
SP  - 1
EP  - 5
AU  - M. Islam
AU  - M. Ashikuzzaman
AU  - T. Tabassum
AU  - M. S. U. Yusuf
PY  - 2017
KW  - Heart rate
KW  - Diseases
KW  - Electrocardiography
KW  - Face
KW  - Blood
KW  - Skin
KW  - PPG
KW  - facial video
KW  - non-invasive technique
KW  - heart rate
KW  - FFT analysis
DO  - 10.1109/EICT.2017.8275222
JO  - 2017 3rd International Conference on Electrical Information and Communication Technology (EICT)
IS  - 
SN  - 
VO  - 
VL  - 
JA  - 2017 3rd International Conference on Electrical Information and Communication Technology (EICT)
Y1  - 7-9 Dec. 2017
AB  - Now a day heart diseases are the major cause of death throughout the world. So, early prediction of heart diseases is essential to reduce premature death. In this paper a non-invasive technique is proposed to detect the heart rate from photoplethysmography (PPG) signal. Non-invasive measurement of heart rate plays a vital role in medical diagnosis due to less discomfort to patients because tissues can be damaged due to traditional sensors during the extraction of cardiac signal. Photoplethysmogram is the blood volume measurement technique which is based on optic principle. The blood volume changes in accordance with heart rate. In this work, a convenient heart diseases estimation technique is proposed from PPG which is extracted from human facial video. It will overcome the high cost of conventional expensive ECG machine for cardiac diseases prediction. The heart rate is identified from FFT analysis and verified with the conventional heart rate measurement system using ECG. The percentage error is 2.3%, 3.2% and 5.8% for green, red and blue channels respectively. From heart rate the cardiac diseases have been predicted which has great potential for cardiac heart rate monitoring for computing the heart rate variability (HRV) without any contact of traditional sensors.
ER  - 


TY  - CONF
TI  - An approach for automated multimodal analysis of infants' pain
T2  - 2016 23rd International Conference on Pattern Recognition (ICPR)
SP  - 4148
EP  - 4153
AU  - G. Zamzmi
AU  - C. -Y. Pai
AU  - D. Goldgof
AU  - R. Kasturi
AU  - T. Ashmeade
AU  - Y. Sun
PY  - 2016
KW  - Pain
KW  - Pediatrics
KW  - Strain
KW  - Feature extraction
KW  - Physiology
KW  - Biomedical monitoring
KW  - Optical imaging
DO  - 10.1109/ICPR.2016.7900284
JO  - 2016 23rd International Conference on Pattern Recognition (ICPR)
IS  - 
SN  - 
VO  - 
VL  - 
JA  - 2016 23rd International Conference on Pattern Recognition (ICPR)
Y1  - 4-8 Dec. 2016
AB  - Current practices of assessing infants' pain depends on the observer's subjective and potentially inconsistent judgment and requires continuous monitoring by care providers. Therefore, pain may be misinterpreted or totally missed leading to misdiagnosis and over/under treatment. To address these shortcomings, current practices can be augmented with a machine-based assessment system that monitors various pain cues and provides an objective and continuous assessment of pain. Although several machine-based pain assessment approaches have been introduced, the majority of these approaches assess pain based on analysis of a single pain indicator (i.e., unimodal). In this paper, we propose an automated multimodal approach that utilizes a combination of both behavioral and physiological pain indicators to assess infants' pain. We also present a unimodal approach that depends on a single pain indicator for assessment. Recogsnizing pain using a single indicator yielded 88%, 85%, and 82% overall accuracies for facial expression, body movement, and vital signs, respectively. Combining facial expression, body movement, and changes in vital signs (i.e., the multimodal approach) for assessment achieved 95% overall accuracy. These preliminarily results indicate that utilizing both behavioral and physiological pain indicators could provide a better and more reliable assessment of infants' pain.
ER  - 


TY  - CONF
TI  - Infant cry analysis of cry signal segments towards identifying the cry-cause factors
T2  - TENCON 2017 - 2017 IEEE Region 10 Conference
SP  - 3105
EP  - 3110
AU  - S. Sharma
AU  - V. K. Mittal
PY  - 2017
KW  - Pain
KW  - Acoustics
KW  - Spectrogram
KW  - Pediatrics
KW  - Standards
KW  - Feature extraction
KW  - IEEE Regions
KW  - infant cry analysis
KW  - ICSD2
KW  - pain
KW  - discomfort
KW  - environmental change
KW  - stranger's anxiety
KW  - F0 contour
KW  - cry segments
DO  - 10.1109/TENCON.2017.8228395
JO  - TENCON 2017 - 2017 IEEE Region 10 Conference
IS  - 
SN  - 2159-3450
VO  - 
VL  - 
JA  - TENCON 2017 - 2017 IEEE Region 10 Conference
Y1  - 5-8 Nov. 2017
AB  - Infants communicate their physiological state and emotions mostly by crying. Identifying the cause of crying is natural and easy for human beings, but challenging for machines. Automatic identification of cry-cause factors has vast applications in assistive healthcare and timely remedial measures in critical situations. In this paper, Infant cry signals analysis is carried out to identify four cry-causes, namely, Environmental Change, Discomfort, Stranger's Anxiety and Pain. Different causes of infant crying are characterized by examining changes in the acoustic features that are extracted from acoustic signals in the cry segments. Mainly, the instantaneous fundamental frequency (F0) is extracted using auto-correlation of cry signal. Changes in F0 contours for different cry-causes are examined by deriving parameters mean, standard deviation and normalized standard deviation. A Infant Cry Signals Database (IIITS ICSD 2) is used, which was especially collected for this study. Results are validated by observing changes in the F0 and its harmonics in spectrograms, derived using short-time Fourier transform. Few distinct patterns of changes in the F0 contours are observed for different cry causes. Pain cry is characterized by higher standard deviation in F0, than for Discomfort. The standard deviation in F0 for Environmental Change is more than for Stranger's Anxiety. Normalized standard deviation is highest for Pain, than for Environmental Change, than for Discomfort and lowest for Stranger's Anxiety. These insights should be helpful towards automated identification of infant cry-causes and related numerous applications.
ER  - 


TY  - JOUR
TI  - ECGNet: an Efficient Network for Detecting Premature Ventricular Complexes Based on ECG Images
T2  - IEEE Transactions on Biomedical Engineering
SP  - 1
EP  - 10
AU  - Z. Zhang
AU  - Z. Zhang
AU  - C. Zou
AU  - Z. Pei
AU  - Z. Yang
AU  - J. Wu
AU  - S. Sun
AU  - F. Gu
PY  - 2022
KW  - Electrocardiography
KW  - Feature extraction
KW  - Training
KW  - Heart rate variability
KW  - Heart beat
KW  - Kernel
KW  - Surface morphology
DO  - 10.1109/TBME.2022.3193906
JO  - IEEE Transactions on Biomedical Engineering
IS  - 
SN  - 1558-2531
VO  - 
VL  - 
JA  - IEEE Transactions on Biomedical Engineering
Y1  - 2022
AB  - <i>Background:</i> Preoperative prediction of the origin site of premature ventricular complexes (PVCs) is critical for the success of operations. However, current methods are not efficient or accurate enough. In addition, among the proposed strategies, there are few good prediction methods for electrocardiogram (ECG) images combined with deep learning computer vision aspects. <i>Methods:</i> We propose ECGNet, a new neural network for the classification of 12-lead ECG images. In ECGNet, 609 ECG images from 310 patients who had undergone successful surgery in the Division of Cardiology, the First Affiliated Hospital of Soochow University, are utilized to construct the dataset. We adopt dense blocks, special convolution kernels and divergent paths to improve the performance of ECGNet. In addition, a new loss function is designed to address the sample imbalance situation, whose cause is the uneven distribution of cases themselves, which often occurs in the medical field. We also conduct extensive experiments in terms of network prediction accuracy to compare ECGNet with other networks, such as ResNet and DarkNet. <i>Results:</i> Our ECGNet achieves extremely high prediction accuracy (91.74&#x0025;) and efficiency with very small datasets. Our newly proposed loss function can solve the problem of sample imbalance during the training process. In the case of improving the accuracy of other categories by 5 to 20 percentage points, the accuracy of category 0 is hardly reduced. <i>Conclusion:</i> The proposed ECGNet can quickly and accurately realize the multiclassification of PVCs after training with little data. Our network has the potential to be helpful to doctors with a preoperative diagnosis of PVCs. We will continue to collect similar cases and perfect our network structure to further improve the accuracy of our network&#x0027;s prediction.
ER  - 


TY  - CONF
TI  - Does the influence of hydroxychloroquine in a hypoxic ventricle differ from that of a non-hypoxic ventricle under congenital LQTS1 ?
T2  - 2021 IEEE 21st International Conference on Bioinformatics and Bioengineering (BIBE)
SP  - 1
EP  - 5
AU  - P. K. Priya
AU  - S. Jayaraman
PY  - 2021
KW  - Analytical models
KW  - Action potentials
KW  - Conferences
KW  - Medical treatment
KW  - Lead
KW  - Electrocardiography
KW  - Heart rate variability
DO  - 10.1109/BIBE52308.2021.9635330
JO  - 2021 IEEE 21st International Conference on Bioinformatics and Bioengineering (BIBE)
IS  - 
SN  - 2471-7819
VO  - 
VL  - 
JA  - 2021 IEEE 21st International Conference on Bioinformatics and Bioengineering (BIBE)
Y1  - 25-27 Oct. 2021
AB  - Factors inducing Hydroxychloroquine (HCQ) car-diotoxicity are still unclear, and this paper attempts to understand whether the presence of hypoxia in a congenital long QT syndrome1 (LQTS1) ventricular tissue can affect the outcome of HCQ interaction. This is facilitated by analysing the combination of LQTS1, HCQ and, mild and severe hypoxic conditions in a) the three types of cardiomyocytes: endocardial, midmyocardial and epicardial, as well as b) by generating pseudo ECGs from a 2D transmural anisotropic ventricular tissue model that has been excited with premature beats (PBs) to understand the possibility of arrhythmic occurrence. Results show that inclusion of HCQ in LQTS1 conditions prolongs the action potential duration(APD) in all cell types, leading to early after depolarisations (EADs) in M-cells alone. In contrast, on including hypoxia, the APDs are shortened in all cell types. Pseudo ECGs show a QT interval prolongation on adding HCQ with LQTS1 condition. In addition to LQTS1, mild and severe hypoxia, induces QT interval reduction, with low amplitude notched or inverted T-wave respectively. In presence of PBs, premature ventricular complexes (PVCs) are generated only in presence of HCQ with LQTS1. However, no significant effect of HCQ is observed in both hypoxia severities. Clinical relevance-This in-silico ventricular model indicates that although LQTS1 patients might be contraindicated for HCQ treatment, the combination of mild hypoxia and LQTS1 doesn't pose a risk factor and could help guide HCQ therapy
ER  - 


TY  - CONF
TI  - Fuzzy c-means in features space of Teager-Kaiser Energy of continuous wavelet coefficients for detection of PVC beats in ECG
T2  - 2016 8th Cairo International Biomedical Engineering Conference (CIBEC)
SP  - 72
EP  - 75
AU  - R. R. Gharieb
AU  - M. Massoud
AU  - S. Nady
AU  - M. Moness
PY  - 2016
KW  - Electrocardiography
KW  - Feature extraction
KW  - Discrete cosine transforms
KW  - Wavelet coefficients
KW  - Continuous wavelet transforms
KW  - ECG
KW  - Arrhythmia
KW  - PVC Detection
KW  - Continous Wavelet Transform
KW  - DCT
KW  - Teager-Kaiser Energy Operator
KW  - FuzzyC-Means
DO  - 10.1109/CIBEC.2016.7836123
JO  - 2016 8th Cairo International Biomedical Engineering Conference (CIBEC)
IS  - 
SN  - 2156-6100
VO  - 
VL  - 
JA  - 2016 8th Cairo International Biomedical Engineering Conference (CIBEC)
Y1  - 15-17 Dec. 2016
AB  - In this paper, a method for the detection of premature ventricular contraction (PVC) beat in electrocardiogram (ECG) signal is presented. The method adopts the minimum distance (MD) and the linear discriminant analysis (LDA) in a proposed feature space for classification. The features are extracted by continuous wavelet-transform of the ECG beat signal followed by the Teager-Kiaser Energy (TKE) operator. The significant TKEs are then selected, transformed to [0, 1] range, and used as a feature vector. The prototypes of different classes in the feature space are generated using the fuzzy c-means (FCM) clustering algorithm. To test the proposed method, the MIT-BIH arrhythmia database has been used. The method has provided total accuracy of 100% in classifying normal and PVC beats with MD classifier. The proposed method has also outperformed a counterpart one employing features extracted by the discrete cosine transform (DCT).
ER  - 


TY  - CONF
TI  - An Optimal Set of Features for Multi-Class Heart Beat Abnormality Classification
T2  - 2019 16th International Multi-Conference on Systems, Signals & Devices (SSD)
SP  - 418
EP  - 422
AU  - M. Deriche
AU  - S. Aljabri
AU  - M. Al-Akhras
AU  - M. Siddiqui
AU  - N. Deriche
PY  - 2019
KW  - Electrocardiography
KW  - Feature extraction
KW  - Band-pass filters
KW  - Databases
KW  - Heart beat
KW  - Discrete wavelet transforms
KW  - ECG feature Extraction
KW  - Cardiac Signal
KW  - Heart Arrhythmia
KW  - Bayes classifier
DO  - 10.1109/SSD.2019.8893151
JO  - 2019 16th International Multi-Conference on Systems, Signals & Devices (SSD)
IS  - 
SN  - 2474-0446
VO  - 
VL  - 
JA  - 2019 16th International Multi-Conference on Systems, Signals & Devices (SSD)
Y1  - 21-24 March 2019
AB  - The analysis of the ECG signal provides important information useful for heart disease diagnosis. Moreover, it can also help in identifying other problems such as neonatal seizures. Considering the nature of ECG patterns, several features can be extracted and used for the purpose of heartbeat and rhythm classification. In this paper, we discuss a set of 13 ECG geometric features for the purpose of identifying five abnormal types of heart beats. The proposed algorithm for feature extraction is based on the Pan-Tompkins QRS model. The MIT-BIH arrhythmia database is used in this study to test the performance of the proposed algorithm. The results show that different types of ECG based features are optimal for different types of heartbeat abnormalities. More importantly, we show that using the developed 13 features, we can identify at least 5 types of abnormalities with an accuracy of more than 92%.
ER  - 


TY  - CONF
TI  - Lower limb pose estimation for monitoring the kicking patterns of infants
T2  - 2016 38th Annual International Conference of the IEEE Engineering in Medicine and Biology Society (EMBC)
SP  - 2157
EP  - 2160
AU  - M. M. Serrano
AU  - Y. Chen
AU  - A. Howard
AU  - P. A. Vela
PY  - 2016
KW  - Legged locomotion
KW  - Three-dimensional displays
KW  - Cameras
KW  - Joints
KW  - Pediatrics
KW  - Calibration
KW  - Robustness
DO  - 10.1109/EMBC.2016.7591156
JO  - 2016 38th Annual International Conference of the IEEE Engineering in Medicine and Biology Society (EMBC)
IS  - 
SN  - 1558-4615
VO  - 
VL  - 
JA  - 2016 38th Annual International Conference of the IEEE Engineering in Medicine and Biology Society (EMBC)
Y1  - 16-20 Aug. 2016
AB  - Monitoring the spontaneous kicking patterns of infants can give insight into their development. A computer vision based method for estimating the pose of an infant's leg from range images is presented in this paper. After some manual inputs for initialization, the range data associated with the infant is extracted. The method uses Robust Point Set Registration (RPSR) to fit an articulated model to the subject in every frame in the sequence, thus it provides the joint trajectories over time of the kicking kinematics. For validation, the method is used to track the articulation of a robotic humanoid that was programmed to kick in a fashion similar to an infant. Furthermore, the method is applied to a sequence collected from an actual infant and the resultant signal estimates are presented.
ER  - 


TY  - CONF
TI  - Inherent emotional feature extraction of neonatal cry
T2  - 2020 Chinese Control And Decision Conference (CCDC)
SP  - 3416
EP  - 3423
AU  - J. Yu
AU  - J. MENG
AU  - X. Zhao
PY  - 2020
KW  - Pain
KW  - Pediatrics
KW  - Feature extraction
KW  - Complexity theory
KW  - Time series analysis
KW  - Wavelet transforms
KW  - Analysis of variance
KW  - Inherent emotional feature extraction
KW  - Nonlinear method
KW  - Minimum embedding dimension
KW  - Neonatal cry
DO  - 10.1109/CCDC49329.2020.9163939
JO  - 2020 Chinese Control And Decision Conference (CCDC)
IS  - 
SN  - 1948-9447
VO  - 
VL  - 
JA  - 2020 Chinese Control And Decision Conference (CCDC)
Y1  - 22-24 Aug. 2020
AB  - Identifying the meaning of the cries of a group that cannot speak is a world-concerned research topic. The current effective method is pattern recognition based on training and learning, but it often requires a large sample set and is limited to it. Therefore, a method of directly mining the inherent emotional feature which may not require too many samples and doesn't have sample limitations is explored to identify the intention of neonatal cry in this study. Based on a database of 150 labeled neonatal audio, the minimum embedding dimension of neonatal cry is extracted as a nonlinear feature representing the activity of the nervous system and the emotion. It is found that the minimum embedding dimension of neonatal cry is higher in the state of pain and lower in the sad state. This result is consistent with related research of brain nervous activities under different emotions and crying characteristics in the state of pain. The extracted emotion-related parameter, which reflects the inherent physiological feature of the human body, can be used to identify and classify emotions by sounds. This technique helps to distinguish the emotions of people who can't speak and take care of them better. Furthermore, it provides a research approach of inherent feature extraction that is small-sample-set-based, non-learning, and can extract the inherent explainable stable feature.
ER  - 


TY  - CONF
TI  - First experience with PVC localization from clinical data
T2  - 2017 11th International Conference on Measurement
SP  - 213
EP  - 216
AU  - J. Švehlíková
AU  - O. Punshchykova
AU  - K. Kromková
AU  - M. Tyšler
AU  - R. Hatala
PY  - 2017
KW  - Torso
KW  - Heart rate variability
KW  - Pregnancy
KW  - Computational modeling
KW  - Computed tomography
KW  - Nonhomogeneous media
KW  - Premature Ventricular Contraction
KW  - Body Surface Mapping
KW  - Inverse Localization
DO  - 10.23919/MEASUREMENT.2017.7983574
JO  - 2017 11th International Conference on Measurement
IS  - 
SN  - 
VO  - 
VL  - 
JA  - 2017 11th International Conference on Measurement
Y1  - 29-31 May 2017
AB  - The inverse solution using a dipole as equivalent heart generator was used for assessment of the area of the premature ventricular contraction (PVC) starting point. In two patients with frequent PVC activity, body surface maps were recorded, and the patient specific torso model was created from whole torso CT scan. The position of the assumed ectopic beat origin was computed from the first 40 ms of activation when the activated area is small. The patients also underwent intracardial electrophysiological mapping when the true origin of the PVC beat was defined as the earliest activated point. The obtained inverse results were compared with that position. The inverse solution was computed for 10 chosen ectopic beats for each patient using both, homogeneous and inhomogeneous torso models. The inverse results for both cases were within the area of the PVC beat origin. The use of the more detailed inhomogeneous torso model instead of the homogeneous one did not demonstrate an improvement of localization.
ER  - 


TY  - CONF
TI  - ECG Synthesis with Neural ODE and GAN Models
T2  - 2021 International Conference on Electrical, Computer and Energy Technologies (ICECET)
SP  - 1
EP  - 6
AU  - M. Habiba
AU  - E. Borphy
AU  - B. A. Pearlmutter
AU  - T. Ward
PY  - 2021
KW  - Training
KW  - Performance evaluation
KW  - Time series analysis
KW  - Training data
KW  - Electrocardiography
KW  - Generative adversarial networks
KW  - Generators
KW  - Neural Network
KW  - Generative Adversarial Network
KW  - Neural ODE (NODE)
KW  - ECG Synthesis
KW  - Time-series generation
DO  - 10.1109/ICECET52533.2021.9698702
JO  - 2021 International Conference on Electrical, Computer and Energy Technologies (ICECET)
IS  - 
SN  - 
VO  - 
VL  - 
JA  - 2021 International Conference on Electrical, Computer and Energy Technologies (ICECET)
Y1  - 9-10 Dec. 2021
AB  - This paper uses Neural ODE (NODE) based models to generate continuous medical time series. We also introduce a new technique to design the generative adversarial network (GAN) with Neural ODE (NODE) based Generator and Discriminator. During the Performace evaluation of the proposed model, we find that data generated by a NODE-based generator is more continuous than traditional GAN. Therefore, the proposed GAN model becomes more robust. On the other hand, the traditional GAN model demonstrates unstable training and unsupervised learning, which often make it difficult to determine the quality of the result. For this work, we design NODE based models as a generator and a discriminator to make the GAN model datadriven. The data-driven approach helps us overcome the unstable training of the traditional GAN model and improve the quality of the result. We used different evaluation metrics to quantitatively assess generated synthetic data for real-world applications and data analysis. We also evaluate the existing GAN model and the proposed models to understand the comparative efficiency of medical data synthesis.
ER  - 


TY  - JOUR
TI  - Optimal Control of Inspired Perfluorocarbon Temperature for Ultrafast Hypothermia Induction by Total Liquid Ventilation in an Adult Patient Model
T2  - IEEE Transactions on Biomedical Engineering
SP  - 2760
EP  - 2770
AU  - M. Nadeau
AU  - M. Sage
AU  - M. Kohlhauer
AU  - J. Mousseau
AU  - J. Vandamme
AU  - É. Fortin-Pellerin
AU  - J. -P. Praud
AU  - R. Tissier
AU  - H. Walti
AU  - P. Micheau
PY  - 2017
KW  - Lungs
KW  - Mathematical model
KW  - Ventilation
KW  - Computational modeling
KW  - Physiology
KW  - Brain modeling
KW  - Hypothermia
KW  - liquid ventilation
KW  - optimal control
KW  - targeted temperature management
KW  - thermal modeling
DO  - 10.1109/TBME.2017.2671741
JO  - IEEE Transactions on Biomedical Engineering
IS  - 12
SN  - 1558-2531
VO  - 64
VL  - 64
JA  - IEEE Transactions on Biomedical Engineering
Y1  - Dec. 2017
AB  - Goal: Recent preclinical studies have shown that therapeutic hypothermia induced in less than 30 min by total liquid ventilation (TLV) strongly improves the survival rate after cardiac arrest. When the lung is ventilated with a breathable perfluorocarbon liquid, the inspired perfluorocarbon allows us to control efficiently the cooling process of the organs. While TLV can rapidly cool animals, the cooling speed in humans remains unknown. The objective is to predict the efficiency and safety of ultrafast cooling by TLV in adult humans. Methods: It is based on a previously published thermal model of ovines in TLV and the design of a direct optimal controller to compute the inspired perfluorocarbon temperature profile. The experimental results in an adult sheep are presented. The thermal model of sheep is subsequently projected to a human model to simulate the optimal hypothermia induction and its sensitivity to physiological parameter uncertainties. Results: The results in the sheep showed that the computed inspired perfluorocarbon temperature command can avoid arterial temperature undershoot. The projection to humans revealed that mild hypothermia should be ultrafast (reached in fewer than 3 min (-72 °C/h) for the brain and 20 min (-10 °C/h) for the entire body). Conclusion: The projection to human model allows concluding that therapeutic hypothermia induction by TLV can be ultrafast and safe. Significance: This study is the first to simulate ultrafast cooling by TLV in a human model and is a strong motivation to translate TLV to humans to improve the quality of life of postcardiac arrest patients.
ER  - 


TY  - CONF
TI  - Multisensors System for Real Time Detection of Length, Weight, and Heartbeat of Premature Baby in The Incubator
T2  - 2018 International Conference on Electrical Engineering and Computer Science (ICECOS)
SP  - 85
EP  - 88
AU  - S. Purwiyanti
AU  - S. R. Sulistiyanti
AU  - F. A. Setyawan
AU  - B. M. Wibisono
AU  - K. s. Atmaja
AU  - H. Fitriawan
PY  - 2018
KW  - Pediatrics
KW  - Acoustics
KW  - Heart beat
KW  - Ultrasonic variables measurement
KW  - Weight measurement
KW  - Length measurement
KW  - Load-cell sensor
KW  - pulse sensor
KW  - ultrasonic sensor
DO  - 10.1109/ICECOS.2018.8605208
JO  - 2018 International Conference on Electrical Engineering and Computer Science (ICECOS)
IS  - 
SN  - 
VO  - 
VL  - 
JA  - 2018 International Conference on Electrical Engineering and Computer Science (ICECOS)
Y1  - 2-4 Oct. 2018
AB  - Premature babies inserted into the incubator will always be monitored progressively, especially the heart rate, body length, and body weight. The aims of this research are to design and to create an incubator that can detect the abnormalities of baby's heartbeat through the baby's fingers in continuous and real time by using pulse sensor. The incubator also able to measured baby's length and weight automatically by using ultrasonic sensor and load-cell sensor, respectively. The output of all sensors will be processed and calibrated by Arduino Microcontroller, then the results will be displayed on the liquid crystal display (LCD). The systems also able to allow some notifications if any abnormalities have been occur. As a result, the heartbeat detector has a precision of ±95% when compared to a reference heartbeat detector. The system also can measure the length and weight of the infant with the measurement results are closer to the reference instrument, which the average error is not more than 5%. The results are most likely is a good preliminary results in order to build a smart incubator.
ER  - 


TY  - CONF
TI  - Automated Sleep-Wake Detection in Neonates from Cerebral Function Monitor Signals
T2  - 2014 IEEE 27th International Symposium on Computer-Based Medical Systems
SP  - 22
EP  - 27
AU  - J. M. Eklund
AU  - N. Fontana
AU  - E. Pugh
AU  - C. McGregor
AU  - P. Yielder
AU  - A. James
AU  - M. Keyzers
AU  - C. Hahn
AU  - P. McNamara
PY  - 2014
KW  - Pediatrics
KW  - Electroencephalography
KW  - Sleep
KW  - Monitoring
KW  - Biomedical monitoring
KW  - Real-time systems
KW  - Algorithm design and analysis
KW  - cerebral function monitor
KW  - amplitude-integrated electroencephalography
KW  - sleep-wake detection
DO  - 10.1109/CBMS.2014.36
JO  - 2014 IEEE 27th International Symposium on Computer-Based Medical Systems
IS  - 
SN  - 2372-9198
VO  - 
VL  - 
JA  - 2014 IEEE 27th International Symposium on Computer-Based Medical Systems
Y1  - 27-29 May 2014
AB  - Amplitude-integrated electroencephalography (aEEG), a time compression technique, compresses the time scale of the conventional electroencephalogram (EEG) which is advantageous for presenting long EEG recordings. Cerebral function monitors use a reduced number of electrodes from the standard 10-20 montage and displays both an EEG and aEEG trace from one or two channels. Sleep-wake cycling is defined as a state of continuous normal voltage and the presence of both wakefulness or active sleep and quiet sleep with a minimum of two or three consecutive sleep state changes on aEEG for a duration of twenty minutes during a three-four hour period. Sleep-wake cycling in infants is often used as an indicator of the patient's neurological development and response to brain injury. There has been complete absence of algorithm development for the automated detection of changes in normal neonatal sleep-wake cycling patterns displayed by cerebral function monitor. This study will incorporate a unique, robust algorithm for incorporation into a multidimensional data analysis environment, which is capable of capturing multiple individual streams of physiological data from bedside monitors and processing them. The framework supports the acquisition, collection, transmission, real-time processing, storage and retrospective analysis of wave form and physiological data streams combined with supporting clinical information including clinical observations and the results of laboratory investigations. The development of a robust, accurate and reliable algorithm that detects sleep-wake cycling in newborn infants greater than 29 weeks gestational age should provide valuable information for meaningful clinical decision support for physicians caring for critically ill neonates. This paper describes the development and results of the algorithm, its upper and lower boundary detection, low pass filtration, and threshold classification on an individual patient's data set.
ER  - 


TY  - JOUR
TI  - Dedicated Entropy Measures for Early Assessment of Pregnancy Progression From Single-Channel Electrohysterography
T2  - IEEE Transactions on Biomedical Engineering
SP  - 875
EP  - 884
AU  - M. Mischi
AU  - C. Chen
AU  - T. Ignatenko
AU  - H. de Lau
AU  - B. Ding
AU  - S. G. G. Oei
AU  - C. Rabotti
PY  - 2018
KW  - Entropy
KW  - Pregnancy
KW  - Electrodes
KW  - Estimation
KW  - Medical diagnostic imaging
KW  - Biomedical monitoring
KW  - Electrohysterogram
KW  - entropy
KW  - pregnancy
KW  - preterm delivery
KW  - uterus
DO  - 10.1109/TBME.2017.2723933
JO  - IEEE Transactions on Biomedical Engineering
IS  - 4
SN  - 1558-2531
VO  - 65
VL  - 65
JA  - IEEE Transactions on Biomedical Engineering
Y1  - April 2018
AB  - Objective: Preterm birth is a large-scale clinical problem involving over 10% of infants. Diagnostic means for timely risk assessment are lacking and the underlying physiological mechanisms unclear. To improve the evaluation of pregnancy before term, we introduce dedicated entropy measures derived from a single-channel electrohysterogram (EHG). Methods: The estimation of approximate entropy (ApEn) and sample entropy (SampEn) is adjusted to monitor variations in the regularity of single-channel EHG recordings, reflecting myoelectrical changes due to pregnancy progression. In particular, modifications in the tolerance metrics are introduced for improving robustness to EHG amplitude fluctuations. An extensive database of 58 EHG recordings with 4 monopolar channels in women presenting with preterm contractions was manually annotated and used for validation. The methods were tested for their ability to recognize the onset of labor and the risk of preterm birth. Comparison with the best single-channel methods according to the literature was performed. Results: The reference methods were outperformed. SampEn and ApEn produced the best prediction of delivery, although only one channel showed a significant difference ($p <;0.04$) between labor and nonlabor. The modified ApEn produced the best prediction of preterm delivery, showing statistical significance ($p <;0.02$) in three channels. These results were also confirmed by the area under the receiver operating characteristic curve and fivefold cross validation. Conclusion: The use of dedicated entropy estimators improves the diagnostic value of EHG analysis earlier in pregnancy. Significance: Our results suggest that changes in the EHG might manifest early in pregnancy, providing relevant prognostic opportunities for pregnancy monitoring by a practical single-channel solution.
ER  - 


TY  - CONF
TI  - Smartwatch PPG Peak Detection Method for Sinus Rhythm and Cardiac Arrhythmia
T2  - 2019 41st Annual International Conference of the IEEE Engineering in Medicine and Biology Society (EMBC)
SP  - 4310
EP  - 4313
AU  - D. Han
AU  - S. K. Bashar
AU  - J. Lazaro
AU  - E. Ding
AU  - C. Whitcomb
AU  - D. D. McManus
AU  - K. H. Chon
PY  - 2019
KW  - Detection algorithms
KW  - Electrocardiography
KW  - Rhythm
KW  - Heart beat
KW  - Picture archiving and communication systems
KW  - Motion artifacts
DO  - 10.1109/EMBC.2019.8857325
JO  - 2019 41st Annual International Conference of the IEEE Engineering in Medicine and Biology Society (EMBC)
IS  - 
SN  - 1558-4615
VO  - 
VL  - 
JA  - 2019 41st Annual International Conference of the IEEE Engineering in Medicine and Biology Society (EMBC)
Y1  - 23-27 July 2019
AB  - The aim of our work herein was to design a photoplethysmographic (PPG) peak detection algorithm which automatically detect and discriminate various cardiac rhythms-normal sinus rhythms (NSR), premature atrial contraction (PAC), premature ventricle contraction (PVC), and atrial fibrillation (AF)-for PPG signals collected on smartwatch. Compared with peak detection algorithm designed for NSR, the novelty is that our proposed peak detection algorithm can accurately estimate heart rates (HR) among various arrhythmias, which enhances the accuracy of AF screening. Our peak detection method is composed of a sequential series of algorithms that are combined to discriminate various arrhythmias, as described above. Moreover, a novel Poincaré plot scheme is used to discriminate AF with Rapid Ventricular Response (RVR) from normal basal heart rate AF. Moreover, the method is also able to differentiate PAC/PVC from NSR and AF. Our results show that the proposed peak detection algorithm provides significantly lower average beat-to-beat estimation error (> 40% lower) and mean heart rate estimation error (> 50% lower) when compared to a traditional peak detection algorithm that is known to be accurate for NSR. Our new approach allows more accurate HR estimation as it can account for various arrhythmias which previous PPG peak detection algorithms were designed solely for NSR.
ER  - 


TY  - CONF
TI  - The development of an obstetric tele-monitoring system
T2  - 2015 37th Annual International Conference of the IEEE Engineering in Medicine and Biology Society (EMBC)
SP  - 177
EP  - 180
AU  - B. Vermeulen-Giovagnoli
AU  - C. Peters
AU  - M. B. van der Hout-van der Jagt
AU  - M. Mischi
AU  - C. van Pul
AU  - E. J. E. Cottaar
AU  - S. G. Oei
PY  - 2015
KW  - Hospitals
KW  - Pregnancy
KW  - Monitoring
KW  - Fetal heart rate
KW  - Real-time systems
KW  - Databases
DO  - 10.1109/EMBC.2015.7318329
JO  - 2015 37th Annual International Conference of the IEEE Engineering in Medicine and Biology Society (EMBC)
IS  - 
SN  - 1558-4615
VO  - 
VL  - 
JA  - 2015 37th Annual International Conference of the IEEE Engineering in Medicine and Biology Society (EMBC)
Y1  - 25-29 Aug. 2015
AB  - Fetal growth restriction and preterm uterine contractions can turn a normal pregnancy into a problematic one. In previous work, we have developed a system for electrophysiological measurement of fetal heart rate (fHR), fetal electrocardiogram (fECG) and (premature) uterine contractions to enable early detection of foetal problems. In this work we have expanded this system into a tele-monitoring system for measurement at home. In order to permit home monitoring, the communication chain of the data has to be designed such that home-measured signals (fHR, fECG, uterine activities) are available in the hospital in real-time. Furthermore, the data must be transferred wirelessly to any location (worldwide) for interpretation by gynaecologists. A web application helps the gynaecologist or midwife to access the signals everywhere, provided that internet access is available. We developed a webserver as the heart of the entire system; it manages the patient database, transforms the signals in a graphical representation similar to that of the cardiotocography and manages the data communication with the proper data security policy. This tele-monitoring system can be used also during home deliveries enabling prompt transfer and proper intervention in the hospital when complications occur.
ER  - 


TY  - CONF
TI  - Manometric recordings bring out post-stimulus refractory states in the anal canal in neonates
T2  - 2018 40th Annual International Conference of the IEEE Engineering in Medicine and Biology Society (EMBC)
SP  - 4889
EP  - 4892
AU  - M. Lopez-Alonso
AU  - J. Ribas
AU  - A. Barriga-Rivera
PY  - 2018
KW  - Irrigation
KW  - Pediatrics
KW  - Delays
KW  - Catheters
KW  - Diseases
KW  - Neurons
KW  - Probes
DO  - 10.1109/EMBC.2018.8513161
JO  - 2018 40th Annual International Conference of the IEEE Engineering in Medicine and Biology Society (EMBC)
IS  - 
SN  - 1558-4615
VO  - 
VL  - 
JA  - 2018 40th Annual International Conference of the IEEE Engineering in Medicine and Biology Society (EMBC)
Y1  - 18-21 July 2018
AB  - Anorectal manometry is a diagnostic technique used to investigate the correct mechanical performance of the internal anal sphincter (IAS). By distending the rectal ampulla while recording changes in the luminal pressure, this method allows for characterizing the anorectal reflex. It can also provide, indirectly, information about the electrical activity of the IAS. In this study, seventeen neonates having 24-hour delayed passage of meconium or presenting distal intestinal obstruction symptoms underwent anorectal manometry to discard Hirschsprung's disease. All patients had normal anorectal reflex. The time delay between stimulation of the rectal ampulla and the relaxation of the anal canal was studied. The average period of the pressure fluctuations was 5.44 ± 0.13s. The overall duration of the relaxation time was 9.71 ± 0.21s. The maximum lag between the onset of the stimulus and the relaxation of the IAS was 2.90 s, and was achieved when the stimulus was applied following a local maximum of the pressure wave. The existence of a refractory period during the suprathreshold depolarization of smooth muscle cells can explain the evidence of a temporal delay between the stimulus and the mechanical response. In occasions, relaxation appeared first distally. This phenomenon can be explained by the arrangement and morphology of bipolar cells, which may evidence the anisotropic propagation of the mechanical activity. These data may contribute to depict the alterations in excitability underlying the relaxation reflex by means of manometric recording of the anal canal.
ER  - 


TY  - CONF
TI  - AI Medical Diagnosis Application
T2  - 2021 5th International Conference on Intelligent Computing and Control Systems (ICICCS)
SP  - 1710
EP  - 1716
AU  - Subhashini
AU  - M. Sushma
AU  - B. Y. Goud
AU  - M. Nikhil
AU  - G. S. K. Reddy
PY  - 2021
KW  - Image analysis
KW  - Heart beat
KW  - Magnetic resonance imaging
KW  - Electrocardiography
KW  - Medical diagnosis
KW  - Convolutional neural networks
KW  - Artificial intelligence
KW  - Diagnosis
KW  - Convolutional Neural Networks
KW  - Arrhythmia
KW  - ECG signals
KW  - Classification
KW  - Deep Learning
KW  - Web Application
DO  - 10.1109/ICICCS51141.2021.9432301
JO  - 2021 5th International Conference on Intelligent Computing and Control Systems (ICICCS)
IS  - 
SN  - 
VO  - 
VL  - 
JA  - 2021 5th International Conference on Intelligent Computing and Control Systems (ICICCS)
Y1  - 6-8 May 2021
AB  - Artificial Intelligence aims to mimic the human cognitive powers. AI is also into healthcare where it's been used for automating the diagnosis processes powered by increased availability of healthcare data. This research work develops an application, which can be used in diagnostic centers for multiple diseases diagnosis like Arrhythmia classification using ECG Image analysis, Malaria using Cell images, Brain tumor detection using MRI Scans and many more. At Present, this research work attempts to develop an Arrhythmia classification using ECG Image analysis and would add other diagnosis later on. Basically, ECG signals are used for analysis of Arrhythmia. The irregularities of heart beat are commonly called Arrhythmia. Here, a Convolutional Neural Network model is proposed for the classification of signals from ECG images to different classes. There are many different classes which are normal beat, Premature ventricular contraction beat, paced beat, atrial bundle branch block beat, left bundle branch block beat, atrial premature contraction beat, ventricular flutter wave beat, and ventricular escape beat, etc.
ER  - 


TY  - CONF
TI  - Atrial fibrillation detection using feature based algorithm and deep convolutional neural network
T2  - 2017 Computing in Cardiology (CinC)
SP  - 1
EP  - 4
AU  - S. Ghiasi
AU  - M. Abdollahpur
AU  - N. Madani
AU  - K. Kiani
AU  - A. Ghaffari
PY  - 2017
KW  - Electrocardiography
KW  - Feature extraction
KW  - Heart beat
KW  - Noise measurement
KW  - Convolution
KW  - Atrial fibrillation
KW  - Training
DO  - 10.22489/CinC.2017.159-327
JO  - 2017 Computing in Cardiology (CinC)
IS  - 
SN  - 2325-887X
VO  - 
VL  - 
JA  - 2017 Computing in Cardiology (CinC)
Y1  - 24-27 Sept. 2017
AB  - Aims: Electrocardiographic waveforms (ECG) are recognized as the most reliable method to detect abnormal heart rhythms such as atrial fibrillation. This task is challenging when the signals are distorted by noise. This paper presents an automatic classification algorithm to classify short lead ECGs in terms of abnormality of heart rhythm (AF or alternative rhythms) and quality (noisy recordings). Methods: To meet this end, at first baseline wander removal and Butterworth filter for each signal are applied as a preprocessing stage. Due to the existence of noise in recordings, high quality beats are selected for any further analysis using cycle quality assessment. Then, three sets of features defined as correlation coefficient, fractal dimension and variance of R peaks are extracted to predict noisy recordings. Two separate approaches are employed to classify other three classes. The first approach is the feature based methodology and the second one is the applying deep neural networks. In the first approach, features from different domains are extracted. The method for AF detection utilizes and characterizes variability in RR-intervals which are extracted by applying classic Pan-Tompkins algorithm. To improve the accuracy of the AF-detection, atrial activity is analyzed by understanding whether the P-wave is present in signal. This is done by investigating the morphology of P-waves. Heart rate abnormality and the existence of premature beats in a signal are regarded as two characteristics to distinguish non-AF rhythms. The whole sets of features are fed into a neural network classifier. Another approach uses the segments with 600 samples as the input of a 1 dimensional convolutional neural network. The output obtained from both approaches are combined using a decision table and finally the recordings are classified into three classes. Results: The proposed method is evaluated using scoring function from 2017 PhysioNet/CinC Challenge and achieved an overall score of 80% and 71% on the training dataset and hidden test dataset, respectively.
ER  - 


TY  - JOUR
TI  - Improved Electrode Motion Artefact Denoising in ECG Using Convolutional Neural Networks and a Custom Loss Function
T2  - IEEE Access
SP  - 54891
EP  - 54898
AU  - E. Brophy
AU  - B. Hennelly
AU  - M. De Vos
AU  - G. Boylan
AU  - T. Ward
PY  - 2022
KW  - Electrocardiography
KW  - Electrodes
KW  - Noise reduction
KW  - Signal to noise ratio
KW  - Convolutional neural networks
KW  - Recording
KW  - Signal denoising
KW  - Convolutional neural network
KW  - custom loss function
KW  - electrocardiography
KW  - signal denoising
DO  - 10.1109/ACCESS.2022.3176971
JO  - IEEE Access
IS  - 
SN  - 2169-3536
VO  - 10
VL  - 10
JA  - IEEE Access
Y1  - 2022
AB  - Heart disease is the leading cause of mortality worldwide, and it is of utmost importance that clinicians and researchers understand the dynamics of the heart. As an electrical measure of the heart&#x2019;s activity, the electrocardiogram, or ECG, is the gold standard for recording the cardiac state, whether monitoring the structure of the traces that make up the ECG or indicating key metrics such as heart rate variability. Long-term monitoring of ECG is often required to identify cardiovascular issues but proves impractical; therefore, patients will remotely collect their data. However, ECG signals can become contaminated with various noise sources during data collection. This paper proposes a custom loss function capable of denoising electrode motion artefact in ECG data to a higher standard than other, more common loss functions. We implement our custom loss function with a convolutional neural network to return high-quality ECG, suitable for calculating the aforementioned key metrics from a previously unobtainable state. The proposed model improves ECG signals overall signal-to-noise ratio and preserves the R waves structure. The model outperforms a standard mean squared error loss function with an improvement of 0.5 dB in terms of signal to noise ratio and improves the heart rate estimation by 25&#x0025;.
ER  - 


TY  - CONF
TI  - A Study on the Effectiveness of the Comparative Neural Network Model for Abnormal Beat Detection in Electrocardiogram Signals
T2  - 2021 IEEE International Conference on Consumer Electronics-Asia (ICCE-Asia)
SP  - 1
EP  - 2
AU  - J. Bae
AU  - M. Kwak
AU  - K. Noh
AU  - D. Lee
AU  - S. Lee
AU  - D. Park
PY  - 2021
KW  - Learning systems
KW  - Deep learning
KW  - Analytical models
KW  - Shape
KW  - Neural networks
KW  - Electrocardiography
KW  - Mathematical models
KW  - electrocardiogram signal
KW  - deep learning
KW  - comparative learning
KW  - abnormal beat detection
KW  - premature ventricular contraction
DO  - 10.1109/ICCE-Asia53811.2021.9641960
JO  - 2021 IEEE International Conference on Consumer Electronics-Asia (ICCE-Asia)
IS  - 
SN  - 
VO  - 
VL  - 
JA  - 2021 IEEE International Conference on Consumer Electronics-Asia (ICCE-Asia)
Y1  - 1-3 Nov. 2021
AB  - Abnormal beat detection is an important research field in electrocardiogram (ECG) signal analysis. However, because the shapes and characteristics of beats vary according to the individual, it is difficult to classify normal and abnormal beats. To imitate cardiologists’ analysis scheme, deep learning based analysis is becoming active. In particular, cardiologists’ abnormal beat detection techniques resemble comparative learning in that they use normal beats as a reference. In this paper, we examined a comparative learning method by acquiring a normal reference beat using a template cluster to imitate a cardiologists’ scheme. To analyze a suitable model for the comparative learning of ECG signals, we tested our method using ResNet, GoogLeNet, and DarkNet, which are widely used models provided by MATLAB deepNetworkDesigner. Our experimental results indicate that GoogLeNet minimized non-detection, DarkNet minimized over-detection, and ResNet showed intermediate results. In ECG signals, it is important to minimize the non-detection of abnormal beats. Thus, we confirmed that GoogLeNet is effective for comparative learning.
ER  - 


TY  - CONF
TI  - Non-Invasive Study: Monitoring the Heart Rate and SpO2 of the New Born using InfaWrap Device
T2  - 2020 IEEE-EMBS Conference on Biomedical Engineering and Sciences (IECBES)
SP  - 212
EP  - 217
AU  - M. H. A. Rahim
AU  - M. A. H. M. Adib
AU  - M. Z. Baharom
AU  - I. M. Sahat
AU  - N. H. M. Hasni
PY  - 2021
KW  - Temperature measurement
KW  - Heart rate
KW  - Temperature sensors
KW  - Performance evaluation
KW  - Pediatrics
KW  - Biomedical monitoring
KW  - Monitoring
KW  - Neonates
KW  - Non-invasive
KW  - Mobile Application
KW  - InfaWrap
KW  - Pediatrics
DO  - 10.1109/IECBES48179.2021.9398749
JO  - 2020 IEEE-EMBS Conference on Biomedical Engineering and Sciences (IECBES)
IS  - 
SN  - 
VO  - 
VL  - 
JA  - 2020 IEEE-EMBS Conference on Biomedical Engineering and Sciences (IECBES)
Y1  - 1-3 March 2021
AB  - Nowadays, the non-invasive method in the newborn healthcare system has become a top priority for effective treatment. The InfaWrap device is the first product that has been developed to help parents monitor their babies using non-invasive methods. In this paper, the Infa Wrap device was used to investigate the baby's heart rate, SpO2, and body temperature. This study focused on neonates without any chronic diseases. In this study, a female baby with 3 months 7 days old, with a height is 56.2 cm, and 6.2 kg has been tested. This test was taken 10 minutes in the morning, afternoon, and night in three different conditions: normal, sleep, and awake. The observation result presented here indicates that the accuracy performance of the Infa Wrap device is stable. Although the sensors used are minimally technologies but have limitations mainly due to the baby feet' movement.
ER  - 


TY  - CONF
TI  - Perception of non-native phoneme contrasts in 8-13 months infants: tensor-based analysis of EEG signals
T2  - 2019 27th European Signal Processing Conference (EUSIPCO)
SP  - 1
EP  - 5
AU  - M. Aghabeig
AU  - B. Bałaj
AU  - J. Dreszer
AU  - M. Lewandowska
AU  - R. Milner
AU  - N. Pawlaczyk
AU  - T. Piotrowski
AU  - M. Szmytke
AU  - W. Duch
PY  - 2019
KW  - Tensors
KW  - Standards
KW  - Electroencephalography
KW  - Feature extraction
KW  - Matrix decomposition
KW  - Time-frequency analysis
KW  - Electrodes
KW  - infant EEG
KW  - event-related potentials
KW  - time-frequency-spatial features
KW  - nonnegative Tucker tensor decomposition
DO  - 10.23919/EUSIPCO.2019.8903174
JO  - 2019 27th European Signal Processing Conference (EUSIPCO)
IS  - 
SN  - 2076-1465
VO  - 
VL  - 
JA  - 2019 27th European Signal Processing Conference (EUSIPCO)
Y1  - 2-6 Sept. 2019
AB  - Result of analysis of EEG responses of infants between 8-13 months of age to the syllable speech sounds are presented. We conducted an ERP experiment with an oddball paradigm consisting of two types of deviant stimuli (easy and hard) and standard stimulus. A nonnegative Tucker tensor decomposition (NTD) was used to characterize differences in processing of stimuli using a time-frequency-spatial (multi-domain) features. We extracted the multi-domain features for a reliable representation of the underlying infant brain activity to analyze the processing of standard and deviant stimuli. between standard and deviant stimuli and may be interpreted in terms of mismatch negativity (MMN) and acoustic change complex (ACC) evoked potentials. Moreover, these results serve as a proof-of-concept for application of tensor decomposition-based analyses for challenging infant EEG data.
ER  - 


TY  - CONF
TI  - Recognition of infant's emotions and needs from speech signals
T2  - 2016 IEEE International Conference on Systems, Man, and Cybernetics (SMC)
SP  - 004620
EP  - 004625
AU  - Xuan Zhou
AU  - Hongzhi Hu
AU  - Lina Wei
AU  - Jian Wang
AU  - W. Dai
AU  - Huajuan Mao
PY  - 2016
KW  - Speech
KW  - Speech recognition
KW  - Pediatrics
KW  - Feature extraction
KW  - Speech processing
KW  - Mel frequency cepstral coefficient
KW  - Hidden Markov models
KW  - speech signals
KW  - infant
KW  - emotions and needs
KW  - intelligent recognition
KW  - machine technology
DO  - 10.1109/SMC.2016.7844960
JO  - 2016 IEEE International Conference on Systems, Man, and Cybernetics (SMC)
IS  - 
SN  - 
VO  - 
VL  - 
JA  - 2016 IEEE International Conference on Systems, Man, and Cybernetics (SMC)
Y1  - 9-12 Oct. 2016
AB  - Speech is not only a way for infants under one year of age to communicate with the outside world, but also the important information source to reflect their emotions and needs, as well as health status and mental level. In order to explore the intelligent machine technology for understanding infant's emotions and needs from speech signals, and therefore help parents in child rearing, this paper studied the signal processing and feature extraction of the above speeches. It seems that a high accuracy and reliable result couldn't be reached from the infant's speech signals only in dealing with multi kinds of emotions and needs. So an effective recognition approach considering the combined features of acoustic characteristics and rearing behaviors was proposed based on the self-adapting algorithm. Experiment results showed that most common emotions and needs of infants, such as happy, hungry, and sleepy states which reflect their typically physiological and psychological status in daily life, can be recognized correctly at a relatively high accuracy.
ER  - 


TY  - CONF
TI  - Automatic segmentation for neonatal phonocardiogram
T2  - 2021 43rd Annual International Conference of the IEEE Engineering in Medicine & Biology Society (EMBC)
SP  - 135
EP  - 138
AU  - S. Gómez-Quintana
AU  - I. Shelevytsky
AU  - V. Shelevytska
AU  - E. Popovici
AU  - A. Temko
PY  - 2021
KW  - Heart rate
KW  - Pediatrics
KW  - Manuals
KW  - Biology
KW  - Detection algorithms
KW  - Phonocardiography
DO  - 10.1109/EMBC46164.2021.9630574
JO  - 2021 43rd Annual International Conference of the IEEE Engineering in Medicine & Biology Society (EMBC)
IS  - 
SN  - 2694-0604
VO  - 
VL  - 
JA  - 2021 43rd Annual International Conference of the IEEE Engineering in Medicine & Biology Society (EMBC)
Y1  - 1-5 Nov. 2021
AB  - This work addresses the automatic segmentation of neonatal phonocardiogram (PCG) to be used in the artificial intelligence-assisted diagnosis of abnormal heart sounds. The proposed novel algorithm has a single free parameter – the maximum heart rate. The algorithm is compared with the baseline algorithm, which was developed for adult PCG segmentation. When evaluated on a large clinical dataset of neonatal PCG with a total duration of over 7h, an F1 score of 0.94 is achieved. The main features relevant for the segmentation of neonatal PCG are identified and discussed. The algorithm is able to increase the number of cardiac cycles by a factor of 5 compared to manual segmentation, potentially allowing to improve the performance of heart abnormality detection algorithms.
ER  - 


TY  - JOUR
TI  - Considerations on Performance Evaluation of Atrial Fibrillation Detectors
T2  - IEEE Transactions on Biomedical Engineering
SP  - 3250
EP  - 3260
AU  - M. Butkuvienė
AU  - A. Petrėnas
AU  - A. Sološenko
AU  - A. Martín-Yebra
AU  - V. Marozas
AU  - L. Sörnmo
PY  - 2021
KW  - Detectors
KW  - Electrocardiography
KW  - Databases
KW  - Rhythm
KW  - Annotations
KW  - Monitoring
KW  - Atrial fibrillation
KW  - Atrial fibrillation
KW  - deep learning
KW  - detection
KW  - expert-crafted detection
KW  - performance evaluation
KW  - performance measures
DO  - 10.1109/TBME.2021.3067698
JO  - IEEE Transactions on Biomedical Engineering
IS  - 11
SN  - 1558-2531
VO  - 68
VL  - 68
JA  - IEEE Transactions on Biomedical Engineering
Y1  - Nov. 2021
AB  - Objective: A large number of atrial fibrillation (AF) detectors have been published in recent years, signifying that the comparison of detector performance plays a central role, though not always consistent. The aim of this study is to shed needed light on aspects crucial to the evaluation of detection performance. Methods: Three types of AF detector, using either information on rhythm, rhythm and morphology, or segments of ECG samples, are implemented and studied on both real and simulated ECG signals. The properties of different performance measures are investigated, for example, in relation to dataset imbalance. Results: The results show that performance can differ considerably depending on the way detector output is compared to database annotations, i.e., beat-to-beat, segment-to-segment, or episode-to-episode comparison. Moreover, depending on the type of detector, the results substantiate that physiological and technical factors, e.g., changes in ECG morphology, rate of atrial premature beats, and noise level, can have a considerable influence on performance. Conclusion: The present study demonstrates overall strengths and weaknesses of different types of detector, highlights challenges in AF detection, and proposes five recommendations on how to handle data and characterize performance.
ER  - 


TY  - CONF
TI  - Sleep apnea pre-screening on neonates and children with shoe integrated sensors
T2  - 2013 NORCHIP
SP  - 1
EP  - 4
AU  - M. Leier
AU  - G. Jervan
PY  - 2013
KW  - Sleep apnea
KW  - Pediatrics
KW  - Monitoring
KW  - Sensors
KW  - Wireless communication
KW  - Wireless sensor networks
KW  - Heart rate
DO  - 10.1109/NORCHIP.2013.6702029
JO  - 2013 NORCHIP
IS  - 
SN  - 
VO  - 
VL  - 
JA  - 2013 NORCHIP
Y1  - 11-12 Nov. 2013
AB  - The aim of this paper is to provide a high level architectural description of portable sleep apnea screening system. Proposed patient mobile monitoring solution increases their mobility, flexibility and measures vital data with minimal patient disturbance with increased reliability. Data is acquired with synchronous dual multi-wavelength optical sensors, placed on the foot. Movement artefacts are reduced with the correlation of accelerometer readings. Results are sent over the wireless link to the smartphone for further diagnosis which gives also feedback to the end user. Because of the limitation of the measuring device dimensions and computational power some of the signal processing is done on the smartphone. Combining different latest technology achievements makes our proposed solution suitable for neonates and children for sleep apnea pre-screening.
ER  - 


TY  - CONF
TI  - Development of grip strength measuring systems for infants
T2  - 2016 IEEE/SICE International Symposium on System Integration (SII)
SP  - 138
EP  - 143
AU  - T. Yamada
AU  - T. Watanabe
PY  - 2016
KW  - Pediatrics
KW  - Shafts
KW  - Thumb
KW  - Bars
KW  - Cable shielding
KW  - Force
DO  - 10.1109/SII.2016.7843988
JO  - 2016 IEEE/SICE International Symposium on System Integration (SII)
IS  - 
SN  - 2474-2325
VO  - 
VL  - 
JA  - 2016 IEEE/SICE International Symposium on System Integration (SII)
Y1  - 13-15 Dec. 2016
AB  - The grip strength of infants is confirmed by the congenital grasp reflex that is triggered according to sensory changes perceived by the skin, such as the sensation of a finger pressing the palm of their hand or when they are touched immediately after birth. Although the grasp reflex disappears approximately four to six months after birth, it transforms to finger development such as the actions of grasping and pinching, and there is a close relationship between these actions and the development of cerebral functions. However, measuring the grip strength of infants was never attempted before. The purpose of this study is to develop grip strength measuring systems for longitudinal measurement of the grip strength of infants.
ER  - 


TY  - CONF
TI  - Validation of a smartphone based photoplethysmographic beat detection algorithm for normal and ectopic complexes
T2  - Computing in Cardiology 2014
SP  - 845
EP  - 848
AU  - L. Drijkoningen
AU  - F. Lenaerts
AU  - J. Van der Auwera
AU  - K. Leysen
AU  - D. Nuyens
AU  - P. Vandervoort
AU  - L. Grieten
PY  - 2014
KW  - Heart rate variability
KW  - Pregnancy
KW  - Electrocardiography
KW  - Rhythm
KW  - Couplings
KW  - Heart beat
DO  - 
JO  - Computing in Cardiology 2014
IS  - 
SN  - 2325-8853
VO  - 
VL  - 
JA  - Computing in Cardiology 2014
Y1  - 7-10 Sept. 2014
AB  - Background: To date little or no smartphone apps exist to differentiate between a normal heart beat and a premature ectopic beat. Aim: To develop and validate a smartphone based acquisition and processing algorithm based on photopletyhsmographic (PPG) data collected in a controlled hospital environment. Methods: A smartphone camera application was developed to record PPG data in synchronization with a reference electrocardiogram. Subjects were recorded while undergoing an electrophysiological examination. The PPG data acquisition was validated on 28 volunteers with sinus rhythm. After signal analysis an algorithm was developed for detection of ectopic beats. To characterize arrhythmias, supraventricular extrasystoles were induced every 10, 5 or 3 beats after 500 ms by applying a pacing train to the right atrium. The coupling interval was also examined by altering the intermediary time by 400, 500 or 600 ms. Results: After signal conditioning, an accurate ectopic beat detection was obtained from the PPG signal. Premature atrial ectopic beats could be differentiated based on the interpeak distance at different coupling intervals. Conclusion: By acquiring a PPG signal with the camera, the smartphone is not only capable of determining a regular sinus rhythm, but it also has the power to identify ectopic beats.
ER  - 


TY  - JOUR
TI  - Prediction of Hemodynamic Response to Epinephrine via Model-Based System Identification
T2  - IEEE Journal of Biomedical and Health Informatics
SP  - 416
EP  - 423
AU  - R. Bighamian
AU  - S. Soleymani
AU  - A. T. Reisner
AU  - I. Seri
AU  - J. Hahn
PY  - 2016
KW  - Predictive models
KW  - Computational modeling
KW  - Mathematical model
KW  - Physiology
KW  - Biomedical measurement
KW  - Hemodynamics
KW  - Adaptation models
KW  - Latency-dose-response-cardiovascular model
KW  - prediction
KW  - epinephrine
KW  - Epinephrine
KW  - hemodynamic response
KW  - latency-dose–response-cardiovascular model
KW  - prediction
KW  - system identification
KW  - vasopressor-inotrope
DO  - 10.1109/JBHI.2014.2371533
JO  - IEEE Journal of Biomedical and Health Informatics
IS  - 1
SN  - 2168-2208
VO  - 20
VL  - 20
JA  - IEEE Journal of Biomedical and Health Informatics
Y1  - Jan. 2016
AB  - In this study, we present a system identification approach to the mathematical modeling of hemodynamic responses to vasopressor-inotrope agents. We developed a hybrid model called the latency-dose-response-cardiovascular (LDC) model that incorporated 1) a low-order lumped latency model to reproduce the delay associated with the transport of vasopressor-inotrope agent and the onset of physiological effect, 2) phenomenological dose-response models to dictate the steady-state inotropic, chronotropic, and vasoactive responses as a function of vasopressor-inotrope dose, and 3) a physiological cardiovascular model to translate the agent's actions into the ultimate response of blood pressure. We assessed the validity of the LDC model to fit vasopressor-inotrope dose-response data using data collected from five piglet subjects during variable epinephrine infusion rates. The results suggested that the LDC model was viable in modeling the subjects' dynamic responses: After tuning the model to each subject, the r 2 values for measured versus model-predicted mean arterial pressure were consistently higher than 0.73. The results also suggested that intersubject variability in the dose-response models, rather than the latency models, had significantly more impact on the model's predictive capability: Fixing the latency model to population-averaged parameter values resulted in r2 values higher than 0.57 between measured versus model-predicted mean arterial pressure, while fixing the dose-response model to population-averaged parameter values yielded nonphysiological predictions of mean arterial pressure. We conclude that the dose-response relationship must be individualized, whereas a population-averaged latency-model may be acceptable with minimal loss of model fidelity.
ER  - 


TY  - CONF
TI  - Multivariate autoregressive modeling for cardiac arrhythmia classification using multilayer perceptron neural networks
T2  - 2014 International Conference on Multimedia Computing and Systems (ICMCS)
SP  - 402
EP  - 406
AU  - A. Ouelli
AU  - B. Elhadadi
AU  - B. Bouikhalene
PY  - 2014
KW  - Electrocardiography
KW  - IP networks
KW  - Training
KW  - Accuracy
KW  - Heart rate variability
KW  - Computational modeling
KW  - Databases
KW  - arrhythmia classification
KW  - feature extraction
KW  - MIT-BIH database
KW  - multilayer perceptron
KW  - multivariate autoregressive modeling
DO  - 10.1109/ICMCS.2014.6911299
JO  - 2014 International Conference on Multimedia Computing and Systems (ICMCS)
IS  - 
SN  - 
VO  - 
VL  - 
JA  - 2014 International Conference on Multimedia Computing and Systems (ICMCS)
Y1  - 14-16 April 2014
AB  - This paper presents an effective electrocardiogram (ECG) arrhythmia classification scheme including three modules. In the first module we investigate the application of a finite impulse response (FIR) least squares filter for noise reduction of the ECG signals. The features extraction module explores the ability of multivariate autoregressive (MVAR) modeling to extract relevant features from two-lead electrocardiogram signals in order to classify certain cardiac arrhythmias. Then a number of multilayer perceptron (MLP) neural networks with different number of layers and seven training algorithms are designed. The performances of the networks for speed of convergence and accuracy classifications are evaluated for various ECG data types including normal sinus rhythm, atrial premature contraction, premature ventricular contraction, ventricular tachycardia and supraventricular tachycardia obtained from the MIT-BIH database. The overall classification accuracy of the proposed scheme is 99.7%. Our experimental results have successfully validated that the integration of the proposed features extraction method with the MLP classifier can achieve satisfactory classification accuracy.
ER  - 


TY  - CONF
TI  - An autonomous medical monitoring system: Validation on arrhythmia detection
T2  - 2017 39th Annual International Conference of the IEEE Engineering in Medicine and Biology Society (EMBC)
SP  - 4553
EP  - 4556
AU  - A. Lemkaddem
AU  - M. Proença
AU  - R. Delgado-Gonzalo
AU  - P. Renevey
AU  - I. Oei
AU  - G. Montano
AU  - J. A. Martinez-Heras
AU  - A. Donati
AU  - M. Bertschi
AU  - M. Lemay
PY  - 2017
KW  - Support vector machines
KW  - Feature extraction
KW  - Medical diagnostic imaging
KW  - Heart rate variability
KW  - Databases
KW  - Atrial fibrillation
KW  - Anomaly detection
DO  - 10.1109/EMBC.2017.8037869
JO  - 2017 39th Annual International Conference of the IEEE Engineering in Medicine and Biology Society (EMBC)
IS  - 
SN  - 1558-4615
VO  - 
VL  - 
JA  - 2017 39th Annual International Conference of the IEEE Engineering in Medicine and Biology Society (EMBC)
Y1  - 11-15 July 2017
AB  - In this paper, we present a generic platform for autonomous medical monitoring and diagnostics. We validated the platform in the context of arrhythmia detection with publicly available databases. The big advantage of this platform is its capacity to deal with various types of physiological signals. Many pre-processing steps are performed to bring the input information into a uniform state that will be explored by a machine learning algorithm. Since this block plays a crucial role in the entire processing pipeline, three different methods were evaluated for detection and classification of anomalies. The results presented in this work are validated on cardiac beats, where the highest accuracy was obtained on the classification of normal beats (94%). On the other hand, atrial fibrillation and premature ventricular contraction beats were classified with an accuracy of 78%.
ER  - 


TY  - JOUR
TI  - A Real-Time Arrhythmia Heartbeats Classification Algorithm Using Parallel Delta Modulations and Rotated Linear-Kernel Support Vector Machines
T2  - IEEE Transactions on Biomedical Engineering
SP  - 978
EP  - 986
AU  - X. Tang
AU  - Z. Ma
AU  - Q. Hu
AU  - W. Tang
PY  - 2020
KW  - Electrocardiography
KW  - Feature extraction
KW  - Databases
KW  - Heart beat
KW  - Monitoring
KW  - Delta modulation
KW  - Real-time systems
KW  - ECG
KW  - parallel delta modulator
KW  - SVM
DO  - 10.1109/TBME.2019.2926104
JO  - IEEE Transactions on Biomedical Engineering
IS  - 4
SN  - 1558-2531
VO  - 67
VL  - 67
JA  - IEEE Transactions on Biomedical Engineering
Y1  - April 2020
AB  - Real-time wearable electrocardiogram monitoring sensor is one of the best candidates in assisting cardiovascular disease diagnosis. In this paper, we present a novel real-time machine learning system for Arrhythmia classification. The system is based on the parallel Delta modulation and QRS/PT wave detection algorithms. We propose a patient dependent rotated linear-kernel support vector machine classifier that combines the global and local classifiers, with three types of feature vectors extracted directly from the Delta modulated bit-streams. The performance of the proposed system is evaluated using the MIT-BIH Arrhythmia database. According to the AAMI standard, two binary classifications are performed and evaluated, which are supraventricular ectopic beat (SVEB) versus the rest four classes, and ventricular ectopic beat (VEB) versus the rest. For SVEB classification, the preferred SkP-32 method's F1 score, sensitivity, specificity, and positive predictivity value are 0.83, 79.3%, 99.6%, and 88.2%, respectively, and for VEB classification, the numbers are 0.92%, 92.8%, 99.4%, and 91.6%, respectively. The results show that the performance of our proposed approach is comparable to that of published research. The proposed low-complexity algorithm has the potential to be implemented as an on-sensor machine learning solution.
ER  - 


TY  - CONF
TI  - Automatic recognition for arrhythmias with the assistance of Hidden Markov model
T2  - 2013 9th International Conference on Information, Communications & Signal Processing
SP  - 1
EP  - 5
AU  - Shing-Tai Pan
AU  - Yan-Jia Chiou
AU  - Tzung-Pei Hong
AU  - Hung-Chin Chen
PY  - 2013
KW  - Electronic mail
KW  - Hidden Markov models
KW  - Testing
KW  - Electrocardiography
KW  - ECG
KW  - HMM
KW  - cardiac arrhythmia
KW  - MIT-BIH Arrhythmia Database
DO  - 10.1109/ICICS.2013.6782934
JO  - 2013 9th International Conference on Information, Communications & Signal Processing
IS  - 
SN  - 
VO  - 
VL  - 
JA  - 2013 9th International Conference on Information, Communications & Signal Processing
Y1  - 10-13 Dec. 2013
AB  - A system for automatically recognizing three classes of different cardiac arrhythmias based on electrocardiogram (ECG) was proposed in this paper. The Hidden Markov model (HMM) was applied to the recognition of heartbeats from electrocardiogram (ECG). Some ECG features developed in existing papers are adopted here. The four heartbeat cases including the normal (NORM), bundle branch block (BBB) which includes left bundle branch block (LBBB) and the right bundle branch block (RBBB), the ventricular premature contractions (VPC), and the atrial premature contractions (APC) are recognized. In the experiment in this paper, the ECG data in the MIT-BIH Arrhythmia Database is applied by the proposed method. The experimental results showed that the proposed method performed well and had very excellent recognition rate for the concerning heartbeat cases.
ER  - 


TY  - CONF
TI  - Smart ballistocardiography front-end
T2  - 2020 IEEE International Instrumentation and Measurement Technology Conference (I2MTC)
SP  - 1
EP  - 6
AU  - G. Cathelain
AU  - B. Rivet
AU  - S. Achard
AU  - J. Bergounioux
AU  - F. Jouen
PY  - 2020
KW  - Damping
KW  - Heart rate
KW  - Accelerometers
KW  - Pediatrics
KW  - Pain
KW  - Conferences
KW  - Resonant frequency
KW  - Ballistocardiography
KW  - mixed-signal feedback
KW  - adaptive noise cancellation
KW  - AC coupling
KW  - sensor interface
DO  - 10.1109/I2MTC43012.2020.9128774
JO  - 2020 IEEE International Instrumentation and Measurement Technology Conference (I2MTC)
IS  - 
SN  - 2642-2077
VO  - 
VL  - 
JA  - 2020 IEEE International Instrumentation and Measurement Technology Conference (I2MTC)
Y1  - 25-28 May 2020
AB  - Ballistocardiography (BCG), a contactless heart rate monitoring method, has the potential to measure vital signs and reduce neonates’ monitoring pain and discomfort. It uses an accelerometer on the mattress side. As the signal amplitude is very low, the front-end circuit needs a high amplifier gain and thus is very sensitive to baseline wander and noise. However, the usual analogue baseline wander filters are slow to settle, and the individual plus the bed are a damping system which generates noise at its resonance frequency. Consequently, the BCG signal is likely to saturate for several seconds every time the individual moves. This paper introduces a novel smart BCG front-end which identifies the system resonance frequency, filters the baseline wander and the damping noise, and highly amplifies the BCG signal without saturation after patient movement. It has been successfully tested on an experimental model and opens possibilities for medical, real-time and low-cost applications.
ER  - 


TY  - CONF
TI  - Artificial Neural Network based electrocardiogram pattern recognition
T2  - Third International Conference on Computational Intelligence and Information Technology (CIIT 2013)
SP  - 305
EP  - 312
AU  - R. Ghongade
AU  - A. Ratnaparkhi
AU  - D. Joshi
PY  - 2013
KW  - ECG
KW  - MLP
KW  - Feature extraction
KW  - DWT
KW  - DCT
KW  - PCA
DO  - 10.1049/cp.2013.2606
JO  - Third International Conference on Computational Intelligence and Information Technology (CIIT 2013)
IS  - 
SN  - 
VO  - 
VL  - 
JA  - Third International Conference on Computational Intelligence and Information Technology (CIIT 2013)
Y1  - 18-19 Oct. 2013
AB  - Electrocardiogram (ECG) is the P, QRS, T wave indicating the electrical activity of the heart. Electrocardiogram is the most easily accessible bioelectric signal that provides the doctors with reasonably accurate data regarding the patient heart condition. Many of the cardiac problems are visible as distortions in the electrocardiogram (ECG). Normally ECG related diagnoses are carried out manually. As the abnormal heart beats can occur randomly it becomes very tedious and time-consuming to analyze say a 24 hour ECG signal, as it may contain hundreds of thousands of heart beats. In this work we propose computer based automated system to help the doctor to detect cardiac arrhythmia. As reference, we have used the Normal, Fusion and Premature Ventricular Contraction (PVC) signals of the MIT-BIH Database. Then we have focused on the various schemes for extracting the useful features of the ECG signals for use with artificial neural networks. We extract the principal characteristics of the signal by means of the Principal Component Analysis (PCA) technique and other techniques such as Discrete Cosine Transform and Discrete Wavelet Transform. After signal pre-processing, they are applied to an Artificial Neural Network Multilayer Perceptron (ANN MLP). The task of an ANN based system is to correctly identify the three classes the feature extraction schemes are discussed and compared with RBF and SOFM networks in this work.
ER  - 


TY  - CONF
TI  - Image Enhancement of Infant’s Fingerprints
T2  - 2021 International Conference on Data and Software Engineering (ICoDSE)
SP  - 1
EP  - 6
AU  - A. S. Nugroho
AU  - Christiandi
AU  - N. R. Hapsari
AU  - R. Kusumajaya
AU  - G. S. Wibowanto
PY  - 2021
KW  - Visualization
KW  - Pediatrics
KW  - Image matching
KW  - Fingerprint recognition
KW  - Inspection
KW  - Vaccines
KW  - Gabor filters
KW  - fingerprint
KW  - infant
KW  - image enhancement
KW  - Gabor
KW  - Fast Fourier Transform
DO  - 10.1109/ICoDSE53690.2021.9648513
JO  - 2021 International Conference on Data and Software Engineering (ICoDSE)
IS  - 
SN  - 2640-0227
VO  - 
VL  - 
JA  - 2021 International Conference on Data and Software Engineering (ICoDSE)
Y1  - 3-4 Nov. 2021
AB  - Biometrics are used to assign identity of a person using his physiological and behavioral information. Not only adults, even infants also need biometrics identity. Such information are used to obtain vaccinations, healthcare, immunization and nutritional supplements for the infants. In this study, we evaluated the image enhancement of infant fingerprint using Gabor filter and Localized Fast Fourier Transform. The experimental results showed that the Gabor filter outperformed the Localized FFT in term of fingerprint image quality with better quality improvement.
ER  - 


TY  - JOUR
TI  - TV Regularized Low-Rank Framework for Localizing Premature Ventricular Contraction Origin
T2  - IEEE Access
SP  - 27802
EP  - 27813
AU  - L. Fang
AU  - Q. Zhuang
AU  - W. Mao
AU  - Y. Chen
AU  - H. Liu
PY  - 2019
KW  - Electric potential
KW  - Heart
KW  - TV
KW  - Image reconstruction
KW  - Spatiotemporal phenomena
KW  - Imaging
KW  - Inverse problems
KW  - Inverse problem of electrocardiography
KW  - total variation
KW  - low-rank
KW  - sparsity
DO  - 10.1109/ACCESS.2019.2899696
JO  - IEEE Access
IS  - 
SN  - 2169-3536
VO  - 7
VL  - 7
JA  - IEEE Access
Y1  - 2019
AB  - Premature ventricular contraction (PVC) can cause great harm to human health. Both invasive and non-invasive techniques for detecting electrical activity of PVC or locating ectopic pacemakers are used in clinical diagnosis. Among them, the electrocardiographic imaging is a popular method for non-invasive reconstruction of cardiac electrophysiology through body-surface potential (BSP). In this paper, we propose a novel framework based on low-rank and sparse decomposition (LSD) + total variation (TV) to solve the ill-posedness of the spatiotemporal ECG-inverse problem to reconstruct the cardiac electrical activity of PVC. The proposed framework considers the spatiotemporal distribution of multi-frame cardiac potential as a whole. The TV is used to filter out relatively smooth candidates from countless inverse solutions. In addition, LSD utilizes the low-rank characteristic of the potential background and the sparseness of the potential outliers to avoid the loss of potential details and improve the accuracy of potential reconstruction. This improves the quality of electrical activity retrieval and the accuracy of locating the PVC origin. The simulation experiments of ventricular pacing reconstruction and diagnostic experiments of real PVC patients prove that the proposed framework is superior to the conventional quadratic methods (Tikhonov-0 and Tikhonov-2) and the non-quadratic method TV.
ER  - 


TY  - CONF
TI  - A Microcontroller Based Missing Heartbeat Detection And Real Time Heart Rate Monitoring System
T2  - 2019 International Conference on Electrical, Computer and Communication Engineering (ECCE)
SP  - 1
EP  - 6
AU  - M. R. K. Badhon
AU  - A. R. Barai
AU  - F. Zhora
PY  - 2019
KW  - Monitoring
KW  - Heart beat
KW  - Biomedical monitoring
KW  - Liquid crystal displays
KW  - Pins
KW  - photoplethysmography
KW  - heart rate measurement
KW  - missing beat detector
KW  - real time monitoring
KW  - pulse sensor
KW  - microcontroller
DO  - 10.1109/ECACE.2019.8679423
JO  - 2019 International Conference on Electrical, Computer and Communication Engineering (ECCE)
IS  - 
SN  - 
VO  - 
VL  - 
JA  - 2019 International Conference on Electrical, Computer and Communication Engineering (ECCE)
Y1  - 7-9 Feb. 2019
AB  - Heart rate is a very vital health parameter that is directly related to the soundness of the human cardiovascular system. But high blood pressure, high cholesterol level or diabetes mellitus can lead to blockade of coronary arteries and result into heart palpitation, in other words, missing heart beats. Frequent of these heart palpitations lead to heart attack. Timely updates can save a potential victim of heart attack. This paper describes a technique of a developed mobile device that can monitor heart rate, detect missing heart beats due to premature ventricular contractions (PVCs) and send the heart rate and missing beat information via website to a remote person or physician. Heart rate is measured through a pulse sensor and microcontroller which is based on the photoplethysmography (PPG) process. The device continues to take real time values after placing heart rate sensor on fingertip, ear lobe or wrist enabling anyone to monitor his/her heart rate on the move.
ER  - 


TY  - CONF
TI  - Optimized Pan-Tompkins Based Heartbeat Detection Algorithms
T2  - 2020 Chinese Control And Decision Conference (CCDC)
SP  - 892
EP  - 897
AU  - X. Wu
AU  - Z. Wang
AU  - B. Xu
AU  - X. Ma
PY  - 2020
KW  - Electrocardiography
KW  - Heart beat
KW  - Band-pass filters
KW  - Low pass filters
KW  - Detection algorithms
KW  - Interference
KW  - Pan-Tompkins
KW  - heartbeat detection
KW  - ECG signals
DO  - 10.1109/CCDC49329.2020.9164736
JO  - 2020 Chinese Control And Decision Conference (CCDC)
IS  - 
SN  - 1948-9447
VO  - 
VL  - 
JA  - 2020 Chinese Control And Decision Conference (CCDC)
Y1  - 22-24 Aug. 2020
AB  - The whole physiological state of cardiac electrical activity is reflected by electrocardiogram (ECG) signals collected from the body surface. ECG signals can be used as important basis for the diagnosis of heart disease. However, when analyzing ECG signals, people often process the signals in a record into units of heartbeats. Therefore, accurate heartbeat detection is an important prerequisite for the correct diagnosis of heart disease by the machine. The traditional heartbeat detection only obtains the QRS complex based on the Pan-Tompkins algorithm, and then performs time interception based on previous experience (forward and backward). The accuracy of heartbeats detection will be affected by individual differences. In this paper, an optimized Pan-Tompkins algorithm based on adding P-wave and T-wave location is proposed for the detection of ECG heartbeats. This algorithm was evaluated using 109966 samples from the MIT- BIH Arrhythmia Database including a variety of arrhythmia data (such as atrioventricular block, ventricular tachycardia, early ventricular contraction, atrial flutter, ventricular premature beats, ventricular fibrillation). 109519 samples were correctly detected from 109966 heartbeats. This method achieved 99.68% positive prediction rate(P +) with 99.90% sensitivity)SE). Our approach will lay a foundation for the processing of ECG signals and therefore improve the accuracy for the diagnosis of heart diseases.
ER  - 


TY  - CONF
TI  - Cardiovascular Conditions Classification Using Adaptive Neuro-Fuzzy Inference System
T2  - 2019 IEEE International Conference on Fuzzy Systems (FUZZ-IEEE)
SP  - 1
EP  - 6
AU  - J. Rivera
AU  - K. Rodriguez
AU  - X. Yu
PY  - 2019
KW  - Electrocardiography
KW  - Fuzzy logic
KW  - Adaptive systems
KW  - Feature extraction
KW  - Databases
KW  - Fuzzy sets
KW  - Artificial neural networks
KW  - ECG classification
KW  - Adaptive Neuro-Fuzzy Inference System
KW  - Fuzzy Logic
KW  - Artificial Neural Networks
DO  - 10.1109/FUZZ-IEEE.2019.8858896
JO  - 2019 IEEE International Conference on Fuzzy Systems (FUZZ-IEEE)
IS  - 
SN  - 1558-4739
VO  - 
VL  - 
JA  - 2019 IEEE International Conference on Fuzzy Systems (FUZZ-IEEE)
Y1  - 23-26 June 2019
AB  - ECG (electrocardiogram) signals have been widely used to determine the cardiovascular conditions of individuals. In this research, an Adaptive Neuro-Fuzzy Inference System (ANFIS) is designed to identify six different heart conditions: normal sinus rhythm, premature ventricular contraction (PVC), atrial premature contraction (APC), left bundle branch block (LBBB), right bundle branch block (RBBB), and paced beats. The inputs to ANFIS are the seven time-domain features extracted from ECG signals, such as the Q amplitude, the QRS interval, etc. The proposed approach is tested on the ECG signals of MIT-BIH database; and computer simulation results indicate this method is promising with an average accuracy of 98.39%, and an average specificity of 99.67%.
ER  - 


TY  - CONF
TI  - Performance Analysis of Artificial Neural Networks for Cardiac Arrhythmia Detection
T2  - 2016 IEEE 6th International Conference on Advanced Computing (IACC)
SP  - 421
EP  - 425
AU  - N. Sultana
AU  - Y. Kamatham
AU  - B. Kinnara
PY  - 2016
KW  - Electrocardiography
KW  - Support vector machines
KW  - Artificial neural networks
KW  - Noise reduction
KW  - Heart rate variability
KW  - Accuracy
KW  - Classification
KW  - ECG
KW  - KNN
KW  - MSVM
KW  - NBC
KW  - Precision and Sensitivity
DO  - 10.1109/IACC.2016.84
JO  - 2016 IEEE 6th International Conference on Advanced Computing (IACC)
IS  - 
SN  - 
VO  - 
VL  - 
JA  - 2016 IEEE 6th International Conference on Advanced Computing (IACC)
Y1  - 27-28 Feb. 2016
AB  - In this paper an effective and most reliable method for appropriate classification of cardiac arrhythmia using automated based Artificial Neural Network (ANN) has been proposed. The results are encouraging and are found to have produced a very confident and efficient arrhythmia classification, which is easily applicable in diagnostic decision support system. In this paper the authors have employed 3 neural network classifiers to classify three types of beats of ECG signal, namely Normal (N), and two abnormal beats Right Bundle Branch Block (RBBB) and Premature Ventricular Contraction (PVC). The classifiers used in this paper are K-Nearest Neighbor (KNN), Naive Bayes Classifier (NBC) and Multi-Class Support Vector Machine (MSVM). The performance of the classifiers is evaluated using 5 parametric measures namely Sensitivity (Se), Specificity (Sp), Precision (Pr), Bit Error Rate (BER) and Accuracy (A). Hence MSVM classifier using Crammers method is very effective for proper ECG beat classification.
ER  - 


TY  - CONF
TI  - Analysis of the Inter-Joints Synergistic Patterns of Limbs in Infant Crawling
T2  - 2019 41st Annual International Conference of the IEEE Engineering in Medicine and Biology Society (EMBC)
SP  - 4156
EP  - 4159
AU  - L. Zhang
AU  - C. F. Deng
AU  - Q. L. Xiong
AU  - X. Y. Wu
AU  - Y. X. Chen
AU  - Y. Liu
AU  - C. L. Mu
AU  - Z. J. Yi
AU  - W. S. Hou
PY  - 2019
KW  - Support vector machines
KW  - Pediatrics
KW  - Wrist
KW  - Hip
KW  - Delays
KW  - Hospitals
KW  - Matrix decomposition
DO  - 10.1109/EMBC.2019.8857400
JO  - 2019 41st Annual International Conference of the IEEE Engineering in Medicine and Biology Society (EMBC)
IS  - 
SN  - 1558-4615
VO  - 
VL  - 
JA  - 2019 41st Annual International Conference of the IEEE Engineering in Medicine and Biology Society (EMBC)
Y1  - 23-27 July 2019
AB  - Hands and knees crawling is an important motor developmental milestone, which is characterized by diagonal coordination between upper and lower limbs. However, the features of inter-joint synergy within each limb in infant crawling is still not clear. Therefore, the aim of this study was to extract the inter-joint synergistic patterns during infant crawling and to test the possibilities of using the extracted inter-joint synergy to distinguish developmental delayed (DD) infants from typical developing (TD) infants. In this paper, kinematic data were collected from the shoulder, elbow, wrist, hip, knee, and ankle joints when 9 TD infants and 9 DD infants were crawling on hands and knees at their self-selected velocity. Tangential velocity was firstly calculated from the three-dimensional (3D) trajectory of each joint. Then, the non-negative matrix factorization (NMF) method was used to extract the joints synergistic patterns of each limb from the tangential velocity data. Our preliminary results showed that the crawling movement could be represented by a joint synergistic pattern, which consisted of three joints’ data. In addition, we observed that the distal joint had a greater impact than the proximal joints during infant crawling. Moreover, it was found that the DD infants could be preliminarily distinguished from the TD infants by the features of inter-joint synergy during their crawling stage.
ER  - 


TY  - CONF
TI  - Heart rate monitoring using Kinect and color amplification
T2  - 2014 IEEE Healthcare Innovation Conference (HIC)
SP  - 60
EP  - 62
AU  - T. Smilkstein
AU  - M. Buenrostro
AU  - A. Kenyon
AU  - M. Lienemann
AU  - G. Larson
PY  - 2014
KW  - Technological innovation
KW  - Conferences
DO  - 10.1109/HIC.2014.7038874
JO  - 2014 IEEE Healthcare Innovation Conference (HIC)
IS  - 
SN  - 
VO  - 
VL  - 
JA  - 2014 IEEE Healthcare Innovation Conference (HIC)
Y1  - 8-10 Oct. 2014
AB  - The color part of a color and motion amplification algorithm developed by the MIT Computer Science and Artificial Intelligence Laboratory (CSail) research group [1] is converted to real-time and used to visualize and monitor heart rate for drivers in order to sense when a driver becomes sleepy. A Kinect camera mounted on the dashboard is used to gather video data from which the driver's heart rate is extracted in real time. This technology can be used to unobtrusively monitor heart rate and breathing of infants, sleep apnea patients or other individuals where worn devices are not optimal.
ER  - 


TY  - CONF
TI  - A computationally efficient heart rate measurement system using video cameras
T2  - 2015 International Conference on Emerging Technologies (ICET)
SP  - 1
EP  - 6
AU  - S. M. Imaduddin
AU  - Y. Athar
AU  - A. A. Khan
AU  - M. M. Khan
AU  - F. M. Kashif
PY  - 2015
KW  - Heart rate
KW  - Color
KW  - Cameras
KW  - Principal component analysis
KW  - Algorithm design and analysis
KW  - Integrated optics
KW  - Adaptive optics
DO  - 10.1109/ICET.2015.7389198
JO  - 2015 International Conference on Emerging Technologies (ICET)
IS  - 
SN  - 
VO  - 
VL  - 
JA  - 2015 International Conference on Emerging Technologies (ICET)
Y1  - 19-20 Dec. 2015
AB  - Video cameras are increasingly being used to measure human heart rates non-invasively, without contact. Such systems find applications in tele-medicine, remote monitoring of quarantined patients and premature neonates and are also useful for health conscious consumers. Several algorithms have been reported in the literature for measuring the heart rate from videos of human subjects. These algorithms use offline, computationally involved techniques such as Independent Component Analysis (ICA) or Principal Component Analysis (PCA) which render the algorithms unfeasible for implementation on real-time embedded systems. We conducted experiments to find an optimal colorspace for measuring the heart rate. We subsequently used a novel means of optical filtering of this colorspace to develop an accurate real-time algorithm, without the need for ICA or PCA, using ordinary standard definition (SD) web cameras. In this paper we present our algorithm and also compare it with existing state of the art algorithms.
ER  - 


TY  - CONF
TI  - A wearable sensor system for neonatal seizure monitoring
T2  - 2017 IEEE 14th International Conference on Wearable and Implantable Body Sensor Networks (BSN)
SP  - 27
EP  - 30
AU  - H. Chen
AU  - X. Gu
AU  - Z. Mei
AU  - K. Xu
AU  - K. Yan
AU  - C. Lu
AU  - L. Wang
AU  - F. Shu
AU  - Q. Xu
AU  - S. Bambang Oetomo
AU  - W. Chen
PY  - 2017
KW  - Pediatrics
KW  - Monitoring
KW  - Prototypes
KW  - Electrodes
KW  - Clothing
KW  - Video recording
KW  - Electrocardiography
DO  - 10.1109/BSN.2017.7935999
JO  - 2017 IEEE 14th International Conference on Wearable and Implantable Body Sensor Networks (BSN)
IS  - 
SN  - 2376-8894
VO  - 
VL  - 
JA  - 2017 IEEE 14th International Conference on Wearable and Implantable Body Sensor Networks (BSN)
Y1  - 9-12 May 2017
AB  - A novel wearable sensor system for seizure monitoring of neonates comprised of smart clothing, video recording and cloud platform is presented. Textile electrodes and Inertial Measurement Unit (IMU) are embedded in the smart clothing to obtain ECG signal and motion signal whereby epileptic seizure detection algorithm is performed. Moreover, a video monitoring module provides real-time information about patients. The cloud platform receives the pre-processed data and enables remote monitoring, centralized signal processing and data management. Comparison with commercial instruments shows that the smart clothing is capable of acquiring high-quality signals. Pilot tests under disinfection operations at Children's Hospital of Fudan University confirm clinical feasibility of the proposed system. The scalability and modularity of the unobtrusive wearable front end and the design of system architecture based on cloud enable the whole system with great potential in clinical practice and home monitoring scenarios.
ER  - 


TY  - CONF
TI  - Infant Pacifier with Passive Wireless Temperature Sensor
T2  - 2021 IEEE 71st Electronic Components and Technology Conference (ECTC)
SP  - 1557
EP  - 1562
AU  - Y. D. Kotriwar
AU  - D. Kumar
AU  - S. Mondal
AU  - P. Chahal
PY  - 2021
KW  - Temperature sensors
KW  - Wireless communication
KW  - Temperature measurement
KW  - Wireless sensor networks
KW  - Pediatrics
KW  - Oscilloscopes
KW  - Three-dimensional printing
KW  - pacifiers
KW  - additive manufacturing (AM)
KW  - 3D printing
KW  - sensors
KW  - packaging
DO  - 10.1109/ECTC32696.2021.00247
JO  - 2021 IEEE 71st Electronic Components and Technology Conference (ECTC)
IS  - 
SN  - 2377-5726
VO  - 
VL  - 
JA  - 2021 IEEE 71st Electronic Components and Technology Conference (ECTC)
Y1  - 1 June-4 July 2021
AB  - Sustainable health monitoring of infants is crucial to detect the changes in health conditions and diagnose the life threatening occurrences, at an early stage. Since infants are unable to provide feedback about discomfort or arising health complaints, it is a challenge for physicians to diagnose the medical conditions in infants effectively with less obtrusive methods. Wireless non invasive techniques are beneficial to monitor real time physiological changes in the babies and also are comfortable. In this paper, a battery-free wireless temperature sensor circuit is incorporated as a part of the pacifier, using the additive manufacturing. A temperature sensor, antenna and wireless circuit are integrated into the pacifier, to monitor the real time temperature changes of the baby over a long period of time.
ER  - 


TY  - JOUR
TI  - Noninvasive Personalization of a Cardiac Electrophysiology Model From Body Surface Potential Mapping
T2  - IEEE Transactions on Biomedical Engineering
SP  - 2206
EP  - 2218
AU  - S. Giffard-Roisin
AU  - T. Jackson
AU  - L. Fovargue
AU  - J. Lee
AU  - H. Delingette
AU  - R. Razavi
AU  - N. Ayache
AU  - M. Sermesant
PY  - 2017
KW  - Electric potential
KW  - Biological system modeling
KW  - Computational modeling
KW  - Data models
KW  - Torso
KW  - Electrocardiography
KW  - Predictive models
KW  - Cardiac electrophysiology
KW  - ECG imaging
KW  - inverse problem of ECG
KW  - parameter estimation
KW  - personalization
DO  - 10.1109/TBME.2016.2629849
JO  - IEEE Transactions on Biomedical Engineering
IS  - 9
SN  - 1558-2531
VO  - 64
VL  - 64
JA  - IEEE Transactions on Biomedical Engineering
Y1  - Sept. 2017
AB  - Goal: We use noninvasive data (body surface potential mapping, BSPM) to personalize the main parameters of a cardiac electrophysiological (EP) model for predicting the response to different pacing conditions. Methods: First, an efficient forward model is proposed, coupling the Mitchell-Schaeffer transmembrane potential model with a current dipole formulation. Then, we estimate the main parameters of the cardiac model: activation onset location and tissue conductivity. A large patient-specific database of simulated BSPM is generated, from which specific features are extracted to train a machine learning algorithm. The activation onset location is computed from a Kernel Ridge Regression and a second regression calibrates the global ventricular conductivity. Results: The evaluation of the results is done both on a benchmark dataset of a patient with premature ventricular contraction (PVC) and on five nonischaemic implanted cardiac resynchonization therapy (CRT) patients with a total of 21 different pacing conditions. Good personalization results were found in terms of the activation onset location for the PVC (mean distance error, MDE = 20.3 mm), for the pacing sites (MDE = 21.7 mm) and for the CRT patients (MDE = 24.6 mm). We tested the predictive power of the personalized model for biventricular pacing and showed that we could predict the new electrical activity patterns with a good accuracy in terms of BSPM signals. Conclusion: We have personalized the cardiac EP model and predicted new patient-specific pacing conditions. Significance: This is an encouraging first step towards a noninvasive preoperative prediction of the response to different pacing conditions to assist clinicians for CRT patient selection and therapy planning.
ER  - 


TY  - CONF
TI  - A novel methodology of cardiac arrhythmia classification based on ECG and context-dependent HMM
T2  - 2019 IEEE International Conference on Signal, Information and Data Processing (ICSIDP)
SP  - 1
EP  - 4
AU  - W. Wai
AU  - X. Wang
AU  - G. Zhan
AU  - P. Zhang
AU  - Y. Yan
PY  - 2019
KW  - Electrocardiography (ECG)
KW  - Heart Beat
KW  - Hidden Markov Model (HMM
KW  - Cardiac Arrhythmia
KW  - Pattern Recognition
DO  - 10.1109/ICSIDP47821.2019.9173463
JO  - 2019 IEEE International Conference on Signal, Information and Data Processing (ICSIDP)
IS  - 
SN  - 
VO  - 
VL  - 
JA  - 2019 IEEE International Conference on Signal, Information and Data Processing (ICSIDP)
Y1  - 11-13 Dec. 2019
AB  - This paper presents a novel diagnosis method for the classification of cardiac arrhythmia based on electrocardiogram (ECG). The recognition of abnormal heart beat was performed using the context-independent hidden Markov model (HMM) and context-dependent HMM. Gaussian mixture model (GMM) was used as the state emission probability density function. The input feature of the recognition system was the raw heartbeat waveform. There were no other feature transform steps. Six classes of heartbeats, including normal beat, paced beat, left bundle branch block beat, right bundle branch block beat, premature ventricular contraction, and ventricular escape beat, were categorized by the system. The performance was evaluated on the MIT-BIH Arrhythmia Database and the European ST-T Database. The experimental results showed that the context-dependent HMM was more precise than the context-independent HMM. The context-dependent HMM system achieved a mean level of 95.26%, 90.67% and 95.60% in heart beats recognition accuracy, sensibility and specificity respectively. The results confirmed the importance of the generative model and the raw waveform feature strategy in ECG study.
ER  - 


TY  - CONF
TI  - Classification of arrhythmias using statistical features in the wavelet transform domain
T2  - 2013 International Conference on Advanced Computing and Communication Systems
SP  - 1
EP  - 6
AU  - A. Deenu Lopez
AU  - L. A. Joseph
PY  - 2013
KW  - Electrocardiography
KW  - Feature extraction
KW  - Support vector machines
KW  - Noise
KW  - Discrete wavelet transforms
KW  - ECG
KW  - Arrhythmia
KW  - Wavelet Coefficients
KW  - Statistical Features
KW  - Support Vector Machines
DO  - 10.1109/ICACCS.2013.6938690
JO  - 2013 International Conference on Advanced Computing and Communication Systems
IS  - 
SN  - 
VO  - 
VL  - 
JA  - 2013 International Conference on Advanced Computing and Communication Systems
Y1  - 19-21 Dec. 2013
AB  - Computer assisted recognition and classification of ECG into different pathophysiological disease categories is critical for diagnosis of cardiac abnormalities. Evaluation and prediction of life threatening ventricular arrhythmias greatly depend on Premature Ventricular Contraction (PVC) beats. Many studies have revealed that PVCs when associated with myocardial infarction can be linked to mortality. Hence their immediate detection and treatment is crucial for patients with heart diseases. This work focus on improving the automatic diagnosis of PVC arrhythmia from ECG signals. Out of the different methods for ECG analysis, this work adopts sectional analysis of ECG and suitable statistical features in the wavelet transform domain were calculated. These features were utilized to train Support Vector Machines (SVM) classifier and to classify the ECG as normal or with PVC. Advancement of this work is based on an appropriate choice of minimal statistical features which gives better classification in least time.
ER  - 


TY  - CONF
TI  - Investigation on Maternal and Fetal Heart Signal Extraction Using Adaptive Filtering Techniques and Integrating with Block Sparse Bayesian Learning
T2  - 2021 3rd International Conference on Signal Processing and Communication (ICPSC)
SP  - 751
EP  - 756
AU  - D. B. Telagathoti
AU  - P. Sailusha
AU  - R. J. Dolly
AU  - Y. R. Garlapati
PY  - 2021
KW  - Pregnancy
KW  - Pediatrics
KW  - Heart beat
KW  - Signal processing algorithms
KW  - Electrocardiography
KW  - Noise cancellation
KW  - SISO communication
DO  - 10.1109/ICSPC51351.2021.9451689
JO  - 2021 3rd International Conference on Signal Processing and Communication (ICPSC)
IS  - 
SN  - 
VO  - 
VL  - 
JA  - 2021 3rd International Conference on Signal Processing and Communication (ICPSC)
Y1  - 13-14 May 2021
AB  - This paper consists of the implementation of fetal electro cardiogram extraction from mother's womb. Electro cardiogram test is very important to know about fetal condition so as to avoid stillbirth and neonatal death during pregnancy. The fetal ECG can be extracted from a woman's abdomen and thorax which consist of multiple unwanted noises and artifacts. The techniques used for extracting the FECG are ADAPTIVE NOISE CANCELLATION and COMPRESSION SENSING. Adaptive noise cancellation uses least mean squares (LMS), normalized least mean squares (NLMS), leaky least mean square (L-LMS) algorithms. Block sparse Bayesian learning via bounded optimization (BSBL-BO) algorithm is used to reconstruct non-sparse signals.
ER  - 


TY  - JOUR
TI  - Multivariate Generative Adversarial Networks and Their Loss Functions for Synthesis of Multichannel ECGs
T2  - IEEE Access
SP  - 158936
EP  - 158945
AU  - E. Brophy
AU  - M. De Vos
AU  - G. Boylan
AU  - T. Ward
PY  - 2021
KW  - Time series analysis
KW  - Generative adversarial networks
KW  - Generators
KW  - Electrocardiography
KW  - Data privacy
KW  - Training
KW  - Data models
KW  - Generative adversarial networks
KW  - ECG
KW  - time series
DO  - 10.1109/ACCESS.2021.3130421
JO  - IEEE Access
IS  - 
SN  - 2169-3536
VO  - 9
VL  - 9
JA  - IEEE Access
Y1  - 2021
AB  - Access to medical data is highly regulated due to its sensitive nature, which can constrain communities&#x2019; ability to utilize these data for research or clinical purposes. Common de-identification techniques to enable the sharing of data may not provide adequate privacy in every circumstance. We investigate the ability of Generative Adversarial Networks (GANs) to generate synthetic, and more significantly, multichannel electrocardiogram signals that are representative of waveforms observed in patients to address these privacy concerns. Successful generation of high-quality synthetic time series data has the potential to act as an effective substitute for actual patient data. For the first time, we demonstrate a range of novel loss functions using our multivariate GAN architecture and analyse their effect on data quality and privacy. We also present the application of multivariate dynamic time warping as a means of evaluating generated time series. Quantitative evidence demonstrates that the inclusion of a penalisation coefficient (Dynamic Time Warping) in the loss function enables our GAN to outperform the other generative models and loss functions explored by 4.9&#x0025; according to our metrics. This allows for the generation of data that is more representative of the training set and diverse across generated samples, all whilst ensuring sufficient privacy.
ER  - 


TY  - JOUR
TI  - Wearable Sensors for Healthier Pregnancies
T2  - Proceedings of the IEEE
SP  - 179
EP  - 191
AU  - J. Penders
AU  - M. Altini
AU  - C. Van Hoof
AU  - E. Dy
PY  - 2015
KW  - Pregnancy
KW  - Sleep apnea
KW  - Wearable sensors
KW  - Biomedical monitoring
KW  - Biomedical monitoring
KW  - Globalization
KW  - Statistics
KW  - Medical services
KW  - Consumer behavior
KW  - maternal and fetal health
KW  - neonatology
KW  - pregnancy
KW  - wearable sensors
DO  - 10.1109/JPROC.2014.2387017
JO  - Proceedings of the IEEE
IS  - 2
SN  - 1558-2256
VO  - 103
VL  - 103
JA  - Proceedings of the IEEE
Y1  - Feb. 2015
AB  - Maternal and infant health is a global healthcare problem affecting developing and developed countries alike. Pregnancy complications increase the risk of maternal and infant death, and are associated with adverse outcomes such as miscarriage, stillbirth, and preterm birth. Lifestyle modifications before and during pregnancy have been shown to reduce the risk of pregnancy complications. This paper evaluates the use of wearable sensors as an enabling technology to motivate healthier lifestyle behaviors during pregnancy. Wearable sensors have been used to track health and lifestyle in general populations. Pregnancy is associated with hormonal, physiological and psychological adaptations that need to be taken into account when quantifying lifestyle, and there is to date no solution available to accurately measure lifestyle behaviors during pregnancy. The main challenges lay in developing algorithms and systems capable of dealing with physiological adaptations, lifestyle adaptations, and enabling longitudinal monitoring throughout pregnancy. Addressing these challenges will open new opportunities towards an integrated and personalized approach to behavior change interventions based on sensor data. Putting such solutions in the hands of consumers will unlock a crowdsourcing approach to quantifying known risk factors, discovering new markers for pregnancy complications, and to answering some of the fundamental questions that remain around adverse outcomes such as preterm birth.
ER  - 


TY  - JOUR
TI  - Infant cry language analysis and recognition: an experimental approach
T2  - IEEE/CAA Journal of Automatica Sinica
SP  - 778
EP  - 788
AU  - L. Liu
AU  - W. Li
AU  - X. Wu
AU  - B. X. Zhou
PY  - 2019
KW  - Pediatrics
KW  - Physiology
KW  - Feature extraction
KW  - Mel frequency cepstral coefficient
KW  - Speech recognition
KW  - Time-frequency analysis
KW  - Compressed sensing
DO  - 10.1109/JAS.2019.1911435
JO  - IEEE/CAA Journal of Automatica Sinica
IS  - 3
SN  - 2329-9274
VO  - 6
VL  - 6
JA  - IEEE/CAA Journal of Automatica Sinica
Y1  - May 2019
AB  - Recently, lots of research has been directed towards natural language processing. However, the baby's cry, which serves as the primary means of communication for infants, has not yet been extensively explored, because it is not a language that can be easily understood. Since cry signals carry information about a babies' wellbeing and can be understood by experienced parents and experts to an extent, recognition and analysis of an infant's cry is not only possible, but also has profound medical and societal applications. In this paper, we obtain and analyze audio features of infant cry signals in time and frequency domains. Based on the related features, we can classify given cry signals to specific cry meanings for cry language recognition. Features extracted from audio feature space include linear predictive coding (LPC), linear predictive cepstral coefficients (LPCC), Bark frequency cepstral coefficients (BFCC), and Mel frequency cepstral coefficients (MFCC). Compressed sensing technique was used for classification and practical data were used to design and verify the proposed approaches. Experiments show that the proposed infant cry recognition approaches offer accurate and promising results.
ER  - 


TY  - CONF
TI  - Autonomous detection of heartbeats and categorizing them by using Support Vector Machines
T2  - 2013 20th Iranian Conference on Biomedical Engineering (ICBME)
SP  - 223
EP  - 227
AU  - H. Yazdanian
AU  - A. Nomani
AU  - M. R. Yazdchi
PY  - 2013
KW  - Electrocardiography
KW  - Heart beat
KW  - Support vector machines
KW  - Feature extraction
KW  - Biomedical engineering
KW  - Educational institutions
KW  - Neural networks
KW  - arrhythmia
KW  - categorizing
KW  - ECG
KW  - segmentation
KW  - Support Vector Machine (SVM)
DO  - 10.1109/ICBME.2013.6782223
JO  - 2013 20th Iranian Conference on Biomedical Engineering (ICBME)
IS  - 
SN  - 
VO  - 
VL  - 
JA  - 2013 20th Iranian Conference on Biomedical Engineering (ICBME)
Y1  - 18-20 Dec. 2013
AB  - In this paper a new method for categorizing 5 special types of heartbeats has been developed by use of time and apparent properties of the Wavelet Transform of the ECG signal. By using the method in this paper first each heart beat identified autonomously and important points and segments of it, were derived. Then expected features for categorizing the heartbeats are extracted. Finally we categorized the arrhythmias by using the Support Vector Machines. In order to train the SVM and for analyzing its accuracy; arrhythmic signals of MIT-BIH dataset have been used. The results which have been achieved by this method also contain 96.67 percent of accuracy for categorizing five different heartbeats including Normal (N) Left Bundle Branch Block(LBBB), Right Bundle Branch Block(LBBB), Premature Ventricular Contraction (PVC) and Atrial Premature Contraction (APC). The advantage of using this method compared to the other ones is that we could achieve the expected precision by using less training attributes respect to the other methods.
ER  - 


TY  - CONF
TI  - Next generation patient monitor powered by in-silico physiology
T2  - 2015 37th Annual International Conference of the IEEE Engineering in Medicine and Biology Society (EMBC)
SP  - 4447
EP  - 4453
AU  - D. Baronov
AU  - M. McManus
AU  - E. Butler
AU  - D. Chung
AU  - M. C. Almodovar
PY  - 2015
KW  - Biomedical monitoring
KW  - Uncertainty
KW  - Physiology
KW  - Blood
KW  - Computational modeling
KW  - Risk management
KW  - Estimation
DO  - 10.1109/EMBC.2015.7319382
JO  - 2015 37th Annual International Conference of the IEEE Engineering in Medicine and Biology Society (EMBC)
IS  - 
SN  - 1558-4615
VO  - 
VL  - 
JA  - 2015 37th Annual International Conference of the IEEE Engineering in Medicine and Biology Society (EMBC)
Y1  - 25-29 Aug. 2015
AB  - The goal of this paper is to introduce a next generation patient monitoring technology that relies on objective and continuous data analytics to alleviate the data overload in the critical care unit. The technology provides the foundation for increasing the consistency and efficacy of data use in clinical practice and improving outcomes. This paper presents results for applying the approach to the hemodynamic monitoring of infants immediately following cardiac surgery and demonstrates its efficacy of estimating the probability of inadequate systemic oxygen delivery, which is an essential risk attribute in the management of critically ill patients.
ER  - 


TY  - CONF
TI  - IoT (Internet of Things) Based Infant Body Temperature Monitoring
T2  - 2018 2nd International Conference on BioSignal Analysis, Processing and Systems (ICBAPS)
SP  - 148
EP  - 153
AU  - N. A. Zakaria
AU  - F. N. B. Mohd Saleh
AU  - M. A. A. Razak
PY  - 2018
KW  - Temperature sensors
KW  - Pediatrics
KW  - Temperature measurement
KW  - Monitoring
KW  - Biomedical monitoring
KW  - Wireless fidelity
KW  - Microcontrollers
KW  - Baby monitoring
KW  - Vital parameter
KW  - Microcontroller
KW  - Wearable Sensor
KW  - Wireless Connected
DO  - 10.1109/ICBAPS.2018.8527408
JO  - 2018 2nd International Conference on BioSignal Analysis, Processing and Systems (ICBAPS)
IS  - 
SN  - 
VO  - 
VL  - 
JA  - 2018 2nd International Conference on BioSignal Analysis, Processing and Systems (ICBAPS)
Y1  - 24-26 July 2018
AB  - Body temperature of the baby is an important element that will inform the actual health condition of a baby. Parents and caregiver occasionally do not aware of drastic increase in body temperature in a short period of time and febrile seizure may happen that could leads to epilepsy. In Malaysia, device that could monitor the infant body's temperature is already available. However, the device could not continuously be used for a long hours and create discomfort to the babies due to its size of devices. Therefore, a small, lightweight device that continuously monitors the body temperature and comfortably used by baby is developed. It directly helps parents by alerting them whenever the baby's body temperature increased higher than normal a degree. This system monitors the vital parameter which is the body temperature by using a wearable sensor. The information then transferred to their parents through a wireless network. The system is extended for interfacing with the mobile phones to enable remote monitoring. Architecture of the system consists of a wearable sensor for monitoring the vital parameter and a sound buzzer where all of the component be controlled by a single microcontroller, the ESPresso Lite V2.0 based on ESP8266 and supplied by the lithium ion polymer battery. Even though the system is more focusing on temperature monitoring only, it can be further expanded or upgrade to monitor other vital parameter such as heart rate, oxygen saturation, respiration rate or any other parameter.
ER  - 


TY  - CONF
TI  - Multiobjective Optimization Approach to Localization of Ectopic Beats by Single Dipole: Case Study
T2  - 2019 Computing in Cardiology (CinC)
SP  - Page 1
EP  - Page 4
AU  - J. Svehlikova
AU  - J. Zelinka
AU  - M. Tysler
AU  - P. Tino
PY  - 2019
KW  - Torso
KW  - Electrocardiography
KW  - Heart
KW  - Electrodes
KW  - Pollution measurement
KW  - Optimization
KW  - Reliability
DO  - 10.23919/CinC49843.2019.9005735
JO  - 2019 Computing in Cardiology (CinC)
IS  - 
SN  - 2325-887X
VO  - 
VL  - 
JA  - 2019 Computing in Cardiology (CinC)
Y1  - 8-11 Sept. 2019
AB  - A novel reliability parameter was suggested for the inverse solution using a single dipole for localization of the origin of an undesired ventricular activity from clinical data.Body surface potential maps (BSPMs) were measured for several minutes on the patient with premature ventricular contractions and implanted cardiostimulator. The measured signal was segmented into ECG beats that were further clustered according to their morphology. Assuming a normal distribution of the signals within the cluster a parameter "reliability score" (RS) evaluating the distribution of the inversely computed dipole moments was suggested. Then the optimal inverse solution (dipole) was estimated in the multi-objective optimization setting through simultaneous optimization of both the relative residual error (RRE) between the input BSPM and the map computed by the inverse dipole and the RS parameter.The method was applied on BSPMs measured for 5 minutes of imposed pacing (498 beats). The inclusion of the reliability score lead to improvement of the localization error from 16 mm (RRE only) to 11 mm (RRE+RS) and from 13 to 9 mm for a homogeneous and inhomogeneous torso, respectively.
ER  - 


TY  - CONF
TI  - Accurate Body Temperature Measurement of a Neonate Uusing Thermography Technology
T2  - 2021 Smart Systems Integration (SSI)
SP  - 1
EP  - 5
AU  - K. Rassels
AU  - P. French
PY  - 2021
KW  - Temperature measurement
KW  - Temperature sensors
KW  - Pediatrics
KW  - Temperature
KW  - Thermal lensing
KW  - System integration
KW  - Market research
KW  - Thermography technology
KW  - neonates
KW  - body temperature
KW  - infrared thermal imaging
KW  - incubator
KW  - temperature measurement
DO  - 10.1109/SSI52265.2021.9467024
JO  - 2021 Smart Systems Integration (SSI)
IS  - 
SN  - 
VO  - 
VL  - 
JA  - 2021 Smart Systems Integration (SSI)
Y1  - 27-29 April 2021
AB  - One of the important measured vital signs in neonates is the body temperature. The traditional measurement uses adhesive pads, but medical staff are hindered by connectors attached to the infant. Remote infrared thermal imaging techniques provide a non-intrusive and safe method to measure body temperature. By means of the thermography technology, it is possible to monitor the variations and trends in the body temperature, which is more reliable, faster, less stressful than traditional methods. Measuring body temperature of a moving neonate remains a challenge. Moreover, factors like humidity, thermal lens forming through the incubator portholes, thermal noise from inside and outside the incubator, camera position and limited Field of View through the incubator portholes, etc. could disrupt a reliable measurement. This study will focus on developing a technique that measures neonates' body temperature accurately in an incubator. By eliminating unwanted external factors, continual measurement of a Region of Interest (ROI) become more feasible from which trends become available for the techniques like Artificial Intelligence, Machine Learning or Deep Learning. Moreover, this method reduces stress and discomfort for the infant. The outcome of this study is more accurate and the temperature profile of a geometric shapes or ROI over time provides a valuable input to the physicians or nurses to provide higher quality care.
ER  - 


TY  - CONF
TI  - Self-Adaptive Matrix Completion for Heart Rate Estimation from Face Videos under Realistic Conditions
T2  - 2016 IEEE Conference on Computer Vision and Pattern Recognition (CVPR)
SP  - 2396
EP  - 2404
AU  - S. Tulyakov
AU  - X. Alameda-Pineda
AU  - E. Ricci
AU  - L. Yin
AU  - J. F. Cohn
AU  - N. Sebe
PY  - 2016
KW  - Heart rate
KW  - Face
KW  - Estimation
KW  - Videos
KW  - Feature extraction
KW  - Robustness
KW  - Computer vision
DO  - 10.1109/CVPR.2016.263
JO  - 2016 IEEE Conference on Computer Vision and Pattern Recognition (CVPR)
IS  - 
SN  - 1063-6919
VO  - 
VL  - 
JA  - 2016 IEEE Conference on Computer Vision and Pattern Recognition (CVPR)
Y1  - 27-30 June 2016
AB  - Recent studies in computer vision have shown that, while practically invisible to a human observer, skin color changes due to blood flow can be captured on face videos and, surprisingly, be used to estimate the heart rate (HR). While considerable progress has been made in the last few years, still many issues remain open. In particular, state of-the-art approaches are not robust enough to operate in natural conditions (e.g. in case of spontaneous movements, facial expressions, or illumination changes). Opposite to previous approaches that estimate the HR by processing all the skin pixels inside a fixed region of interest, we introduce a strategy to dynamically select face regions useful for robust HR estimation. Our approach, inspired by recent advances on matrix completion theory, allows us to predict the HR while simultaneously discover the best regions of the face to be used for estimation. Thorough experimental evaluation conducted on public benchmarks suggests that the proposed approach significantly outperforms state-of the-art HR estimation methods in naturalistic conditions.
ER  - 


TY  - CONF
TI  - An Alert Notification Subsystem for AI Based Clinical Decision Support: A Protoype in NICU
T2  - 2021 IEEE International Conference on Big Data (Big Data)
SP  - 3511
EP  - 3518
AU  - C. Inibhunu
AU  - C. McGregor
AU  - J. E. V. Pugh
PY  - 2021
KW  - Schedules
KW  - Hospitals
KW  - Conferences
KW  - Decision making
KW  - Big Data
KW  - Physiology
KW  - High frequency
KW  - Recommender Systems
KW  - Health Recommender Systems
KW  - Alert Systems
KW  - Big Data Analytics
KW  - Intelligent Notification
KW  - Knowledge Systems
DO  - 10.1109/BigData52589.2021.9671579
JO  - 2021 IEEE International Conference on Big Data (Big Data)
IS  - 
SN  - 
VO  - 
VL  - 
JA  - 2021 IEEE International Conference on Big Data (Big Data)
Y1  - 15-18 Dec. 2021
AB  - The potential for recommendation systems integrated within clinical workflows for effective dissemination of vital information needed in decision making at the bedside is explored in this paper. Our premise is that by utilizing big data analytics platforms for processing high frequency physiological data from multiple patients, fused with clinical context, we can generate recommendations on patients detected as potential for onset of conditions, and that if such information is communicated on time to the appropriate health care providers could have an impact when making decisions on care of critically ill patients. To support this, we have designed and developed an alert notification subsystem that combines vast analytics to detect abnormal patient's physiology, determine who is on service at the bedside and then generate appropriate notification to that care provider during their schedule time in a hospital critical care unit.
ER  - 


TY  - CONF
TI  - Statistical investigation of the effects of fetal heart rate (FHR) and uterine contractions (UC) signals on apgar score
T2  - 2015 23nd Signal Processing and Communications Applications Conference (SIU)
SP  - 459
EP  - 462
AU  - B. D. Güngör
AU  - M. K. Uçar
AU  - F. Bozkurt
PY  - 2015
KW  - Apgar Score
KW  - Cardiotocograpy
KW  - Uterine Contraction (UC)
KW  - Mann-Whitney U Test
DO  - 10.1109/SIU.2015.7129858
JO  - 2015 23nd Signal Processing and Communications Applications Conference (SIU)
IS  - 
SN  - 2165-0608
VO  - 
VL  - 
JA  - 2015 23nd Signal Processing and Communications Applications Conference (SIU)
Y1  - 16-19 May 2015
AB  - In order to assess the health status of newborn babies, a practical method called Apgar score is used. By looking at Apgar score, medics decide whether the newborn need any attention such as resuscitation or intubation. Determining the possibility of the need for immediate intervention and immediate medical response is vital for the baby. In this study, the UC signals received from the mother before birth, and physiological data gathered from mother and fetus were used for this determination. As the analysis method, Mann-Whitney U test was used. Data was separated into two classes called intervention and non-intervention. Statistical data and UC signal were used to compare classes. 26 attributes were extracted. However, for only 5 out of 26 attributes have been found to be significantly different between the classes.
ER  - 


TY  - JOUR
TI  - A Novel Approach for Heart Ventricular and Atrial Abnormalities Detection via an Ensemble Classification Algorithm Based on ECG Morphological Features
T2  - IEEE Access
SP  - 54757
EP  - 54774
AU  - H. Yang
AU  - Z. Wei
PY  - 2021
KW  - Electrocardiography
KW  - Feature extraction
KW  - Classification algorithms
KW  - Heart beat
KW  - Heart rate variability
KW  - Heart
KW  - Morphology
KW  - Classification
KW  - ECG morphology
KW  - Feature extraction
DO  - 10.1109/ACCESS.2021.3071273
JO  - IEEE Access
IS  - 
SN  - 2169-3536
VO  - 9
VL  - 9
JA  - IEEE Access
Y1  - 2021
AB  - In this study, a new approach using a novel ensemble classification algorithm based on ECG morphological features is proposed for accurate detection of heart ventricular and atrial abnormalities. First, the raw ECG signal is preprocessed and the main character waves are detected. Second, a combination of ECG morphological features is proposed and extracted from the selected ECG segments. The proposed feature set contains morphological parameters, morphological visual pattern of QRS complex, and principle components of the third level and fourth level of a four-level Sym8 wavelet-decomposed ECG waveform. Next, a novel ensemble classification algorithm, with the key idea of integrating the knowledge acquired by several popular classification algorithms for this task into an ensemble system, is proposed so that the accuracy and robustness over various arrhythmia types could be improved. Finally, the features are applied to the proposed ensemble classification algorithm for abnormality detection. The proposed approach achieved an overall accuracy of 98.68% when it was validated on fifteen heartbeat types from the MIT-BIH arrhythmia database (MITDB), according to the Association for Advancement of Medical Instrumentation (AAMI) standard. The classification accuracies of the six main types – normal beat (N), right bundled branch blocks beat (R), left bundled branch blocks beat (L), atrial premature beat (A), premature ventricular contractions beat (V), and paced beat (P) are 98.75%, 99.77%, 99.70%, 94.81%, 98.57%, and 99.94%, respectively. The proposed approach proves a solid result in comparison with component classification algorithms as well as recent peer works.
ER  - 


TY  - CONF
TI  - Enhanced Critical Congenital Cardiac Disease Screening by Combining Interpretable Machine Learning Algorithms
T2  - 2021 43rd Annual International Conference of the IEEE Engineering in Medicine & Biology Society (EMBC)
SP  - 1403
EP  - 1406
AU  - Z. Lai
AU  - P. Vadlaputi
AU  - D. J. Tancredi
AU  - M. Garg
AU  - R. I. Koppel
AU  - M. Goodman
AU  - W. Hogan
AU  - N. Cresalia
AU  - S. Juergensen
AU  - E. Manalo
AU  - S. Lakshminrusimha
AU  - C. -N. Chuah
AU  - H. Siefkes
PY  - 2021
KW  - Pediatrics
KW  - Machine learning algorithms
KW  - Sensitivity
KW  - Pulse measurements
KW  - Machine learning
KW  - Approximation algorithms
KW  - Feature extraction
DO  - 10.1109/EMBC46164.2021.9630111
JO  - 2021 43rd Annual International Conference of the IEEE Engineering in Medicine & Biology Society (EMBC)
IS  - 
SN  - 2694-0604
VO  - 
VL  - 
JA  - 2021 43rd Annual International Conference of the IEEE Engineering in Medicine & Biology Society (EMBC)
Y1  - 1-5 Nov. 2021
AB  - Critical Congenital Heart Disease (CCHD) screening that only uses oxygen saturation (SpO2), measured by pulse oximetry, fails to detect an estimated 900 US newborns annually. The addition of other pulse oximetry features such as perfusion index (PIx), heart rate, pulse delay and photoplethysmography characteristics may improve detection of CCHD, especially those with systemic blood flow obstruction such as Coarctation of the Aorta (CoA). To comprehensively study the most relevant features associated with CCHD, we investigated interpretable machine learning (ML) algorithms by using Recursive Feature Elimination (RFE) to identify an optimal subset of features. We then incorporated the trained ML models into the current SpO2-alone screening algorithm. Our proposed enhanced CCHD screening system, which adds the ML model, improved sensitivity by approximately 10 percentage points compared to the current standard SpO2-alone method with minimal to no impact on specificity.Clinical relevance— This establishes proof of concept for a ML algorithm that combines pulse oximetry features to improve detection of CCHD with little impact on false positive rate.
ER  - 


TY  - CONF
TI  - Non-contact Monitoring of Respiration and Heart Activity of Infants Using UWB Signals
T2  - 2019 PhotonIcs & Electromagnetics Research Symposium - Spring (PIERS-Spring)
SP  - 2534
EP  - 2537
AU  - O. Fiser
AU  - J. Tesarik
AU  - T. Pokorny
AU  - J. Vrba
PY  - 2019
KW  - Pediatrics
KW  - Monitoring
KW  - Ultra wideband antennas
KW  - Ultra wideband radar
KW  - Springs
KW  - Heart rate
DO  - 10.1109/PIERS-Spring46901.2019.9017595
JO  - 2019 PhotonIcs & Electromagnetics Research Symposium - Spring (PIERS-Spring)
IS  - 
SN  - 1559-9450
VO  - 
VL  - 
JA  - 2019 PhotonIcs & Electromagnetics Research Symposium - Spring (PIERS-Spring)
Y1  - 17-20 June 2019
AB  - The main purpose of this contribution is to introduce a new system which is able to simultaneously to monitor the breathing and heart activity of an infant. The working frequency band of the system is 1-8 GHz. Three bow-tie antennas (1 transmitter Tx and 2 receivers Rx) are placed over the neonatal. The antennas are placed 60 cm above the infant. In case of measurement the Tx antenna is emitting the UWB signal, which is reflected from the body and detected by the Rx antennas. The static background is subtracted by the signal mean value. The detection principle is based on the knowledge that the respiratory frequency of an infant (1-3 years old) is around 1 Hz and the movement of the chest is about 0.2 mm. This can be detected via UWB radar as peak detection and its movement caused by breathing. In case of infants' apnea, we propose a dynamic threshold. From the signal it is also possible to detect the heart activity.
ER  - 


TY  - CONF
TI  - Comparison of Automated and Manual Peripheral Oxygen Saturation Control Applied to One Human Subject at a High Target Range
T2  - 2018 40th Annual International Conference of the IEEE Engineering in Medicine and Biology Society (EMBC)
SP  - 3346
EP  - 3349
AU  - A. Faqeeh
AU  - X. Hou
AU  - I. Zaniletti
AU  - J. Pardalos
AU  - R. Amjad
AU  - R. Fales
PY  - 2018
KW  - Manuals
KW  - Human factors
KW  - Pediatrics
KW  - Control systems
KW  - Hospitals
KW  - Histograms
KW  - Heuristic algorithms
DO  - 10.1109/EMBC.2018.8513048
JO  - 2018 40th Annual International Conference of the IEEE Engineering in Medicine and Biology Society (EMBC)
IS  - 
SN  - 1558-4615
VO  - 
VL  - 
JA  - 2018 40th Annual International Conference of the IEEE Engineering in Medicine and Biology Society (EMBC)
Y1  - 18-21 July 2018
AB  - Newborn infants, mainly those born prematurely, often require respiratory support with a varying concentration of the fraction of inspired oxygen (FiO2) to keep the peripheral oxygen saturation (SpO2) within the desired range to prevent adverse health effects due to both high and low SpO2. Manual adjustment, by nurses, is the common practice. However, the efficacy of the manual control is questionable. A novel automatic controller is evaluated clinically with application to one human subject at a high target SpO2. The automatic controller demonstrated the ability to improve oxygen saturation control over the everyday routine manual control by increasing the proportion of time where SpO2 values were within the desired range.
ER  - 


TY  - CONF
TI  - Fetal Heart Baseline Extraction And Classification based on Deep Learning
T2  - 2019 International Conference on Information Technology and Computer Application (ITCA)
SP  - 211
EP  - 216
AU  - W. Gao
AU  - Y. Lu
PY  - 2019
KW  - Fetal heart rate
KW  - Feature extraction
KW  - Machine learning
KW  - Classification algorithms
KW  - Training
KW  - Fetal heart
KW  - Medical services
KW  - Electronic fetal heart rate monitoring
KW  - Baseline of fetal heart rate
KW  - Empirical mode decomposition
KW  - Long short-term memory
DO  - 10.1109/ITCA49981.2019.00053
JO  - 2019 International Conference on Information Technology and Computer Application (ITCA)
IS  - 
SN  - 
VO  - 
VL  - 
JA  - 2019 International Conference on Information Technology and Computer Application (ITCA)
Y1  - 20-22 Dec. 2019
AB  - Electronic fetal heart monitoring is a common method to detect fetal abnormalities used by obstetricians. Effective analysis and diagnosis of cardiotocography during labor not only helps to solve the problem of neonatal cerebral palsy caused by fetal distress, but also greatly reduces neonatal mortality. Among the existing analysis algorithms, most of them are based on machine learning to extract and classify the characteristics of cardiotocography. The results which depend on the recognition of features are always unstable. The baseline of fetal heart rate is the most basic characteristic. In this paper, the baseline characteristics of fetal heart rate are firstly extracted, and then the Long Short-Term Memory network is used for segmental classification of fetal heart rate. The results of the experiment show the superiority and efficiency of deep learning in feature extraction, and make it possible for fetal distress detection in computer-aid diagnosis which has greatly reduced the burden on doctors.
ER  - 


TY  - CONF
TI  - PPG3D: Does 3D head tracking improve camera-based PPG estimation?
T2  - 2020 42nd Annual International Conference of the IEEE Engineering in Medicine & Biology Society (EMBC)
SP  - 1194
EP  - 1197
AU  - G. Nagamatsu
AU  - E. M. Nowara
AU  - A. Pai
AU  - A. Veeraraghavan
AU  - H. Kawasaki
PY  - 2020
KW  - Three-dimensional displays
KW  - Face
KW  - Tracking
KW  - Cameras
KW  - Heart rate
KW  - Task analysis
KW  - Two dimensional displays
DO  - 10.1109/EMBC44109.2020.9176065
JO  - 2020 42nd Annual International Conference of the IEEE Engineering in Medicine & Biology Society (EMBC)
IS  - 
SN  - 2694-0604
VO  - 
VL  - 
JA  - 2020 42nd Annual International Conference of the IEEE Engineering in Medicine & Biology Society (EMBC)
Y1  - 20-24 July 2020
AB  - Over the last few years, camera-based estimation of vital signs referred to as imaging photoplethysmography (iPPG) has garnered significant attention due to the relative simplicity, ease, unobtrusiveness and flexibility offered by such measurements. It is expected that iPPG may be integrated into a host of emerging applications in areas as diverse as autonomous cars, neonatal monitoring, and telemedicine. In spite of this potential, the primary challenge of non-contact camera-based measurements is the relative motion between the camera and the subjects. Current techniques employ 2D feature tracking to reduce the effect of subject and camera motion but they are limited to handling translational and in-plane motion. In this paper, we study, for the first-time, the utility of 3D face tracking to allow iPPG to retain robust performance even in presence of out-of-plane and large relative motions. We use a RGB-D camera to obtain 3D information from the subjects and use the spatial and depth information to fit a 3D face model and track the model over the video frames. This allows us to estimate correspondence over the entire video with pixel-level accuracy, even in the presence of out-of-plane or large motions. We then estimate iPPG from the warped video data that ensures per-pixel correspondence over the entire window-length used for estimation. Our experiments demonstrate improvement in robustness when head motion is large.
ER  - 


TY  - CONF
TI  - MSVM-based classifier for cardiac arrhythmia detection
T2  - 2016 International Conference on Advances in Computing, Communications and Informatics (ICACCI)
SP  - 1314
EP  - 1318
AU  - N. Sultana
AU  - Y. Kamatham
PY  - 2016
KW  - Electrocardiography
KW  - Kernel
KW  - Support vector machines
KW  - Heart
KW  - Transforms
KW  - Rhythm
KW  - Feature extraction
KW  - Accuracy
KW  - cardiac irregularity
KW  - classifier
KW  - ECG
KW  - MSVM
KW  - sensitivity and specificity
DO  - 10.1109/ICACCI.2016.7732229
JO  - 2016 International Conference on Advances in Computing, Communications and Informatics (ICACCI)
IS  - 
SN  - 
VO  - 
VL  - 
JA  - 2016 International Conference on Advances in Computing, Communications and Informatics (ICACCI)
Y1  - 21-24 Sept. 2016
AB  - In this paper, the most authentic and efficacious method for cardiac arrhythmia classification using Multiclass Support Vector Machine (MSVM) is presented. The authors have considered classification of 6 beat types such as normal sinus rhythm (N), Premature Ventricular Contraction (PVC), Right Bundle Branch Block (RBBB), Left Bundle Branch Block (LBBB), Tachycardia (TA) and Bradycardia (BR) by implementing MSVM classifier. Radial Basis Function (RBF) kernel with 5 fold cross validation and zero offset value is used for adjusting kernel values. A total of 24 ECG records are used to collect different types of beats. To feed the classifier the features adopted where QRS complex, RR interval, R amplitude, S amplitude and T amplitude. The MSVM classifier performance is measured in terms of accuracy, sensitivity and specificity. The classifier demonstrates its effectiveness and is found to be highly accurate in ECG classification.
ER  - 


TY  - CONF
TI  - PPG-based heart rate estimation using Wiener filter, phase vocoder and Viterbi decoding
T2  - 2017 IEEE International Conference on Acoustics, Speech and Signal Processing (ICASSP)
SP  - 1013
EP  - 1017
AU  - A. Temko
PY  - 2017
KW  - Wiener filters
KW  - Estimation
KW  - Viterbi algorithm
KW  - Frequency estimation
KW  - Heart rate
KW  - Vocoders
KW  - Accelerometers
KW  - Photoplethysmography
KW  - motion artifacts
KW  - spectrum estimation
KW  - Viterbi decoding
DO  - 10.1109/ICASSP.2017.7952309
JO  - 2017 IEEE International Conference on Acoustics, Speech and Signal Processing (ICASSP)
IS  - 
SN  - 2379-190X
VO  - 
VL  - 
JA  - 2017 IEEE International Conference on Acoustics, Speech and Signal Processing (ICASSP)
Y1  - 5-9 March 2017
AB  - Accurate heart rate (HR) estimation from the photoplethysmographic (PPG) signal during intensive physical exercises is tackled in this paper. Wiener filters are designed to attenuate the influence of motion artifacts. The phase vocoder is used to improve the initial Discrete Fourier transform (DFT) based frequency estimation. Additionally, Viterbi decoding is used as a novel post-processing step to find the path through time-frequency state-space plane. The system performance is assessed on a publically available dataset of 23 PPG recordings. The resulting algorithm is designed for scenarios that do not require online HR monitoring (swimming, offline fitness statistics). The resultant system with an error rate of 1.31 beats per minute outperforms all other systems reported to-date in literature and in contrast to existing alternatives requires no parameter to tune at the post-processing stage and operates at a much lower computational cost. The Matlab implementation is provided online.
ER  - 


TY  - CONF
TI  - Image features of spectral correlation function for arrhythmia classification
T2  - 2015 37th Annual International Conference of the IEEE Engineering in Medicine and Biology Society (EMBC)
SP  - 5199
EP  - 5202
AU  - A. F. Khalaf
AU  - M. I. Owis
AU  - I. A. Yassine
PY  - 2015
KW  - Correlation
KW  - Feature extraction
KW  - Accuracy
KW  - Electrocardiography
KW  - Support vector machines
KW  - Mathematical model
KW  - Heart beat
KW  - Arrhythmia
KW  - Electrocardiogram
KW  - Spectral Correlation
KW  - Support Vector Machine
KW  - Classification
DO  - 10.1109/EMBC.2015.7319563
JO  - 2015 37th Annual International Conference of the IEEE Engineering in Medicine and Biology Society (EMBC)
IS  - 
SN  - 1558-4615
VO  - 
VL  - 
JA  - 2015 37th Annual International Conference of the IEEE Engineering in Medicine and Biology Society (EMBC)
Y1  - 25-29 Aug. 2015
AB  - Recently, computerized arrhythmia classification tools have been intensively used to aid physicians to recognize different irregular heartbeats. In this paper, we introduce arrhythmia CAD system exploiting cyclostationary signal analysis through estimation of the spectral correlation function for 5 different beat types. Two experiments were performed. Raw spectral correlation data were used as features in the first experiment while the other experiment which dealt with the spectral correlation coefficients as image included extraction of wavelet and shape features followed by fisher score for dimensionality reduction. As for the classification task, Support Vector Machine (SVM) with linear kernel was used for both experiments. The experimental results showed that both proposed approaches are superior compared to several state of the art methods. This approach achieved sensitivity, specificity, accuracy, positive predictive value (PPV) and negative predictive value (NPV) of 99.20%, 99.70%, 98.60%, 99.90% and 97.60% respectively.
ER  - 


TY  - CONF
TI  - An account of Genomic Islands of zoonotic origin Staphylococcus aureus genomes — In silico approach
T2  - 2016 International Conference on Bioinformatics and Systems Biology (BSB)
SP  - 1
EP  - 5
AU  - R. Tulasi Rao
AU  - S. Infant Shofia
AU  - A. Manna
AU  - K. Jayakumar
PY  - 2016
KW  - Genomics
KW  - Strain
KW  - Proteins
KW  - Bioinformatics
KW  - Microorganisms
KW  - Immune system
KW  - Animals
KW  - Genomic Islands
KW  - Evolution
KW  - Horizontal Gene Transfer
KW  - Staphylococcus aureus
KW  - Pathogenicity
KW  - Virulence factors
DO  - 10.1109/BSB.2016.7552166
JO  - 2016 International Conference on Bioinformatics and Systems Biology (BSB)
IS  - 
SN  - 
VO  - 
VL  - 
JA  - 2016 International Conference on Bioinformatics and Systems Biology (BSB)
Y1  - 4-6 March 2016
AB  - Genomic Islands (GIs) are commonly believed to be relics of horizontal transfer and associated with specific metabolic capacities, including virulence of the strain. Staphylococcus aureus is a commensal, Gram-positive bacteria found in both animals and humans. Amid stress or immune compromised conditions of the host, the bacteria known to induce diseases. In this study, we predicted GIs, a relative dissection and portrayed significant virulence factors associated with GIs. The study recognized distinct regions of the GIs of S. aureus RF122 which imparted with the other strains. Many GIs of RF122 strain homologous to other strains and sharing common lineage. In spite of its small genome size RF122 strain harbours 18 GIs evident for rapid horizontal gene transfer events during its evolution. It has cconcluded from the mechanisms involved in gene transfer, phage infections and transposase are important mechanisms of the horizontal transfer in the study strains. Resistance Islands and Pathogenicity islands are common subtypes of predicted GIs of study genomes. Drug resistance and virulence of S. aureus enhanced because of GIs. Another important finding of this study is it also proved S. aureus adopted to host niche because of horizontally acquired GIs. Based on sequence similarity it suggests that ST398 strain has evolved recently. Further, GI Knockout studies needed for validation of role of GIs in transforming commensal to virulent strain.
ER  - 


TY  - CONF
TI  - Leveraging simulation data for learning a patient-specific model to localize the origin of ventricular activation
T2  - 2018 IEEE 15th International Symposium on Biomedical Imaging (ISBI 2018)
SP  - 1318
EP  - 1322
AU  - M. Alawad
AU  - L. Wang
PY  - 2018
KW  - Data models
KW  - Adaptation models
KW  - Electrocardiography
KW  - Support vector machines
KW  - Training data
KW  - Training
KW  - Action potentials
KW  - Domain adaptation
KW  - patient-specific model
KW  - premature ventricular contraction
KW  - electrocardiograms
DO  - 10.1109/ISBI.2018.8363814
JO  - 2018 IEEE 15th International Symposium on Biomedical Imaging (ISBI 2018)
IS  - 
SN  - 1945-8452
VO  - 
VL  - 
JA  - 2018 IEEE 15th International Symposium on Biomedical Imaging (ISBI 2018)
Y1  - 4-7 April 2018
AB  - A data-driven model able to automatically localize the origin of abnormal ventricular activation from electrocardiograms will have the potential to improve clinical interventions for a variety of cardiac arrhythmias, such as premature ventricular contraction (PVC). Unfortunately, due to the large anatomical and physiological variations across individuals, a patient-specific model is necessary for an accurate localization. Such models are difficult to implement in clinical practice because the training data on each patient have to be obtained through invasive and expensive procedures. This paper proposes to overcome this shortage of clinical data by transferring the knowledge extracted from a large set of patient-specific simulation data to a small set of clinical data on the patient. A domain adaption approach is used to learn the "domain shift" between simulation and clinical data, while a novel error modeling method is developed to take into account potential simulation errors during domain adaption. The presented method is evaluated on three PVC patients. In comparison to training a patient-specific model purely from clinical data, or a combination of simulation and clinical data without considering domain shift, the presented method is able to improve the localization accuracy, especially when there is only a small number of clinical data available for training.
ER  - 


TY  - CONF
TI  - A Dense Pyramid Convolution Network for Infant Fingerprint Super-Resolution and Enhancement
T2  - 2021 IEEE International Joint Conference on Biometrics (IJCB)
SP  - 1
EP  - 6
AU  - Y. Shi
AU  - M. Liu
PY  - 2021
KW  - Deep learning
KW  - Training
KW  - Pediatrics
KW  - Convolution
KW  - Image matching
KW  - Superresolution
KW  - Fingerprint recognition
DO  - 10.1109/IJCB52358.2021.9484397
JO  - 2021 IEEE International Joint Conference on Biometrics (IJCB)
IS  - 
SN  - 2474-9699
VO  - 
VL  - 
JA  - 2021 IEEE International Joint Conference on Biometrics (IJCB)
Y1  - 4-7 Aug. 2021
AB  - Fingerprint recognition has been widely investigated and achieved great success for personal recognition. Most of existing fingerprint recognition algorithms can work well on adults but cannot be directly used for children, especially for infants. Compared with adult fingerprints, the size of infant fingerprints is smaller with lower resolution under the same acquisition conditions. In addition, infant fingerprint images suffer from various degradations from the physiological effects and bad collection conditions. Some studies focused on using high-quality and high-resolution sensors to capture infant fingerprints for reliable recognition, which will increase the costs. In this paper, we propose a deep learning based method to perform the super-resolution and enhancement of infant fingerprints by an end-to-end way for more reliable recognition, which is compatible with the existing recognition system. In this method, a dense pyramid convolution neural network is built for joint deep learning of fingerprint super-resolution and enhancement, with a minutia attention block added for more accurate reconstruction of local details. The network is trained with adult fingerprints for image transformation and tested on infant fingerprint dataset. Experimental results show that the proposed method achieves promising improvements for infant fingerprint recognition.
ER  - 


TY  - CONF
TI  - Discrimination of normal and at-risk populations from fetal heart rate variability
T2  - Computing in Cardiology 2014
SP  - 1001
EP  - 1004
AU  - P. A. Warrick
AU  - E. F. Hamilton
PY  - 2014
KW  - Abstracts
KW  - Pediatrics
KW  - Standards
DO  - 
JO  - Computing in Cardiology 2014
IS  - 
SN  - 2325-8853
VO  - 
VL  - 
JA  - Computing in Cardiology 2014
Y1  - 7-10 Sept. 2014
AB  - Using clinically measured intrapartum cardiotocography (CTG) data, the objective of this study was to compare the discrimination of fetal heart rate variability in the low frequency (LF, 30-150 mHz) movement frequency (MF, 150-500 mHz) and high frequency (HF, 500-1000 mHz) bands for two at-risk groups: fetuses experiencing either neonatal depression or metabolic acidosis. These parameters had statistically significant differences when comparing normal fetus and these indexed groups.
ER  - 


TY  - CONF
TI  - Validation of a multi-scale model of the coronary circulation in adult sheep and newborn lambs
T2  - 2013 35th Annual International Conference of the IEEE Engineering in Medicine and Biology Society (EMBC)
SP  - 3857
EP  - 3860
AU  - J. P. Mynard
AU  - D. J. Penny
AU  - J. J. Smolich
PY  - 2013
KW  - Arteries
KW  - Heart
KW  - Pediatrics
KW  - Adaptation models
KW  - Transient analysis
KW  - Blood
KW  - Myocardium
DO  - 10.1109/EMBC.2013.6610386
JO  - 2013 35th Annual International Conference of the IEEE Engineering in Medicine and Biology Society (EMBC)
IS  - 
SN  - 1558-4615
VO  - 
VL  - 
JA  - 2013 35th Annual International Conference of the IEEE Engineering in Medicine and Biology Society (EMBC)
Y1  - 3-7 July 2013
AB  - We validated a multi-scale model of a left-dominant coronary circulation using high fidelity pressure and flow data acquired in adult sheep and newborn lambs. The model incorporated a one-dimensional representation of the major left conduit coronary arteries, allowing for the study of wave propagation effects. The coronary microvasculature was represented by regional instances of a lumped parameter model consisting of three transmural layers, each with two serial compartments accounting for compliance, resistance and intramyocardial pressure effects. Model inputs comprised measured aortic pressure/flow and ventricular pressure. Minimal data fitting was employed, with only measured mean coronary flow used to iteratively adjust total coronary resistance. The model was adapted to different heart sizes via allometric scaling. Excellent agreement was observed between model and experimental flow waveforms in the proximal circumflex artery, both in terms of the degree of systolic flow impediment and transient waveform features. The proposed multi-scale modelling approach is likely to be useful for studying phasic features of the coronary flow waveform, including coronary waves in different coronary anatomies and throughout development.
ER  - 


TY  - CONF
TI  - Severity quantification of pediatric viral respiratory illnesses in chest X-ray images
T2  - 2015 37th Annual International Conference of the IEEE Engineering in Medicine and Biology Society (EMBC)
SP  - 165
EP  - 168
AU  - K. Okada
AU  - M. Golbaz
AU  - A. Mansoor
AU  - G. F. Perez
AU  - K. Pancham
AU  - A. Khan
AU  - G. Nino
AU  - M. G. Linguraru
PY  - 2015
KW  - Lungs
KW  - Image segmentation
KW  - Pediatrics
KW  - Shape
KW  - Biomedical imaging
KW  - Charge carrier processes
DO  - 10.1109/EMBC.2015.7318326
JO  - 2015 37th Annual International Conference of the IEEE Engineering in Medicine and Biology Society (EMBC)
IS  - 
SN  - 1558-4615
VO  - 
VL  - 
JA  - 2015 37th Annual International Conference of the IEEE Engineering in Medicine and Biology Society (EMBC)
Y1  - 25-29 Aug. 2015
AB  - Accurate assessment of severity of viral respiratory illnesses (VRIs) allows early interventions to prevent morbidity and mortality in young children. This paper proposes a novel imaging biomarker framework with chest X-ray image for assessing VRI's severity in infants, developed specifically to meet the distinct challenges for pediatric population. The proposed framework integrates three novel technical contributions: a) lung segmentation using weighted partitioned active shape model, b) obtrusive object removal using graph cut segmentation with asymmetry constraint, and c) severity quantification using information-theoretic heterogeneity measures. This paper presents our pilot experimental results with a dataset of 148 images and the ground-truth severity scores given by a board-certified pediatric pulmonologist, demonstrating the effectiveness and clinical relevance of the presented framework.
ER  - 


TY  - CONF
TI  - Miniaturized wireless monitor for long-term monitoring of newborns
T2  - 2014 14th Biennial Baltic Electronic Conference (BEC)
SP  - 193
EP  - 196
AU  - M. Leier
AU  - G. Jervan
PY  - 2014
KW  - Monitoring
KW  - Wireless communication
KW  - Temperature measurement
KW  - Pediatrics
KW  - Wireless sensor networks
KW  - Random access memory
KW  - Reliability
DO  - 10.1109/BEC.2014.7320589
JO  - 2014 14th Biennial Baltic Electronic Conference (BEC)
IS  - 
SN  - 2382-820X
VO  - 
VL  - 
JA  - 2014 14th Biennial Baltic Electronic Conference (BEC)
Y1  - 6-8 Oct. 2014
AB  - Wireless infant monitoring system is a small-size wearable sensor platform. There is a growing trend to simplify the measuring methods to allow a real-time monitoring of the vital signals in home environment. Most of these devices have cables, are quite large in size that may disturb infant's everyday life and need continuous supervising from parent. In this paper we propose a monitoring system that detects the most important vital signals of baby and transmits results over wireless link to the control device that could be any smart-phone. The system is capable of measuring blood oxygen level, heart rate, respiration rate, body temperature, body posture and legs activity. Combining all of these raw signals it is possible to use this system in different, possible life-threatening situations during long-term monitoring. Compared to other similar solutions it has small dimensions, low weight, increased reliability of measuring photoplethysmography signal and extended battery life because of the usage of Bluetooth Smart wireless protocol.
ER  - 


TY  - JOUR
TI  - Detecting Atrial Fibrillation and Atrial Flutter in Daily Life Using Photoplethysmography Data
T2  - IEEE Journal of Biomedical and Health Informatics
SP  - 1610
EP  - 1618
AU  - L. M. Eerikäinen
AU  - A. G. Bonomi
AU  - F. Schipper
AU  - L. R. C. Dekker
AU  - H. M. de Morree
AU  - R. Vullings
AU  - R. M. Aarts
PY  - 2020
KW  - Rhythm
KW  - Heart rate
KW  - Electrocardiography
KW  - Monitoring
KW  - Training
KW  - Accelerometers
KW  - Computational modeling
KW  - Photoplethysmography
KW  - Accelerometer
KW  - Atrial Fibrillation (AF)
KW  - Atrial Flutter
KW  - Random Forest
DO  - 10.1109/JBHI.2019.2950574
JO  - IEEE Journal of Biomedical and Health Informatics
IS  - 6
SN  - 2168-2208
VO  - 24
VL  - 24
JA  - IEEE Journal of Biomedical and Health Informatics
Y1  - June 2020
AB  - Objective: Photoplethysmography (PPG) enables unobtrusive heart rate monitoring, which can be used in wrist-worn applications. Its potential for detecting atrial fibrillation (AF) has been recently presented. Besides AF, another cardiac arrhythmia increasing stroke risk and requiring treatment is atrial flutter (AFL). Currently, the knowledge about AFL detection with PPG is limited. The objective of our study was to develop a model that classifies AF, AFL, and sinus rhythm with or without premature beats from PPG and acceleration data measured at the wrist in daily life. Methods: A dataset of 40 patients was collected by measuring PPG and accelerometer data, as well as electrocardiogram as a reference, during 24-hour monitoring. The dataset was split into 75%-25% for training and testing a Random Forest (RF) model, which combines features from PPG, inter-pulse intervals (IPI), and accelerometer data, to classify AF, AFL, and other rhythms. The performance was compared to an AF detection algorithm combining traditional IPI features for determining the robustness of the accuracy in presence of AFL. Results: The RF model classified AF/AFL/other with sensitivity and specificity of 97.6/84.5/98.1% and 98.2/99.7/92.8%, respectively. The results with the IPI-based AF classifier showed that the majority of false detections were caused by AFL. Conclusion: The PPG signal contains information to classify AFL in the presence of AF, sinus rhythm, or sinus rhythm with premature contractions. Significance: PPG could indicate presence of AFL, not only AF.
ER  - 


TY  - CONF
TI  - A case report of long-term wireless electrocardiographic monitoring in a dog with dilated cardiomyopathy
T2  - 2017 40th International Convention on Information and Communication Technology, Electronics and Microelectronics (MIPRO)
SP  - 303
EP  - 307
AU  - M. Brložnik
AU  - V. Avbelj
PY  - 2017
KW  - Electrocardiography
KW  - Wireless communication
KW  - Wireless sensor networks
KW  - Dogs
KW  - Monitoring
KW  - Atrial fibrillation
KW  - Standards
DO  - 10.23919/MIPRO.2017.7973439
JO  - 2017 40th International Convention on Information and Communication Technology, Electronics and Microelectronics (MIPRO)
IS  - 
SN  - 
VO  - 
VL  - 
JA  - 2017 40th International Convention on Information and Communication Technology, Electronics and Microelectronics (MIPRO)
Y1  - 22-26 May 2017
AB  - Wireless electrocardiographic (ECG) sensor attached to the skin and connected to a smart device via low power Bluetooth technology has been used to record more than 500 hours of ECG data in a German shepherd dog with dilated cardiomyopathy (DCM). Wireless ECG monitoring has been used for a period of 6 months. With the wireless body electrodes, the ECG data were obtained while the dog was resting, walking, playing and eating. Atrial fibrillation, ventricular premature complexes, occasional ventricular tachycardia and multiform ventricular beats were observed. Numerous standard 6-lead ECG recordings have been compared to the recordings obtained with wireless body electrodes. Instantaneous and average heart rates and standard duration measurements evaluated with the two devices were identical in all cases. The extended ECG monitoring time with the wireless device increased the diagnostic yield of arrhythmias.
ER  - 


TY  - CONF
TI  - ECG Arrhythmia Classification based on Fuzzy Cognitive Maps
T2  - 2019 16th International Conference on Electrical Engineering, Computing Science and Automatic Control (CCE)
SP  - 1
EP  - 4
AU  - O. A. Cárdenas
AU  - L. M. Flores Nava
AU  - F. G. Castañeda
AU  - J. A. Moreno Cadenas
PY  - 2019
KW  - Fuzzy Cognitive Maps
KW  - Neuro-Fuzzy Classifier
KW  - ECG Diagnosis
KW  - Arrhythmia Detection
DO  - 10.1109/ICEEE.2019.8884560
JO  - 2019 16th International Conference on Electrical Engineering, Computing Science and Automatic Control (CCE)
IS  - 
SN  - 2642-3766
VO  - 
VL  - 
JA  - 2019 16th International Conference on Electrical Engineering, Computing Science and Automatic Control (CCE)
Y1  - 11-13 Sept. 2019
AB  - Medical Diagnosis is the process of determining the disease or condition of a patient by seeing his symptoms. Diagnostic Methods are the procedures used to diagnose a particular disease usually following the report of symptoms, or based on other medical test results. Electrical signals produced by the heart can be assessed in the Electrocardiogram (ECG) signal for identifying heart problems and carry out a diagnosis. In this work, we propose a method for classifying cardiac arrhythmias by using a Fuzzy Cognitive Maps (FCMs) approach as a tool to assist the physician to diagnose more efficiently the patient condition. First, a QRS complex detection algorithm is used. From each QRS complex, two linear prediction coefficients (LPC) are calculated as well as the mean square value, which altogether generate the data set utilized for training the FCM classifier. The ECG signals used to generate the training data set were obtained from the MIT-BIH arrhythmia database. In this paper, the method has been focused on classifying premature ventricular contraction (PVC) and normal beats, but indeed the proposed procedure can be extended for detecting other cardiopathies as well.
ER  - 


TY  - CHAP
TI  - CHAPTER 04 Novel Circuits and Systems Technologies to Monitor the ECG in Fetuses and Neonates Non-Invasively
T2  - Circuits and Systems for Wearable Technologies
SP  - 65
EP  - 78
AU  - Sara Ghoreishizadeh
AU  - Kylie De Jager
PY  - 2019
DO  - 
PB  - River Publishers
SN  - 9788770221313
UR  - http://ieeexplore.ieee.org/document/9450074
AB  - In this talk, I will present our work on the development of circuits and systems technologies based on electric potential sensors to non-invasively detect cardiac electrical activity of babies during and after pregnancy.
ER  - 


TY  - CONF
TI  - Comparative study of hardware implementations for the recognition of the Premature Ventricular Contraction
T2  - 2020 Second International Conference on Embedded & Distributed Systems (EDiS)
SP  - 135
EP  - 140
AU  - B. H. Amel
AU  - B. Hassane
AU  - C. M. Amine
PY  - 2020
KW  - Hardware
KW  - Neurons
KW  - Computer architecture
KW  - Field programmable gate arrays
KW  - Mathematical model
KW  - Pathology
KW  - Databases
KW  - Neural classifier
KW  - VHDL language
KW  - FPGA
KW  - CAD tools
KW  - Premature Ventricular Contraction
DO  - 10.1109/EDiS49545.2020.9296459
JO  - 2020 Second International Conference on Embedded & Distributed Systems (EDiS)
IS  - 
SN  - 
VO  - 
VL  - 
JA  - 2020 Second International Conference on Embedded & Distributed Systems (EDiS)
Y1  - 3-3 Nov. 2020
AB  - Recognize a cardiac arrhythmia in real time has saved a human life. For this, we will present our two hardware designs of the neuronal classifier for the recognition of the premature ventricular contraction in real time. These two designs were realized using a high-level language of hardware description VHDL, using two different calculation principles: Semi-Parallel and Parallel-Parallel. In this work, we will present a comparative study between the two hardware classifiers.
ER  - 


TY  - CONF
TI  - Patient adaptable ventricular arrhythmia classifier using template matching
T2  - 2015 IEEE Biomedical Circuits and Systems Conference (BioCAS)
SP  - 1
EP  - 4
AU  - N. S. Hammed
AU  - M. I. Owis
PY  - 2015
KW  - Electrocardiography
KW  - Heart rate variability
KW  - Feature extraction
KW  - Pregnancy
KW  - Shape
KW  - Runtime
KW  - Sensitivity
KW  - Beat classification
KW  - premature ventricular contractions PVC
KW  - Cross correlation
KW  - unsupervised learning
DO  - 10.1109/BioCAS.2015.7348370
JO  - 2015 IEEE Biomedical Circuits and Systems Conference (BioCAS)
IS  - 
SN  - 
VO  - 
VL  - 
JA  - 2015 IEEE Biomedical Circuits and Systems Conference (BioCAS)
Y1  - 22-24 Oct. 2015
AB  - In this paper we propose a real-time method for discrimination of ventricular ectopic and normal beats in the electrocardiogram (ECG). The heartbeat waveforms were evaluated within a fixed-length window around the fiducial points (100 ms before, 100 ms after) after being normalized. Our algorithm was designed to operate with no expert assistance; the operator is not required to initially select any known beat templates which makes it applicable in real-time. It is based on the dominancy of normal beats during the first several seconds for most of records which mostly match the real cases. In addition to R-R intervals, we extract other features as beat width, P wave existence for each beat. Also we apply template matching between the learned template and the unknown beat where template beats are created for each beat shape on runtime. Template matching not only classifies normal dominant beat but also multi-form ventricular ectopic beats where each form is classified separately so as doctors and medical stuff could take the better decision. Our proposed algorithm was tested on MIT-BIH ECG database records with normal and ventricular ectopic beat classes defined in AAMI standard while other records are excluded. Our results show 97.24% overall accuracy with 98.93% and 94.54% sensitivities for normal and ventricular ectopic beats respectively.
ER  - 


TY  - CONF
TI  - Segment Specific Modeling of Electrocardiogram for Improved Reconstruction Error
T2  - 2020 IEEE Applied Signal Processing Conference (ASPCON)
SP  - 16
EP  - 20
AU  - A. Mitra
AU  - P. Kundu
AU  - R. Gupta
PY  - 2020
KW  - Electrocardiography
KW  - Hidden Markov models
KW  - Data models
KW  - Indexes
KW  - Databases
KW  - Computational modeling
KW  - Mathematical model
KW  - Electrocardiogram (ECG) signal
KW  - beat segmentation
KW  - segment specific model
KW  - SNR
KW  - MSE
DO  - 10.1109/ASPCON49795.2020.9276731
JO  - 2020 IEEE Applied Signal Processing Conference (ASPCON)
IS  - 
SN  - 
VO  - 
VL  - 
JA  - 2020 IEEE Applied Signal Processing Conference (ASPCON)
Y1  - 7-9 Oct. 2020
AB  - Electrocardiogram (ECG) modeling is useful for abnormality detection and data compression. The common research problem in modeling is retaining pathological information using minimum number of model coefficients. In this paper, a new modeling technique for different wave segments of ECG signal, viz., baseline to P-onset, P wave, P-offset to Q, QRS complex, S to T-onset, T wave and T-offset to next baseline is presented. The processing steps included preprocessing, R-peak detection, beat segmentation and waveform partitioning, followed by modeling of individual partitions. For P, QRS and T wave, Gaussian model was adopted and for other segments, Fourier model was adopted to minimize reconstruction error. For testing of the proposed model, normal sinus rhythm (NSR) and myocardial infarction (MI) data records of PTB Diagnostic ECG database (ptbdb) and atrial premature (APC), premature ventricular contraction (PVC), left bundle branch block (LBBB) and right bundle branch block (RBBB) data records of MIT-BIH arrhythmia database (mitdb) under PhysioNet were used. The average SNR, and MSE using proposed method for ptbdb NSR was 86.33, and 4.41×10-6, respectively; for AMI 96.18, and 3.70×10-6 respectively; for IMI 80.86, and 1.36×10-6 respectively; for mitdb NSR 90.94 and 3.50×10-6 respectively; for APC 89.42, and 2.34×10-6 respectively; for PVC 93.28 and 3.06×10-6, respectively; for LBBB 93.77 and 2.74×10-6, respectively; for RBBB 92.83 and 3.52×10-6 respectively. Segment specific modelling approach provides better reconstruction performance in comparison with the few published works using Gaussian and Fourier model.
ER  - 
