# Supplementary material for: Exploring Computational Techniques in Preprocessing Neonatal Physiological Signals for Detecting Adverse Outcomes: Scoping Review
Source: Interact J Med Res. 2024 Aug 20;13:e46946. doi: 10.2196/46946 (PMC11372324; doi:10.2196/46946)
Supplement: Multimedia Appendix 2 [file ijmr_v13i1e46946_app2.zip › Bibliography/IEEE/IEEE Xplore Citation Download 2022.08.22.03.22.02.ris]

TY  - CONF
TI  - Further applications of Doppler radar for non-contact respiratory assessment
T2  - 2013 35th Annual International Conference of the IEEE Engineering in Medicine and Biology Society (EMBC)
SP  - 3833
EP  - 3836
AU  - Y. S. Lee
AU  - P. N. Pathirana
AU  - T. Caelli
AU  - S. Li
PY  - 2013
KW  - Doppler radar
KW  - Receivers
KW  - Standards
KW  - Sleep apnea
KW  - Biomedical monitoring
KW  - Monitoring
DO  - 10.1109/EMBC.2013.6610380
JO  - 2013 35th Annual International Conference of the IEEE Engineering in Medicine and Biology Society (EMBC)
IS  - 
SN  - 1558-4615
VO  - 
VL  - 
JA  - 2013 35th Annual International Conference of the IEEE Engineering in Medicine and Biology Society (EMBC)
Y1  - 3-7 July 2013
AB  - This paper further investigates the use of Doppler radar for detecting and identifying certain human respiratory characteristics from observed frequency and phase modulations. Specifically, we show how breathing frequencies can be determined from the demodulated signal leading to identifying abnormalities of breathing patterns using signal derivatives, optimal filtering and standard statistical measures. Specifically, we report results on a robust method for distinguishing cessation of the normal breathing cycle. The proposed approach can have potential application in the management of sudden infant death syndrome(SIDS) and sleep apnea.
ER  - 


TY  - CONF
TI  - RF-based child occupation detection in the vehicle interior
T2  - 2016 17th International Radar Symposium (IRS)
SP  - 1
EP  - 4
AU  - A. R. Diewald
AU  - J. Landwehr
AU  - D. Tatarinov
AU  - P. Di Mario Cola
AU  - C. Watgen
AU  - C. Mica
AU  - M. Lu-Dac
AU  - P. Larsen
AU  - O. Gomez
AU  - T. Goniva
PY  - 2016
KW  - Pediatrics
KW  - Noise measurement
KW  - Testing
KW  - Radar cross-sections
KW  - Pumps
KW  - Vehicles
KW  - automotive radar
KW  - presence
KW  - occupation detection
KW  - Doppler radar
DO  - 10.1109/IRS.2016.7497352
JO  - 2016 17th International Radar Symposium (IRS)
IS  - 
SN  - 2155-5753
VO  - 
VL  - 
JA  - 2016 17th International Radar Symposium (IRS)
Y1  - 10-12 May 2016
AB  - The authors report about a commercial development of a radar-based presence detection for automotive interior applications. The major focus is the detection of forgotten children on the rear bench of a vehicle in order to save them from hyperthermia. The occupancy decision criteria is primarily derived by a measured quantity called R-value. Critical occupancy states are verified by a correlation-based approach, fulfilling automotive safety requirements, which allows the detection of newborns. Thus, the sensor can also be used for other applications, e.g. rear bench seat belt reminder functionality. Due to the Doppler-based approach the sensor can further be applied for vital sign monitoring of breathing and heart beat for autonomous driving applications.
ER  - 


TY  - CONF
TI  - QRS complex detection and arrhythmia classification using SVM
T2  - 2015 Communication, Control and Intelligent Systems (CCIS)
SP  - 239
EP  - 243
AU  - A. S. Barhatte
AU  - R. Ghongade
AU  - A. S. Thakare
PY  - 2015
KW  - Support vector machines
KW  - Electrocardiography
KW  - Discrete wavelet transforms
KW  - Sensitivity
KW  - Backpropagation
KW  - Artificial neural networks
KW  - Classification algorithms
KW  - Cardiac Arrhythmia
KW  - ECG
KW  - MIT-BIH Database
KW  - QRS Complex
KW  - Support Vector Machine
KW  - Wavelet Transform
DO  - 10.1109/CCIntelS.2015.7437915
JO  - 2015 Communication, Control and Intelligent Systems (CCIS)
IS  - 
SN  - 
VO  - 
VL  - 
JA  - 2015 Communication, Control and Intelligent Systems (CCIS)
Y1  - 7-8 Nov. 2015
AB  - The Electrocardiogram (ECG) is most widely used techniques to detect cardiac diseases. In this paper we propose ECG signal analysis and classification method using wavelet energy histogram method and support vector machine (SVM). The classification of cardiac arrhythmia in the ECG signal consists of three stages including ECG signal preprocessing, feature extraction and heartbeats classification. The discrete wavelet transform is used as preprocessing tool for signal denoising and feature extraction such as R point location, QRS complex detection. Morphological features extracted from the QRS complex are employed as input to the classifier. Binary SVM is used as a classifier to classify the input ECG beat into four classes i.e. Normal, Left bundle branch block, Right bundle branch block and Premature ventricular contraction. MIT-BIH arrhythmia database is used for performance analysis. The proposed classifier performs well with an average sensitivity of 100%, specificity of 99.66%, positive prediction of 99%, false prediction of 0.0033, and average classification rate of 99.75%.
ER  - 


TY  - CONF
TI  - Design of an automatic infant care system based on Arduino
T2  - 2021 4th International Conference on Advanced Electronic Materials, Computers and Software Engineering (AEMCSE)
SP  - 1105
EP  - 1108
AU  - J. Qin
AU  - H. Guo
AU  - J. Zhang
AU  - J. Yang
AU  - B. Han
PY  - 2021
KW  - Temperature sensors
KW  - Pediatrics
KW  - Wireless sensor networks
KW  - Temperature distribution
KW  - Wireless networks
KW  - Sensor systems
KW  - Mobile handsets
KW  - arduino
KW  - DHT22
KW  - MQ-2
KW  - MAX30102
KW  - esp8266
DO  - 10.1109/AEMCSE51986.2021.00226
JO  - 2021 4th International Conference on Advanced Electronic Materials, Computers and Software Engineering (AEMCSE)
IS  - 
SN  - 
VO  - 
VL  - 
JA  - 2021 4th International Conference on Advanced Electronic Materials, Computers and Software Engineering (AEMCSE)
Y1  - 26-28 March 2021
AB  - In recent years, many young parents have the difficulties of high work pressure, little parenting experience and weak parenting ability, and even have negative emotions such as anxiety and uneasiness. According to reports, due to improper care, there are many cases of infant fracture, scald, gas poisoning, severe eczema and so on. In view of the above situation and people&#x2019;s habit of using mobile phones, this paper designs an automatic infant care system based on Arduino. The system has the advantages of simple operation, low cost, wide range of users, and can detect temperature, humidity, harmful gases, heart rate, blood oxygen saturation, etc., aiming at providing the most intimate service for young families.
ER  - 


TY  - CONF
TI  - Transient Epidermal Electronics for Learning the Physiological Signatures
T2  - 2020 IEEE 33rd International Conference on Micro Electro Mechanical Systems (MEMS)
SP  - 76
EP  - 79
AU  - Y. Zhang
AU  - T. H. Tao
PY  - 2020
KW  - Epidermal electronics
KW  - transient electronics
KW  - silk protein
KW  - resilin protein
KW  - physiological monitoring
KW  - machine learning
DO  - 10.1109/MEMS46641.2020.9056247
JO  - 2020 IEEE 33rd International Conference on Micro Electro Mechanical Systems (MEMS)
IS  - 
SN  - 2160-1968
VO  - 
VL  - 
JA  - 2020 IEEE 33rd International Conference on Micro Electro Mechanical Systems (MEMS)
Y1  - 18-22 Jan. 2020
AB  - We report a set of transient epidermal electronics (TEEs) consisting of both physical and biochemical sensors that can monitor multi-dimensional physiological parameters such as electrocardiograms (ECG), electrooculography (EOG), and electromyography (EMG) as well as temperature, strain, humidity and on-skin bacterial infection. Strong adhesion and easy detachment are achieved concurrently through an environmentally benign, plasticized protein platform offering skin-friendly mechanical properties, stable performance during usage and moisture-triggered, on-demand decomposition lifetime (transiency). Moreover, using an artificial neural network (ANN), important physiology signatures can be identified that are nearly unaffected by individual differences. These skin-friendly electronics are essential in many daily physical exercise and clinically-relevant scenarios for skin-sensitive people (including infants and dermatosis patients); this enables their use on sensitive, vulnerable and even wounded skin regions without causing adverse effects.
ER  - 


TY  - CONF
TI  - A mobile application for cardiac rhythm study
T2  - 2015 Computing in Cardiology Conference (CinC)
SP  - 393
EP  - 396
AU  - R. Gonzalez-Fernandez
AU  - M. Mulet-Cartaya
AU  - J. D. Lopez-Cardona
AU  - R. Lopez-Rodriguez
PY  - 2015
KW  - Electrocardiography
KW  - Protocols
KW  - Microcomputers
KW  - Computational modeling
KW  - Receivers
KW  - Monitoring
DO  - 10.1109/CIC.2015.7408669
JO  - 2015 Computing in Cardiology Conference (CinC)
IS  - 
SN  - 2325-887X
VO  - 
VL  - 
JA  - 2015 Computing in Cardiology Conference (CinC)
Y1  - 6-9 Sept. 2015
AB  - The aim of this paper is the discussion of the main features implemented in an Android application for ECG processing. It was designed to use a mobile phone, connected by Bluetooth to a battery-powered ECG device, as a signal acquisition layer in a Telemedicine platform. The Android application receives the ECG data according to a simple protocol. The Bluetooth pairing process is made by the proposed software following the traditional procedure. ECG data is filtered using a FIR filter. QRS complexes are detected and classified, as premature or not based on the duration of RR intervals. An energy collector, combined with heuristic rules, was implemented to detect QRS complexes. All these information is uploading to a web site using GSM/GPRS network and HTTP protocol. Also, all the data is store in a database implemented in the phone; this feature allows downloading that information into a personal computer to make other studies. The software was programming in Java language using Eclipse SDK and SQLite database engine. The proposed solution has been tested with ten models of Android mobile phones, working without problems. Errors have not been reported in communications. QRS complex detection algorithm was tested with MIT-BIH database and the QRS detection sensitivity was 99,03%.
ER  - 


TY  - CONF
TI  - Decoding of intentional actions from scalp electroencephalography (EEG) in freely-behaving infants
T2  - 2014 36th Annual International Conference of the IEEE Engineering in Medicine and Biology Society
SP  - 2115
EP  - 2118
AU  - Z. R. Hernandez
AU  - J. Cruz-Garza
AU  - T. Tse
AU  - J. L. Contreras-Vidal
PY  - 2014
KW  - Electroencephalography
KW  - Scalp
KW  - Acceleration
KW  - Training
KW  - Coherence
KW  - Electrodes
KW  - Testing
DO  - 10.1109/EMBC.2014.6944034
JO  - 2014 36th Annual International Conference of the IEEE Engineering in Medicine and Biology Society
IS  - 
SN  - 1558-4615
VO  - 
VL  - 
JA  - 2014 36th Annual International Conference of the IEEE Engineering in Medicine and Biology Society
Y1  - 26-30 Aug. 2014
AB  - The mirror neuron system (MNS) in humans is thought to enable an individual's understanding of the meaning of actions performed by others and the potential imitation and learning of those actions. In humans, electroencephalographic (EEG) changes in sensorimotor a-band at central electrodes, which desynchronizes both during execution and observation of goal-directed actions (i.e., μ suppression), have been considered an analog to MNS function. However, methodological and developmental issues, as well as the nature of generalized μ suppression to imagined, observed, and performed actions, have yet to provide a mechanistic relationship between EEG μ-rhythm and MNS function, and the extent to which EEG can be used to infer intent during MNS tasks remains unknown. In this study we present a novel methodology using active EEG and inertial sensors to record brain activity and behavioral actions from freely-behaving infants during exploration, imitation, attentive rest, pointing, reaching and grasping, and interaction with an actor. We used 5-band (1-4Hz) EEG as input to a dimensionality reduction algorithm (locality-preserving Fisher's discriminant analysis, LFDA) followed by a neural classifier (Gaussian mixture models, GMMs) to decode the each MNS task performed by freely-behaving 6-24 month old infants during interaction with an adult actor. Here, we present results from a 20-month male infant to illustrate our approach and show the feasibility of EEG-based classification of freely occurring MNS behaviors displayed by an infant. These results, which provide an alternative to the μ-rhythm theory of MNS function, indicate the informative nature of EEG in relation to intentionality (goal) for MNS tasks which may support action-understanding and thus bear implications for advancing the understanding of MNS function.
ER  - 


TY  - CONF
TI  - Challenging the Limitations of Atrial Fibrillation Detection in the Presence of Other Cardiac Arrythmias
T2  - 2020 42nd Annual International Conference of the IEEE Engineering in Medicine & Biology Society (EMBC)
SP  - 5000
EP  - 5003
AU  - E. Genzoni
AU  - F. Braun
AU  - J. V. Zaen
AU  - P. Renevey
AU  - M. Lemay
AU  - E. Pruvot
AU  - J. -M. Vesin
PY  - 2020
KW  - Heart beat
KW  - Nonhomogeneous media
KW  - Electrocardiography
KW  - Atrial fibrillation
KW  - Heart rate variability
KW  - Sensitivity
KW  - Performance evaluation
DO  - 10.1109/EMBC44109.2020.9176418
JO  - 2020 42nd Annual International Conference of the IEEE Engineering in Medicine & Biology Society (EMBC)
IS  - 
SN  - 2694-0604
VO  - 
VL  - 
JA  - 2020 42nd Annual International Conference of the IEEE Engineering in Medicine & Biology Society (EMBC)
Y1  - 20-24 July 2020
AB  - Atrial fibrillation (AF) affects millions of people worldwide and needs to be diagnosed in its early stage to provide proper treatment. However, the numerous wearable devices available today are not yet able to discriminate AF episodes from other cardiac arrhythmias and merely detect normal vs abnormal rhythms. In this study we investigated the performance of a traditional classifier - designed to distinguish AF and sinus rhythm (SR) using inter-beat intervals (IBI) - when confronted with other - non-AF - arrhythmias. This classifier was challenged with data of 37 patients wearing an optical heart rate monitor device during catheter ablation procedures. We first analyzed the classification performance of pure AF vs SR and then gradually introduced non-AF arrhythmias in the time windows used for classification. We obtained a high classification performance (accuracy, sensitivity and specificity of 0.979, 1.000 and 0.966) for purely AF and SR. In contrast, when increasing the maximal possible number of non-AF arrhythmias to 50%, the performance decreased to an accuracy, sensitivity and specificity of 0.886, 0.998 and 0.853. While sinus tachycardia led to false positives the classification was not impaired by the presence of extrasystoles, bigeminy, bradycardia, frequent ectopic beats or atrial flutter. Our study quantifies to what extent a traditional IBI-based classifier is not sufficient to distinguish AF from other arrhythmias. Future work should concentrate on acquiring datasets with a high diversity of arrhythmias and employing new classification features.
ER  - 


TY  - CONF
TI  - Development of a platform for E-training/E-learning for echocardiography practitioners
T2  - 2017 E-Health and Bioengineering Conference (EHB)
SP  - 373
EP  - 376
AU  - R. Conte
AU  - F. Sansone
AU  - A. Grande
AU  - A. Tonacci
AU  - F. Napoli
AU  - A. P. Pala
AU  - P. Landi
AU  - M. Raciti
PY  - 2017
KW  - Echocardiography
KW  - Electronic learning
KW  - Pediatrics
KW  - Training
KW  - User interfaces
KW  - Tools
KW  - Cardiology
KW  - Congenital Heart Defect
KW  - Echocardiography
KW  - Learning
KW  - Medical Informatics
DO  - 10.1109/EHB.2017.7995439
JO  - 2017 E-Health and Bioengineering Conference (EHB)
IS  - 
SN  - 
VO  - 
VL  - 
JA  - 2017 E-Health and Bioengineering Conference (EHB)
Y1  - 22-24 June 2017
AB  - Congenital Heart Disease (CHD), the most common form of congenital anomaly, affects nearly 1% of newborns and potentially dramatically increases neonatal mortality. A correct management of infants is needed to improve the vital conditions of toddlers with suspected CHD in early life, thus mainly relying on a correct employment of medical imaging and telemedicine. Echocardiography is widely used for this purpose and represents a successful technique, thanks to its relatively low cost, transportability, and unobtrusiveness. To this extent, health practitioners should meet a consensus in terms of images interpretation to correctly manage tricky conditions, including CHD, but the opportunities for updating their skills are scarce. The aid of technological advances in such cases is warmly welcomed, especially concerning internet and Web 2.0 development, representing a useful add-on to current training methods for practitioners. Here, we present a platform for e-training, specifically addressed to echocardiography practitioners, aiming at improving effectiveness in the clinical interpretation of echocardiography images. Moreover, the creation of a community of worldwide expert practitioners on this topic is also foreseen.
ER  - 


TY  - CONF
TI  - Cascade of nonlinear entropy and statistics to discriminate fetal heart rates
T2  - 2016 3rd International Conference on Advances in Computational Tools for Engineering Applications (ACTEA)
SP  - 152
EP  - 157
AU  - A. J. Zaylaa
AU  - S. Saleh
AU  - F. N. Karameh
AU  - Z. Nahas
AU  - A. Bouakaz
PY  - 2016
KW  - Entropy
KW  - Fetal heart rate
KW  - Kernel
KW  - Fetus
KW  - Pregnancy
KW  - Standards
KW  - Doppler effect
KW  - Circular
KW  - Triangular
KW  - Exponential
KW  - Gaussian
KW  - Cauchy and Spherical Entropy Parameters
KW  - Alternative Entropy Parameters
KW  - Fetal Heart Rate
KW  - Discrimination
KW  - Statistical Signal Processing
DO  - 10.1109/ACTEA.2016.7560130
JO  - 2016 3rd International Conference on Advances in Computational Tools for Engineering Applications (ACTEA)
IS  - 
SN  - 
VO  - 
VL  - 
JA  - 2016 3rd International Conference on Advances in Computational Tools for Engineering Applications (ACTEA)
Y1  - 13-15 July 2016
AB  - Fetal heart rate discrimination is an evolving field in biomedical engineering with many efforts dedicated to avoid preterm deliveries by way of improving fetus monitoring methods and devices. Entropy analysis is a nonlinear signal analysis technique that has been progressively developed to improve the discriminability of a several physiological signals, with Kernel based entropy parameters (KBEPs) found advantageous over standard techniques. This study is the first to apply KBEPs to analyze fetal heart rates. Specifically, it explores the usability of the cutting-edge nonlinear KBEPs in discriminating between healthy fetuses and fetuses under distress. The database used in this study comprises 50 healthy and 50 distressed fetal heart rate signals with severe intrauterine growth restriction. The Cascade analysis investigates six kernel based entropy measures on fetal heart rates discrimination, and compares them to four standard entropies. The study presents a statistical evaluation of the discrimination power of each parameter (paired t-test statistics and distribution spread). Simulation results showed that the distribution ranges in 80% of the entropy parameters in the distressed heart group are higher than those in the healthy control group. Moreover, the results show that it is advantageous to choose Circular entropy then Cauchy entropy (p <; 0.001) over the standard techniques, in order to discriminate fetal heart rates.
ER  - 


TY  - JOUR
TI  - A Novel Multisensory Stimulation and Data Capture System (MADCAP) for Investigating Sensory Trajectories in Infancy
T2  - IEEE Transactions on Neural Systems and Rehabilitation Engineering
SP  - 1526
EP  - 1534
AU  - D. Bian
AU  - Z. Zheng
AU  - A. Swanson
AU  - A. Weitlauf
AU  - T. Woynaroski
AU  - C. J. Cascio
AU  - A. P. Key
AU  - Z. Warren
AU  - N. Sarkar
PY  - 2018
KW  - Brushes
KW  - Visualization
KW  - Force
KW  - Pediatrics
KW  - Trajectory
KW  - Physiology
KW  - Lead
KW  - Affective touch
KW  - multisensory stimulation
KW  - tactile stimulation
KW  - peripheral physiological data
KW  - electroencephalogram data
KW  - eye tracking
KW  - infancy
DO  - 10.1109/TNSRE.2018.2854672
JO  - IEEE Transactions on Neural Systems and Rehabilitation Engineering
IS  - 8
SN  - 1558-0210
VO  - 26
VL  - 26
JA  - IEEE Transactions on Neural Systems and Rehabilitation Engineering
Y1  - Aug. 2018
AB  - Sensory processing differences, including responses to auditory, visual, and tactile stimuli, are ideal targets for early detection of neurodevelopmental risks, such as autism spectrum disorder. However, most existing studies focus on the audiovisual paradigm and ignore the sense of touch. In this paper, we present a multisensory delivery system that can deliver audio, visual, and tactile stimuli in a controlled manner and capture peripheral physiological, eye gaze, and electroencephalographic response data. The novelty of the system is the ability to provide affective touch. In particular, we have developed a tactile stimulation device that delivers tactile stimuli to infants with precisely controlled brush stroking speed and force on the skin. A usability study of 10 3-20 month-old infants was conducted to investigate the tolerability and feasibility of the system. Results have shown that the system is well tolerated by infants and all the data were collected robustly. This paper paves the way for future studies charting the sensory response trajectories in infancy.
ER  - 


TY  - CONF
TI  - A CNN Based Similarity Learning For Cardiac Arrhythmia Prediction
T2  - 2019 11th International Conference on Advanced Computing (ICoAC)
SP  - 244
EP  - 248
AU  - D. Sangeetha
AU  - S. Selvi
AU  - M. S. A. Ram
PY  - 2019
KW  - Cardiac Arrhythmia
KW  - Convolution Neural Network
KW  - Signal Processing
KW  - Similarity Learning
DO  - 10.1109/ICoAC48765.2019.247132
JO  - 2019 11th International Conference on Advanced Computing (ICoAC)
IS  - 
SN  - 
VO  - 
VL  - 
JA  - 2019 11th International Conference on Advanced Computing (ICoAC)
Y1  - 18-20 Dec. 2019
AB  - Cardiovascular arrhythmia can be described as quickened, hindered, or irregular pulse brought by abnormalities caused by the muscular tissue of the heart. The Proposed Heartbeat classification technique uses deep two-dimensional Convolutional Neural Network (CNN) which gives extraordinary results in the field of pattern recognition and it is named as Cardiac Arrhythmia Prediction using ECG signals (CAPE). Each heartbeat was converted into a binary image. The converted binary image is used as the input data for the CNN classifier. Finally, the CNN classifier is enhanced to classify seven distinct kinds of ECG beats as pursues: Normal Beat (NOR), Paced Beat (PAB), Premature Ventricular Contraction Beat (PVC), Left Bundle Branch Block Beat (LBB), Right Bundle Branch Block Beat (RBB), Atrial Premature Contraction Beat (APC) and Ventricular Escape Beat (VEB). In order to achieve better accuracy, the developed CNN model incorporates optimization techniques such as data augmentation, batch normalization, dropout and Xavier initialization. The proposed model was compared with the popular CNN models: GoogleNet and VGGNet. In comparison, VGGNet takes lesser training time but gives higher accuracy. MITBIH arrhythmia database was used for the assessment of the classifier. The modified CNN classifier (VGGNet) with the converted ECG images accomplished a classification accuracy of 93.57% without any ECG pre-processing techniques such as noise filtering, feature extraction, and feature reduction.
ER  - 


TY  - CONF
TI  - Classification of neonatal amplitude-integrated EEG using random forest model with combined feature
T2  - 2013 IEEE International Conference on Bioinformatics and Biomedicine
SP  - 285
EP  - 290
AU  - Y. Wang
AU  - W. Chen
AU  - K. Huang
AU  - Q. Gu
PY  - 2013
KW  - Vegetation
KW  - Radio frequency
KW  - Feature extraction
KW  - Pediatrics
KW  - Sensitivity
KW  - Monitoring
KW  - Electroencephalography
KW  - Random forest
KW  - Amplitude-integrated electroencephalogram
KW  - Combined features
DO  - 10.1109/BIBM.2013.6732504
JO  - 2013 IEEE International Conference on Bioinformatics and Biomedicine
IS  - 
SN  - 
VO  - 
VL  - 
JA  - 2013 IEEE International Conference on Bioinformatics and Biomedicine
Y1  - 18-21 Dec. 2013
AB  - Amplitude integrated electroencephalogram (aEEG), a cerebral function monitoring method, is widely used in response to the clinical needs for continuous EEG monitoring. The focus work of this paper is presenting a novel combined feature set of aEEG and applying random forest (RF) method to identify the normal and abnormal aEEG tracing. To that end, a complete experimental evaluation was conducted on 282 aEEG tracing cases (209 normal and 73 abnormal infants). Instead of the traditional aEEG signal processing and diagnosing methods only based on linear features, we considered both statistical and non-linear features. In our experiments, we extracted and combined different types of features for integrated and segmented signals. The experiments examined the RF algorithmic issues including parameter optimization, segmentation of data and imbalanced datasets processing. The performance of the RF was compared to five commonly used classifiers. The result shows that classification accuracy of our method is up to 91.46%. This also indicates our combined feature set is effective for aEEG classification. Besides, the RF-based method can reach exceptional specificity. This novel method to automatically detect aEEG could help medical staff to monitor the progress of infants at all times.
ER  - 


TY  - CONF
TI  - Application of Python to AIMS Data to Analyze Intraoperative Hypotension through Pediatric Blood Pressure Curves
T2  - 2014 IEEE 27th International Symposium on Computer-Based Medical Systems
SP  - 555
EP  - 556
AU  - D. Shashidhar
AU  - M. Lin
AU  - R. Ivanov
AU  - I. Lee
AU  - A. F. Simpao
AU  - M. A. Lingappan
AU  - M. J. A. Galvez
AU  - M. P. Laje
AU  - M. A. W. Flake
AU  - M. M. A. Rehman
PY  - 2014
KW  - Anesthesia
KW  - Pediatrics
KW  - Surgery
KW  - Blood pressure
KW  - Educational institutions
KW  - Blood
KW  - Sociology
KW  - blood pressure
KW  - pediatric
KW  - anesthesia
KW  - hypotension
DO  - 10.1109/CBMS.2014.135
JO  - 2014 IEEE 27th International Symposium on Computer-Based Medical Systems
IS  - 
SN  - 2372-9198
VO  - 
VL  - 
JA  - 2014 IEEE 27th International Symposium on Computer-Based Medical Systems
Y1  - 27-29 May 2014
AB  - There is scant data regarding thresholds for intraoperative hypo tension (IOH) in children less than 1 year of age. We used anesthesia information management systems (AIMS) data to develop reference values for normal per operative blood pressures (BPs) and IOH in the infant population undergoing thoracic surgery. Manipulating large data sets such as AIMS vital sign data can be challenging, thus, we developed custom software in Python to organize the data, parse the files, perform the appropriate calculations, and output the information in graphical form. In general, the results show that BP values at each percentile gradually increase as the patient's age increases. We plan to develop a broader set of reference values for normal BPs under anesthesia and thresholds for IOH, irrespective of the type of surgery. These can be used to ascertain the relationship of IOH to morbidity and mortality in the perioperative period and beyond.
ER  - 


TY  - JOUR
TI  - A Wavelet-Based Electrogram Onset Delineator for Automatic Ventricular Activation Mapping
T2  - IEEE Transactions on Biomedical Engineering
SP  - 2830
EP  - 2839
AU  - A. Alcaine
AU  - D. Soto-Iglesias
AU  - M. Calvo
AU  - E. Guiu
AU  - D. Andreu
AU  - J. Fernández-Armenta
AU  - A. Berruezo
AU  - P. Laguna
AU  - O. Camara
AU  - J. P. Martínez
PY  - 2014
KW  - Continuous wavelet transforms
KW  - Catheters
KW  - Discrete wavelet transforms
KW  - Electrocardiography
KW  - Algorithm design and analysis
KW  - Heart
KW  - Wavelet analysis
KW  - Electrophysiology
KW  - Activation mapping
KW  - bipolar electrogram
KW  - catheter ablation
KW  - electrophysiology
KW  - focal ventricular tachycardia
KW  - local activation time
KW  - signal envelope
KW  - wavelet analysis
DO  - 10.1109/TBME.2014.2330847
JO  - IEEE Transactions on Biomedical Engineering
IS  - 12
SN  - 1558-2531
VO  - 61
VL  - 61
JA  - IEEE Transactions on Biomedical Engineering
Y1  - Dec. 2014
AB  - Electroanatomical mapping (EAM) systems are commonly used in clinical practice for guiding catheter ablation treatments of common arrhythmias. In focal tachycardias, the ablation target is defined by locating the earliest activation area determined by the joint analysis of electrogram (EGM) signals at different sites. However, this is currently a manual time-consuming and experience-dependent task performed during the intervention and thus prone to stress-related errors. In this paper, we present an automatic delineation strategy that combines electrocardiogram (ECG) information with the wavelet decomposition of the EGM signal envelope to identify the onset of each EGM signal for activation mapping. Fourteen electroanatomical maps corresponding to ten patients suffering from non-tolerated premature ventricular contraction (PVC) beats and admitted for ablation procedure were used for evaluation. We compared the results obtained automatically with two types of manual annotations: one during the intervention by an expert technician (on-procedure) and other after the intervention (off-procedure), free from time and procedural constraints, by two other technicians. The automatic annotations show a significant correlation (0.95, p <; 0.01) with the evaluation reference (off-procedure annotation sets combination) and has an error of 2.1 ± 10.9 ms, around the order of magnitude of the on-procedure annotations error (-2.6 ± 6.8 ms). The results suggest that the proposed methodology could be incorporated into EAM systems to considerably reduce processing time during ablation interventions.
ER  - 


TY  - CONF
TI  - FPGA implementation of Ordinal Pattern Analysis algorithm for Early Detection of Cardiovascular diseases
T2  - 2019 IEEE 5th International Conference for Convergence in Technology (I2CT)
SP  - 1
EP  - 4
AU  - S. M. Rayavarapu
AU  - D. Bikshapathi
AU  - S. L. Sabat
AU  - J. S. A. E. Fouda
PY  - 2019
KW  - Electrocardiography
KW  - Entropy
KW  - Time series analysis
KW  - Diseases
KW  - Heart
KW  - Field programmable gate arrays
KW  - Signal processing algorithms
KW  - ECG
KW  - ordinal patterns
KW  - Entropy
KW  - Conditional Entropy
DO  - 10.1109/I2CT45611.2019.9033676
JO  - 2019 IEEE 5th International Conference for Convergence in Technology (I2CT)
IS  - 
SN  - 
VO  - 
VL  - 
JA  - 2019 IEEE 5th International Conference for Convergence in Technology (I2CT)
Y1  - 29-31 March 2019
AB  - This paper evaluates a low complex and high accuracy signal processing algorithm for early detection of cardiovascular diseases(CVD) and there after it implements the algorithm on a FPGA based System on Chip embedded platform to classify ECG signals. In the proposed algorithm the complexity of the ECG signal is evaluated using conditional entropy of the ordinal patterns. Further the complexity is compared with a threshold to classify the ECG signal. The performance of the algorithm is validated on exhaustive data sets from MIT-BIH data base with diseases like Cardiac Arrhythmia, Junctional Arrhythmia, Premature Junctional Contractions, Ventricular Arrhythmia and heart blocks. The developed algorithm is validated in software platform as well as in the FPGA platform. The prototype is built using XILINX SPARTRAN3 FPGA. The performance of the algorithm and prototype is evaluated in terms of detection rate which is found to be 100.
ER  - 


TY  - CONF
TI  - Efficient Localization of Origins of PVC based on Random Signal Segmentation
T2  - 2021 IEEE 34th International System-on-Chip Conference (SOCC)
SP  - 141
EP  - 145
AU  - D. Li
AU  - C. Liu
AU  - X. Xu
PY  - 2021
KW  - Location awareness
KW  - Wavelet transforms
KW  - Training
KW  - Radio frequency
KW  - Surgery
KW  - Electrocardiography
KW  - Real-time systems
KW  - ECG
KW  - PVC origins localization
KW  - Random signal segmentation
KW  - Deep residual network
DO  - 10.1109/SOCC52499.2021.9739421
JO  - 2021 IEEE 34th International System-on-Chip Conference (SOCC)
IS  - 
SN  - 2164-1706
VO  - 
VL  - 
JA  - 2021 IEEE 34th International System-on-Chip Conference (SOCC)
Y1  - 14-17 Sept. 2021
AB  - Localization of origins of premature ventricular contraction (PVC) is significant in the treatment of ventricular arrhythmia. Existing localization methods usually adopt a heartbeat localization algorithm in which R-peak localization and wavelet transform processes are rather time-consuming. Considering the fact that ECG is usually long and the overall quantity of ECG is large, efficient localization of origins of PVC is desired. In this paper, we propose to use random signal segmentation to process ECG so that the R-peak localization and wavelet transform processes are discarded with improved efficiency. The study included the dataset from 843 patients with spontaneous PVCs, which were clustered and labeled corresponding to 4 regions in the entire ventricle. The dataset contains a total number of 76221 groups, each incorporating 250 sampling points in 12 leads. To obtain the optimal classification model, 75% (sample group = 57166) of the whole dataset is randomly selected for training, while the remaining 25% (sample group = 19055) are selected for testing. The deep residual network (ResNet) is used to estimate the performance of classification methods. Experimental results show that the proposed scheme achieves a speedup of 2.86x while with limited accuracy loss.
ER  - 


TY  - JOUR
TI  - Core Body Temperature Control by Total Liquid Ventilation Using a Virtual Lung Temperature Sensor
T2  - IEEE Transactions on Biomedical Engineering
SP  - 2859
EP  - 2868
AU  - M. Nadeau
AU  - P. Micheau
AU  - R. Robert
AU  - O. Avoine
AU  - R. Tissier
AU  - P. S. Germim
AU  - J. Vandamme
AU  - J. Praud
AU  - H. Walti
PY  - 2014
KW  - Temperature sensors
KW  - Temperature control
KW  - Temperature measurement
KW  - Lungs
KW  - Arteries
KW  - Core body temperature control
KW  - liquid ventilator
KW  - posthypothermic rewarming
KW  - therapeutic hypothermia
KW  - total liquid ventilation (TLV)
KW  - virtual lung temperature sensor
DO  - 10.1109/TBME.2014.2332293
JO  - IEEE Transactions on Biomedical Engineering
IS  - 12
SN  - 1558-2531
VO  - 61
VL  - 61
JA  - IEEE Transactions on Biomedical Engineering
Y1  - Dec. 2014
AB  - In total liquid ventilation (TLV), the lungs are filled with a breathable liquid perfluorocarbon (PFC) while a liquid ventilator ensures proper gas exchange by renewal of a tidal volume of oxygenated and temperature-controlled PFC. Given the rapid changes in core body temperature generated by TLV using the lung has a heat exchanger, it is crucial to have accurate and reliable core body temperature monitoring and control. This study presents the design of a virtual lung temperature sensor to control core temperature. In the first step, the virtual sensor, using expired PFC to estimate lung temperature noninvasively, was validated both in vitro and in vivo. The virtual lung temperature was then used to rapidly and automatically control core temperature. Experimentations were performed using the Inolivent-5.0 liquid ventilator with a feedback controller to modulate inspired PFC temperature thereby controlling lung temperature. The in vivo experimental protocol was conducted on seven newborn lambs instrumented with temperature sensors at the femoral artery, pulmonary artery, oesophagus, right ear drum, and rectum. After stabilization in conventional mechanical ventilation, TLV was initiated with fast hypothermia induction, followed by slow posthypothermic rewarming for 1 h, then by fast rewarming to normothermia and finally a second fast hypothermia induction phase. Results showed that the virtual lung temperature was able to provide an accurate estimation of systemic arterial temperature. Results also demonstrate that TLV can precisely control core body temperature and can be favorably compared to extracorporeal circulation in terms of speed.
ER  - 


TY  - JOUR
TI  - Non-Contact Electrocardiograms Acquisition Method Based on Capacitive Coupling
T2  - IEEE Instrumentation & Measurement Magazine
SP  - 53
EP  - 61
AU  - Z. Xiao
AU  - Y. Xing
AU  - C. Yang
AU  - J. Li
AU  - C. Liu
PY  - 2022
KW  - Electrodes
KW  - Pediatrics
KW  - Electric potential
KW  - Hospitals
KW  - Electrocardiography
KW  - Injuries
KW  - Medical diagnosis
DO  - 10.1109/MIM.2022.9756379
JO  - IEEE Instrumentation & Measurement Magazine
IS  - 2
SN  - 1941-0123
VO  - 25
VL  - 25
JA  - IEEE Instrumentation & Measurement Magazine
Y1  - April 2022
AB  - Electrocardiogram (ECG) monitoring is an essential method for medical diagnosis [1], [2]. With the development of technology, better quality physiological signals can be easily recorded [3]. Long-term monitoring of electrocardiographic activity is helpful to monitor potential cardiac dysfunction. The Ag/Agcl electrode with conductive gel can record ECG signals with good signal quality and has been widely used in hospitals. However, the gel needs to be replaced regularly to achieve good signal quality because the quality of the signal deteriorates due to the gel drying over a long time. In addition, wet electrodes may not be suitable for long-term ECG monitoring because they may cause skin redness, swelling, and discomfort, especially for those patients with allergic reactions. Also, direct contact between electrodes and the human body is not applicable in many cases, such as skin injury patients, infants, etc. The goals of disease monitoring technology based on physiological signals are to reduce the amount invasive of equipment, increase the comfort of patients and improve the quality of life while pursuing high-quality signals.
ER  - 


TY  - CONF
TI  - Finite Element Modeling of the Infant Heart to Determine the Relationship between Single Ventricle Disease and the Seismocardiogram
T2  - 2022 Opportunity Research Scholars Symposium (ORSS)
SP  - 57
EP  - 61
AU  - S. Mithani
AU  - J. Wang
AU  - Z. Diarra
AU  - D. J. Lin
AU  - O. T. Inan
PY  - 2022
KW  - Heart
KW  - Solid modeling
KW  - Pediatrics
KW  - Computational modeling
KW  - Pipelines
KW  - Predictive models
KW  - Finite element analysis
KW  - Seismocardiogram
KW  - Finite Element Modeling
KW  - Single ventricle diseases
KW  - 3D modeling
DO  - 10.1109/ORSS55359.2022.9806035
JO  - 2022 Opportunity Research Scholars Symposium (ORSS)
IS  - 
SN  - 
VO  - 
VL  - 
JA  - 2022 Opportunity Research Scholars Symposium (ORSS)
Y1  - 27-27 April 2022
AB  - Treatments for Single Ventricle Diseases (SVD) involve risky surgeries and can still result in hospital readmission, making continuous wearable monitoring systems to detect clinical deterioration and improve patient outcomes extremely valuable. The seismocardiogram (SCG), a non-invasively acquired cardiomechanical signal, contains features that provide critical heart mechanic insights and can be used in conjunction with existing wearable signal modalities to improve SVD patient outcomes. However, the exact relationship between SCG features and cardiac behavior has not been thoroughly studied. While modeling heart movements has increased SCG understanding, much of the previous work has only used canine and adult human hearts. The hearts of patients with SVD are not well understood. In this work, we created 3D models of the infant's heart and developed a modeling pipeline to compare the acquired SCG signals to those created by simulation models. The result indicates accurate segmentations of the aortic root, ventricles, and atria, and a Finite Element Modeling (FEM) analysis on a ventricle heart model is established. Modeling heart movement for SVD patients can provide a deeper understanding of SCG signals in identifying specific SCG characteristics in SVD patients for monitoring applications.
ER  - 


TY  - CONF
TI  - Heart Rhythm Classification from Electrocardiogram Signals Using Hybrid PSO-Neural Network Method and Neural ICA
T2  - 2018 International Seminar on Intelligent Technology and Its Applications (ISITIA)
SP  - 449
EP  - 454
AU  - M. Rahmalia Arivati
AU  - A. Nasution
PY  - 2018
KW  - Electrocardiography
KW  - Neural networks
KW  - Feature extraction
KW  - Training
KW  - Mathematical model
KW  - Signal processing
KW  - Testing
KW  - ECG signal classification
KW  - Independent Component Analysis
KW  - Neural Network
KW  - Particle Swarm Optimization
DO  - 10.1109/ISITIA.2018.8710837
JO  - 2018 International Seminar on Intelligent Technology and Its Applications (ISITIA)
IS  - 
SN  - 
VO  - 
VL  - 
JA  - 2018 International Seminar on Intelligent Technology and Its Applications (ISITIA)
Y1  - 30-31 Aug. 2018
AB  - Studies on the classification of heart rhythms from Electrocardiogram (ECG) signal interpretation have been widely reported. Several techniques for recognizing the abnormalities on left bundle branch (LBBB), right bundle branch (RBBB) and premature ventricular contraction (PVC) using the Taguchi optimization method and the Naïve Bayes classification method have been reported. Unfortunately results from the Naïve Bayes classification method are not as good as those using method such as SVM classification method. In the paper we propose a Hybrid PSO-Neural Network (NN) as a classification method and a Neural Independent Component Analysis (Neural-ICA) as a filter method. Neural ICA aims to separate the original signal and the noise signal on the ECG signal record. In this research the ICA method implements the Neural algorithm for the process of updating the weights after filter process. The Hybrid PSO-Neural Network is a Neural Network method that optimized by PSO to optimize the classification result. Hybrid PSO-NN method can improve the classification accuracy up to 2%, i.e. 99% accuracy, in comparison to NN method 98% accuracy and SVM method 96% accuracy, respectively.
ER  - 


TY  - CONF
TI  - Real-Time Detection of Premature Ventricular Contraction Using Discrete Wavelet Transform
T2  - 2022 International Seminar on Intelligent Technology and Its Applications (ISITIA)
SP  - 12
EP  - 17
AU  - N. F. Hikmah
AU  - R. Setiawan
AU  - T. A. Putri
PY  - 2022
KW  - Heart
KW  - Heart beat
KW  - Microcontrollers
KW  - Databases
KW  - Electrocardiography
KW  - Real-time systems
KW  - Liquid crystal displays
KW  - PVC
KW  - ECG
KW  - Discrete Wavelet Transform
KW  - portable wearable device
DO  - 10.1109/ISITIA56226.2022.9855271
JO  - 2022 International Seminar on Intelligent Technology and Its Applications (ISITIA)
IS  - 
SN  - 
VO  - 
VL  - 
JA  - 2022 International Seminar on Intelligent Technology and Its Applications (ISITIA)
Y1  - 20-21 July 2022
AB  - Heart rhythm disorder is a heart disease that requires immediate treatment. One of the most common heart rhythm disorders is Premature Ventricular Contraction (PVC). PVC is an abnormal extra pulse. This beat is called premature because it occurs prematurely from the ventricles of the heart. PVCs often cause no symptoms, but palpitations or a missing heartbeat are the most common. The ancillary test used to diagnose PVC is electrocardiogram. Patients suffering from PVC are usually late for ECG monitoring at the hospital, so a portable system with embedded algorithms is needed for cardiac diagnosis. This paper proposes an approach to detect the risk of early sudden cardiac death in patients with PVCs. This study took the signal data with ECG Click module in real-time, then processed using Discrete Wavelet Transform (DWT) to obtain the PVC morphology. The data was sent via USB UART click and displayed on the TFT LCD screen of the microcontroller. The results of this study, a system can detect PVC signals automatically. This study also conducted testing using Physionet data. The PVC signal in the AHADB 0201 database was detected in sequence of 791, while in the AHADB 0201 database was detected in sequence of 6725. This result can help clinicians detect early symptoms of sudden cardiac death at the clinical level.
ER  - 


TY  - CONF
TI  - A Vision-Based Infant Respiratory Frequency Detection System
T2  - 2015 International Conference on Digital Image Computing: Techniques and Applications (DICTA)
SP  - 1
EP  - 8
AU  - C. -Y. Fang
AU  - H. -H. Hsieh
AU  - S. -W. Chen
PY  - 2015
KW  - Pediatrics
KW  - Sleep apnea
KW  - Motion detection
KW  - Sensors
KW  - Monitoring
KW  - Visualization
KW  - Flowcharts
DO  - 10.1109/DICTA.2015.7371224
JO  - 2015 International Conference on Digital Image Computing: Techniques and Applications (DICTA)
IS  - 
SN  - 
VO  - 
VL  - 
JA  - 2015 International Conference on Digital Image Computing: Techniques and Applications (DICTA)
Y1  - 23-25 Nov. 2015
AB  - Sudden infant death syndrome (SIDS) is the major cause of death for infants aged one week to twelve months. The SIDS rate has declined owing to the awareness of caregivers and parents, but the rate is still high even in developed countries because of the difficulty in rescuing the infant immediately. Respiration, which can reflect various physiological conditions, is a basic but vital function for infants. Therefore, this study presents a respiration monitoring system with a video camera positioned in front of an infant to non-invasively detect the infant's respiratory frequency. The proposed system can continuously monitor the infant to detect unusual occurrences in the infant's respiration, to alert caregivers to attend to the infant immediately and reduce potential injuries from SIDS and other respiratory-related disease. The proposed system contains four major stages, including motion detection, candidate point extraction, respiration point selection, and respiratory frequency calculation. During motion detection the system captures images from video and decides whether to conduct the following stages. If no obvious motion is detected in the input frames, then SIDS may have occurred in the infant, and the system extracts candidate points by some spatial characteristics. Based on these points, the system then selects respiration points using a fuzzy integral technique with four temporal characteristics, including entropy, period, skewness, and kurtosis. Finally, the infant's respiratory frequency is calculated. Experimental data are obtained from ten infants, in 48 sequences with a total length of 150 minutes. The experimental results show that the proposed system is robust and efficient.
ER  - 


TY  - CONF
TI  - Design, Control, and Simulation of a Neonatal Incubator
T2  - 2020 42nd Annual International Conference of the IEEE Engineering in Medicine & Biology Society (EMBC)
SP  - 6018
EP  - 6023
AU  - D. B. Zimmer
AU  - A. A. P. Inks
AU  - N. Clark
AU  - C. Sendi
PY  - 2020
KW  - Humidity
KW  - Mathematical model
KW  - Convection
KW  - Heating systems
KW  - Fans
KW  - Atmospheric modeling
DO  - 10.1109/EMBC44109.2020.9175407
JO  - 2020 42nd Annual International Conference of the IEEE Engineering in Medicine & Biology Society (EMBC)
IS  - 
SN  - 2694-0604
VO  - 
VL  - 
JA  - 2020 42nd Annual International Conference of the IEEE Engineering in Medicine & Biology Society (EMBC)
Y1  - 20-24 July 2020
AB  - In this project, a fully functional incubator with precise control with respect to temperature, humidity, and airflow was developed and assessed. In parallel with the development of the incubator, a heuristic simulation was created to test and tune the Mamdani fuzzy logic controller. The controller was then applied to the incubator prototype.
ER  - 


TY  - CONF
TI  - Effect of Regional Cellular Uncoupling in presence of LQTS2 in a 2D Cardiac Tissue
T2  - 2017 IEEE 17th International Conference on Bioinformatics and Bioengineering (BIBE)
SP  - 383
EP  - 387
AU  - P. K. Priya
AU  - M. R. Reddy
PY  - 2017
KW  - Electrocardiography
KW  - Junctions
KW  - Lead
KW  - Potassium
KW  - Biomedical engineering
KW  - Drugs
KW  - Myocardium
KW  - Ischemia
KW  - Torsade de Pointes
KW  - LQTS2
KW  - Gap Junction Conductance
KW  - Hyperkalaemia
DO  - 10.1109/BIBE.2017.00-24
JO  - 2017 IEEE 17th International Conference on Bioinformatics and Bioengineering (BIBE)
IS  - 
SN  - 2471-7819
VO  - 
VL  - 
JA  - 2017 IEEE 17th International Conference on Bioinformatics and Bioengineering (BIBE)
Y1  - 23-25 Oct. 2017
AB  - Ischemia in presence of drug induced long QT syndrome 2 (LQTS2) predisposes the tissue to Torsade de pointes (TdP). Reentrant arrhythmias occurring during phase 1B of ischemia have been primarily associated with areas of cellular uncoupling and hyperkalaemia. This study aims to investigate how a region of lowered gap junction conductance (GJC) in presence of LQTS2 can initiate a TdP. Here, a discrete grid of 250x100 cells interconnected using GJCs is taken representing a portion of the transmural wall with anisotropic conduction velocities. LQTS2 is introduced by reducing the potassium current (IKr) of all cells to 50%. An ischemic zone is located almost in the centre of the mid myocardium layer in the form of an elliptic inhomogeneity with varying percentage reduction of GJC compared to the surrounding. Results show that reduction of intercellular conductance in a midmyocardial island can cause a non-sustained reentrant arrhythmia to develop due to premature pacing beats. Addition of hyperkalaemic conditions in the ischemic zone has the effect of prolonging the arrhythmia.
ER  - 


TY  - CONF
TI  - Individualized apnea prediction in preterm infants using cardio-respiratory and movement signals
T2  - 2013 IEEE International Conference on Body Sensor Networks
SP  - 1
EP  - 6
AU  - J. R. Williamson
AU  - D. W. Bliss
AU  - D. W. Browne
AU  - P. Indic
AU  - E. Bloch-Salisbury
AU  - D. Paydarfar
PY  - 2013
KW  - Rail to rail inputs
KW  - Feature extraction
KW  - Pediatrics
KW  - Prediction algorithms
KW  - Correlation
KW  - Eigenvalues and eigenfunctions
KW  - Educational institutions
KW  - prematurity
KW  - hypoxia
KW  - bradycardia
KW  - monitoring
KW  - algorithm
KW  - feature vector
KW  - machine learning
DO  - 10.1109/BSN.2013.6575523
JO  - 2013 IEEE International Conference on Body Sensor Networks
IS  - 
SN  - 2376-8894
VO  - 
VL  - 
JA  - 2013 IEEE International Conference on Body Sensor Networks
Y1  - 6-9 May 2013
AB  - Apnea of prematurity is a common developmental disorder in preterm infants that is implicated in a number of acute and long-term complications. Therapeutic stochastic resonance (TSR) is a noninvasive preventative intervention for stabilizing breathing patterns and reducing the incidence of apnea and hypoxia. Because the stabilizing effect of TSR lags its initiation, it can be used most effectively if it is linked to a system for apnea prediction. We present a real-time algorithm for generating apnea predictions based on cardio-respiratory and movement features extracted from multiple physiological sensors. The features are used to create patient-specific statistical models of apnea precursors. The state parameters generated by these models are evaluated over time to form apnea predictions. The algorithms predictions are evaluated using a short, 5.5 minute prediction horizon. The algorithm obtains highly accurate predictions, with statistical significance obtained on five out of the six patients that it is evaluated on.
ER  - 


TY  - CONF
TI  - Arrhythmias discrimination based on fractional order system and KNN classifier
T2  - 2nd IET International Conference on Intelligent Signal Processing 2015 (ISP)
SP  - 1
EP  - 6
AU  - I. Assadi
AU  - A. Charef
AU  - T. Bensouici
AU  - N. Belgacem
PY  - 2015
KW  - ECG
KW  - Frequency Content
KW  - Fractional Order System
KW  - QRS Modeling
KW  - STD
DO  - 10.1049/cp.2015.1781
JO  - 2nd IET International Conference on Intelligent Signal Processing 2015 (ISP)
IS  - 
SN  - 
VO  - 
VL  - 
JA  - 2nd IET International Conference on Intelligent Signal Processing 2015 (ISP)
Y1  - 1-2 Dec. 2015
AB  - The electrocardiogram (ECG) signal may contain useful information about the nature of the diseases afflicting the heart. However, the cardiac abnormalities information cannot be easily and directly monitored by the human eye for large amount of ECG data. Hence, computer assisted methods are very important to monitor cardiac health easily and accurately. In this paper, ECG Normal beats (N), Premature Ventricular Contraction beats (PVC) and Bundle Branch Block beats (BBB) (right and left) discrimination through a new modeling technique of the QRS complex frequency content is investigated. Because of the fractional slope behavior of the power spectrum of the QRS complexes, the proposed model of the QRS complex frequency content is a linear fractional system of commensurate order. These fractional models of normal and abnormal QRS complexes are used to extract useful information about the functional activity of the heart. In this context, the features used for the ECG beats discrimination are the parameters of the linear fractional system of commensurate order. These pertinent features are then classified using the K-Nearest Neighbors (KNN) classifier, because is simple and more suitable for this type of features. The performance and the effectiveness of the proposed method is evaluated and validated on the ECG signals of the MIT/BIH arrhythmia database. The proposed method has achieved 95.161% of accuracy for 23 records form the database.
ER  - 


TY  - CONF
TI  - Development of self-monitoring essential for vocal interactions in marmoset monkeys
T2  - 2013 IEEE Third Joint International Conference on Development and Learning and Epigenetic Robotics (ICDL)
SP  - 1
EP  - 2
AU  - D. Y. Takahashi
AU  - D. Narayanan
AU  - A. A. Ghazanfar
PY  - 2013
KW  - Conferences
KW  - Robots
KW  - Abstracts
KW  - Indexes
KW  - Biology
KW  - parent-infant
KW  - turn-taking
KW  - motor cortex
KW  - auditory cortex
KW  - limbic system
KW  - vocalizations
DO  - 10.1109/DevLrn.2013.6652553
JO  - 2013 IEEE Third Joint International Conference on Development and Learning and Epigenetic Robotics (ICDL)
IS  - 
SN  - 2161-9476
VO  - 
VL  - 
JA  - 2013 IEEE Third Joint International Conference on Development and Learning and Epigenetic Robotics (ICDL)
Y1  - 18-22 Aug. 2013
AB  - In humans, self-monitoring is essential for conversations [1] and this ability is fully developed only after 2 years of age [2]. How vocal self-monitoring changes over the course of development, how it evolved, and how it is mediated by neural mechanisms are not known. In this study, we use marmoset monkeys to address these issues. We recorded natural vocal exchanges between parent and infant monkeys and looked for evidence of self-monitoring in both the adults and the infants. Our results show that, similar to humans, adult marmosets have the capacity to self-monitor whereas infants do not. Using a computational model of marmoset vocal exchange dynamics [3] we investigated possible neural mechanism underlying the development of self-monitoring. Our model is based on the interactions between three neural structures (representing limbic, motor and auditory regions) with feedback connectivity inspired by published physiological and anatomical data. The simulations show that strengthening the inhibitory connection between auditory and limbic regions drives the development of self-monitoring and, ultimately, adult-like vocal behavior.
ER  - 


TY  - CONF
TI  - Ballistocardiogram of baby during sleep
T2  - 2015 37th Annual International Conference of the IEEE Engineering in Medicine and Biology Society (EMBC)
SP  - 7167
EP  - 7170
AU  - W. K. Lee
AU  - H. Yoon
AU  - D. W. Jung
AU  - S. H. Hwang
AU  - K. S. Park
PY  - 2015
KW  - Pediatrics
KW  - Sleep
KW  - Monitoring
KW  - Computer architecture
KW  - Heart beat
KW  - Biomedical monitoring
DO  - 10.1109/EMBC.2015.7320045
JO  - 2015 37th Annual International Conference of the IEEE Engineering in Medicine and Biology Society (EMBC)
IS  - 
SN  - 1558-4615
VO  - 
VL  - 
JA  - 2015 37th Annual International Conference of the IEEE Engineering in Medicine and Biology Society (EMBC)
Y1  - 25-29 Aug. 2015
AB  - Ballistocardiogram (BCG), which displays the mechanical activity of heart, has been a subject of interest for several years due to its advantages in taking unobtrusive physiological measurements. In the field of sleep science, researchers actively study sleep architecture and clinically apply various sleep-related conditions through BCG-derived biological information such as the heartbeat, respiration and body movements of subjects. However, most of these studies have involved only adults. This area of research may be even more important with babies to monitor their biological signals without confinement. For this reason, we developed a physiological signal monitoring bed for baby by using a load cell. Heartbeat and respiration information was assessed with average respective performance errors of 1.53% and 2.53% compared to commercial equipment. The results showed the possibility of applying BCG technology to baby. Therefore, we expect that BCG-derived signals can be extensively applied to analyze sleep architecture and clinical applications in baby as they are with adults.
ER  - 


TY  - CONF
TI  - Effect of intercellular conductance and stimuli coupling interval on reentrant arrhythmia
T2  - 2015 41st Annual Northeast Biomedical Engineering Conference (NEBEC)
SP  - 1
EP  - 2
AU  - P. K. Priya
AU  - M. R. Reddy
PY  - 2015
KW  - Couplings
KW  - Junctions
KW  - Heart
KW  - Protocols
KW  - Physiology
KW  - Substrates
KW  - Electric potential
DO  - 10.1109/NEBEC.2015.7117189
JO  - 2015 41st Annual Northeast Biomedical Engineering Conference (NEBEC)
IS  - 
SN  - 2160-7028
VO  - 
VL  - 
JA  - 2015 41st Annual Northeast Biomedical Engineering Conference (NEBEC)
Y1  - 17-19 April 2015
AB  - Arrhythmia generation post ischemia has been linked to loss of cell-to-cell electrical interaction. Arrhythmias like ventricular fibrillation and tachycardia manifest as reentrant circuits at the tissue level. In this paper, a discrete venticular myocyte network of 100×100 cells interconnected using gap junction conductances is simulated along with an ischemic inclusion to study the wave patterns that arise from the ischemic zone due to varied coupling intervals of the stimulus. It is observed from the simulations that premature excitation of the tissue in presence of an ischemic zone can act as a substrate to induce sustained reentrant arrhythmias. Also, these reentrant wave patterns are generated only within a limited window of reduced coupling intervals.
ER  - 


TY  - JOUR
TI  - Prediction of Cerebral Palsy in Newborns With Hypoxic-Ischemic Encephalopathy Using Multivariate EEG Analysis and Machine Learning
T2  - IEEE Access
SP  - 137833
EP  - 137846
AU  - D. Bakheet
AU  - N. Alotaibi
AU  - D. Konn
AU  - B. Vollmer
AU  - K. Maharatna
PY  - 2021
KW  - Electroencephalography
KW  - Pediatrics
KW  - Entropy
KW  - Complexity theory
KW  - Empirical mode decomposition
KW  - Brain
KW  - Low-pass filters
KW  - Brain connectivity
KW  - cerebral palsy (CP)
KW  - electroencephalogram (EEG)
KW  - empirical mode decomposition (EMD)
KW  - hypoxic-ischemic encephalopathy (HIE)
KW  - graph theory
KW  - noise-assisted multivariate empirical mode decomposition (NA-MEMD)
KW  - weighted phase-lag index (WPLI)
DO  - 10.1109/ACCESS.2021.3118076
JO  - IEEE Access
IS  - 
SN  - 2169-3536
VO  - 9
VL  - 9
JA  - IEEE Access
Y1  - 2021
AB  - This study was carried out to investigate whether the quantitative analysis of electroencephalogram (EEG) signals of infants with hypoxic-ischemic encephalopathy (HIE) can be used for early prediction of cerebral palsy (CP). We computed sample entropy (SampEn), permutation entropy (PEn), and spectral entropy (SpEn) measures to reflect the signals’ complexity and the graph-theoretic parameters derived from weighted phase-lag index (WPLI) to measure functional brain connectivity. Both feature sets were calculated in the noise-assisted multivariate empirical mode decomposition (NA-MEMD) domain to characterize the tempo-spectral integration of information and thus provide novel insight into the brain dynamics. Statistical analysis results showed a general abnormality in the EEG of individuals with CP at the alpha-band component. Particularly, complexity measures were decreased, and graph-theoretic parameters specified by the diameter feature were increased in infants with CP compared to those with normal neurology. The proposed set of features have also been evaluated using the random under-sampling boosting (RUSBoost) classifier, which was trained and tested on the feature vectors of a cohort of 26 infants - 6 who developed CP by the age of 24 months and 20 with normal neuromotor outcome. A good performance of 84.6% classification accuracy (ACC), 83% sensitivity (SNS), 85% specificity (SPC) and 0.87 area under curve (AUC) was obtained using the entropy features extracted from the alpha-band component. A close result of 80.8% ACC, 67% SNS, 85% SPC and 0.79 AUC was also achieved using the diameter feature calculated from the same frequency range. Therefore, it was concluded that the obtained brain functions’ characteristics successfully discriminate between the two groups of infants. These characteristics could be considered potential biomarkers of cerebral cellular damage and, therefore, could be employed in practical clinical applications for early CP prediction.
ER  - 


TY  - CONF
TI  - Cooling mattress and apnea detector with stimulator for HIE neonates
T2  - 2015 International Conference on Industrial Engineering and Operations Management (IEOM)
SP  - 1
EP  - 5
AU  - G. Govindasamy
AU  - A. Ashokkumar
AU  - R. B. Raffi
AU  - J. Viswanathan
PY  - 2015
KW  - Pediatrics
KW  - Cooling
KW  - Silicon compounds
KW  - Biomedical engineering
KW  - Detectors
KW  - Temperature measurement
KW  - Monitoring
KW  - HIE
KW  - prenatal
KW  - nanoporous silica aerogel
KW  - TEOS
KW  - apnea
DO  - 10.1109/IEOM.2015.7093856
JO  - 2015 International Conference on Industrial Engineering and Operations Management (IEOM)
IS  - 
SN  - 
VO  - 
VL  - 
JA  - 2015 International Conference on Industrial Engineering and Operations Management (IEOM)
Y1  - 3-5 March 2015
AB  - Hypoxic Ischemic Encephalopathy (HIE) refers to the acute clinical syndrome seen in babies which is typically prenatal in timing. It is estimated that HIE is seen in 1–8 of every 1000 births. Despite advancements in prenatal care, HIE in late preterm and term neonates remain an important cause of morbidity and mortality. This paper deals with the design of a system to treat HIE through whole body cooling of the neonate through a special mattress made of porous silica aero gel. The method of silica aero gel preparation is sol-gel process using organic silicon monomer, such as tetraethylorthosilicate (TEOS) as precursor.72 hours of cooling reduces the infant's illness by cutting down the metabolic rate. The infant's temperature is regulated by a temperature monitoring and a rewarming circuit similar to a radiant warmer. During this course the newborn encounters obstructive respiratory cycles, termed Apnea which causes mental and physiological distress. A simple microphone sensor based Apnea detector and a vibro tactile stimulator thus designed improvised the behavior of the neonate. The silica aero gel mattress provides effective cooling and portability during emergency situations. The mattress offers improved cooling results than conventional water or passive cooling techniques.
ER  - 


TY  - JOUR
TI  - Detecting Vascular Age Using the Analysis of Peripheral Pulse
T2  - IEEE Transactions on Biomedical Engineering
SP  - 2742
EP  - 2750
AU  - M. Sorelli
AU  - A. Perrella
AU  - L. Bocchi
PY  - 2018
KW  - Feature extraction
KW  - Aging
KW  - Support vector machines
KW  - Physiology
KW  - Circulatory system
KW  - Arteries
KW  - Gaussian processes
KW  - Doppler effect
KW  - Lasers
KW  - Pulse measurement
KW  - Laser doppler flowmetry
KW  - vascular ageing
KW  - microcirculation
KW  - pulse decomposition analysis
KW  - support vector machine
DO  - 10.1109/TBME.2018.2814630
JO  - IEEE Transactions on Biomedical Engineering
IS  - 12
SN  - 1558-2531
VO  - 65
VL  - 65
JA  - IEEE Transactions on Biomedical Engineering
Y1  - Dec. 2018
AB  - Vascular ageing is known to be accompanied by arterial stiffening and vascular endothelial dysfunction, and represents an independent factor contributing to the development of cardiovascular disease. The microvascular pulse is affected by the biomechanical alterations of the circulatory system, and has been the focus of studies aiming at the development of non-invasive methods able to extract physiologically relevant features. Objective: proposing an approach for the assessment of vascular ageing based on a support vector machine (SVM) learning from features of the pulse contour. Methods: the supervised classifier was trained and validated over 20935 models of pulse wave, obtained with a multi-Gaussian decomposition algorithm, applied to laser Doppler flowmetry signals of 54 healthy, non-smoker subjects. Results: the multi-Gaussian model showed a mean R2 of 0.98 and an average normalized root mean square error of 0.90, demonstrating the ability to reconstruct the pulse shape. Over 30 training and validation experiments, the SVM showed a mean Pearson's r of 0.808 between the rate of waves classified as old and the age of the subjects, along with an average area under the ROC curve of 0.953. Conclusion: the SVM showed the capability to discriminate differently aged individuals. Significance: the proposed method might detect the ageing-related modifications of the vascular tree; furthermore, since diabetes promotes vascular alterations comparable to ageing, this approach may be also suitable for the screening of diabetic angiopathy.
ER  - 


TY  - CONF
TI  - Integrating Markov model and morphology analysis for finer classification of ventricular arrhythmia in real time
T2  - 2017 IEEE EMBS International Conference on Biomedical & Health Informatics (BHI)
SP  - 409
EP  - 412
AU  - P. R. Gawde
AU  - A. K. Bansal
AU  - J. A. Nielson
PY  - 2017
KW  - Markov processes
KW  - Electrocardiography
KW  - Real-time systems
KW  - Analytical models
KW  - Databases
KW  - Mathematical model
KW  - Probabilistic logic
KW  - Electrocardiogram (ECG) analysis
KW  - ventricular arrhythmia
KW  - Markov Model
KW  - cardiac monitoring
DO  - 10.1109/BHI.2017.7897292
JO  - 2017 IEEE EMBS International Conference on Biomedical & Health Informatics (BHI)
IS  - 
SN  - 
VO  - 
VL  - 
JA  - 2017 IEEE EMBS International Conference on Biomedical & Health Informatics (BHI)
Y1  - 16-19 Feb. 2017
AB  - In this paper, we propose a novel technique which integrates morphological analysis of ECG signal with Markov Model to derive four major subclasses of ventricular arrhythmia in real time. The subclasses are: ventricular tachycardia, ventricular fibrillation, ventricular flutter and premature ventricular complex. Markov Models have been trained using MIT-BIH ventricular arrhythmia database. Parameters of Markov Models are adapted in real time for various patients. The accuracy of classification has been further improved by detecting the P waves potentially embedded inside QRS complex using an area subtraction method. The technique has been tested on standard public database, and it diagnoses the subclasses with high accuracy in real time.
ER  - 


TY  - CONF
TI  - A Fetal Electrocardiogram Data Acquisition and Analysis System
T2  - 2013 39th Annual Northeast Bioengineering Conference
SP  - 235
EP  - 236
AU  - C. D. Samuel
AU  - A. E. English
AU  - N. Alves
PY  - 2013
KW  - Electrocardiography
KW  - Hardware
KW  - Noise
KW  - Electrodes
KW  - Monitoring
KW  - Instruments
KW  - Microprocessors
KW  - electrocardiogram
KW  - fetal
KW  - fpga
KW  - precision
KW  - resolution
KW  - microprocessor
KW  - parallel
DO  - 10.1109/NEBEC.2013.38
JO  - 2013 39th Annual Northeast Bioengineering Conference
IS  - 
SN  - 2160-7028
VO  - 
VL  - 
JA  - 2013 39th Annual Northeast Bioengineering Conference
Y1  - 5-7 April 2013
AB  - Non-invasive fetal electrocardiogram measurements have the potential to monitor and reduce newborn clinical complications. Fetal electrocardiogram signals, however, are relatively weak and difficult to extract from the maternal electrocardiogram signal and other sources of interference. The goal of this project is to, therefore, successfully extract and process fetal electrocardiogram signals in real time from a competing background of maternal electrocardiogram signals and other forms of noise. To accomplish this goal, electrocardiogram instrumentation hardware has been designed, capable of processing multiple input data streams from electrocardiogram leads placed over the maternal abdomen. High-performance bio-potential amplification, filtering, processing, and safety issues are considered in the design. The results of this study outline a high precision and scalable electrocardiogram system for extracting fetal signal from a large background of maternal and other interfering signals.
ER  - 


TY  - CONF
TI  - Improving Phase-Rectified Signal Averaging for Fetal Heart Rate Analysis
T2  - ICASSP 2022 - 2022 IEEE International Conference on Acoustics, Speech and Signal Processing (ICASSP)
SP  - 1326
EP  - 1330
AU  - T. Chen
AU  - G. Feng
AU  - C. Heiselman
AU  - J. G. Quirk
AU  - P. M. Djuri&#x0107;
PY  - 2022
KW  - Manifolds
KW  - Heart
KW  - Dimensionality reduction
KW  - Pediatrics
KW  - Fetal heart rate
KW  - Databases
KW  - Dynamical systems
KW  - phase-rectified signal averaging
KW  - fetal heart rate
KW  - dynamical system
KW  - state space reconstruction
DO  - 10.1109/ICASSP43922.2022.9747860
JO  - ICASSP 2022 - 2022 IEEE International Conference on Acoustics, Speech and Signal Processing (ICASSP)
IS  - 
SN  - 2379-190X
VO  - 
VL  - 
JA  - ICASSP 2022 - 2022 IEEE International Conference on Acoustics, Speech and Signal Processing (ICASSP)
Y1  - 23-27 May 2022
AB  - Low umbilical artery pH is a marker for neonatal acidosis and is associated with an increased risk for neonatal complications. Phase-rectified signal averaging (PRSA) features have demonstrated superior discriminatory or diagnostic ability and good interpretability in many biomedical applications including fetal heart rate analysis. However, the performance of PRSA-based methods is sensitive to values of the selected parameters which are usually either chosen based on a grid search or empirically in the literature. In this paper, we examine PRSA-based methods through the lens of dynamical systems theory and reveal the intrinsic connection between state space reconstruction and PRSA. From this perspective, we then introduce a new feature that can better characterize comparisons of dynamical systems with PRSA. Our experimental results on an open-access intrapartum Cardiotocography database demonstrate that the proposed feature outperforms state-of-the-art PRSA features in pH-based fetal heart rate analysis.
ER  - 


TY  - CONF
TI  - Face video based touchless blood pressure and heart rate estimation
T2  - 2016 IEEE 18th International Workshop on Multimedia Signal Processing (MMSP)
SP  - 1
EP  - 5
AU  - M. Jain
AU  - S. Deb
AU  - A. V. Subramanyam
PY  - 2016
KW  - Face
KW  - Heart rate
KW  - Monitoring
KW  - Biomedical monitoring
KW  - Estimation
KW  - Blood pressure
KW  - Hypertension
DO  - 10.1109/MMSP.2016.7813389
JO  - 2016 IEEE 18th International Workshop on Multimedia Signal Processing (MMSP)
IS  - 
SN  - 2473-3628
VO  - 
VL  - 
JA  - 2016 IEEE 18th International Workshop on Multimedia Signal Processing (MMSP)
Y1  - 21-23 Sept. 2016
AB  - Hypertension (high blood pressure) is the leading cause for increasing number of premature deaths due to cardiovascular diseases. Continuous hypertension screening seems to be a promising approach in order to take appropriate steps to alleviate hypertension-related diseases. Many studies have shown that physiological signal like Photoplethysmogram (PPG) can be reliably used for predicting the Blood Pressure (BP) and Heart Rate (HR). However, the existing approaches use a transmission or reflective type wearable sensor to collect the PPG signal. These sensors are bulky and mostly require an assistance of a trained medical practitioner; which preclude these approaches from continuous BP monitoring outside the medical centers. In this paper, we propose a novel touchless approach that predicts BP and HR using the face video based PPG. Since the facial video can easily be captured using a consumer grade camera, this approach is a convenient way for continuous hypertension monitoring outside the medical centers. The approach is validated using the face video data collected in our lab, with the ground truth BP and HR measured using a clinically approved BP monitor OMRON HBP1300. Accuracy of the method is measured in terms of normalized mean square error, mean absolute error and error standard deviation; which complies with the standards mentioned by Association for the Advancement of Medical Instrumentation. Two-tailed dependent sample t-test is also conducted to verify that there is no statistically significant difference between the BP and HR predicted using the proposed approach and the BP and HR measured using OMRON.
ER  - 


TY  - CONF
TI  - Segmentation of Brain Tissues from Infant MRI Records Using Machine Learning Techniques
T2  - 2021 IEEE 19th World Symposium on Applied Machine Intelligence and Informatics (SAMI)
SP  - 000455
EP  - 000460
AU  - B. Surányi
AU  - L. Kovács
AU  - L. Szilágyi
PY  - 2021
KW  - Image segmentation
KW  - Machine learning algorithms
KW  - Magnetic resonance imaging
KW  - Predictive models
KW  - Feature extraction
KW  - Data models
KW  - Random forests
KW  - image segmentation
KW  - brain tissues
KW  - magnetic resonance imaging
KW  - machine Learning
DO  - 10.1109/SAMI50585.2021.9378653
JO  - 2021 IEEE 19th World Symposium on Applied Machine Intelligence and Informatics (SAMI)
IS  - 
SN  - 
VO  - 
VL  - 
JA  - 2021 IEEE 19th World Symposium on Applied Machine Intelligence and Informatics (SAMI)
Y1  - 21-23 Jan. 2021
AB  - The automatic segmentation of medical images is an intensely investigated problem, due to the quick rise of medical image data amount created day by day, which cannot be followed by the number of human experts. This paper searches for the most suitable classical machine learning method to be employed in the segmentation of various tissue types from volumetric multi-spectral MRI records of 6-month infant patients. Model training and model based prediction is performed using the 10 records of the train data set available at the iSeg-2017 challenge. All MRI records are treated with histogram normalization and feature generation, and then fed to six machine learning methods, which use them as train and test data according to the leave-one-out technique. The output of the classification algorithms is evaluated with statistical methods. The best segmentation accuracy is achieved by the random forest based approach, with a correct decision rate of 83.4%.
ER  - 


TY  - CONF
TI  - Conceptual Framework for SIDS Alert System
T2  - 2018 4th International Conference on Computer and Information Sciences (ICCOINS)
SP  - 1
EP  - 5
AU  - E. A. P. Akhir
AU  - R. Bachok
AU  - N. I. Arshad
AU  - A. Aiman Zamri
PY  - 2018
KW  - Pediatrics
KW  - Bluetooth
KW  - Sleep apnea
KW  - Monitoring
KW  - Death
KW  - Wireless fidelity
KW  - Heart rate
KW  - baby monitoring
KW  - baby alert system
KW  - sudden infant death syndrome (SIDS)
KW  - accidentally suffocation and strangulation in bed (ASSB)
DO  - 10.1109/ICCOINS.2018.8510596
JO  - 2018 4th International Conference on Computer and Information Sciences (ICCOINS)
IS  - 
SN  - 
VO  - 
VL  - 
JA  - 2018 4th International Conference on Computer and Information Sciences (ICCOINS)
Y1  - 13-14 Aug. 2018
AB  - Nowadays, Sudden Infant Death Syndrome (SIDS) is one of the causes of infant mortality that have been taken seriously. This is due to the baby is having difficulty in breathing while in prone position sleeping. Moreover, this mostly occurs during the unsupervised period especially at night when both parents are sleeping. Moreover, accidentally suffocation strangulation in bed (ASSB) is another cause that needs to look into seriously. Therefore, an effective sudden infant death syndrome baby alert system must be developed to curb and shorten respond time to save the baby from drowning. This paper proposes a conceptual framework with two (2) stages that consist of monitoring the body orientation of the baby as well as the heart rate of the baby, send the immediate alert to parents. By having an effective real-time SIDS baby alert system, fast response can be carried out in order to save the baby and raise awareness about the dangers of SIDS towards Malaysians' parents.
ER  - 


TY  - CONF
TI  - Design and Development of Sleep Apnea Detection and Stimulation System (ADSS)
T2  - 2020 2nd International Conference on Innovative Mechanisms for Industry Applications (ICIMIA)
SP  - 442
EP  - 447
AU  - K. V. S. Kumar
AU  - L. S. Praveen
PY  - 2020
KW  - Sleep apnea
KW  - Monitoring
KW  - Heart rate
KW  - Pediatrics
KW  - Actuators
KW  - DC motors
KW  - Conferences
KW  - component
KW  - formatting
KW  - style
KW  - styling
KW  - insert (key words)
DO  - 10.1109/ICIMIA48430.2020.9074906
JO  - 2020 2nd International Conference on Innovative Mechanisms for Industry Applications (ICIMIA)
IS  - 
SN  - 
VO  - 
VL  - 
JA  - 2020 2nd International Conference on Innovative Mechanisms for Industry Applications (ICIMIA)
Y1  - 5-7 March 2020
AB  - Sleep apnea is a syndrome that causes one to experience shortness of breath. It can happen in persons of all ages, but it is mainly risky for infants, as their immature respiration systems often lead to inconsistent breathing patterns. Infant apnea is an extensive condition, where new born babies fail to breathe efficiently and this condition may result in death. The proposed system aims to protect infants from sleep apnea disease. The developed system uses light intensity sensor to detect the breathing rate and pulse sensor to detect the heart rate. The developed system alerts the caretaker by alarm sound if the symptoms sleep apnea is detected in premature infants. Simultaneously, the automatic stimulation system is activated to awake the baby using rubber wheels integrated in the system. The proposed system effectively detect the sleep apnea and provides real time detection values to the caretakers. This system is low-cost and easily affordable by majority of the peoples.
ER  - 


TY  - CONF
TI  - Using a new time-independent average method for non-invasive cardiac potential imaging of endocardial pacing with imprecise thorax geometry
T2  - Computing in Cardiology 2014
SP  - 825
EP  - 828
AU  - J. Coll-Font
AU  - B. Erem
AU  - P. Štóvíček
AU  - D. H. Brooks
PY  - 2014
KW  - Splines (mathematics)
KW  - Heart
KW  - Electrocardiography
KW  - Inverse problems
KW  - Lead
KW  - Electric potential
DO  - 
JO  - Computing in Cardiology 2014
IS  - 
SN  - 2325-8853
VO  - 
VL  - 
JA  - Computing in Cardiology 2014
Y1  - 7-10 Sept. 2014
AB  - Cardiac electrical imaging from body surface potentials is a technology with great potential for pre-procedure planning in the context of ventricular ablation, based on body surface measurements of arrythmic beats. Three clinically desirable properties of such an imaging system are the ability to localize endocardial as well as epicardial initiation sites, the ability to use fewer body surface leads than typical in a body surface mapping system , and the ability to maintain accuracy while limiting dependence on extensive anatomical imaging. At the same time,in the setting of premature ventricular beats, it is typically easy to obtain measurements of multiple beats with the same initiation site. Since sensitivity to measurement noise makes increased signal SNR desirable, multiple beats offer the possibility of improved accuracy. Here we compare standard ensemble averaging of the body surface measurements, reconstruction of individual beats followed by averaging of the results, and an averaging method developed by our group that is less sensitive to timing and propagation velocity variability from beat to beat, in the context of our recently reported method for endocardial pacing site localization using limited torso imaging. For a set of pacing site on the RV and LV endocardia of 3 subjects, we recorded multiple trials of 120 lead ECG and carried out inverse reconstructions using all three averaging methods. The reconstructed heart potentials were then used to estimate the pacing sites that were then validated against recorded pacing locations. The solutions from our time insensitive averaging method show improvement in localization accuracy over the solutions obtained with ensemble averaging, although the average of single-beat reconstructions results in better precision for most pacing sites.
ER  - 


TY  - CONF
TI  - Designing an Intelligent Support System for Emergency Cardiac Care
T2  - 2018 International Conference on Control, Artificial Intelligence, Robotics & Optimization (ICCAIRO)
SP  - 229
EP  - 235
AU  - S. Kalita
AU  - M. P. Sarma
AU  - K. Kumar Sarma
AU  - M. J. Bhuyan
AU  - N. E. Mastorakis
PY  - 2018
KW  - Electrocardiography
KW  - Training
KW  - Feature extraction
KW  - Heart
KW  - Databases
KW  - Neurons
KW  - Task analysis
KW  - Electrocardiogram signal
KW  - Artificial Neural Network
KW  - MIT-BIH
DO  - 10.1109/ICCAIRO.2018.00045
JO  - 2018 International Conference on Control, Artificial Intelligence, Robotics & Optimization (ICCAIRO)
IS  - 
SN  - 
VO  - 
VL  - 
JA  - 2018 International Conference on Control, Artificial Intelligence, Robotics & Optimization (ICCAIRO)
Y1  - 19-21 May 2018
AB  - Electrocardiogram (ECG) is the most easily accessible bio-electric signal that provides the doctors with reasonably accurate data regarding the patient heart condition. Many of the cardiac problems are visible as distortions in the electrocardiogram. The major task in diagnosing the heart condition is analysing each heart beat and co-relating the distortions found therein with various heart diseases. In this paper the authors have focused on a particular extracted feature of the ECG signals for use with Artificial Neural Networks (ANNs). The accurate and automated detection of the R-peak value of the ECG signal is essential for efficient results. Here, the task of the ANN is to correctly classify five classes of diseases: Normal, Left bundle branch block, Right bundle branch block, premature ventricular contraction and atrial premature contraction. Further, another ANN is used to accurately determine the R-peak values of the ECG signal. The system is able to provide a rudimantary assessment of cardiac problems. This has been verified using experimental results. Here, the morphological feature extraction scheme is used for feature extraction. The simulation data are obtained from Massachusetts Institute of Technology/Beth Israel Hospital (MIT-BIH) arrhythmia database demonstrating different kinds of cardiac diseases detectable by ECG signals.
ER  - 


TY  - CONF
TI  - Design and implementation of home care system on wireless sensor network
T2  - 2013 8th International Conference on Computer Science & Education
SP  - 467
EP  - 471
AU  - Wang Ming
AU  - Yi Xiaoqing
AU  - Fang Dina
PY  - 2013
KW  - Computers
KW  - MATLAB
KW  - Silicon
KW  - Manuals
KW  - Tides
KW  - WSN
KW  - Home-care
KW  - Physiological information
KW  - Pulse
KW  - Monitor
DO  - 10.1109/ICCSE.2013.6553956
JO  - 2013 8th International Conference on Computer Science & Education
IS  - 
SN  - 
VO  - 
VL  - 
JA  - 2013 8th International Conference on Computer Science & Education
Y1  - 26-28 April 2013
AB  - With the economic increasing, more and more elder, chronic diseases, pregnant women, infants and children need long term home cared. Wireless sensor network technology has been widely used in home care, which can not only keep a long term home-care of patient but also save the cost and family's time. Based on wireless sensor network both in hardware and software, the basic requirements of home-care system have been debated in this paper. In the system GAINSJ node and pulse sensor collecting and transmitting the physiological data have been used. Management software in local PC initiatively processes, storages, displays the data and transfers it to remote server, which can access the data on the web. Meanwhile, it improves and simplifies the existing method of extracting the characteristic parameters of pulse wave. Finally, experiment of the collecting and transmitting pulse data indicates the effectiveness of the system. Arithmetic mean filter algorithm and the simplified threshold algorithm will be simulated on MATLAB. The result improves the feasibility of simplified threshold algorithm.
ER  - 


TY  - CONF
TI  - Simulation of Measured Body Surface Potential Map During Early Right Ventricular Pacing
T2  - 2019 12th International Conference on Measurement
SP  - 34
EP  - 37
AU  - J. Švehlíková
AU  - J. Zelinka
AU  - M. Haška
AU  - M. Tyšler
PY  - 2019
KW  - Computational modeling
KW  - Torso
KW  - Heart
KW  - Electrocardiography
KW  - Catheters
KW  - Mathematical model
KW  - Computed tomography
KW  - Patient-Specific Geometry
KW  - Ventricular Model
KW  - Simulation of Paced Activation
DO  - 10.23919/MEASUREMENT47340.2019.8780020
JO  - 2019 12th International Conference on Measurement
IS  - 
SN  - 
VO  - 
VL  - 
JA  - 2019 12th International Conference on Measurement
Y1  - 27-29 May 2019
AB  - The ability of cellular automaton activation propagation heart model to simulate ventricular depolarization started in a single point was investigated using a patient-specific geometry. Body surface potential maps (BSPMs) measured during stimulation by a catheter in the right ventricle were recorded in 116 leads on the patient torso. Patient's ventricular model was used to simulate the initial depolarization started in positions close to the catheter position and corresponding BSPMs were computed. Correlations between the recorded and simulated BSPMs were computed during 20 ms at the beginning of the activation. The best mean correlation between the measured and simulated BSPMs was 0.89 or 0.91 for homogeneous or inhomogeneous torso model, respectively. The distance between the real position of the stimulating catheter and the starting points used for the best BSPMs was 23 or 22 mm. The simulations using the proposed model could serve for additional verification of the results obtained by the inverse solution when finding the origin of premature ventricular activation.
ER  - 


TY  - JOUR
TI  - Toward a Robust Estimation of Respiratory Rate From Pulse Oximeters
T2  - IEEE Transactions on Biomedical Engineering
SP  - 1914
EP  - 1923
AU  - M. A. F. Pimentel
AU  - A. E. W. Johnson
AU  - P. H. Charlton
AU  - D. Birrenkott
AU  - P. J. Watkinson
AU  - L. Tarassenko
AU  - D. A. Clifton
PY  - 2017
KW  - Robustness
KW  - Estimation
KW  - Hospitals
KW  - Resonant frequency
KW  - Electronic mail
KW  - Heart rate
KW  - Biomedical measurement
KW  - Mobile health
KW  - patient monitoring
KW  - photoplethysmography
KW  - pulse oximetry
KW  - respiratory rate
DO  - 10.1109/TBME.2016.2613124
JO  - IEEE Transactions on Biomedical Engineering
IS  - 8
SN  - 1558-2531
VO  - 64
VL  - 64
JA  - IEEE Transactions on Biomedical Engineering
Y1  - Aug. 2017
AB  - Goal: Current methods for estimating respiratory rate (RR) from the photoplethysmogram (PPG) typically fail to distinguish between periods of high- and low-quality input data, and fail to perform well on independent “validation” datasets. The lack of robustness of existing methods directly results in a lack of penetration of such systems into clinical practice. The present work proposes an alternative method to improve the robustness of the estimation of RR from the PPG. Methods: The proposed algorithm is based on the use of multiple autoregressive models of different orders for determining the dominant respiratory frequency in the three respiratory-induced variations (frequency, amplitude, and intensity) derived from the PPG. The algorithm was tested on two different datasets comprising 95 eight-minute PPG recordings (in total) acquired from both children and adults in different clinical settings, and its performance using two window sizes (32 and 64 seconds) was compared with that of existing methods in the literature. Results: The proposed method achieved comparable accuracy to existing methods in the literature, with mean absolute errors (median, 25th-75th percentiles for a window size of 32 seconds) of 1.5 (0.3-3.3) and 4.0 (1.8-5.5) breaths per minute (for each dataset respectively), whilst providing RR estimates for a greater proportion of windows (over 90% of the input data are kept). Conclusion: Increased robustness of RR estimation by the proposed method was demonstrated. Significance: This work demonstrates that the use of large publicly available datasets is essential for improving the robustness of wearable-monitoring algorithms for use in clinical practice.
ER  - 


TY  - CONF
TI  - Noninvasive localization of ectopic ventricular activity using BSPM and different patient torso models
T2  - 2015 IEEE 35th International Conference on Electronics and Nanotechnology (ELNANO)
SP  - 325
EP  - 329
AU  - M. Tysler
AU  - J. Svehlikova
AU  - O. Punshchykova
AU  - P. Kneppo
AU  - V. Maksymenko
PY  - 2015
KW  - Torso
KW  - Heart rate variability
KW  - Pregnancy
KW  - Electrocardiography
KW  - Generators
KW  - body surface potential mapping
KW  - ectopic ventricular activation
KW  - inhomogeneous torso model
KW  - inverse problem of electrocardiology
KW  - dipolar model of cardiac generator
DO  - 10.1109/ELNANO.2015.7146902
JO  - 2015 IEEE 35th International Conference on Electronics and Nanotechnology (ELNANO)
IS  - 
SN  - 
VO  - 
VL  - 
JA  - 2015 IEEE 35th International Conference on Electronics and Nanotechnology (ELNANO)
Y1  - 21-24 April 2015
AB  - The possibility of noninvasive localization of the focus of ectopic ventricular activity and dependence of its accuracy on the used heart and torso model were examined. Body surface potentials were measured in 62 leads in two patients with idiopathic extrasystoles having the focus in different ventricular regions assessed by intracardiac electrophysiological study. Integral maps over the initial period of the premature ventricular activation and inhomogeneous torso model were used as input for an inverse solution to find noninvasively the focus of the premature activation represented by a single dipole. Three torso models representing the individual patient torso with different fidelity were attempted. The best agreement between the focus positions obtained from the inverse solution and from the electrophysiological study was achieved when the torso and heart model based on whole-torso CT was used. The use of an individually adjusted general torso model and properly positioned heart model obtained from CT gave less accurate but still acceptable location of the ectopic focus. If the same adjusted general torso model was used with simplified geometric heart model, the fidelity of its shape and position significantly influenced the inverse solution and the results varied from acceptable focus locations to locations scattered in a wide range of the ventricular volume. From the obtained results it can be presumed that by inverse solution based on dipolar cardiac generator model, measured body surface potential maps and CT-based torso model the initial location of the ectopic premature activity can be obtained. In addition, if the whole-torso CT is not available a model with a general torso shape adjusted to patient chest dimensions and with properly positioned heart model based on CT-scan of the heart area can still give acceptable location of the ectopic activity.
ER  - 


TY  - CONF
TI  - Acoustic analysis of infant cry signal towards automatic detection of the cause of crying
T2  - 2017 Seventh International Conference on Affective Computing and Intelligent Interaction Workshops and Demos (ACIIW)
SP  - 117
EP  - 122
AU  - S. Sharma
AU  - P. R. Myakala
AU  - R. Nalumachu
AU  - S. V. Gangashetty
AU  - V. K. Mittal
PY  - 2017
KW  - Pediatrics
KW  - Pain
KW  - Acoustics
KW  - Correlation
KW  - Spectrogram
KW  - Speech
DO  - 10.1109/ACIIW.2017.8272600
JO  - 2017 Seventh International Conference on Affective Computing and Intelligent Interaction Workshops and Demos (ACIIW)
IS  - 
SN  - 
VO  - 
VL  - 
JA  - 2017 Seventh International Conference on Affective Computing and Intelligent Interaction Workshops and Demos (ACIIW)
Y1  - 23-26 Oct. 2017
AB  - Infant cry signal carries enough clues about the cry cause. Using these clues, a mother or a paediatrician can easily identify the probable cry-cause, and emotional or physiological state of the baby. In our earlier studies, differences between infant cries due to pain and discomfort were examined using features derived from the cry signal. In this paper, acoustic analysis of the infant cry signal is carried out for 4 cry-causes: discomfort, environmental factors, pain and strangers anxiety. Acoustic features are derived from the infant cry signal as expressive media. Features F0, signal energy and 5 formants are derived using autocorrelation, short-term Fourier transform and linear prediction analysis, respectively. An infant cry signal database (ICSD 2), having total 1531 cries, is analyzed. Analysis results show notable differences in their features and definite trends in their contours. Study lays groundwork for automatic detection of the cry-cause, towards assistive healthcare.
ER  - 


TY  - CONF
TI  - Analysis of R - PEAKS in Fetal Electrocardiogram to Detect Heart Disorder using Fuzzy Clustering
T2  - 2019 IEEE 5th International Conference for Convergence in Technology (I2CT)
SP  - 1
EP  - 4
AU  - S. M.
AU  - I. J. S.
PY  - 2019
KW  - Electrocardiography
KW  - Wavelet transforms
KW  - Digital filters
KW  - Signal to noise ratio
KW  - Fetal heart rate
KW  - Feature extraction
KW  - Congenital Heart Disease
KW  - fetal Electrocardiogram
KW  - Savitzky-golay filter
KW  - Wavelet transform
KW  - FCM
KW  - R-Peak detection
DO  - 10.1109/I2CT45611.2019.9033732
JO  - 2019 IEEE 5th International Conference for Convergence in Technology (I2CT)
IS  - 
SN  - 
VO  - 
VL  - 
JA  - 2019 IEEE 5th International Conference for Convergence in Technology (I2CT)
Y1  - 29-31 March 2019
AB  - Congenital Heart Disease is a blemish in the structure of heart and its great vessels for the prenatal. Clear monitoring of the infant in utero from gestation to labour still remains a big challenge. Measurement of fetal Electrocardiogram is a low cost non invasive method by placing the electrode on the abdominal skin of mother. This abdominal electrocardiogram consists of fetal electrocardiogram along with the interferences like mother ECG and other noises. The proposed system focuses on the detection of R-peaks in fetal electrocardiogram signal. Savitzky Golay filter in conjunction with wavelet transform is used for denoising and extracting the mECG signal. Fuzzy C means clustering tool groups the R-peaks of fetal electrocardiogram signal. The obtained waveform reveals the heart rate of both fetus and mother which can be used for further diagnosis purpose. A good quality of R-peaks is detected for the extracted fetal electrocardiogram is evident from signal to noise ratio of 40.3807 dB.
ER  - 


TY  - CONF
TI  - Medical devices in legal metrology
T2  - 2015 4th Mediterranean Conference on Embedded Computing (MECO)
SP  - 365
EP  - 367
AU  - A. Badnjević
AU  - L. Gurbeta
AU  - D. Bošković
AU  - Z. Džemić
PY  - 2015
KW  - Medical diagnostic imaging
KW  - Medical services
KW  - Metrology
KW  - Law
KW  - Standards
KW  - Inspection
KW  - medical device
KW  - healthcare system
KW  - legislative
KW  - standard
KW  - metrology
DO  - 10.1109/MECO.2015.7181945
JO  - 2015 4th Mediterranean Conference on Embedded Computing (MECO)
IS  - 
SN  - 2377-5475
VO  - 
VL  - 
JA  - 2015 4th Mediterranean Conference on Embedded Computing (MECO)
Y1  - 14-18 June 2015
AB  - In addition to knowledge and experience of medical doctors, correct diagnosis and appropriate patient treatment largely depend on accuracy and functionality of medical devices. In a large number of serious medical situations proper functionality of medical devices is crucial for patients. Therefore it is necessary to carry out as strict and independent testing of functionalities of medical devices as possible and to obtain the most accurate and reliable diagnosis and patient treatment. This paper presents the results of study conducted by the Institute of Metrology of Bosnia and Herzegovina (IMBIH) that highlight the necessity of introducing metrology into medicine and defining standard regulations for inspections of medical devices. As it has been previously done for other kinds of devices that are under jurisdiction of the Institute of Metrology of BH, this research provides a foundation for the introduction of medical devices into the legal metrology system with precisely defined units of measurement, their ranges and errors. The study was based upon data collected through three clinical centers, 25 hospitals, 63 health centers and 320 private health institutions in BH over the course of one year. As a result of this study, the medical devices that have been introduced into the legal metrology system in BH include ECG devices, defibrillators, patient monitors, respirators, anesthesia machines, dialysis machines, pediatric and neonatal incubators, therapeutic ultrasounds, infusion pumps and perfusors. Furthermore, standard inspection regulations for the aforementioned medical devices are also defined. Additionally, a national laboratory for the inspection of medical devices was established and it currently operates under the ISO 17020 standard. With the introduction of medical devices into the legal metrology system and with the establishment of a fully operational national laboratory for inspection of medical devices, we expect that the reliability of medical devices in diagnosis and patient care will increase and that the costs of the health care system in BH will be reduced.
ER  - 


TY  - JOUR
TI  - Cardiac Arrhythmias Automated Screening Using Discrete Fractional-Order Integration Process and Meta Learning Based Intelligent Classifier
T2  - IEEE Access
SP  - 52652
EP  - 52667
AU  - C. -H. Lin
AU  - C. -D. Kan
AU  - J. -N. Wang
AU  - W. -L. Chen
AU  - P. -Y. Chen
PY  - 2018
KW  - Electrocardiography
KW  - Training
KW  - Feature extraction
KW  - Databases
KW  - Heart rate variability
KW  - Band-pass filters
KW  - Pattern recognition
KW  - Cardiac arrhythmia
KW  - discrete fractional-order integration
KW  - meta-learning based classifier
KW  - generalized regression neural network
KW  - particle swarm optimization
DO  - 10.1109/ACCESS.2018.2870689
JO  - IEEE Access
IS  - 
SN  - 2169-3536
VO  - 6
VL  - 6
JA  - IEEE Access
Y1  - 2018
AB  - Cardiac arrhythmias reveal multiple morphologies in time-domain waveforms. Abnormal beats reflect the origin and the conduction path of the ectopic heart activation pulses, including supraventricular, junctional, and ventricular arrhythmias and conduction abnormalities. This paper proposes a method for automated screening of cardiac arrhythmias using the discrete fractional-order integration (DFOI) and the meta-learning-based intelligent classifier. The DFOI process with the specific fractional order is used to extract the QRS features with the finite computations. It can deal with the irregular time-varying signals. The meta-learning-based intelligent classifier is used to identify the abnormal classes, consisting of a primary multilayer network and several agent networks. Since abnormal QRS complexes are multi-waveforms such as ventricular premature contraction, the classifier needs to retrain with new training patterns for meeting new condition in clinical applications. Thus, this model possesses the learning-to-optimization capability for retraining generalized regression neural network using the particle swarm optimization algorithm. Using incremental new training patterns, each inducer is used to track the past learning experiences through several agent networks. This pattern scheme can gradually enhance the accuracy by refining the optimal parameters of each sub-estimator for pattern recognition. Using the arrhythmia database of the Massachusetts Institute of Technology-Beth Israel Hospital (MIT-BIH) database, the proposed intelligent classifier demonstrated greater efficiency and promising results in average accuracy, positive predictivity, and true negative rate for recognizing electrocardiography signals.
ER  - 


TY  - JOUR
TI  - A Novel Method of QRS Detection Using Time and Amplitude Thresholds With Statistical False Peak Elimination
T2  - IEEE Access
SP  - 46079
EP  - 46092
AU  - S. Modak
AU  - L. Y. Taha
AU  - E. Abdel-Raheem
PY  - 2021
KW  - Databases
KW  - Electrocardiography
KW  - Discrete wavelet transforms
KW  - Interference
KW  - Heart
KW  - Electromyography
KW  - Noise reduction
KW  - Electrocardiogram
KW  - peak detection
KW  - premature ventricular contraction
KW  - segmentation
KW  - statistical false peak elimination
DO  - 10.1109/ACCESS.2021.3067179
JO  - IEEE Access
IS  - 
SN  - 2169-3536
VO  - 9
VL  - 9
JA  - IEEE Access
Y1  - 2021
AB  - Heartbeats are important aspects for the study of heart diseases in medical sciences as they provide vital information on heart disorders and abnormalities in heart rhythms. Each heartbeat provides a QRS complex in the electrocardiogram (ECG) which is centered at the R-peak. The analysis of ECG is hindered by low-frequency noise, high-frequency noise, interference from P and T waves, and changes in QRS morphology. This paper presents a new peak detection algorithm that can suppress the noise and adapt to changes in ECG signal morphology for better detection performance. The proposed algorithm is based on median and moving average (MA) filtering, segmentation, time and amplitude thresholds, and statistical false peak elimination (SFPE). The filters are first used in preprocessing to reduce unwanted noise and interference. The data is then divided into smaller segments and each segment is then analyzed using two distinct thresholds, a time axis (x-axis) threshold and an amplitude (y-axis) threshold. Next, the false peaks are eliminated resulting from any residue of noise using an average value of peak-to-peak interval. A post-processing stage is added to eliminate any peak that is detected twice and to search for missed low-amplitude peaks. The proposed method is tested on MIT-BIH arrhythmia and Fantasia databases and provides better results in comparison to several state-of-the-art methods in the field. The mean sensitivity, positive predictivity, and detection error rates for the proposed method are 99.82%, 99.88%, and 0.31%, respectively, for the MIT-BIH arrhythmia database and 99.92%, 99.90%, and 0.18%, respectively, for the Fantasia database.
ER  - 


TY  - CONF
TI  - Application of photoplethysmography in blood flow measurement
T2  - 2015 International Conference on Industrial Instrumentation and Control (ICIC)
SP  - 929
EP  - 933
AU  - S. Sangurmath
AU  - N. Daimiwal
PY  - 2015
KW  - Blood flow
KW  - Blood
KW  - Fluid flow measurement
KW  - Light emitting diodes
KW  - Optical sensors
KW  - Photoplethysmography
KW  - photoplethysmography
KW  - optical sensor
KW  - blood flow
KW  - heart rate
KW  - stroke volume
KW  - cardiac output
DO  - 10.1109/IIC.2015.7150877
JO  - 2015 International Conference on Industrial Instrumentation and Control (ICIC)
IS  - 
SN  - 
VO  - 
VL  - 
JA  - 2015 International Conference on Industrial Instrumentation and Control (ICIC)
Y1  - 28-30 May 2015
AB  - Blood flow measurement has gained much importance over the years as it has a vital role to play in understanding the functionality of heart. There are many principles on which the blood flow measurements are based. This work aims at developing a non-invasive technique for measuring the blood flow using the optical sensors. Among the many optical sensors available, the photoplethysmography (PPG) sensors are capable of measuring blood volumetric changes in the subcutaneous vessels. The proposed method involves acquisition of a real time photoplethysmography (PPG) signal from a reflectance type of optical sensor designed and developed with light emitting diode (LED) as source and OPT 101 as the detector. After the acquisition, the signal is conditioned using appropriate circuitry. The conditioned signal is then displayed on to MATLAB via the microcontroller. The PPG signal so acquired will be analyzed on MATLAB in time domain to estimate the parameters related to heart like the stroke volume which is the area under the curve and the heart rate and thus calculate the blood flow/cardiac output. The proposed method of blood flow measurement is advantageous when compared to the traditional methods of measurement as this is a non-invasive technique and does not require any surgical intervention, it can be used to estimate the blood flow in subjects of different age groups, gender and infants as well.
ER  - 


TY  - CONF
TI  - A linear stochastic state space model for electrocardiograms
T2  - 2017 IEEE 27th International Workshop on Machine Learning for Signal Processing (MLSP)
SP  - 1
EP  - 6
AU  - K. Suotsalo
AU  - S. Särkkä
PY  - 2017
KW  - Mathematical model
KW  - Adaptation models
KW  - Electrocardiography
KW  - Analytical models
KW  - Acceleration
KW  - Smoothing methods
KW  - Signal processing
KW  - Electrocardiography
KW  - state space model
KW  - Bayesian smoothing
KW  - signal denoising
KW  - feature extraction
KW  - beat classification
DO  - 10.1109/MLSP.2017.8168126
JO  - 2017 IEEE 27th International Workshop on Machine Learning for Signal Processing (MLSP)
IS  - 
SN  - 
VO  - 
VL  - 
JA  - 2017 IEEE 27th International Workshop on Machine Learning for Signal Processing (MLSP)
Y1  - 25-28 Sept. 2017
AB  - This paper proposes a linear stochastic state space model for electrocardiogram signal processing and analysis. The model is obtained as a discretized version of Wiener process acceleration model. The model is combined with a fixed-lag Rauch-Tung-Striebel smoother to perform on-line signal denoising, feature extraction, and beat classification. The results indicate that the proposed approach outperforms a conventional FIR filter in terms of improved signal-to-noise ratio, and that the approach can be used for highly accurate online classification of normal beats and premature ventricular contractions. The benefits of the model include the possibility to use closed-form solutions to the optimal filtering and smoothing problems, quick adaptation to sudden changes in beat morphology and heart rate, simple and fast initialization, preprocessing-free operation, intuitive interpretation of the system state, and more.
ER  - 


TY  - CONF
TI  - An inexpensive 3D printed amperometric oxygen sensor for transcutaneous oxygen monitoring
T2  - 2016 23rd Iranian Conference on Biomedical Engineering and 2016 1st International Iranian Conference on Biomedical Engineering (ICBME)
SP  - 281
EP  - 284
AU  - Y. Djafari
AU  - N. Abolfathi
PY  - 2016
KW  - Electrodes
KW  - Current measurement
KW  - Monitoring
KW  - Skin
KW  - Biomedical measurement
KW  - Temperature measurement
KW  - Pressure measurement
KW  - transcutaneous oxygen monitoring
KW  - amperometric sensor
KW  - wearable sensor
KW  - 3D printing technology
KW  - electrochemical oxygen sensor
DO  - 10.1109/ICBME.2016.7890972
JO  - 2016 23rd Iranian Conference on Biomedical Engineering and 2016 1st International Iranian Conference on Biomedical Engineering (ICBME)
IS  - 
SN  - 
VO  - 
VL  - 
JA  - 2016 23rd Iranian Conference on Biomedical Engineering and 2016 1st International Iranian Conference on Biomedical Engineering (ICBME)
Y1  - 24-25 Nov. 2016
AB  - Noninvasive and wearable sensing methods are becoming more preferable in clinical settings. Transcutaneous oxygen monitoring is a noninvasive and standard method for oxygen partial pressure measurement. Oxygen partial pressure indicates the hypoxic/hyoeroxic condition of the tissue and is vital in clinical examinations. Transcutaneous oxygen tension is suggested as an alternative for measuring the partial pressure of arterial blood oxygen (PaO2). Although relation between the PaO2 and transcutaneous oxygen (PtcO2) depends on cardiac output and oxygen-hemoglobin dissociation curve, PtcO2 is considered as a reliable indication of oxygen partial pressure in tissue. The gold standard in transcutaneous measurement is amperometric measuring system. The relation between the current and oxygen tension is linear in neonatals and it shifts by a constant factor in adults since a part of oxygen is consumed by epidermis layer. The current paper focuses on designing an amperometric cell to measure the PtcO2 accurately. Flexibility, wearability and small size are the key factors considered in this design. Here, 3D printing is employed as a low cost and reliable method to satisfy the expectations. Using ECG electrodes as working electrode is another aspect of this design. In-vitro evaluations show that this design works properly and is ready to be evaluated on human skin.
ER  - 


TY  - CONF
TI  - High Order Statistics For Ventricular Ectopic Beats Detection
T2  - 2018 International Conference on Applied Smart Systems (ICASS)
SP  - 1
EP  - 4
AU  - T. Benarabi
AU  - M. Adnane
AU  - M. Mansour
PY  - 2018
KW  - Electrocardiography
KW  - Feature extraction
KW  - Heart beat
KW  - Mathematical model
KW  - Heart rate variability
KW  - Wavelet transforms
KW  - Pregnancy
KW  - high order statistics
KW  - arrhythmia
KW  - heartbeat classification
KW  - ventricular ectopic beats
DO  - 10.1109/ICASS.2018.8651975
JO  - 2018 International Conference on Applied Smart Systems (ICASS)
IS  - 
SN  - 
VO  - 
VL  - 
JA  - 2018 International Conference on Applied Smart Systems (ICASS)
Y1  - 24-25 Nov. 2018
AB  - Electrocardiogram (ECG) signals processing are vital tools to tracking the cardiac abnormalities, thus it is widely used in assessing and diagnosing the health of the heart. One of the most common cardiac arrhythmias which has been considered by clinicians is ventricular ectopic beats (VEBs), it include premature ventricular contraction (PVC) arrhythmia and others cases. The ECG analysis needs to continuous surveillance of the heartbeat record by cardiologist. To avoid this tedious task for clinicians, several automated diagnostic techniques have been developed in the last years. Most of them depend on the wavelet transform and/or Autoregressive model (AR model) and its various extractive features. In this paper, we are proposing a simple method for heartbeats classification, more precisely, for VEBs arrhythmia detection. It is based on two high order statistical measures (kurtosis, skewness), they are used to discriminate between normal beats (N) and abnormal beats (VEBs), and without the need of mathematical modeling (example: signal transformation such as wavelet, AR model). Obtained results are satisfactory and it proves the potential and efficiency to detect VEB arrhythmia using two high order statistical measures (HOS). Moreover, this method is a simple, fast and easy to implement in several platform for real time practice.
ER  - 


TY  - JOUR
TI  - Prediction of Critical Pulmonary Shunts in Infants
T2  - IEEE Transactions on Control Systems Technology
SP  - 1936
EP  - 1952
AU  - R. Ivanov
AU  - J. Weimer
AU  - A. F. Simpao
AU  - M. A. Rehman
AU  - I. Lee
PY  - 2016
KW  - Cyber-physical systems
KW  - Biomedical monitoring
KW  - Pediatrics
KW  - Time series analysis
KW  - Medical cyber-physical systems (MCPSs)
KW  - parameter-invariant detectors
KW  - time-series analysis
DO  - 10.1109/TCST.2016.2538207
JO  - IEEE Transactions on Control Systems Technology
IS  - 6
SN  - 1558-0865
VO  - 24
VL  - 24
JA  - IEEE Transactions on Control Systems Technology
Y1  - Nov. 2016
AB  - As a first step toward the development of closed-loop medical cyber-physical systems, this paper presents a monitor for blood oxygen concentration that predicts critical drops in oxygen levels caused by pulmonary shunts in infants. Although blood oxygen concentration is one of the most closely monitored vital signs in modern operating rooms, it cannot be measured noninvasively and is currently monitored by a time-delayed proxy-the hemoglobin oxygen saturation. To predict sharp drops in blood oxygen concentration, we employ available noninvasive respiratory measurements and build a parameterized physiological model of the circulation of these gases through the cardiopulmonary system. Since the model parameters (e.g., metabolic rate) are unknown and vary greatly across patients, we utilize a parameter-invariant detector designed to provide a constant false alarm rate for different patients regardless of the values of the parameters and robust to missing measurements. Finally, we evaluate the performance of the detector on real patient data collected during surgeries performed at the Children's Hospital of Philadelphia. As evaluated on 61 patients experiencing a drop in blood oxygen concentration, the detector achieves a detection rate of about 85% with a potentially life-saving early warning of 90 s on average. In addition, it achieves a false alarm rate of 0.95 false alarms per hour (about 0.5% of the tests) across 314 patients who did not experience a pulmonary shunt.
ER  - 


TY  - CONF
TI  - A low cost intelligent smart system for real time infant monitoring and cry detection
T2  - TENCON 2017 - 2017 IEEE Region 10 Conference
SP  - 2795
EP  - 2800
AU  - P. R. Myakala
AU  - R. Nalumachu
AU  - S. Sharma
AU  - V. K. Mittal
PY  - 2017
KW  - Signal processing
KW  - Feature extraction
KW  - Wireless fidelity
KW  - Pediatrics
KW  - Monitoring
KW  - Robot sensing systems
KW  - Cry Detection Automated System
KW  - signal energy
KW  - modZFF
KW  - strength of excitation
KW  - cry signal analysis
KW  - Wi-Fi controlled remote operation
KW  - IIITS-ICSD 2
DO  - 10.1109/TENCON.2017.8228337
JO  - TENCON 2017 - 2017 IEEE Region 10 Conference
IS  - 
SN  - 2159-3450
VO  - 
VL  - 
JA  - TENCON 2017 - 2017 IEEE Region 10 Conference
Y1  - 5-8 Nov. 2017
AB  - Acoustic analysis of cry signals helps understanding the physiological and emotional state of an infant, and the likely cause of cry. In our earlier studies, acoustic analysis was carried out to characterize the infant cry signal due to different cause of crying. In this paper, we propose an Intelligent Cry Monitoring and Cry Detection System (ICMCDS) that can help working parents who are constrained to leave their children with the care-takers, and remain worried about their well-being. They need to be notified when their child cries. Functional prototype of a smart ICMCDS is developed at low-cost, which can monitor a child in real-time. Signal processing methods auto-correlation and a recently proposed modified zero-frequency filtering are used for cry-detection. Features F0, Strength of Excitation and Signal Energy are extracted from the cry signal. Parameters mean, standard deviation and normalized standard deviation in F0 are derived. Acoustic analysis of the cry signal helps detecting a cry as well as the cry-cause. The system detects a cry and informs the parent automatically through sms. If the child-cry continues for some time, then the intelligent system sends a second message, raising urgency concern. Further the system also identifies the likely cause of crying by examining the features, and informs to the parents by a third sms. The concerned parent may talk to a human controller, who in-turn can give control commands to a robot, using a webpage or mobile phone. The robot, equipped with audio-visual sensors, can be sent near to the child to get the actual state, by sending back live video streaming of the child and surroundings. It also validates the alert message about child crying. Wi-Fi medium is used for communication between humans and the robot. Performance evaluation is carried out using an Infant Cry Signals Database (IIITS ICSD 2). The proposed ICMCDS has a range of applications in homes, hospitals, child-care centers and schools.
ER  - 


TY  - CONF
TI  - Arrhythmia Classification on Electrocardiogram Signal Using Convolution Neural Network Based on Frequency Spectrum
T2  - 2020 International Conference on Computer Engineering, Network, and Intelligent Multimedia (CENIM)
SP  - 29
EP  - 33
AU  - A. Kurniawan
AU  - Ananda
AU  - F. N. Pradanggapasti
AU  - R. F. Rachmadi
AU  - E. Setijadi
AU  - E. M. Yuniarno
AU  - M. Yusuf
AU  - I. K. E. Purnama
PY  - 2020
KW  - Electrocardiography
KW  - Training
KW  - Heart
KW  - Feature extraction
KW  - Testing
KW  - Spectrogram
KW  - Deep learning
KW  - Heartbeat classification
KW  - Arrhythmia
KW  - ECG
KW  - CNN
KW  - Spectogram
DO  - 10.1109/CENIM51130.2020.9297997
JO  - 2020 International Conference on Computer Engineering, Network, and Intelligent Multimedia (CENIM)
IS  - 
SN  - 
VO  - 
VL  - 
JA  - 2020 International Conference on Computer Engineering, Network, and Intelligent Multimedia (CENIM)
Y1  - 17-18 Nov. 2020
AB  - Heart disease is the leading cause of death in the world. To find out heart disease early, it can be detected by examining the presence or absence of arrhythmias. Arrhythmia is an abnormal heart beat rhythm, can beat too fast, too slow, or beat with irregular patterns, so that the arrhythmia has many types. To diagnose arrhythmias, one method that can be used is by analyzing ECG (Electrocardiogram) signals. Currently, doctors and medical personnel analyze ECG signals manually. Because the number of cardiologist paramedics is far less than the number of patients, patients need hardware or software to analyze the heart independently. With the development of technology in this era, there is a technology called Deep Learning. Deep Learning is a development of Machine Learning. In this paper, we proposed one method of Deep Learning, namely Convolutional Neural Network (CNN), is used to classify 5 types of arrhythmias on ECG signals, that are: Normal Beat (NOR), Right Bundle Branch Block (RBBB), Left Bundle Branch Block (LBBB), Premature Ventricular Contraction (PVC) and Fusion of Ventricular and Normal (FVN). Evaluating the performance of our CNN architecture, we tested it to classify the heart beat in the MIT BIH Arrhythmia database. The performance results of our proposed have highest accuracy is 98.6% with the following details: 713 Normal Beat samples can be detected correctly (100%), RBBB 689 samples (96.63%), LBBB 710 samples (99.58%), FVN 713 samples (100%), and PVC 690 samples (96.77%).
ER  - 


TY  - CONF
TI  - Single Channel QRS Detection Using Wavelet And Median Denoising With Adaptive Multilevel Thresholding
T2  - 2020 IEEE International Symposium on Signal Processing and Information Technology (ISSPIT)
SP  - 1
EP  - 6
AU  - S. Modak
AU  - L. Y. Taha
AU  - E. Abdel-Raheem
PY  - 2020
KW  - Sensitivity
KW  - Filtering
KW  - Heart beat
KW  - Databases
KW  - Noise reduction
KW  - Electrocardiography
KW  - Signal processing
KW  - Peak detection
KW  - Electrocardiogram
KW  - Adaptive multilevel thresholds
KW  - Premature ventricular contraction
DO  - 10.1109/ISSPIT51521.2020.9408699
JO  - 2020 IEEE International Symposium on Signal Processing and Information Technology (ISSPIT)
IS  - 
SN  - 2641-5542
VO  - 
VL  - 
JA  - 2020 IEEE International Symposium on Signal Processing and Information Technology (ISSPIT)
Y1  - 9-11 Dec. 2020
AB  - The study of heartbeats in electrocardiogram (ECG) signals is very important to sustain good health. Any anomalies in the heart rhythm can be detected by carefully studying the ECG signal. The detection of the QRS is obstructed by external and internal sources of noise. Automatic detection of the QRS is achieved by diminishing these noises to a minimum by different types of filtering such as band-pass filtering, wavelet transform, and applying thresholds. This paper presents a new method of QRS detection using discrete wavelet transform (DWT), median filtering, and adaptive multilevel thresholding (AMT). The proposed method is tested for the MIT-BIH Arrhythmia database and shows a high sensitivity of 99.74%, positive predictivity of 99.88%, and a detection error rate of 0.38%. In addition to this, the proposed technique is quite robust and can adapt to signals with a low signal-to-noise ratio.
ER  - 


TY  - JOUR
TI  - Robust Motion Biomarker for Alcohol Consumption
T2  - IEEE Instrumentation & Measurement Magazine
SP  - 83
EP  - 87
AU  - M. Gil-Mart&#x00ED;n
AU  - R. San-Segundo
AU  - L. F. D&#x0027;Haro
AU  - J. M. Montero
PY  - 2022
KW  - Alcoholic beverages
KW  - Motion measurement
KW  - Biomarkers
DO  - 10.1109/MIM.2022.9693446
JO  - IEEE Instrumentation & Measurement Magazine
IS  - 1
SN  - 1941-0123
VO  - 25
VL  - 25
JA  - IEEE Instrumentation & Measurement Magazine
Y1  - February 2022
AB  - Excessive alcohol consumption is a dangerous risk for people&#x0027;s health. In fact, 3 million deaths worldwide were caused by the harmful use of alcohol in 2016, and it was responsible for 7.2&#x0025; of all premature mortality in that year [1]. Alcohol consumption is a problem widely spread among young people and it is proved that high-frequency drinking patterns developed during college appear to persist several years after post-graduation [2].
ER  - 


TY  - CONF
TI  - Reliability of APD-restitution slope measurements: Quantification and methodological comparison
T2  - 2015 Computing in Cardiology Conference (CinC)
SP  - 545
EP  - 548
AU  - M. Orini
AU  - N. Srinivasan
AU  - P. Taggart
AU  - P. Lambiase
PY  - 2015
KW  - Reliability
DO  - 10.1109/CIC.2015.7410968
JO  - 2015 Computing in Cardiology Conference (CinC)
IS  - 
SN  - 2325-887X
VO  - 
VL  - 
JA  - 2015 Computing in Cardiology Conference (CinC)
Y1  - 6-9 Sept. 2015
AB  - The restitution of the action potential duration (APDR) is an important physiological property of the cardiac tissue and it is related to the development of fatal arrhythmia. Accurate measures of the slope of the APDR curve are crucial for a correct interpretation of the restitution properties. The two most commonly used methodologies for the estimation of the APDR slope are based on linear and exponential fitting. In this study, an accurate assessment and comparison of these methodologies is performed for the first time. Realistic APDR curves were simulated based on an analytical model of the APDR slope that was informed with data derived from unipolar electrograms recorded in structurally normal human ventricles. The impact of noise level was evaluated. When the activation and repolarization times for both the basic cycle length beat and the premature beat were measured with an error <; 5 ms, the linear method provided more accurate estimates, being its mean absolute estimation error significantly lower (11:3% - 25:3% vs 37:0% - 38:2%) and its linear correlation with reference values significantly higher (0:97 - 0:98 vs 0:65 - 0:70) than for the exponential method. These relatively high estimation errors and high correlations suggest that restitution properties should be considered in relative terms, and discourage the use of fixed threshold values, such as 1.00, for the interpretation of the slope estimates. In conclusion, this study suggests to use a piece-wise linear fitting scheme for the estimation of the APDR curve, provided that all measured with an error lower than 5 ms.
ER  - 


TY  - CONF
TI  - Personalized Computational Framework to Study Arrhythmia Mechanisms on Top of ECGI-Detected Substrate
T2  - 2018 Computing in Cardiology Conference (CinC)
SP  - 1
EP  - 4
AU  - M. J. M. Cluitmans
AU  - È. Lluch
AU  - H. G. Morales
AU  - J. Heijman
AU  - P. Volders
PY  - 2018
KW  - Computational modeling
KW  - Substrates
KW  - Heart
KW  - Couplings
KW  - Imaging
KW  - Adaptation models
KW  - Mathematical model
DO  - 10.22489/CinC.2018.325
JO  - 2018 Computing in Cardiology Conference (CinC)
IS  - 
SN  - 2325-887X
VO  - 45
VL  - 45
JA  - 2018 Computing in Cardiology Conference (CinC)
Y1  - 23-26 Sept. 2018
AB  - Electrocardiographic Imaging (ECGI) can unmask electrical abnormalities that were difficult to detect using the standard 12-lead ECG. However, it is still challenging to interpret the potential arrhythmogenic consequence of electrical patterns found with ECGI. Here, we introduce a computational framework that allows personalized simulations of cardiac electrophysiology (EP) to mimic electrical substrate as detected in an individual, to study the interaction between that substrate and premature ventricular complexes (PVCs). In patient data, electrical substrate identified using ECGI shows regions of pronounced dispersion of local recovery (i.e., recovery gradients). A computational model of ventricular EP was developed and then used to mimic the recovery gradients and PVCs found in patients. We studied a variety of gradients (6-98 ms/cm) and coupling intervals of the extra stimulus (-70 to +260 ms relative to the end of local recovery), which showed that re-entry can only occur when dispersion of recovery is large (≥76 ms/cm), and the extra stimulus occurs just after local recovery ended (~+40 ms). In conclusion, this computational framework allows to identify the specific conditions under which ECGI-detected substrates and PVCs can lead to re-entry in a personalized approach.
ER  - 


TY  - CONF
TI  - A novel statistical model for arterial blood pressure signals
T2  - 2015 37th Annual International Conference of the IEEE Engineering in Medicine and Biology Society (EMBC)
SP  - 80
EP  - 84
AU  - A. Holland
AU  - S. Asgari
PY  - 2015
KW  - Fourier series
KW  - Heart rate variability
KW  - Pregnancy
KW  - Frequency modulation
KW  - Biological system modeling
KW  - Stochastic processes
KW  - Shape
DO  - 10.1109/EMBC.2015.7318305
JO  - 2015 37th Annual International Conference of the IEEE Engineering in Medicine and Biology Society (EMBC)
IS  - 
SN  - 1558-4615
VO  - 
VL  - 
JA  - 2015 37th Annual International Conference of the IEEE Engineering in Medicine and Biology Society (EMBC)
Y1  - 25-29 Aug. 2015
AB  - This paper introduces a novel arterial blood pressure (ABP) signal model that generates statistically accurate synthetic signals with known characteristics. Using parameter identification from real ABP signals to form base parameter templates, our model applies stochastic processes to modulate cardiac cycle period and shape. A real-time control component modulates model parameters between cycle boundaries to emulate properties of real cardiovascular signals, such as arrhythmia, ectopic beats, resonances in the heart-rate variability spectrum, and respiratory cycle modulation of ABP signal amplitude. We present several examples to illustrate the capability of the proposed model.
ER  - 


TY  - CONF
TI  - Exploiting the underlying cepstral coefficients for large scale and fine-tuned EKG time-imagery analysis including R-R, P-R, R-T, and R-PVC interval imaging
T2  - 2016 IEEE Applied Imagery Pattern Recognition Workshop (AIPR)
SP  - 1
EP  - 9
AU  - J. P. Larue
AU  - R. L. Tutwiler
AU  - D. J. Larue
PY  - 2016
KW  - Electrocardiography
KW  - Cepstrum
KW  - Convolution
KW  - Discrete Fourier transforms
KW  - Time-domain analysis
KW  - Correlation
KW  - Autocorrelation Surface
KW  - Cepstral Coefficients
KW  - Cepstrum
KW  - Convolution
KW  - Electrocardiogram
KW  - Heart Rate
KW  - Normal Sinus Rhythm
KW  - Recurrence Plot
KW  - Shah Impulse Function
KW  - Three Dimensional Matrix Image of Cardiac Arrhythmia
DO  - 10.1109/AIPR.2016.8010548
JO  - 2016 IEEE Applied Imagery Pattern Recognition Workshop (AIPR)
IS  - 
SN  - 2332-5615
VO  - 
VL  - 
JA  - 2016 IEEE Applied Imagery Pattern Recognition Workshop (AIPR)
Y1  - 18-20 Oct. 2016
AB  - This paper presents a three-part expansion for feature extraction of the electrocardiogram (EKG) based on a deeper exploitation of what cepstral processing can reveal, specifically in two distinct forms of time-varying-cepstral-power images. These two images have been reviewed for readability by qualified EKG technicians and have received positive reviews in light of their perception of having a tremendous gain in large-scale, yet fine-tuned, EKG strip interpretation ability. Our demonstration gives a brief review of EKGs in the time domain before moving to the image domain where we emphasize the pattern recognition aspects of our approach. Section II of this paper defines, and gives real biological applications for, the cepstrum and introduces our framing style for visualization. We give an example of a voice signal from one of the authors in this paper. Section III of this paper demonstrates our framing technique using two EKG records. Here, we lay the groundwork for imaging EKG as an image of EKG cepstral-feature terrain in the context of R-R, P-R, and R-T, as well as R-PVC intervals since this record contains premature ventricular contractions (PVCs) in addition to normal sinus rhythm (NSR). The first record (named record 105) was obtained from the Physionet MIT-BIH (MITDB); the second record was obtained from the Clemson University Biomedical Lab and is the EKG of another author of this paper. Section IV of this paper applies what we have learned from the first two parts to a variation of recurrence plots. In this instance, the recurrence plot itself is imbedded within a correlation matrix formed from a cepstral domain image. In this way, we point to our next stages of pattern recognition that involve yet another layer of exploitation of (dynamic) sub-matrices through 2-D segmentation and extraction which, when placed back in context of time domain, may further reveal clues to understanding the complex and seemingly acyclical nature of heart rate reset.
ER  - 


TY  - CONF
TI  - Examining the effect of MgSO4 on sharp wave transient activity in the hypoxic-ischemic fetal sheep model
T2  - 2016 38th Annual International Conference of the IEEE Engineering in Medicine and Biology Society (EMBC)
SP  - 908
EP  - 911
AU  - M. J. Lakadia
AU  - H. Abbasi
AU  - A. J. Gunn
AU  - C. P. Unsworth
AU  - L. Bennet
PY  - 2016
KW  - Electroencephalography
KW  - Transient analysis
KW  - Fetus
KW  - Injuries
KW  - Manuals
KW  - Animals
KW  - Frequency control
DO  - 10.1109/EMBC.2016.7590848
JO  - 2016 38th Annual International Conference of the IEEE Engineering in Medicine and Biology Society (EMBC)
IS  - 
SN  - 1558-4615
VO  - 
VL  - 
JA  - 2016 38th Annual International Conference of the IEEE Engineering in Medicine and Biology Society (EMBC)
Y1  - 16-20 Aug. 2016
AB  - Hypoxic-ischemic encephalopathy (HIE) due to lack of oxygen is a debilitating disorder experienced by a significant number of preterm infants during birth. Studies show that the brain undergoes different phases of injury following hypoxic insult, but the first 6-8 hours (known as a latent phase) are the key to treatment efficacy. Cerebral hypothermia is one known treatment, and for it to be effective it must be started during the latent phase and continued for several days. In order to determine the effectiveness of treatment it is important to pinpoint the time of insult. Monitoring of sharp wave transient activity in the hypoxic-ischemic (HI) electroencephalogram (EEG) could be a predictor for time of hypoxic insult. Due to practicality, it is optimal if this monitoring is performed automatically. Further, MgSO4 is a drug given to an increasing number of women in labor, due to its neuroprotective properties. This drug may influence transient activity in the HI fetal sheep EEG, leading to further complications in predicting hypoxic insult. This paper explores the effect of MgSO4 on sharp wave transient activity in the EEG of a HI fetal sheep. Demonstrated in this paper is the usage of a Wavelet-Type-II Fuzzy classifier to detect sharp wave transients during the latent phase of a control group fetal sheep and an MgSO4-treated fetal sheep. This detection was performed with an average overall performance of 93.21%±5.49 over 660 minutes of latent phase, post occlusion. There were no significant differences in number of sharp wave transients in the early- and mid-latent phases of injury for both fetal sheep. However, in the late-latent phase the MgSO4-treated fetal sheep had significantly fewer sharp wave transients than the control fetal sheep.
ER  - 


TY  - JOUR
TI  - Multibeam Doppler Sensor-Based Non-Contact Heartbeat Detection Using Beam Diversity
T2  - IEEE Access
SP  - 16242
EP  - 16253
AU  - T. Kitagawa
AU  - K. Yamamoto
AU  - K. Endo
AU  - T. Ohtsuki
PY  - 2022
KW  - Heart beat
KW  - Doppler effect
KW  - Signal to noise ratio
KW  - Estimation
KW  - Rail to rail inputs
KW  - Heart rate variability
KW  - Frequency estimation
KW  - Health care
KW  - vital sign detection
KW  - heartbeat
KW  - RRI (R-R interval)
KW  - multibeam Doppler sensor
KW  - spectrogram
KW  - beam diversity
DO  - 10.1109/ACCESS.2022.3148426
JO  - IEEE Access
IS  - 
SN  - 2169-3536
VO  - 10
VL  - 10
JA  - IEEE Access
Y1  - 2022
AB  - Heartbeat detection could enable various applications in the medical and health care fields. In particular, non-contact heartbeat detection can be acceptable for those who have difficulty wearing devices, such as burn patients and infants. A Doppler sensor could be a key device to realize heartbeat detection without any wearable devices. Many researches in recent years have focused on heartbeat detection using a Doppler sensor with a single beam Doppler sensor. However, when the SNR (Signal-to-Noise Ratio) of heartbeat components is low for the beam direction, the heartbeat detection accuracy is likely to degrade. In this paper, for more accurate heartbeat detection, we propose a heartbeat detection method based on beam diversity using a multibeam Doppler sensor. Through the preliminary experiments, we clarified that the SNRs of heartbeat components differ from one beam to another. This means that when the SNR is low for one beam, the SNR could be high for the other beams. Inspired by this fact, the proposed method extracts heartbeat components from all peaks detected by the multi-beam signals. To verify the heartbeat detection accuracy of our method, we conducted the experiments for different detection ranges. The obtained results show that compared to the conventional methods using a single beam, our proposed method using multibeam detected heartbeat more accurately. This indicates the benefit of exploiting beam diversity, i.e., the heartbeat detection accuracy can be improved by utilizing beam diversity.
ER  - 


TY  - CONF
TI  - Extracorporeal acute cardiac pacing by high intensity focused ultrasound
T2  - 2013 IEEE International Ultrasonics Symposium (IUS)
SP  - 938
EP  - 941
AU  - L. Amit
AU  - K. Eitan
AU  - A. Dan
PY  - 2013
KW  - Joints
KW  - HIFU
KW  - TUS
KW  - pacing
KW  - ultrasound
KW  - imaging
KW  - realtime
KW  - cardiac
DO  - 10.1109/ULTSYM.2013.0241
JO  - 2013 IEEE International Ultrasonics Symposium (IUS)
IS  - 
SN  - 1051-0117
VO  - 
VL  - 
JA  - 2013 IEEE International Ultrasonics Symposium (IUS)
Y1  - 21-25 July 2013
AB  - Ultrasound has been shown to produce Premature Ventricular Contractions (PVCs). Clinical interest in this phenomenon arises mainly from observations of arrhythmias occurring during diagnostic ultrasound (US) examinations or lithotripsy. Two clinical applications in which acute cardiac pacing by ultrasound may be valuable are preoperative patient screening in cardiac resynchronization therapy surgery; Emergency cardiac pacing, following an event of cardiac arrest. Yet, previously demonstrated success rate of extra-systole induction by High Intensity Focused Ultrasound (HIFU) in rats is 5-8%. This stands in contrast to previous work in rodents using US and contrast agents (UCAs), where success rates of close to 100% were reported.
ER  - 


TY  - CONF
TI  - Classification of Cardiac Arrhythmias using Recurrent Neural Network and selected features
T2  - 2021 5th International Conference on Information Systems and Computer Networks (ISCON)
SP  - 1
EP  - 7
AU  - P. Harikrishna
AU  - J. H. Shaik
PY  - 2021
KW  - Heart
KW  - Recurrent neural networks
KW  - Sensitivity
KW  - Heart beat
KW  - Decision making
KW  - Electrocardiography
KW  - Task analysis
KW  - Electrocardiogram
KW  - BLSTM Network
KW  - Fully connected layers
KW  - Deep Learning
DO  - 10.1109/ISCON52037.2021.9702475
JO  - 2021 5th International Conference on Information Systems and Computer Networks (ISCON)
IS  - 
SN  - 
VO  - 
VL  - 
JA  - 2021 5th International Conference on Information Systems and Computer Networks (ISCON)
Y1  - 22-23 Oct. 2021
AB  - The most frequent kind of heart ailment is cardiac arrhythmia (also known as a tachycardia). The computer-based decision-making method is quite beneficial in the analysis of the Electrocardiogram (ECG) signal and the categorization of CAs, among other things. This research describes an automated categorization of CA&#x0027;s that combines chosen aspects of the ECG signal with a Bidirectional Long Short-Term Memory (BLSTM) network, which is described in detail elsewhere. The linear and non-linear components of the ECG data were extracted and input to two BLSTM networks, which were then coupled together in a fully connected layer. BLSTM networks are the most extensively used recurrent neural networks for evaluating sequential data and are also the most widely used recurrent neural networks. All of the characteristics of the segmented heartbeats are retrieved. The five main forms of CAs are discussed in detail. Normal Beat (N), Left Bundle Branch Block (L), Right Bundle Branch Block (R), Premature Ventricular Contraction (V), and Paced Beat are the five kinds of heartbeats (Q). The findings demonstrate that the BLSTM model, which incorporates both linear and nonlinear characteristics, achieves the maximum accuracy in the classification task at hand.
ER  - 


TY  - CONF
TI  - An Electric-Field Based Breathing Rate Monitor
T2  - 2018 IEEE International Symposium on Medical Measurements and Applications (MeMeA)
SP  - 1
EP  - 5
AU  - L. Areekath
AU  - B. George
AU  - P. Shruthi
AU  - M. Sharanya
AU  - S. Sudha
PY  - 2018
KW  - Electrodes
KW  - Capacitance
KW  - Sensors
KW  - Monitoring
KW  - Electric fields
KW  - Capacitance measurement
KW  - Biomedical monitoring
KW  - Respiratory rate
KW  - non-contact measurement
KW  - capacitive sensing
KW  - electric field sensing
DO  - 10.1109/MeMeA.2018.8438780
JO  - 2018 IEEE International Symposium on Medical Measurements and Applications (MeMeA)
IS  - 
SN  - 
VO  - 
VL  - 
JA  - 2018 IEEE International Symposium on Medical Measurements and Applications (MeMeA)
Y1  - 11-13 June 2018
AB  - Breathing rate is a significant vital sign. Growing evidence suggests that it may be one of the best early predictors of decline of health. Breathing rate trends enables neonatal care, home monitoring of the chronically ill, sleep studies to detect sleep apnea, ascertaining deception via polygraph and long term tracking of health conditions of invalids. Contact methods to determine breathing rate are fraught with limitations such as restricting patient's mobility, causing physiological discomfort and psychological stress, all of which can detrimentally affect the reading. Also these ways of monitoring are not suitable for neonatal patients and burn victims. Thus non-contact techniques are preferred. However, most of these measurement paradigms are error-prone by virtue of design, e. g., infrared-based non-contact sensors are highly sensitive to even slight change in position, pressure, etc. These systems (e. g. radar-based) are often expensive and involve complex signal processing. Recently textile-based sensors for breathing rate monitoring have gained popularity. But these are generally developed as wearables. In this paper we propose a novel, low-cost, non-invasive, non-contact, electric-field based sensing sheet which can be used on hospital beds. The electrodes for breathing rate measurement are designed, as part of the sheet, using conductive fabric. It functions on less power and has simple measurement and signal processing requirements. It determines the breathing rate by measuring the capacitance values that vary in accordance to the respiration of the subject lying on the sheet. The sheet is washable and reusable.
ER  - 


TY  - CONF
TI  - Electrocardiogram Heartbeat Classification Using Convolutional Neural Networks for the Detection of Cardiac Arrhythmia
T2  - 2020 Fourth International Conference on I-SMAC (IoT in Social, Mobile, Analytics and Cloud) (I-SMAC)
SP  - 915
EP  - 920
AU  - M. M. Rahman Khan
AU  - M. A. Bakr Siddique
AU  - S. Sakib
AU  - A. Aziz
AU  - A. K. Tanzeem
AU  - Z. Hossain
PY  - 2020
KW  - Heart
KW  - Deep learning
KW  - Heart beat
KW  - Electrocardiography
KW  - Convolutional neural networks
KW  - Task analysis
KW  - Diseases
KW  - Electrocardiogram analysis
KW  - Heartbeat classification
KW  - Cardiac arrhythmia
KW  - Deep learning
KW  - Convolutional neural networks (CNN)
KW  - Biomedical signal analysis
DO  - 10.1109/I-SMAC49090.2020.9243474
JO  - 2020 Fourth International Conference on I-SMAC (IoT in Social, Mobile, Analytics and Cloud) (I-SMAC)
IS  - 
SN  - 
VO  - 
VL  - 
JA  - 2020 Fourth International Conference on I-SMAC (IoT in Social, Mobile, Analytics and Cloud) (I-SMAC)
Y1  - 7-9 Oct. 2020
AB  - The classification of the electrocardiogram (ECG) signal has a vital impact on the identification of heart-related diseases. This can ensure the premature finding of heart disease and the proper selection of the patient's customized treatment. However, the detection of arrhythmia is a challenging task to perform manually. This justifies the necessity of a technique for automatic detection of abnormal heart signals. Therefore, our work is based on the classification of five classes of ECG arrhythmic signals from Physionet's MIT-BIH Arrhythmia Dataset. Artificial Neural Networks (ANN) have demonstrated significant success in ECG signal classification. Our proposed model is a Convolutional Neural Network (CNN) customized for the categorization of the ECG signals. Our result testifies that the planned CNN model can successfully categorize arrhythmia with an overall accuracy of 95.2%. The average precision and recall of the proposed model are 95.2% and 95.40% respectively. This model can effectively be used to detect irregularities of heart rhythm at an early stage.
ER  - 


TY  - CONF
TI  - Method for classifying cardiac arrhythmias using photoplethysmography
T2  - 2015 37th Annual International Conference of the IEEE Engineering in Medicine and Biology Society (EMBC)
SP  - 6574
EP  - 6577
AU  - L. F. Polanía
AU  - L. K. Mestha
AU  - D. T. Huang
AU  - J. -P. Couderc
PY  - 2015
KW  - Electrocardiography
KW  - Feature extraction
KW  - Heart rate variability
KW  - Testing
KW  - Biomedical monitoring
KW  - Sensors
KW  - Support vector machines
DO  - 10.1109/EMBC.2015.7319899
JO  - 2015 37th Annual International Conference of the IEEE Engineering in Medicine and Biology Society (EMBC)
IS  - 
SN  - 1558-4615
VO  - 
VL  - 
JA  - 2015 37th Annual International Conference of the IEEE Engineering in Medicine and Biology Society (EMBC)
Y1  - 25-29 Aug. 2015
AB  - Advances in mobile computing and miniature devices have contributed to the accelerated development of wearable technologies for clinical applications. The new trend of wearable technologies has fostered a growth of interest for sensors that can be easily integrated into wearable devices. In particular, photoplethysmography (PPG) is especially suitable for wearable sensing, as it is low-cost, noninvasive, and does not require wet electrodes like the electrocardiogram. Photoplethysmograph signals contain rich information about the blood pulsating variation which is strongly related to the electrical activities of the heart. Therefore, in this paper we hypothesize that the ambulatory PPG monitoring could be employed for arrhythmia detection and classification. This paper presents a method for classifying ventricular premature contraction (VPC) and ventricular tachycardia (VT) from normal sinus rhythm (NSR) and supraventricular premature contraction (SVPC) recorded in patients going through ablation therapy for arrhythmia. Although occasional VPCs are benign, the increase in the frequency of VPC events may lead to VT, which in turn,could evolve into ventricular fibrillation and sudden cardiac death. Therefore the accurate measurement of VPC frequency and early detection of VT events becomes essential for patients with cardiac disease.
ER  - 


TY  - CONF
TI  - Detailed Analysis of Footprint Geometry for Person Identification
T2  - 2017 13th International Conference on Signal-Image Technology & Internet-Based Systems (SITIS)
SP  - 229
EP  - 236
AU  - R. Kushwaha
AU  - N. Nain
AU  - G. Singal
PY  - 2017
KW  - Foot
KW  - Footwear
KW  - Physiology
KW  - Shape
KW  - Feature extraction
KW  - Geometry
KW  - Pediatrics
KW  - Footprint
KW  - Biometrics
KW  - Geometry feature
KW  - Dynamic time warp
KW  - Principal component analysis
KW  - Newborn identification.
DO  - 10.1109/SITIS.2017.47
JO  - 2017 13th International Conference on Signal-Image Technology & Internet-Based Systems (SITIS)
IS  - 
SN  - 
VO  - 
VL  - 
JA  - 2017 13th International Conference on Signal-Image Technology & Internet-Based Systems (SITIS)
Y1  - 4-7 Dec. 2017
AB  - In this article we propose a novel biometric identification method using Footprint. A paper scanner was used to obtain images to uniquely identify the person. 312 footprint images from 78 persons(2 samples each foot) were analyzed, leading to the conclusion that footprints could also be used to identify human. Physiological and behavioral biometric characteristics make it a great alternative to computational intensive algorithms like fingerprint, palm print, retina or iris scan, and face. Foot biometric is also a great alternative. In spite of having minutia features (considered totally unique and already tested in fingerprint) it also has geometric features like hand geometry which give satisfactory results in recognition.We have computed province, major axis, minor axis, eccentricity in one approach, where a foot is divided into 15 equal sized boxes in another shape-based algorithm. This article also examines the texture features of the foot. It could be applied at those places where people inherently remove their shoes, such as holy places(temples and mosque). They remove shoes at famous monuments such as The Taj Mahal, India from the perspective of hygiene and preservation. Usually, these places are with a strong foot fall and high-risk security due to the chaotic crowd. It could also be employed in newborn authentication and identification. Uniqueness of minutiae foot-print in newborns has been already proved.
ER  - 


TY  - CONF
TI  - Comparative study of neural networks for prediction of cardiac arrhythmias
T2  - 2016 International Conference on Automatic Control and Dynamic Optimization Techniques (ICACDOT)
SP  - 1062
EP  - 1066
AU  - J. P. Kelwade
AU  - S. S. Salankar
PY  - 2016
KW  - Time series analysis
KW  - Electrocardiography
KW  - Training
KW  - Biological neural networks
KW  - Heart rate variability
KW  - Cardiac arrhythmia
KW  - Radial Basis Function Neural network
KW  - Multi-Layer Perceptrons
KW  - Heart rate time series
DO  - 10.1109/ICACDOT.2016.7877749
JO  - 2016 International Conference on Automatic Control and Dynamic Optimization Techniques (ICACDOT)
IS  - 
SN  - 
VO  - 
VL  - 
JA  - 2016 International Conference on Automatic Control and Dynamic Optimization Techniques (ICACDOT)
Y1  - 9-10 Sept. 2016
AB  - To save the lives of heart patients, early prediction of some heart diseases is needed for medical diagnosis. This paper suggests methodologies to predict cardiac arrhythmias classes using artificial neural networks (ANNs). In this study, arrhythmias such as Left Bundle Branch Block (LBBB), Atrial Fibrillation (AFIB), Normal Sinus Rhythm (NSR), Right Bundle Branch Block (RBBB), Sinus Bradycardia (SBR), Atrial Flutter (AFL), Premature Ventricular Contraction (PVC), and Second degree Block (BII) are obtained from the MIT-BIH arrhythmia database. The comparative results of the neural networks for training and testing with linear and nonlinear features are studied. The overall prediction accuracy of 95.9% using radial basis function neural network (RBFN) is achieved, which is better compared to the Multi-layer perceptron (MLP) neural network.
ER  - 


TY  - CONF
TI  - Bedding waveguide for smartphone-based ballistocardiography
T2  - 2020 IEEE International Symposium on Medical Measurements and Applications (MeMeA)
SP  - 1
EP  - 5
AU  - G. Cathelain
AU  - J. Bergounioux
AU  - F. Jouen
PY  - 2020
KW  - Accelerometers
KW  - Damping
KW  - Pediatrics
KW  - Heart beat
KW  - Surface waves
KW  - Pain
KW  - Force
KW  - ballistocardiography
KW  - m-health
KW  - hardware amplification
DO  - 10.1109/MeMeA49120.2020.9137272
JO  - 2020 IEEE International Symposium on Medical Measurements and Applications (MeMeA)
IS  - 
SN  - 
VO  - 
VL  - 
JA  - 2020 IEEE International Symposium on Medical Measurements and Applications (MeMeA)
Y1  - 1 June-1 July 2020
AB  - Ballistocardiography (BCG), a contactless heart rate monitoring method, has the potential to measure vital signs and reduce neonates’ monitoring pain and discomfort. It uses an accelerometer on the mattress side. However, the bedding and bed frame nature may alter the propagation of the ejection force to the sensor, especially in case of viscous foam or damping medical beds. As neonates have a weaker ejection force than adults, heartbeats are sometimes undetectable with usual BCG systems.The contribution of the bedding nature to the BCG amplitude is investigated and a waveguide bedding is designed to amplify the BCG signal: a healthy adult volunteer is asked to rest in supine position on a bed. A contactless accelerometer records the BCG for one minute on the bed surface, twenty centimeters away from the thorax. Amplitude of heartbeats are compared for different waveguide beddings, with or without a mattress cover. Another experimentation applies this principle with a smartphone that includes an accelerometer without any hardware amplification, in comparison with a usual BCG system. The selected waveguides beddings significantly amplify up to 50 % the smallest heartbeats in the BCG signal. The smartphone BCG was also amplified with the waveguide bedding and heartbeats could be detected.The choice of bedding and bed frame must be considered for BCG measurement systems. Waveguides beddings amplify the ejection force generated during systole and offer opportunities to develop a smartphone-based contactless monitoring method for the mechanical cardiac activity of neonates.
ER  - 


TY  - CONF
TI  - Characterization of a novel carbonized foam electrode for wearable bio-potential recording
T2  - 2018 IEEE 15th International Conference on Wearable and Implantable Body Sensor Networks (BSN)
SP  - 173
EP  - 176
AU  - H. Chen
AU  - Y. Zhao
AU  - Z. Mei
AU  - Y. Mei
AU  - S. B. Oetomo
AU  - W. Chen
PY  - 2018
KW  - Electrodes
KW  - Impedance
KW  - Electrocardiography
KW  - Biomedical monitoring
KW  - Wearable sensors
KW  - Electric potential
DO  - 10.1109/BSN.2018.8329686
JO  - 2018 IEEE 15th International Conference on Wearable and Implantable Body Sensor Networks (BSN)
IS  - 
SN  - 2376-8894
VO  - 
VL  - 
JA  - 2018 IEEE 15th International Conference on Wearable and Implantable Body Sensor Networks (BSN)
Y1  - 4-7 March 2018
AB  - A novel dry disposable electrode using carbonized foam as conductive material is presented. The conductive material is flexible and the manufacturing of it is inexpensive. In this paper, the preparation of the conductive material and the electrical properties of the electrode are investigated. A test protocol is designed to compare the in-vitro impedance, skin-electrode interface and the signal quality of the proposed electrode with that of the wet Ag/AgCl electrode. Experimental results reveal that the carbonized foam has good flexibility and conductivity. The proposed electrode can acquire ECG signal of promising signal quality when compared with Ag/AgCl electrode in the case of static and motion. Furthermore, raw data with less power line interference was observed by proposed electrodes without noise suppression circuits or algorithms. All these make the novel electrode a promising candidate for wearable bio-potential recording.
ER  - 


TY  - CONF
TI  - Clustering the infant brain tissues based on microstructural properties and maturation assessment using multi-parametric MRI
T2  - 2015 IEEE 12th International Symposium on Biomedical Imaging (ISBI)
SP  - 148
EP  - 151
AU  - J. Lebenberg
AU  - C. Poupon
AU  - B. Thirion
AU  - F. Leroy
AU  - J. -. Mangin
AU  - G. Dehaene-Lambertz
AU  - J. Dubois
PY  - 2015
KW  - Nonlinear distortion
KW  - Pediatrics
KW  - Diffusion tensor imaging
KW  - Image registration
KW  - Developing brain
KW  - EPI distortion
KW  - multimodal image registration
KW  - clustering
DO  - 10.1109/ISBI.2015.7163837
JO  - 2015 IEEE 12th International Symposium on Biomedical Imaging (ISBI)
IS  - 
SN  - 1945-8452
VO  - 
VL  - 
JA  - 2015 IEEE 12th International Symposium on Biomedical Imaging (ISBI)
Y1  - 16-19 April 2015
AB  - Microstructural and physiological changes are intense in the developing brain, thus considerably modifying parameters quantified by MRI (relaxation times, anisotropy and diffusivities). The latest advances in EPI enabled to non-invasively measure these parameters in infants in a reasonable acquisition time to follow brain maturation. To take advantage of the parameters complementarity, we first proposed to correct EPI distortions by a registration approach never applied on infants' data. We then clustered brain regions according to their different microstructural properties and maturation, without spatial priors. Results were in agreement with post-mortem studies : maturation proceeds from center to periphery; first maturing regions included primary regions, but also the amygdala and the medial cingular region. The most delayed regions were observed in superior frontal and parietal lobes. In future analyses, we will propose new partitions of the whole brain and of specific functional regions based on maturation patterns returned by this approach.
ER  - 


TY  - JOUR
TI  - Data-Driven Modelling of Subjective Pain/Pleasure Assessments As Responses to Vaginal Dilation Stimuli
T2  - IEEE Control Systems Letters
SP  - 423
EP  - 428
AU  - D. Varagnolo
AU  - S. Knorn
AU  - E. Oliver-Chiva
AU  - R. Melles
AU  - M. Dewitte
PY  - 2018
KW  - Physiology
KW  - Psychology
KW  - Motion pictures
KW  - Pain
KW  - Data models
KW  - Ducts
KW  - Adaptation models
KW  - Dyspareunia
KW  - modelling of psychological systems
KW  - support vector classification
KW  - clustering
DO  - 10.1109/LCSYS.2018.2841186
JO  - IEEE Control Systems Letters
IS  - 3
SN  - 2475-1456
VO  - 2
VL  - 2
JA  - IEEE Control Systems Letters
Y1  - July 2018
AB  - Women affected by pain during penetrative sexual intercourse are often treated using fixed-size vaginal dilators that are regularly perceived as uncomfortable and leading to premature treatment drop-outs. These dilators could be improved by making them adaptive, i.e., able to exert dynamically different pressures on the vaginal duct to simultaneously guarantee comfort levels and achieve the medical dilation objectives. Implementing feedback control would then benefit from models that connect the patients' comfort levels with their experienced physiological stimuli. Here we address the problem of data-driven quantitative modeling of pain/pleasure self-assessments obtained through medical trials. More precisely, we consider time-series records of pelvic floor muscles pressure, vaginal dilation, and pain/pleasure evaluations, and model the relations among these quantities using statistical analysis tools. Besides this, we also address the important issue of the individualization of these models: different persons may respond differently, but these variations may sometimes be so small that it may be beneficial to learn from several individuals simultaneously. We here numerically validate the previous claim by verifying that clustering patients in groups may lead, from a data-driven point of view, to models with a significantly improved statistical performance.
ER  - 


TY  - CONF
TI  - Co-Development of an Infant Prototype in Hardware and Simulation based on CT Imaging Data
T2  - 2019 IEEE International Conference on Cyborg and Bionic Systems (CBS)
SP  - 241
EP  - 246
AU  - B. Feldotto
AU  - B. Walch
AU  - P. Koch
AU  - S. Dendorfer
AU  - A. Knoll
PY  - 2019
DO  - 10.1109/CBS46900.2019.9114435
JO  - 2019 IEEE International Conference on Cyborg and Bionic Systems (CBS)
IS  - 
SN  - 
VO  - 
VL  - 
JA  - 2019 IEEE International Conference on Cyborg and Bionic Systems (CBS)
Y1  - 18-20 Sept. 2019
AB  - The development of biomimetic robots has gained research interest in the last years as it may both help understanding processes of motion execution in biological systems as well as developping a novel generation of intelligent and energy efficient robots. However, exact model generation that builds up on observations and robot design is very time intensive. In this paper we present a novel pipeline for co-development of biomimetic hardware and simulation models based on biological Computer Tomography (CT) data. For this purpose we exploit State of the Art rapid prototyping technologies such as 3D Printing and the Neurorobotics Platform for musculoskeletal simulations in virtual environments. The co-development integrates both advantages of virtual and physical experimental models and is expected to increase development speed of controllers that can be tested on the simulated counterpart before application to a printed robot model. We demonstrate the pipeline by generating a one year old infant model as a musculoskeletal simulation model and a print-in-place 3D printed skeleton as a single movable part. Even though we here only introduce the initial body generation and only a first test setup for a modular sensory and control framework, we can clearly spot advantages in terms of rapid model generation and highly biological related models. Engineering costs are reduced and models can be provided to a wide research community for controller testing in an early development phase.
ER  - 


TY  - CONF
TI  - Cerebral blood flow changes during rat cardiopulmonary bypass and deep hypothermic circulatory arrest model: A preliminary study
T2  - 2013 35th Annual International Conference of the IEEE Engineering in Medicine and Biology Society (EMBC)
SP  - 1807
EP  - 1810
AU  - L. Yuan
AU  - D. Su
AU  - X. Liu
AU  - H. Lu
AU  - Y. Li
AU  - S. Tong
PY  - 2013
KW  - Surgery
KW  - Arteries
KW  - Veins
KW  - Cooling
KW  - Blood flow
KW  - Speckle
KW  - Rats
DO  - 10.1109/EMBC.2013.6609873
JO  - 2013 35th Annual International Conference of the IEEE Engineering in Medicine and Biology Society (EMBC)
IS  - 
SN  - 1558-4615
VO  - 
VL  - 
JA  - 2013 35th Annual International Conference of the IEEE Engineering in Medicine and Biology Society (EMBC)
Y1  - 3-7 July 2013
AB  - Cardiopulmonary bypass (CPB) and deep hypothermic circulatory arrest (DHCA) are important techniques often used in complex cardiac surgery for neonates and infants heart diseases. Cerebral blood flow (CBF) serves as an important physiological parameter and provides valuable hemodynamic information during the surgery. Laser speckle imaging (LSI), as an optical imaging technique, can provide full-field CBF information with a high spatiotemporal resolution. In this preliminary study, we acquired the real-time CBF images with a self-developed miniaturized head-mounted LSI system during the whole CPBillHCA rat model. Relative CBF velocity in veins and arteries in bilateral hemispheres dropped significantly during cooling period and reached to nearly zero during arrest period (n = 5). More interestingly, two rats showing more dramatic CBF variations in veins than in arteries during cooling period exhibited severe cerebral edema after surgery. The real-time full-field CBF imaging during the CPBillHCA surgery could add more insights into the operation and be utilized to study the surgical protocols with the ultimate goal ofreducing neurologic injury after surgery.
ER  - 


TY  - CONF
TI  - Deep Convolutional Neural Network and Reverse Biorthogonal Wavelet Scalograms for Automatic Identification of High Frequency Micro-Scale Spike Transients in the Post-Hypoxic-Ischemic EEG
T2  - 2020 42nd Annual International Conference of the IEEE Engineering in Medicine & Biology Society (EMBC)
SP  - 1015
EP  - 1018
AU  - H. Abbasi
AU  - A. J. Gunn
AU  - L. Bennet
AU  - C. P. Unsworth
PY  - 2020
KW  - Transient analysis
KW  - Electroencephalography
KW  - Feature extraction
KW  - Training
KW  - Continuous wavelet transforms
KW  - Brain modeling
KW  - Robustness
DO  - 10.1109/EMBC44109.2020.9176499
JO  - 2020 42nd Annual International Conference of the IEEE Engineering in Medicine & Biology Society (EMBC)
IS  - 
SN  - 2694-0604
VO  - 
VL  - 
JA  - 2020 42nd Annual International Conference of the IEEE Engineering in Medicine & Biology Society (EMBC)
Y1  - 20-24 July 2020
AB  - Diagnosis of hypoxic-ischemic encephalopathy (HIE) is currently limited and prognostic biological markers are required for early identification of at risk infants at birth. Using pre-clinical data from our fetal sheep models, we have shown that micro-scale EEG patterns, such as high-frequency spikes and sharp waves, evolve superimposed on a significantly suppressed background during the early hours of recovery (0-6 h), after an HI insult. In particular, we have demonstrated that the number of micro-scale gamma spike transients peaks within the first 2-2.5 hours of the insult and automatically quantified sharp waves in this period are predictive of neural outcome. This period of time is optimal for the initiation of neuroprotection treatments such as therapeutic hypothermia, which has a limited window of opportunity for implementation of 6 h or less after an HI insult. Clinically, it is hard to determine when an insult has started and thus the window of opportunity for treatment. Thus, reliable automatic algorithms that could accurately identify EEG patterns that denote the phase of injury is a valuable clinical tool. We have previously developed successful machine-learning strategies for the identification of HI micro-scale EEG patterns in a preterm fetal sheep model of HI. This paper employs, for the first time, reverse biorthogonal Wavelet-Scalograms (WS) as the inputs to a 17-layer deep-trained convolutional neural network (CNN) for the precise identification of high-frequency micro-scale spike transients that occur in the 80-120Hz gamma band during first 2 h period of an HI insult. The rbio-WS-CNN classifier robustly identified spike transients with an exceptionally high-performance of 99.82%.Clinical relevance-The suggested classifier would effectively identify and quantify EEG patterns of a similar morphology in preterm newborns during recovery from an HI-insult.
ER  - 


TY  - CONF
TI  - Tot-Mon: A Real-Time Internet of Things Based Affective Framework for Monitoring Infants
T2  - 2020 IEEE Computer Society Annual Symposium on VLSI (ISVLSI)
SP  - 600
EP  - 601
AU  - A. Sallah
AU  - P. Sundaravadivel
PY  - 2020
KW  - Monitoring
KW  - Pediatrics
KW  - Temperature sensors
KW  - Temperature measurement
KW  - Biomedical monitoring
KW  - Internet of Things
KW  - Internet of Things (IoT)
KW  - Affective Computing
KW  - Baby Monitoring
KW  - Ambient Sensing
DO  - 10.1109/ISVLSI49217.2020.00093
JO  - 2020 IEEE Computer Society Annual Symposium on VLSI (ISVLSI)
IS  - 
SN  - 2159-3477
VO  - 
VL  - 
JA  - 2020 IEEE Computer Society Annual Symposium on VLSI (ISVLSI)
Y1  - 6-8 July 2020
AB  - An increase in the number of working parents has led to a higher demand for remotely monitoring activities of babies through baby monitors. The baby monitors vary from simple audio and video monitoring frameworks to advance applications where we can integrate sensors for tracking vital signs such as heart rate, respiratory rate monitoring. Internet of Things based frameworks consists of sensors or nodes that can wirelessly transmit the acquired data to the cloud. Affective computing, also known as emotional artificial intelligence, helps in developing systems that recognize, interpret, process, and simulate human affects. In this research, we have proposed a real-time framework, Tot-mon, that deploys affective computing through the Internet of Things for baby monitoring. The proposed system recognizes the mood of the baby through the camera and records the corresponding ambient values through the ambient sensor array, which consists of a humidity sensor and temperature sensor. The research demonstration will include a real-time emotion recognition algorithm that reacts to data collected through a single-board computer.
ER  - 


TY  - CONF
TI  - A Telemonitoring System for Remote Pediatric Application using Cloud Computing
T2  - 2018 IEEE 10th International Conference on Humanoid, Nanotechnology, Information Technology,Communication and Control, Environment and Management (HNICEM)
SP  - 1
EP  - 6
AU  - M. A. M. Sahagun
AU  - C. N. Pineda
PY  - 2018
KW  - Temperature measurement
KW  - Telemedicine
KW  - Pediatrics
KW  - Monitoring
KW  - Temperature sensors
KW  - Prototypes
KW  - Cloud computing
KW  - telemedicine
KW  - telemonitoring
KW  - cloud computing
KW  - errors
KW  - coefficient of stability
DO  - 10.1109/HNICEM.2018.8666284
JO  - 2018 IEEE 10th International Conference on Humanoid, Nanotechnology, Information Technology,Communication and Control, Environment and Management (HNICEM)
IS  - 
SN  - 
VO  - 
VL  - 
JA  - 2018 IEEE 10th International Conference on Humanoid, Nanotechnology, Information Technology,Communication and Control, Environment and Management (HNICEM)
Y1  - 29 Nov.-2 Dec. 2018
AB  - Marginalized family living in distant areas hardly finds access to health care. This study focuses on the problem on how to design a telemonitoring system for infants in remote areas. It aims to develop a monitoring system that can measure vital signs such as heart rate, temperature and weight and stores these data to cloud. The system had used ATmega Arduino, Bluetooth Technology, Cloud, and electrode sensors. In order to evaluate the reliability of the telemedicine prototype for consistency of results, the following parameters were determined: absolute error, percent error, relative percent accuracy, precision, and test-retest reliability or coefficient of stability. Measured vital signs using the system has coefficient stability of 0.911 for body temperature,0.998 for heart rate, and 0.99 for body weight. From the repeated measurements, the telemedicine prototype provides measurement of vital signs equal to measured value plus the mean standard deviation: 0.19 for body temperature, 1.84standard deviation for heart rate, and 0.83 for body weight. Inclusion of ECG and Blood oxygen saturation may be considered for future study.
ER  - 


TY  - CONF
TI  - Accurate Infants Remote Temperature Monitoring System based on Contactless Temperature Sensor and GSM Network
T2  - 2020 13th International Conference on Developments in eSystems Engineering (DeSE)
SP  - 177
EP  - 182
AU  - A. B. Fakhri
AU  - S. K. Gharghan
AU  - S. L. Zubaidi
PY  - 2020
KW  - Temperature sensors
KW  - Temperature measurement
KW  - GSM
KW  - Pediatrics
KW  - Temperature distribution
KW  - Modems
KW  - Sensor systems
KW  - GSM modem
KW  - IR temperature sensor
KW  - microcontroller
KW  - mobile phone
KW  - remote temperature monitoring
DO  - 10.1109/DeSE51703.2020.9450733
JO  - 2020 13th International Conference on Developments in eSystems Engineering (DeSE)
IS  - 
SN  - 2161-1351
VO  - 
VL  - 
JA  - 2020 13th International Conference on Developments in eSystems Engineering (DeSE)
Y1  - 14-17 Dec. 2020
AB  - This study offers an accurate Infants&#x2019; remote temperature monitoring (IRTM) system for the infant's temperature to stay far from hospitals. A GSM modem was connected with an Arduino microcontroller (ATmega 328p) to alerts physicians in real-time by short message service (SMS) in emergency status when the infant's temperature rises. The measurement accuracy of the IRTM has confirmed compare to the benchmark (IR wireless thermometer) rely on arithmetical analyses such as error, mean absolute error (MAE), Bland-Altman, and cumulative distribution function (CDF). Experimental results show that the proposed IRTM achieves MAE of 0.275 oC and measurement accuracy of 99.8%. The suggested system monitors the infants in real-time, high measurement accuracy, applicable, low cost, and efficient in terms of transmitting data because it employs the advantages of the infrastructure of the GSM network. Moreover, the IRTM can be used in many applications and for other parameters rather than temperature with simple amendment (e.g., respiratory rate, heart rate, and electrocardiography for monitoring health care, rehabilitation for monitoring gait, and muscle activity and patient fall detection).
ER  - 


TY  - CONF
TI  - Apnea sensing using photoplethysmography
T2  - 2013 Seventh International Conference on Sensing Technology (ICST)
SP  - 285
EP  - 288
AU  - G. Gaurav
AU  - S. Mohanasankar
AU  - V. J. Kumar
PY  - 2013
KW  - Pediatrics
KW  - Monitoring
KW  - Wavelet transforms
KW  - Accelerometers
KW  - Blood
KW  - Heart rate
KW  - Pulse Oximeter
KW  - Respiratory signal
KW  - Apnea
KW  - Wavelet Transform
DO  - 10.1109/ICSensT.2013.6727660
JO  - 2013 Seventh International Conference on Sensing Technology (ICST)
IS  - 
SN  - 2156-8073
VO  - 
VL  - 
JA  - 2013 Seventh International Conference on Sensing Technology (ICST)
Y1  - 3-5 Dec. 2013
AB  - Apnea (involuntary stoppage of breathing for a while) is a very common phenomenon. While in adults apnea may just disturb the sleep, for neonates apnea can be life threatening. This paper describes a technique of detecting apnea using photo-plethysmo-graphy (PPG). The proposed technique is easily applicable for monitoring neonates on a long term basis for apnea detection since PPG is a non invasive technique that can be used for long term monitoring of patients, including neonates. In the proposed method, the respiratory signal that is inscribed in a typical PPG is extracted using wavelet decomposition. The onset of apnea is then detected by applying an algorithm on the power spectrum of the extracted respiratory signal. The apnea detection algorithm proffered was tested on 16 subjects and the maximum time taken for detection of onset of apnea is found to be less than 10 s (except for an outlier of 15 s), which is clinically acceptable.
ER  - 


TY  - CONF
TI  - Inferring Relationships in Microbiomes from Signed Bayesian Networks
T2  - 2018 IEEE 8th International Conference on Computational Advances in Bio and Medical Sciences (ICCABS)
SP  - 1
EP  - 1
AU  - M. R. Sazal
AU  - D. Ruiz-Perez
AU  - T. Cickovski
AU  - G. Narasimhan
PY  - 2018
KW  - Bioinformatics
KW  - Bayes methods
KW  - Correlation
KW  - Pediatrics
KW  - Diseases
KW  - Cavity resonators
KW  - Indexes
KW  - Bayesian Networks
KW  - 16s rRNA
KW  - Microbiome
KW  - Colonization
KW  - PC-stable
DO  - 10.1109/ICCABS.2018.8542086
JO  - 2018 IEEE 8th International Conference on Computational Advances in Bio and Medical Sciences (ICCABS)
IS  - 
SN  - 2473-4659
VO  - 
VL  - 
JA  - 2018 IEEE 8th International Conference on Computational Advances in Bio and Medical Sciences (ICCABS)
Y1  - 18-20 Oct. 2018
AB  - Microbe-microbe and host-microbe interactions in a microbiome play a vital role in both health and disease. However, the structure of the microbial community and the colonization patterns are highly complex to infer even under controlled wet laboratory conditions. In this study, we investigate what information, if any, can be provided by a Bayesian Network (BN) about a microbial community. Unlike the previously proposed Co-occurrence Networks (CoNs), BNs are based on conditional dependencies and can help in revealing complex associations. In this paper, we report a surprising association between directed edges in BNs and known colonization order. Furthermore, when combined with the sign of the correlations from CoNs, BNs allow for many useful conclusions.In this paper, we ask the pertinent question: what can BNs reveal about the relationships between microbial taxa in a microbiome? In particular, we argue that BNs are able to capture temporal order (colonization order) when combined with the sign of correlation. The main contribution of this paper is to show how to carefully use BNs in conjunction with CoNs to make potential inferences about colonization order.We carried out our experiments on two datasets. The first is oral microbiome data from the Human Microbiome Project (HMP) [1], which included eight different sites all from within the oral cavity from 242 healthy adults (129 males, 113 females). The second is data from preterm infant gut microbiome samples as described in the paper by La Rosa et al. [2]. A total of 922 stool samples from 58 premature babies (each weighing ≤ 1500 g at birth) collected on different days were used for our analysis.
ER  - 


TY  - CONF
TI  - Development of a Neural Network based model for Non-obtrusive Computation of BP from Photoplethysmograph
T2  - 2020 IEEE Region 10 Symposium (TENSYMP)
SP  - 1652
EP  - 1655
AU  - A. Krishna M.P.
AU  - P. Durga
AU  - R. K. Pathinarupothi
PY  - 2020
KW  - Feature extraction
KW  - Hypertension
KW  - Blood pressure
KW  - Biomedical monitoring
KW  - Monitoring
KW  - Computational modeling
KW  - Correlation
KW  - blood pressure monitoring
KW  - PPG
KW  - neural networks
KW  - remote healthcare
DO  - 10.1109/TENSYMP50017.2020.9230637
JO  - 2020 IEEE Region 10 Symposium (TENSYMP)
IS  - 
SN  - 2642-6102
VO  - 
VL  - 
JA  - 2020 IEEE Region 10 Symposium (TENSYMP)
Y1  - 5-7 June 2020
AB  - Blood pressure (BP) is an important vital sign that needs to be monitored regularly to maintain a healthy life. A normal blood pressure is crucial for life and a consistent variation in that can lead to critical health conditions such as kidney failure, cerebral infarction, hypertension and cardiovascular diseases which can be fatal. Hypertension is one of the major reasons for premature death worldwide. An effective non-obtrusive mechanism for continuous monitoring of BP is necessary for the early detection and prevention of fatal events. In this paper, we present the design, development and validation of a neural network based computational model for continuous BP monitoring using photoplethysmograph (PPG) data from the University of Guilin.
ER  - 


TY  - CONF
TI  - Tele-cardiotocograph enabled by mobile technology
T2  - 2015 17th Asia-Pacific Network Operations and Management Symposium (APNOMS)
SP  - 332
EP  - 335
AU  - C. -W. Change
AU  - H. -H. Tsai
AU  - C. -W. Yi
AU  - Y. -C. Wang
AU  - J. -Y. Kuo
AU  - H. -H. Lee
AU  - H. Wang
AU  - H. -H. Lau
AU  - T. -H. Su
PY  - 2015
KW  - Real-time systems
KW  - Hospitals
KW  - Mobile communication
KW  - Fetal heart rate
KW  - Biomedical monitoring
KW  - Monitoring
DO  - 10.1109/APNOMS.2015.7275342
JO  - 2015 17th Asia-Pacific Network Operations and Management Symposium (APNOMS)
IS  - 
SN  - 
VO  - 
VL  - 
JA  - 2015 17th Asia-Pacific Network Operations and Management Symposium (APNOMS)
Y1  - 19-21 Aug. 2015
AB  - Tocolysis is a treatment to prevent premature labor and thus can reduce the happening of perinatal and neonatal mortality. In developed and developing countries, the increasing of elderly primigravidae usually accompanies the increase in the preterm birth rate and therefore raises the need for tocolysis. To fulfill the increasing need, more tocolytic centers have been established, such as the one in Mackay Memorial Hospital, Taiwan. However, as emergent situations happen and doctors in charge are not on-site, a tele-cardiotocograph system is needed to help doctors to give proper advice by providing real-time CTG data. Currently, the solution practiced in Mackay Memorial Hospital is to send photos of the cardiotocogram to doctors by email or MMS. In this work, the team from NCTU and ITRI collaborated with Maya, Inc. to develop a remote vital sign access system called FetalCare to improve the solution in Mackay Memorial Hospital by utilizing mobile technology. With the developed system, doctors can remotely access real-time physiological data of patients via our app.
ER  - 


TY  - JOUR
TI  - Bio-Inspired Breastfeeding Simulator Integrated With Software Interface and Feedback Controls
T2  - IEEE Robotics and Automation Letters
SP  - 1118
EP  - 1125
AU  - L. Jiang
AU  - N. S. Varnousfaderani
AU  - R. Hallac
AU  - A. Kane
AU  - Y. Tadesse
AU  - F. Hassanipour
PY  - 2022
KW  - Tongue
KW  - Breast
KW  - Hidden Markov models
KW  - Vacuum systems
KW  - Head
KW  - Graphical user interfaces
KW  - Faces
KW  - Biomimetics
KW  - microcontrollers
KW  - PID control
KW  - graphical user interface
DO  - 10.1109/LRA.2021.3134721
JO  - IEEE Robotics and Automation Letters
IS  - 2
SN  - 2377-3766
VO  - 7
VL  - 7
JA  - IEEE Robotics and Automation Letters
Y1  - April 2022
AB  - This study presents the feasibility of a bench-top bio-inspired breastfeeding simulator (BIBS) integrated with a software interface and feedback control techniques to simulate infant-breast interaction during breastfeeding. A previously developed BIBS setup is modified by the addition of a solid infant head model, including the upper face, lower jaw and tongue actuators, for a good demonstration of the oral cavity movement pattern during breastfeeding simulation. Microcontroller-based proportional–integral–derivative controls are designed for vacuum pressure and motor speed tracking control based on feedback signals. Multiple measurement systems are used to obtain oral pressures, the milk flow rate, and real-time images. A graphical user interface (GUI) is programmed to display these data in real-time. The input panel in the GUI allows users to change input variables such as vacuum frequency, strength, and offset. The output panel is used to monitor pattern changes in breastfeeding simulation. Experimental tests with two different types of user-defined profiles confirm the high fidelity and robustness of the new BIBS in mimicking multi-phase infant oral suckling dynamics in vitro. The simulator serves as an automated and physiologically accurate testbed for understanding the biomechanics of breastfeeding.
ER  - 


TY  - CONF
TI  - Towards the Development of Smart and Reliable Health Assistance Networks Exemplified by an Apnea Detection System
T2  - 2014 IEEE International Conference on Healthcare Informatics
SP  - 226
EP  - 231
AU  - F. Bathelt-Tok
AU  - H. Gruhn
AU  - S. Glesner
AU  - O. Blankenstein
PY  - 2014
KW  - Sensors
KW  - Reliability
KW  - Petri nets
KW  - Communication networks
KW  - Mathematical model
KW  - Unified modeling language
KW  - Pediatrics
KW  - apnea detection system
KW  - reliabe networks
KW  - reliable interoperability
KW  - data-dependet controller synthesis
DO  - 10.1109/ICHI.2014.39
JO  - 2014 IEEE International Conference on Healthcare Informatics
IS  - 
SN  - 
VO  - 
VL  - 
JA  - 2014 IEEE International Conference on Healthcare Informatics
Y1  - 15-17 Sept. 2014
AB  - Sudden infant death syndrome is the most frequent cause of death in infancy and the risk is highest for premature babies. Although the elicitors are still unknown, the final mechanism is oxygen undersupply caused by respiratorial irregularities e.g. Apnea. Existing apnea detection systems are neither able to identify and suppress false alarms nor to notify emergency staff automatically. To tackle these and similar problems, we present a two-level approach for developing smart health assistance systems that are intelligent and reliable at the same time. On the device level, we can use our data dependent controller synthesis approach to establish a smart alarm system that is able to detect false alarms and to trigger color-coded alarm notifications automatically. On the communication level, we present an approach for analyzing communication networks to ensure a reliable infrastructure for the routing of emergency messages generated by the controller. We exemplify the application of this two-level approach by reference to a smart apnea detection system based on an intelligent, reliable, and automatic emergency alarm.
ER  - 


TY  - JOUR
TI  - Generating Healthcare Time Series Data for Improving Diagnostic Accuracy of Deep Neural Networks
T2  - IEEE Transactions on Instrumentation and Measurement
SP  - 1
EP  - 15
AU  - B. M. Maweu
AU  - R. Shamsuddin
AU  - S. Dakshit
AU  - B. Prabhakaran
PY  - 2021
KW  - Germanium
KW  - Medical services
KW  - Data models
KW  - Brain modeling
KW  - Time series analysis
KW  - Electrocardiography
KW  - Correlation
KW  - Deep neural networks (DNNs)
KW  - electrocardiogram (ECG) signals
KW  - electroencephalogram (EEG) signals
KW  - healthcare time series
KW  - synthetic data
KW  - time series synthesizer
DO  - 10.1109/TIM.2021.3077049
JO  - IEEE Transactions on Instrumentation and Measurement
IS  - 
SN  - 1557-9662
VO  - 70
VL  - 70
JA  - IEEE Transactions on Instrumentation and Measurement
Y1  - 2021
AB  - Data scarcity and class imbalance are common occurrences in healthcare datasets and have an adverse effect on classification performance of machine learning models. Artificial data generation in various applications can be used to handle these challenges. This article proposes a guided evolutionary synthesizer (GES), a tool derived from principles of genetic algorithm, and designed to generate artificial healthcare time series data for improving classification performance of machine learning models. We conducted a series of promising and confirmatory preliminary experiments performance using traditional machine learning and nonresidual convolutional neural network models to evaluate the effectiveness of GES synthetic on data classification. Motivated by the preliminary results, we conducted eight detailed experiments using residual neural network (ResNet), which demonstrated the flexibility of GES and the effectiveness of GES synthetic data in improving the classification performance of deep neural networks. These experiments use GES generated electrocardiogram (ECG) and electroencephalogram (EEG) datasets. Our findings show that models trained with GES synthetic data performed better than models trained with regular perturbed data, had better diagnostic performance for both EEG and ECG datasets, achieved better performance with lower training volume for EEG dataset, eased learning biases seen in the literature for ECG normal sinus and premature ventricular complex rhythms, and had better classification outcomes than comparable related work models trained with similar ECG classes.
ER  - 


TY  - JOUR
TI  - Low-Power Hardware Accelerator for Detrending Measured Biopotential Data
T2  - IEEE Transactions on Instrumentation and Measurement
SP  - 1
EP  - 9
AU  - R. Mittal
AU  - A. A. Prince
AU  - S. Nalband
AU  - F. Robert
AU  - A. R. J. Fredo
PY  - 2021
KW  - Hardware
KW  - Biomedical measurement
KW  - Software
KW  - Electrocardiography
KW  - Bioinformatics
KW  - Real-time systems
KW  - Computer architecture
KW  - Adaptive maximum–mean–minimum (MaMeMi) filter
KW  - biomedical signal
KW  - field-programmable gate array (FPGA)
KW  - hardware accelerator
KW  - sensor-data processing
KW  - signal detrending
DO  - 10.1109/TIM.2020.3018235
JO  - IEEE Transactions on Instrumentation and Measurement
IS  - 
SN  - 1557-9662
VO  - 70
VL  - 70
JA  - IEEE Transactions on Instrumentation and Measurement
Y1  - 2021
AB  - Biopotential data measurement plays an important role in monitoring the body's physiological functions. It is affected by noise from various sources for different signals adversely affecting the ability to interpret them. The traditional methods of data detrending are either computationally inefficient, power-intensive, or have high latency. The maximum-mean-minimum (MaMeMi) filter reported for electrocardiogram (ECG) denoising is a computationally efficient algorithm. The MaMeMi filter response depends on two filter coefficients. In the real time, it is difficult to gauge the characteristics of the detected signal beforehand. In this article, we propose an adaptive-MaMeMi (AMaMeMi) filter, which adaptively computes the filter coefficients according to the properties of the input. We have used hardware-software codesign techniques for the optimized implementation of the AMaMeMi filter. The proposed hardware accelerator architecture for the AMaMeMi filter can be used in both adaptive and manual modes of operation. The hardware accelerator is tested for various biopotential signal detrendings, and the single hardware is capable of eliminating baseline wander from all considered measurements with less computational costs and low latency. We implemented the AMaMeMi filter on Xilinx Zynq-7000 system-on-chip (part number XCZ7020-CLG484-1) and statistically verified the results. The hardware accelerator implementation results provide a good correlation with MATLAB simulation results. The hardware accelerator implementation provides an average correlation of 0.9999, a normalized root-mean-square error of 0.0038, and a maximum signal-to-noise ratio (SNR) gain of 19 dB. The low computational complexity of the proposed architecture implies low-power consumption. It consumes 12 mW at 100-MHz clock and 0.7 mW at 500-Hz clock.
ER  - 


TY  - CONF
TI  - Spatiotemporal modeling of distribution-valued data applied to DTI tract evolution in infant neurodevelopment
T2  - 2013 IEEE 10th International Symposium on Biomedical Imaging
SP  - 684
EP  - 687
AU  - A. Sharma
AU  - P. T. Fletcher
AU  - J. H. Gilmore
AU  - M. L. Escolar
AU  - A. Vardhan
AU  - A. Gupta
AU  - M. Styner
AU  - G. Gerig
PY  - 2013
KW  - Histograms
KW  - Trajectory
KW  - Market research
KW  - Kernel
KW  - Sociology
KW  - Diffusion tensor imaging
KW  - spatiotemporal growth trajectory
KW  - distribution-valued data
KW  - diffusion tensor imaging
KW  - early neurodevelopment
KW  - Mallow's distance
DO  - 10.1109/ISBI.2013.6556567
JO  - 2013 IEEE 10th International Symposium on Biomedical Imaging
IS  - 
SN  - 1945-8452
VO  - 
VL  - 
JA  - 2013 IEEE 10th International Symposium on Biomedical Imaging
Y1  - 7-11 April 2013
AB  - This paper proposes a novel method that extends spatiotemporal growth modeling to distribution-valued data. The method relaxes assumptions on the underlying noise models by considering the data to be represented by the complete probability distributions rather than a representative, single-valued summary statistics like the mean. When summarizing by the latter method, information on the underlying variability of data is lost early in the process and is not available at later stages of statistical analysis. The concept of 'distance' between distributions and an 'average' of distributions is employed. The framework quantifies growth trajectories for individuals and populations in terms of the complete data variability estimated along time and space. Concept is demonstrated in the context of our driving application which is modeling of age-related changes along white matter tracts in early neurodevelopment. Results are shown for a single subject with Krabbe's disease in comparison with a normative trend estimated from 15 healthy controls.
ER  - 


TY  - CONF
TI  - Implementation of Machine Learning in BCI Based Lie Detection
T2  - 2022 IEEE World AI IoT Congress (AIIoT)
SP  - 213
EP  - 217
AU  - M. A. Khalil
AU  - M. Ramirez
AU  - J. Can
AU  - K. George
PY  - 2022
KW  - Support vector machines
KW  - Pulse oximeter
KW  - Machine learning algorithms
KW  - Machine learning
KW  - Brain modeling
KW  - Electroencephalography
KW  - Skin
KW  - Electroencephalography (EEG)
KW  - Functional near-infrared spectroscopy (fNIRS)
KW  - Heart Rate Variability (HRV)
KW  - K-Nearest Neighbor (KNN)
KW  - Support Vector Machine (SVM)
KW  - Brain Computer Interface (BCI)
DO  - 10.1109/AIIoT54504.2022.9817162
JO  - 2022 IEEE World AI IoT Congress (AIIoT)
IS  - 
SN  - 
VO  - 
VL  - 
JA  - 2022 IEEE World AI IoT Congress (AIIoT)
Y1  - 6-9 June 2022
AB  - In this study, EEG, fNIRS, and HRV signals, recorded from a group of subjects when they were answering a series of true or false questions, were used to see if there is a correlation between BCI results and lying. The EEG and fNIRS signals were collected with g.Nautilus fNIRS-8 headset, while HRV was measured using the Wellue Smart Pulse Oximeter for Adults and Infant connected to iPhone 8 via the ViHealth app. After all the subjects&#x0027; BCI signals were collected, the raw data was processed in MATLAB and then put in a CSV file. The CSV file was put in MATLAB&#x0027;s Classification Learner KNN and SVM to determine the accuracy of the results. The accuracy of KNN and SVM functions had a range of 75&#x0025; to 79.4&#x0025;. The learner was able to predict 81.5&#x0025; of the truths and 73.7&#x0025; of the lies.
ER  - 


TY  - CONF
TI  - A System-On-Chip Assay for Bilirubin Levels Measurement in Whole Blood Using Photodegradation Kinetics
T2  - 2022 IEEE Healthcare Innovations and Point of Care Technologies (HI-POCT)
SP  - 95
EP  - 98
AU  - J. Pierre Ndabakuranye
AU  - S. Prawer
AU  - A. Ahnood
PY  - 2022
KW  - Degradation
KW  - Sensitivity
KW  - Volume measurement
KW  - Point of care
KW  - Liver
KW  - Kinetic theory
KW  - System-on-chip
KW  - liver cirrhosis
KW  - biosensing
KW  - bilirubin
KW  - biomarker
KW  - blood
KW  - point-of-care testing
DO  - 10.1109/HI-POCT54491.2022.9744057
JO  - 2022 IEEE Healthcare Innovations and Point of Care Technologies (HI-POCT)
IS  - 
SN  - 
VO  - 
VL  - 
JA  - 2022 IEEE Healthcare Innovations and Point of Care Technologies (HI-POCT)
Y1  - 10-11 March 2022
AB  - Bilirubin is clinically confirmed as a biomarker for liver health and is used to assess the prognosis of cirrhosis. Optical and chemical methods have long been utilized for blood bilirubin biosensing. While spectrophotometric techniques provide more accurate results, measurements may not be practical due to the instrument complexity and space requirements as they require volumetric equipment and reagents are sometimes preprocessed. These steps are rather time-consuming and can be detrimental in cases of emergency. Several studies have attempted and used the dual-wavelength approach to overcome these limitations; however, although this creates the possibility of Point-of-Care (PoC) and fast testing, it suffers from reduced accuracy. This paper investigated the feasibility of PoC bilirubin monitoring by photodegradation kinetics using a system-on-chip (SoC). Porcine blood was used, and bilirubin levels were kept within the pathophysiological ranges projected from healthy individuals (&#x003C;1.2 mg/dL) and cirrhotic patients (up to 50 mg/dL). Our findings suggest that bilirubin can be measured with high sensitivity in blood using bilirubin degradation profiles. This technique can be incorporated with the dual-wavelength approach to increase the reliability and accuracy of point-of-care testing for bilirubin levels, primarily for neonatal hyperbilirubinemia and cirrhotic adults.
ER  - 


TY  - CONF
TI  - Effect of Percentage Reduction in Action Potential Duration of M-cells on Re-entry in Short QT Syndrome
T2  - 2020 42nd Annual International Conference of the IEEE Engineering in Medicine & Biology Society (EMBC)
SP  - 2585
EP  - 2588
AU  - P. K. Priya
AU  - S. Jayaraman
PY  - 2020
KW  - Avalanche photodiodes
KW  - Electrocardiography
KW  - Mathematical model
KW  - Action potentials
KW  - Two dimensional displays
KW  - Junctions
KW  - Lead
DO  - 10.1109/EMBC44109.2020.9175751
JO  - 2020 42nd Annual International Conference of the IEEE Engineering in Medicine & Biology Society (EMBC)
IS  - 
SN  - 2694-0604
VO  - 
VL  - 
JA  - 2020 42nd Annual International Conference of the IEEE Engineering in Medicine & Biology Society (EMBC)
Y1  - 20-24 July 2020
AB  - Increase in transmural dispersion of repolarisation along with a diminished QT interval have been known to aid in the development of arrhythmia during KCNQ1-linked short QT syndrome type 2 (SQTS2). However, the percentage by which action potential duration (APD) shortens in the different cell types that make up the ventricular wall are not fully understood. In this study, the percentage of APD shortening of M-cells was varied to determine the conditions under which re-entry occurs during SQTS2. A 2D transmural section of the heart with anisotropic properties is considered. Slight modifications to the TP06 equations are used to simulate the electrophysiology of the endocardial (endo), midmyocardial (M) and epicardial (epi) cells. A discrete network of 250×100 cells are interconnected using gap junction conductances and from this, a pseudo ECG is generated. On pacing the tissue with premature beats in the midst of normal pacing pulses and on including SQTS, it is observed that re-entry is sustained for a longer duration when the APD shortening in M-cells is more compared to the epi or endo cells while the percentage reduction in APD of M-cells is about 5% to 7% lesser than that in epi and endo cells. Further, when the percentage reduction in APD of M-cells is similar to epi or endo cells, no re-entry is generated. This analysis highlights the key role of percentage reduction in APD of M-cells compared to epi and endo cells in maintaining the re-entrant waves.
ER  - 


TY  - CONF
TI  - A new movement artifact detector for photoplethysmographic signals
T2  - 2013 35th Annual International Conference of the IEEE Engineering in Medicine and Biology Society (EMBC)
SP  - 2295
EP  - 2299
AU  - C. A. Robles-Rubio
AU  - K. A. Brown
AU  - R. E. Kearney
PY  - 2013
KW  - Detectors
KW  - Entropy
KW  - Signal to noise ratio
KW  - Heart rate
KW  - Monitoring
KW  - Photoplethysmography
DO  - 10.1109/EMBC.2013.6609996
JO  - 2013 35th Annual International Conference of the IEEE Engineering in Medicine and Biology Society (EMBC)
IS  - 
SN  - 1558-4615
VO  - 
VL  - 
JA  - 2013 35th Annual International Conference of the IEEE Engineering in Medicine and Biology Society (EMBC)
Y1  - 3-7 July 2013
AB  - Oximeters are commonly used in abbreviated cardiorespiratory studies (ACS) to monitor blood oxygen saturation and heart rate using the photoplethysmography (PPG) signal. These data are prone to movement artifacts, especially in infants who move or need to be handled often. Therefore segments of PPG data contaminated by movement artifact must be detected as a first stage of analysis. In ACS this identification is generally done manually, by having an expert visually assess the quality of the signal. This is subjective and very time consuming, especially for long data records. For this reason we present a novel detector of PPG movement artifacts that uses moving average filters to remove trends, reduce the effect of white noise, and notch filter pulse-related information. The normalized root mean square of the filtered signal is then used as a detection statistic. We demonstrate its detection properties using a data set from infants recovering from anesthesia, and show that it performs better than other automated methods based on entropy or higher-order statistics. Furthermore, the new method is more robust than the other methods in the presence of large noise.
ER  - 


TY  - CONF
TI  - Bayesian fusion of algorithms for the robust estimation of respiratory rate from the photoplethysmogram
T2  - 2015 37th Annual International Conference of the IEEE Engineering in Medicine and Biology Society (EMBC)
SP  - 6138
EP  - 6141
AU  - T. Zhu
AU  - M. A. F. Pimentel
AU  - G. D. Clifford
AU  - D. A. Clifton
PY  - 2015
KW  - Frequency modulation
KW  - Standards
KW  - Robustness
KW  - Bayes methods
KW  - Maximum likelihood estimation
DO  - 10.1109/EMBC.2015.7319793
JO  - 2015 37th Annual International Conference of the IEEE Engineering in Medicine and Biology Society (EMBC)
IS  - 
SN  - 1558-4615
VO  - 
VL  - 
JA  - 2015 37th Annual International Conference of the IEEE Engineering in Medicine and Biology Society (EMBC)
Y1  - 25-29 Aug. 2015
AB  - Respiratory rate (RR) is a key vital sign that is monitored to assess the health of patients. With the increase of the availability of wearable devices, it is important that RR is extracted in a robust and noninvasive manner from the photoplethysmogram (PPG) acquired from pulse oximeters and similar devices. However, existing methods of noninvasive RR estimation suffer from a lack of robustness, resulting in the fact that they are not used in clinical practice. We propose a Bayesian approach to fusing the outputs of many RR estimation algorithms to improve the overall robustness of the resulting estimates. Our method estimates the accuracy of each algorithm and jointly infers the fused RR estimate in an unsupervised manner, with aim of producing a fused estimate that is more accurate than any of the algorithms taken individually. This approach is novel in the literature, where the latter has so far concentrated on attempting to produce single algorithms for RR estimation, without resulting in systems that have penetrated into clinical practice. A publicly-available dataset, Capnobase, was used to validate the performance of our proposed model. Our proposed methodology was compared to the best-performing individual algorithm from the literature, as well as to the results of using common fusing methodologies such as averaging, median, and maximum likelihood (ML). Our proposed methodology resulted in a mean-absolute-error (MAE) of 1.98 breaths per minute (bpm), outperformed other fusing strategies (mean fusion: 2.95 bpm; median fusion: 2.33 bpm; ML: 2.30 bpm). It also outperformed the best single algorithm (2.39 bpm) and the benchmark algorithm proposed for use with Capnobase (2.22 bpm). We conclude that the proposed fusion methodology can be used to combine RR estimates from multiple sources derived from the PPG, to infer a reliable and robust estimation of the respiratory rate in an unsupervised manner.
ER  - 


TY  - JOUR
TI  - Chips Hold the Key to Reproductive Health
T2  - IEEE Pulse
SP  - 16
EP  - 19
AU  - J. Banks
PY  - 2020
KW  - Biomembranes
KW  - Diseases
KW  - Pregnancy
KW  - Biological systems
KW  - Toxicology
KW  - System-on-chip
KW  - Physiology
DO  - 10.1109/MPULS.2020.2993686
JO  - IEEE Pulse
IS  - 3
SN  - 2154-2317
VO  - 11
VL  - 11
JA  - IEEE Pulse
Y1  - May-June 2020
AB  - Female reproductive medicine may not have been entirely overlooked in the history of medical research, but it has never been given the attention that it deserves. There are signs, however, that the spotlight is turning toward the most essential of human processes. Now, a technology that has become commonplace in drug development, disease modeling, and personalized medicine is being put to work to target the causes of fertility and preterm birth. A microfluidic device lined with living human cells, known as an organ-on-a-chip (OoC), is being adapted to create models of the female reproductive system.
ER  - 


TY  - CONF
TI  - Wide-field heterodyne vibrometry for measurement of surface vibrations in biological tissues
T2  - 2016 International Conference on Optical MEMS and Nanophotonics (OMN)
SP  - 1
EP  - 2
AU  - S. Choi
AU  - F. Nin
AU  - T. Suzuki
AU  - H. Hibino
PY  - 2016
KW  - Vibrations
KW  - Vibration measurement
KW  - Measurement by laser beam
KW  - Microscopy
KW  - Interference
KW  - Frequency measurement
KW  - Optical interferometry
KW  - vibrometry
KW  - mechanobiology
KW  - interferometer
KW  - microscope
KW  - full-field measurement
DO  - 10.1109/OMN.2016.7565864
JO  - 2016 International Conference on Optical MEMS and Nanophotonics (OMN)
IS  - 
SN  - 2160-5041
VO  - 
VL  - 
JA  - 2016 International Conference on Optical MEMS and Nanophotonics (OMN)
Y1  - 31 July-4 Aug. 2016
AB  - Nanovibrations in bio-tissues play pivotal roles in organ functions, but techniques for their measurement have been premature. To address this, a wide-field vibrometry is adopted in a laser microscope. 2D surface vibration distributions of paw tissues of rats could be measured without x&#x2212;y mechanical beam scanning. The measurable vibration frequency and amplitude were 10 kHz and approximately 240 nm.
ER  - 


TY  - CONF
TI  - Empirical mode decomposition applied for non-invasive electrohysterograhic signals denoising
T2  - 2015 37th Annual International Conference of the IEEE Engineering in Medicine and Biology Society (EMBC)
SP  - 4134
EP  - 4137
AU  - D. D. Taralunga
AU  - M. Ungureanu
AU  - B. Hurezeanu
AU  - I. Gussi
AU  - R. Strungaru
PY  - 2015
KW  - Signal to noise ratio
KW  - Monitoring
KW  - Pregnancy
KW  - Electromyography
KW  - Gynecology
KW  - Noise reduction
KW  - Fetus
DO  - 10.1109/EMBC.2015.7319304
JO  - 2015 37th Annual International Conference of the IEEE Engineering in Medicine and Biology Society (EMBC)
IS  - 
SN  - 1558-4615
VO  - 
VL  - 
JA  - 2015 37th Annual International Conference of the IEEE Engineering in Medicine and Biology Society (EMBC)
Y1  - 25-29 Aug. 2015
AB  - The electrical activity of the uterus, i.e. the electrohysterogram (EHG), is one of the most prominent tool for preterm labour. There is no standard acquisition set up and often the EHG is corrupted with different types of noise: maternal and fetal electrocardiogram (mECG, fECG), electrical activity of the skeletal muscles, movement artifacts, power line interference (PLI) etc. Moreover, some of these noises overlap in frequency domain with the EHG. Thus, simple linear filtering approaches are not adequate. In this paper the empirical mode decomposition (EMD), a simple and data driven method, is proposed for EHG denoising. The method is evaluated on simulated data having different signal to noise ratios (SNRs) obtaining promising results.
ER  - 
