# Supplementary material for: Exploring Computational Techniques in Preprocessing Neonatal Physiological Signals for Detecting Adverse Outcomes: Scoping Review
Source: Interact J Med Res. 2024 Aug 20;13:e46946. doi: 10.2196/46946 (PMC11372324; doi:10.2196/46946)
Supplement: Multimedia Appendix 2 [file ijmr_v13i1e46946_app2.zip › Bibliography/IEEE/IEEE Xplore Citation Download 2022.08.22.03.23.04.ris]

TY  - CONF
TI  - Optimizing Cardiac Source Model Accuracy by Incorporating Endocardial Electro-Anatomical Structures
T2  - 2019 Computing in Cardiology (CinC)
SP  - Page 1
EP  - Page 4
AU  - M. J. Boonstra
AU  - R. W. Roudijk
AU  - P. Loh
AU  - P. M. van Dam
PY  - 2019
KW  - Estimation
KW  - Correlation
KW  - Rhythm
KW  - In vitro
KW  - Myocardium
KW  - Anatomical structure
DO  - 10.23919/CinC49843.2019.9005761
JO  - 2019 Computing in Cardiology (CinC)
IS  - 
SN  - 2325-887X
VO  - 
VL  - 
JA  - 2019 Computing in Cardiology (CinC)
Y1  - 8-11 Sept. 2019
AB  - Non-invasive estimation of the cardiac activation sequence by solving the inverse problem of electrocardiography based on the equivalent double layer is appropriate for premature ventricular beats. However, the method has to be improved to simulate sinus rhythm because the His-Purkinje system is involved. Therefore, a correct anatomical representation of the complete cardiac surface including endocardial electro-anatomical structures may be relevant. Comparing models with and without these electro-anatomical structures, the initial estimation of the cardiac activation sequence was often similar. However, the estimation of initial foci in the extensive model was more similar to initial foci known from in vitro and invasive mapping studies. Therefore, incorporation of electro-anatomical structures may improve robustness of modeling cardiac activation sequences with His-Purkinje involvement.
ER  - 


TY  - CONF
TI  - Calcium calmodulin dependent protein kinase II (CaMKII) contribute to arrhythmias after acidosis: Simulation study
T2  - 2016 Computing in Cardiology Conference (CinC)
SP  - 945
EP  - 948
AU  - H. Liu
AU  - K. Wang
AU  - J. Bai
AU  - S. Dong
AU  - H. Zhang
PY  - 2016
KW  - Ions
KW  - Electrocardiography
KW  - Mathematical model
KW  - Electric potential
KW  - Calcium
KW  - Computational modeling
KW  - Cardiology
DO  - 
JO  - 2016 Computing in Cardiology Conference (CinC)
IS  - 
SN  - 2325-887X
VO  - 
VL  - 
JA  - 2016 Computing in Cardiology Conference (CinC)
Y1  - 11-14 Sept. 2016
AB  - In this paper, to analyze the functional influence of acidosis on cardiac electrical activity and subsequently on ventricular arrhythmia, a human ventricular acidotic model with PH and CaM kinase II (CaMKII) regulation was developed. Dynamic changes of ionic currents and action potentials during the acidosis process were simulated, and the changes of action potential of different conditions (with CaMKII and without CaMKII) were compared during acidosis. In addition the acidosis-induced changes of electrocardiogram waveform were computed using the one-dimensional tissue model. The experimental results showed that in the process of acidosis, CaMKII was highly activated, the concentration of both sodium and calcium within the cell elevated. Especially, at the early stage of the post acidosis, delayed after depolarizations (DADs) were generated in the cellular membrane potential, but DADs would disappear when eliminating the effect of CaMKII on all ion currents. At last, the triggered activities induced in cells during post acidosis period caused ectopic depolarization and ectopic repolarization in the cardiac tissue. Meanwhile, the simulated electrocardiogram showed premature ventricular contractions.
ER  - 


TY  - CONF
TI  - Hydroxychloroquine&#x0027;s Influence on Hypoxic and Hypokalemic ventricle: An Insilico Perspective
T2  - 2021 Computing in Cardiology (CinC)
SP  - 1
EP  - 4
AU  - P. K. Priya
AU  - S. Jayaraman
PY  - 2021
KW  - Drugs
KW  - Pathology
KW  - Medical conditions
KW  - Perturbation methods
KW  - Lead
KW  - Electrocardiography
KW  - Ions
DO  - 10.23919/CinC53138.2021.9662782
JO  - 2021 Computing in Cardiology (CinC)
IS  - 
SN  - 2325-887X
VO  - 48
VL  - 48
JA  - 2021 Computing in Cardiology (CinC)
Y1  - 13-15 Sept. 2021
AB  - Hydroxychloroquine (HCQ) has been widely used, irrespective of pre reported cardiotoxicity. This demands further investigation on the mechanisms of HCQ interaction under hypoxia without and with a pro-arrhythmic comor-bidity like hypokalemia in the ventricular tissue as well as its effects when excited with premature beats (PBs) to understand the possibility of arrhythmic occurrence. This is made possible by configuring a 2D transmural anisotropic ventricular tissue model consisting of endocardial, mid-myocardial and epicardial myocytes for mild and severe hypoxia, hypokalemia and HCQ conditions. Results show that along with a QT interval reduction, low amplitude or T-wave inversion is observed in mild and severe hypoxia conditions respectively. No significant adverse effect of HCQ is observed in both cases. Under hypokalemia, mild hypoxia creates notched T-waves. Including HCQ has the effect of increasing the QT interval and T-peak. In presence of PBs, arrhythmia is generated only in presence of hypokalemia. Further, severe hypoxia causes inverted T-waves and a shortened QT-interval in hypokalemic comor-bid configuration. In presence of PBs, reentry is created only on addition of hypokalemia. When treated with HCQ, no notable changes occurred. This in-silico ventricular model indicates that HCQ treatment has no significant adverse effect in presence of hypokalemia and hypoxia, except in the combination of mild hypoxia with hypokalemia condition where it initiated a re-entrant arrhythmia pattern. These results could help guide treatment with HCQ.
ER  - 


TY  - JOUR
TI  - Unsupervised Bayesian Inference to Fuse Biosignal Sensory Estimates for Personalizing Care
T2  - IEEE Journal of Biomedical and Health Informatics
SP  - 47
EP  - 58
AU  - T. Zhu
AU  - M. A. F. Pimentel
AU  - G. D. Clifford
AU  - D. A. Clifton
PY  - 2019
KW  - Biological system modeling
KW  - Medical services
KW  - Labeling
KW  - Biomedical measurement
KW  - Bayes methods
KW  - Electrocardiography
KW  - Robustness
KW  - Bayesian inference
KW  - data fusion
KW  - personalised modelling
KW  - unsupervised learning
DO  - 10.1109/JBHI.2018.2820054
JO  - IEEE Journal of Biomedical and Health Informatics
IS  - 1
SN  - 2168-2208
VO  - 23
VL  - 23
JA  - IEEE Journal of Biomedical and Health Informatics
Y1  - Jan. 2019
AB  - The role of sensing technologies, such as wearables, in delivering precision care is becoming widely acceptable. Given the very large quantities of sensor data that rapidly accumulate, there is a need to employ automated algorithms to label biosignal sensor data. In many real-life clinical applications, no such expert labels are available, and algorithms for processing sensor data must be relied upon, without access to the “ground truth.” It is therefore extremely difficult to choose which algorithms to trust or discard at any point in time, where different algorithms may be optimal for different patients, or even for different points in time for the same patient. We propose two fully Bayesian approaches for fusing labels from independent and potentially correlated annotators (i.e., algorithms or, where available, experts). These are generative models to aggregate labels (i.e., the outputs of the algorithms, such as identified ECG morphology) in an unsupervised manner, to estimate jointly the assumed bias and precision of each algorithm without access to the ground truth. The latter fused estimate may then be used to infer the underlying ground truth. For the first time in the biomedical context, we show that modeling correlations between annotators, and fusing information concerning task difficulty (such as the estimated quality of the sensor data), improve these estimates with respect to commonly employed strategies in the literature. Also, we adopt a strongly Bayesian approach to inference using Gibbs sampling to improve estimates over the existing state of the art. We present results from applying the proposed pair of models to simulated and two publicly available biomedical datasets, to demonstrate proof-of-principle. We show that our proposed models outperform all existing approaches recreated from the literature. We also show that the proposed methods are robust when dealing with missing values (as often occurs in real-life biomedical applications), and that they are suitably efficient for use in real-time applications, thereby providing the basis for the reliable use of sensors for personalizing the care of the individual.
ER  - 


TY  - CONF
TI  - IOT Based Baby Cradle System with Real Time Data Tracking
T2  - 2020 5th International Conference on Computer Science and Engineering (UBMK)
SP  - 274
EP  - 279
AU  - Ü. Duman
AU  - E. Aydin
PY  - 2020
KW  - Dogs
KW  - Swart baby cradle system
KW  - real-time signal processing
KW  - internet of things (IoT)
KW  - nodemcu
DO  - 10.1109/UBMK50275.2020.9219506
JO  - 2020 5th International Conference on Computer Science and Engineering (UBMK)
IS  - 
SN  - 
VO  - 
VL  - 
JA  - 2020 5th International Conference on Computer Science and Engineering (UBMK)
Y1  - 9-11 Sept. 2020
AB  - In todays industrialized countries, womens participation in the workforce has dramatically increased. This participation is one of the main reasons that affect baby care in many families from the birth of the baby to a certain age. The most important factors that should be followed in infants are values, body temperature and sleep patterns, which we can sometimes call vital functions. An abnormal increase in the temperature of the baby during sleep is one of the most critical factors causing sudden infant death syndrome, a febrile complication. In this article, an internet of things (IoT) based baby monitoring mechanism, namely a smart cradle structure, which tracks the real-time temperature, heart rate, wetness and sound of the baby is proposed, and the data received from the sensors will be transferred to a web platform via Wi-Fi and checked in real-time. In the case of crying, the cradle will swing autonomously. The alarm will be activated if crying does not stop or if an abnormal increase in the measured body temperature, heart rate and humidity level is observed. Thanks to the alarm, it will be ensured that the person responsible for the care of the parent or baby will respond to the care that the baby needs in a timely manner. In addition, the LED will be placed in the cradle, and it will be monitored whether or not an alarm is given over the cradle.
ER  - 


TY  - CONF
TI  - Development of pulse and blood pressure monitoring system
T2  - 2018 IEEE Symposium on Computer Applications & Industrial Electronics (ISCAIE)
SP  - 37
EP  - 42
AU  - W. A. Salah
AU  - A. A. Sneineh
PY  - 2018
KW  - Biomedical monitoring
KW  - Blood pressure
KW  - Bluetooth
KW  - Monitoring
KW  - Pressure measurement
KW  - Heart rate
KW  - Valves
KW  - rescuer
KW  - pulse
KW  - blood pressure
KW  - monitoring
KW  - swimmer
DO  - 10.1109/ISCAIE.2018.8405441
JO  - 2018 IEEE Symposium on Computer Applications & Industrial Electronics (ISCAIE)
IS  - 
SN  - 
VO  - 
VL  - 
JA  - 2018 IEEE Symposium on Computer Applications & Industrial Electronics (ISCAIE)
Y1  - 28-29 April 2018
AB  - In previous years, numerous cases related to heart attack and abnormal increase in heart rate and blood pressure have been documented. These incidents frequently lead to death. Therefore, a system that considers critical situations that involve swimmers and infants is crucial. This study proposes a swimmer-rescuer system on the basis of heart and blood pressure monitoring. This system consists of two units, namely, the swimmer and the rescuer. This system measures the pulse rate and blood pressure of the swimmer and transmits the values to the rescuer mobile application. These values are compared with the normal rates for pulse and pressure. If these values are not within the normal range, then an alarm is generated on the application.
ER  - 


TY  - CONF
TI  - Measurement of Mucociliary Transport: Novel Application of Positron Emission Tomography
T2  - 2022 IEEE 19th International Symposium on Biomedical Imaging (ISBI)
SP  - 1
EP  - 5
AU  - C. G. Stewart
AU  - B. Hilkin
AU  - N. D. Gansemer
AU  - S. A. Walsh
AU  - M. R. Acevado
AU  - V. Akurathi
AU  - D. N. Pandya
AU  - A. F. Comellas
AU  - T. J. Wadas
AU  - D. W. Dick
AU  - J. J. Sunderland
AU  - D. A. Stoltz
AU  - M. J. Welsh
AU  - M. H. Abou Alaiwa
PY  - 2022
KW  - In vivo
KW  - Image resolution
KW  - Atmospheric measurements
KW  - Biomedical measurement
KW  - Particle measurements
KW  - Size measurement
KW  - Physiology
KW  - Lung Imaging
KW  - Positron Emission Tomography
KW  - Mucociliary Transport
KW  - Gallium-68
KW  - macroaggregated albumin
DO  - 10.1109/ISBI52829.2022.9761605
JO  - 2022 IEEE 19th International Symposium on Biomedical Imaging (ISBI)
IS  - 
SN  - 1945-8452
VO  - 
VL  - 
JA  - 2022 IEEE 19th International Symposium on Biomedical Imaging (ISBI)
Y1  - 28-31 March 2022
AB  - Mucociliary transport (MCT) is an innate defense mechanism of the lungs. Failure of this defense is implicated in several airway diseases. Previous methods to measure MCT in vivo either lack temporal resolution to capture its full dynamics or utilize large particle sizes. The goal of this study is to develop a measurement assay that accurately quantitates MCT, while meeting physiologic characteristics. Positron emission tomography (PET) has been used to capture in vivo dynamic biological processes, such as myocardial blood flow. We hypothesize a PET-based dynamic imaging method will capture MCT within the airways. In a pilot study, physiologically relevant inert radiotracer particles were distally delivered to newborn porcine airways, and an analysis platform was constructed to measure its transport and clearance overtime. PET imaging measurements of dynamic mucus transport and clearance throughout the airways was measured continuously for 15 minutes with a timing resolution of 10 seconds. The fine temporal resolution of dynamic PET captured the clearance and transport of delivered radiolabeled particles overtime.
ER  - 


TY  - JOUR
TI  - 32-Channel System to Measure the Electrophysiological Properties of Bioengineered Cardiac Muscle
T2  - IEEE Transactions on Biomedical Engineering
SP  - 1614
EP  - 1622
AU  - B. H. Salazar
AU  - A. K. Reddy
AU  - Z. Tao
AU  - S. Madala
AU  - R. K. Birla
PY  - 2015
KW  - Heart
KW  - Muscles
KW  - Delay effects
KW  - Electrodes
KW  - Three-dimensional displays
KW  - Electrocardiography
KW  - Optical device fabrication
KW  - Cardiac Patches
KW  - Cell Culture
KW  - Conduction Maps
KW  - Conduction Velocity
KW  - Heart
KW  - Tissue Engineering
KW  - Cardiac patches
KW  - cell culture
KW  - conduction maps
KW  - conduction velocity
KW  - heart
KW  - tissue engineering
DO  - 10.1109/TBME.2015.2399437
JO  - IEEE Transactions on Biomedical Engineering
IS  - 6
SN  - 1558-2531
VO  - 62
VL  - 62
JA  - IEEE Transactions on Biomedical Engineering
Y1  - June 2015
AB  - The purpose of this study was to develop, assess, and validate a custom 32-channel system to analyze the electrical properties of 3-D artificial heart muscle (3D-AHM). In this study, neonatal rat cardiac cells were cultured in a fibrin gel to drive the formation of 3D-AHM. Once the tissues were fully formed, the customized electrocardiogram (EKG) sensing system was used to obtain the different electrophysiological characteristics of the muscle constructs. Additionally, this system was used to evaluate the electrical properties of native rat hearts, for comparison to the fabricated tissues and native values found in the literature. Histological evaluation showed extensive cellularization and cardiac tissue formation. EKG data analysis yielded time delays between the signals ranging from 0 to 7 ms. Optical maps exhibited slight trends in impulse propagation throughout the fabricated tissue. Conduction velocities were calculated longitudinally at 277.81 cm/s, transversely at 300.79 cm/s, and diagonally at 285.68 cm/s for 3D-AHM. The QRS complex exhibited an R-wave amplitude of 438.42 ± 36.96 μV and an average duration of 317.5 ± 16.5 ms for the tissue constructs. The data collected in this study provide a clearer picture about the intrinsic properties of the 3D-AHM while proving our system's efficacy for EKG data procurement. To achieve a viable and permanent solution, the bioengineered heart muscle must physiologically resemble native heart tissue as well as mimic its electrical properties for proper contractile function. This study allows us to monitor such properties and assess the necessary changes that will improve construct development and function.
ER  - 


TY  - CONF
TI  - A multiscale model of the electrohysterogram the BioModUE_PTL project
T2  - 2013 35th Annual International Conference of the IEEE Engineering in Medicine and Biology Society (EMBC)
SP  - 7448
EP  - 7451
AU  - C. Marque
AU  - J. Laforêt
AU  - C. Rabotti
AU  - A. Alexandersson
AU  - G. Germain
AU  - J. Gondry
AU  - B. Karlsson
AU  - B. Leskosek
AU  - M. Mischi
AU  - C. Muszinski
AU  - G. Oei
AU  - J. Peuscher
AU  - D. Rudel
PY  - 2013
KW  - Computational modeling
KW  - Electric potential
KW  - Biological system modeling
KW  - Adaptation models
KW  - Conductors
KW  - Analytical models
KW  - Calcium
DO  - 10.1109/EMBC.2013.6611280
JO  - 2013 35th Annual International Conference of the IEEE Engineering in Medicine and Biology Society (EMBC)
IS  - 
SN  - 1558-4615
VO  - 
VL  - 
JA  - 2013 35th Annual International Conference of the IEEE Engineering in Medicine and Biology Society (EMBC)
Y1  - 3-7 July 2013
AB  - The electrohysterogram (EHG) is a promising means of monitoring pregnancy and of detecting a risk of preterm labor. To improve our understanding of the EHG as well as its relationship with the physiologic phenomena involved in uterine contractility, we plan to model these phenomena in terms of generation and propagation of uterine electrical activity. This activity can be realistically modeled by representing the principal ionic dynamics at the cell level, the propagation of electrical activity at the tissue level and then the way it is reflected on the skin surface through the intervening tissue. We present in this paper the different steps leading to the development and validation of a biophysics based multiscale model of the EHG, going from the cell to the electrical signal measured on the abdomen.
ER  - 


TY  - CONF
TI  - Influence of Hydroxychloroquine Dosage on the Occurrence of Arrhythmia in COVID-19 Infected Ventricle
T2  - 2021 Computing in Cardiology (CinC)
SP  - 1
EP  - 4
AU  - P. K. Priya
AU  - S. Jayaraman
PY  - 2021
KW  - COVID-19
KW  - Computational modeling
KW  - Medical treatment
KW  - Lead
KW  - Cardiology
KW  - Heart rate variability
DO  - 10.23919/CinC53138.2021.9662675
JO  - 2021 Computing in Cardiology (CinC)
IS  - 
SN  - 2325-887X
VO  - 48
VL  - 48
JA  - 2021 Computing in Cardiology (CinC)
Y1  - 13-15 Sept. 2021
AB  - The interaction mechanisms of Hydroxychloroquine (HCQ) in a COVID-19 infected ventricle and its vulnerability to arrhythmogenesis for different dosage levels is not clearly understood. To address this, a 2D transmural anisotropic ventricular tissue model consisting of endocardial, midmyocardial and epicardial myocytes are config-uredfor mild and severe COVID-19 conditions as well as for three dosage levels of HCQ <tex>$1 \mu M, 10 \mu M$</tex> and <tex>100</tex> <tex>$\mu M)$</tex>. Results show that under control and mild COVID conditions, increasing the dosage of HCQ prolongs the QT interval as well as QRS duration, although under severe COVID-19 conditions, inverted T-waves are observed. In addition, on pacing with premature beats (PBs), it is observed that under all condition, premature ventricular complexes (PVCs) are created at <tex>$1 \mu M$</tex> and <tex> $10 \mu M$</tex> HCQ. However, the PVCs are sustained for a longer duration in presence of <tex>$10 \mu M$</tex> HCQ. ST elevation is observed under mild COVID-19 conditions and <tex>$1 \mu M$</tex> HCQ and reentrant arrhythmic activity is generated in severe COVID-19 conditions and <tex>$10 \mu M$</tex> HCQ dosage. Under all conditions, <tex>$100 \mu M$</tex> HCQ doesn&#x0027;t generate arrhythmia or PVCs in presence of PBs. This in-silico ventricular model indicates that the dosage of HCQ as well as pacing sequence influences the appearance of arrhythmic activity and could help in guiding HCQ therapy.
ER  - 


TY  - CONF
TI  - Medical data analysis based on Nao robot: An automated approach towards robotic real-time interaction with human body
T2  - 2017 7th IEEE International Conference on Control System, Computing and Engineering (ICCSCE)
SP  - 91
EP  - 96
AU  - M. S. Sharif
AU  - M. H. Alsibai
PY  - 2017
KW  - Robots
KW  - Diseases
KW  - Blood pressure
KW  - Medical diagnostic imaging
KW  - Heart
KW  - Biomedical monitoring
KW  - Diabetes
KW  - Medical Data Analysis
KW  - Artificial Intelligence
KW  - Robotic
KW  - Neural Network
KW  - Internet of Things
KW  - Lifestyle
DO  - 10.1109/ICCSCE.2017.8284386
JO  - 2017 7th IEEE International Conference on Control System, Computing and Engineering (ICCSCE)
IS  - 
SN  - 
VO  - 
VL  - 
JA  - 2017 7th IEEE International Conference on Control System, Computing and Engineering (ICCSCE)
Y1  - 24-26 Nov. 2017
AB  - There is a significant increase of strokes, heart diseases and premature death, people need more than ever to be aware of their vital signs such as blood pressure, heart beats, cholesterol level etc. Monitoring and analysing this medical data can help increase the awareness of the risk factor of heart disease. However, there is a huge pressure on medical staff and general practitioners (GPs), therefore this research proposes a medical data analysis based on Nao robots to meet these needs and it will serve as an automated approach towards a robotics real-time interaction with the human body. The proposed research offers a new way to allow users to understand the meaning of their vital signs using a human robot interaction. The developed system has been tested on publicly available data and simulated data. It can predict the future risk of heart disease based on some data attributes. Based on the risk prediction, it can feedback the result and the required lifestyle changes to avoid any related risk.
ER  - 


TY  - CONF
TI  - Analysis of various Data Mining Techniques Techniques for Pregnancy related issues and Postnatal health of infant using Machine Learning and Fuzzy Logic
T2  - 2018 3rd International Conference on Communication and Electronics Systems (ICCES)
SP  - 789
EP  - 793
AU  - D. K. Tayal
AU  - K. Meena
AU  - Pragya
AU  - S. Kumar
PY  - 2018
KW  - Data mining
KW  - Pediatrics
KW  - Pregnancy
KW  - Data models
KW  - Decision trees
KW  - Clustering algorithms
KW  - Machine learning
KW  - Data Mining
KW  - Health Care
KW  - Machine Learning
KW  - Fuzzy logic
KW  - Gestation Period
DO  - 10.1109/CESYS.2018.8724082
JO  - 2018 3rd International Conference on Communication and Electronics Systems (ICCES)
IS  - 
SN  - 
VO  - 
VL  - 
JA  - 2018 3rd International Conference on Communication and Electronics Systems (ICCES)
Y1  - 15-16 Oct. 2018
AB  - Data Mining is a technique of using available information of an entity to extract useful patterns from the large database which can be implemented in various sectors. It is an essential process where intelligent methods are applied to extract relationship within data. Data mining holds great potential to improve health systems like mental issues, finance, bioinformatics, agriculture, healthcare and business. In this survey, we aim to compare efficiency of various data mining techniques and examine the role played by machine learning and fuzzy logic in the field of healthcare. The paper mainly focuses on determining the pregnancy related issues and health status of a newborn by analysing the demographic information, medical history, lifestyle information including smoking and drug use and many other useful attributes of a pregnant lady during gestation period, a stage wherein every women undergoes many physiological changes, sometimes inducing severe health problems leading to death of both mother and foetus.
ER  - 


TY  - CONF
TI  - Real Time Monitoring System for Vital Pediatric Biometric Data
T2  - 2018 IEEE 9th Annual Information Technology, Electronics and Mobile Communication Conference (IEMCON)
SP  - 1065
EP  - 1069
AU  - N. Kandalaft
AU  - A. Bajracharya
AU  - S. Neupane
AU  - C. Larson
AU  - H. N. Saha
PY  - 2018
KW  - Microcontrollers
KW  - Heart rate
KW  - Bluetooth
KW  - Temperature measurement
KW  - Temperature sensors
KW  - Power supplies
KW  - Pins
KW  - Biometric Data
KW  - Microcontroller
KW  - WiFi
KW  - Bluetooth
KW  - App
DO  - 10.1109/IEMCON.2018.8615036
JO  - 2018 IEEE 9th Annual Information Technology, Electronics and Mobile Communication Conference (IEMCON)
IS  - 
SN  - 
VO  - 
VL  - 
JA  - 2018 IEEE 9th Annual Information Technology, Electronics and Mobile Communication Conference (IEMCON)
Y1  - 1-3 Nov. 2018
AB  - It is well established, both in pediatric and adult medicine, that early recognition and treatment of disease reduces the incidence and length of hospitalization, total costs, and morality. There is currently no comprehensive technology enabled systems able to objectively quantify and track biometric data, and quantitatively monitor and analyze respiratory health of infant patients to challenge early recognition and treatment of diseases. This paper presents a standalone module with Bluetooth built in capability that will connect to any WiFi through a special designed App that collects the biometric data and send it over the internet. This will enable doctors to monitor patients on hourly basis regardless of their location worldwide.
ER  - 


TY  - CONF
TI  - A Look at Wearable Abandonment
T2  - 2017 18th IEEE International Conference on Mobile Data Management (MDM)
SP  - 392
EP  - 393
AU  - H. Lee
AU  - Y. Lee
PY  - 2017
KW  - Heart rate
KW  - Mobile communication
KW  - Computers
KW  - Electronic mail
KW  - Conferences
KW  - Sensors
KW  - Batteries
KW  - hyunholee@cnu.ac.kr
DO  - 10.1109/MDM.2017.70
JO  - 2017 18th IEEE International Conference on Mobile Data Management (MDM)
IS  - 
SN  - 2375-0324
VO  - 
VL  - 
JA  - 2017 18th IEEE International Conference on Mobile Data Management (MDM)
Y1  - 29 May-1 June 2017
AB  - While wearable devices have been the buzzword in these days, they are still in the infant market stage. Though demand for wearable devices has skyrocketed, the early abandonment of devices become an important issue. Many studies examine the usage of wearable devices with user survey. However,it is essential to look at the real behavior of wearable users how and why wearable users enjoy or abandon devices. In this work,we present experimental results on 80 college students, 64 dayswith fitness trackers. From the experiments, we have found that50% of users have stopped using fitness trackers within two weeks at first experiment and that 34% of users abandoned the devices in nine weeks at second experiment.
ER  - 


TY  - JOUR
TI  - Emergent Jaw Predominance in Vocal Development Through Stochastic Optimization
T2  - IEEE Transactions on Cognitive and Developmental Systems
SP  - 378
EP  - 389
AU  - C. Moulin-Frier
AU  - J. Brochard
AU  - F. Stulp
AU  - P. -Y. Oudeyer
PY  - 2020
KW  - Optimization
KW  - Speech
KW  - Computational modeling
KW  - Robot sensing systems
KW  - Stochastic processes
KW  - Lips
KW  - Jaw predominance
KW  - sensorimotor control
KW  - stochastic optimization
KW  - vocal babbling
KW  - vocal development
DO  - 10.1109/TCDS.2017.2704912
JO  - IEEE Transactions on Cognitive and Developmental Systems
IS  - 3
SN  - 2379-8939
VO  - 12
VL  - 12
JA  - IEEE Transactions on Cognitive and Developmental Systems
Y1  - Sept. 2020
AB  - Infant vocal babbling strongly relies on jaw oscillations, especially at the stage of canonical babbling, which underlies the syllabic structure of world languages. In this paper, we propose, model and analyze an hypothesis to explain this predominance of the jaw in early babbling. This hypothesis states that general stochastic optimization principles, when applied to learning sensorimotor control, automatically generate ordered babbling stages with a predominant exploration of jaw movements in early stages. The reason is that those movements impact the auditory effects more than other articulators. In previous computational models, such general principles were shown to selectively freeze and free degrees of freedom in a model reproducing the proximo-distal development observed in infant arm reaching. The contribution of this paper is to show how, using the same methods, we are able to explain such patterns in vocal development. We present three experiments. The two first ones show that the recruitment order of articulators emerging from stochastic optimization depends on the target sound to be achieved but that on average the jaw is largely chosen as the first recruited articulator. The third experiment analyses in more detail how the emerging recruitment order is shaped by the dynamics of the optimization process.
ER  - 


TY  - CONF
TI  - Reverse Bi-orthogonal wavelets & fuzzy classifiers for the automatic detection of spike waves in the EEG of the hypoxic ischemic pre-term fetal sheep
T2  - 2015 37th Annual International Conference of the IEEE Engineering in Medicine and Biology Society (EMBC)
SP  - 5404
EP  - 5407
AU  - H. Abbasi
AU  - A. J. Gunn
AU  - L. Bennet
AU  - C. P. Unsworth
PY  - 2015
KW  - Electroencephalography
KW  - Transient analysis
KW  - Sensitivity
KW  - Continuous wavelet transforms
KW  - Classification algorithms
KW  - Asphyxia
DO  - 10.1109/EMBC.2015.7319613
JO  - 2015 37th Annual International Conference of the IEEE Engineering in Medicine and Biology Society (EMBC)
IS  - 
SN  - 1558-4615
VO  - 
VL  - 
JA  - 2015 37th Annual International Conference of the IEEE Engineering in Medicine and Biology Society (EMBC)
Y1  - 25-29 Aug. 2015
AB  - There exists a 6-8 hour window of opportunity for the treatment of perinatal Hypoxic-Ischemic Encephalopathy (HIE) following the original insult after which significant irreversible brain injury manifests leading to debilitating neurological conditions such as epilepsy and cerebral palsy. At present, there are no identified biomarkers in the electroencephalogram (EEG) that are currently being used to help classify if a HIE insult has occurred or not. However, high frequency micro-scale transients in the form of spikes, sharp waves and slow waves appear in the EEG, post insult, that could provide precursory information whether a HIE insult has occurred or not. This paper describes the superiority of using reverse bi-orthogonal wavelets (RBIO-WT), in the form of the rbio2.8 mother wavelet, in conjunction with a Type-1 Fuzzy Logic System (Type-I FLS) classifier for accurate micro-scale spike wave transient detection in the EEG of Pre-term Fetal Sheep. The algorithm performance for spike detection was assessed over the most critical time period of 25 minutes within the first 8 hours, post occlusion using an in utero fetal sheep model. Obtained results demonstrate that the suggested algorithm detected spikes with a considerably high overall performance of 99.25% using the developed RBIO-WT Type-I FLS.
ER  - 


TY  - CONF
TI  - Control of rapid hypothermia induction by total liquid ventilation : Preliminary results
T2  - 2013 35th Annual International Conference of the IEEE Engineering in Medicine and Biology Society (EMBC)
SP  - 3757
EP  - 3760
AU  - M. Nadeau
AU  - P. Micheau
AU  - R. Robert
AU  - O. Avoine
AU  - R. Tissier
AU  - P. S. Germim
AU  - H. Walti
PY  - 2013
KW  - Liquids
KW  - Ventilation
KW  - Temperature measurement
KW  - Lungs
KW  - Heart
DO  - 10.1109/EMBC.2013.6610361
JO  - 2013 35th Annual International Conference of the IEEE Engineering in Medicine and Biology Society (EMBC)
IS  - 
SN  - 1558-4615
VO  - 
VL  - 
JA  - 2013 35th Annual International Conference of the IEEE Engineering in Medicine and Biology Society (EMBC)
Y1  - 3-7 July 2013
AB  - Mild therapeutic hypothermia (MTH) consists in cooling the body temperature of a patient to between 32 and 34°C. This technique helps to preserve tissues and neurological functions in multi-organ failure by preventing ischemic injury. Total liquid ventilation (TLV) ensures gas exchange in the lungs with a liquid, typically perfluorocarbon (PFC). A liquid ventilator is responsible for ensuring cyclic renewal of tidal volume of oxygenated and temperature-controlled PFC. Hence, TLV using the lung as a heat exchanger and PFC as a heat carrier allows ultra fast cooling of the whole body which can help improve outcome after ischemic injuries. The present study was aimed to evaluate the control performance and safety of automated ultrarapid MTH induction by TLV. Experimentation was conducted using the Inolivent-5.0 liquid ventilator equipped with a PFC treatment unit that allows PFC cooling and heating from the flow of energy carrier water inside a double wall installed on an oxygenator. A water circulating bath is used to manage water temperature. A feedback controller was developed to modulate inspired PFC temperature and control body temperature. Such a controller is important since, with MTH induction, heart temperature should not reach 28°C because of a high risk of fibrillation. The in vivo experimental protocol was conducted on a male newborn lamb of 4.7 kg which, after anesthetization, was submitted to conventional gas ventilation and instrumented with temperature sensors at the femoral artery, oesophagus, right ear drum and rectum. After stabilization, TLV was initiated with fast automated MTH induction to 33.5°C until stabilization of all temperatures. MTH could be reached safely in 3 minutes at the femoral artery, in 3.6 minutes at the esophagus, in 7.7 minutes at the eardrum and in 15 minutes at the rectum. All temperatures were stable at 33.5 ± 0.5°C within 15 minutes. The present results reveal that ultra-fast MTH induction by TLV with Inolivent-5.0 is safe for the heart while maintaining esophageal and arterial temperature over 32.6°C.
ER  - 


TY  - CONF
TI  - Influence of M-cells on the generation of re-entry in Short QT Syndrome
T2  - 2021 IEEE 21st International Conference on Bioinformatics and Bioengineering (BIBE)
SP  - 1
EP  - 4
AU  - P. K. Priya
AU  - S. Jayaraman
PY  - 2021
KW  - Simulation
KW  - Conferences
KW  - Avalanche photodiodes
KW  - Maintenance engineering
KW  - Transient analysis
KW  - Potassium
KW  - Bioinformatics
DO  - 10.1109/BIBE52308.2021.9635264
JO  - 2021 IEEE 21st International Conference on Bioinformatics and Bioengineering (BIBE)
IS  - 
SN  - 2471-7819
VO  - 
VL  - 
JA  - 2021 IEEE 21st International Conference on Bioinformatics and Bioengineering (BIBE)
Y1  - 25-27 Oct. 2021
AB  - The distribution of M-cells have always been vital in creating intrinsic spatial heterogeneity thereby acting as a substrate for the development and maintenance of re-entry. Here, a 2D anisotropic transmural tissue made up of endocardial (endo), midmyocardial (mid) and epicardial (epi) layers was constructed by using the ventricular cell model developed by Ten Tusscher et al. Two configurations, the entire column of mid layer and an island within the mid layer of the tissue were considered as M cells. In the latter configuration, slight alterations were introduced in the slow delayed rectifying potassium current and the outward transient current so that the APD is highest in the M-cells followed by the endo, mid and epi cells. The likelihood of reentry generation under conditions of KCNQ1-linked Short QT syndrome type 2 (SQTS2) was then analysed in these two types of tissue configurations. Simulation results show that on including SQTS2 conditions and on pacing the tissue with premature beats in between normal beats, re-entrant waves were generated in the tissue containing a column of M - cells whereas in the tissue including the M-cell island, re-entry was not generated. This study is not in line with those reported earlier due to the variations in the size of the chosen M -cell island as well as the cellular electrophysiological properties. From this investigation, the need for further analysis on the size, location as well as the ionic properties of the M-cells in relation to the neighbouring cells has been emphasized.
ER  - 


TY  - CONF
TI  - Effect of gap junction uncoupling on spatial dispersion of action potential duration at sites of abrupt tissue expansion
T2  - Computing in Cardiology 2013
SP  - 699
EP  - 702
AU  - M. L. Hubbard
AU  - C. S. Henriquez
PY  - 2013
KW  - Educational institutions
KW  - Abstracts
KW  - Couplings
KW  - Computational modeling
KW  - Load modeling
KW  - Biological tissues
DO  - 
JO  - Computing in Cardiology 2013
IS  - 
SN  - 2325-8853
VO  - 
VL  - 
JA  - Computing in Cardiology 2013
Y1  - 22-25 Sept. 2013
AB  - Spatial dispersion of action potential duration has been linked to arrhythmogenesis in the diseased heart; however, the complex dynamic between repolarization dynamics and microstructural heterogeneity in critical regimes is largely unknown. The objective of this study was to use microstructural computer models of adult monolayers to study the effect of abrupt tissue expansion and gap junction uncoupling on dispersion of action potential duration (APD) during premature stimulation. Two-dimensional discrete and equivalent continuous computer models (dx=10 μm, dy=10 μm) of ventricular monolayers with isthmus strands connected to a load region were generated. In the discrete model, gap junctions (gj) with a value between 0.005 μS and 0.50 μS were uniformly distributed around individual cells. In strands with a width of 300 μm, decreasing gap junction coupling in the discrete model increased variation in APD at the site of abrupt expansion by as much as 6 ms and changed the APD profile at the expansion site from an elliptical to a bipolar configuration. In narrow strands with a width of 60 μm, uniformly decreasing coupling in both the strand and the load increased variation in APD by as much as 14 ms and facilitated propagation at the expansion site. The equivalent continuous model could not reproduce microstructural variations in APD, the pattern of conduction block observed in moderately coupled tissue or the conduction delay observed at the site of abrupt expansion.
ER  - 


TY  - CONF
TI  - Extracorporeal high intensity focused ultrasound treatment of the placental unit: In vivo study using a monkey model of pregnancy
T2  - 2017 IEEE International Ultrasonics Symposium (IUS)
SP  - 1
EP  - 4
AU  - D. Melodelima
AU  - J. Caloone
AU  - A. Kocot
AU  - C. Huissoud
PY  - 2017
KW  - Lesions
KW  - Ultrasonic imaging
KW  - Transducers
KW  - Pregnancy
KW  - Animals
KW  - Skin
KW  - Acoustics
KW  - ultrasound
KW  - HIFU
KW  - monkey
KW  - pregnant
KW  - placenta
KW  - twin
KW  - transfusion
KW  - syndrome
DO  - 10.1109/ULTSYM.2017.8092475
JO  - 2017 IEEE International Ultrasonics Symposium (IUS)
IS  - 
SN  - 1948-5727
VO  - 
VL  - 
JA  - 2017 IEEE International Ultrasonics Symposium (IUS)
Y1  - 6-9 Sept. 2017
AB  - The last 20 years have seen the development of fetal surgery, particularly for the treatment of twin-to-twin transfusion syndrome (TTTS). Although fetoscopy increases survival rate, it is also invasive and responsible for fetal and maternal complications affecting the neonatal outcome. A completely non-invasive treatment that could occlude deep anastomoses would prevent the risks of invasive fetoscopy while offering the potential for more effective therapy. We previously developed a toroidal HIFU transducer that enables the destruction of large tissue volumes. The effectiveness of this HIFU device applied to the perfused placental unit must now be studied in a preclinical animal study under conditions similar to those in humans before starting a clinical trial. We report here the first use of a completely non-invasive treatment of the placenta in pregnant animals. A toroidal HIFU transducer working at 2.5 MHz and composed of 32 ring-shaped emitters was used. In vivo experiments were performed in eight pregnant monkeys. Lesions on placental tissues were performed non-invasively by placing the HIFU probe on the skin. Fetal and maternal parameters, such as maternal heart rate, fetal heart rate, and subcutaneous and intra-amniotic fluid temperature, were recorded. A C-section was performed immediately after insonification to extract the placenta, inspect the fetus and inspect the maternal abdominal cavity. Placental HIFU lesions were studied using ultrasound images, gross pathology and histology. Thirteen HIFU exposures were performed on placentas. The parameters used in this study were acoustic powers of 65, 80, 110 and 120 W applied for 30, 15, 20 and 20 seconds, respectively. This gradual increase in the total energy delivered was used to determine a set of parameters to create reproducible lesions in the placentas without any complications. The dimensions of the placental lesions were an average diameter of 6.4 ± 0.5 mm and 7.8 ± 0.7 mm and an average depth of 3.8 ± 1.5 mm. Ultrasound images revealed a hyperechoic region that was correlated with the macroscopic analyses of the HIFU lesions. Necrosis of placental tissues exposed to HIFU was confirmed with histology. No significant variation in maternal and fetal parameters was observed during HIFU exposure. This study demonstrates in a monkey model of pregnancy the feasibility of HIFU treatment applied to the placenta for potential application to treat twin-to-twin transfusion syndrome.
ER  - 


TY  - JOUR
TI  - Automatic Recognition Methods Supporting Pain Assessment: A Survey
T2  - IEEE Transactions on Affective Computing
SP  - 530
EP  - 552
AU  - P. Werner
AU  - D. Lopez-Martinez
AU  - S. Walter
AU  - A. Al-Hamadi
AU  - S. Gruss
AU  - R. W. Picard
PY  - 2022
KW  - Pain
KW  - Gold
KW  - Affective computing
KW  - Tools
KW  - Tissue damage
KW  - Nervous system
KW  - Physiology
KW  - Pain assessment
KW  - recognition
KW  - survey
KW  - review
DO  - 10.1109/TAFFC.2019.2946774
JO  - IEEE Transactions on Affective Computing
IS  - 1
SN  - 1949-3045
VO  - 13
VL  - 13
JA  - IEEE Transactions on Affective Computing
Y1  - 1 Jan.-March 2022
AB  - Pain is a complex phenomenon, involving sensory and emotional experience, that is often poorly understood, especially in infants, anesthetized patients, and others who cannot speak. Technology supporting pain assessment has the potential to help reduce suffering; however, advances are needed before it can be adopted clinically. This survey paper assesses the state of the art and provides guidance for researchers to help make such advances. First, we overview pain’s biological mechanisms, physiological and behavioral responses, emotional components, as well as assessment methods commonly used in the clinic. Next, we discuss the challenges hampering the development and validation of pain recognition technology, and we survey existing datasets together with evaluation methods. We then present an overview of all automated pain recognition publications indexed in the Web of Science as well as from the proceedings of the major conferences on biomedical informatics and artificial intelligence, to provide understanding of the current advances that have been made. We highlight progress in both non-contact and contact-based approaches, tools using face, voice, physiology, and multi-modal information, the importance of context, and discuss challenges that exist, including identification of ground truth. Finally, we identify underexplored areas such as chronic pain and connections to treatments, and describe promising opportunities for continued advances.
ER  - 


TY  - CONF
TI  - Cardiac Image Dynamic Visualization and Enhancement for Palpitation Collaborative Diagnosis Using Internet Synchronization
T2  - 2021 IEEE EMBS International Conference on Biomedical and Health Informatics (BHI)
SP  - 1
EP  - 4
AU  - Q. Zhang
AU  - T. M. Peters
PY  - 2021
KW  - Heart
KW  - Computers
KW  - Protocols
KW  - Myocardium
KW  - Rendering (computer graphics)
KW  - Software
KW  - Real-time systems
DO  - 10.1109/BHI50953.2021.9508481
JO  - 2021 IEEE EMBS International Conference on Biomedical and Health Informatics (BHI)
IS  - 
SN  - 2641-3604
VO  - 
VL  - 
JA  - 2021 IEEE EMBS International Conference on Biomedical and Health Informatics (BHI)
Y1  - 27-30 July 2021
AB  - Palpitation is a common cardiac premature ventricular contraction disease that has the potential of developing into a life-threatening condition. Early diagnosis is crucial to its treatment, where electrocardiographic (ECG) can be used to evaluate patient&#x2019;s atrioventricular function, during which the dynamic behavior of left atrium and aorta (LAA), right atrium and ventricle (RAV), and myocardium (myo) can deliver valuable information for assessing patient&#x2019;s cardiac arrhythmias. However, this technique usually lacks real-time visual feedback and is limited to local therapy. To address this issue, we develop a software platform that can visualize ECG-gated beating heart inner structures with enhanced myocardium and chambers in web browsers. Our software is running on a Node.js server and can synchronize the dynamic heart rendering among all the connected client computers using WebSocket protocol, so cardiologists can share the same view of the patient&#x2019;s cardiac image rendering, observe the heart inner structures, and analyze its dynamic functions during the distributive palpitation diagnosis procedure at any location using a client computer connected to our server.
ER  - 


TY  - JOUR
TI  - Bayesian Network with Decision Threshold for Heart Beat Classification
T2  - IEEE Latin America Transactions
SP  - 1103
EP  - 1108
AU  - L. S. C. de Oliveira
AU  - R. V. Andreao
AU  - M. Sarcinelli Filho
PY  - 2016
KW  - Bayes methods
KW  - Electrocardiography
KW  - Markov processes
KW  - Kalman filters
KW  - Heart beat
KW  - Decision making
KW  - Uncertainty
KW  - Bayesian Network
KW  - Beat classification
KW  - Electrocardiogram
KW  - PVC detection
DO  - 10.1109/TLA.2016.7459585
JO  - IEEE Latin America Transactions
IS  - 3
SN  - 1548-0992
VO  - 14
VL  - 14
JA  - IEEE Latin America Transactions
Y1  - March 2016
AB  - This work proposes a Dynamic Bayesian Network approach (BN) to support medical decision making in the problem of beat classification in electrocardiograms. The BN takes the uncertainty into consideration when making a decision every time new evidence is available. Moreover, the certainty related to the beat classification can be controlled through a threshold adjusted by the specialist. The performance of the BN based classifier is assessed through the MIT-BIH database, considering two beat classes: Premature Ventricular Beat (PVC class) and Other (gathering all other beat classes). The BN with probability threshold of 0.75 achieved scores of Sensitivity and Positive Predictive of 99% for the PVC beats. The results show that the BN framework is a promising tool for classifying cardiac arrhythmias.
ER  - 


TY  - CONF
TI  - Non-Contact Simultaneous Photoplethysmogram and Ballistocardiogram Video Recording towards Real-Time Blood Pressure and Abnormal Heart Rhythm Monitoring
T2  - 2017 12th IEEE International Conference on Automatic Face & Gesture Recognition (FG 2017)
SP  - 273
EP  - 277
AU  - D. Shao
AU  - Y. Yang
AU  - F. Tsow
AU  - C. Liu
AU  - N. Tao
PY  - 2017
KW  - Biomedical monitoring
KW  - Electrocardiography
KW  - Monitoring
KW  - Blood pressure
KW  - Cameras
KW  - Correlation
KW  - Heart beat
DO  - 10.1109/FG.2017.42
JO  - 2017 12th IEEE International Conference on Automatic Face & Gesture Recognition (FG 2017)
IS  - 
SN  - 
VO  - 
VL  - 
JA  - 2017 12th IEEE International Conference on Automatic Face & Gesture Recognition (FG 2017)
Y1  - 30 May-3 June 2017
AB  - We present a video-based method to monitor blood pressure by analyzing pulse transit time (PTT). The PTT is determined from ballistocardiogram (BCG) and photoplethysmogram (PPG), which are recorded simultaneously using a single camera. The measured blood pressure changes are compared with those measured with a cuff-based reference blood pressure monitor. In addition to blood pressure, premature ventricular contraction (PVC) is also observed from both PPG and BCG waveforms. The method provides a non-contact solution towards real-time blood pressure and abnormal heart rhythm monitoring of an individual under normal living conditions without his/her conscious attention.
ER  - 


TY  - JOUR
TI  - A Lumped Parameter Model to Study Atrioventricular Valve Regurgitation in Stage 1 and Changes Across Stage 2 Surgery in Single Ventricle Patients
T2  - IEEE Transactions on Biomedical Engineering
SP  - 2450
EP  - 2458
AU  - S. Pant
AU  - C. Corsini
AU  - C. Baker
AU  - T. -Y. Hsia
AU  - G. Pennati
AU  - I. E. Vignon-Clementel
PY  - 2018
KW  - Valves
KW  - Surgery
KW  - Heart
KW  - Maintenance engineering
KW  - Blood
KW  - Arteries
KW  - Mathematical model
KW  - Atrioventricular valve
KW  - valve regurgitation
KW  - lumped parameter model
KW  - cardiovascular flow
KW  - hypoplastic left heart syndrome
KW  - incomplete leaflet closure
KW  - prolapse
DO  - 10.1109/TBME.2018.2797999
JO  - IEEE Transactions on Biomedical Engineering
IS  - 11
SN  - 1558-2531
VO  - 65
VL  - 65
JA  - IEEE Transactions on Biomedical Engineering
Y1  - Nov. 2018
AB  - Goal: This manuscript evaluates atrioventricular valve regurgitation (AVVR) in babies born with an already very challenging heart condition, i.e., with single ventricle physiology. Although the second surgery that single ventricle patients undergo is thought to decrease AVVR, there is much controversy in the clinical literature about AVVR treatment. Methods: The effect of AVVR on Stage 1 haemodynamics and resulting acute changes from conversion to Stage 2 circulation in single ventricle patients are analyzed through lumped parameter models. Several degrees of AVVR severity are analyzed, for two types of valve regurgitation: incomplete leaflet closure and valve prolapse. Results: The models show that increasing AVVR in Stage 1 induces the following effects: first, higher stroke volume and associated decrease in ventricular end-systolic volume; second, increase in atrial volumes with V-loop enlargement in pressure-volume curves; third, pulmonary venous hypertension. The Stage 2 surgery results in volume unloading of the ventricle, thereby, driving a decrease in AVVR. However, this effect is offset by an increase in ventricular pressures resulting in a net increase in regurgitation fraction (RF) of approximately 0.1 (for example, in severe AVVR, the preoperative RF increases from ~60% to ~70% postoperatively). Moreover, despite some improvements to sarcomere function early after Stage 2 surgery, it may deteriorate in cases of severe AVVR. Conclusion: In patients with moderate to severe AVVR, restoration of atrioventricular valve competence prior to, or at the time of, Stage 2 surgery would likely lead to improved haemodynamics and clinical outcome as the models suggest that uncorrected AVVR can worsen across Stage 2 surgery. This was found to be independent of the AVVR degree and mechanisms.
ER  - 


TY  - CONF
TI  - A neural understanding of speech motor learning
T2  - 2013 Asia-Pacific Signal and Information Processing Association Annual Summit and Conference
SP  - 1
EP  - 5
AU  - X. Chen
AU  - J. Dang
AU  - H. Yan
AU  - Q. Fang
AU  - B. J. Kröger
PY  - 2013
KW  - Muscles
KW  - Tongue
KW  - Speech
KW  - Production
KW  - Training
KW  - Physiology
KW  - Neurons
DO  - 10.1109/APSIPA.2013.6694364
JO  - 2013 Asia-Pacific Signal and Information Processing Association Annual Summit and Conference
IS  - 
SN  - 
VO  - 
VL  - 
JA  - 2013 Asia-Pacific Signal and Information Processing Association Annual Summit and Conference
Y1  - 29 Oct.-1 Nov. 2013
AB  - Speech motor learning is still an under-discussion process in neural computational modeling. In this paper we focus on the relationship between vowel articulation and its muscle activation patterns, propose a neural understanding of speech motor learning and elucidate the neural strategy for speech learning of infants. An existing physiological model including speech articulator organs which has successfully replicated the biomechanical articulatory movement has been used. Self-organizing map related to the contour positions of control points and muscle activation patterns was established during speech motor learning. Experimental result refer to the one-to-many problem in the mapping between the high-level to the low-level motor states, which indicates that quite different muscle activation patterns can lead to similar articulatory positions.
ER  - 


TY  - CONF
TI  - A 2.1 μW event-driven wake-up circuit based on a level-crossing ADC for pattern recognition in healthcare
T2  - 2017 IEEE Biomedical Circuits and Systems Conference (BioCAS)
SP  - 1
EP  - 4
AU  - G. Rovere
AU  - S. Fateh
AU  - L. Benini
PY  - 2017
KW  - System-on-chip
KW  - Power demand
KW  - Pattern matching
KW  - Prototypes
KW  - Timing
KW  - Generators
DO  - 10.1109/BIOCAS.2017.8325145
JO  - 2017 IEEE Biomedical Circuits and Systems Conference (BioCAS)
IS  - 
SN  - 
VO  - 
VL  - 
JA  - 2017 IEEE Biomedical Circuits and Systems Conference (BioCAS)
Y1  - 19-21 Oct. 2017
AB  - We report an asynchronous wake-up circuit with pattern recognition capabilities to duty-cycle biomedical system-on-chips in internet-of-things healthcare applications. The wake-up circuit is based on a level-crossing analog-to-digital converter to reduce both the number of samples and processing power. On-chip voltage references lower the overall system power consumption and reduce the number of external components. The circuit is highly configurable and can be used for a wide variety of applications. A 130 nm CMOS prototype is demonstrated with pathological electrocardiogram with premature ventricular contractions, reaching 74.8% of accuracy with only 2.1 μW at 1V supply.
ER  - 


TY  - CONF
TI  - The origin of Diastolic Micro-Signals observed in defibrillator recipients might be qualitatively explained by a simple computational model
T2  - 2015 Computing in Cardiology Conference (CinC)
SP  - 693
EP  - 696
AU  - A. Casaleggio
AU  - P. Rossi
AU  - M. Migliore
PY  - 2015
KW  - Computational modeling
KW  - Program processors
KW  - Heating
DO  - 10.1109/CIC.2015.7411005
JO  - 2015 Computing in Cardiology Conference (CinC)
IS  - 
SN  - 2325-887X
VO  - 
VL  - 
JA  - 2015 Computing in Cardiology Conference (CinC)
Y1  - 6-9 Sept. 2015
AB  - In previous studies investigating intracardiac electrograms (Egm) obtained from implantable cardioverter defibrillators (ICD), the presence of Diastolic Micro-Signals (DMS) preceding the initiation of ventricular tachyarrhythmias (VT) has been observed both in coronary artery disease (CAD) and in dilated cardiomyopathy (DCM). We propose a mechanism, based on a recently published computational model, to qualitatively explain the DMS for the case of ischemic cardiomyopathy. The model based on a bi-dimensional network of Beeler-Reuter cardiac cell, is able to reproduce all the erratic arrhythmias under the assumptions that the gap-junction conductance are non-linear and fluctuating, and there is a scar in the tissue. Under such hypotheses, an electrical activity may propagate within the scar and, occasionally, it may propagate outside the scar and initiate a premature cardiac beat. Our hypothesis is that, in ICD recipients with ischemic cardiomyopathy, the DMS reveal the presence of a propagating wavefront within the scar, monitored by the intracardiac electrocatheter which is assumed to be placed in the proximity of the scar lesion.
ER  - 


TY  - JOUR
TI  - Modelling Segmented Cardiotocography Time-Series Signals Using One-Dimensional Convolutional Neural Networks for the Early Detection of Abnormal Birth Outcomes
T2  - IEEE Transactions on Emerging Topics in Computational Intelligence
SP  - 882
EP  - 892
AU  - P. Fergus
AU  - C. Chalmers
AU  - C. C. Montanez
AU  - D. Reilly
AU  - P. Lisboa
AU  - B. Pineles
PY  - 2021
KW  - Feature extraction
KW  - Deep learning
KW  - Machine learning
KW  - Convolutional neural networks
KW  - Fetal heart rate
KW  - Neonatology
KW  - 1D convolutional neural networks
KW  - classification
KW  - deep learning
KW  - machine learning
KW  - pathological births
DO  - 10.1109/TETCI.2020.3020061
JO  - IEEE Transactions on Emerging Topics in Computational Intelligence
IS  - 6
SN  - 2471-285X
VO  - 5
VL  - 5
JA  - IEEE Transactions on Emerging Topics in Computational Intelligence
Y1  - Dec. 2021
AB  - Gynaecologists and obstetricians visually interpret cardiotocography (CTG) traces using the International Federation of Gynaecology and Obstetrics (FIGO) guidelines to assess the wellbeing of the foetus during antenatal care. This approach has raised concerns among professionals with regards to inter- and intra-variability where clinical diagnosis only has a 30% positive predictive value when classifying pathological outcomes. Machine learning models, trained with FIGO and other user derived features extracted from CTG traces, have been shown to increase positive predictive capacity and minimise variability. This is only possible however when class distributions are equal which is rarely the case in clinical trials where case-control observations are heavily skewed in favour of normal outcomes. Classes can be balanced using either synthetic data derived from resampled case training data or by decreasing the number of control instances. However, this either introduces bias or removes valuable information. Concerns have also been raised regarding machine learning studies and their reliance on manually handcrafted features. While this has led to some interesting results, deriving an optimal set of features is considered to be an art as well as a science and is often an empirical and time consuming process. In this article, we address both of these issues and propose a novel CTG analysis methodology that a) splits CTG time-series signals into n-size windows with equal class distributions, and b) automatically extracts features from time-series windows using a one dimensional convolutional neural network (1DCNN) and multilayer perceptron (MLP) ensemble. Collectively, the proposed approach normally distributes classes and removes the need to handcrafted features from CTG traces. The 1DCNN-MLP models trained with several windowing strategies are evaluated to determine how well they can distinguish between normal and pathological birth outcomes. Our proposed method achieved good results using a window size of 200 with 80% (95% CI: 75%, 85%) for Sensitivity, 79% (95% CI: 73%, 84%) for Specificity and 86% (95% CI: 81%, 91%) for the Area Under the Curve. The 1DCNN approach is also compared with several traditional machine learning models, which all failed to improve on the windowing 1DCNN strategy proposed.
ER  - 


TY  - JOUR
TI  - Novel multichannel entropy features and machine learning for early assessment of pregnancy progression using electrohysterography
T2  - IEEE Transactions on Biomedical Engineering
SP  - 1
EP  - 1
AU  - A. Cheng
AU  - Y. Yao
AU  - Y. Jin
AU  - C. Chen
AU  - R. Vullings
AU  - L. Xu
AU  - M. Mischi
PY  - 2022
KW  - Feature extraction
KW  - Entropy
KW  - Pregnancy
KW  - Recording
KW  - Machine learning
KW  - Electrodes
KW  - Pediatrics
KW  - Pregnancy monitoring
KW  - Electrohysterography
KW  - Preterm delivery
KW  - Feature extraction
KW  - Machine learning
DO  - 10.1109/TBME.2022.3176668
JO  - IEEE Transactions on Biomedical Engineering
IS  - 
SN  - 1558-2531
VO  - 
VL  - 
JA  - IEEE Transactions on Biomedical Engineering
Y1  - 
AB  - Objective: Preterm birth is the leading cause of morbidity and mortality involving over 10% of infants. Tools for timely diagnosis of preterm birth are lacking and the underlying physiological mechanisms are unclear. The aim of the present study is to improve early assessment of pregnancy progression by combining and optimizing a large number of electrohysterography (EHG) features with a dedicated machine learning framework. Methods: A set of reported EHG features are extracted. In addition, novel cross and multichannel entropy and mutual information are employed. The optimal feature set is selected using a wrapper method according to the accuracy metric of the leave-one-out cross validation. An annotated database of 74 EHG recordings in women presenting with preterm contractions was employed to test the ability of the proposed method to recognize the onset of labor and the risk of preterm birth. Difference between using the contractile segments only and the whole EHG signal was compared. Results: The proposed method produces an accuracy of 96.4% and 90.5% for labor and preterm prediction, respectively, much higher than that reported in previous studies. The best labor prediction was observed with the contraction segments and the best preterm prediction was achieved with the whole EHG signal. Entropy features, particularly the newly-employed cross entropy contribute significantly to the optimal feature set for both labor and preterm prediction. Significance: Our results suggest that changes in the EHG, particularly the regularity, might manifest early in pregnancy. Single-channel and cross entropy may therefore provide relevant prognostic opportunities for pregnancy monitoring.
ER  - 


TY  - CONF
TI  - Early Prediction of Sepsis from Clinical Data Using Artificial Intelligence
T2  - 2019 Scientific Meeting on Electrical-Electronics & Biomedical Engineering and Computer Science (EBBT)
SP  - 1
EP  - 4
AU  - R. M. Demirer
AU  - O. Demirer
PY  - 2019
KW  - Physiology
KW  - Blood
KW  - Markov processes
KW  - Hospitals
KW  - Deep learning
KW  - Antibiotics
KW  - Sepsis
KW  - Artificial Intelligence
KW  - Decision Support
KW  - Lomb-Scargle Periyodogram
KW  - POMDP
KW  - Deep Learning
DO  - 10.1109/EBBT.2019.8741834
JO  - 2019 Scientific Meeting on Electrical-Electronics & Biomedical Engineering and Computer Science (EBBT)
IS  - 
SN  - 
VO  - 
VL  - 
JA  - 2019 Scientific Meeting on Electrical-Electronics & Biomedical Engineering and Computer Science (EBBT)
Y1  - 24-26 April 2019
AB  - Sepsis is a major cause of death in the world. World Health Organization estimates 30 million people developing sepsis and 6 million people die from sepsis each year; an estimated 4.2 million newborns and children are affected. The mortality rate is highest in septic shock in poor and developing countries. Early prediction of sepsis is critical for improving sepsis outcomes. The late prediction of sepsis in non-sepsis patients is a challenging problem. The aim of this study is to develop an artificial intelligence-based early warning and therapeutic decision support system which reduces sepsis-associated hospital mortality. We propose two compatible Boolean switchable Partially Observable Markov Decision Processes (POMDP) under a general risk-sensitive optimization criterion with finite time horizon. It is based on Spectral analysis of unevenly sampled (missing) observations with Demographics, Vital Signs, and Laboratory values for the patient. The policy is a common mixture of sepsis and non-sepsis beliefs on own utility functions which favors to achieve Pareto Optimality from this high dimensional belief space.
ER  - 


TY  - CONF
TI  - Multimodal Engagement Classification for Affective Cinema
T2  - 2013 Humaine Association Conference on Affective Computing and Intelligent Interaction
SP  - 411
EP  - 416
AU  - M. K. Abadi
AU  - J. Staiano
AU  - A. Cappelletti
AU  - M. Zancanaro
AU  - N. Sebe
PY  - 2013
KW  - Electroencephalography
KW  - Feature extraction
KW  - Motion pictures
KW  - Skin
KW  - Correlation
KW  - Affective computing
KW  - Communities
KW  - Facial Expressions
KW  - EEG
KW  - GSR
KW  - Engagement
KW  - Affective Cinema
DO  - 10.1109/ACII.2013.74
JO  - 2013 Humaine Association Conference on Affective Computing and Intelligent Interaction
IS  - 
SN  - 2156-8111
VO  - 
VL  - 
JA  - 2013 Humaine Association Conference on Affective Computing and Intelligent Interaction
Y1  - 2-5 Sept. 2013
AB  - This paper describes a multimodal approach to detect viewers' engagement through psycho-physiological affective signals. We investigate the individual contributions of the different modalities, and report experimental results obtained using several fusion strategies, in both per-clip and per-subject cross-validation settings. A sequence of clips from a short movie was showed to 15 participants, from whom we collected per-clip engagement self-assessments. Cues of the users' affective states were collected by means of (i) galvanic skin response (GSR), (ii) automatic facial tracking, and (iii) electroencephalogram(EEG) signals. The main findings of this study can be summarized as follows: (i) each individual modality significantly encodes the level of engagement of the viewers in response to movie clips, (ii) the GSR and EEG signals provide comparable contributions, and (iii) the best performance is obtained when the three modalities are used together.
ER  - 


TY  - CONF
TI  - Dual-function microelectrode array system for simultaneously monitoring electromechanical integration status of cardiomyocytes
T2  - 2015 Transducers - 2015 18th International Conference on Solid-State Sensors, Actuators and Microsystems (TRANSDUCERS)
SP  - 1519
EP  - 1522
AU  - N. Hu
AU  - J. Fang
AU  - H. Li
AU  - K. Su
AU  - P. Wang
PY  - 2015
KW  - Extracellular
KW  - Drugs
KW  - Biosensors
KW  - Impedance
KW  - Biomedical monitoring
KW  - Monitoring
KW  - Microelectrodes
KW  - Cardiomyocyte-based biosensor
KW  - microelectrode array (MEA)
KW  - dual-functional sensor system
KW  - electromechanical integration detection
DO  - 10.1109/TRANSDUCERS.2015.7181225
JO  - 2015 Transducers - 2015 18th International Conference on Solid-State Sensors, Actuators and Microsystems (TRANSDUCERS)
IS  - 
SN  - 2164-1641
VO  - 
VL  - 
JA  - 2015 Transducers - 2015 18th International Conference on Solid-State Sensors, Actuators and Microsystems (TRANSDUCERS)
Y1  - 21-25 June 2015
AB  - In this study, a novel dual-functional cardiomyocyte-based biosensor system is developed based on microelectrode array (MEA). Primary neonatal Sprague-Dawley (SD) rat cardiomyocytes and MEA are employed in constructing the cardiomyocyte-based biosensor. Besides, the impedance detection function of MEA is explored to monitor the rhythmic beating of cardiomyocytes, while the extracellular potential is simultaneously recorded by MEA. Combined both functions, electric excitation and mechanical beating signals can be detected on one sensor chip. Also, dual-functional MEA system is established. Based on this electromechanical integration detection function, dual-functional cardiomyocyte-based biosensor system will be a utility platform for cellular physiological study and drug assessment.
ER  - 


TY  - CONF
TI  - An mHealth Recommender for Smoking Cessation Using Case Based Reasoning
T2  - 2013 46th Hawaii International Conference on System Sciences
SP  - 2695
EP  - 2704
AU  - K. Ghorai
AU  - S. Saha
AU  - A. Bakshi
AU  - A. Mahanti
AU  - P. Ray
PY  - 2013
KW  - Recommender systems
KW  - Mobile communication
KW  - Mobile handsets
KW  - Diseases
KW  - Educational institutions
KW  - Cognition
KW  - Lungs
KW  - mHealth
KW  - ehealth
KW  - smoking
KW  - cessation
KW  - recommender
DO  - 10.1109/HICSS.2013.89
JO  - 2013 46th Hawaii International Conference on System Sciences
IS  - 
SN  - 1530-1605
VO  - 
VL  - 
JA  - 2013 46th Hawaii International Conference on System Sciences
Y1  - 7-10 Jan. 2013
AB  - The possible cause of many life-threatening diseases such as lung cancer and cardiac myopathy lies in the addiction to tobacco. Apart from being responsible for premature deaths, early diseases and reduced immunity, smoking also inhibits physiological and psychological problems in children born from addicted mothers. Though many developed countries have consciously made efforts to curb smoking, for the developing countries, the trend is still on the rise. The promising factor is that there are many people who are willing to quit smoking and are resorting to technology and electronic media for the same. In this paper, we have proposed a unique smoking intervention plan with the help of mobile phones that uses a Case Based Recommender system. Our model resorts to generating finely customized motivational messages depending on the patient profile and delivery of the same via mobile phones.
ER  - 


TY  - CONF
TI  - Robust remote monitoring of breathing function by using infrared thermography
T2  - 2015 37th Annual International Conference of the IEEE Engineering in Medicine and Biology Society (EMBC)
SP  - 4250
EP  - 4253
AU  - C. B. Pereira
AU  - X. Yu
AU  - V. Blazek
AU  - S. Leonhardt
PY  - 2015
KW  - Monitoring
KW  - Nose
KW  - Image edge detection
KW  - Correlation
KW  - Face
KW  - Current measurement
KW  - Sensors
DO  - 10.1109/EMBC.2015.7319333
JO  - 2015 37th Annual International Conference of the IEEE Engineering in Medicine and Biology Society (EMBC)
IS  - 
SN  - 1558-4615
VO  - 
VL  - 
JA  - 2015 37th Annual International Conference of the IEEE Engineering in Medicine and Biology Society (EMBC)
Y1  - 25-29 Aug. 2015
AB  - An abnormal breathing rate (BR) is one of the strongest markers of physiological distress. Moreover, it plays an important role in early detection of sudden infant death syndrome, as well as in the diagnosis of respiratory disorders. However, the current measuring modalities can cause discomfort to the patient, since attachment to the patient's body is required. This paper proposes a new approach based on infrared thermography to remotely monitor BR. This method allows to (1) detect automatically the nose, (2) track the associate region of interest (ROI), and (3) extract BR. To evaluate the performance of this method, thermal recording of 5 healthy subjects were acquired. Results were compared with BR obtained by capnography. The introduced approach demonstrated an excellent performance. ROIs were precisely segmented and tracked. Furthermore, a Bland-Altman diagram showed a good agreement between estimated BR and gold standard. The mean correlation and mean absolute BR error are 0.92 ± 0.07 and 0.53 bpm, respectively. In summary, infrared thermography seems to be a great, clinically relevant alternative to attached sensors, due to its outstanding characteristics and performance.
ER  - 


TY  - CONF
TI  - Genetic-Fuzzy Hybrid Approach for Arrhythmia Classification
T2  - 2022 5th International Conference on Advanced Systems and Emergent Technologies (IC_ASET)
SP  - 138
EP  - 142
AU  - H. Lassoued
AU  - R. Ketata
PY  - 2022
KW  - Decision support systems
KW  - Knowledge based systems
KW  - Machine learning
KW  - Linguistics
KW  - Hybrid power systems
KW  - Root mean square
KW  - Particle swarm optimization
KW  - Hybrid
KW  - genetic
KW  - fuzzy
KW  - classification
KW  - arrhythmia
KW  - optimization
DO  - 10.1109/IC_ASET53395.2022.9765913
JO  - 2022 5th International Conference on Advanced Systems and Emergent Technologies (IC_ASET)
IS  - 
SN  - 
VO  - 
VL  - 
JA  - 2022 5th International Conference on Advanced Systems and Emergent Technologies (IC_ASET)
Y1  - 22-25 March 2022
AB  - Cardiac decision support system has become an effective tool for monitoring, classification and prediction of heart diseases. The common purpose of many researches is to improve its performances. In this paper, Genetic-Fuzzy hybrid approach ensuring accuracy is proposed. It is planned to classify ECG signals into five cardiac types, including, the Normal class (N), Paced class (P), Left Bundle Branch Block class (LBBB), Right Bundle Branch Block class (RBBB) and Premature Ventricular Contraction class (PVC). The main purpose deals with the optimization of a fuzzy system. In fact, the Genetic Algorithm (GA) is applied mainly for tuning the membership and rules parameters. The Root Mean Square Error (RMSE) is considered as the cost function. Accordingly, the investigated approach presents efficient accuracy (RMSE = 0.398) when the Fuzzy Inference System (FIS) is of TakagiSugeno (TS) type and the Gaussian membership is selected. The good linguistic interpretation is the power of GeneticFuzzy hybrid approach regarding others in machine learning.
ER  - 


TY  - CONF
TI  - Arrhythmia Recognition Based on Multimodal Neural Network
T2  - 2021 IEEE Conference on Telecommunications, Optics and Computer Science (TOCS)
SP  - 26
EP  - 30
AU  - Y. Wang
AU  - C. Li
PY  - 2021
KW  - Training
KW  - Sensitivity
KW  - Neural networks
KW  - Pattern classification
KW  - Manuals
KW  - Feature extraction
KW  - Optics
KW  - Arrhythmia
KW  - Convolution neural network (CNN)
KW  - Long-term and short-term memory network (LSTM)
DO  - 10.1109/TOCS53301.2021.9688832
JO  - 2021 IEEE Conference on Telecommunications, Optics and Computer Science (TOCS)
IS  - 
SN  - 
VO  - 
VL  - 
JA  - 2021 IEEE Conference on Telecommunications, Optics and Computer Science (TOCS)
Y1  - 10-11 Dec. 2021
AB  - Cardiovascular disease has always been the highest morbidity and mortality of non-communicable diseases, arrhythmia is a relatively common cardiovascular disease. Traditional ECG signal classification methods require manual feature extraction, and feature extraction from a single model is insufficient, so it cannot maintain a high recognition rate for various arrhythmias. Premature beats need to be judged by the connection between beats, and only using CNN model will cause low sensitivity. In this paper, a model combining CNN and LSTM was proposed. CNN extracted local features and LSTM captured the dependence relationship between heart beats before and after, realizing the recognition of 15 arrhythmias with an accuracy of 98.15&#x0025; and sensitivity of all arrhythmias above 90&#x0025;. Compared with the single model, the dual-mode model not only improves the accuracy of arrhythmia identification, but also improves the sensitivity of some special arrhythmias.
ER  - 


TY  - CONF
TI  - Noninvasive Cardiac Transmembrane Potential Imaging via Global Features Based FISTA Network
T2  - 2021 43rd Annual International Conference of the IEEE Engineering in Medicine & Biology Society (EMBC)
SP  - 3149
EP  - 3152
AU  - L. Cheng
AU  - H. Liu
PY  - 2021
KW  - Heart
KW  - Surface reconstruction
KW  - TV
KW  - Membrane potentials
KW  - Imaging
KW  - Reliability theory
KW  - Feature extraction
DO  - 10.1109/EMBC46164.2021.9630377
JO  - 2021 43rd Annual International Conference of the IEEE Engineering in Medicine & Biology Society (EMBC)
IS  - 
SN  - 2694-0604
VO  - 
VL  - 
JA  - 2021 43rd Annual International Conference of the IEEE Engineering in Medicine & Biology Society (EMBC)
Y1  - 1-5 Nov. 2021
AB  - Noninvasive electrophysiological imaging plays an important role in the clinical diagnosis and treatment of heart diseases over recent years. Transmembrane potential (TMP) is one of the most important cardiac physiological signals, which can be used to diagnose heart disease such as premature beat and myocardial infarction. Considering the nonlocal self-similarity of TMP distribution and integrating traditional optimization strategy into deep learning, we proposed a novel global features based Fast Iterative Shrinkage/Thresholding network, named as GFISTA-Net. The proposed method has two main advantages over traditional methods, namely, the l1-norm regularization helps to avoid overfitting the model on high-dimensional but small-training data, and facilitates embedded the spatio-temporal correlation of TMP. Experiments demonstrate the power of our method.
ER  - 


TY  - CONF
TI  - Exploring Fetal Health Status Using an Association Based Classification Approach
T2  - 2019 International Conference on Information Technology (ICIT)
SP  - 166
EP  - 171
AU  - J. Piri
AU  - P. Mohapatra
PY  - 2019
KW  - Feature extraction
KW  - Pediatrics
KW  - Histograms
KW  - Fetal heart rate
KW  - Pregnancy
KW  - Fetus
KW  - Cardiography
KW  - cardiotocography, fetal heart rate, statistical analysis, feature importance, associative classification
DO  - 10.1109/ICIT48102.2019.00036
JO  - 2019 International Conference on Information Technology (ICIT)
IS  - 
SN  - 
VO  - 
VL  - 
JA  - 2019 International Conference on Information Technology (ICIT)
Y1  - 19-21 Dec. 2019
AB  - A healthy pregnancy leads to a healthy birth. So early and periodic fetal care improves the chances of a healthy pregnancy. Fetal health care is a process of taking care of a pregnant woman during the maternity cycle. Each pregnant woman should know everything that affects pregnancy outcome. Around 800 women die every day due to pregnancy and childbirth-related issues. Maternal health and fetal health are closely associated with each other because every year approximately 3 million newborn babies die. So there is a need for proper care including the prediction of risk levels before, during and after the delivery for the safety of both mother and child. Cardiotocography (CTG) is a tool for monitoring and predicting fetal well-being in pregnant women having some complicated problems. CTG avoids premature birth by providing data from the abdomen of the mother on the heart rate of the child. In this research, a classification based on association (CBA), a rule-based approach to the cardiotocographic analysis of fetal evaluation is suggested and the test findings showed that the associative classifier model created was 83% and 84% accurate, before and after feature selection respectively for classifying fetal health status.
ER  - 


TY  - CONF
TI  - Simulation study of complex action potential conduction in atrioventricular node
T2  - 2013 35th Annual International Conference of the IEEE Engineering in Medicine and Biology Society (EMBC)
SP  - 6850
EP  - 6853
AU  - S. Inada
AU  - T. Ono
AU  - N. Shibata
AU  - M. Iwata
AU  - R. Haraguchi
AU  - T. Ashihara
AU  - K. Mitsui
AU  - M. R. Boyett
AU  - H. Dobrzynski
AU  - K. Nakazawa
PY  - 2013
KW  - Heart beat
KW  - Rabbits
KW  - Simulation
KW  - Biological system modeling
KW  - Muscles
KW  - Educational institutions
DO  - 10.1109/EMBC.2013.6611131
JO  - 2013 35th Annual International Conference of the IEEE Engineering in Medicine and Biology Society (EMBC)
IS  - 
SN  - 1558-4615
VO  - 
VL  - 
JA  - 2013 35th Annual International Conference of the IEEE Engineering in Medicine and Biology Society (EMBC)
Y1  - 3-7 July 2013
AB  - The atrioventricular (AV) node, which is located between the atria and ventricles of the heart, acts as important roles in cardiac excitation conduction between the two chambers. Although there are multiple conduction pathways in the AV node, the structure of the AV node has not been clarified. In this study, we constructed a one-dimensional model of the AV node and simulated excitation conduction between the right atrium and the bundle of His via the AV node. We also investigated several characteristics of the AV node: (1) responses of the AV node to high-rate excitation in the right atrium, (2) the AV nodal reentrant beat induced by premature stimulus, and (3) ventricular rate control during atrial fibrillation with various methods. Our simulation results suggest that multiple conduction pathways act as important roles in controlling the ventricular rate. The one-dimensional model constructed in this study may be useful to analyze complex conduction patterns in the AV node.
ER  - 


TY  - CONF
TI  - Characterization and classification of uterine magnetomyography signals using KNN classifier
T2  - 2018 Conference on Signal Processing And Communication Engineering Systems (SPACES)
SP  - 163
EP  - 166
AU  - T. A. Babu
AU  - P. R. Kumar
PY  - 2018
KW  - Feature extraction
KW  - Magnetic recording
KW  - Electromyography
KW  - Sensitivity
KW  - Databases
KW  - Abdomen
KW  - Electrodes
KW  - Labor
KW  - uterine magnetomyography
KW  - physionet
KW  - features
KW  - knn classifier
DO  - 10.1109/SPACES.2018.8316337
JO  - 2018 Conference on Signal Processing And Communication Engineering Systems (SPACES)
IS  - 
SN  - 
VO  - 
VL  - 
JA  - 2018 Conference on Signal Processing And Communication Engineering Systems (SPACES)
Y1  - 4-5 Jan. 2018
AB  - Prediction of premature labor is very important factor as it increases the chances of morbidity and mortality of mothers and babies. Uterine physiological signals are analyzed to extract the features that are helpful in the prediction of labor. The uterine magnetomyography (MMG) measures the magnetic activity of uterine muscles. The objective of this study was to determine if a particular analytic method is effective in quantifying uterine magnetomyography data for estimating the onset of labor. Twenty-four MMG signals were taken from physionet database. Signals were divided into two groups depends on their days to delivery after recording. The signals were analyzed to extract features. The extracted features were successfully discerned between patients that were delivered within 24 h and those were not. It can be useful for the classification of antepartum and labor patients. For characterization and classification of MMG signals, features were validated with K-nearest neighbor (KNN) classifier. We achieved the classification accuracy 66.67%, Sensitivity 75% and Specificity 75%.
ER  - 


TY  - CONF
TI  - A Platform for Real-Time Space Health Analytics as a Service Utilizing Space Data Relays
T2  - 2021 IEEE Aerospace Conference (50100)
SP  - 1
EP  - 14
AU  - C. McGregor
PY  - 2021
KW  - Space vehicles
KW  - Pediatrics
KW  - Aerospace electronics
KW  - Optical fiber networks
KW  - Real-time systems
KW  - Reliability
KW  - Biomedical monitoring
DO  - 10.1109/AERO50100.2021.9438475
JO  - 2021 IEEE Aerospace Conference (50100)
IS  - 
SN  - 1095-323X
VO  - 
VL  - 
JA  - 2021 IEEE Aerospace Conference (50100)
Y1  - 6-13 March 2021
AB  - The health, wellness and adaptation response of astronauts during spaceflight is a key component for the success of any manned mission. Physiological and psychological responses of astronauts during spaceflight have been monitored from the first manned missions sixty years ago. However, limited communication networks to and within the spacecraft have limited methods to monitor the health, wellness and adaptation response of astronauts in real-time. This has resulted in a paradigm of astronaut monitoring as discontinuous samplings of physiological data that are captured on board the spacecraft and transported to Earth on storage devices for retrospective down sampled analysis. In 2009, as part of prior research, McGregor proposed a big data analytics framework and platform, that enables the capture and processing of physiological data and other clinical data in real-time for new approaches to real-time health monitoring. The platform, was named the Artemis platform after the Greek goddess of childbearing as the first domain it was used was neonatal intensive care. Its efficacy and reliability as a new approach for real-time health monitoring has been demonstrated in the critical care domain and specifically within the domain of neonatal intensive care. McGregor previously proposed the application of Artemis as an approach for autonomous health monitoring within the spacecraft to support missions within and beyond low Earth orbit. This would enable sophisticated realtime health, wellness and adaptation assessment that did not require the transmission of data beyond the spacecraft. Artemis Cloud has been proposed as a cloud-based approach to provide remote health monitoring. Artemis Cloud enables Health Analytics as a Service and has been demonstrated utilizing the Ontario Research and Innovation Optical Network (ORION) in Ontario and Artemis Cloud instances located at the Compute Ontario advanced research computing node within the Centre for Advanced Computing, Queen's University, Ontario providing remote health monitoring of neonatal intensive care patients at two hospitals in Ontario, Canada. There is great potential for this Health Analytics as a Service model enabled through Artemis Cloud to support the assessment of health, wellness and adaptation response of astronauts in space, however, robust and reliable networks are required. The next stage of space exploration will see unmanned missions using robots that will require prognostics and health management. This will be followed by manned lunar orbiters, Moon bases and Mars missions that will all require the support of health, wellness and adaptation assessment of astronauts engaged in those missions. Deep space hybrid radio frequency and optical networks have great potential to address the current gap in space communication networks. This paper presents a framework and infrastructure to enable real-time equipment monitoring for prognostics and health management and astronaut health monitoring through cloud-based Health Analytics as a Service utilizing space data relays. A key benefit of this approach is its ability to monitor their health and wellbeing onboard the spacecraft as well as enabling the equipment and astronaut's physiological data, and other clinical data, to be sent to an Earth based Mission Control Center within more manageable latencies of seconds or minutes. This will provide a more viable alternative to autonomous only approaches for equipment and astronaut monitoring.
ER  - 


TY  - CONF
TI  - A VR-based Training and Intelligent Assessment System Integrated with Multi-modal Sensing for Children with Autism Spectrum Disorder
T2  - 2021 IEEE 3rd Eurasia Conference on IOT, Communication and Engineering (ECICE)
SP  - 191
EP  - 195
AU  - Y. -Q. Chen
AU  - F. -A. Lin
AU  - T. -Y. Yang
AU  - S. -C. Yeh
AU  - E. H. -K. Wu
AU  - J. M. Poole
AU  - C. Shao
PY  - 2021
KW  - Training
KW  - Autism
KW  - Pediatrics
KW  - Solid modeling
KW  - Statistical analysis
KW  - Virtual reality
KW  - Physiology
KW  - Autism Spectrum Disorder
KW  - ASD
KW  - EEG
KW  - Virtual Reality
KW  - Training
KW  - Intervention
KW  - Evaluation
KW  - Diagnosis
KW  - Machine Learning
DO  - 10.1109/ECICE52819.2021.9645737
JO  - 2021 IEEE 3rd Eurasia Conference on IOT, Communication and Engineering (ECICE)
IS  - 
SN  - 
VO  - 
VL  - 
JA  - 2021 IEEE 3rd Eurasia Conference on IOT, Communication and Engineering (ECICE)
Y1  - 29-31 Oct. 2021
AB  - Autism Spectrum Disorder (ASD) exhibits social communication and social interaction disorders, and abnormal restrictive and repetitive behaviors. However, symptoms of infants less than 1-year-old are difficult to reliably predict subsequent diagnosis. Patients with mild ASD may not be discovered until school age, because schools have more opportunities for social activities. In addition, the therapist also needs to consider the labor cost. To provide effective treatment, it also needs to consume more resources. The current situation in Taiwan is that outlying islands and remote areas often have insufficient manpower for therapists. If VR technology can be applied, some of the problems may be solved. However, due to the global pandemic, COVID-19, early treatments or group treatments in many countries have been forced to stop. If VR technology can provide interpersonal interaction scenes, the training of ASD children can hardly be affected.This research uses Virtual Reality (VR) technology, combined with wearable multi-model sensing technology, including EEG, eye tracking, heart rate variability (HRV), and breath-sensing strap. Physiological signals and game performance data are collected while users are training, and integrate multiple evaluation scales such as ADOS, SRS, and CBCL. Statistical analysis of these data is performed to classify them through machine learning models to develop a VR assistance system that can be used to evaluate the diagnosis, severity, and social behavior treatment of ASD. This system presents assessment and therapy in a game-oriented way. In addition to enhancing the incentives for users to participate, it provides better training results than traditional training. It is also an effective and convenient tool for the therapist to use during evaluation and training.
ER  - 


TY  - JOUR
TI  - End-to-End Automatic Morphological Classification of Intracranial Pressure Pulse Waveforms Using Deep Learning
T2  - IEEE Journal of Biomedical and Health Informatics
SP  - 494
EP  - 504
AU  - C. Mataczy&#x0144;ski
AU  - A. Kazimierska
AU  - A. Uryga
AU  - M. Burzy&#x0144;ska
AU  - A. Rusiecki
AU  - M. Kasprowicz
PY  - 2022
KW  - Pathology
KW  - Shape
KW  - Deep learning
KW  - Morphology
KW  - Bioinformatics
KW  - Task analysis
KW  - Brain modeling
KW  - Deep neural networks
KW  - intracranial pressure
KW  - intensive care unit
DO  - 10.1109/JBHI.2021.3088629
JO  - IEEE Journal of Biomedical and Health Informatics
IS  - 2
SN  - 2168-2208
VO  - 26
VL  - 26
JA  - IEEE Journal of Biomedical and Health Informatics
Y1  - Feb. 2022
AB  - Objective. Mean intracranial pressure (ICP) is commonly used in the management of patients with intracranial pathologies. However, the shape of the ICP signal over a single cardiac cycle, called ICP pulse waveform, also contains information on the state of the craniospinal space. In this study we aimed to propose an end-to-end approach to classification of ICP waveforms and assess its potential clinical applicability. Methods. ICP pulse waveforms obtained from long-term ICP recordings of 50 neurointensive care unit (NICU) patients were manually classified into four classes ranging from normal to pathological. An additional class was introduced to simultaneously identify artifacts. Several deep learning models and data representations were evaluated. An independent testing dataset was used to assess the performance of final models. Occurrence of different waveform types was compared with the patients&#x2019; clinical outcome. Results. Residual Neural Network using 1-D ICP signal as input was identified as the best performing model with accuracy of 93&#x0025; in the validation and 82&#x0025; in the testing dataset. Patients with unfavorable outcome exhibited significantly lower incidence of normal waveforms compared to the favorable outcome group even at ICP levels below 20 mm Hg (median [first-third quartile]: 9 [1&#x2013;36]&#x0025; vs. 63 [52&#x2013;88] &#x0025;, p = 0.002). Conclusions. Results of this study confirm the possibility of analyzing ICP pulse waveform morphology in long-term recordings of NICU patients. Proposed approach could potentially be used to provide additional information on the state of patients with intracranial pathologies beyond mean ICP.
ER  - 


TY  - CONF
TI  - Accessible. Point-of-Care Screening Solution to Detect Urinary Tract Infections in Developing Countries
T2  - 2018 IEEE Global Humanitarian Technology Conference (GHTC)
SP  - 1
EP  - 7
AU  - D. Fodera
AU  - N. Gomanie
AU  - C. Pardo
AU  - M. Nolte
AU  - N. Castillo
AU  - K. Mehta
PY  - 2018
KW  - Strips
KW  - Testing
KW  - Color
KW  - Biomarkers
KW  - Rubber
KW  - Substrates
KW  - Medical services
KW  - global health
KW  - urinary tract infections
KW  - low-cost screening
KW  - pregnant women
KW  - test strips
KW  - last mile distribution
DO  - 10.1109/GHTC.2018.8601914
JO  - 2018 IEEE Global Humanitarian Technology Conference (GHTC)
IS  - 
SN  - 2377-6919
VO  - 
VL  - 
JA  - 2018 IEEE Global Humanitarian Technology Conference (GHTC)
Y1  - 18-21 Oct. 2018
AB  - Pregnant women in sub-Saharan Africa exhibit a particularly high incidence of urinary tract infections (UTIs) which can lead to severe kidney damage and infant mortality. In order to overcome the access barrier to healthcare experienced in these developing countries, a low-cost test strip for UTI screening is being developed through a small-scale hand stamping process. By minimizing the number of testing parameters to three, these test strips become accessible to community health workers (CHWs) who have limited education and training. These individuals act as liaisons between the formal health care system and rural communities that are geographically dispersed and culturally distinct. Furthermore, CHWs will be the primary mode for test strip distribution, representing the last mile delivery channels for the product. Filter paper adhered to PVC strips is utilized as the principal substrate for chemical deposition onto the test strips in which three common biomarkers of UTIs are detectable in urine: leukocytes, nitrites, and elevated pH. The leukocyte and nitrite assays are both produced through a single step diazonium coupling with an aromatic amine, while pH can be detected with bromophenol red. Each assay exhibits a rapid, visible color change in the presence of infection markers with a defined intensity gradient that can be experimentally verified. Furthermore, to prevent dispersion across all three stamped regions, a hydrophobic barrier in the form of thin PVC strips has been introduced to maintain color change integrity. Beyond the detection of UTIs, this affordable and effective urinalysis technology can be expanded to screen for a myriad of treatable diseases to improve the accessibility of healthcare in developing nations, particularly in rural communities.
ER  - 


TY  - CONF
TI  - Comparison of the Effectiveness of the Methods of Recording Physiological Signals Using Passive Electronic Sensors to Obtain Respiratory Parameters in People with Respiratory Dysfunction
T2  - 2021 28th International Conference on Mixed Design of Integrated Circuits and System
SP  - 231
EP  - 237
AU  - I. Karpiel
AU  - J. Wołoszyn
AU  - K. Olesz
AU  - M. Mysiński
AU  - M. Urzeniczok
AU  - D. Feige
AU  - A. Sobotnicki
AU  - M. Czerw
PY  - 2021
KW  - Pediatrics
KW  - Production
KW  - Sensors
KW  - Electrical resistance measurement
KW  - Velocity measurement
KW  - Biosensors
KW  - Biomedical monitoring
KW  - biomedical sensors
KW  - biomedical signals
KW  - breathing activities
KW  - respiratory ailments
KW  - respiratory monitoring
KW  - telemedicine
DO  - 10.23919/MIXDES52406.2021.9497647
JO  - 2021 28th International Conference on Mixed Design of Integrated Circuits and System
IS  - 
SN  - 
VO  - 
VL  - 
JA  - 2021 28th International Conference on Mixed Design of Integrated Circuits and System
Y1  - 24-26 June 2021
AB  - The purpose of the work is to developed two sensors, based on piezoelectric and resistive elements, used to measure the respiratory signal from the thorax. As a result two innovative methods of monitoring respiratory parameters and cough incidents for patients with respiratory failure, caused by asthma or covid-19. The first sensor was made of the piezoelectric membrane, and the second uses conductive elastic rubber that changes its resistance when stretched. Both sensors were placed on the patient's chest using a specially designed for this purpose belt.Simultaneous biomedical signals were recorded in laboratory conditions for various measurement methods, which showed chest movement during breathing in healthy people with the simulation of difficult measurement conditions, such as shallow and rapid breathing, slow deep breathing combined with apnea, and in the presence of motor disturbances. The obtained results for both measurement methods allow confirming a satisfactory immunity to movement disturbances and correct detection in extreme measurement conditions such as fast and shallow breathing and apnea while the piezoelectric method, enables recording with better resolution in conditions of fast and shallow breathing. Both piezoelectric and resistive methods are correct for creating sensors that monitor basic patients' respiratory parameters. Their additional advantage is the simplicity and low cost of production which may be important in examining geriatric patients and neonates however piezoelectric is cheaper and less burdensome during the long-term recording of respiratory parameters
ER  - 


TY  - CONF
TI  - E-Health Care With Smart Hospital in Pervasive Environment
T2  - 2021 4th International Conference on Computing & Information Sciences (ICCIS)
SP  - 1
EP  - 7
AU  - L. Nawaz
AU  - I. Dad
PY  - 2021
KW  - Ventilators
KW  - Protocols
KW  - Hospitals
KW  - Surgery
KW  - Electrocardiography
KW  - Sensor systems
KW  - Real-time systems
KW  - IoT helps in critical condition
KW  - IoT with Healthcare support for critical condition
KW  - Biomedical equipment tracking and availability
KW  - Patient Priority Recognition
KW  - Resource tracking in Emergency
KW  - Dijkstra algorithm
DO  - 10.1109/ICCIS54243.2021.9676380
JO  - 2021 4th International Conference on Computing & Information Sciences (ICCIS)
IS  - 
SN  - 
VO  - 
VL  - 
JA  - 2021 4th International Conference on Computing & Information Sciences (ICCIS)
Y1  - 29-30 Nov. 2021
AB  - Human life is so precious thing in the world. To cure patient from critical condition, along with pharmaceutical medicine many biomedical devices are also implanted on patient. Some devices are used to assist the patient i.e. Defibrillator, Ventilator, Infant Incubator etc. Some devices i.e. Patient Monitor, ECG etc. are used to acquire different vital signs that can be used to keep abreast the doctor with patient&#x201C;s current situation and alert them on abnormal symptoms. When a patient gets into critical condition then there is a situation of hassle to find out the required biomedical device in near far location. These devices are costly and cannot be purchased in bulk quantity that&#x0027;s why central and short term management of said devices especially in worldwide pandemic i.e. COVID 19 are mandatory. The main focus of our research is to offer the biomedical device which is available in close proximity/ near far location from place of occurrence. Asset management systems are exist which can only be provided the location of desired biomedical device but did not consider the near far location from the place of occurrence. Moreover our system is also capable to keep track the biomedical devices by its location. To implement the said system, we used the different sensors, Arduino, communication protocol, Dijkstra Algorithm etc. A web interface is developed to run on hospital gadgets and all the information related to patient and biomedical devices are automatically be updated. We analyzed our system with accuracy, precision, recall and F-secure and found the results.
ER  - 


TY  - JOUR
TI  - Optimized Signal Quality Assessment for Photoplethysmogram Signals Using Feature Selection
T2  - IEEE Transactions on Biomedical Engineering
SP  - 2982
EP  - 2993
AU  - F. Mohagheghian
AU  - D. Han
AU  - A. Peitzsch
AU  - N. Nishita
AU  - E. Ding
AU  - E. L. Dickson
AU  - D. DiMezza
AU  - E. M. Otabil
AU  - K. Noorishirazi
AU  - J. Scott
AU  - D. Lessard
AU  - Z. Wang
AU  - C. Whitcomb
AU  - K. -V. Tran
AU  - T. P. Fitzgibbons
AU  - D. D. McManus
AU  - K. H. Chon
PY  - 2022
KW  - Electrocardiography
KW  - Feature extraction
KW  - Monitoring
KW  - Quality assessment
KW  - Noise measurement
KW  - Heart rate
KW  - Rhythm
KW  - Biomedical signal processing
KW  - feature extraction
KW  - machine learning
KW  - photoplethysmography
DO  - 10.1109/TBME.2022.3158582
JO  - IEEE Transactions on Biomedical Engineering
IS  - 9
SN  - 1558-2531
VO  - 69
VL  - 69
JA  - IEEE Transactions on Biomedical Engineering
Y1  - Sept. 2022
AB  - <i>Objective:</i> With the increasing use of wearable healthcare devices for remote patient monitoring, reliable signal quality assessment (SQA) is required to ensure the high accuracy of interpretation and diagnosis on the recorded data from patients. Photoplethysmographic (PPG) signals non-invasively measured by wearable devices are extensively used to provide information about the cardiovascular system and its associated diseases. In this study, we propose an approach to optimize the quality assessment of the PPG signals. <i>Methods:</i> We used an ensemble-based feature selection scheme to enhance the prediction performance of the classification model to assess the quality of the PPG signals. Our approach for feature and subset size selection yielded the best-suited feature subset, which was optimized to differentiate between the clean and artifact corrupted PPG segments. <i>Conclusion:</i> A high discriminatory power was achieved between two classes on the test data by the proposed feature selection approach, which led to strong performance on all dependent and independent test datasets. We achieved accuracy, sensitivity, and specificity rates of higher than 0.93, 0.89, and 0.97, respectively, for dependent test datasets, independent of heartbeat type, i.e., atrial fibrillation (AF) or non-AF data including normal sinus rhythm (NSR), premature atrial contraction (PAC), and premature ventricular contraction (PVC). For independent test datasets, accuracy, sensitivity, and specificity rates were greater than 0.93, 0.89, and 0.97, respectively, on PPG data recorded from AF and non-AF subjects. These results were found to be more accurate than those of all of the contemporary methods cited in this work. <i>Significance:</i> As the results illustrate, the advantage of our proposed scheme is its robustness against dynamic variations in the PPG signal during long-term 14-day recordings accompanied with different types of physical activities and a diverse range of fluctuations and waveforms caused by different individual hemodynamic characteristics, and various types of recording devices. This robustness instills confidence in the application of the algorithm to various kinds of wearable devices as a reliable PPG signal quality assessment approach.
ER  - 


TY  - CONF
TI  - Unsupervised Human Pose Estimation through Transforming Shape Templates
T2  - 2021 IEEE/CVF Conference on Computer Vision and Pattern Recognition (CVPR)
SP  - 2484
EP  - 2494
AU  - L. Schmidtke
AU  - A. Vlontzos
AU  - S. Ellershaw
AU  - A. Lukens
AU  - T. Arichi
AU  - B. Kainz
PY  - 2021
KW  - Pediatrics
KW  - Computer vision
KW  - Three-dimensional displays
KW  - Shape
KW  - Tracking
KW  - Surveillance
KW  - Pose estimation
DO  - 10.1109/CVPR46437.2021.00251
JO  - 2021 IEEE/CVF Conference on Computer Vision and Pattern Recognition (CVPR)
IS  - 
SN  - 2575-7075
VO  - 
VL  - 
JA  - 2021 IEEE/CVF Conference on Computer Vision and Pattern Recognition (CVPR)
Y1  - 20-25 June 2021
AB  - Human pose estimation is a major computer vision problem with applications ranging from augmented reality and video capture to surveillance and movement tracking. In the medical context, the latter may be an important biomarker for neurological impairments in infants. Whilst many methods exist, their application has been limited by the need for well annotated large datasets and the inability to gen-eralize to humans of different shapes and body compositions, e.g. children and infants. In this paper we present a novel method for learning pose estimators for human adults and infants in an unsupervised fashion. We approach this as a learnable template matching problem facilitated by deep feature extractors. Human-interpretable landmarks are estimated by transforming a template consisting of predefined body parts that are characterized by 2D Gaussian distributions. Enforcing a connectivity prior guides our model to meaningful human shape representations. We demonstrate the effectiveness of our approach on two different datasets including adults and infants. Project page: infantmotion.github.io
ER  - 


TY  - JOUR
TI  - A Wearable Fiberless Optical Sensor for Continuous Monitoring of Cerebral Blood Flow in Mice
T2  - IEEE Journal of Selected Topics in Quantum Electronics
SP  - 1
EP  - 8
AU  - C. Huang
AU  - Y. Gu
AU  - J. Chen
AU  - A. A. Bahrani
AU  - E. G. Abu Jawdeh
AU  - H. S. Bada
AU  - K. Saatman
AU  - G. Yu
AU  - L. Chen
PY  - 2019
KW  - Cameras
KW  - Probes
KW  - Diode lasers
KW  - Monitoring
KW  - Mice
KW  - Two dimensional displays
KW  - Detectors
KW  - Optical spectroscopy
KW  - blood flow measurement
KW  - brain
KW  - implantable biomedical devices
DO  - 10.1109/JSTQE.2018.2854597
JO  - IEEE Journal of Selected Topics in Quantum Electronics
IS  - 1
SN  - 1558-4542
VO  - 25
VL  - 25
JA  - IEEE Journal of Selected Topics in Quantum Electronics
Y1  - Jan.-Feb. 2019
AB  - Continuous and longitudinal monitoring of cerebral blood flow (CBF) in animal models provides information for studying the mechanisms and interventions of various cerebral diseases. Since anesthesia may affect brain hemodynamics, researchers have been seeking wearable devices for use in conscious animals. We present a wearable diffuse speckle contrast flowmeter (DSCF) probe for monitoring CBF variations in mice. The DSCF probe consists of a small low-power near-infrared laser diode as a point source and an ultrasmall low-power CMOS camera as a two-dimensional detector array, which can be affixed on a mouse head. The movement of red blood cells in brain cortex (i.e., CBF) produces spatial fluctuations of laser speckles, which are captured by the camera. The DSCF system was calibrated using tissue phantoms and validated in a human forearm and mouse brains for continuous monitoring of blood flow increases and decreases against the established technologies. Significant correlations were observed among these measurements (R2 ≥ 0.80, p <; 10-5). This small fiberless probe has the potential to be worn by a freely moving conscious mouse. Moreover, the flexible source-detector configuration allows for varied probing depths up to ~8 mm, which is sufficient for transcranially detecting CBF in the cortices of rodents and newborn infants.
ER  - 


TY  - CONF
TI  - A Cloud Based Big Data Based Online Health Analytics for Rural NICUs and PICUs in India: Opportunities and Challenges
T2  - 2017 IEEE 30th International Symposium on Computer-Based Medical Systems (CBMS)
SP  - 385
EP  - 390
AU  - S. Balaji
AU  - M. Patil
AU  - C. McGregor
PY  - 2017
KW  - Cloud computing
KW  - Hospitals
KW  - Big Data
KW  - Biomedical monitoring
KW  - Real-time systems
KW  - Computer architecture
KW  - Artemis
KW  - Big data analytics
KW  - pediatric critical care
KW  - Artemis cloud
KW  - concurrent real-time diagnoses
DO  - 10.1109/CBMS.2017.112
JO  - 2017 IEEE 30th International Symposium on Computer-Based Medical Systems (CBMS)
IS  - 
SN  - 2372-9198
VO  - 
VL  - 
JA  - 2017 IEEE 30th International Symposium on Computer-Based Medical Systems (CBMS)
Y1  - 22-24 June 2017
AB  - High frequency physiological data has great potential to provide new insights for many conditions patients can develop in critical care when utilized by Big Data Analytics based Clinical Decision Support Systems, such as Artemis. Artemis was deployed in NICU at SickKids Hospital in Toronto in August 2009. It employs all the potentiality of big data. Both original data together with newly generated analytics is stored in the data persistence component of Artemis. Real-time analytics is performed in the Online Analytics component. The knowledge extraction component of the system takes care of data mining which is enabled to support clinical research for various conditions. Artemis to date has been utilized in three different implementations. However the use of Artemis still holds many challenges for lower resource settings. This research demonstrates the challenges and opportunities to use Artemis cloud as a cloud computing based Health Analytics-as-a-Service approach for the provision of remote real-time patient monitoring for low resource settings. We present case study research to demonstrate the implications, opportunities and challenges of utilizing Artemis in a low resource setting for small and remote pediatric critical care units viz NICU/PICU in India. Utilizing potentiality of big data within pediatric intensive care units has great potential to improve healthcare in these low resource settings.
ER  - 


TY  - CONF
TI  - Superiority of high frequency hypoxic ischemic EEG signals of fetal sheep for sharp wave detection using Wavelet-Type 2 Fuzzy classifiers
T2  - 2014 36th Annual International Conference of the IEEE Engineering in Medicine and Biology Society
SP  - 1893
EP  - 1896
AU  - H. Abbasi
AU  - C. P. Unsworth
AU  - A. J. Gunn
AU  - L. Bennet
PY  - 2014
KW  - Electroencephalography
KW  - Transient analysis
KW  - Wavelet transforms
KW  - Fuzzy logic
KW  - Feature extraction
KW  - Sensitivity
DO  - 10.1109/EMBC.2014.6943980
JO  - 2014 36th Annual International Conference of the IEEE Engineering in Medicine and Biology Society
IS  - 
SN  - 1558-4615
VO  - 
VL  - 
JA  - 2014 36th Annual International Conference of the IEEE Engineering in Medicine and Biology Society
Y1  - 26-30 Aug. 2014
AB  - There is approximately a 6-8 hour window that exists from when a hypoxic-ischemic insult occurs, in utero, before significant irreversible brain injury occurs in new born infants. The focus of our work is to determine through the electroencephalogram (EEG) if such a hypoxic-ischemic insult has occurred such that neuro-protective treatment can be sought within this period. At present, there are no defined biomarkers in the EEG that are currently being used to help classify if a hypoxic ischemia insult has occurred. However, micro-scale transients in the form of spikes, sharps and slow waves exists that could provide precursory information whether a hypoxic-ischemic insult has occurred or not. In our previous studies we have successfully automatically identified spikes with high sensitivity and selectivity in the conventional 64Hz sampled EEG. This paper details the significant advantage that can be obtained in using high frequency 1024Hz sampled EEG for sharp wave detection over the typically employed 64Hz sampled EEG. This advantage is amplified when a combination of wavelet Type-2 Fuzzy Logic System (WT-Type-2-FLS) classifiers are used to identify the sharp wave transients. By applying WT-Type-2-FLS to the 1024Hz EEG record and to the same down-sampled 64Hz EEG record we demonstrate, how the sharp wave transients detection increases significantly for high resolution 1024Hz EEG over 64Hz EEG. The WT-Type-2-FLS algorithm performance was assessed over 3 standardised time periods within the first 8 hours, post occlusion of a fetal sheep, in utero. 1024Hz EEG results demonstrate the algorithm detected sharps with overall performance rates of 85%, 92%, and 87% in the Early/Mid and Late-latent phases of injury, respectively as compared to 25%, 55% and 31% in the 64Hz EEG. These results demonstrate the power of Wavelet Type-2 Fuzzy Logic System at detecting sharp waves in 1024Hz EEG and suggest that there should be a movement toward recording high frequency EEG for analysis of hypoxic ischemic micro-scale transients that does not occur at present.
ER  - 


TY  - JOUR
TI  - Locally Affine Diffeomorphic Surface Registration and Its Application to Surgical Planning of Fronto-Orbital Advancement
T2  - IEEE Transactions on Medical Imaging
SP  - 1690
EP  - 1700
AU  - A. R. Porras
AU  - B. Paniagua
AU  - S. Ensel
AU  - R. Keating
AU  - G. F. Rogers
AU  - A. Enquobahrie
AU  - M. G. Linguraru
PY  - 2018
KW  - Cranial
KW  - Shape
KW  - Bones
KW  - Surgery
KW  - Computed tomography
KW  - Cranium
KW  - Craniosynostosis
KW  - locally affine
KW  - surgical plan
KW  - osteotomy
KW  - registration
DO  - 10.1109/TMI.2018.2816402
JO  - IEEE Transactions on Medical Imaging
IS  - 7
SN  - 1558-254X
VO  - 37
VL  - 37
JA  - IEEE Transactions on Medical Imaging
Y1  - July 2018
AB  - Metopic craniosynostosis is a condition caused by the premature fusion of the metopic cranial suture. If untreated, it can result into brain growth restriction, increased intra-cranial pressure, visual impairment, and cognitive delay. Fronto-orbital advancement is the widely accepted surgical approach to correct cranial shape abnormalities in patients with metopic craniosynostosis, but the outcome of the surgery remains very dependent on the expertise of the surgeon because of the lack of objective and personalized cranial shape metrics to target during the intervention. We propose in this paper a locally affine diffeomorphic surface registration framework to create an optimal interventional plan personalized to each patient. Our method calculates the optimal surgical plan by minimizing cranial shape abnormalities, which are quantified using objective metrics based on a normative model of cranial shapes built from 198 healthy cases. It is guided by clinical osteotomy templates for fronto-orbital advancement, and it automatically calculates how much and in which direction each bone piece needs to be translated, rotated, and/or bent. Our locally affine framework models separately the transformation of each bone piece while ensuring the consistency of the global transformation. We used our method to calculate the optimal surgical plan for 23 patients, obtaining a significant reduction of malformations (p <; 0.001) between 40.38% and 50.85% in the simulated outcome of the surgery using different osteotomy templates. In addition, malformation values were within healthy ranges (p > 0.01).
ER  - 


TY  - CONF
TI  - An experimental study on SpO2 data acquisition and processing in a general body area network
T2  - Proceedings of the 2014 Biomedical Sciences and Engineering Conference
SP  - 1
EP  - 4
AU  - A. Shores
AU  - C. Vang
AU  - Y. L. Yang
PY  - 2014
KW  - Light emitting diodes
KW  - Photodiodes
KW  - Pulse measurements
KW  - Blood
KW  - Mice
KW  - Diseases
KW  - Pulse oximetry
KW  - Chronic Obstructive Pulmonary Disease (COPD)
KW  - Wireless Body Area Network
KW  - Healthcare
DO  - 10.1109/BSEC.2014.6867737
JO  - Proceedings of the 2014 Biomedical Sciences and Engineering Conference
IS  - 
SN  - 
VO  - 
VL  - 
JA  - Proceedings of the 2014 Biomedical Sciences and Engineering Conference
Y1  - 6-8 May 2014
AB  - Chronic Obstructive Pulmonary Disease (COPD) is a major public health concern today. It is a leading contributor to chronic morbidity throughout the world and many who suffer from it die prematurely due to the worsening of symptoms called exacerbations. Therefore, we must design robust systems which not only perform real time monitoring of the patient's body parameters, but also detect changes in physical activity and physiological responses during an exacerbation. The principal method for monitoring a COPD patient is to use a pulse oximeter to measure the oxygen levels in the blood. This paper will detail the design and development of a pulse oximeter platform built into an everyday wireless mouse. Implementing the sensor into a commonly used device allows it to be more accessible and less cumbersome for patients with COPD.
ER  - 


TY  - CONF
TI  - Efficient coordinator guided particle swarm optimization for real-parameter optimization
T2  - 2017 7th International Conference on Cloud Computing, Data Science & Engineering - Confluence
SP  - 118
EP  - 123
AU  - P. Agarwalla
AU  - S. Mukhopadhyay
PY  - 2017
KW  - Cloud computing
KW  - Data science
KW  - Handheld computers
KW  - particle swarm optimization
KW  - unimodal function
KW  - multimodal function
KW  - premature convergence
KW  - diversity
DO  - 10.1109/CONFLUENCE.2017.7943134
JO  - 2017 7th International Conference on Cloud Computing, Data Science & Engineering - Confluence
IS  - 
SN  - 
VO  - 
VL  - 
JA  - 2017 7th International Conference on Cloud Computing, Data Science & Engineering - Confluence
Y1  - 12-13 Jan. 2017
AB  - Particle swarm optimization (PSO) is a stochastic optimization algorithm which usually suffers from local confinement losing its diversity. In this paper, we have proposed an efficient coordinator guided PSO (ECG-PSO), which provides a good diversity to the swarms maintaining good convergence speed and hence improves the fitness and robustness of the technique. We comprehensively evaluate the performance of the ECG-PSO by applying it on real-parameter benchmark optimization functions. Again, the result of comparison shows that ECG-PSO is more efficient compared to other PSO variants for solving complex problems.
ER  - 


TY  - CONF
TI  - Shape model and marginal space of 3D ultrasound volume data for automatically detecting a fetal head
T2  - 2014 International Conference on Audio, Language and Image Processing
SP  - 681
EP  - 685
AU  - S. Nie
AU  - J. Yu
AU  - Y. Wang
AU  - J. Zhang
AU  - P. Chen
PY  - 2014
KW  - Three-dimensional displays
KW  - Head
KW  - Ultrasonic imaging
KW  - Shape
KW  - Magnetic heads
KW  - Computational modeling
KW  - Feature extraction
KW  - fetal head detection
KW  - 3D ultrasound image
KW  - shape model
KW  - Marginal space framework
DO  - 10.1109/ICALIP.2014.7009881
JO  - 2014 International Conference on Audio, Language and Image Processing
IS  - 
SN  - 
VO  - 
VL  - 
JA  - 2014 International Conference on Audio, Language and Image Processing
Y1  - 7-9 July 2014
AB  - Nowadays, 3D ultrasound imaging has been increasingly used in clinics for fetal examination. However, it is cumbersome and time-consuming, even for an experienced clinician, to manually locate the fetal head and the mid-sagittal plane. In this paper, we introduce a totally automatic method for fetal head detection, which is based on a shape model and the marginal space learning framework. We approximate the shape of the fetal head as an oriented sphere defined by 7 parameters, turning the detection task into a process of parameter estimation. As the number of hypotheses increases exponentially with the dimensionality of the parameter space, exhaustive searching is computationally complex and time consuming. To reduce the number of the test hypotheses, we use a marginal space framework, which learns the parameters on sub-spaces in a sequential way. Haar features and steerable features are used in the learning based method. Once trained successfully, our method can be used to locate the fetal head from 3D ultrasound images, with no need for any other information.
ER  - 


TY  - JOUR
TI  - Comparison of Three Different Types of Wrist Pulse Signals by Their Physical Meanings and Diagnosis Performance
T2  - IEEE Journal of Biomedical and Health Informatics
SP  - 119
EP  - 127
AU  - W. Zuo
AU  - P. Wang
AU  - D. Zhang
PY  - 2016
KW  - Sensors
KW  - Blood
KW  - Biomedical measurement
KW  - Ultrasonic variables measurement
KW  - Acoustics
KW  - Pressure measurement
KW  - Diseases
KW  - computational pulse diagnosis
KW  - pulse signal acquisition
KW  - pressure sensor
KW  - photoelectric sensor
KW  - ultrasonic sensor
KW  - Computational pulse diagnosis
KW  - photoelectric sensor
KW  - pressure sensor
KW  - pulse signal acquisition
KW  - ultrasonic sensor
DO  - 10.1109/JBHI.2014.2369821
JO  - IEEE Journal of Biomedical and Health Informatics
IS  - 1
SN  - 2168-2208
VO  - 20
VL  - 20
JA  - IEEE Journal of Biomedical and Health Informatics
Y1  - Jan. 2016
AB  - Increasing interest has been focused on computational pulse diagnosis where sensors are developed to acquire pulse signals, and machine learning techniques are exploited to analyze health conditions based on the acquired pulse signals. By far, a number of sensors have been employed for pulse signal acquisition, which can be grouped into three major categories, i.e., pressure, photoelectric, and ultrasonic sensors. To guide the sensor selection for computational pulse diagnosis, in this paper, we analyze the physical meanings and sensitivities of signals acquired by these three types of sensors. The dependence and complementarity of the different sensors are discussed from both the perspective of cardiovascular fluid dynamics and comparative experiments by evaluating disease classification performance. Experimental results indicate that each sensor is more appropriate for the diagnosis of some specific disease that the changes of physiological factors can be effectively reflected by the sensor, e.g., ultrasonic sensor for diabetes and pressure sensor for arteriosclerosis, and improved diagnosis performance can be obtained by combining three types of signals.
ER  - 


TY  - CONF
TI  - Work of Breathing Estimation during Spontaneous Breathing Test using Machine Learning Techniques
T2  - 2020 IEEE Colombian Conference on Applications of Computational Intelligence (IEEE ColCACI 2020)
SP  - 1
EP  - 6
AU  - L. F. B. Castro
AU  - L. F. E. Santacruz
AU  - M. B. S. Sánchez
PY  - 2020
KW  - Support vector machines
KW  - Neural networks
KW  - Estimation
KW  - Machine learning
KW  - Ventilation
KW  - Physiology
KW  - Task analysis
KW  - mechanical ventilation
KW  - machine learning
KW  - weaning
KW  - work of breathing
DO  - 10.1109/ColCACI50549.2020.9247855
JO  - 2020 IEEE Colombian Conference on Applications of Computational Intelligence (IEEE ColCACI 2020)
IS  - 
SN  - 
VO  - 
VL  - 
JA  - 2020 IEEE Colombian Conference on Applications of Computational Intelligence (IEEE ColCACI 2020)
Y1  - 7-8 Aug. 2020
AB  - Prolonged support or premature weaning of mechanical ventilation leads to several complications of cardiopulmonary physiology. Recently, work of breathing is proposed as an alternative that provides objective information about the weaning process. However, the availability and ease of use of techniques for its estimation in a clinical context are limited. Thus, the application of computerized methods for work of breathing estimation becomes necessary to assist professionals. In this article, we compare the performance of different machine learning techniques in the work of breathing estimation tasks. The problem is divided into two classes: high and low work of breathing, based on information extracted from the pressure, volume, and flow signals recorded by the mechanical ventilator. The classification algorithms used were: support vector machines, neural networks, k nearest neighbors, which were trained and tested on ventilatory signals of subjects with high and low work of breathing. The results show that the classification system can recognize the work of breathing levels with an accuracy of up to 80%.
ER  - 


TY  - CONF
TI  - Smart Digital Parenting Using Internet of Things
T2  - 2018 International Conference on Soft-computing and Network Security (ICSNS)
SP  - 1
EP  - 6
AU  - P. Hemalatha
AU  - S. Matilda
PY  - 2018
KW  - Pediatrics
KW  - Monitoring
KW  - Temperature sensors
KW  - Biomedical monitoring
KW  - Temperature measurement
KW  - Internet of Things
KW  - Internet of Things (IoT)
KW  - 2G
KW  - 3G
KW  - 4G
KW  - flexi force
DO  - 10.1109/ICSNS.2018.8573622
JO  - 2018 International Conference on Soft-computing and Network Security (ICSNS)
IS  - 
SN  - 
VO  - 
VL  - 
JA  - 2018 International Conference on Soft-computing and Network Security (ICSNS)
Y1  - 14-16 Feb. 2018
AB  - Vestures are essential for babies, All things considered; many ages of posterity have overseen without them. Observing wellbeing parameters of toddlers, for example, breath designs, oxygen level, rest movement is mandatory and so forth is important to guarantee eupepsia of their wellbeing. A customary approach does not proficiently give the ongoing updates of these infant wellbeing parameters. Hence keeps observing of physiological parameters and warning updates are need of current situation for mother, sire, Babysitters, and crèches. In this paper, a multitasking smart baby monitoring ideology using Internet of Things (IoT) is proffered to integrate prompting process in a convergence application by adopting the existing communication technologies such as Wi-Fi, Bluetooth, ZigBee and 2G/3G/4G. The proposed wellness checking framework for babies can improve the nature of baby parent correspondence using IoT technologies. The intention of the endeavor is to join tactile capacities in the wearable equipment making it fit for measuring the physiological parameters (breathing, Temperature and heart thumps) achieving the need for consistent wellbeing observing. Also, the contemplated system is a multipurpose framework to screen a child while dozing. This comprises of a flexi force sensor, a wet sensor, and a cry indicator to check the different deeds of the child while dozing. To distinguish any negative state of the infant, the checking parameters are contrasted with the ordinary or under control parameters. At whatever point parameter cross-over the limit, parents are acquainted through the mobile phones and gadgets. Thus the proposed digital parenting environment will give wellbeing and report examination and crisis warnings.
ER  - 


TY  - JOUR
TI  - Testing of behavioral and cognitive development in rats after prenatal exposure to 1800 and 2400 MHz radiofrequency fields
T2  - Journal of Radiation Research
SP  - 197
EP  - 206
AU  - Z. Li
AU  - Y. Zhang
AU  - Y. Wan
AU  - Q. Zhou
AU  - C. Liu
AU  - H. Wu
AU  - Y. Mu
AU  - Y. He
AU  - R. Rauniyar
AU  - X. Wu
PY  - 2019
KW  - radiofrequency field
KW  - physiological and cognitive development
KW  - hippocampus
KW  - NMDARs
DO  - 10.1093/jrr/rrz097
JO  - Journal of Radiation Research
IS  - 1
SN  - 1349-9157
VO  - 61
VL  - 61
JA  - Journal of Radiation Research
Y1  - Dec. 2019
AB  - The objective of the study was to explore the effects of behavioral and cognitive development in rats after prenatal exposure to 1800 and 2400 MHz radiofrequency fields. Pregnant female rats were exposed to radiofrequency fields beginning on the 21st day of pregnancy. The indicators of physiological and behavioral development were observed and measured in the offspring rats: Y maze measured at 3-weeks postnatal, open field at 7-weeks postnatal, and the expression of N-methyl-D-aspartate receptors (NMDARs) measured by reverse transcription-PCR in the hippocampus at 9-weeks postnatal. The body weight of the 1800 MHz group and the 1800 MHz + WiFi group showed a downward trend. The eye opening time of newborn rats was much earlier in the WiFi group than in the control group. Compared to the control group, the overall path length of the 1800 MHz + WiFi group was shortened and the stationary time was delayed. The path length of the WiFi group was shortened and the average velocity was increased in the error arm. The 1800 MHz + WiFi group displayed an increased trend in path length, duration, entry times and stationary time in the central area. In both the 1800 MHz + WiFi and WiFi groups, NR2A and NR2B expression was down-regulated, while NR2D, NR3A and NR3B were up-regulated. Moreover, NR1 and NR2C in the WiFi group were also up-regulated. Prenatal exposure to 1800 MHz and WiFi radiofrequency may affect the behavioral and cognitive development of offspring rats, which may be associated with altered mRNA expression of NMDARs in the hippocampus.
ER  - 


TY  - CONF
TI  - Accuracy of measurements derived from intracardiac unipolar electrograms: A simulation study
T2  - 2015 37th Annual International Conference of the IEEE Engineering in Medicine and Biology Society (EMBC)
SP  - 76
EP  - 79
AU  - S. van Duijvenboden
AU  - M. Orini
AU  - P. Taggart
AU  - B. Hanson
PY  - 2015
KW  - Cutoff frequency
KW  - Signal to noise ratio
KW  - Standards
KW  - Accuracy
KW  - Pollution measurement
KW  - Correlation
KW  - Estimation
DO  - 10.1109/EMBC.2015.7318304
JO  - 2015 37th Annual International Conference of the IEEE Engineering in Medicine and Biology Society (EMBC)
IS  - 
SN  - 1558-4615
VO  - 
VL  - 
JA  - 2015 37th Annual International Conference of the IEEE Engineering in Medicine and Biology Society (EMBC)
Y1  - 25-29 Aug. 2015
AB  - The ventricular action potential duration (APD) is a fundamental determinant of cardiac electrical stability and can be estimated by measuring the activation recovery interval (ARI) from the unipolar electrogram (UEG), which represents the electrical activity of the heart at the tissue level. Under experimental conditions, automatic estimation of ARIs is challenging due to non-related interferences and low signal-to-noise ratios (SNRs). In this simulation study, we investigated how the reliability of ARI estimates is affected by noise and artefacts in the UEG. Real-like electrograms were generated using a 257-node whole heart model to synthesize 20 real-like UEGs exhibiting constant and dynamic ARI patterns. Controlled degrees of noise and contamination (ectopic beats) were added to obtain a range of signal qualities. The generated recordings were automatically analyzed using a proposed standard method to estimate the ARI. The performance was compared with two improvements of the standard method including a narrow search window and a correlation filter. The results show that the robustness of automatic ARI analysis was dramatically improved by using the proposed improvement methods. For typical recordings with a SNR of 10dB and filtered with often used cutoff frequency of 30Hz to measure repolarization, the average mean absolute error of the estimations was reduced from 16.2ms (range:12.2–29.0ms) for the standard method to 11.6ms (range:6.0–13.4ms) for the improved method. The standard deviation was reduced from 38.2ms (range:26.8– 58.5ms) to 14.6ms (range:7.6–16.9ms). Detection of cyclical variation of ARI was also improved by using the improvement strategy: for 0.2Hz ARI oscillations with an amplitude of 5ms, the highest average detection rate increased from 41% for the standard method to 100% using the improved method for recordings with a SNR of 10dB.
ER  - 


TY  - CONF
TI  - Preliminary global sensitivity analysis of a uterine electrical activity model
T2  - 2013 35th Annual International Conference of the IEEE Engineering in Medicine and Biology Society (EMBC)
SP  - 7440
EP  - 7443
AU  - J. Laforet
AU  - C. Marque
PY  - 2013
KW  - Computational modeling
KW  - Sensitivity analysis
KW  - Analytical models
KW  - Muscles
KW  - Feature extraction
KW  - Conductivity
KW  - Mathematical model
DO  - 10.1109/EMBC.2013.6611278
JO  - 2013 35th Annual International Conference of the IEEE Engineering in Medicine and Biology Society (EMBC)
IS  - 
SN  - 1558-4615
VO  - 
VL  - 
JA  - 2013 35th Annual International Conference of the IEEE Engineering in Medicine and Biology Society (EMBC)
Y1  - 3-7 July 2013
AB  - A comprehensive multiscale model of the uterine muscle electrical activity would permit understanding the important link between the genesis and evolution of the action potential at the cell level and the process leading to labor. Understanding this link can open the way to more effective tools for the prediction of labor and prevention of preterm delivery. For better results, these models and tools should be adapted to each patient. The first step toward this patient specific adaptation is to define which of the parameters must be identified and what are the signal features most suitable to do so. The sensitivity analysis of the model will enable us to answer this question. To study the sensitivity of the 26 model parameters, We use the principle of elementary effects as described by Morris [1] . We assume no prior knowledge of the possible variations of the parameters and use uniform distributions bounded by ±20% of their nominal value. As model output we considered not on the simulated EHG signal itself but 5 classical features extracted from the signal. The results we obtain are the ranking of the model parameters in order of sensitivity. With 4 of the features the list of sensitive parameter is very consistent, however there are some differences in the rankings.
ER  - 


TY  - CONF
TI  - Ultrasound analysis of the uterine wall movement for improved electrohysterographic measurement and modeling
T2  - 2013 35th Annual International Conference of the IEEE Engineering in Medicine and Biology Society (EMBC)
SP  - 7436
EP  - 7439
AU  - C. Rabotti
AU  - H. de Lau
AU  - N. Haazen
AU  - G. Oei
AU  - M. Mischi
PY  - 2013
KW  - Pregnancy
KW  - Speckle
KW  - Tracking
KW  - Correlation
KW  - Accelerometers
KW  - Ultrasonic variables measurement
KW  - Acceleration
DO  - 10.1109/EMBC.2013.6611277
JO  - 2013 35th Annual International Conference of the IEEE Engineering in Medicine and Biology Society (EMBC)
IS  - 
SN  - 1558-4615
VO  - 
VL  - 
JA  - 2013 35th Annual International Conference of the IEEE Engineering in Medicine and Biology Society (EMBC)
Y1  - 3-7 July 2013
AB  - During pregnancy, analysis of the electrohysterogram (EHG), which measures the uterine electrical activity, can provide a fundamental contribution for the assessment of uterine contractions and the diagnosis of preterm labor. However, several aspects concerning uterine physiology and its link with EHG measurements are still unclear. As a consequence, the EHG is not yet part of the clinical practice. There is general consensus that modeling and analysis of the EHG can be improved only by understanding and integrating the main properties of the uterine physiology at different levels, e:g:, cellular, tissue, and organ, and of different nature, e:g:, electrical, mechanical, and structural. In this study, we use transabdominal ultrasound (US) measurements to investigate the mechanical changes that the uterus undergoes during pregnancy under the effect of contractions. We refer to this measurement as mechanohysterogram. Analysis of the mechanohysterogram highlights, for the first time, two phenomena that can influence EHG signal interpretation, namely, changes in uterine wall thickness during contractions and respiration-induced uterine wall movements. Our results suggest that these phenomena can affect the interpretation of the EHG and should therefore be taken into account for accurate modeling and assessment of the uterine electrical activity.
ER  - 


TY  - JOUR
TI  - Mechanically Stimulated Contraction of Engineered Cardiac Constructs Using a Microcantilever
T2  - IEEE Transactions on Biomedical Engineering
SP  - 438
EP  - 442
AU  - P. A. Galie
AU  - F. J. Byfield
AU  - C. S. Chen
AU  - J. Y. Kresh
AU  - P. A. Janmey
PY  - 2015
KW  - Force
KW  - Probes
KW  - Substrates
KW  - Couplings
KW  - Frequency measurement
KW  - In vitro
KW  - Biomedical measurement
KW  - Atomic force microscopy
KW  - cardiomyocyte
KW  - mechanoelectrical coupling
DO  - 10.1109/TBME.2014.2357778
JO  - IEEE Transactions on Biomedical Engineering
IS  - 2
SN  - 1558-2531
VO  - 62
VL  - 62
JA  - IEEE Transactions on Biomedical Engineering
Y1  - Feb. 2015
AB  - The beating heart undergoes cyclic mechanical and electrical activity during systole and diastole. The interaction between mechanical stimulation and propagation of the depolarization wavefront is important for understanding not just normal sinus rhythm, but also mechanically induced cardiac arrhythmia. This study presents a new platform to study mechanoelectrical coupling in a 3-D in vitro model of the myocardium. Cardiomyocytes and cardiac fibroblasts are seeded within extracellular matrix proteins and form constructs constrained by microfabricated tissue gauges that provide in situ measurement of contractile function. The microcantilever of an atomic force microscope is indented into the construct at varying magnitudes and frequencies to cause a coordinated contraction. The results indicate that changes in indentation depth and frequency do not significantly affect the magnitude of contraction, but increasing indentation frequency significantly increases the contractile velocity. Overall, this study demonstrates the validity of this platform as a means to study mechanoelectrical coupling in a 3-D setting, and to investigate the mechanism underlying mechanically stimulated contraction.
ER  - 


TY  - CONF
TI  - Evolutionary search strategies for efficient sample-based representations of multiple-basin protein energy landscapes
T2  - 2015 IEEE International Conference on Bioinformatics and Biomedicine (BIBM)
SP  - 13
EP  - 20
AU  - E. Sapin
AU  - K. A. De Jong
AU  - A. Shehu
PY  - 2015
KW  - Physiology
KW  - Q measurement
DO  - 10.1109/BIBM.2015.7359649
JO  - 2015 IEEE International Conference on Bioinformatics and Biomedicine (BIBM)
IS  - 
SN  - 
VO  - 
VL  - 
JA  - 2015 IEEE International Conference on Bioinformatics and Biomedicine (BIBM)
Y1  - 9-12 Nov. 2015
AB  - Protein function is the result of a complex yet precise relationship between protein structure and dynamics. The ability of a protein to assume different structural states is key to biomolecular recognition and function modulation. Protein modeling research is driven by the need to complement experimental techniques in obtaining a comprehensive and detailed characterization of protein equilibrium dynamics. This is a non-trivial task, as it requires mapping the structure space (and underlying energy landscape) available to a protein under physiological conditions. Existing algorithms invariably adopt a stochastic optimization approach to explore the non-linear and multimodal protein energy landscapes. At the present, such algorithms suffer from limited sampling, particularly in high-dimensional and non-linear variable spaces rich in local minima. In this paper, we equip a recently published evolutionary algorithm with novel evolutionary search strategies to enhance the sampling capability for mapping multi-basin protein energy landscapes. We investigate initialization strategies to delay premature convergence and techniques to maintain and update on-the-fly a sample-based representation that serves as a map of the energy landscape. Applications on three proteins central to human disease show that the novel strategies are effective at locating basins in complex energy landscapes with a practical computational budget.
ER  - 


TY  - CONF
TI  - Multimodal medical image registration using Particle Swarm Optimization: A review
T2  - 2016 IEEE Symposium Series on Computational Intelligence (SSCI)
SP  - 1
EP  - 8
AU  - L. Rundo
AU  - A. Tangherloni
AU  - C. Militello
AU  - M. C. Gilardi
AU  - G. Mauri
PY  - 2016
KW  - Biomedical imaging
KW  - Particle swarm optimization
KW  - Measurement
KW  - Image registration
KW  - Optimization
KW  - Image resolution
KW  - Mutual information
KW  - Swarm Intelligence
KW  - Particle Swarm Optimization
KW  - Biomedical image registration
KW  - Multimodal medical imaging
KW  - Mutual information
DO  - 10.1109/SSCI.2016.7850261
JO  - 2016 IEEE Symposium Series on Computational Intelligence (SSCI)
IS  - 
SN  - 
VO  - 
VL  - 
JA  - 2016 IEEE Symposium Series on Computational Intelligence (SSCI)
Y1  - 6-9 Dec. 2016
AB  - Intensity-based registration techniques have been increasingly used in multimodal image co-registration, which is a fundamental task in medical imaging, because it enables to integrate different images into a single representation such that complementary information can be easily accessed and fused. These schemes usually require the optimization of some similarity metric (e.g., Mutual Information) calculated on the input images. Local optimization methods often do not obtain good results, possibly leading to premature convergence to local optima, especially with non-smooth fitness functions. In these cases, we can adopt global optimization methods, and Swarm Intelligence techniques represent a very effective and efficient solution. This paper focuses on biomedical image registration using Particle Swarm Optimization (PSO). Several literature approaches are critically reviewed, by investigating modifications and hybridizations with Evolutionary Strategies. Since biomedical image registration represents a challenging clinical task, the experimental findings encourage further research studies in the near future.
ER  - 


TY  - CONF
TI  - A Wearable Daily Respiration Monitoring System Using PDMS-graphene Compound Tensile Sensor for Adult
T2  - 2019 41st Annual International Conference of the IEEE Engineering in Medicine and Biology Society (EMBC)
SP  - 1269
EP  - 1273
AU  - H. Chen
AU  - S. Bao
AU  - J. Ma
AU  - P. Wang
AU  - H. Lu
AU  - S. B. Oetomo
AU  - W. Chen
PY  - 2019
KW  - Monitoring
KW  - Resistance
KW  - Compounds
KW  - Sensitivity
KW  - Strain
KW  - Biomedical monitoring
KW  - Circuit stability
DO  - 10.1109/EMBC.2019.8857144
JO  - 2019 41st Annual International Conference of the IEEE Engineering in Medicine and Biology Society (EMBC)
IS  - 
SN  - 1558-4615
VO  - 
VL  - 
JA  - 2019 41st Annual International Conference of the IEEE Engineering in Medicine and Biology Society (EMBC)
Y1  - 23-27 July 2019
AB  - A wearable respiration monitoring system based on Respiratory induction plethysmography (RIP) using a new Polydimethylsiloxane-graphene (PDMS-graphene) compound tensile sensor is proposed. The manufacture procedure of this novel resistance-based tensile sensor is presented together with a wireless acquisition system. The proposed sensor shows a high sensitivity during stretching and a promising cyclic stability for continuous 3,600 cycles. Statistical analysis confirms a high correlation of respiratory rate monitoring between the proposed system and a medical-level instrument. This proposed system based on RIP, using a new PDMS-graphene compound tensile sensor can acquire respiratory signal unobtrusively with high accuracy and satisfactory user experience, and thus has great potential in home monitoring scenarios.
ER  - 


TY  - JOUR
TI  - Orbit Segmentation by Surface Reconstruction With Automatic Sliced Vertex Screening
T2  - IEEE Transactions on Biomedical Engineering
SP  - 828
EP  - 838
AU  - T. -C. Hsung
AU  - J. Lo
AU  - M. -M. Chong
AU  - T. K. Goto
AU  - L. -K. Cheung
PY  - 2018
KW  - Orbits
KW  - Bones
KW  - Three-dimensional displays
KW  - Surface reconstruction
KW  - Computed tomography
KW  - Solid modeling
KW  - Mathematical model
KW  - Computed tomography
KW  - dentistry
KW  - human orbit
KW  - object segmentation
KW  - surface reconstruction
KW  - validation
DO  - 10.1109/TBME.2017.2720184
JO  - IEEE Transactions on Biomedical Engineering
IS  - 4
SN  - 1558-2531
VO  - 65
VL  - 65
JA  - IEEE Transactions on Biomedical Engineering
Y1  - April 2018
AB  - Goal: The purpose of this paper is to develop a computational approach to the segmentation of human orbits. Methods: The first step is to perform Hounsfield units thresholding to segment the bony structure around the orbit. Then, a three-dimensional mesh model is generated. Poisson surface reconstruction is applied to a set of automatically screened vertices, which are facing the inner orbital walls. These procedures effectively close orbital fissures; various nerves foramina; and interpolate the broken surfaces due to thin bone structures around the orbit. We also developed validation models with five dried skulls, where the orbits were filled with dental impression. Validations on the proposed algorithm were performed with the corresponding CT images and verified by experienced radiographer. Results: The mean volume differences are less than 0.3%. Surface differences are within 0.3 mm of root mean square. Both differences are not clinically significant. Significance: Traditional approaches are slice-by-slice manual editing or shape interpolation with selected slices interactively. It is not only time consuming, but also inefficient, exhibits interoperator variability, and repeatability problems. In the proposed method, most of the manual processes are eliminated with adjustable vertex screening parameters. It makes the proposed method repeatable.
ER  - 


TY  - CONF
TI  - PhysioVec: IoT Biosignal Based Search Engine for Gastrointestinal Health
T2  - 2022 7th International Conference on Computational Intelligence and Applications (ICCIA)
SP  - 230
EP  - 236
AU  - Y. Huang
AU  - I. Song
PY  - 2022
KW  - Pediatrics
KW  - Social networking (online)
KW  - Light rail systems
KW  - Search engines
KW  - Transformers
KW  - Gastrointestinal tract
KW  - Internet of Things
KW  - mHealth
KW  - bioinformatics
KW  - deep learning
KW  - IoT
DO  - 10.1109/ICCIA55271.2022.9828432
JO  - 2022 7th International Conference on Computational Intelligence and Applications (ICCIA)
IS  - 
SN  - 
VO  - 
VL  - 
JA  - 2022 7th International Conference on Computational Intelligence and Applications (ICCIA)
Y1  - 24-26 June 2022
AB  - Gastrointestinal problems are major health threats to term newborn babies. There are currently no known methods for monitoring the gastrointestinal health of these babies in ICU units contributing to thousands of yearly mortality rates in Australia alone. The internet and Health Social networks (HSN) provide a large amount of useful information for patients. However, finding the right information on HSN is time-consuming and challenging because data from HSN is too large to be processed manually. We develop PhysioVec, a Bowel-Sound IoT to HSN search engine that extracts physiological measurements from bowel sounds providing an automated search of HSN. PhysioVec consists of three parts: Local Recurrent Transformer (LRT), a Multivariate radial-basis Logistic Interpreter (MLI), and a sentence embedding module. LRT combines local attention and recurrent Transformer encoder to reduce overfitting and improve the performance of bowel sound segmentation. The physiological measurements extracted from bowel sounds are used to search for relevant health information on the internet. PhysioVec achieved 100.00&#x0025; precision in the top one search results for bowel sound with both vomiting and bowel obstruction. Our proposed framework allows patients and doctors to search for useful information in HSN by continuously monitoring bowel sounds with minimal discomfort.
ER  - 


TY  - CONF
TI  - Biological and spatial variability of backscatter coefficient parameters in the ex vivo human uterine cervix
T2  - 2017 IEEE International Ultrasonics Symposium (IUS)
SP  - 1
EP  - 4
AU  - A. Santoso
AU  - I. Rosado-Mendez
AU  - Q. Guerrero
AU  - L. Drehfal
AU  - H. Feltovich
AU  - T. Hall
PY  - 2017
KW  - Electrostatic discharges
KW  - Attenuation
KW  - Backscatter
KW  - Acoustics
KW  - Ultrasonic imaging
KW  - Scattering
KW  - Phantoms
KW  - Backscatter
KW  - Backscatter Coefficient
KW  - Effective Scatterer Size
KW  - Beam Steering
KW  - Uterine Cervix
DO  - 10.1109/ULTSYM.2017.8092173
JO  - 2017 IEEE International Ultrasonics Symposium (IUS)
IS  - 
SN  - 1948-5727
VO  - 
VL  - 
JA  - 2017 IEEE International Ultrasonics Symposium (IUS)
Y1  - 6-9 Sept. 2017
AB  - Parameters derived from the acoustic backscatter coefficient (BSC) represent quantification on an absolute scale and have been used to characterize tissue microstructure. This motivates their use to detect and quantify microstructural remodeling and ripening of the uterine cervix during pregnancy. This work systematically assessed the ex vivo human cervix microstructure and the effects of cervical ripening based on parameters derived from the BSCs. In ripened cervices, some BSC parameter values were reduced and spatial variability became more homogeneous, suggesting BSC parameters have potential as biomarkers of abnormal changes leading to preterm birth.
ER  - 


TY  - CONF
TI  - An optimal structure of multilayer perceptron using particle swarm optimization for the prediction of cardiac arrhythmias
T2  - 2016 5th International Conference on Reliability, Infocom Technologies and Optimization (Trends and Future Directions) (ICRITO)
SP  - 426
EP  - 430
AU  - J. P. Kelwade
AU  - S. S. Salankar
PY  - 2016
KW  - Cardiac arrhythmia
KW  - Particle swarm optimization
KW  - Multilayer Perceptron
KW  - Heart rate variability
DO  - 10.1109/ICRITO.2016.7784993
JO  - 2016 5th International Conference on Reliability, Infocom Technologies and Optimization (Trends and Future Directions) (ICRITO)
IS  - 
SN  - 
VO  - 
VL  - 
JA  - 2016 5th International Conference on Reliability, Infocom Technologies and Optimization (Trends and Future Directions) (ICRITO)
Y1  - 7-9 Sept. 2016
AB  - In this paper, a novel approach for prediction of the cardiac arrhythmia classes is suggested using the Particle Swarm Optimization (PSO) and Multi-Layer Perceptron (MLP). The structure of MLP is optimized to improve the performance of classifier for the prediction of heart diseases. The linear and nonlinear methods are used to extract the features from the heart rate time series. Non-linear and linear parameters such as Largest Lyapunov Exponent (LLE), Spectral Entropy (SE), Hurst exponent (H), SD1/SD2 ratio, normalized Low Frequency (nLF) and High Frequency (nHF) power components are obtained from eight types of heart arrhythmias. Cardiac rhythms including Normal Sinus Rhythm (NSR), Premature Ventricular Contraction (PVC), Right Bundle Branch Block (RBBB), Left Bundle Branch Block (LBBB), Atrial Fibrillation (AF), Sinus bradycardia (SB), second degree Block (B) and Atrial flutter (A) are acquired from MIT-BIH arrhythmia database. The testing and training datasets for MLP Classifier are prepared from RR interval time series. Experimental results demonstrate that the proposed method based on PSO and MLP offers a significant improvement over the MLP which has manually parameter setting.
ER  - 


TY  - CONF
TI  - Design and implementation of an Android based digital fetoscope
T2  - 2016 IEEE-EMBS International Conference on Biomedical and Health Informatics (BHI)
SP  - 152
EP  - 155
AU  - A. M. Awiti
AU  - B. M. Shifferaw
AU  - M. B. Byamukama
AU  - R. Kizito
AU  - C. Mwikirize
PY  - 2016
KW  - Heart beat
KW  - Pediatrics
KW  - Androids
KW  - Humanoid robots
KW  - Microphones
KW  - Fetal heart rate
KW  - Monitoring
KW  - Android
KW  - Fetoscope
KW  - Pinard Horn
DO  - 10.1109/BHI.2016.7455857
JO  - 2016 IEEE-EMBS International Conference on Biomedical and Health Informatics (BHI)
IS  - 
SN  - 2168-2208
VO  - 
VL  - 
JA  - 2016 IEEE-EMBS International Conference on Biomedical and Health Informatics (BHI)
Y1  - 24-27 Feb. 2016
AB  - Complications during pregnancy and childbirth are the leading cause of death among women and neonates in developing countries. To mitigate some of the risks, our research set out to develop an Android Based Digital Fetoscope, an application that would ease fetal heart monitoring and potentially reduce the number of neonatal deaths. We developed the data acquisition circuitry using a conventional pinard horn, the hardware interfaces and a custom software application resident on the Android platform. The application incorporates intuitive algorithms for data acquisition, analysis and display of the fetal heartbeat, graphically and numerically. The innovation has the potential to facilitate better health care outcomes for expectant mothers due to its affordability, ease of use and intrinsic analysis, thus reducing maternal and fetal mortality in developing countries. Further work is required to translate the prototype into a usable product.
ER  - 


TY  - CONF
TI  - An unusual family case of ADA-SCID in Russian patients
T2  - 2021 IEEE Ural-Siberian Conference on Computational Technologies in Cognitive Science, Genomics and Biomedicine (CSGB)
SP  - 450
EP  - 453
AU  - K. Shinwari
AU  - M. Bolkov
AU  - E. Vlasova
AU  - S. Deryabina
AU  - D. Chermokhin
AU  - I. Tuzankina
PY  - 2021
KW  - Pediatrics
KW  - Sequential analysis
KW  - Conferences
KW  - Sociology
KW  - Genomics
KW  - Bones
KW  - Cognitive science
KW  - inborn errors of immunity
KW  - primary immunodeficiency
KW  - adenosine deaminase deficiency
KW  - whole exome sequencing
KW  - pathogenic mutations.
DO  - 10.1109/CSGB53040.2021.9496053
JO  - 2021 IEEE Ural-Siberian Conference on Computational Technologies in Cognitive Science, Genomics and Biomedicine (CSGB)
IS  - 
SN  - 
VO  - 
VL  - 
JA  - 2021 IEEE Ural-Siberian Conference on Computational Technologies in Cognitive Science, Genomics and Biomedicine (CSGB)
Y1  - 26-28 May 2021
AB  - The mutation of adenosine deaminase leads to a metabolic disorder that causes primary immunodeficiency. It accounts for about 10-20% of all cases of autosomal recessive forms of severe combined immunodeficiency (SCID) in newborns. To the best of our knowledge, the observed mutation variants in our case study with severe combined immunodeficiency have never been reported in the Russian population previously. Two brothers from the same parents had clinical features of typical severe combined immunodeficiency, however, the elder brother died at the age of nine. The clinical picture and laboratory analysis of the younger brother raised the diagnosis of adenosine deaminase deficiency and was screened for the relevant gene mutation(s) through whole-exome sequencing. We detected two mutations in exon 2 and 5 of the adenosine deaminase gene (p.Arg156Cys and p.His156Asp), which we believe is the cause of the severe combined immunodeficiency phenotype observed in our patient. This is the first report of ADA-gene mutations in Sverdlovsk region for Russian patients with severe combined immunodeficiency.
ER  - 


TY  - JOUR
TI  - Quantifying Limb Movements in Epileptic Seizures Through Color-Based Video Analysis
T2  - IEEE Transactions on Biomedical Engineering
SP  - 461
EP  - 469
AU  - H. Lu
AU  - Y. Pan
AU  - B. Mandal
AU  - H. Eng
AU  - C. Guan
AU  - D. W. S. Chan
PY  - 2013
KW  - Feature extraction
KW  - Oscillators
KW  - Color
KW  - Trajectory
KW  - Monitoring
KW  - Electroencephalography
KW  - Cameras
KW  - Color-based
KW  - epilepsy
KW  - monitoring
KW  - movement quantification
KW  - seizure
KW  - video
DO  - 10.1109/TBME.2012.2228649
JO  - IEEE Transactions on Biomedical Engineering
IS  - 2
SN  - 1558-2531
VO  - 60
VL  - 60
JA  - IEEE Transactions on Biomedical Engineering
Y1  - Feb. 2013
AB  - This paper proposes a color-based video analytic system for quantifying limb movements in epileptic seizure monitoring. The system utilizes colored pyjamas to facilitate limb segmentation and tracking. Thus, it is unobtrusive and requires no sensor/marker attached to patient's body. We employ Gaussian mixture models in background/foreground modeling and detect limbs through a coarse-to-fine paradigm with graph-cut-based segmentation. Next, we estimate limb parameters with domain knowledge guidance and extract displacement and oscillation features from movement trajectories for seizure detection/analysis. We report studies on sequences captured in an epilepsy monitoring unit. Experimental evaluations show that the proposed system has achieved comparable performance to EEG-based systems in detecting motor seizures.
ER  - 


TY  - JOUR
TI  - Ensemble Learning Approach via Kalman Filtering for a Passive Wearable Respiratory Monitor
T2  - IEEE Journal of Biomedical and Health Informatics
SP  - 1022
EP  - 1031
AU  - S. Acharya
AU  - W. M. Mongan
AU  - I. Rasheed
AU  - Y. Liu
AU  - E. Anday
AU  - G. Dion
AU  - A. Fontecchio
AU  - T. Kurzweg
AU  - K. R. Dandekar
PY  - 2019
KW  - Monitoring
KW  - RFID tags
KW  - Kalman filters
KW  - Biomedical measurement
KW  - Feature extraction
KW  - Frequency measurement
KW  - Sensor fusion
KW  - wearable sensors
KW  - kalman filtering
KW  - activity recognition
KW  - binary classification
DO  - 10.1109/JBHI.2018.2857924
JO  - IEEE Journal of Biomedical and Health Informatics
IS  - 3
SN  - 2168-2208
VO  - 23
VL  - 23
JA  - IEEE Journal of Biomedical and Health Informatics
Y1  - May 2019
AB  - Objective: Utilizing passive radio frequency identification (RFID) tags embedded in knitted smartgarment devices, we wirelessly detect the respiratory state of a subject using an ensemble-based learning approach over an augmented Kalman-filtered time series of RF properties. Methods: We propose a novel approach for noise modeling using a “reference tag,” a second RFID tag worn on the body in a location not subject to perturbations due to respiratory motions that are detected via the primary RFID tag. The reference tag enables modeling of noise artifacts yielding significant improvement in detection accuracy. The noise is modeled using autoregressive moving average (ARMA) processes and filtered using stateaugmented Kalman filters. The filtered measurements are passed through multiple classification algorithms (naive Bayes, logistic regression, decision trees) and a new similarity classifier that generates binary decisions based on current measurements and past decisions. Results: Our findings demonstrate that state-augmented Kalman filters for noise modeling improves classification accuracy drastically by over 7.7% over the standard filter performance. Furthermore, the fusion framework used to combine local classifier decisions was able to predict the presence or absence
ER  - 


TY  - JOUR
TI  - Miniaturized Passive Hydrogel Check Valve for Hydrocephalus Treatment
T2  - IEEE Transactions on Biomedical Engineering
SP  - 814
EP  - 820
AU  - H. N. Schwerdt
AU  - R. E. Bristol
AU  - J. Chae
PY  - 2014
KW  - Valves
KW  - Biomembranes
KW  - Fluids
KW  - Iterative closest point algorithm
KW  - Silicon
KW  - Substrates
KW  - Check valve
KW  - hydrogel
KW  - implantable microsystem
KW  - intracranial pressure (ICP) regulation
KW  - passive valve
DO  - 10.1109/TBME.2013.2290291
JO  - IEEE Transactions on Biomedical Engineering
IS  - 3
SN  - 1558-2531
VO  - 61
VL  - 61
JA  - IEEE Transactions on Biomedical Engineering
Y1  - March 2014
AB  - Improvements in cerebrospinal fluid (CSF) draining techniques for treatment of hydrocephalus are urgently sought after to substitute for current CSF shunts that are plagued by high failure rates. The passive check valve aims to restore near natural CSF draining operations while mitigating possible failure mechanisms caused by finite leakage or low resilience that frequently constrain practical implementation of miniaturized valves. A simple hydrogel diaphragm structures core passive valve operations and enforce valve sealing properties to substantially lower reverse flow leakage. Experimental measurements demonstrate realization of targeted cracking pressures (PT ≈ 20-110 mmH2O) and operation at -800 <; ΔP <; 600 mmH2O without observable degradation or leakage.
ER  - 


TY  - CONF
TI  - Noninvasive Identification of Hypotension Using Convolutional-Deconvolutional Networks
T2  - 2019 IEEE International Conference on E-health Networking, Application & Services (HealthCom)
SP  - 1
EP  - 6
AU  - D. Miller
AU  - A. Ward
AU  - N. Bambos
AU  - A. Shin
AU  - D. Scheinker
PY  - 2019
KW  - Sensors
KW  - Biomedical monitoring
KW  - Hospitals
KW  - Electrocardiography
KW  - Blood pressure
KW  - Catheters
KW  - Pediatrics
DO  - 10.1109/HealthCom46333.2019.9009594
JO  - 2019 IEEE International Conference on E-health Networking, Application & Services (HealthCom)
IS  - 
SN  - 
VO  - 
VL  - 
JA  - 2019 IEEE International Conference on E-health Networking, Application & Services (HealthCom)
Y1  - 14-16 Oct. 2019
AB  - High-frequency identification of a patient's hypotensive state allows for early notification of adverse events and long-term trends. Risks of complications such as heart attack, acute kidney injury, and mortality increase with duration of hypotension during surgery, and a hypotensive state can affect the appropriate medication choices and dosages for congestive heart failure patients. Current methods for identifying hypotension are based on blood pressure cuff measurements, which are low-frequency and must be manually collected, or catheterized blood pressure sensors, which are invasive, painful, and not necessarily usable for the youngest and smallest neonatal patients. This paper explores the potential of replacing the high-frequency hypotensive state produced by the invasive arterial catheter with a high-frequency projection from a fusion of multiple noninvasive sensors. These noninvasive sensors are available for a large majority of hospital patients, and have a lower risk of adverse effects ranging from patient discomfort to site infection. In addition, using multiple sensor inputs and a robust model allows for higher-reliability identification than single-sensor architectures. Our results demonstrate that by using a single flexible convolutional-deconvolutional neural network architecture, a patient's hypotensive state may be reconstructed from any combination of the input sensor channels, with fidelity increasing in the number of available inputs.
ER  - 


TY  - JOUR
TI  - Plane Localization in 3-D Fetal Neurosonography for Longitudinal Analysis of the Developing Brain
T2  - IEEE Journal of Biomedical and Health Informatics
SP  - 1120
EP  - 1128
AU  - M. Yaqub
AU  - S. Rueda
AU  - A. Kopuri
AU  - P. Melo
AU  - A. T. Papageorghiou
AU  - P. B. Sullivan
AU  - K. McCormick
AU  - J. A. Noble
PY  - 2016
KW  - Training
KW  - Ultrasonic imaging
KW  - Radio frequency
KW  - Three-dimensional displays
KW  - Pediatrics
KW  - Manuals
KW  - Vegetation
KW  - Fetal brain
KW  - monogenic signal
KW  - plane localization
KW  - regression forests
KW  - ultrasound
DO  - 10.1109/JBHI.2015.2435651
JO  - IEEE Journal of Biomedical and Health Informatics
IS  - 4
SN  - 2168-2208
VO  - 20
VL  - 20
JA  - IEEE Journal of Biomedical and Health Informatics
Y1  - July 2016
AB  - The parasagittal (PS) plane is a 2-D diagnostic plane used routinely in cranial ultrasonography of the neonatal brain. This paper develops a novel approach to find the PS plane in a 3-D fetal ultrasound scan to allow image-based biomarkers to be tracked from prebirth through the first weeks of postbirth life. We propose an accurate plane-finding solution based on regression forests (RF). The method initially localizes the fetal brain and its midline automatically. The midline on several axial slices is used to detect the midsagittal plane, which is used as a constraint in the proposed RF framework to detect the PS plane. The proposed learning algorithm guides the RF learning method in a novel way by: 1) using informative voxels and voxel informative strength as a weighting within the training stage objective function, and 2) introducing regularization of the RF by proposing a geometrical feature within the training stage. Results on clinical data indicate that the new automated method is more reproducible than manual plane finding obtained by two clinicians.
ER  - 


TY  - CONF
TI  - Touch and emotion: Modeling of developmental differentiation of emotion lead by tactile dominance
T2  - 2013 IEEE Third Joint International Conference on Development and Learning and Epigenetic Robotics (ICDL)
SP  - 1
EP  - 6
AU  - T. Horii
AU  - Y. Nagai
AU  - M. Asada
PY  - 2013
KW  - Visualization
KW  - Feature extraction
KW  - Tactile sensors
KW  - Computational modeling
KW  - Pain
KW  - Skin
DO  - 10.1109/DevLrn.2013.6652538
JO  - 2013 IEEE Third Joint International Conference on Development and Learning and Epigenetic Robotics (ICDL)
IS  - 
SN  - 2161-9476
VO  - 
VL  - 
JA  - 2013 IEEE Third Joint International Conference on Development and Learning and Epigenetic Robotics (ICDL)
Y1  - 18-22 Aug. 2013
AB  - Emotion is one of the important elements for humans to communicate with others. Humans are known to share basic emotions such as joy and anger although their developmental changes have been studied less. We propose a computational model for the emotional development in infancy. Our model reproduces the differentiation of emotion from pleasant/unpleasant states to six basic emotions as known in psychological studies. The key idea is twofold: the tactile dominance in infant-caregiver interaction and the inherent ability of tactile sense to discriminate pleasant/unpleasant states. Our model consists of probabilistic neural networks called Restricted Boltzmann Machines. The networks are hierarchically organized to first extract important features from tactile, auditory, and visual stimuli and then to integrate them to represent an emotional state. Pleasant/unpleasant information is directly provided to the highest level of the network to facilitate the emotional differentiation. Experimental results show that our model with the tactile dominance leads to better differentiation of emotion than others without such dominance.
ER  - 


TY  - CONF
TI  - Early Detection of risk of autism spectrum disorder based on recurrence quantification analysis of electroencephalographic signals
T2  - 2013 6th International IEEE/EMBS Conference on Neural Engineering (NER)
SP  - 198
EP  - 201
AU  - T. Pistorius
AU  - C. Aldrich
AU  - L. Auret
AU  - J. Pineda
PY  - 2013
KW  - Electroencephalography
KW  - Variable speed drives
KW  - Feature extraction
KW  - Autism
KW  - Training
KW  - Educational institutions
KW  - Electronic mail
DO  - 10.1109/NER.2013.6695906
JO  - 2013 6th International IEEE/EMBS Conference on Neural Engineering (NER)
IS  - 
SN  - 1948-3554
VO  - 
VL  - 
JA  - 2013 6th International IEEE/EMBS Conference on Neural Engineering (NER)
Y1  - 6-8 Nov. 2013
AB  - Early detection of autism spectrum disorder (ASD) in infants is vital in maximizing the impact and potential long-term outcomes of early delivery of rehabilitative therapies. To date no definitive diagnostic test for ASD exists. Electroencephalography is a noninvasive method used to capture underlying electrical changes in brain activity. This proof-of-concept study suggests that recurrence quantification analysis features computed from resting state spontaneous eyes-closed electroencephalographic (EEG) signals may be useful biomarkers for early detection of risk of ASD.
ER  - 


TY  - CONF
TI  - Assessing and Monitoring Dietary Intake
T2  - 2021 International Conference on Advancements in Electrical, Electronics, Communication, Computing and Automation (ICAECA)
SP  - 1
EP  - 4
AU  - R. R. Subramanian
AU  - M. Kancharla
AU  - S. H. Duddekula
AU  - A. V. N. Harshith
AU  - G. S. Kamisetty
AU  - R. R. Sudharsan
PY  - 2021
KW  - Pediatrics
KW  - Receivers
KW  - Predictive models
KW  - Photoplethysmography
KW  - Time measurement
KW  - Real-time systems
KW  - Telecommunication computing
KW  - Photoplethysmography
KW  - Systolic Blood Pressure
KW  - Diastolic Blood Pressure
KW  - Blood Pressure Trends
KW  - Blood Pressure Service
DO  - 10.1109/ICAECA52838.2021.9675677
JO  - 2021 International Conference on Advancements in Electrical, Electronics, Communication, Computing and Automation (ICAECA)
IS  - 
SN  - 
VO  - 
VL  - 
JA  - 2021 International Conference on Advancements in Electrical, Electronics, Communication, Computing and Automation (ICAECA)
Y1  - 8-9 Oct. 2021
AB  - The proposed framework in this system takes the blood analysis through a Photoplethysmography (PPG), which is an interesting and reasonable non-invasive sensor, and send the information to a prepared ML model where it will check for any anomalies in the heart rate and blood analyses and recommends the eating regimen and assists them with keeping up their sustenance. Nutrition is a significant factor in our everyday life and is the prime consideration of our wellbeing and prosperity, disregarding it will make many issues our wellbeing. Labels at the back of the items portraying the food&#x2019;s dietary benefits may not be the specific worth that one will assimilate if they devour it, it shifts from one individual to another. Diagnosing any medical issue needs a complete diet and nutritional history by self-report, which is tedious and costly. Newborn children and more established individuals&#x2019; eating routine and sustenance are delicate and should be dealt with all the more intently and cautiously. So, we applied where one can monitor their sustenance and their well-being continuously with no invasive techniques on one&#x2019;s body.
ER  - 


TY  - CONF
TI  - Non-invasive imaging of ventricular activation during pacing and arrhythmia: Methods and validation
T2  - 2016 38th Annual International Conference of the IEEE Engineering in Medicine and Biology Society (EMBC)
SP  - 113
EP  - 116
AU  - L. Yu
AU  - S. Pogwizd
AU  - B. He
PY  - 2016
KW  - Imaging
KW  - Myocardium
KW  - Electrodes
KW  - Image resolution
KW  - Robustness
KW  - Heart
KW  - Three-dimensional displays
DO  - 10.1109/EMBC.2016.7590653
JO  - 2016 38th Annual International Conference of the IEEE Engineering in Medicine and Biology Society (EMBC)
IS  - 
SN  - 1558-4615
VO  - 
VL  - 
JA  - 2016 38th Annual International Conference of the IEEE Engineering in Medicine and Biology Society (EMBC)
Y1  - 16-20 Aug. 2016
AB  - Cardiovascular disease continued to be a leading killer world widely. Each year, about 400,000 cases of sudden cardiac arrest are reported in the U.S. alone. Clinically, radio-frequency ablative procedure has become widely applied in the treatment of ventricular arrhythmia. Non-invasive approaches have been demonstrated to be able to provide important information on the arrhythmogenesis and potentially assist in the clinical practice. In this work, we develop and validate a novel temporal sparse based imaging method, Cardiac Electrical Sparse Imaging (CESI). Computer simulation and animal validation results demonstrate that the CESI approach is capable of imaging with improved accuracy and robustness by exploiting the temporal sparse property underlying cellular electrophysiology. Overall, a CC of 0.8, RE of 0.2 and LE (localization error) of 7 mm has been achieved on human realistic simulation and good accuracy has been observed in canine simultaneous mapping studies. Also, the technique maintains full temporal resolution (RRE <; 0.04) in terms of the activation sequence under various disturbances and in various pathologies such as premature ventricular complex and ventricular tachycardia. Our promising results indicate the excellent performance of noninvasive imaging of cardiac activation under various arrhythmias, and its potential for aiding clinical management of lethal ventricular arrhythmia.
ER  - 


TY  - CONF
TI  - Graph-Based Interpolation of Local Activation Time on the Cardiac Surface
T2  - 2021 55th Asilomar Conference on Signals, Systems, and Computers
SP  - 274
EP  - 278
AU  - J. Hellar
AU  - R. Cosentino
AU  - M. M. John
AU  - A. Post
AU  - S. Buchan
AU  - M. Razavi
AU  - B. Aazhang
PY  - 2021
KW  - Heart
KW  - Interpolation
KW  - Surface reconstruction
KW  - Three-dimensional displays
KW  - Feature extraction
KW  - Time measurement
KW  - Time factors
DO  - 10.1109/IEEECONF53345.2021.9723133
JO  - 2021 55th Asilomar Conference on Signals, Systems, and Computers
IS  - 
SN  - 2576-2303
VO  - 
VL  - 
JA  - 2021 55th Asilomar Conference on Signals, Systems, and Computers
Y1  - 31 Oct.-3 Nov. 2021
AB  - We propose a novel method for spatial interpolation of local activation times (LATs), a feature extracted from intracardiac electrograms (EGMs) which are sampled at various points of interest on the heart. Cardiologists utilize the projection of the LAT signal onto a 3D visualization of the heart to aid in determining the effects of intervention or the source of arrhythmias during cardiac ablation procedures. For an accurate and complete LAT map, technicians must record at many locations, a slow process which results in samples that are still sparse due to time constraints and must be interpolated to estimate the feature value over the entire surface. The method proposed here utilizes a graph signal processing framework to reformulate the irregular spatial interpolation problem into a semi-supervised learning problem with a closed-form solution. The method is evaluated on a patient dataset obtained by the CARTO electroanatomic mapping system during a premature ventricular complex (PVC) ablation procedure. Our approach outperforms standard interpolation techniques, resulting in a 2x higher signal-to-noise ratio (SNR).
ER  - 


TY  - CONF
TI  - Dual-sided mapping during global stretch using a custom miniaturized endocardial balloon with a multipurpose multichannel acquisition system for preclinical electrophysiological studies
T2  - 2017 Computing in Cardiology (CinC)
SP  - 1
EP  - 4
AU  - C. J. Calvo
AU  - Á. Tormos
AU  - E. Roses
AU  - M. Zarzoso
AU  - O. Arias
AU  - A. Cebrián
AU  - S. Jimenez-Serrano
AU  - E. Simarro
AU  - J. Millet
AU  - J. Chorro
AU  - A. Guill
PY  - 2017
KW  - Heart
KW  - Myocardium
KW  - Electrodes
KW  - Rabbits
KW  - Protocols
KW  - Optical filters
KW  - Biomedical optical imaging
DO  - 10.22489/CinC.2017.106-383
JO  - 2017 Computing in Cardiology (CinC)
IS  - 
SN  - 2325-887X
VO  - 
VL  - 
JA  - 2017 Computing in Cardiology (CinC)
Y1  - 24-27 Sept. 2017
AB  - Acute regional myocardial stretch (STR) is known to induce myocardial electrophysiological modifications via mechano-electric feedback (MEF), including abnormal repolarization, premature excitation and increased complexity of activation leading to the initiation, maintenance and acceleration of arrhythmic events. Due to technical limitations little is known about intramural and endo-epicardial (ENDO-EPI) phenomena during these events. Understanding ENDO-EPI modifications produced by STR through MEF may require a dual-sided approach to simultaneously correlate macroscopic surface modifications and their independent or interconnected components. For that purpose, we optically mapped (OM) the EPI LV-surface, and developed a miniaturized multifunctional array balloon (MEAb) for ENDO mapping of small-to-mid sized hearts using a custom-developed scalable FPGA-based multichannel acquisition system (cMCAS). Our aim was two-fold to validate 1) the quality of the sub-endocardial electrograms (EGM) and its association to EPI voltage-transients; and, 2) to study the modifications produced by moderate STR on normal and abnormal activation. ENDO-EPI differences found in restitution properties could be implicated in STR-driven VF-mechanisms.
ER  - 


TY  - CONF
TI  - Fetal Health Status Classification Using MOGA - CD Based Feature Selection Approach
T2  - 2020 IEEE International Conference on Electronics, Computing and Communication Technologies (CONECCT)
SP  - 1
EP  - 6
AU  - J. Piri
AU  - P. Mohapatra
AU  - R. Dey
PY  - 2020
KW  - Feature extraction
KW  - Pregnancy
KW  - Pediatrics
KW  - Sociology
KW  - Statistics
KW  - Wheels
KW  - Genetic algorithms
KW  - CTG
KW  - fetal heart rate
KW  - evolutionary feature selection
KW  - feature value
KW  - genetic algorithm
DO  - 10.1109/CONECCT50063.2020.9198377
JO  - 2020 IEEE International Conference on Electronics, Computing and Communication Technologies (CONECCT)
IS  - 
SN  - 
VO  - 
VL  - 
JA  - 2020 IEEE International Conference on Electronics, Computing and Communication Technologies (CONECCT)
Y1  - 2-4 July 2020
AB  - Pregnancy is a cycle that invites us to give up on the hidden power behind all life. A stable pregnancy is a good thing. The likelihood of safe pregnancy is increased by timely and daily fetal treatment. Fetal welfare is a program that controls a pregnant woman during her pregnancy. Every pregnant woman should know what the result of pregnancy is about. Every day about 800 women die from pregnancy and birth complications. Maternal and fetal health have a close relation, as nearly three million newborns die every year. Therefore, adequate treatment is important, including risk evaluations for the health of both mother and child prior, after and during delivery. CTG (Cardiotocography) is a way to monitor and predict fetal well-being in females with a complex issue. Through supplying data on infant heart rate from the abdomen of the mother, CTG avoids premature birth. In this research, we focused on an evolutionary multi-objective genetic algorithm (MOGA) for extracting important factors causing fetal death by cardiotocographic analysis of fetal evaluation. In particular, the feature importance value is taken into consideration when there is a tie among the set of non dominated solutions. Seven existing classification models (LR, SVM, RF, DT, KNN, GNB, XGBoost) are used to test its efficiency concerning fetal health classification in the dataset of most relevant features.
ER  - 


TY  - CONF
TI  - IoT Based eHealth Management System Using Arduino and Google Cloud Firestore
T2  - 2019 International Conference on Electrical, Electronics and Computer Engineering (UPCON)
SP  - 1
EP  - 6
AU  - H. Varshney
AU  - A. S. Allahloh
AU  - M. Sarfraz
PY  - 2019
KW  - Internet of Things (IoT)
KW  - e-Health
KW  - ECG
KW  - Firebase
KW  - ESP8266 Node Microcontroller
KW  - Arduino
DO  - 10.1109/UPCON47278.2019.8980238
JO  - 2019 International Conference on Electrical, Electronics and Computer Engineering (UPCON)
IS  - 
SN  - 2687-7767
VO  - 
VL  - 
JA  - 2019 International Conference on Electrical, Electronics and Computer Engineering (UPCON)
Y1  - 8-10 Nov. 2019
AB  - With the global population crossing 7 billion, the number of deaths from cardiovascular diseases is on the rise. According to WHO report, 17.9 million people die each year from CVDs, representing 31% of all global deaths. Of these deaths, 85% are due to heart attack and stroke. Cardiovascular diseases, the leading cause of premature death in the world include heart attacks, strokes and other circulatory diseases. More than 75% of CVD deaths occur in low-income and middle-income countries. So the challenge is how to provide a health-care monitoring system especially for rural areas which lacks in the established set up of cardio health centers. The scarcity of specialist can partially be solved with sharing the people medical information with professionals, specialists and artificial intelligence health management system on cloud to give information at early stage, which can increase the quality of life and also lessen the risk of death. In this paper we discuss the implementation and design of a monitoring and measurement system based on IoT (internet of things) with Arduino. This system uses Arduino microcontroller with ESP8266 NodeMCU as a WI-FI module which helps to send and store the real time information of patient health to Google firebase.
ER  - 


TY  - CONF
TI  - A Study on Development of a Non Invasive Optical based Instrument to estimate the Bilirubin Concentration in the Blood Serum
T2  - 2019 TEQIP III Sponsored International Conference on Microwave Integrated Circuits, Photonics and Wireless Networks (IMICPW)
SP  - 72
EP  - 76
AU  - V. K. Kanamail
AU  - R. Periyasamy.
PY  - 2019
KW  - Prototypes
KW  - Blood
KW  - Pediatrics
KW  - Light sources
KW  - Light emitting diodes
KW  - Skin
KW  - Detectors
KW  - Bilirubin
KW  - Jaundice
KW  - Hyperbilirubinemia
KW  - Neonates
KW  - Non-Invasive Technology
DO  - 10.1109/IMICPW.2019.8933183
JO  - 2019 TEQIP III Sponsored International Conference on Microwave Integrated Circuits, Photonics and Wireless Networks (IMICPW)
IS  - 
SN  - 
VO  - 
VL  - 
JA  - 2019 TEQIP III Sponsored International Conference on Microwave Integrated Circuits, Photonics and Wireless Networks (IMICPW)
Y1  - 22-24 May 2019
AB  - Neonatal jaundice is a common physiological disorder that occurs in new born babies with in few weeks of birth due to elevated levels of bilirubin concentration in their blood. The current method of diagnosis is invasive, painful and time consuming. The proposed study focuses on development of non-invasive optical based instrument to estimate the concentration of bilirubin in blood serum. In this study, we have developed a prototype device with 460nm LED light source and Photodiode to estimate the concentration of the bilirubin in human blood serum. The transmitted light rays were analysed using Beer Lambertz law to estimate the concentration of bilirubin in the blood serum. In Phase I, developed prototype was tested using mock bilirubin samples (n=8) with the concentration of 0.03 mg/dL to 0.13 mg/dL. From the test, we had obtained a linear correlation in the bilirubin value estimated by our prototype and the clinical device. In Phase II, we estimated the concentration of the bilirubin level in blood serum samples (n=8) and tested using auto biochemistry analyser in clinical laboratory as well as tested by using our prototype device. We found that the estimated bilirubin concentration from the prototype device had good correlation with the clinical results, with an accuracy of ± 0.1 mg/dL and sensitivity of 0.1 mg/dL. Therefore, the study concludes that the proposed system is able to estimate the bilirubin concentration in the blood serum and this can be further improved for measurement of jaundice in neonates based on skin reflectometry technique in non-invasive manner.
ER  - 


TY  - CONF
TI  - Fully automated contactless respiration monitoring using a camera
T2  - 2016 IEEE International Conference on Consumer Electronics (ICCE)
SP  - 478
EP  - 479
AU  - M. Rocque
PY  - 2016
KW  - Monitoring
KW  - Pediatrics
KW  - Cameras
KW  - Prediction algorithms
KW  - Visualization
KW  - Sensitivity
KW  - Motion detection
DO  - 10.1109/ICCE.2016.7430697
JO  - 2016 IEEE International Conference on Consumer Electronics (ICCE)
IS  - 
SN  - 2158-4001
VO  - 
VL  - 
JA  - 2016 IEEE International Conference on Consumer Electronics (ICCE)
Y1  - 7-11 Jan. 2016
AB  - Reliable monitoring of respiration rate in low acuity settings can be an early predictor of physiological deterioration. A fully automated low cost respiration monitoring algorithm developed using a contactless camera is presented in this article. The algorithm was evaluated on adults and neonates to test home wellness applications. The results match very well with references while outperforming existing algorithms, showing the algorithm's robustness and feasibility.
ER  - 


TY  - CONF
TI  - IOT Based Pregnancy Women Health Monitoring System for Prenatal Care
T2  - 2021 7th International Conference on Advanced Computing and Communication Systems (ICACCS)
SP  - 1264
EP  - 1269
AU  - B. Priyanka
AU  - V. M. Kalaivanan
AU  - R. A. Pavish
AU  - M. Kanageshwaran
PY  - 2021
KW  - Temperature measurement
KW  - Pregnancy
KW  - Temperature sensors
KW  - Pediatrics
KW  - Ultrasonic imaging
KW  - Ultrasonic variables measurement
KW  - Pressure measurement
KW  - Temperature sensor
KW  - Heart rate sensor
KW  - Accelerometer sensor
KW  - blood pressure sensor
KW  - ARDUINO board
KW  - Internet of things
KW  - GSM
DO  - 10.1109/ICACCS51430.2021.9441677
JO  - 2021 7th International Conference on Advanced Computing and Communication Systems (ICACCS)
IS  - 
SN  - 2575-7288
VO  - 1
VL  - 1
JA  - 2021 7th International Conference on Advanced Computing and Communication Systems (ICACCS)
Y1  - 19-20 March 2021
AB  - In the developing countries most of the peoples are lived in the rural areas and medical systems are not amalgamated for sharing information. mostly, The pregnant women's are unable to do their normal checkups at the starting time of pregnancy time and this cause higher death count in case of newborn and parental in the rural areas as well as in urban also. Due to this situation, the women's are facing an immense medical issues. Accelerometer sensor is designed to measure the count of kicks/force by unborn child and it is transfer into the ARDUINO UNO controller. Motion of the foetal and some important parameters such as Blood pressure, Heartbeat rate, count of unborn child's kicks and temperature for the women's are measured using various types of sensors. The measured parameters are transmitted by way of IOT and it is displayed in the mobile phone. This system is highly sensitive and light weight even for small motion, so it is preferred as a home monitoring device. Now-a-days, ultrasound scanning method is used. Because it is long-term usage and very expensive. Limitations of ultrasound scan method on foetal are not completely clear. so ultrasound scan is not suggested continuous monitoring. Finally we used GSM module to calculate the normal and abnormalrate.
ER  - 


TY  - CONF
TI  - Real-time online health analytics for interplanetary space missions
T2  - 2014 IEEE Aerospace Conference
SP  - 1
EP  - 10
AU  - J. M. Eklund
AU  - C. McGregor
PY  - 2014
KW  - Mars
KW  - Space vehicles
KW  - Biomedical monitoring
KW  - Monitoring
KW  - Space missions
KW  - Aerospace electronics
KW  - Real-time systems
DO  - 10.1109/AERO.2014.6836458
JO  - 2014 IEEE Aerospace Conference
IS  - 
SN  - 1095-323X
VO  - 
VL  - 
JA  - 2014 IEEE Aerospace Conference
Y1  - 1-8 March 2014
AB  - Monitoring the health and well-being of human beings during any manned spaceflight is a critical aspect of the space mission. To date this has been done almost exclusively with telemetry to ground stations and monitoring of the physiological data by physicians. With lunar and Mars missions the transmission latency become problematic, and in additional to longer latency, Mars missions would also be subject to more restricted bandwidth availability and to blackout periods due to the normal rotation of Mars when the lander would be on the far side of the planet relative to earth for roughly half of each Mars solar day. While these blackout period could be reduced or removed with relay satellite in Martian orbit, this may not be practical for early missions to Mars. As such, Autonomous Medical Care has been identified by NASA as one of the top priority technologies to be developed for Mars missions, with seven Risk Categories with that area. Two of these are Monitoring and Prevention; and Medical Informatics, Technologies and Support Systems. In this paper, the Artemis platform, which was developed originally for real-time diagnostics in neonatal intensive care is presented as a solution to these areas of Autonomous Medical Care for Mars missions. This platform has the capability, in addition to real-time diagnostics, to provide supervisory medical monitoring, modularity in deployment of specialized diagnostic algorithms and also the offline (earth-based) development and deployment of new algorithms based on additional mission needs. The platform and these capabilities are described, along with examples of its use. Furthermore, its requirements in terms of resources within the inherently limited resources of a long space mission are also presented and analysed, and a proposed physical architecture for both the space and ground control components are proposed.
ER  - 


TY  - CONF
TI  - Effect of heart failure-induced electrical remodeling on the initiation of atrial arrhythmias
T2  - 2016 Computing in Cardiology Conference (CinC)
SP  - 741
EP  - 744
AU  - N. Zhao
AU  - Q. Li
AU  - K. Wang
AU  - Y. Xia
AU  - R. He
AU  - X. Bai
AU  - H. Zhang
PY  - 2016
KW  - Hafnium
KW  - Transient analysis
KW  - Three-dimensional displays
KW  - Solid modeling
KW  - Avalanche photodiodes
KW  - Junctions
KW  - Biological system modeling
DO  - 
JO  - 2016 Computing in Cardiology Conference (CinC)
IS  - 
SN  - 2325-887X
VO  - 
VL  - 
JA  - 2016 Computing in Cardiology Conference (CinC)
Y1  - 11-14 Sept. 2016
AB  - Heart failure (HF) is a particularly prevalent clinical condition promoting atrial arrhythmias. However, the underlying mechanism is rarely studied. In this study, using a GPU-based simulation, a biophysically detailed computational model of the three-dimensional (3D) sheep atria was implemented to investigate the mechanism by which HF-induced electrical remodeling promoting atrial arrhythmia. At both the single cell and the 3D levels of the sheep atrial model, effects of such HF-induced electrical remodeling on the electrical properties were evaluated. At the cellular level, simulation results demonstrated that the action potential duration (APD) and the amplitude of systolic Ca2+ transient were decreased in all cell types except the PV cell in the HF condition. At the 3D whole organ level, simulation results showed that though localized APDs were shortened, the spatial electrical heterogeneity was maintained in the HF condition, resulting in an increased vulnerability of the tissue for the initiation of the conduction block in response to a premature stimulus. This study provided new insights into understanding the mechanism by which HF promoted atrial arrhythmias.
ER  - 


TY  - CONF
TI  - Temperature influence on the response at low airflow of a variable orifice flowmeter
T2  - 2017 39th Annual International Conference of the IEEE Engineering in Medicine and Biology Society (EMBC)
SP  - 881
EP  - 884
AU  - C. Massaroni
AU  - E. Schena
AU  - S. Silvestri
PY  - 2017
KW  - Temperature sensors
KW  - Temperature measurement
KW  - Orifices
KW  - Ventilation
KW  - Sensitivity
DO  - 10.1109/EMBC.2017.8036965
JO  - 2017 39th Annual International Conference of the IEEE Engineering in Medicine and Biology Society (EMBC)
IS  - 
SN  - 1558-4615
VO  - 
VL  - 
JA  - 2017 39th Annual International Conference of the IEEE Engineering in Medicine and Biology Society (EMBC)
Y1  - 11-15 July 2017
AB  - In mechanical ventilation, in particular when neonates are ventilated, it is crucial to accurately control the amount of the gas delivered to the patients. Mechanical ventilators are equipped with one of more flowmeters. The signal of the flowmeter is used as feedback to control the amount of gas delivered to the patients. Therefore, the accuracy of the flowmeter plays a crucial role in the accurate adjustment of the gas amount delivered by the ventilator. Among several solutions, variable area orifice meters (VAOMs) have several valuable features (e.g., good accuracy, and adequate frequency response), moreover they have the main advantage, with respect to orifice meters, related to the linearity of the response. Despite of their spread in this field, there are not studies focused on the analysis of the air temperature influence on VAOMs response. This study focuses on this topic by investigating the gas temperature influence on the response of a commercial VAOM. Experiments have been performed at low airflow (up to 1.5 L·min-1) and at four different temperatures (i.e., from 22°C to 38°C) covering the range of interest in the field of artificial ventilation. Results show that the response of the VAOM under test is sensitive to temperature: at constant airflow the higher the temperature the higher the sensor output. This analysis may be useful to add correction to sensor output in order to reject the influence of temperature, so to minimize the measurement error due to this factor.
ER  - 


TY  - CONF
TI  - Noninvasive cuffless blood pressure measurement by vascular transit time
T2  - 2015 28th International Conference on VLSI Design
SP  - 535
EP  - 540
AU  - S. N. Shukla
AU  - K. Kakwani
AU  - A. Patra
AU  - B. K. Lahkar
AU  - V. K. Gupta
AU  - A. Jayakrishna
AU  - P. Vashisht
AU  - I. Sreekanth
PY  - 2015
KW  - Blood pressure
KW  - Pressure measurement
KW  - Biomedical monitoring
KW  - Phonocardiography
KW  - Accuracy
KW  - Heart
KW  - Digital filters
KW  - Cuffless
KW  - Blood Pressure
KW  - PPG
KW  - PCG
KW  - Vascular Transit Time (VTT)
DO  - 10.1109/VLSID.2015.96
JO  - 2015 28th International Conference on VLSI Design
IS  - 
SN  - 2380-6923
VO  - 
VL  - 
JA  - 2015 28th International Conference on VLSI Design
Y1  - 3-7 Jan. 2015
AB  - Blood pressure (BP) is one of the most important physiological parameters that can provide valuable information for personal health care. There are two ways to measure human blood pressure viz. Invasive and noninvasive methods. Though invasive methods have been known to measure BP continuously and accurately but they are extremely inconvenient to use and might cause infection. The widely used cuff-based noninvasive methods are also not very convenient to use especially for injured or obese people and infants. Thus, there has been an unmet need for a convenient noninvasive cuff less BP measurement technique. While cuff less methods to measure BP have been previously studied, most of them were limited to offline processing of captured signals and none have presented an end-to-end prototype. Therefore, in this paper, we present a simple and low-cost fully realized implementation that can measure Blood Pressure immediately after capturing heart activity signals from a user namely PPG (Photo plethysmograph) and PCG (Phonocardiogram). The data is transmitted through a Bluetooth module in the system and results are displayed in a user interactive android application. We compared our results with those measured using a commercial cuff-based digital blood pressure measuring device and obtained encouraging results of about 95% accuracy.
ER  - 


TY  - CONF
TI  - An electromagnetic contactless system for apnea monitoring
T2  - 2016 IEEE International Smart Cities Conference (ISC2)
SP  - 1
EP  - 4
AU  - V. Petrini
AU  - V. Di Mattia
AU  - G. Manfredi
AU  - A. De Leo
AU  - P. Russo
AU  - G. Cerri
AU  - L. Scalise
PY  - 2016
KW  - Monitoring
KW  - Sleep apnea
KW  - Frequency measurement
KW  - Belts
KW  - Biomedical monitoring
KW  - Antenna measurements
KW  - Electromagnetics
KW  - respiratory rate
KW  - apnea events
KW  - contactless monitoring
KW  - electromagnetic sensor for E-Health
DO  - 10.1109/ISC2.2016.7580761
JO  - 2016 IEEE International Smart Cities Conference (ISC2)
IS  - 
SN  - 
VO  - 
VL  - 
JA  - 2016 IEEE International Smart Cities Conference (ISC2)
Y1  - 12-15 Sept. 2016
AB  - The respiratory rate is one of the main vital parameters to be monitored in order to record the physiological and psychological status of a human being. In particular, apnea events represent a serious problem that affect adults and infants and can lead to irreversible brain damages and even to death. Despite these evidences, respiratory rate remains the less monitored parameter because of shortcomings of obstructive measurement techniques. For these reasons during last years we focused our research activity on the development of a smart electromagnetic sensing that allows remote and contactless breathing monitoring and reduces the request of collaboration of the monitored target. In this contribution we want to demonstrate that the electromagnetic approach proposed is also able to record long-time sleep breathing activity highlighting the presence of apnea events. To this aim a campaign of measurements have been conducted in a real domestic scenario and first interesting results will be shown together with some suggestions for future developments.
ER  - 


TY  - CONF
TI  - A Situation-Aware DSS to Support Assisted Reproductive Technology Outcome Prediction
T2  - 2021 IEEE Conference on Cognitive and Computational Aspects of Situation Management (CogSIMA)
SP  - 103
EP  - 107
AU  - M. Lepore
AU  - A. Petruzziello
PY  - 2021
KW  - Decision support systems
KW  - In vitro fertilization
KW  - Pediatrics
KW  - Embryo
KW  - Conferences
KW  - Subspace constraints
KW  - Medical services
KW  - Situation Awareness
KW  - Machine Learning
KW  - DSS
KW  - Assisted Reproductive Technology
DO  - 10.1109/CogSIMA51574.2021.9475933
JO  - 2021 IEEE Conference on Cognitive and Computational Aspects of Situation Management (CogSIMA)
IS  - 
SN  - 2379-1675
VO  - 
VL  - 
JA  - 2021 IEEE Conference on Cognitive and Computational Aspects of Situation Management (CogSIMA)
Y1  - 14-22 May 2021
AB  - Assisted reproductive technology (ART) has been using increasingly over the years as infertility treatment globally among women of different ages since the first baby was born as a result of in vitro fertilization in the UK in 1978. Despite this diffusion, the success rate of assisted reproductive technology is relatively low. The main reasons are poor quality of embryos and eggs, age of the woman, small uterine cavity, immune system disorders and genetic factors such as chromosomal alterations. ART procedures are associated with risk for mothers and infants (e.g., miscarriage, premature delivery, low birth weight infants, and long-term disability among infants). Furthermore, since these treatments are highly expensive and time-consuming, their repetition is not affordable for most infertile couples. An adequate design of a decision support system and its capability to support ART outcome prediction can help infertile couples. In this work, we propose an approach to predict the outcome of ART procedures, based on the identification of the situation of the infertile couple (mainly in terms of physiological parameters), and to provide the doctor with a set of feedback aimed at supporting the doctor's decision to start or continue ART process. A prototypical system is proposed to preliminary verify the feasibility and utility of the approach.
ER  - 


TY  - CONF
TI  - [DC] Dynamic facial expressions on virtual humans for virtual reality (VR) mental health therapy
T2  - 2022 IEEE Conference on Virtual Reality and 3D User Interfaces Abstracts and Workshops (VRW)
SP  - 926
EP  - 927
AU  - S. Wei
PY  - 2022
KW  - Pediatrics
KW  - Three-dimensional displays
KW  - Systematics
KW  - Conferences
KW  - Medical treatment
KW  - Virtual reality
KW  - Mental health
KW  - Human-centred computing-Human computer interaction (HCI)-Interaction paradigms-Virtual reality
DO  - 10.1109/VRW55335.2022.00314
JO  - 2022 IEEE Conference on Virtual Reality and 3D User Interfaces Abstracts and Workshops (VRW)
IS  - 
SN  - 
VO  - 
VL  - 
JA  - 2022 IEEE Conference on Virtual Reality and 3D User Interfaces Abstracts and Workshops (VRW)
Y1  - 12-16 March 2022
AB  - This PhD research aims to implement dynamic facial expressions on virtual humans and explore their potential to enhance the efficacy of virtual reality (VR) mental health therapy. A systematic review of virtual humans in mental health VR indicated that only around 10&#x0025; of applications used dynamic facial expressions. The potential of virtual humans&#x0027; emotion richness is understudied and it is unclear how the facial expressions affect the individuals in VR. Therefore, we will focus on understanding people&#x0027;s behavioural, physiological, and psychological reactions toward facial-animated humans in VR experimental studies. The first study examines whether particular non-verbal behaviours can enhance people&#x0027;s therapy engagement, by applying warm facial expressions and head nods on a virtual coach. Future experiments will further look at individuals&#x0027; interpretations of facial expressions on virtual crowds and the virtual infant. This research will explore how best to use facial expressions to facilitate VR therapy through the practice of psychiatric research, VR programming and 3D animation.
ER  - 


TY  - CONF
TI  - Optimization of a Novel Activation-Repolarization Metric to Identify Targets for Catheter Ablation
T2  - 2018 Computing in Cardiology Conference (CinC)
SP  - 1
EP  - 4
AU  - F. O. Campos
AU  - M. Orini
AU  - B. Hanson
AU  - P. Taggart
AU  - P. Lambiase
AU  - B. Porter
AU  - C. A. Rinaldi
AU  - J. Gill
AU  - M. J. Bishop
PY  - 2018
KW  - Electrodes
KW  - Computational modeling
KW  - Catheters
KW  - Two dimensional displays
KW  - Measurement
KW  - Protocols
KW  - Integrated circuit modeling
DO  - 10.22489/CinC.2018.208
JO  - 2018 Computing in Cardiology Conference (CinC)
IS  - 
SN  - 2325-887X
VO  - 45
VL  - 45
JA  - 2018 Computing in Cardiology Conference (CinC)
Y1  - 23-26 Sept. 2018
AB  - Identification of targets for catheter ablation of arrhythmias remains a significant challenge. Traditional mapping techniques often neglect the tissue repolarization, hampering the detection of pro-arrhythmic regions. We have recently developed a novel mapping procedure, termed the Reentry Vulnerability Index (RVI), which incorporates both activation (AT) and repolarization (RT) times to identify ablation targets. Despite showing promise in a series of experiments, the RVI requires further development to enable its incorporation into a clinical protocol. The goal of this study was to use computer simulations to optimize the RVI procedure for its future usage within the clinic. A 2D sheet model was employed to investigate the behavior of the RVI algorithm under mapping catheter recordings resembling clinical conditions. Conduction block following premature stimulation was induced and mapped in a cardiac tissue model including repolarization heterogeneity. RVI maps were computed based on the difference between RTs and ATs between successive pairs of electrodes within a given search radius. Within 2D sheet models we show that RVI maps computed on irregular sparse recording sites were in good agreement with high resolution maps. We concude that the RVI algorithm performed well under clinically-relevant mapping conditions and may be used to guide ablation.
ER  - 


TY  - CONF
TI  - Personalized Ventricular Arrhythmia Simulation Framework to Study Vulnerable Trigger Locations on Top of Scar Substrate
T2  - 2019 Computing in Cardiology (CinC)
SP  - Page 1
EP  - Page 4
AU  - K. D. Lau
AU  - A. Groth
AU  - I. Waechter-Stehle
AU  - U. C. Nguyen
AU  - P. G. A. Volders
AU  - J. Heijman
AU  - J. Weese
AU  - M. J. M. Cluitmans
PY  - 2019
KW  - Computational modeling
KW  - Heart
KW  - Adaptation models
KW  - Image segmentation
KW  - Myocardium
KW  - Magnetic resonance imaging
KW  - Biological system modeling
DO  - 10.23919/CinC49843.2019.9005579
JO  - 2019 Computing in Cardiology (CinC)
IS  - 
SN  - 2325-887X
VO  - 
VL  - 
JA  - 2019 Computing in Cardiology (CinC)
Y1  - 8-11 Sept. 2019
AB  - Personalized arrhythmia simulations have the potential to improve diagnosis and guide therapy. Here, we introduce a computational framework for personalized simulations of ventricular electrophysiology (EP) incorporating scar. This framework was utilized in a patient who had ventricular fibrillation (VF).From delayed enhancement magnetic resonance imaging (MRI) an anatomical model was constructed. Regions of scar and border zone were segmented by thresholding. EP was then simulated using CARPentry. The Ten Tusscher ventricular EP model was adapted locally to reflect healthy, border zone or scar tissue. In this patient, three distinct premature ventricular complexes (PVCs) were identified using electrocardiographic imaging (ECGI), one of which induced VF. The clinically observed PVCs were replicated in the virtual model to study arrhythmia development, but VF could not be reproduced with a simple stimulation protocol that disregarded patient-specific conditions present at the time of actual VF induction. This could indicate that not only the virtual heart model, but also the stress test may need to be personalized for accurate arrhythmia simulations.In conclusion, this computational framework enables EP simulations based on MRI-detected scar, and allows to study the amount of personalization required.
ER  - 


TY  - JOUR
TI  - A Food Recommender System Considering Nutritional Information and User Preferences
T2  - IEEE Access
SP  - 96695
EP  - 96711
AU  - R. Yera Toledo
AU  - A. A. Alzahrani
AU  - L. Martínez
PY  - 2019
KW  - Recommender systems
KW  - Optimization
KW  - Proposals
KW  - Diseases
KW  - Task analysis
KW  - Tools
KW  - Planning
KW  - Daily meal plan recommendation
KW  - user preferences
KW  - nutritional information
KW  - multi-criteria decision making
KW  - recommender systems
DO  - 10.1109/ACCESS.2019.2929413
JO  - IEEE Access
IS  - 
SN  - 2169-3536
VO  - 7
VL  - 7
JA  - IEEE Access
Y1  - 2019
AB  - The World Health Organization identifies the overall increasing of noncommunicable diseases as a major issue, such as premature heart diseases, diabetes, and cancer. Unhealthy diets have been identified as the important causing factor of such diseases. In this context, personalized nutrition emerges as a new research field for providing tailored food intake advices to individuals according to their physical, physiological data, and further personal information. Specifically, in the last few years, several types of research have proposed computational models for personalized food recommendation using nutritional knowledge and user data. This paper presents a general framework for daily meal plan recommendations, incorporating as main feature the simultaneous management of nutritional-aware and preference-aware information, in contrast to the previous works which lack this global viewpoint. The proposal incorporates a pre-filtering stage that uses AHPSort as multi-criteria decision analysis tool for filtering out foods which are not appropriate to the current user characteristics. Furthermore, it incorporates an optimization-based stage for generating a daily meal plan whose goal is the recommendation of food highly preferred by the user, not consumed recently, and satisfying his/her daily nutritional requirements. A case study is developed for testing the performance of the recommender system.
ER  - 


TY  - CONF
TI  - Using Sedentary Activity Classification Model to Illustrate an Adaptable Freelance Workspace
T2  - 2019 7th International Japan-Africa Conference on Electronics, Communications, and Computations, (JAC-ECC)
SP  - 72
EP  - 75
AU  - H. Obasekore
AU  - O. S. Ajani
PY  - 2019
KW  - Training
KW  - Deep learning
KW  - Adaptation models
KW  - Measurement units
KW  - Data integration
KW  - Size measurement
KW  - Loss measurement
KW  - Sedentary Behaviours
KW  - Activity Classification
KW  - Inertial Measurement Unit(IMU)
DO  - 10.1109/JAC-ECC48896.2019.9051183
JO  - 2019 7th International Japan-Africa Conference on Electronics, Communications, and Computations, (JAC-ECC)
IS  - 
SN  - 
VO  - 
VL  - 
JA  - 2019 7th International Japan-Africa Conference on Electronics, Communications, and Computations, (JAC-ECC)
Y1  - 15-16 Dec. 2019
AB  - Freelancing and remote-work is fast gaining acceptance in the global community, and thus resulting into sedentary behaviours that poses threat to healthy living. Recent studies have shown that several health hazards are related to sedentary behaviors. Specifically, too much sitting is adversely associated with health outcomes, of which includes cardio-metabolic risk biomarkers, type 2 diabetes and premature mortality. In this paper a one dimensional(1D) convolutional neural network based sedentary activity classification model is proposed for classification of sit, stand and sit-stand transitions using sensor data fusion collected with a tri-axial Inertial Measurement Unit (IMU) sensor. Specifically, normalized data from the IMU axes within a specific time window were considered to classify sedentary behaviors (sit, stand and sit-stand transition). The precision of the classification of the three studied sedentary behaviors exceeded 96.8% using IMU data fusion. The applicability of the proposed classification model is extended to a simulated condition of a typical freelancer by modeling an adaptable automated workspace.
ER  - 
