# Supplementary material for: Exploring Computational Techniques in Preprocessing Neonatal Physiological Signals for Detecting Adverse Outcomes: Scoping Review
Source: Interact J Med Res. 2024 Aug 20;13:e46946. doi: 10.2196/46946 (PMC11372324; doi:10.2196/46946)
Supplement: Multimedia Appendix 2 [file ijmr_v13i1e46946_app2.zip › Bibliography/IEEE/IEEE Xplore Citation Download 2022.08.22.03.24.07.ris]

TY  - CONF
TI  - A platform for real-time online health analytics during spaceflight
T2  - 2013 IEEE Aerospace Conference
SP  - 1
EP  - 8
AU  - C. McGregor
PY  - 2013
KW  - Biomedical monitoring
KW  - Monitoring
KW  - Space vehicles
KW  - Physiology
KW  - Area measurement
KW  - Extraterrestrial measurements
DO  - 10.1109/AERO.2013.6497382
JO  - 2013 IEEE Aerospace Conference
IS  - 
SN  - 1095-323X
VO  - 
VL  - 
JA  - 2013 IEEE Aerospace Conference
Y1  - 2-9 March 2013
AB  - Monitoring the health and wellbeing of astronauts during spaceflight is an important aspect of any manned mission. To date the monitoring has been based on a sequential set of discontinuous samplings of physiological data to support initial studies on aspects such as weightlessness, and its impact on the cardiovascular system and to perform proactive monitoring for health status. The research performed and the real-time monitoring has been hampered by the lack of a platform to enable a more continuous approach to real-time monitoring. While any spaceflight is monitored heavily by Mission Control, an important requirement within the context of any spaceflight setting and in particular where there are extended periods with a lack of communication with Mission Control, is the ability for the mission to operate in an autonomous manner. This paper presents a platform to enable real-time astronaut monitoring for prognostics and health management within space medicine using online health analytics. The platform is based on extending previous online health analytics research known as the Artemis and Artemis Cloud platforms which have demonstrated their relevance for multi-patient, multi-diagnosis and multi-stream temporal analysis in real-time for clinical management and research within Neonatal Intensive Care. Artemis and Artemis Cloud source data from a range of medical devices capable of transmission of the signal via wired or wireless connectivity and hence are well suited to process real-time data acquired from astronauts. A key benefit of this platform is its ability to monitor their health and wellbeing onboard the mission as well as enabling the astronaut's physiological data, and other clinical data, to be sent to the platform components at Mission Control at each stage when that communication is available. As a result, researchers at Mission Control would be able to simulate, deploy and tailor predictive analytics and diagnostics during the same spaceflight for greater medical support.
ER  - 


TY  - CONF
TI  - Cloud Computing Medical Record Related Baby Nutrition Status Anthropometry Index During Postpartum
T2  - 2018 2nd International Conference on Informatics and Computational Sciences (ICICoS)
SP  - 1
EP  - 6
AU  - R. A. Putranto
AU  - S. Suryono
AU  - J. E. Suseno
PY  - 2018
KW  - Pediatrics
KW  - Cloud computing
KW  - Indexes
KW  - Monitoring
KW  - Virtualization
KW  - Expert systems
KW  - Anthropometry
KW  - Cloud Computing
KW  - Web Service
KW  - Forward Chaining
KW  - Platform as a Services
KW  - Postpartum
DO  - 10.1109/ICICOS.2018.8621640
JO  - 2018 2nd International Conference on Informatics and Computational Sciences (ICICoS)
IS  - 
SN  - 
VO  - 
VL  - 
JA  - 2018 2nd International Conference on Informatics and Computational Sciences (ICICoS)
Y1  - 30-31 Oct. 2018
AB  - This research introduces new technology in monitoring postpartum health services. This research proposes a system that helps display patient medical record data during the postpartum period. The system uses Cloud Computing (CC) technology for quick calculation of the classification of the nutritional status of infants during postpartum. Database management of nutritional status classification uses virtualization and Web Service (WS) who can manage the resources needed to support multitasking performance. The information obtained is then processed using the method Forward Chaining (FC) to model the patient's condition based on variables of vital signs and classification of nutritional status of children based on Anthropometry Index. The system created has advantages over previous research, using Cloud Computing (CC) Platform as a Service (PaaS) technology. This system is faster and more efficient in reading the monitoring area for classification of infant nutritional status. Data calculation simulations show the initial results that the output obtained is as expected.
ER  - 


TY  - CONF
TI  - Machine Learning for Personalized Medicine: Clinical Outcome Prediction and Diagnosis : Plenary Talk
T2  - 2019 IEEE 13th International Symposium on Applied Computational Intelligence and Informatics (SACI)
SP  - 000141
EP  - 000142
AU  - Ž. Ćojbašić
PY  - 2019
KW  - machine learning
KW  - personalized medicine
KW  - neural networks
KW  - clinical outcome prediction
KW  - diagnosis
DO  - 10.1109/SACI46893.2019.9111519
JO  - 2019 IEEE 13th International Symposium on Applied Computational Intelligence and Informatics (SACI)
IS  - 
SN  - 
VO  - 
VL  - 
JA  - 2019 IEEE 13th International Symposium on Applied Computational Intelligence and Informatics (SACI)
Y1  - 29-31 May 2019
AB  - Machine learning and computational intelligence have been applied to a wide range of medical problems to assist medical professionals in decision-making. Especially artificial neural networks, fuzzy systems and powerful hybrid neuro-fuzzy approaches have already proven their strong potentials in medicine. This is especially important and interesting in emerging field of personalized medicine, which is often described as providing ”the right patient with the right drug at the right dose at the right time” and represents tailoring of medical treatment to the individual patient characteristics, needs and preferences. Machine learning focuses on the development of computer programs that can access data and use it to learn by themselves. Regarding medical applications concerning prediction of patient's clinical outcome, machine learning can be considered as a data-driven analytic approach that specializes in the integration of multiple risk factors into a predictive tool. In this talk hypothesis has been considered that machine learning based models may help to improve prediction of clinical outcome in various medical fields, in comparison to traditional statistical and scoring approaches. This hypothesis has been tested with our own results from several studies. Our experiences have been considered regarding artificial neural networks based prediction of cerebral palsy in infants with central coordination disturbance, adaptive neuro-fuzzy estimation of autonomic nervous system parameters effect on heart rate variability, machine learning leukemia clinical outcome prediction, neural prediction of mortality in spontaneous intracerebral hemorrhage based on initial clinical parameters and others. Finally, to demonstrated potentials of machine learning in medical diagnosis, our results concerning cervical cancer detection by improving standard screening tests have been considered.
ER  - 


TY  - CONF
TI  - Automatic segmentation of infantile hemangiomas
T2  - 2015 International Symposium on Signals, Circuits and Systems (ISSCS)
SP  - 1
EP  - 4
AU  - A. Sultana
AU  - M. Zamfir
AU  - M. Ciuc
AU  - Ş. Oprişescu
AU  - M. Popescu
PY  - 2015
KW  - Image color analysis
KW  - Lesions
KW  - Image segmentation
KW  - Skin
KW  - Histograms
KW  - Monitoring
DO  - 10.1109/ISSCS.2015.7203960
JO  - 2015 International Symposium on Signals, Circuits and Systems (ISSCS)
IS  - 
SN  - 
VO  - 
VL  - 
JA  - 2015 International Symposium on Signals, Circuits and Systems (ISSCS)
Y1  - 9-10 July 2015
AB  - Infantile hemangiomas are the most common types of tumors that are found in infants and have an incidence of approximately 10% in the common population. Although most infantile hemangiomas are self-involuting, due to their fast proliferation they may threaten vital anatomical structures and physiological functions; also, the involution process may take up to several years. An accurate monitoring of the progress of hemangioma growth and regression is essential. We thus suggest using a computer aided follow-up monitoring of these lesions by an automatic detection and quantifying the lesion dynamic: regression or proliferation. In this study we propose some image enhancements methods and also a preliminary color based segmentation. We have tested our methods on 25 hemangioma cases and compared the automated segmentation results with clinician-determined segmentation using an area percentage error.
ER  - 


TY  - CONF
TI  - Respiratory Abnormalities in the Kcna1-Null Mouse Model of Sudden Unexpected Death in Epilepsy
T2  - 2016 32nd Southern Biomedical Engineering Conference (SBEC)
SP  - 139
EP  - 139
AU  - H. Dhaibar
AU  - E. Glasscock
PY  - 2016
KW  - Mice
KW  - Epilepsy
KW  - Biomedical engineering
KW  - Biological system modeling
KW  - Sociology
KW  - Statistics
KW  - Epilepsy
KW  - Respiration
KW  - Sudden Unexpected Death in Epilepsy (SUDEP)
DO  - 10.1109/SBEC.2016.49
JO  - 2016 32nd Southern Biomedical Engineering Conference (SBEC)
IS  - 
SN  - 
VO  - 
VL  - 
JA  - 2016 32nd Southern Biomedical Engineering Conference (SBEC)
Y1  - 11-13 March 2016
AB  - Sudden unexpected death in epilepsy (SUDEP) is the leading cause of epilepsy-related death in young and otherwise healthy patients with epilepsy, and sudden unexpected death is at least 20 times more common in epilepsy patients than the general population. Cardiac arrhythmias, respiratory abnormalities, or a combination of both have been postulated in the causation of SUDEP. Voltage-gated Kv1.1 channels, encoded by the Kcna1 gene, conduct a critical potassium current in neurons that prevents hyper excitability. Mice lacking the Kcna1 gene recapitulate critical aspects of SUDEP, including frequent generalized seizures, autonomic instability, cardiac dysfunction, and premature death, but seizure-related respiratory dysfunction has never been investigated. Here, we used unrestrained whole body plethysmography recordings of conscious, unanesthetized mice to test the hypothesis that Kcna1-null mice exhibit seizure-related respiratory abnormalities that predispose the animals to SUDEP. In baseline measurements of respiratory function, we found that null animals exhibited similar breathing rates, tidal volumes, and minute volumes compared to wild type littermate controls. However, null mice exhibited an 85% reduction in apnea frequency suggesting the Kcna1 gene may be important for basal respiratory physiology. Specifically, Kcna1-null mice showed a drastic reduction in the number of type 1 post-sigh apneas despite exhibiting a normal incidence of sighs. In addition, during seizures, null mice exhibited malignant respiratory abnormalities characterized by a pattern of hyperpnea transitioning to intermittent ataxic or apneic breathing, depending on seizure severity. This seizure-related respiratory impairment could potentially exacerbate or evoke ictal cardiac arrhythmias and predispose the animals to SUDEP. Future work will define the sequence of respiratory and cardiac events during seizures in these mice to determine whether respiratory dysfunction occurs primary or secondary to arrhythmias.
ER  - 


TY  - CONF
TI  - Mother Care Precision Nutrition Service Based on Nutrigenetics and Nutrition Blood Test
T2  - 2021 International Conference on Information Systems and Advanced Technologies (ICISAT)
SP  - 1
EP  - 7
AU  - J. Yang
PY  - 2021
KW  - Pregnancy
KW  - Pediatrics
KW  - Regulators
KW  - DNA
KW  - Physiology
KW  - Sustainable development
KW  - Blood
KW  - Pregnancy Nutrition
KW  - Nutrigenetics
KW  - Personalized Nutrition
KW  - Genetic Testing
KW  - Nutrition Blood Test
DO  - 10.1109/ICISAT54145.2021.9678202
JO  - 2021 International Conference on Information Systems and Advanced Technologies (ICISAT)
IS  - 
SN  - 
VO  - 
VL  - 
JA  - 2021 International Conference on Information Systems and Advanced Technologies (ICISAT)
Y1  - 27-28 Dec. 2021
AB  - The health of women and children is the cornerstone of health of the whole people, and the foundation and premise of sustainable development of mankind. Sufficient nutrition is of great important to the health of pregnant women and infants, and an effective way to prevent birth defects. Pregnancy is a very important period for the formation and development of fetal tissues and organs. Macro-nutrients and micro-nutrients can affect DNA stability by affecting methylation, and they are also the direct regulators of DNA stability and phenotypic adaptability. Nutrients act as substrates, transcription factors and modifying factors of gene expression, and the changes of fetal nutrition may significantly affect offspring’s structure and physiology. Studies show that malnutrition/undernutrition in pregnant women may cause fetal organ dysplasia or retardation, increase the incidence of pregnancy complications, even abortion, stillbirth or fetal malformation, and cause adverse effects on fetal long-term physical development and neurocognitive development. The common nutritional deficiencies in pregnant women include anemia, vitamin A, vitamin D, and iodine deficiency, the rate of vitamin D deficiency in pregnant women was 74.3% in China. In this paper, we first introduce the significance of vitamins during pregnancy, then we describe how to use genetic testing, nutrition blood test, and lifestyles to evaluate the requirement of vitamins during pregnancy, finally we give the personalized nutrition solution for pregnant women.
ER  - 


TY  - CONF
TI  - Finite element analysis for stent in patent ductus arteriosus (PDA)
T2  - 2015 2nd International Conference on Biomedical Engineering (ICoBE)
SP  - 1
EP  - 6
AU  - I. Taib
AU  - K. S. Hao
AU  - N. S. Shafii
AU  - A. Z. M. Khudzari
AU  - K. Osman
PY  - 2015
KW  - Stress
KW  - Diamonds
KW  - Loading
KW  - Chromium
KW  - Cobalt
KW  - Steel
KW  - Arteries
KW  - stent
KW  - computational fluid dynamics
KW  - patent ductus arteriosus (PDA)
KW  - biomechanics
KW  - medical device
DO  - 10.1109/ICoBE.2015.7235930
JO  - 2015 2nd International Conference on Biomedical Engineering (ICoBE)
IS  - 
SN  - 
VO  - 
VL  - 
JA  - 2015 2nd International Conference on Biomedical Engineering (ICoBE)
Y1  - 30-31 March 2015
AB  - Patent ductus arteriosus (PDA) complication can pose several problems to neonates. Practices that use commonly available stents for neonates have been shown to generate others problems such as re-stenosis and thrombosis formation. Thus, there is a need to introduce a specialized stent for PDA application. In this study, initial effort to design a PDA stent has been started. Investigations were focused on the effect of flow dynamics to the failure of the stent inserted into the PDA. Load effects on stent were modeled using finite element modeling software. Unsteady flow effects including both systolic and diastolic conditions were used to mimic physiological conditions. Stress distributions on the stents struts are analyzed to determine critical area of high stress. Several types of stent including slotted stents and diamond shape stent were used for comparisons. The materials of stents are stainless steels 316L and Cobalt-Chromium L605. The results show that blood flow only contributes to 10-15 percent of the total stress required for the stent to fail. Distribution of the stresses was found to be highest in the area of joints of the struts for all types studied. The ratio of the maximum stress experienced by the struts to the minimum was roughly double. Comparing all the stresses experienced by the stents, the slotted stent was found to the most susceptible to least favorable.
ER  - 


TY  - CONF
TI  - Development of reaching to the body in early infancy: From experiments to robotic models
T2  - 2017 Joint IEEE International Conference on Development and Learning and Epigenetic Robotics (ICDL-EpiRob)
SP  - 112
EP  - 119
AU  - M. Hoffmann
AU  - L. K. Chinn
AU  - E. Somogyi
AU  - T. Heed
AU  - J. Fagard
AU  - J. J. Lockman
AU  - J. K. O'Regan
PY  - 2017
KW  - Elbow
KW  - Robot sensing systems
KW  - Foot
KW  - Face
KW  - Grasping
KW  - Forehead
KW  - Ear
DO  - 10.1109/DEVLRN.2017.8329795
JO  - 2017 Joint IEEE International Conference on Development and Learning and Epigenetic Robotics (ICDL-EpiRob)
IS  - 
SN  - 2161-9484
VO  - 
VL  - 
JA  - 2017 Joint IEEE International Conference on Development and Learning and Epigenetic Robotics (ICDL-EpiRob)
Y1  - 18-21 Sept. 2017
AB  - We have been observing how infants between 3 and 21 months react when a vibrotactile stimulation (a buzzer) is applied to different parts of their bodies. Responses included in particular movement of the stimulated body part and successful reaching for and removal of the buzzer. Overall, there is a pronounced developmental progression from general to specific movement patterns, especially in the first year. In this article we review the series of studies we conducted and then focus on possible mechanisms that might explain what we observed. One possible mechanism might rely on the brain extracting "sensorimotor contingencies" linking motor actions and resulting sensory consequences. This account posits that infants are driven by intrinsic motivation that guides exploratory motor activity, at first generating random motor babbling with self-touch occurring spontaneously. Later goal-oriented motor behavior occurs, with self-touch as a possible effective tool to induce informative contingencies. We connect this sensorimotor view with a second possible account that appeals to the neuroscientific concepts of cortical maps and coordinate transformations. In this second account, the improvement of reaching precision is mediated by refinement of neuronal maps in primary sensory and motor cortices-the homunculi-as well as in frontal and parietal cortical regions dedicated to sensorimotor processing. We complement this theoretical account with modeling on a humanoid robot with artificial skin where we implemented reaching for tactile stimuli as well as learning the "somatosensory homunculi". We suggest that this account can be extended to reflect the driving role of sensorimotor contingencies in human development. In our conclusion we consider possible extensions of our current experiments which take account of predictions derived from both these kinds of models.
ER  - 


TY  - CONF
TI  - Reaching development through visuo-proprioceptive-tactile integration on a humanoid robot - a deep learning approach
T2  - 2019 Joint IEEE 9th International Conference on Development and Learning and Epigenetic Robotics (ICDL-EpiRob)
SP  - 163
EP  - 170
AU  - P. D. H. Nguyen
AU  - M. Hoffmann
AU  - U. Pattacini
AU  - G. Metta
PY  - 2019
KW  - Robot kinematics
KW  - Head
KW  - Skin
KW  - Manipulators
KW  - Training
KW  - Robot sensing systems
DO  - 10.1109/DEVLRN.2019.8850681
JO  - 2019 Joint IEEE 9th International Conference on Development and Learning and Epigenetic Robotics (ICDL-EpiRob)
IS  - 
SN  - 2161-9484
VO  - 
VL  - 
JA  - 2019 Joint IEEE 9th International Conference on Development and Learning and Epigenetic Robotics (ICDL-EpiRob)
Y1  - 19-22 Aug. 2019
AB  - The development of reaching in infants has been studied for nearly nine decades. Originally, it was thought that early reaching is visually guided, but more recent evidence is suggestive of “visually elicited” reaching, i.e. infant is gazing at the object rather than its hand during the reaching movement. The importance of haptic feedback has also been emphasized. Inspired by these findings, in this work we use the simulated iCub humanoid robot to construct a model of reaching development. The robot is presented with different objects, gazes at them, and performs motor babbling with one of its arms. Successful contacts with the object are detected through tactile sensors on hand and forearm. Such events serve as the training set, constituted by images from the robot's two eyes, head joints, tactile activation, and arm joints. A deep neural network is trained with images and head joints as inputs and arm configuration and touch as output. After learning, the network can successfully infer arm configurations that would result in a successful reach, together with prediction of tactile activation (i.e. which body part would make contact). Our main contribution is twofold: (i) our pipeline is end-to-end from stereo images and head joints (6 DoF) to armtorso configurations (10 DoF) and tactile activations, without any preprocessing, explicit coordinate transformations etc.; (ii) unique to this approach, reaches with multiple effectors corresponding to different regions of the sensitive skin are possible.
ER  - 


TY  - CONF
TI  - Development of smart phone-based child health screening tools for community health workers
T2  - 2017 IEEE Global Humanitarian Technology Conference (GHTC)
SP  - 1
EP  - 9
AU  - R. Fletcher
AU  - X. S. Díaz
AU  - H. Bajaj
AU  - S. Ghosh-Jerath
PY  - 2017
KW  - Pediatrics
KW  - Tools
KW  - Mobile communication
KW  - Manuals
KW  - Smart phones
KW  - Software
KW  - Weight measurement
KW  - community health workers
KW  - child
KW  - baby
KW  - height
KW  - weight
KW  - MUAC
KW  - thermal
KW  - oximeter
KW  - screening
KW  - global health
KW  - mobile phone
KW  - augmented reality
KW  - ICTD
DO  - 10.1109/GHTC.2017.8239337
JO  - 2017 IEEE Global Humanitarian Technology Conference (GHTC)
IS  - 
SN  - 
VO  - 
VL  - 
JA  - 2017 IEEE Global Humanitarian Technology Conference (GHTC)
Y1  - 19-22 Oct. 2017
AB  - Child health screening is a fundamental component of public health, which includes neonatal screening, detection of infectious diseases and monitoring of nutritional status. Unfortunately, the tools to perform these tasks are often very crude, requiring manual input of data which is prone to error and falsification. Furthermore, the staff which performs these duties often lack clinical training or education. To meet this need, we have developed a low-cost child screening platform, called Baby Naapp, which enables community health workers to automatically collect data from a child without the need for any manual input. Making use of the smart phone camera, machine vision software, and augmented reality, our mobile app tools automatically measures a baby's height and weight just using a traditional weighing scale and a custom baby blanket. We have also developed a camera-based app which automatically records the child's Middle Upper Arm Circumference (MUAC), which is a standard measurement for assessing malnutrition. In addition, we have also integrated a custom pulse oximeter device to measure a baby's heart rate and heart rate variability, and we have integrated a low-cost thermal camera module to assess a baby's thermal regulation and potentially screen for infections. All measurements are recorded digitally and uploaded to a central server for use by clinicians and the local public health officials. The software for baby height, weight, and MUAC have been validated in the laboratory setting against manual measurements, with measured errors of +/- 1.2cm for height, +/- 90 grams for weight, and +/- 2.0 mm for MUAC. We are currently conducting a 4-month feasibility study of these tools with 13 ASHA workers in an urban slum area of New Delhi, India, in collaboration with the local government and the Public Health Foundation of India.
ER  - 


TY  - CONF
TI  - Neural Network Based Heart Disease Prediction
T2  - 2021 International Conference on Advancements in Electrical, Electronics, Communication, Computing and Automation (ICAECA)
SP  - 1
EP  - 6
AU  - S. N. Shivappriya
AU  - R. Navaneethakrishnan
AU  - K. S. Raj
AU  - M. Abirami
AU  - S. Chidhambaram
PY  - 2021
KW  - Backpropagation
KW  - Heart
KW  - Neural networks
KW  - Cardiac arrest
KW  - Backpropagation algorithms
KW  - Filtering algorithms
KW  - Feature extraction
KW  - MLP neural network
KW  - Electrocardiogram
KW  - Machine learning
KW  - Heart Disease
DO  - 10.1109/ICAECA52838.2021.9675637
JO  - 2021 International Conference on Advancements in Electrical, Electronics, Communication, Computing and Automation (ICAECA)
IS  - 
SN  - 
VO  - 
VL  - 
JA  - 2021 International Conference on Advancements in Electrical, Electronics, Communication, Computing and Automation (ICAECA)
Y1  - 8-9 Oct. 2021
AB  - Heart attack is deadly disease which may result in sudden heart block, and it may lead to death. Every day many people are affected by a sudden myocardial infarction, and this may lead to sudden death. A heart attack is a medical emergency usually occurs when a blood coagulates or blood flow to the heart gets blocked and it may also occur due to poor contraction and expansion of cardiac muscles. Thus, we can able to understand that there must be a proper prediction method to predict the heart attack. The proposed system has been designed to predict the heart attack using Multi Layer Perceptron neural network-based classification approach. The objective of this project is to train a neural network and classify the type of heart attack into 17 categories such [Normal Sinus Rhythm, Auricular Premature beat, Atrial Flutter, Supraventricular Tachycardia, Atrial Fibrillation, Wolff-Parkinson-white syndrome, Premature ventricular contraction, Ventricular Bigeminy, Ventricular Trigeminy, Ventricular Tachycardia, Presbyopia, Succinate Dehydrogenase iron-sulfur subunit, Right bundle branch block, Fusion, Left bundle branch block]. Initially we have obtained an online data set [Physio net], by preprocessing and segmentation 4 different features are extracted. Then the extracted features are given as an input to neural network and classified into 17 classes.
ER  - 


TY  - JOUR
TI  - Automatic and Accurate Epilepsy Ripple and Fast Ripple Detection via Virtual Sample Generation and Attention Neural Networks
T2  - IEEE Transactions on Neural Systems and Rehabilitation Engineering
SP  - 1710
EP  - 1719
AU  - J. Guo
AU  - H. Li
AU  - Y. Pan
AU  - Y. Gao
AU  - J. Sun
AU  - T. Wu
AU  - J. Xiang
AU  - X. Luo
PY  - 2020
KW  - Hafnium oxide
KW  - Epilepsy
KW  - Surgery
KW  - Detectors
KW  - Feature extraction
KW  - Training
KW  - Hospitals
KW  - High-frequency oscillations
KW  - ripple
KW  - fast ripple
KW  - MEG
KW  - virtual sample generation
KW  - neural networks
KW  - artificial intelligence
DO  - 10.1109/TNSRE.2020.3004368
JO  - IEEE Transactions on Neural Systems and Rehabilitation Engineering
IS  - 8
SN  - 1558-0210
VO  - 28
VL  - 28
JA  - IEEE Transactions on Neural Systems and Rehabilitation Engineering
Y1  - Aug. 2020
AB  - About 1% of the population around the world suffers from epilepsy. The success of epilepsy surgery depends critically on pre-operative localization of epileptogenic zones. High frequency oscillations including ripples (80-250 Hz) and fast ripples (250-500 Hz) are commonly used as biomarkers to localize epileptogenic zones. Recent literature demonstrated that fast ripples indicate epileptogenic zones better than ripples. Thus, it is crucial to accurately detect fast ripples from ripples signals of magnetoencephalography for improving outcome of epilepsy surgery. This paper proposes an automatic and accurate ripple and fast ripple detection method that employs virtual sample generation and neural networks with an attention mechanism. We evaluate our proposed detector on patient data with 50 ripples and 50 fast ripples labeled by two experts. The experimental results show that our new detector outperforms multiple traditional machine learning models. In particular, our method can achieve a mean accuracy of 89.3% and an average area under the receiver operating characteristic curve of 0.88 in 50 repeats of random subsampling validation. In addition, we experimentally demonstrate the effectiveness of virtual sample generation, attention mechanism, and architecture of neural network models.
ER  - 


TY  - CONF
TI  - Automatic Algorithm for identifying Abnormal Lung Sounds through the Recognizing of Sound Patterns
T2  - 2019 IEEE XXVI International Conference on Electronics, Electrical Engineering and Computing (INTERCON)
SP  - 1
EP  - 4
AU  - A. Alva Mantari
AU  - B. Meneses-Claudio
AU  - A. Roman-Gonzalez
PY  - 2019
KW  - Lung
KW  - Diseases
KW  - Analytical models
KW  - Pediatrics
KW  - Mathematical model
KW  - Pathology
KW  - Physiology
KW  - Algorithm
KW  - pneumonia
KW  - lung sounds
KW  - mortality
DO  - 10.1109/INTERCON.2019.8853612
JO  - 2019 IEEE XXVI International Conference on Electronics, Electrical Engineering and Computing (INTERCON)
IS  - 
SN  - 
VO  - 
VL  - 
JA  - 2019 IEEE XXVI International Conference on Electronics, Electrical Engineering and Computing (INTERCON)
Y1  - 12-14 Aug. 2019
AB  - Acute Respiratory Infections are caused by viruses, bacteria and fungi. The most serious is pneumonia, which is the leading cause of death in children and older adults around the world. Approximately 60.2% of cases of pneumonia in Peru from 2008-2016 are in children under 5 years old. For this reason, the prevention of pulmonary diseases is fundamental in the goal of reducing infant mortality in Peru. One of the main associated problems is the lack of medical personnel and equipment in remote areas of poor resources that is exposed to low temperatures, such as in Puno, Arequipa or Huancavelica. This study develops an algorithm to differentiate between normal and abnormal lung sounds, for this purpose a sample of 11 sounds was used. From each signal, 14 characteristics of the spectral signal that is determined by the lung sound were extracted. The developed model obtained an F value of 0.038, which shows that it is statistically significant. The R-square is 0.9744 which indicates that the model explains 97.44% of the variance of the dependent variable which is the abnormality in lung sounds based on the independent variables ASC, ZCR, normalized Slope, Kurtosis, centroid and spectral energy of the analyzed audio signal. This study is a proof of concept that provides interesting findings about the correct classification of lung sounds, in order to develop a platform to assess the risk of pneumonia at first for the start of a treatment at the correct time with the aim to reduce the mortality of pneumonia especially in children. Our group continues working for preventive health, reducing the gaps in health for favors to the most vulnerable population.
ER  - 


TY  - CONF
TI  - Smart Baby Incubator
T2  - 2021 International Conference on Computing, Electronic and Electrical Engineering (ICE Cube)
SP  - 1
EP  - 5
AU  - F. Ahmed
AU  - A. Sufyan
AU  - S. Hussain
AU  - A. Rehman
AU  - S. Amin
AU  - Y. Salam
PY  - 2021
KW  - Temperature sensors
KW  - COVID-19
KW  - Pediatrics
KW  - Hospitals
KW  - Medical services
KW  - Humidity
KW  - Skin
KW  - Baby Incubator
KW  - COVID-19
KW  - IoT
KW  - Hospital
DO  - 10.1109/ICECube53880.2021.9628245
JO  - 2021 International Conference on Computing, Electronic and Electrical Engineering (ICE Cube)
IS  - 
SN  - 
VO  - 
VL  - 
JA  - 2021 International Conference on Computing, Electronic and Electrical Engineering (ICE Cube)
Y1  - 26-27 Oct. 2021
AB  - Newly born babies are very sensitive to rough environments, especially in Pakistan. The dust and temperature issues here can be life threatening. Due to these issues, a baby incubator is made that can provide the same temperature and environmental conditions as a mother&#x2019;s womb does, as well as it monitors the baby&#x2019;s medical conditions such as heart beat, skin temperature, internal temperature, etc. Due to COVID-19 pandemic, healthcare has become a major concern for everyone. Being physically present with the patients has become a huge problem for doctors. In such cases, implementing IoT with hospital equipment such as a Baby Incubator, has become one of the main goals for us. Providing an app that can track the baby&#x2019;s condition remotely will prove to be very fruitful. Our main goal is to make a smart baby incubator that can detect baby&#x2019;s condition and in case anything goes wrong, the system can trip itself so that the conditions can return to a normal state. We will integrate it with IoT and a mobile app so that doctors can check the baby&#x2019;s condition remotely. It can be easy to think of an incubator as just a bed for a sick baby, but it&#x2019;s so much more than a place for sleeping. An incubator is designed with such techniques and care that it can provide a safe and sound atmosphere for a newborn baby to rest until its vital organs are still in a development stage. When we compare our incubator to a simple hospital bed, an incubator will provide a completely controlled environment as well as the required amount of oxygen levels, perfect light exposure and humidity matches with the mother&#x2019;s womb. In addition to climate control, an incubator offers protection from other harmful factors that can damage a baby such as allergens, loud noises, bacteria and viruses, etc. An incubator&#x2019;s ability to control humidity also allows it to protect a baby&#x2019;s skin from losing too much water and becoming brittle or cracking. An incubator can include equipment to track a range of things including a baby&#x2019;s temperature and heart rate. This monitoring allows nurses and doctors to constantly track a baby&#x2019;s health status.
ER  - 


TY  - CONF
TI  - Effects of High Temperature on Filling Rate of Early Rice and its Yield Components
T2  - 2013 Third International Conference on Intelligent System Design and Engineering Applications
SP  - 671
EP  - 675
AU  - M. Tian
AU  - H. Tian
AU  - R. Su
PY  - 2013
KW  - Filling
KW  - Temperature
KW  - Temperature control
KW  - Market research
KW  - Meteorology
KW  - Physiology
KW  - Educational institutions
KW  - High temperature
KW  - Early rice
KW  - Milky stage
KW  - Filling rate
KW  - Rice yield components
DO  - 10.1109/ISDEA.2012.160
JO  - 2013 Third International Conference on Intelligent System Design and Engineering Applications
IS  - 
SN  - 
VO  - 
VL  - 
JA  - 2013 Third International Conference on Intelligent System Design and Engineering Applications
Y1  - 16-18 Jan. 2013
AB  - High temperature weather occurs frequently in summer in the Yangtze River basin of China, which often leads to hot damage of early rice in its filling stage so that will affect rice filling rate and yield components. Using phytotron simulated different daily maximum temperature, put potted rice plants in it for different high temperature treatments in the milky stage of early rice. The results showed that: 1) If the early rice suffered for the weather that the maximum temperature is greater than or equal to 35°Cin the three days and the above date when it got into the milky stage, the empty grain rate and unfilled grain rate would increase with the increasing of temperature and processing time, full-grain rate would reduce with them, the total grain number did not change significantly, the filling rate was lower with the increasing of temperature and processing time. Premature aging of the early rice grain caused by high temperature is the fundamental reason for the high temperature forced cooked. 2) The high temperature appears earlier, the higher the temperature, the longer its duration, the more serious victims. Among them, the whole grain weight reduced about 4.25g compared with the normal. More than 34°C heat treatment is harmful to the grain filling, the 1000 grains weight of full-filled grains will down to about 22 to 24g (39°C for 2days to 23.1g), the control sample of grain weight is 27.5g. However, in some treatments, the grain weight increased slightly with the increasing of temperature and treatment days.
ER  - 


TY  - CONF
TI  - Improved algorithm for mammary adipose microenvironment definition byl automated brown fat quantification
T2  - 2016 International Conference on High Performance Computing & Simulation (HPCS)
SP  - 555
EP  - 561
AU  - V. Zeljković
AU  - C. Tameze
AU  - I. Vucenik
AU  - L. Jones
AU  - C. Druzgalski
AU  - P. Mayorga
PY  - 2016
KW  - Decision support systems
KW  - adipose tissue
KW  - brown fat
KW  - automatic adipose tissue detection
KW  - breast cancer
DO  - 10.1109/HPCSim.2016.7568384
JO  - 2016 International Conference on High Performance Computing & Simulation (HPCS)
IS  - 
SN  - 
VO  - 
VL  - 
JA  - 2016 International Conference on High Performance Computing & Simulation (HPCS)
Y1  - 18-22 July 2016
AB  - Adipose tissue, known also as fat, is a loose connective tissue that fills up space between the organs and provides structural and metabolic support. The classical functions of adipose tissue are the storage of energy in the form of triglycerides, and thermal insulation. Historically, adipose tissue has been subdivided into two main types: white fat that stores energy, and brown fat, that induce thermogenesis and produce heat. Brown fat was previously regarded as a special type of fat relevant only for newborns and hibernating animals defending against cold. Recently has been shown that brown fat is physiologically present and active in adult humans. However, brown fat is extremely difficult to visualize and even more difficult to quantify. We have found that levels of brown fat are dramatically increased in mammary tissue of the BRCA1 mutant mice compared to the normal, wild-type mice. We attempted to quantify the amount of brown fat in histological sections of mammary tissues from these mice. We initially presented a mathematical model and intelligent software capable of automatically detecting and quantifying the content of fat adipose tissue, with the goal of defining the mammary adipose microenvironment. The proposed algorithm showed itself to be very successful in detecting brown adipose tissue in images that contain pure mammary tissue. We propose here improved adipose tissue detection algorithm capable of successfully detecting brown fat in the whole mammary gland image that contains extra information like arteries, background and other surrounding elements. The proposed method has two fold function: visual and numerical. Visual function is expressed through detection and indication of the potential brown fat in the tissue microscopic images by marking it in a different color and distinguishing it from the rest of the tissue. Numerical function enables quantification of the amount of detected brown fat by calculating its numerical content equivalent.
ER  - 


TY  - JOUR
TI  - Automatic Croup Diagnosis Using Cough Sound Recognition
T2  - IEEE Transactions on Biomedical Engineering
SP  - 485
EP  - 495
AU  - R. V. Sharan
AU  - U. R. Abeyratne
AU  - V. R. Swarnkar
AU  - P. Porter
PY  - 2019
KW  - Filter banks
KW  - Mel frequency cepstral coefficient
KW  - Time-frequency analysis
KW  - Feature extraction
KW  - Digital filters
KW  - Bandwidth
KW  - Cough sound recognition
KW  - croup
KW  - mel-frequency cepstral coefficients
KW  - sequential feature selection
KW  - support vector machines
KW  - time-frequency image
DO  - 10.1109/TBME.2018.2849502
JO  - IEEE Transactions on Biomedical Engineering
IS  - 2
SN  - 1558-2531
VO  - 66
VL  - 66
JA  - IEEE Transactions on Biomedical Engineering
Y1  - Feb. 2019
AB  - Objective: Croup, a respiratory tract infection common in children, causes an inflammation of the upper airway restricting normal breathing and producing cough sounds typically described as seallike “barking cough.” Physicians use the existence of barking cough as the defining characteristic of croup. This paper aims to develop automated cough sound analysis methods to objectively diagnose croup. Methods: In automating croup diagnosis, we propose the use of mathematical features inspired by the human auditory system. In particular, we utilize the cochleagram for feature extraction, a time-frequency representation where the frequency components are based on the frequency selectivity property of the human cochlea. Speech and cough share some similarities in the generation process and physiological wetware used. As such, we also propose the use of mel-frequency cepstral coefficients which has been shown to capture the relevant aspects of the short-term power spectrum of speech signals. Feature combination and backward sequential feature selection are also experimented with. Experimentation is performed on cough sound recordings from patients presenting various clinically diagnosed respiratory tract infections divided into croup and non-croup. The dataset is divided into training and test sets of 364 and 115 patients, respectively, with automatically segmented cough sound segments. Results: Croup and non-croup patient classification on the test dataset with the proposed methods achieve a sensitivity and specificity of 92.31% and 85.29%, respectively. Conclusion: Experimental results show the significant improvement in automatic croup diagnosis against earlier methods. Significance: This paper has the potential to automate croup diagnosis based solely on cough sound analysis.
ER  - 


TY  - CONF
TI  - Numerical simulation and hemodynamic analysis of the modified Blalock-Taussig shunt
T2  - 2013 35th Annual International Conference of the IEEE Engineering in Medicine and Biology Society (EMBC)
SP  - 707
EP  - 710
AU  - J. Liu
AU  - Q. Sun
AU  - Y. Qian
AU  - H. Hong
AU  - J. Liu
PY  - 2013
KW  - Arteries
KW  - Hemodynamics
KW  - Mathematical model
KW  - Blood
KW  - Sun
KW  - Surgery
KW  - Modified Blalock-Taussig shunt
KW  - computational fluid dynamics
KW  - hemodynamics
KW  - cardiovascular flow
DO  - 10.1109/EMBC.2013.6609598
JO  - 2013 35th Annual International Conference of the IEEE Engineering in Medicine and Biology Society (EMBC)
IS  - 
SN  - 1558-4615
VO  - 
VL  - 
JA  - 2013 35th Annual International Conference of the IEEE Engineering in Medicine and Biology Society (EMBC)
Y1  - 3-7 July 2013
AB  - The modified Blalock-Taussig (mB-T) shunt is an effective palliative surgical method in the treatment of cyanotic congenital heart diseases. It increases the pulmonary blood flow through an implanted shunt between systemic and pulmonary arteries. The surgical technique improved over the years. However, it is still a challenge to control appropriate distribution of blood flow through this shunt after this kind of procedure till now. Here, we report on the method of computational fluid dynamics (CFD) for the hemodynamic studies of a patient-specific case after the mB-T shunt. The analysis system that we validated previously in the studies of the Norwood procedure was applied to predict the hemodynamic characteristics in the mB-T hunt area. The real-time velocities derived from Echocardiography measurements and the blood pressure wave reflections from peripheral vessels were utilized as boundary conditions to physiologically capture the blood flow information in the simulation. The local pressure, blood flow distribution and wall shear stress were calculated. The results suggest pressure decreases greatly through the shunt and around 40% of blood flow is distributed from the systemic circulation to pulmonary arteries in one cardiac cycle. These indict computational hemodynamics may be applied in future studies of establishing quantitative standards to evaluate the outcomes of the mB-T shunt and to optimize the implantation of the mB-T shunt in virtual surgeries.
ER  - 


TY  - CONF
TI  - Hemodynamic analysis of surgical correction for patient-specific aortic coarctation with aortic arch hypoplasia by end-to-side anastomosis
T2  - 2014 7th International Conference on Biomedical Engineering and Informatics
SP  - 446
EP  - 450
AU  - L. Mao
AU  - J. Liu
AU  - H. Hong
AU  - Q. Sun
AU  - J. Huang
AU  - J. Liu
AU  - Z. Zhu
AU  - Q. Wang
PY  - 2014
KW  - Surgery
KW  - Hemodynamics
KW  - Computational fluid dynamics
KW  - Heart
KW  - Computational modeling
KW  - Biomedical imaging
KW  - computational fluid dynamics
KW  - aortic coarctation
KW  - hemodynamics
KW  - end-to-side aortic anastomosis
DO  - 10.1109/BMEI.2014.7002816
JO  - 2014 7th International Conference on Biomedical Engineering and Informatics
IS  - 
SN  - 1948-2922
VO  - 
VL  - 
JA  - 2014 7th International Conference on Biomedical Engineering and Informatics
Y1  - 14-16 Oct. 2014
AB  - Coarctation of the Aorta (CoA) is one of the most serious congenital heart defects in newborns. Approximately 30% of cases of CoA associated with aortic arch hypoplasia (AAH). The end-to-side aortic anastomosis (ESAA) is an effective surgical procedure to be performed for correction of CoA with AAH. In this study, the approach of computational fluid dynamics (CFD) was used to investigate the hemodynamics in patient-specific models of CoA with aortic arch hypoplasia before and after the procedure of ESAA. The results showed that the pressure drop and energy loss (EL) were significantly decreased after the surgical correction was done. Uniformed velocity profile and blood flow distribution were surgically created for patient's recovery of cardiac function. The approach of CFD can be used to disclose and evaluate the hemodynamics of CoA and its correction procedure.
ER  - 


TY  - CONF
TI  - Use of Virtual 3D-Model for the Assessment of Premaxilla Position in 3-4-Year-Olds with Complete Bilateral Cleft Lip and Palate – A Pilot Study
T2  - 2019 12th International Conference on Developments in eSystems Engineering (DeSE)
SP  - 933
EP  - 938
AU  - I. Fomenko
AU  - E. Maslak
AU  - I. Timakov
AU  - T. Tsoy
PY  - 2019
KW  - Three-dimensional displays
KW  - Solid modeling
KW  - Dentistry
KW  - Pediatrics
KW  - Plastics
KW  - Biological system modeling
KW  - Biometrics (access control)
KW  - intraoral scanning
KW  - 3D model
KW  - 3-4-year-old children
KW  - bilateral complete cleft lip and palate
KW  - premaxilla position
KW  - treatment planning
KW  - orthodontic treatment
KW  - biometrics.
DO  - 10.1109/DeSE.2019.00173
JO  - 2019 12th International Conference on Developments in eSystems Engineering (DeSE)
IS  - 
SN  - 2161-1351
VO  - 
VL  - 
JA  - 2019 12th International Conference on Developments in eSystems Engineering (DeSE)
Y1  - 7-10 Oct. 2019
AB  - This paper considers the results of virtual three-dimensional (3D) model use for the assessment of premaxilla position in 3-4-year-olds with complete bilateral cleft lip and palate (CBCLP) after primary cleft lip and palate repair. The use of 3D models allows measuring premaxilla size, protrusion and deviation. On the basis of measuring 3D full-arch jaw models before and after orthodontic treatment we distinguished 3 degrees of premaxilla deviation which may be useful for treatment planning and the prognosis of treatment outcomes. The children and their parents had good compliance with the use of intraoral scanning. Reviewing the literature we found the use of this method in newborns with clefts in order to manufacture a plate for pre-surgical orthopedics. However, we did not find any data of using this method to evaluate the result of surgical treatment in children with protruding premaxilla to determine the next stage of complex treatment. Compared to traditional cast and plastic model measuring, digital technology has many advantages: it is friendlier for children, more simple, needs less time and no materials for dental casts and plastic models, no storage space. There are no significant differences between manual and digital measuring of jaw models. Intraoral scanning and virtual 3D models may be successfully used for the assessment of premaxilla position in young children with CBCLP, which allows to asses surgical results and to choose the kind of orthodontic treatment.
ER  - 


TY  - CONF
TI  - Health Analytics as a Service with Artemis Cloud: Service Availability
T2  - 2020 42nd Annual International Conference of the IEEE Engineering in Medicine & Biology Society (EMBC)
SP  - 5644
EP  - 5648
AU  - C. McGregor
AU  - C. Inibhunu
AU  - J. Glass
AU  - I. Doyle
AU  - A. Gates
AU  - J. Madill
AU  - J. E. Pugh
PY  - 2020
KW  - Cloud computing
KW  - Pediatrics
KW  - Hospitals
KW  - Big Data
KW  - Biomedical monitoring
KW  - Computer architecture
KW  - Software
DO  - 10.1109/EMBC44109.2020.9176507
JO  - 2020 42nd Annual International Conference of the IEEE Engineering in Medicine & Biology Society (EMBC)
IS  - 
SN  - 2694-0604
VO  - 
VL  - 
JA  - 2020 42nd Annual International Conference of the IEEE Engineering in Medicine & Biology Society (EMBC)
Y1  - 20-24 July 2020
AB  - Critical care units internationally contain medical devices that generate Big Data in the form of high speed physiological data streams. Great opportunities exist for systemic and reliable approaches for the analysis of high speed physiological data for clinical decision support. This paper presents the instantiation of a Big Data analytics based Health Analytics as-a-Service model. The availability results of the deployment of two instances of Artemis Cloud to support two neonatal ICUs (NICUs) in Ontario Canada are presented.
ER  - 


TY  - JOUR
TI  - Long&#x2013;Short Ensemble Network for Bipolar Manic-Euthymic State Recognition Based on Wrist-Worn Sensors
T2  - IEEE Pervasive Computing
SP  - 20
EP  - 31
AU  - U. C&#x00F4;t&#x00E9;-Allard
AU  - P. Jakobsen
AU  - A. Stautland
AU  - T. Nordgreen
AU  - O. B. Fasmer
AU  - K. J. Oedegaard
AU  - J. T&#x00F8;rresen
PY  - 2022
KW  - Wearable sensors
KW  - Mood
KW  - Mental health
KW  - Feature extraction
KW  - Heart rate
KW  - Data mining
KW  - Biomedical monitoring
KW  - Psychiatry
DO  - 10.1109/MPRV.2022.3155728
JO  - IEEE Pervasive Computing
IS  - 2
SN  - 1558-2590
VO  - 21
VL  - 21
JA  - IEEE Pervasive Computing
Y1  - 1 April-June 2022
AB  - Manic episodes of bipolar disorder can lead to uncritical behavior and delusional psychosis, often with destructive consequences for those affected and their surroundings. Early detection and intervention of a manic episode are crucial to prevent escalation, hospital admission, and premature death. However, people with bipolar disorder may not recognize that they are experiencing a manic episode and symptoms, such as euphoria and increased productivity can also deter affected individuals from seeking help. This work proposes to perform user-independent, automatic mood-state detection based on actigraphy and electrodermal activity acquired from a wrist-worn device during mania and after recovery (euthymia). This article proposes a new deep learning-based ensemble method leveraging long (20 h) and short (5 min) time intervals to discriminate between the mood states. When tested on 47 bipolar patients, the proposed classification scheme achieves an average accuracy of 91.59% in euthymic/manic mood-state recognition.
ER  - 


TY  - CONF
TI  - Design of dental training devices for taking impression of cleft lip and palate and their respective rotomoulding molds
T2  - 2013 Pan American Health Care Exchanges (PAHCE)
SP  - 1
EP  - 6
AU  - O. Pelliccioni
AU  - M. V. Candal
AU  - K. Arzola
AU  - T. Pannaci
PY  - 2013
KW  - Solid modeling
KW  - Computational modeling
KW  - Conferences
KW  - Couplings
KW  - IEEE catalog
KW  - Pediatrics
KW  - Cleft lip and palate
KW  - Rotomoulding
KW  - Malformation
DO  - 10.1109/PAHCE.2013.6568345
JO  - 2013 Pan American Health Care Exchanges (PAHCE)
IS  - 
SN  - 2327-817X
VO  - 
VL  - 
JA  - 2013 Pan American Health Care Exchanges (PAHCE)
Y1  - 29 April-4 May 2013
AB  - In this paper, the manufacture of a dental training device for taking impressions in children with cleft lip and palate is showed. The proposal work was to build a simulator with features of an infant of 0–6 months of age who present maxillofacial malformation using size and contexture of a real baby. For this purpose, two techniques for reconstruction of the head of the model were described, and then from this, the molds for the rotomoulding manufacture were designed. One palate was a unilateral and the second one was a bilateral cleft. For manufacturing of the devices, a plasticized PVC formulation was proposed. This paper describes the methodology used for the design and manufacture of the components of dental training devices and their respective molds.
ER  - 


TY  - CONF
TI  - Complexity analysis of experimental cardiac arrhythmia
T2  - 2014 IEEE REGION 10 SYMPOSIUM
SP  - 23
EP  - 28
AU  - B. Xu
AU  - S. Binczak
AU  - S. Jacquir
AU  - O. Pont
AU  - H. Yahia
PY  - 2014
KW  - Entropy
KW  - Noise reduction
KW  - Arrays
KW  - Heart
KW  - Time series analysis
KW  - Complexity theory
KW  - In vitro
DO  - 10.1109/TENCONSpring.2014.6862991
JO  - 2014 IEEE REGION 10 SYMPOSIUM
IS  - 
SN  - 
VO  - 
VL  - 
JA  - 2014 IEEE REGION 10 SYMPOSIUM
Y1  - 14-16 April 2014
AB  - To study the cardiac arrhythmia, an in vitro experimental model and Multielectrodes Array (MEA) are used. This platform serves as an intermediary of the electrical activities of cardiac cells and the signal processing / dynamics analysis. Through it the extracellular potential of cardiac cells is acquired, allowing a real-time monitoring / analyzing. Since MEA has 60 electrodes / channels dispatched in a rectangular region, it allows real-time monitoring and signal acquisition on multiple sites. The in vitro experimental model (cardiomyocytes cultures from newborn rats'heart) is directly prepared on the MEA. This carefully prepared culture has similar parameters as cell of human's heart. In order to discriminate the cardiac arrhythmia, complexity analysis methods (Approximate Entropy, ApEn and Sample Entropy, SampEn) are used especially taking into account noise. The results showed that, in case of arrhythmia, the ApEn and SampEn are reduced to about 50% of the original entropies. Both parameters could be used as factors to discriminate arrhythmia. Moreover, from a point of view of biophysics this decrease 50% of Entropy coincides with the bifurcation (periods, attractors etc.) in case of arrhythmia which have been reported previously. It supports once more the hypothesis that in case of cardiac arrhythmia, the heart entered into chaos which helps to better understand the mechanism of atrial fibrillation.
ER  - 


TY  - CONF
TI  - Remote monitoring of camera based respiration rate estimated by using occlusion of dot pattern
T2  - 2016 IEEE International Conference on Advanced Networks and Telecommunications Systems (ANTS)
SP  - 1
EP  - 5
AU  - V. V. Makkapati
AU  - S. S. Rambhatla
PY  - 2016
KW  - Cameras
KW  - Monitoring
KW  - Biomedical monitoring
KW  - Pediatrics
KW  - Videos
KW  - Sensors
KW  - Skin
DO  - 10.1109/ANTS.2016.7947772
JO  - 2016 IEEE International Conference on Advanced Networks and Telecommunications Systems (ANTS)
IS  - 
SN  - 
VO  - 
VL  - 
JA  - 2016 IEEE International Conference on Advanced Networks and Telecommunications Systems (ANTS)
Y1  - 6-9 Nov. 2016
AB  - Respiratory Rate (RR) is one of the key vital signs that is routinely monitored by medical professionals and health care providers. Remote monitoring of it helps in detecting several clinical conditions and low-cost sensors are needed in telemedicine. Most of the current day measurement systems for RR involve the use of sensors that are in contact with the subject, causing discomfort. In case of neonates, this may lead to serious skin infections and irritations. Hence the need for unobtrusive and non-contact respiratory rate monitoring arises. We propose a novel system and method to easily estimate the RR of subjects. It comprises of mounting a dotted pattern on one of the two sides of the bed in which the subject is resting. A camera(s) placed to the opposite side of it is used to monitor the dots and to measure the RR. When the subject breathes, the number of dots that will not be visible to the camera varies. They will be used to calculate the respiration signal and subsequently derive the RR from it. We evaluate the performance of our scheme using several videos and show that the method works well.
ER  - 


TY  - JOUR
TI  - On the Use of Knitted Antennas and Inductively Coupled RFID Tags for Wearable Applications
T2  - IEEE Transactions on Biomedical Circuits and Systems
SP  - 1047
EP  - 1057
AU  - D. Patron
AU  - W. Mongan
AU  - T. P. Kurzweg
AU  - A. Fontecchio
AU  - G. Dion
AU  - E. K. Anday
AU  - K. R. Dandekar
PY  - 2016
KW  - Radiofrequency identification
KW  - Biomedical monitoring
KW  - Antennas
KW  - RFID tags
KW  - Textile technology
KW  - Wearable sensors
KW  - Biomedical communication
KW  - Antennas
KW  - biomedical communication
KW  - RFID tags
KW  - textile technology
KW  - wearable sensors
DO  - 10.1109/TBCAS.2016.2518871
JO  - IEEE Transactions on Biomedical Circuits and Systems
IS  - 6
SN  - 1940-9990
VO  - 10
VL  - 10
JA  - IEEE Transactions on Biomedical Circuits and Systems
Y1  - Dec. 2016
AB  - Recent advancements in conductive yarns and fabrication technologies offer exciting opportunities to design and knit seamless garments equipped with sensors for biomedical applications. In this paper, we discuss the design and application of a wearable strain sensor, which can be used for biomedical monitoring such as contraction, respiration, or limb movements. The system takes advantage of the intensity variations of the backscattered power (RSSI) from an inductively-coupled RFID tag under physical stretching. First, we describe the antenna design along with the modeling of the sheet impedance, which characterizes the conductive textile. Experimental results with custom fabricated prototypes showed good agreement with the numerical simulation of input impedance and radiation pattern. Finally, the wearable sensor has been applied for infant breathing monitoring using a medical programmable mannequin. A machine learning technique has been developed and applied to post-process the RSSI data, and the results show that breathing and non-breathing patterns can be successfully classified.
ER  - 


TY  - JOUR
TI  - Engineering Approaches to Assessing Hydration Status
T2  - IEEE Reviews in Biomedical Engineering
SP  - 233
EP  - 248
AU  - D. C. Garrett
AU  - N. Rae
AU  - J. R. Fletcher
AU  - S. Zarnke
AU  - S. Thorson
AU  - D. B. Hogan
AU  - E. C. Fear
PY  - 2018
KW  - Fluids
KW  - Heating systems
KW  - Sociology
KW  - Statistics
KW  - Personnel
KW  - Training
KW  - Blood
KW  - Assessment
KW  - dehydration
KW  - hydration
KW  - monitoring
KW  - water content
DO  - 10.1109/RBME.2017.2776041
JO  - IEEE Reviews in Biomedical Engineering
IS  - 
SN  - 1941-1189
VO  - 11
VL  - 11
JA  - IEEE Reviews in Biomedical Engineering
Y1  - 2018
AB  - Dehydration is a common condition characterized by a decrease in total body water. Acute dehydration can cause physical and cognitive impairment, heat stroke and exhaustion, and, if severe and uncorrected, even death. The health effects of chronic mild dehydration are less well studied with urolithiasis (kidney stones) the only condition consistently associated with it. Aside from infants and those with particular medical conditions, athletes, military personnel, manual workers, and older adults are at particular risk of dehydration due to their physical activity, environmental exposure, and/or challenges in maintaining fluid homeostasis. This review describes the different approaches that have been explored for hydration assessment in adults. These include clinical indicators perceived by the patient or detected by a practitioner and routine laboratory analyses of blood and urine. These techniques have variable accuracy and practicality outside of controlled environments, creating a need for simple, portable, and rapid hydration monitoring devices. We review the wide array of devices proposed for hydration assessment based on optical, electromagnetic, chemical, and acoustical properties of tissue and bodily fluids. However, none of these approaches has yet emerged as a reliable indicator in diverse populations across various settings, motivating efforts to develop new methods of hydration assessment.
ER  - 


TY  - JOUR
TI  - Whole-Head Magnetoencephalogram and Its Application in Developmental Communication Disorders Research: A Review
T2  - IEEE Access
SP  - 42515
EP  - 42532
AU  - A. Liang
AU  - H. Wu
AU  - Y. Ma
AU  - X. Liang
AU  - Y. Jia
AU  - Y. Gao
AU  - X. Ning
AU  - J. Fang
PY  - 2021
KW  - SQUIDs
KW  - Head
KW  - Electroencephalography
KW  - Imaging
KW  - Instruments
KW  - Functional magnetic resonance imaging
KW  - Spatial resolution
KW  - Pediatric MEG
KW  - neurodevelopmental disorders
KW  - communication disorders
KW  - SERF magnetometer
DO  - 10.1109/ACCESS.2021.3063054
JO  - IEEE Access
IS  - 
SN  - 2169-3536
VO  - 9
VL  - 9
JA  - IEEE Access
Y1  - 2021
AB  - The human brain undergoes tremendous changes during the first decade of life. The susceptibility of the immature central nervous system to factors such as adverse environments and genetic factors is attributed to its plasticity. Neurodevelopmental disorders (NDDs) occur once the immature brain veers off the typical developmental trajectory. However, little is known about the neurophysiological traits of atypically developing children because it is challenging for them to remain still during recording. Magnetoencephalography (MEG) is a noninvasive neuroimaging technique with high-spatiotemporal resolution. An ultralow magnetic field produced by neural electrical activity can be detected using a highly sensitive whole-head magnetometer array. Current cryogenic SQUID-MEG combined with individual MRI has shown great potential in reflecting neural activity under resting states and during tasks. MEG instrumentation for children is expected to be an effective tool for investigating brain dynamics, which provides neuropsychological evidence for atypical development in communication ability. In this paper, the advantages of pediatric MEG in neurodevelopmental disorder studies are discussed first and compared with those of several noninvasive functional imaging modalities. Existing commercial pediatric MEG systems are summarized based on their respective characteristics and parameters. State-of-the-art newly emerging sensing techniques based on spin-exchange relaxation-free (SERF) along with their application in detecting infants' brain responses are introduced. Recent discoveries on MEG biomarkers in children with NDDs are then summarized concerning disorders that have comorbidities in communication, such as specific language impairment (SLI), autism spectrum disorders (ASD), dyslexia and stuttering. Progress on multimodality research and total-field wearable SERF magnetometers offers insight into the neuropsychological substrates of communication disorders.
ER  - 


TY  - CONF
TI  - Designing and Prototyping of an Electromechanical Ventilator based on Double CAM operation Integrated with Telemedicine Application
T2  - 2020 IEEE Region 10 Symposium (TENSYMP)
SP  - 300
EP  - 303
AU  - M. R. Islam
AU  - M. Ahmad
AU  - M. S. Hossain
AU  - M. M. Islam
AU  - S. F. U. Ahmed
PY  - 2020
KW  - Ventilation
KW  - Hospitals
KW  - Lung
KW  - Hardware
KW  - Pulleys
KW  - Microcontrollers
KW  - Telemedicine
KW  - HIS (Hospital Information System)
KW  - Ambu bag
KW  - Automation
KW  - Tele-medicine
KW  - Portable
KW  - AC and DC mode
KW  - Controlling unit
KW  - Different patient mode
KW  - Feedback
DO  - 10.1109/TENSYMP50017.2020.9230673
JO  - 2020 IEEE Region 10 Symposium (TENSYMP)
IS  - 
SN  - 2642-6102
VO  - 
VL  - 
JA  - 2020 IEEE Region 10 Symposium (TENSYMP)
Y1  - 5-7 June 2020
AB  - In this paper, we proposed to design a new model of mechanical ventilator based on the Ambu bag automation for the patient who is unable to take breath normally. Here we have automated an Ambu bag for air supply whose inlet is connected with an oxygen cylinder and environmental air and outlet is connected to lung patient. The project device includes a robotic operator which can operate an Ambu bag continuously by compressing and decompressing it. The robotic operator is a Computer-Aided Manufacturing (CAM) arm that is controlled by a single microcontroller for operating on the Ambu bag from outside. It has a great advantage of using a single adult Ambu bag to deliver necessary air to all aged lung patients by setting different controlling modes with respect to age with reducing the necessity of pediatric Ambu bag and infant Ambu bag. By considering all of the physiological parameters, we have added three modes namely Adult mode, Pediatric mode, and Child mode. Each mode is included by different respiratory rate and tidal volume to be friendly with their corresponding subject. The proposed device can detect the air pressure and temperature from the Ambu bag outlet to make feedback for preventing the lung harm of the patient and display the parameters using an LCD. All medical data can be transferred via a communication protocol to an Android or iOS phone for telemedicine purposes in real-time. The overall system is portable, small in size (45cm&#x00D7;25cm&#x00D7;35cm), low weighted, time-efficient, and cost-effective. There is no need for training or the study of an operator about the proposed system to handle the device for the benefit of automation of the device.
ER  - 


TY  - CONF
TI  - Design and Implementation of Wireless Body Temperature Monitor with warning system via SMS
T2  - 2020 6th Iranian Conference on Signal Processing and Intelligent Systems (ICSPIS)
SP  - 1
EP  - 5
AU  - F. Ghassemi
AU  - M. S. Hoseinzadeh
AU  - A. Ekhlasi
PY  - 2020
KW  - Temperature measurement
KW  - Wireless communication
KW  - Wireless sensor networks
KW  - Thermometers
KW  - Receivers
KW  - Temperature control
KW  - Monitoring
KW  - Online monitoring systems
KW  - thermometers
KW  - data transmission
KW  - SMS module
DO  - 10.1109/ICSPIS51611.2020.9349541
JO  - 2020 6th Iranian Conference on Signal Processing and Intelligent Systems (ICSPIS)
IS  - 
SN  - 
VO  - 
VL  - 
JA  - 2020 6th Iranian Conference on Signal Processing and Intelligent Systems (ICSPIS)
Y1  - 23-24 Dec. 2020
AB  - measuring human body temperature has always been important in monitoring people's health; High body temperature is especially dangerous in infants and also indicates an infection or disease. Over time, different thermometers have been made, each with different accuracy according to the manufacturing technology. Also, the advancement of technology in data transmission has caused the transfer of data such as vital signs, and the possibility of updating this data to be considered. In this research, thermometry has been designed and built with online monitoring and SMS alert. This device has two separate circuits that the two circuits communicate with each other by the radio receiver and transmitter module. The thermometer sensor used in this research is MAX30205, which measures body temperature with high accuracy and it's in the first circuit. The sensor is controlled by a microcontroller on the UNO Arduino board and the measured temperature is sent to the second circuit by a radio transceiver. In the second circuit, the temperature sent by the receiver is received and displayed on the display. Also, in the construction of this device, an SMS module was used so that if the temperature exceeds the normal threshold of human body temperature, the second circuit will send a warning message to the mobile number defined for the device. The performance of the device was tested on 7 samples and compared with the results of a reference digital thermometer. The average difference between the recorded temperatures and the temperature calculated by the reference thermometer was less than 0.1 ° C.
ER  - 


TY  - JOUR
TI  - AI Tools Poised to Improve Patient Health Care
T2  - IEEE Pulse
SP  - 2
EP  - 6
AU  - L. Mertz
PY  - 2022
KW  - Pediatrics
KW  - Hospitals
KW  - Breast cancer
KW  - Artificial intelligence
KW  - Biomedical monitoring
KW  - Diseases
KW  - Software tools
KW  - Patient monitoring
KW  - Predictive models
DO  - 10.1109/MPULS.2022.3159038
JO  - IEEE Pulse
IS  - 2
SN  - 2154-2317
VO  - 13
VL  - 13
JA  - IEEE Pulse
Y1  - March-April 2022
AB  - Technologies to provide early predictions of breast cancer risk, to identify which hospital patients actually should have their vital signs monitored overnight and which should be left to their restorative sleep, and to swiftly identify rare infant diseases are all joining the ranks of approaches that are powered by artificial intelligence (AI).
ER  - 


TY  - JOUR
TI  - Wearable Smart Objects: Microwaves Propelling Smart Textiles: A Review of Holistic Designs for Wireless Textile Nodes
T2  - IEEE Microwave Magazine
SP  - 83
EP  - 100
AU  - S. Lemey
AU  - S. Agneessens
AU  - H. Rogier
PY  - 2018
KW  - Clothing
KW  - Next generation networking
KW  - Wireless communication
KW  - Reliability
KW  - Microwave communication
KW  - Wireless sensor networks
KW  - Batteries
DO  - 10.1109/MMM.2018.2844030
JO  - IEEE Microwave Magazine
IS  - 6
SN  - 1557-9581
VO  - 19
VL  - 19
JA  - IEEE Microwave Magazine
Y1  - Sept.-Oct. 2018
AB  - Research over the last decade has shown the potential of smart wearables in lab settings. Following the current success of smart watches [1], activity trackers [2], [3], and fitness trackers [4], recent startups are breaking through with commercial products integrating smart functionality into traditional pieces of clothing. Some representative examples include the smart sock by Owlet [5], which tracks infants? heart rate and oxygen levels; connected footware by Digitsole [6]; anti-back-pain apparel by Percko [7]; smart bikinis, dresses, and swimsuits by Spinali Design [8]; and the Iilation jacket by Teiimo [9].
ER  - 


TY  - JOUR
TI  - Application of the 4-D XCAT Phantoms in Biomedical Imaging and Beyond
T2  - IEEE Transactions on Medical Imaging
SP  - 680
EP  - 692
AU  - W. P. Segars
AU  - B. M. W. Tsui
AU  - J. Cai
AU  - F. -F. Yin
AU  - G. S. K. Fung
AU  - E. Samei
PY  - 2018
KW  - Computational modeling
KW  - Phantoms
KW  - Imaging phantoms
KW  - Computed tomography
KW  - Biological system modeling
KW  - Biomedical imaging phantoms
KW  - CT
KW  - dosimetry
KW  - image analysis
KW  - image reconstruction
KW  - medical diagnostic imaging
KW  - medical simulation
KW  - PET
KW  - SPECT
DO  - 10.1109/TMI.2017.2738448
JO  - IEEE Transactions on Medical Imaging
IS  - 3
SN  - 1558-254X
VO  - 37
VL  - 37
JA  - IEEE Transactions on Medical Imaging
Y1  - March 2018
AB  - The four-dimensional (4-D) eXtended CArdiac-Torso (XCAT) series of phantoms was developed to provide accurate computerized models of the human anatomy and physiology. The XCAT series encompasses a vast population of phantoms of varying ages from newborn to adult, each including parameterized models for the cardiac and respiratory motions. With great flexibility in the XCAT's design, any number of body sizes, different anatomies, cardiac or respiratory motions or patterns, patient positions and orientations, and spatial resolutions can be simulated. As such, the XCAT phantoms are gaining a wide use in biomedical imaging research. There they can provide a virtual patient base from which to quantitatively evaluate and improve imaging instrumentation, data acquisition, techniques, and image reconstruction and processing methods which can lead to improved image quality and more accurate clinical diagnoses. The phantoms have also found great use in radiation dosimetry, radiation therapy, medical device design, and even the security and defense industry. This review paper highlights some specific areas in which the XCAT phantoms have found use within biomedical imaging and other fields. From these examples, we illustrate the increasingly important role that computerized phantoms and computer simulation are playing in the research community.
ER  - 


TY  - JOUR
TI  - Tracking Respiratory Mechanics With Oscillometry: Introduction of Time-Varying Error
T2  - IEEE Sensors Journal
SP  - 311
EP  - 321
AU  - H. Hanafi Alamdari
AU  - K. El-Sankary
AU  - U. Peters
AU  - M. Al Amer
AU  - A. Milne
AU  - D. Henzler
AU  - J. A. Brown
AU  - G. N. Maksym
PY  - 2019
KW  - Impedance
KW  - Frequency-domain analysis
KW  - Oscillators
KW  - Lung
KW  - Time-varying systems
KW  - Microsoft Windows
KW  - Tracking respiratory mechanics
KW  - forced oscillation technique (FOT)
KW  - oscillometry
KW  - linear time-varying (LTV)
KW  - goertzel algorithm
DO  - 10.1109/JSEN.2018.2873184
JO  - IEEE Sensors Journal
IS  - 1
SN  - 1558-1748
VO  - 19
VL  - 19
JA  - IEEE Sensors Journal
Y1  - 1 Jan.1, 2019
AB  - Oscillometry is a useful measure of lung function and recently has been used to estimate temporal variation in physiological mechanical properties of the lung, but to date, analysis methods assume stationarity or short-time stationarity despite substantial temporal variation, particularly in disease. The effect of time-varying parameters on the accuracy of estimates of impedance has not been previously analyzed. In this paper we analytically, computationally, and with added experimental data from seven children with asthma, assess the time-frequency transfer function of the time-varying respiratory system. We then evaluate the accuracy in determining the time-varying parameters of respiratory impedance. We introduce, for the first time, the error arising from respiratory time variation, termed the time-varying error (TVE) and demonstrate how TVE unexpectedly increases with increasing breathing rate independent of breathing noise amplitude. For breathing rates less than 0.4 Hz, we found that common analysis methods could be moderately accurate with less than 5% error. Since tracking time-varying impedance shows strong potential for assessing the severity of respiratory disease, it is import to recognize that errors should be avoided, or compensation circuits and systems developed based on the TVE, particularly important in patients with high variation or breathing rate such as children and infants.
ER  - 


TY  - CONF
TI  - A Simple Method to Estimate Muscle Currents from HD-sEMG and MRI using Electrical Network and Graph Theory
T2  - 2019 41st Annual International Conference of the IEEE Engineering in Medicine and Biology Society (EMBC)
SP  - 2657
EP  - 2662
AU  - E. Piovanelli
AU  - D. Piovesan
AU  - S. Shirafuji
AU  - J. Ota
PY  - 2019
KW  - Muscles
KW  - Electrodes
KW  - Magnetic resonance imaging
KW  - Fats
KW  - Electric potential
KW  - Estimation
KW  - Skin
DO  - 10.1109/EMBC.2019.8856616
JO  - 2019 41st Annual International Conference of the IEEE Engineering in Medicine and Biology Society (EMBC)
IS  - 
SN  - 1558-4615
VO  - 
VL  - 
JA  - 2019 41st Annual International Conference of the IEEE Engineering in Medicine and Biology Society (EMBC)
Y1  - 23-27 July 2019
AB  - In the last years the spread of hand prosthetics has fueled the research on the field of signal processing applied on physiologic data. At the state of the art there are different algorithms that allow a precise estimation of hand movements, the majority of whom work just on the electrode space. Even though there are signal processing methods that access single muscle information, they are still premature for a real application on prosthetics. We present a novel method that exploit the information extracted from a magnetic resonance image (MRI) and a single row of high-density surface electromyography (HD-sEMG) electrodes to estimate the muscles currents in the forearm, providing a first experimental application on two simple wrist movements to assess its performance. The results show that the proposed method is able to identify the correct muscle with a single muscle-contraction task, whereas for a 2 muscle task it shows a high variance in the results. The method models the signal propagation from muscles to electrodes using a simple resistive electrical network and uses the graph theory to calculate the muscle currents. It brings a considerably simpler muscle’s current estimation method, significantly decreasing the problem complexity, and therefore becoming a potential effective approach for future prosthetics’ control.
ER  - 


TY  - CONF
TI  - A framework for online health analytics for advanced prognostics and health management of astronauts
T2  - 2015 IEEE Aerospace Conference
SP  - 1
EP  - 7
AU  - C. McGregor
PY  - 2015
KW  - Monitoring
KW  - Biomedical monitoring
KW  - Data visualization
KW  - Pediatrics
KW  - Biographies
KW  - Intelligent sensors
DO  - 10.1109/AERO.2015.7119301
JO  - 2015 IEEE Aerospace Conference
IS  - 
SN  - 1095-323X
VO  - 
VL  - 
JA  - 2015 IEEE Aerospace Conference
Y1  - 7-14 March 2015
AB  - Astronaut health and wellness is a key component within any manned spaceflight. While there has been research advances in the monitoring of physiology of astronauts, the research has focused on data acquisition devices for discontinuous monitoring, retrospective analysis and real-time univariant display. Recent medical research is demonstrating the potential of Big Data analytics techniques for earlier onset detection of a range of conditions together with advanced analytics and visualization for advanced clinical decision support tools. In addition, the continuous monitoring of wellness based on clinical condition correlation rather than the assessment of vital sign monitoring will provide more advanced prognostics and health management as applied within the context of the assessment of health and wellness of astronauts. This paper presents a framework for online health analytics. A series of clinical conditions relevant for astronaut health and wellness are used to demonstrate the potential of the use of Big Data online health analytics through their deployment. The demonstration is performed within a platform based on extending previous online health analytics research known as the Artemis and Artemis Cloud platforms which have demonstrated their relevance for online health analytics for Neonatal Intensive Care.
ER  - 


TY  - JOUR
TI  - Lumped parameter models for two-ventricle and healthy and failing extracardiac Fontan circulations
T2  - Mathematical Medicine and Biology: A Journal of the IMA
SP  - 442
EP  - 466
AU  - M. G. Doyle
AU  - M. Chugunova
AU  - S. L. Roche
AU  - J. P. Keener
PY  - 2021
KW  - lumped parameter models
KW  - single-ventricle circulation
KW  - two-ventricle circulation
KW  - Fontan procedure
KW  - failing Fontan circulation
DO  - 10.1093/imammb/dqab012
JO  - Mathematical Medicine and Biology: A Journal of the IMA
IS  - 4
SN  - 1477-8602
VO  - 38
VL  - 38
JA  - Mathematical Medicine and Biology: A Journal of the IMA
Y1  - Sept. 2021
AB  - Fontan circulations are surgical strategies to treat infants born with single ventricle physiology. Clinical and mathematical definitions of Fontan failure are lacking, and understanding is needed of parameters indicative of declining physiologies. Our objective is to develop lumped parameter models of two-ventricle and single-ventricle circulations. These models, their mathematical formulations and a proof of existence of periodic solutions are presented. Sensitivity analyses are performed to identify key parameters. Systemic venous and systolic left ventricular compliances and systemic capillary and pulmonary venous resistances are identified as key parameters. Our models serve as a framework to study the differences between two-ventricle and single-ventricle physiologies and healthy and failing Fontan circulations.
ER  - 


TY  - JOUR
TI  - Extending the Repertoire of Activity Theory in HCI: N. A. Bernstein and the Role of the Body
T2  - Interacting with Computers
SP  - 479
EP  - 500
AU  - V. Kant
PY  - 2016
KW  - HCI theory
KW  - concepts and models
KW  - activity theory
KW  - ecological psychology
KW  - embodiment
KW  - whole-body interaction
DO  - 10.1093/iwc/iwv019
JO  - Interacting with Computers
IS  - 4
SN  - 1873-7951
VO  - 28
VL  - 28
JA  - Interacting with Computers
Y1  - June 2016
AB  - Activity theory (AT) has gained a widespread acceptance in human–computer interaction (HCI). However, embodiment has not been significantly addressed by this approach. In accounting for embodied interaction, this critical and conceptual review presents the theoretical approach of the Russian physiologist Nikolai Bernstein. Bernstein's approach to activity is very closely connected to existing approaches of AT used in HCI. Bernstein provides a sustained set of concepts for addressing activity as contextualized and purposeful achievement. Further, ecological psychologists have extensively developed Bernstein's approach (complementary to J.J. Gibson's), in terms of dynamical systems theory. Using a concrete example of an adaptive milk bottle for infant use and a hypothetical example of the video game Rockband, the concepts of Bernstein's approach and its applicability to HCI are presented. Addressing Bernstein's research allows for growing the repertoire of AT in HCI, as well as, providing a crucial link between ecological psychology, AT and HCI.
ER  - 


TY  - CONF
TI  - The research and development of growth curve for children's height and weight on Android platform
T2  - 2017 10th International Congress on Image and Signal Processing, BioMedical Engineering and Informatics (CISP-BMEI)
SP  - 1
EP  - 5
AU  - L. Wang
AU  - C. Shi
AU  - Z. Zhao
PY  - 2017
KW  - Pediatrics
KW  - Databases
KW  - Standards
KW  - Software
KW  - Medical services
KW  - Monitoring
KW  - Smart phones
KW  - Health management
KW  - Child development
KW  - Growth curve
KW  - Cloud-based storage
DO  - 10.1109/CISP-BMEI.2017.8302293
JO  - 2017 10th International Congress on Image and Signal Processing, BioMedical Engineering and Informatics (CISP-BMEI)
IS  - 
SN  - 
VO  - 
VL  - 
JA  - 2017 10th International Congress on Image and Signal Processing, BioMedical Engineering and Informatics (CISP-BMEI)
Y1  - 14-16 Oct. 2017
AB  - Growth and development are unique physiological phenomena in infants and adolescents. The height and weight are regarded as important indicators of growth and have attracted considerable attention from the family and society. In this paper, the static and dynamic recording and evaluation of children's growth and development were performed. The physical development was evaluated by children's gender, date of birth, weight, and height data under the standard of World Health Organization (WHO). The growth and development curve could be drawn automatically according to the previous growth and development records of the children, and the dynamic tracking management of children's development was attained. This tracking is primarily used to evaluate the level of growth and development of individuals, groups, children and adolescents and provide advice for health care. The system also records the child's growth in the process of dribs and drabs, becoming a child's growth assistant and playmate. This paper mainly introduces the design and construction of the system architecture, technology selection, design and implementation of the database and the realization of the basic functions of the Android.
ER  - 


TY  - JOUR
TI  - Low-dose or low-dose-rate ionizing radiation–induced bioeffects in animal models
T2  - Journal of Radiation Research
SP  - 165
EP  - 182
AU  - F. R. Tang
AU  - W. K. Loke
AU  - B. C. Khoo
PY  - 2017
KW  - low-dose or low-dose-rate irradiation
KW  - bionegative and biopositive effect
KW  - animal model
KW  - molecular mechanism
DO  - 10.1093/jrr/rrw120
JO  - Journal of Radiation Research
IS  - 2
SN  - 1349-9157
VO  - 58
VL  - 58
JA  - Journal of Radiation Research
Y1  - March 2017
AB  - Animal experimental studies indicate that acute or chronic low-dose ionizing radiation (LDIR) (≤100 mSv) or low-dose-rate ionizing radiation (LDRIR) (<6 mSv/h) exposures may be harmful. It induces genetic and epigenetic changes and is associated with a range of physiological disturbances that includes altered immune system, abnormal brain development with resultant cognitive impairment, cataractogenesis, abnormal embryonic development, circulatory diseases, weight gain, premature menopause in female animals, tumorigenesis and shortened lifespan. Paternal or prenatal LDIR/LDRIR exposure is associated with reduced fertility and number of live fetuses, and transgenerational genomic aberrations. On the other hand, in some experimental studies, LDIR/LDRIR exposure has also been reported to bring about beneficial effects such as reduction in tumorigenesis, prolonged lifespan and enhanced fertility. The differences in reported effects of LDIR/LDRIR exposure are dependent on animal genetic background (susceptibility), age (prenatal or postnatal days), sex, nature of radiation exposure (i.e. acute, fractionated or chronic radiation exposure), type of radiation, combination of radiation with other toxic agents (such as smoking, pesticides or other chemical toxins) or animal experimental designs. In this review paper, we aimed to update radiation researchers and radiologists on the current progress achieved in understanding the LDIR/LDRIR-induced bionegative and biopositive effects reported in the various animal models. The roles played by a variety of molecules that are implicated in LDIR/LDRIR-induced health effects will be elaborated. The review will help in future investigations of LDIR/LDRIR-induced health effects by providing clues for designing improved animal research models in order to clarify the current controversial/contradictory findings from existing studies.
ER  - 


TY  - CONF
TI  - A Preliminary Volumetric MRI Study of Amygdala and Hippocampal Subfields in Autism During Infancy
T2  - 2019 IEEE 16th International Symposium on Biomedical Imaging (ISBI 2019)
SP  - 1052
EP  - 1056
AU  - G. Li
AU  - M. -H. Chen
AU  - G. Li
AU  - D. Wu
AU  - Q. Sun
AU  - D. Shen
AU  - L. Wang
PY  - 2019
KW  - Autism
KW  - Hippocampus
KW  - Biomedical imaging
KW  - Image segmentation
KW  - Training
KW  - Manuals
KW  - early autism diagnosis
KW  - segmentation
KW  - hippocampal subfields
KW  - amygdala
DO  - 10.1109/ISBI.2019.8759439
JO  - 2019 IEEE 16th International Symposium on Biomedical Imaging (ISBI 2019)
IS  - 
SN  - 1945-8452
VO  - 
VL  - 
JA  - 2019 IEEE 16th International Symposium on Biomedical Imaging (ISBI 2019)
Y1  - 8-11 April 2019
AB  - Currently, autism spectrum disorder (ASD) is mainly diagnosed by the observation of core behavioral symptoms. Consequently, the window of opportunity for effective intervention may have passed, when the disorder is detected until 3 years of age. Thus, it is of great importance to identify imaging-based biomarkers for early diagnosis of ASD. Previous findings indicate that an abnormal pattern of the amygdala and hippocampal development in autism persists through childhood and adolescence. However, due to the low tissue contrast and small structural size of amygdala and hippocampal subfields, our knowledge on their growth in autistics in early stage still remains very limited. In this paper, for the first time, we propose a volume-based analysis of the amygdala and hippocampal subfields of the infant subjects with risk of ASD at around 24 months of age. Specifically, to address the challenge of low tissue contrast, we propose a novel deep-learning approach, i.e., dilated-dense U-Net, to automatically segment the amygdala and hippocampal subfields. Experimental results on National Database for Autism Research (NDAR) show the advantages of our proposed method in terms of segmentation accuracy. Our volume-based analysis shows the overgrowths of amygdala and CA1-3 of hippocampus, which may link to the emergence of autism spectrum disorder.
ER  - 


TY  - CONF
TI  - Field trial results using a novel integration of unique millimeterwave Doppler radar for high performance non-obtrusive life sign (breathing and heart beating) monitoring of high suicide risk prisonner in observation cell
T2  - 2016 IEEE International Carnahan Conference on Security Technology (ICCST)
SP  - 1
EP  - 9
AU  - A. Gagnon
PY  - 2016
KW  - Doppler radar
KW  - Doppler effect
KW  - Monitoring
KW  - Radar antennas
KW  - Computer architecture
KW  - Microprocessors
KW  - RADAR
KW  - LSMS Life Sign Monitoring System
KW  - Biorhythm Radar Signature
KW  - Non-Obtrusive Breathing and Heart Beating Life Sign
KW  - Contactless Monitoring
DO  - 10.1109/CCST.2016.7815682
JO  - 2016 IEEE International Carnahan Conference on Security Technology (ICCST)
IS  - 
SN  - 2153-0742
VO  - 
VL  - 
JA  - 2016 IEEE International Carnahan Conference on Security Technology (ICCST)
Y1  - 24-27 Oct. 2016
AB  - This paper presents the fields results in non-obtrusive life sign monitoring performed using a low emission, compact high frequency Doppler radar, which can detect body movements associated with breathing and the heart beating. Such a system is particularly useful where attaching sensors to the body is undesirable; for example, monitoring detainees in a prison who are at risk of suicide, self-harm, and medical complications due to drugs or alcohol. This method of monitoring can aid greatly in situations where it can be difficult to ascertain a person's status, such as a person who is sleeping under a blanket. While a breathing and cardiac signal is visible in the Doppler radar signal, it can be corrupted by noise and interference by so-called nuisance signals (e.g., movements associated with fans, water flowing from faucets and toilets, door micro-motion, light fixture ballast vibration and other body movements). This work is part of a three-year project that involves four organizations; CSC (end-user), KG Spectrum (radar-based perimeter intrusion detection systems), Carleton-University (bio-medical) and Ottawa-University (signal processing). The final goal is to develop a robust system for detection of attempted suicide events in prisons in time to allow for lifesaving interventions. This has been done in a novel way by installing one high range (75cm) spacial resolution, scanning antenna and high frequency (24.125GHz) radars in prison cells and by processing signals extracted from the radars in real-time. This unique radar architecture allows the usage of novel signal processing and pattern recognition algorithms to locate the subject and removing interference and reliably estimate breathing and heartbeat signals, even when the subject is non-stationary and then to produce an alarm when these signals cannot be observed or significant changes, in breathing pattern or heart rate pattern, representing abnormal behavior have been detected within the observation cell. This research project is performing time, frequency and pattern domain analysis on the radar data and explores signal processing approaches for the robust and accurate detection and estimation of the respiratory with heartbeat rate. Outcome of this research will be useful in mitigating the risks associated with detainees by providing a life sign monitoring approach that can help enable timely responses. Such a system can also find application in smart health homes for monitoring people at risk, such as the elderly or infants, as well as in psychological institution. In addition to presenting the results of filed trial, this paper covers the innovative engineering aspects of using high frequency, high range resolution and high sampling rate as a mean to geo-localize the source of movement within the prison cells, thereby increasing the efficiency of the signal processing eliminating the need to process on overall volume wise integrated Doppler signal. The use of geo-localization provides natural discrimination of source of nuisance, allowing the signal processor focusing on Doppler signal solely produced by the inmate heart beat and breathing responses.
ER  - 


TY  - JOUR
TI  - Pediatric Sleep-Related Breathing Disorders: Advances in imaging and computational modeling.
T2  - IEEE Pulse
SP  - 33
EP  - 39
AU  - S. L. Davidson Ward
AU  - R. Amin
AU  - R. Arens
AU  - Z. Chen
AU  - S. Davis
AU  - E. Gutmark
AU  - R. Superfine
AU  - B. Wong
AU  - C. Zdanski
AU  - M. C. K. Khoo
PY  - 2014
KW  - Pediatrics
KW  - Sleep apnea
KW  - Atmospheric modeling
KW  - Computational modeling
KW  - Magnetic resonance imaging
KW  - Surgery
KW  - Breathing disorders
KW  - Sleep
KW  - Biomedical monitoring
DO  - 10.1109/MPUL.2014.2339293
JO  - IEEE Pulse
IS  - 5
SN  - 2154-2317
VO  - 5
VL  - 5
JA  - IEEE Pulse
Y1  - Sept.-Oct. 2014
AB  - We understand now that sleep of sufficient length and quality is required for good health. This is particularly true for infants and children, who have the added physiologic task of growth and development, as compared to their adult counterparts. Sleep-related breathing disorders (SRBDs) are common in childhood and if unrecognized and not treated can result in significant morbidity. For example, children with obstructive sleep apnea (OSA) can exhibit behavioral, mood, and learning difficulties. If left untreated, alterations in the function of the autonomic nervous system and a chronic inflammatory state result, contributing to the risk of heart disease, stroke, glucose intolerance, and hypertension in adulthood.
ER  - 


TY  - CONF
TI  - Superficial Fluctuations in Functional Near-Infrared Spectroscopy
T2  - 2019 41st Annual International Conference of the IEEE Engineering in Medicine and Biology Society (EMBC)
SP  - 4779
EP  - 4782
AU  - F. Zhang
AU  - D. Cheong
AU  - Y. Chen
AU  - A. Khan
AU  - L. Ding
AU  - H. Yuan
PY  - 2019
KW  - Fluctuations
KW  - Functional magnetic resonance imaging
KW  - Pollution measurement
KW  - Hemodynamics
KW  - Biomedical monitoring
KW  - Spectroscopy
DO  - 10.1109/EMBC.2019.8856349
JO  - 2019 41st Annual International Conference of the IEEE Engineering in Medicine and Biology Society (EMBC)
IS  - 
SN  - 1558-4615
VO  - 
VL  - 
JA  - 2019 41st Annual International Conference of the IEEE Engineering in Medicine and Biology Society (EMBC)
Y1  - 23-27 July 2019
AB  - Functional near-infrared spectroscopy (fNIRS) is a non-invasive optical functional neuroimaging that has seen rapid development and increasing use in studying human brain under normal and diseased conditions. Compared with blood-oxygenation-level dependent functional magnetic resonance imaging (BOLD fMRI), fNIRS offers advantages including its low cost, portability and compatibility with implanted medical devices. Thus, fNIRS can be used to monitor brain activity particularly in infants, elders and patients who are unable to undergo routine fMRI scans. However, fNIRS suffers from its susceptibility to scalp and to systemic physiological noises. Fluctuations originated from heartbeat, respiration and low-frequency oscillations lead to contamination of cerebral activity. In order to tap the full potential of fNIRS, it is essential to eliminate these confounding noises from fNIRS measurements. Therefore, the present study aims to understand the underlying relationship between superficial signals and the compound signals respectively measured by short channels and long channels of fNIRS optodes in a whole head configuration. Our results reveal that: 1) 49.56% of total variances in long-channel data are contributed by a global component shared across all long channels; 2) this global component is significantly correlated with the superficial fluctuations extracted from short-channel data. Finally, our findings indicate that compound signals measured by long channels of fNIRS are contaminated by superficial fluctuations and that careful removal of these fluctuations from long-channel data is critical in obtaining accurate images of cerebral activity with fNIRS.
ER  - 


TY  - CONF
TI  - A Non-Invasive Medical Decision Support Prototype System for Dermatology Based on Electrical Impedance Spectroscopy (Dermasense)
T2  - 2017 IEEE 30th International Symposium on Computer-Based Medical Systems (CBMS)
SP  - 195
EP  - 199
AU  - A. Zogkas
AU  - S. Gilou
AU  - I. Kirsanidou
AU  - C. Korfitis
AU  - C. Kemanetzi
AU  - E. Lazaridou
AU  - B. Panagiotis
AU  - A. Astaras
PY  - 2017
KW  - Skin
KW  - Electrodes
KW  - Malignant tumors
KW  - Impedance
KW  - Medical diagnostic imaging
KW  - Prototypes
KW  - Cancer
KW  - electrical impedance spectroscopy
KW  - melanoma
KW  - electrodes
KW  - dermatology
KW  - non-invasive
KW  - scanner
DO  - 10.1109/CBMS.2017.86
JO  - 2017 IEEE 30th International Symposium on Computer-Based Medical Systems (CBMS)
IS  - 
SN  - 2372-9198
VO  - 
VL  - 
JA  - 2017 IEEE 30th International Symposium on Computer-Based Medical Systems (CBMS)
Y1  - 22-24 June 2017
AB  - Premature detection of malignant melanoma remains the primary factor in reducing mortality from this form of cancer. During the last decade diagnostic sensitivity and specificity have improved through the utilization of new computer-based technologies, which help improve lesion selection for pathology review and biopsy. Despite these advances in melanoma diagnosis, initial detection, timely recognition and quick treatment of melanoma remain crucial. Despite the fact that the gold standard for diagnosis remains pathologic examination, this form of cancer has the potential to be diagnosed through non-invasive and radiation-free techniques that are based on electrical impedance spectroscopy (EIS). For this reason, the aim of this study was to design a prototype device (now in its 2nd generation) which will be able to assist clinicians detect early stage melanoma. The DermaSense electrical impedance spectroscopy system (EIS), a novel portable dermatological scanner, offers non-invasive electrical impedance spectroscopy data from multiple dry electrodes placed on a patients skin. A proof of concept prototype of the DermaSense device has been constructed and is currently being evaluated, while clinical pilot measurements related to melanoma are being planned. Initial testing results of the device are promising, enriching the objective physiological evidence available to dermatologists at the point of care. The purpose of this paper is to provide initial results from evaluating the prototype device and to propose statistical processes which can reveal diagnostically meaningful patterns in the data.
ER  - 


TY  - CONF
TI  - [Front cover]
T2  - 2016 Global Medical Engineering Physics Exchanges/Pan American Health Care Exchanges (GMEPE/PAHCE)
SP  - c1
EP  - c1
PY  - 2016
DO  - 10.1109/GMEPE-PAHCE.2016.7504603
JO  - 2016 Global Medical Engineering Physics Exchanges/Pan American Health Care Exchanges (GMEPE/PAHCE)
IS  - 
SN  - 2327-817X
VO  - 
VL  - 
JA  - 2016 Global Medical Engineering Physics Exchanges/Pan American Health Care Exchanges (GMEPE/PAHCE)
Y1  - 4-9 April 2016
AB  - The following topics are dealt with: automated segmentation of optic nerve head for the topological assessment; evaluation of three machine learning algorithms as classifiers of premature ventricular contractions on ECG beat; elastograms of the diabetic foot by ultrasonic impulse elastography; and Remote Assessment of Disease and Relapse in Central Nervous System Disorders (RADAR-CNS): focus on multiple sclerosis.
ER  - 


TY  - JOUR
TI  - IEEE Transactions on Autonomous Mental Development Special Issue on Microdynamics in Interaction: Capturing and Modeling Early Social Learning
T2  - IEEE Computational Intelligence Magazine
SP  - 11
EP  - 11
PY  - 2013
DO  - 10.1109/MCI.2012.2228605
JO  - IEEE Computational Intelligence Magazine
IS  - 1
SN  - 1556-6048
VO  - 8
VL  - 8
JA  - IEEE Computational Intelligence Magazine
Y1  - Feb. 2013
AB  - We solicit papers that show approaches to bridging macro- and micro-level behavioral research on the "social interaction loop" that supports early learning. By "social interaction loop" we mean action sequences during interactions between learners and teachers, and the content and qualities of those interactions. For example, how is the information available for a new learner selected and shaped by a parent or teacher? How do learners display their knowledge or ability, and how do teachers pick up on this information, and adapt to it? The phenomena of interest prototypically focus on human infants and parents, but the same questions can be asked about non-human juvenile-adult dyads, or robot learners with human teachers. A major focus is to precisely quantify and describe what the interaction provides - that is - the specific events and mechanisms that support social learning and adaptation. The contributions should exemplify diverse approaches to studying learning through real-time, contingent, reciprocal interaction (or "co-action"). The focus should be on bridging macro- and micro-level data, analysis, and/or explanation. Macro-level investigations use broad categories of behaviors that unfold over second or minutes, and/or gross changes over developmental or training time (weeks; months). Micro-level investigations describe the details of precise behaviors (or physiological changes), measured in fractions of seconds, that "shape" the (macro-level) interactions. This special issue is intended to show new approaches to "closing the loop" between macro- and micro-level observations of interactions.
ER  - 
