# Supplementary material for: Exploring Computational Techniques in Preprocessing Neonatal Physiological Signals for Detecting Adverse Outcomes: Scoping Review
Source: Interact J Med Res. 2024 Aug 20;13:e46946. doi: 10.2196/46946 (PMC11372324; doi:10.2196/46946)
Supplement: Multimedia Appendix 2 [file ijmr_v13i1e46946_app2.zip › Bibliography/IEEE/IEEE Xplore Citation Download 2023.01.08.18.57.52_Jan2023.ris]

TY  - CONF
TI  - A Multi-modal Clinical Dataset for Critically-Ill and Premature Infant Monitoring: EEG and Videos
T2  - 2022 IEEE-EMBS International Conference on Biomedical and Health Informatics (BHI)
SP  - 1
EP  - 5
AU  - Y. Zeng
AU  - X. Song
AU  - H. Chen
AU  - W. Huang
AU  - W. Wang
PY  - 2022
DO  - 10.1109/BHI56158.2022.9926840
JO  - 2022 IEEE-EMBS International Conference on Biomedical and Health Informatics (BHI)
IS  - 
SN  - 2641-3604
VO  - 
VL  - 
JA  - 2022 IEEE-EMBS International Conference on Biomedical and Health Informatics (BHI)
Y1  - 27-30 Sept. 2022
ER  - 


TY  - CONF
TI  - Deep learning based non-contact physiological monitoring in Neonatal Intensive Care Unit
T2  - 2022 44th Annual International Conference of the IEEE Engineering in Medicine & Biology Society (EMBC)
SP  - 1327
EP  - 1330
AU  - N. N. Sahoo
AU  - B. Murugesan
AU  - A. Das
AU  - S. Karthik
AU  - K. Ram
AU  - S. Leonhardt
AU  - J. Joseph
AU  - M. Sivaprakasam
PY  - 2022
DO  - 10.1109/EMBC48229.2022.9871025
JO  - 2022 44th Annual International Conference of the IEEE Engineering in Medicine & Biology Society (EMBC)
IS  - 
SN  - 2694-0604
VO  - 
VL  - 
JA  - 2022 44th Annual International Conference of the IEEE Engineering in Medicine & Biology Society (EMBC)
Y1  - 11-15 July 2022
ER  - 


TY  - CONF
TI  - A Comparison of Video-based Methods for Neonatal Body Motion Detection
T2  - 2022 44th Annual International Conference of the IEEE Engineering in Medicine & Biology Society (EMBC)
SP  - 3047
EP  - 3050
AU  - Z. Peng
AU  - D. van de Sande
AU  - I. Lorato
AU  - X. Long
AU  - R. Liang
AU  - P. Andriessen
AU  - W. Cottaar
AU  - S. Stuijk
AU  - C. van Pul
PY  - 2022
DO  - 10.1109/EMBC48229.2022.9871700
JO  - 2022 44th Annual International Conference of the IEEE Engineering in Medicine & Biology Society (EMBC)
IS  - 
SN  - 2694-0604
VO  - 
VL  - 
JA  - 2022 44th Annual International Conference of the IEEE Engineering in Medicine & Biology Society (EMBC)
Y1  - 11-15 July 2022
ER  - 


TY  - CONF
TI  - Effect of Music Therapy Interventions on Heart Rate Variability in Premature Infants
T2  - 2022 44th Annual International Conference of the IEEE Engineering in Medicine & Biology Society (EMBC)
SP  - 678
EP  - 681
AU  - G. Varisco
AU  - W. R. Van Der Wal
AU  - J. Bakker-Bos
AU  - D. Kommers
AU  - P. Andriessen
AU  - C. Van Pul
PY  - 2022
DO  - 10.1109/EMBC48229.2022.9871017
JO  - 2022 44th Annual International Conference of the IEEE Engineering in Medicine & Biology Society (EMBC)
IS  - 
SN  - 2694-0604
VO  - 
VL  - 
JA  - 2022 44th Annual International Conference of the IEEE Engineering in Medicine & Biology Society (EMBC)
Y1  - 11-15 July 2022
ER  - 


TY  - JOUR
TI  - NICUface: Robust Neonatal Face Detection in Complex NICU Scenes
T2  - IEEE Access
SP  - 62893
EP  - 62909
AU  - Y. S. Dosso
AU  - D. Kyrollos
AU  - K. J. Greenwood
AU  - J. Harrold
AU  - J. R. Green
PY  - 2022
DO  - 10.1109/ACCESS.2022.3181167
JO  - IEEE Access
IS  - 
SN  - 2169-3536
VO  - 10
VL  - 10
JA  - IEEE Access
Y1  - 2022
ER  - 


TY  - JOUR
TI  - Evaluation of Maturation in Preterm Infants Through an Ensemble Machine Learning Algorithm Using Physiological Signals
T2  - IEEE Journal of Biomedical and Health Informatics
SP  - 400
EP  - 410
AU  - C. León
AU  - S. Cabon
AU  - H. Patural
AU  - G. Gascoin
AU  - C. Flamant
AU  - J. -M. Roué
AU  - G. Favrais
AU  - A. Beuchée
AU  - P. Pladys
AU  - G. Carrault
PY  - 2022
DO  - 10.1109/JBHI.2021.3093096
JO  - IEEE Journal of Biomedical and Health Informatics
IS  - 1
SN  - 2168-2208
VO  - 26
VL  - 26
JA  - IEEE Journal of Biomedical and Health Informatics
Y1  - Jan. 2022
ER  - 


TY  - CONF
TI  - An IoT based Vitals Monitoring System for Babies in Neonatal Intensive Care Unit
T2  - 2022 IEEE 10th Region 10 Humanitarian Technology Conference (R10-HTC)
SP  - 130
EP  - 135
AU  - D. R
AU  - V. S. Nair
AU  - S. S. N. B
AU  - A. R. Devidas
PY  - 2022
DO  - 10.1109/R10-HTC54060.2022.9929696
JO  - 2022 IEEE 10th Region 10 Humanitarian Technology Conference (R10-HTC)
IS  - 
SN  - 2572-7621
VO  - 
VL  - 
JA  - 2022 IEEE 10th Region 10 Humanitarian Technology Conference (R10-HTC)
Y1  - 16-18 Sept. 2022
ER  - 


TY  - JOUR
TI  - Real-Time Multi-Level Neonatal Heart and Lung Sound Quality Assessment for Telehealth Applications
T2  - IEEE Access
SP  - 10934
EP  - 10948
AU  - E. Grooby
AU  - C. Sitaula
AU  - D. Fattahi
AU  - R. Sameni
AU  - K. Tan
AU  - L. Zhou
AU  - A. King
AU  - A. Ramanathan
AU  - A. Malhotra
AU  - G. A. Dumont
AU  - F. Marzbanrad
PY  - 2022
DO  - 10.1109/ACCESS.2022.3144355
JO  - IEEE Access
IS  - 
SN  - 2169-3536
VO  - 10
VL  - 10
JA  - IEEE Access
Y1  - 2022
ER  - 


TY  - JOUR
TI  - Predicting Feeding Conditions of Premature Infants Through Non-Nutritive Sucking Skills Using a Sensitized Pacifier
T2  - IEEE Transactions on Biomedical Engineering
SP  - 2370
EP  - 2378
AU  - S. Akbarzadeh
AU  - T. Lyu
AU  - R. Farhoodi
AU  - M. Awais
AU  - S. F. Abbasi
AU  - X. Zhao
AU  - C. Chen
AU  - A. Amara
AU  - Y. Akay
AU  - M. Akay
AU  - W. Chen
PY  - 2022
DO  - 10.1109/TBME.2022.3144094
JO  - IEEE Transactions on Biomedical Engineering
IS  - 7
SN  - 1558-2531
VO  - 69
VL  - 69
JA  - IEEE Transactions on Biomedical Engineering
Y1  - July 2022
ER  - 


TY  - JOUR
TI  - A Comprehensive and Context-Sensitive Neonatal Pain Assessment Using Computer Vision
T2  - IEEE Transactions on Affective Computing
SP  - 28
EP  - 45
AU  - G. Zamzmi
AU  - C. -Y. Pai
AU  - D. Goldgof
AU  - R. Kasturi
AU  - T. Ashmeade
AU  - Y. Sun
PY  - 2022
DO  - 10.1109/TAFFC.2019.2926710
JO  - IEEE Transactions on Affective Computing
IS  - 1
SN  - 1949-3045
VO  - 13
VL  - 13
JA  - IEEE Transactions on Affective Computing
Y1  - 1 Jan.-March 2022
ER  - 


TY  - JOUR
TI  - A Continuous Late-Onset Sepsis Prediction Algorithm for Preterm Infants Using Multi-Channel Physiological Signals From a Patient Monitor
T2  - IEEE Journal of Biomedical and Health Informatics
SP  - 550
EP  - 561
AU  - Z. Peng
AU  - G. Varisco
AU  - X. Long
AU  - R. -H. Liang
AU  - D. Kommers
AU  - W. Cottaar
AU  - P. Andriessen
AU  - C. van Pul
PY  - 2023
DO  - 10.1109/JBHI.2022.3216055
JO  - IEEE Journal of Biomedical and Health Informatics
IS  - 1
SN  - 2168-2208
VO  - 27
VL  - 27
JA  - IEEE Journal of Biomedical and Health Informatics
Y1  - Jan. 2023
ER  - 


TY  - CONF
TI  - Evolution of Heart Rate Complexity Indices in the Early Detection of Neonatal Sepsis
T2  - 2022 44th Annual International Conference of the IEEE Engineering in Medicine & Biology Society (EMBC)
SP  - 367
EP  - 372
AU  - M. Ribeiro
AU  - L. Castro
AU  - G. Carrault
AU  - P. Pladys
AU  - C. Costa-Santos
AU  - T. Henriques
PY  - 2022
DO  - 10.1109/EMBC48229.2022.9871274
JO  - 2022 44th Annual International Conference of the IEEE Engineering in Medicine & Biology Society (EMBC)
IS  - 
SN  - 2694-0604
VO  - 
VL  - 
JA  - 2022 44th Annual International Conference of the IEEE Engineering in Medicine & Biology Society (EMBC)
Y1  - 11-15 July 2022
ER  - 


TY  - JOUR
TI  - A Blind Filtering Framework for Noisy Neonatal Chest Sounds
T2  - IEEE Access
SP  - 50715
EP  - 50727
AU  - D. Fattahi
AU  - R. Sameni
AU  - E. Grooby
AU  - K. Tan
AU  - L. Zhou
AU  - A. King
AU  - A. Ramanathan
AU  - A. Malhotra
AU  - F. Marzbanrad
PY  - 2022
DO  - 10.1109/ACCESS.2022.3170052
JO  - IEEE Access
IS  - 
SN  - 2169-3536
VO  - 10
VL  - 10
JA  - IEEE Access
Y1  - 2022
ER  - 


TY  - CONF
TI  - RF-Free infant ECG monitoring: Performance and signal quality assessment
T2  - 2022 44th Annual International Conference of the IEEE Engineering in Medicine & Biology Society (EMBC)
SP  - 2891
EP  - 2897
AU  - A. Chehbani
AU  - S. Sahuguede
AU  - A. Julien-Vergonjanne
PY  - 2022
DO  - 10.1109/EMBC48229.2022.9871387
JO  - 2022 44th Annual International Conference of the IEEE Engineering in Medicine & Biology Society (EMBC)
IS  - 
SN  - 2694-0604
VO  - 
VL  - 
JA  - 2022 44th Annual International Conference of the IEEE Engineering in Medicine & Biology Society (EMBC)
Y1  - 11-15 July 2022
ER  - 


TY  - JOUR
TI  - Respiratory Monitoring: Current State of the Art and Future Roads
T2  - IEEE Reviews in Biomedical Engineering
SP  - 103
EP  - 121
AU  - I. Costanzo
AU  - D. Sen
AU  - L. Rhein
AU  - U. Guler
PY  - 2022
DO  - 10.1109/RBME.2020.3036330
JO  - IEEE Reviews in Biomedical Engineering
IS  - 
SN  - 1941-1189
VO  - 15
VL  - 15
JA  - IEEE Reviews in Biomedical Engineering
Y1  - 2022
ER  - 


TY  - CONF
TI  - Towards Depth-based Respiratory Rate Estimation with Arbitrary Camera Placement
T2  - 2022 IEEE International Symposium on Medical Measurements and Applications (MeMeA)
SP  - 1
EP  - 6
AU  - Z. Hajj-Ali
AU  - K. Greenwood
AU  - J. Harrold
AU  - J. R. Green
PY  - 2022
DO  - 10.1109/MeMeA54994.2022.9856449
JO  - 2022 IEEE International Symposium on Medical Measurements and Applications (MeMeA)
IS  - 
SN  - 
VO  - 
VL  - 
JA  - 2022 IEEE International Symposium on Medical Measurements and Applications (MeMeA)
Y1  - 22-24 June 2022
ER  - 


TY  - CONF
TI  - Prediction of Neonatal Respiratory Distress in Term Babies at Birth from Digital Stethoscope Recorded Chest Sounds
T2  - 2022 44th Annual International Conference of the IEEE Engineering in Medicine & Biology Society (EMBC)
SP  - 4996
EP  - 4999
AU  - E. Grooby
AU  - C. Sitaula
AU  - K. Tan
AU  - L. Zhou
AU  - A. King
AU  - A. Ramanathan
AU  - A. Malhotra
AU  - G. A. Dumont
AU  - F. Marzbanrad
PY  - 2022
DO  - 10.1109/EMBC48229.2022.9871449
JO  - 2022 44th Annual International Conference of the IEEE Engineering in Medicine & Biology Society (EMBC)
IS  - 
SN  - 2694-0604
VO  - 
VL  - 
JA  - 2022 44th Annual International Conference of the IEEE Engineering in Medicine & Biology Society (EMBC)
Y1  - 11-15 July 2022
ER  - 


TY  - CONF
TI  - Ultrafast Power Doppler Imaging of Human Newborn with Periventricular Venous Infarction: A Pilot Study
T2  - 2022 IEEE International Ultrasonics Symposium (IUS)
SP  - 1
EP  - 4
AU  - L. Huang
AU  - Y. Liu
AU  - X. Wei
AU  - X. Hou
AU  - Q. He
AU  - X. Tong
AU  - J. Luo
PY  - 2022
DO  - 10.1109/IUS54386.2022.9958422
JO  - 2022 IEEE International Ultrasonics Symposium (IUS)
IS  - 
SN  - 1948-5727
VO  - 
VL  - 
JA  - 2022 IEEE International Ultrasonics Symposium (IUS)
Y1  - 10-13 Oct. 2022
ER  - 


TY  - CONF
TI  - Real-time Thermographic Object Tracking of the Body Temperature of a Neonate
T2  - 2022 Smart Systems Integration (SSI)
SP  - 1
EP  - 4
AU  - K. Rassels
AU  - P. French
PY  - 2022
DO  - 10.1109/SSI56489.2022.9901432
JO  - 2022 Smart Systems Integration (SSI)
IS  - 
SN  - 
VO  - 
VL  - 
JA  - 2022 Smart Systems Integration (SSI)
Y1  - 27-28 April 2022
ER  - 


TY  - CONF
TI  - Multi-Task Gaussian Process Regression for the Detection of Sleep Cycles in Premature Infants
T2  - ICASSP 2022 - 2022 IEEE International Conference on Acoustics, Speech and Signal Processing (ICASSP)
SP  - 1341
EP  - 1345
AU  - N. S. Brügge
AU  - J. Grasshoff
AU  - A. Weigenand
AU  - P. Rostalski
PY  - 2022
DO  - 10.1109/ICASSP43922.2022.9747086
JO  - ICASSP 2022 - 2022 IEEE International Conference on Acoustics, Speech and Signal Processing (ICASSP)
IS  - 
SN  - 2379-190X
VO  - 
VL  - 
JA  - ICASSP 2022 - 2022 IEEE International Conference on Acoustics, Speech and Signal Processing (ICASSP)
Y1  - 23-27 May 2022
ER  - 


TY  - CONF
TI  - A U - Net Deep Learning Model for Infant Heart Rate Estimation from Ballistography
T2  - 2022 44th Annual International Conference of the IEEE Engineering in Medicine & Biology Society (EMBC)
SP  - 1919
EP  - 1922
AU  - W. Prins
AU  - E. Stamatelou
AU  - K. Dellimore
AU  - A. Likumbo
AU  - E. Kafulafula
AU  - J. Langton
AU  - J. Njirammadzi
AU  - J. Mwenisungo
AU  - T. Msukwa
AU  - J. Calis
AU  - R. van Sloun
AU  - B. Bierling
PY  - 2022
DO  - 10.1109/EMBC48229.2022.9871797
JO  - 2022 44th Annual International Conference of the IEEE Engineering in Medicine & Biology Society (EMBC)
IS  - 
SN  - 2694-0604
VO  - 
VL  - 
JA  - 2022 44th Annual International Conference of the IEEE Engineering in Medicine & Biology Society (EMBC)
Y1  - 11-15 July 2022
ER  - 


TY  - JOUR
TI  - Identification of Hypoxia-Ischemia by Chemometrics Considering Systemic Changes of Physiology
T2  - IEEE Journal of Biomedical and Health Informatics
SP  - 2814
EP  - 2821
AU  - H. Lafuente
AU  - I. Olaetxea
AU  - A. Valero
AU  - F. J. Álvarez
AU  - A. Izeta
AU  - I. Jaunarena
AU  - A. Seifert
PY  - 2022
DO  - 10.1109/JBHI.2022.3142190
JO  - IEEE Journal of Biomedical and Health Informatics
IS  - 6
SN  - 2168-2208
VO  - 26
VL  - 26
JA  - IEEE Journal of Biomedical and Health Informatics
Y1  - June 2022
ER  - 


TY  - CONF
TI  - Machine Learning-based Detection of In-Utero Fetal Presentation from Non-Invasive Fetal ECG
T2  - 2022 IEEE-EMBS International Conference on Biomedical and Health Informatics (BHI)
SP  - 01
EP  - 04
AU  - K. M. Jaeger
AU  - M. Nissen
AU  - R. Richer
AU  - S. Rahm
AU  - A. Titzmann
AU  - P. A. Fasching
AU  - B. M. Eskofier
AU  - H. Leutheuser
PY  - 2022
DO  - 10.1109/BHI56158.2022.9926804
JO  - 2022 IEEE-EMBS International Conference on Biomedical and Health Informatics (BHI)
IS  - 
SN  - 2641-3604
VO  - 
VL  - 
JA  - 2022 IEEE-EMBS International Conference on Biomedical and Health Informatics (BHI)
Y1  - 27-30 Sept. 2022
ER  - 


TY  - JOUR
TI  - Uterus Modeling From Cell to Organ Level: Towards Better Understanding of Physiological Basis of Uterine Activity
T2  - IEEE Reviews in Biomedical Engineering
SP  - 341
EP  - 353
AU  - Y. Xu
AU  - H. Liu
AU  - D. Hao
AU  - M. Taggart
AU  - D. Zheng
PY  - 2022
DO  - 10.1109/RBME.2020.3023535
JO  - IEEE Reviews in Biomedical Engineering
IS  - 
SN  - 1941-1189
VO  - 15
VL  - 15
JA  - IEEE Reviews in Biomedical Engineering
Y1  - 2022
ER  - 


TY  - JOUR
TI  - Spindle-AI: Sleep Spindle Number and Duration Estimation in Infant EEG
T2  - IEEE Transactions on Biomedical Engineering
SP  - 465
EP  - 474
AU  - L. Wei
AU  - S. Ventura
AU  - S. Mathieson
AU  - G. B. Boylan
AU  - M. Lowery
AU  - C. Mooney
PY  - 2022
DO  - 10.1109/TBME.2021.3097815
JO  - IEEE Transactions on Biomedical Engineering
IS  - 1
SN  - 1558-2531
VO  - 69
VL  - 69
JA  - IEEE Transactions on Biomedical Engineering
Y1  - Jan. 2022
ER  - 


TY  - CONF
TI  - Depth Encoding for Neonatal Patient Segmentation
T2  - 2022 IEEE International Conference on Bioinformatics and Biomedicine (BIBM)
SP  - 2993
EP  - 2999
AU  - Y. S. Dosso
AU  - K. Greenwood
AU  - J. Harrold
AU  - J. R. Green
PY  - 2022
DO  - 10.1109/BIBM55620.2022.9995336
JO  - 2022 IEEE International Conference on Bioinformatics and Biomedicine (BIBM)
IS  - 
SN  - 
VO  - 
VL  - 
JA  - 2022 IEEE International Conference on Bioinformatics and Biomedicine (BIBM)
Y1  - 6-8 Dec. 2022
ER  - 


TY  - JOUR
TI  - Deterministic Learning-Based WEST Syndrome Analysis and Seizure Detection on ECG
T2  - IEEE Transactions on Circuits and Systems II: Express Briefs
SP  - 4603
EP  - 4607
AU  - S. Chen
AU  - R. Zheng
AU  - T. Wang
AU  - T. Jiang
AU  - F. Gao
AU  - D. Wang
AU  - J. Cao
PY  - 2022
DO  - 10.1109/TCSII.2022.3188162
JO  - IEEE Transactions on Circuits and Systems II: Express Briefs
IS  - 11
SN  - 1558-3791
VO  - 69
VL  - 69
JA  - IEEE Transactions on Circuits and Systems II: Express Briefs
Y1  - Nov. 2022
ER  - 


TY  - CONF
TI  - Differentiation of Heart Rhythms from ECG by Joint Use of Quantile Peak Localization and Windowed Cyclostationarity Analysis
T2  - 2022 IEEE 41st International Conference on Electronics and Nanotechnology (ELNANO)
SP  - 357
EP  - 362
AU  - N. Gorodetska
AU  - V. Oliynik
PY  - 2022
DO  - 10.1109/ELNANO54667.2022.9927104
JO  - 2022 IEEE 41st International Conference on Electronics and Nanotechnology (ELNANO)
IS  - 
SN  - 2693-3535
VO  - 
VL  - 
JA  - 2022 IEEE 41st International Conference on Electronics and Nanotechnology (ELNANO)
Y1  - 10-14 Oct. 2022
ER  - 


TY  - CONF
TI  - Analysis of Brain-Heart Interactions in newborns with and without seizures using the Convergent Cross Mapping approach
T2  - 2022 44th Annual International Conference of the IEEE Engineering in Medicine & Biology Society (EMBC)
SP  - 36
EP  - 39
AU  - L. Frassineti
AU  - C. Manfredi
AU  - D. Ermini
AU  - R. Fabbri
AU  - B. Olmi
AU  - A. Lanatà
PY  - 2022
DO  - 10.1109/EMBC48229.2022.9871141
JO  - 2022 44th Annual International Conference of the IEEE Engineering in Medicine & Biology Society (EMBC)
IS  - 
SN  - 2694-0604
VO  - 
VL  - 
JA  - 2022 44th Annual International Conference of the IEEE Engineering in Medicine & Biology Society (EMBC)
Y1  - 11-15 July 2022
ER  - 


TY  - JOUR
TI  - Real-Time Patient-Specific ECG Classification by 1D Self-Operational Neural Networks
T2  - IEEE Transactions on Biomedical Engineering
SP  - 1788
EP  - 1801
AU  - J. Malik
AU  - O. C. Devecioglu
AU  - S. Kiranyaz
AU  - T. Ince
AU  - M. Gabbouj
PY  - 2022
DO  - 10.1109/TBME.2021.3135622
JO  - IEEE Transactions on Biomedical Engineering
IS  - 5
SN  - 1558-2531
VO  - 69
VL  - 69
JA  - IEEE Transactions on Biomedical Engineering
Y1  - May 2022
ER  - 


TY  - JOUR
TI  - Novel Multichannel Entropy Features and Machine Learning for Early Assessment of Pregnancy Progression Using Electrohysterography
T2  - IEEE Transactions on Biomedical Engineering
SP  - 3728
EP  - 3738
AU  - A. Cheng
AU  - Y. Yao
AU  - Y. Jin
AU  - C. Chen
AU  - R. Vullings
AU  - L. Xu
AU  - M. Mischi
PY  - 2022
DO  - 10.1109/TBME.2022.3176668
JO  - IEEE Transactions on Biomedical Engineering
IS  - 12
SN  - 1558-2531
VO  - 69
VL  - 69
JA  - IEEE Transactions on Biomedical Engineering
Y1  - Dec. 2022
ER  - 


TY  - CONF
TI  - Evaluation of a Wearable System for Fetal ECG Monitoring Using Cooperative Sensors
T2  - 2022 44th Annual International Conference of the IEEE Engineering in Medicine & Biology Society (EMBC)
SP  - 3131
EP  - 3134
AU  - F. Braun
AU  - G. Bonnier
AU  - M. Rapin
AU  - G. Yilmaz
AU  - Y. -M. Proust
AU  - S. Schneider
AU  - A. -P. Radan
AU  - K. M. Strahm
AU  - D. Surbek
AU  - M. Lemay
AU  - R. Delgado-Gonzalo
PY  - 2022
DO  - 10.1109/EMBC48229.2022.9871458
JO  - 2022 44th Annual International Conference of the IEEE Engineering in Medicine & Biology Society (EMBC)
IS  - 
SN  - 2694-0604
VO  - 
VL  - 
JA  - 2022 44th Annual International Conference of the IEEE Engineering in Medicine & Biology Society (EMBC)
Y1  - 11-15 July 2022
ER  - 


TY  - CONF
TI  - Multiclass Convolutional Neural Networks for Atrial Fibrillation Classification
T2  - 2022 44th Annual International Conference of the IEEE Engineering in Medicine & Biology Society (EMBC)
SP  - 1288
EP  - 1291
AU  - A. Sbrollini
AU  - S. Tomassini
AU  - E. Emaldi
AU  - I. Marcantoni
AU  - M. Morettini
AU  - A. F. Dragoni
AU  - L. Burattini
PY  - 2022
DO  - 10.1109/EMBC48229.2022.9871124
JO  - 2022 44th Annual International Conference of the IEEE Engineering in Medicine & Biology Society (EMBC)
IS  - 
SN  - 2694-0604
VO  - 
VL  - 
JA  - 2022 44th Annual International Conference of the IEEE Engineering in Medicine & Biology Society (EMBC)
Y1  - 11-15 July 2022
ER  - 


TY  - JOUR
TI  - Noisy Neonatal Chest Sound Separation for High-Quality Heart and Lung Sounds
T2  - IEEE Journal of Biomedical and Health Informatics
SP  - 1
EP  - 12
AU  - E. Grooby
AU  - C. Sitaula
AU  - D. Fattahi
AU  - R. Sameni
AU  - K. Tan
AU  - L. Zhou
AU  - A. King
AU  - A. Ramanathan
AU  - A. Malhotra
AU  - G. A. Dumont
AU  - F. Marzbanrad
PY  - 2022
DO  - 10.1109/JBHI.2022.3215995
JO  - IEEE Journal of Biomedical and Health Informatics
IS  - 
SN  - 2168-2208
VO  - 
VL  - 
JA  - IEEE Journal of Biomedical and Health Informatics
Y1  - 2022
ER  - 


TY  - CONF
TI  - Discrimination between Cynomolgus Monkey (Macaca Fascicularis) and Humans using Machine Learning and Heart Rate Variability Indices
T2  - 2022 World Automation Congress (WAC)
SP  - 297
EP  - 300
AU  - I. Kaneko
AU  - D. Hirahara
AU  - J. Hayano
AU  - O. M. Mozos
AU  - E. Yuda
PY  - 2022
DO  - 10.23919/WAC55640.2022.9934434
JO  - 2022 World Automation Congress (WAC)
IS  - 
SN  - 2154-4824
VO  - 
VL  - 
JA  - 2022 World Automation Congress (WAC)
Y1  - 11-15 Oct. 2022
ER  - 


TY  - JOUR
TI  - Heartbeat Classification by Random Forest With a Novel Context Feature: A Segment Label
T2  - IEEE Journal of Translational Engineering in Health and Medicine
SP  - 1
EP  - 8
AU  - C. Zou
AU  - A. Müller
AU  - U. Wolfgang
AU  - D. Rückert
AU  - P. Müller
AU  - M. Becker
AU  - A. Steger
AU  - E. Martens
PY  - 2022
DO  - 10.1109/JTEHM.2022.3202749
JO  - IEEE Journal of Translational Engineering in Health and Medicine
IS  - 
SN  - 2168-2372
VO  - 10
VL  - 10
JA  - IEEE Journal of Translational Engineering in Health and Medicine
Y1  - 2022
ER  - 


TY  - CONF
TI  - Estimating infant upper extremities motion with an RGB-D camera and markerless deep neural network tracking: A validation study
T2  - 2022 44th Annual International Conference of the IEEE Engineering in Medicine & Biology Society (EMBC)
SP  - 2548
EP  - 2551
AU  - D. Balta
AU  - H. H. Kuo
AU  - J. Wang
AU  - I. G. Porco
AU  - M. Schladen
AU  - A. Cereatti
AU  - P. S. Lum
AU  - U. D. Croce
PY  - 2022
DO  - 10.1109/EMBC48229.2022.9871928
JO  - 2022 44th Annual International Conference of the IEEE Engineering in Medicine & Biology Society (EMBC)
IS  - 
SN  - 2694-0604
VO  - 
VL  - 
JA  - 2022 44th Annual International Conference of the IEEE Engineering in Medicine & Biology Society (EMBC)
Y1  - 11-15 July 2022
ER  - 


TY  - JOUR
TI  - An Energy Efficient ECG Ventricular Ectopic Beat Classifier Using Binarized CNN for Edge AI Devices
T2  - IEEE Transactions on Biomedical Circuits and Systems
SP  - 222
EP  - 232
AU  - D. L. T. Wong
AU  - Y. Li
AU  - D. John
AU  - W. K. Ho
AU  - C. -H. Heng
PY  - 2022
DO  - 10.1109/TBCAS.2022.3152623
JO  - IEEE Transactions on Biomedical Circuits and Systems
IS  - 2
SN  - 1940-9990
VO  - 16
VL  - 16
JA  - IEEE Transactions on Biomedical Circuits and Systems
Y1  - April 2022
ER  - 


TY  - CONF
TI  - Detection of Premature Heartbeats
T2  - 2022 45th Jubilee International Convention on Information, Communication and Electronic Technology (MIPRO)
SP  - 350
EP  - 355
AU  - M. Gusev
PY  - 2022
DO  - 10.23919/MIPRO55190.2022.9803747
JO  - 2022 45th Jubilee International Convention on Information, Communication and Electronic Technology (MIPRO)
IS  - 
SN  - 2623-8764
VO  - 
VL  - 
JA  - 2022 45th Jubilee International Convention on Information, Communication and Electronic Technology (MIPRO)
Y1  - 23-27 May 2022
ER  - 


TY  - CONF
TI  - A Novel Method for ECG Artifact Removal from EEG without Simultaneous ECG
T2  - 2022 44th Annual International Conference of the IEEE Engineering in Medicine & Biology Society (EMBC)
SP  - 3582
EP  - 3585
AU  - J. R. Isler
AU  - N. Pini
AU  - M. Lucchini
AU  - L. C. Shuffrey
AU  - M. Mitsuyama
AU  - M. G. Welch
AU  - W. P. Fifer
AU  - R. I. Stark
AU  - M. M. Myers
PY  - 2022
DO  - 10.1109/EMBC48229.2022.9871252
JO  - 2022 44th Annual International Conference of the IEEE Engineering in Medicine & Biology Society (EMBC)
IS  - 
SN  - 2694-0604
VO  - 
VL  - 
JA  - 2022 44th Annual International Conference of the IEEE Engineering in Medicine & Biology Society (EMBC)
Y1  - 11-15 July 2022
ER  - 


TY  - CONF
TI  - Transfer Learning Approaches for Neonate Head Localization from Pressure Images
T2  - 2022 IEEE International Symposium on Medical Measurements and Applications (MeMeA)
SP  - 1
EP  - 6
AU  - D. G. Kyrollos
AU  - K. Greenwood
AU  - J. Harrold
AU  - J. R. Green
PY  - 2022
DO  - 10.1109/MeMeA54994.2022.9856457
JO  - 2022 IEEE International Symposium on Medical Measurements and Applications (MeMeA)
IS  - 
SN  - 
VO  - 
VL  - 
JA  - 2022 IEEE International Symposium on Medical Measurements and Applications (MeMeA)
Y1  - 22-24 June 2022
ER  - 


TY  - CONF
TI  - Cervix Ultrasound Texture Analysis to Differentiate Between Term and Preterm Birth Pregnancy: A Machine Learning Approach
T2  - 2022 IEEE International Ultrasonics Symposium (IUS)
SP  - 1
EP  - 4
AU  - D. Bustamante
AU  - Y. Yan
AU  - M. Basij
AU  - A. Gelareh
AU  - E. Hernandez-Andrade
AU  - S. Shams
AU  - M. Mehrmohammadi
PY  - 2022
DO  - 10.1109/IUS54386.2022.9958755
JO  - 2022 IEEE International Ultrasonics Symposium (IUS)
IS  - 
SN  - 1948-5727
VO  - 
VL  - 
JA  - 2022 IEEE International Ultrasonics Symposium (IUS)
Y1  - 10-13 Oct. 2022
ER  - 


TY  - CONF
TI  - Improving Phase-Rectified Signal Averaging for Fetal Heart Rate Analysis
T2  - ICASSP 2022 - 2022 IEEE International Conference on Acoustics, Speech and Signal Processing (ICASSP)
SP  - 1326
EP  - 1330
AU  - T. Chen
AU  - G. Feng
AU  - C. Heiselman
AU  - J. G. Quirk
AU  - P. M. Djurić
PY  - 2022
DO  - 10.1109/ICASSP43922.2022.9747860
JO  - ICASSP 2022 - 2022 IEEE International Conference on Acoustics, Speech and Signal Processing (ICASSP)
IS  - 
SN  - 2379-190X
VO  - 
VL  - 
JA  - ICASSP 2022 - 2022 IEEE International Conference on Acoustics, Speech and Signal Processing (ICASSP)
Y1  - 23-27 May 2022
ER  - 


TY  - JOUR
TI  - Fetus Heart Rate Monitoring: A Preliminary Research Study With Remote Sensing
T2  - IEEE Consumer Electronics Magazine
SP  - 32
EP  - 44
AU  - A. G. Skrivanos
AU  - E. I. Kosma
AU  - S. K. Chronopoulos
AU  - I. Kouretas
AU  - D. Dimopoulos
AU  - G. Petrakos
AU  - E. Alhazidou
AU  - V. Christofilakis
AU  - N. Ziavra
AU  - K. P. Peppas
AU  - E. I. Toki
PY  - 2022
DO  - 10.1109/MCE.2021.3097316
JO  - IEEE Consumer Electronics Magazine
IS  - 4
SN  - 2162-2256
VO  - 11
VL  - 11
JA  - IEEE Consumer Electronics Magazine
Y1  - 1 July 2022
ER  - 


TY  - CONF
TI  - Real-Time Detection of Premature Ventricular Contraction Using Discrete Wavelet Transform
T2  - 2022 International Seminar on Intelligent Technology and Its Applications (ISITIA)
SP  - 12
EP  - 17
AU  - N. F. Hikmah
AU  - R. Setiawan
AU  - T. A. Putri
PY  - 2022
DO  - 10.1109/ISITIA56226.2022.9855271
JO  - 2022 International Seminar on Intelligent Technology and Its Applications (ISITIA)
IS  - 
SN  - 
VO  - 
VL  - 
JA  - 2022 International Seminar on Intelligent Technology and Its Applications (ISITIA)
Y1  - 20-21 July 2022
ER  - 


TY  - CONF
TI  - ECG heartbeat classification based on combined features extracted by PCA, KPCA, AKPCA and DWT
T2  - 2022 IEEE 35th International Symposium on Computer-Based Medical Systems (CBMS)
SP  - 155
EP  - 159
AU  - J. Zhu
AU  - Y. Zeng
AU  - J. Zhou
AU  - X. Dong
PY  - 2022
DO  - 10.1109/CBMS55023.2022.00034
JO  - 2022 IEEE 35th International Symposium on Computer-Based Medical Systems (CBMS)
IS  - 
SN  - 2372-9198
VO  - 
VL  - 
JA  - 2022 IEEE 35th International Symposium on Computer-Based Medical Systems (CBMS)
Y1  - 21-23 July 2022
ER  - 


TY  - JOUR
TI  - Towards Optimizing the quality of Long-term Physiological Signals Monitoring by Using Anhydrous Carbon Paste Electrode
T2  - IEEE Transactions on Biomedical Engineering
SP  - 1
EP  - 12
AU  - X. Wang
AU  - Q. Tian
AU  - M. Zhu
AU  - Y. Wang
AU  - B. Wang
AU  - X. Jing
AU  - H. Yokoi
AU  - L. Li
AU  - Z. Liu
AU  - W. Huang
AU  - S. Chen
AU  - Z. Liu
AU  - G. Li
PY  - 2022
DO  - 10.1109/TBME.2022.3193115
JO  - IEEE Transactions on Biomedical Engineering
IS  - 
SN  - 1558-2531
VO  - 
VL  - 
JA  - IEEE Transactions on Biomedical Engineering
Y1  - 2022
ER  - 


TY  - JOUR
TI  - Improved Electrode Motion Artefact Denoising in ECG Using Convolutional Neural Networks and a Custom Loss Function
T2  - IEEE Access
SP  - 54891
EP  - 54898
AU  - E. Brophy
AU  - B. Hennelly
AU  - M. De Vos
AU  - G. Boylan
AU  - T. Ward
PY  - 2022
DO  - 10.1109/ACCESS.2022.3176971
JO  - IEEE Access
IS  - 
SN  - 2169-3536
VO  - 10
VL  - 10
JA  - IEEE Access
Y1  - 2022
ER  - 


TY  - CONF
TI  - Automated Classification of CTG signals using Deep Learning based Scalogram Analysis
T2  - 2022 IEEE Global Conference on Computing, Power and Communication Technologies (GlobConPT)
SP  - 1
EP  - 6
AU  - S. Nitin Moses
AU  - S. Priyadarsine
AU  - V. D. Lalitha Ambigai
AU  - S. Logavarshini
AU  - U. Madhanlal
AU  - D. Kanchana
PY  - 2022
DO  - 10.1109/GlobConPT57482.2022.9938304
JO  - 2022 IEEE Global Conference on Computing, Power and Communication Technologies (GlobConPT)
IS  - 
SN  - 
VO  - 
VL  - 
JA  - 2022 IEEE Global Conference on Computing, Power and Communication Technologies (GlobConPT)
Y1  - 23-25 Sept. 2022
ER  - 


TY  - CONF
TI  - Simple and effective signal processing pinpointing subtle premature ventricular contractions inferred from increasing physical effort
T2  - 2022 13th International Symposium on Communication Systems, Networks and Digital Signal Processing (CSNDSP)
SP  - 411
EP  - 416
AU  - A. J. S. Ferreira
PY  - 2022
DO  - 10.1109/CSNDSP54353.2022.9907943
JO  - 2022 13th International Symposium on Communication Systems, Networks and Digital Signal Processing (CSNDSP)
IS  - 
SN  - 
VO  - 
VL  - 
JA  - 2022 13th International Symposium on Communication Systems, Networks and Digital Signal Processing (CSNDSP)
Y1  - 20-22 July 2022
ER  - 


TY  - CONF
TI  - Detecting PVC Beats by Beat-by-beat Analysis of ECG Signals Using Machine Learning Classifiers for Real-time Predictive Cardiac Health Monitoring
T2  - 2022 IEEE 13th Annual Ubiquitous Computing, Electronics & Mobile Communication Conference (UEMCON)
SP  - 0355
EP  - 0361
AU  - I. H. Tsai
AU  - B. I. Morshed
PY  - 2022
DO  - 10.1109/UEMCON54665.2022.9965650
JO  - 2022 IEEE 13th Annual Ubiquitous Computing, Electronics & Mobile Communication Conference (UEMCON)
IS  - 
SN  - 
VO  - 
VL  - 
JA  - 2022 IEEE 13th Annual Ubiquitous Computing, Electronics & Mobile Communication Conference (UEMCON)
Y1  - 26-29 Oct. 2022
ER  - 


TY  - CONF
TI  - Multiclass Heartbeat Classification using ECG Signals and Convolutional Neural Networks
T2  - 2022 2nd International Conference on Digital Futures and Transformative Technologies (ICoDT2)
SP  - 1
EP  - 6
AU  - M. D. Mazhar Qureshi
AU  - D. P. Cámara
AU  - E. De Poorter
AU  - R. Mumtaz
AU  - A. Shahid
AU  - I. Moerman
AU  - T. De Waele
PY  - 2022
DO  - 10.1109/ICoDT255437.2022.9787419
JO  - 2022 2nd International Conference on Digital Futures and Transformative Technologies (ICoDT2)
IS  - 
SN  - 
VO  - 
VL  - 
JA  - 2022 2nd International Conference on Digital Futures and Transformative Technologies (ICoDT2)
Y1  - 24-26 May 2022
ER  - 


TY  - CONF
TI  - A Review of Infant Cry Recognition and Classification based on Computer-Aided Diagnoses
T2  - 2022 International Congress on Human-Computer Interaction, Optimization and Robotic Applications (HORA)
SP  - 1
EP  - 11
AU  - T. Özseven
PY  - 2022
DO  - 10.1109/HORA55278.2022.9800038
JO  - 2022 International Congress on Human-Computer Interaction, Optimization and Robotic Applications (HORA)
IS  - 
SN  - 
VO  - 
VL  - 
JA  - 2022 International Congress on Human-Computer Interaction, Optimization and Robotic Applications (HORA)
Y1  - 9-11 June 2022
ER  - 


TY  - CONF
TI  - Infant upper body 3D kinematics estimated using a commercial RGB-D sensor and a deep neural network tracking processing tool
T2  - 2022 IEEE International Symposium on Medical Measurements and Applications (MeMeA)
SP  - 1
EP  - 6
AU  - D. Balta
AU  - H. Kuo
AU  - J. Wang
AU  - I. G. Porco
AU  - M. Schladen
AU  - A. Cereatti
AU  - P. S. Lum
AU  - U. D. Croce
PY  - 2022
DO  - 10.1109/MeMeA54994.2022.9856585
JO  - 2022 IEEE International Symposium on Medical Measurements and Applications (MeMeA)
IS  - 
SN  - 
VO  - 
VL  - 
JA  - 2022 IEEE International Symposium on Medical Measurements and Applications (MeMeA)
Y1  - 22-24 June 2022
ER  - 


TY  - JOUR
TI  - Ensemble Learning Using Individual Neonatal Data for Seizure Detection
T2  - IEEE Journal of Translational Engineering in Health and Medicine
SP  - 1
EP  - 11
AU  - A. Borovac
AU  - S. Gudmundsson
AU  - G. Thorvardsson
AU  - S. M. Moghadam
AU  - P. Nevalainen
AU  - N. Stevenson
AU  - S. Vanhatalo
AU  - T. P. Runarsson
PY  - 2022
DO  - 10.1109/JTEHM.2022.3201167
JO  - IEEE Journal of Translational Engineering in Health and Medicine
IS  - 
SN  - 2168-2372
VO  - 10
VL  - 10
JA  - IEEE Journal of Translational Engineering in Health and Medicine
Y1  - 2022
ER  - 


TY  - JOUR
TI  - Applications of Microwaves in Medicine
T2  - IEEE Journal of Microwaves
SP  - 134
EP  - 169
AU  - J. . -C. Chiao
AU  - C. Li
AU  - J. Lin
AU  - R. H. Caverly
AU  - J. C. M. Hwang
AU  - H. Rosen
AU  - A. Rosen
PY  - 2023
DO  - 10.1109/JMW.2022.3223301
JO  - IEEE Journal of Microwaves
IS  - 1
SN  - 2692-8388
VO  - 3
VL  - 3
JA  - IEEE Journal of Microwaves
Y1  - Jan. 2023
ER  - 


TY  - JOUR
TI  - Recurrent Tissue-Aware Network for Deformable Registration of Infant Brain MR Images
T2  - IEEE Transactions on Medical Imaging
SP  - 1219
EP  - 1229
AU  - D. Wei
AU  - S. Ahmad
AU  - Y. Guo
AU  - L. Chen
AU  - Y. Huang
AU  - L. Ma
AU  - Z. Wu
AU  - G. Li
AU  - L. Wang
AU  - W. Lin
AU  - P. -T. Yap
AU  - D. Shen
AU  - Q. Wang
PY  - 2022
DO  - 10.1109/TMI.2021.3137280
JO  - IEEE Transactions on Medical Imaging
IS  - 5
SN  - 1558-254X
VO  - 41
VL  - 41
JA  - IEEE Transactions on Medical Imaging
Y1  - May 2022
ER  - 


TY  - JOUR
TI  - ECGNet: an Efficient Network for Detecting Premature Ventricular Complexes Based on ECG Images
T2  - IEEE Transactions on Biomedical Engineering
SP  - 1
EP  - 10
AU  - Z. Zhang
AU  - Z. Zhang
AU  - C. Zou
AU  - Z. Pei
AU  - Z. Yang
AU  - J. Wu
AU  - S. Sun
AU  - F. Gu
PY  - 2022
DO  - 10.1109/TBME.2022.3193906
JO  - IEEE Transactions on Biomedical Engineering
IS  - 
SN  - 1558-2531
VO  - 
VL  - 
JA  - IEEE Transactions on Biomedical Engineering
Y1  - 2022
ER  - 


TY  - CONF
TI  - Development of Intelligent Cradle for Infant Monitoring System
T2  - 2022 IEEE International Conference on Electronics, Computing and Communication Technologies (CONECCT)
SP  - 1
EP  - 6
AU  - S. K. K. V.
AU  - P. L. S.
AU  - A. Vadde
AU  - R. P. G.
PY  - 2022
DO  - 10.1109/CONECCT55679.2022.9865840
JO  - 2022 IEEE International Conference on Electronics, Computing and Communication Technologies (CONECCT)
IS  - 
SN  - 2766-2101
VO  - 
VL  - 
JA  - 2022 IEEE International Conference on Electronics, Computing and Communication Technologies (CONECCT)
Y1  - 8-10 July 2022
ER  - 


TY  - JOUR
TI  - Optimized Signal Quality Assessment for Photoplethysmogram Signals Using Feature Selection
T2  - IEEE Transactions on Biomedical Engineering
SP  - 2982
EP  - 2993
AU  - F. Mohagheghian
AU  - D. Han
AU  - A. Peitzsch
AU  - N. Nishita
AU  - E. Ding
AU  - E. L. Dickson
AU  - D. DiMezza
AU  - E. M. Otabil
AU  - K. Noorishirazi
AU  - J. Scott
AU  - D. Lessard
AU  - Z. Wang
AU  - C. Whitcomb
AU  - K. -V. Tran
AU  - T. P. Fitzgibbons
AU  - D. D. McManus
AU  - K. H. Chon
PY  - 2022
DO  - 10.1109/TBME.2022.3158582
JO  - IEEE Transactions on Biomedical Engineering
IS  - 9
SN  - 1558-2531
VO  - 69
VL  - 69
JA  - IEEE Transactions on Biomedical Engineering
Y1  - Sept. 2022
ER  - 


TY  - CONF
TI  - MIMo: A Multi-Modal Infant Model for Studying Cognitive Development in Humans and AIs
T2  - 2022 IEEE International Conference on Development and Learning (ICDL)
SP  - 23
EP  - 29
AU  - D. Mattern
AU  - F. M. López
AU  - M. R. Ernst
AU  - A. Aubret
AU  - J. Triesch
PY  - 2022
DO  - 10.1109/ICDL53763.2022.9962192
JO  - 2022 IEEE International Conference on Development and Learning (ICDL)
IS  - 
SN  - 
VO  - 
VL  - 
JA  - 2022 IEEE International Conference on Development and Learning (ICDL)
Y1  - 12-15 Sept. 2022
ER  - 


TY  - CONF
TI  - Lightweight Convolutional Neural Network for Real-Time Arrhythmia Classification on Low-Power Wearable Electrocardiograph
T2  - 2022 44th Annual International Conference of the IEEE Engineering in Medicine & Biology Society (EMBC)
SP  - 1915
EP  - 1918
AU  - S. Kim
AU  - S. Chon
AU  - J. -K. Kim
AU  - J. Kim
AU  - Y. Gil
AU  - S. Jung
PY  - 2022
DO  - 10.1109/EMBC48229.2022.9871156
JO  - 2022 44th Annual International Conference of the IEEE Engineering in Medicine & Biology Society (EMBC)
IS  - 
SN  - 2694-0604
VO  - 
VL  - 
JA  - 2022 44th Annual International Conference of the IEEE Engineering in Medicine & Biology Society (EMBC)
Y1  - 11-15 July 2022
ER  - 


TY  - CONF
TI  - Segmentation of 6-month infant brain tissues from multi-spectral MRI records using a U-Net neural network architecture
T2  - 2022 IEEE 10th Jubilee International Conference on Computational Cybernetics and Cyber-Medical Systems (ICCC)
SP  - 000077
EP  - 000082
AU  - L. Dénes-Fazakas
AU  - G. Eigner
AU  - L. Szilágyi
PY  - 2022
DO  - 10.1109/ICCC202255925.2022.9922800
JO  - 2022 IEEE 10th Jubilee International Conference on Computational Cybernetics and Cyber-Medical Systems (ICCC)
IS  - 
SN  - 
VO  - 
VL  - 
JA  - 2022 IEEE 10th Jubilee International Conference on Computational Cybernetics and Cyber-Medical Systems (ICCC)
Y1  - 6-9 July 2022
ER  - 


TY  - CONF
TI  - Measurement of Mucociliary Transport: Novel Application of Positron Emission Tomography
T2  - 2022 IEEE 19th International Symposium on Biomedical Imaging (ISBI)
SP  - 1
EP  - 5
AU  - C. G. Stewart
AU  - B. Hilkin
AU  - N. D. Gansemer
AU  - S. A. Walsh
AU  - M. R. Acevado
AU  - V. Akurathi
AU  - D. N. Pandya
AU  - A. F. Comellas
AU  - T. J. Wadas
AU  - D. W. Dick
AU  - J. J. Sunderland
AU  - D. A. Stoltz
AU  - M. J. Welsh
AU  - M. H. Abou Alaiwa
PY  - 2022
DO  - 10.1109/ISBI52829.2022.9761605
JO  - 2022 IEEE 19th International Symposium on Biomedical Imaging (ISBI)
IS  - 
SN  - 1945-8452
VO  - 
VL  - 
JA  - 2022 IEEE 19th International Symposium on Biomedical Imaging (ISBI)
Y1  - 28-31 March 2022
ER  - 


TY  - JOUR
TI  - Non-Contact Electrocardiograms Acquisition Method Based on Capacitive Coupling
T2  - IEEE Instrumentation & Measurement Magazine
SP  - 53
EP  - 61
AU  - Z. Xiao
AU  - Y. Xing
AU  - C. Yang
AU  - J. Li
AU  - C. Liu
PY  - 2022
DO  - 10.1109/MIM.2022.9756379
JO  - IEEE Instrumentation & Measurement Magazine
IS  - 2
SN  - 1941-0123
VO  - 25
VL  - 25
JA  - IEEE Instrumentation & Measurement Magazine
Y1  - April 2022
ER  - 


TY  - CONF
TI  - Finite Element Modeling of the Infant Heart to Determine the Relationship between Single Ventricle Disease and the Seismocardiogram
T2  - 2022 Opportunity Research Scholars Symposium (ORSS)
SP  - 57
EP  - 61
AU  - S. Mithani
AU  - J. Wang
AU  - Z. Diarra
AU  - D. J. Lin
AU  - O. T. Inan
PY  - 2022
DO  - 10.1109/ORSS55359.2022.9806035
JO  - 2022 Opportunity Research Scholars Symposium (ORSS)
IS  - 
SN  - 
VO  - 
VL  - 
JA  - 2022 Opportunity Research Scholars Symposium (ORSS)
Y1  - 27-27 April 2022
ER  - 


TY  - CONF
TI  - Runtime Verification for Clinically Interpretable Arrhythmia Classification
T2  - 2022 20th ACM-IEEE International Conference on Formal Methods and Models for System Design (MEMOCODE)
SP  - 1
EP  - 10
AU  - A. Baird
AU  - S. Pinisetty
AU  - N. Allen
AU  - N. Patel
AU  - P. Roop
PY  - 2022
DO  - 10.1109/MEMOCODE57689.2022.9954594
JO  - 2022 20th ACM-IEEE International Conference on Formal Methods and Models for System Design (MEMOCODE)
IS  - 
SN  - 2832-6520
VO  - 
VL  - 
JA  - 2022 20th ACM-IEEE International Conference on Formal Methods and Models for System Design (MEMOCODE)
Y1  - 13-14 Oct. 2022
ER  - 


TY  - CONF
TI  - Quantification of the development of trunk control in healthy infants using inertial measurement units
T2  - 2022 International Conference on Rehabilitation Robotics (ICORR)
SP  - 1
EP  - 6
AU  - J. Blok
AU  - K. L. Poggensee
AU  - D. Lemus
AU  - M. Kok
AU  - R. F. Pangalila
AU  - H. Vallery
AU  - J. Deferme
AU  - L. C. Toussaint-Duyster
AU  - H. Horemans
PY  - 2022
DO  - 10.1109/ICORR55369.2022.9896546
JO  - 2022 International Conference on Rehabilitation Robotics (ICORR)
IS  - 
SN  - 1945-7901
VO  - 
VL  - 
JA  - 2022 International Conference on Rehabilitation Robotics (ICORR)
Y1  - 25-29 July 2022
ER  - 


TY  - CONF
TI  - Using Neural Network Models for BCI Based Lie Detection
T2  - 2022 IEEE 13th Annual Ubiquitous Computing, Electronics & Mobile Communication Conference (UEMCON)
SP  - 0505
EP  - 0509
AU  - M. A. Khalil
AU  - K. George
PY  - 2022
DO  - 10.1109/UEMCON54665.2022.9965706
JO  - 2022 IEEE 13th Annual Ubiquitous Computing, Electronics & Mobile Communication Conference (UEMCON)
IS  - 
SN  - 
VO  - 
VL  - 
JA  - 2022 IEEE 13th Annual Ubiquitous Computing, Electronics & Mobile Communication Conference (UEMCON)
Y1  - 26-29 Oct. 2022
ER  - 


TY  - JOUR
TI  - Robust Motion Biomarker for Alcohol Consumption
T2  - IEEE Instrumentation & Measurement Magazine
SP  - 83
EP  - 87
AU  - M. Gil-Martín
AU  - R. San-Segundo
AU  - L. F. D'Haro
AU  - J. M. Montero
PY  - 2022
DO  - 10.1109/MIM.2022.9693446
JO  - IEEE Instrumentation & Measurement Magazine
IS  - 1
SN  - 1941-0123
VO  - 25
VL  - 25
JA  - IEEE Instrumentation & Measurement Magazine
Y1  - February 2022
ER  - 


TY  - JOUR
TI  - Manifold Approximating Graph Interpolation of Cardiac Local Activation Time
T2  - IEEE Transactions on Biomedical Engineering
SP  - 3253
EP  - 3264
AU  - J. Hellar
AU  - R. Cosentino
AU  - M. M. John
AU  - A. Post
AU  - S. Buchan
AU  - M. Razavi
AU  - B. Aazhang
PY  - 2022
DO  - 10.1109/TBME.2022.3166447
JO  - IEEE Transactions on Biomedical Engineering
IS  - 10
SN  - 1558-2531
VO  - 69
VL  - 69
JA  - IEEE Transactions on Biomedical Engineering
Y1  - Oct. 2022
ER  - 


TY  - CONF
TI  - Beat-by-Beat Classification of ECG Signals Using Machine Learning Algorithms to Detect PVC Beats for Real-time Predictive Cardiac Health Monitoring
T2  - 2022 IEEE International Conference on Bioinformatics and Biomedicine (BIBM)
SP  - 1751
EP  - 1754
AU  - I. H. Tsai
AU  - B. I. Morshed
PY  - 2022
DO  - 10.1109/BIBM55620.2022.9995081
JO  - 2022 IEEE International Conference on Bioinformatics and Biomedicine (BIBM)
IS  - 
SN  - 
VO  - 
VL  - 
JA  - 2022 IEEE International Conference on Bioinformatics and Biomedicine (BIBM)
Y1  - 6-8 Dec. 2022
ER  - 


TY  - JOUR
TI  - Multibeam Doppler Sensor-Based Non-Contact Heartbeat Detection Using Beam Diversity
T2  - IEEE Access
SP  - 16242
EP  - 16253
AU  - T. Kitagawa
AU  - K. Yamamoto
AU  - K. Endo
AU  - T. Ohtsuki
PY  - 2022
DO  - 10.1109/ACCESS.2022.3148426
JO  - IEEE Access
IS  - 
SN  - 2169-3536
VO  - 10
VL  - 10
JA  - IEEE Access
Y1  - 2022
ER  - 


TY  - JOUR
TI  - Bio-Inspired Breastfeeding Simulator Integrated With Software Interface and Feedback Controls
T2  - IEEE Robotics and Automation Letters
SP  - 1118
EP  - 1125
AU  - L. Jiang
AU  - N. S. Varnousfaderani
AU  - R. Hallac
AU  - A. Kane
AU  - Y. Tadesse
AU  - F. Hassanipour
PY  - 2022
DO  - 10.1109/LRA.2021.3134721
JO  - IEEE Robotics and Automation Letters
IS  - 2
SN  - 2377-3766
VO  - 7
VL  - 7
JA  - IEEE Robotics and Automation Letters
Y1  - April 2022
ER  - 


TY  - CONF
TI  - ECG Arrhythmia Classification Using Ensemble of Features
T2  - 2022 2nd Asian Conference on Innovation in Technology (ASIANCON)
SP  - 1
EP  - 6
AU  - A. Pradeepkumar
AU  - A. Kaul
PY  - 2022
DO  - 10.1109/ASIANCON55314.2022.9909338
JO  - 2022 2nd Asian Conference on Innovation in Technology (ASIANCON)
IS  - 
SN  - 
VO  - 
VL  - 
JA  - 2022 2nd Asian Conference on Innovation in Technology (ASIANCON)
Y1  - 26-28 Aug. 2022
ER  - 


TY  - CONF
TI  - Implementation of Machine Learning in BCI Based Lie Detection
T2  - 2022 IEEE World AI IoT Congress (AIIoT)
SP  - 213
EP  - 217
AU  - M. A. Khalil
AU  - M. Ramirez
AU  - J. Can
AU  - K. George
PY  - 2022
DO  - 10.1109/AIIoT54504.2022.9817162
JO  - 2022 IEEE World AI IoT Congress (AIIoT)
IS  - 
SN  - 
VO  - 
VL  - 
JA  - 2022 IEEE World AI IoT Congress (AIIoT)
Y1  - 6-9 June 2022
ER  - 


TY  - CONF
TI  - A System-On-Chip Assay for Bilirubin Levels Measurement in Whole Blood Using Photodegradation Kinetics
T2  - 2022 IEEE Healthcare Innovations and Point of Care Technologies (HI-POCT)
SP  - 95
EP  - 98
AU  - J. Pierre Ndabakuranye
AU  - S. Prawer
AU  - A. Ahnood
PY  - 2022
DO  - 10.1109/HI-POCT54491.2022.9744057
JO  - 2022 IEEE Healthcare Innovations and Point of Care Technologies (HI-POCT)
IS  - 
SN  - 
VO  - 
VL  - 
JA  - 2022 IEEE Healthcare Innovations and Point of Care Technologies (HI-POCT)
Y1  - 10-11 March 2022
ER  - 


TY  - CONF
TI  - A purely solid-state based method for bilirubin levels determination in plasma
T2  - 2022 44th Annual International Conference of the IEEE Engineering in Medicine & Biology Society (EMBC)
SP  - 4700
EP  - 4703
AU  - J. P. Ndabakuranye
AU  - S. Prawer
AU  - A. Ahnood
PY  - 2022
DO  - 10.1109/EMBC48229.2022.9871703
JO  - 2022 44th Annual International Conference of the IEEE Engineering in Medicine & Biology Society (EMBC)
IS  - 
SN  - 2694-0604
VO  - 
VL  - 
JA  - 2022 44th Annual International Conference of the IEEE Engineering in Medicine & Biology Society (EMBC)
Y1  - 11-15 July 2022
ER  - 


TY  - CONF
TI  - Self-touch and other spontaneous behavior patterns in early infancy
T2  - 2022 IEEE International Conference on Development and Learning (ICDL)
SP  - 148
EP  - 155
AU  - J. Khoury
AU  - S. T. Popescu
AU  - F. Gama
AU  - V. Marcel
AU  - M. Hoffmann
PY  - 2022
DO  - 10.1109/ICDL53763.2022.9962203
JO  - 2022 IEEE International Conference on Development and Learning (ICDL)
IS  - 
SN  - 
VO  - 
VL  - 
JA  - 2022 IEEE International Conference on Development and Learning (ICDL)
Y1  - 12-15 Sept. 2022
ER  - 


TY  - CONF
TI  - Cardiac monitoring with novel low power sensors measuring upper thoracic electrostatic charge variation for long lasting wearable devices
T2  - 2022 18th International Conference on Wireless and Mobile Computing, Networking and Communications (WiMob)
SP  - 154
EP  - 159
AU  - K. Dheman
AU  - D. Werder
AU  - M. Magno
PY  - 2022
DO  - 10.1109/WiMob55322.2022.9941545
JO  - 2022 18th International Conference on Wireless and Mobile Computing, Networking and Communications (WiMob)
IS  - 
SN  - 2160-4894
VO  - 
VL  - 
JA  - 2022 18th International Conference on Wireless and Mobile Computing, Networking and Communications (WiMob)
Y1  - 10-12 Oct. 2022
ER  - 


TY  - JOUR
TI  - Automatic Recognition Methods Supporting Pain Assessment: A Survey
T2  - IEEE Transactions on Affective Computing
SP  - 530
EP  - 552
AU  - P. Werner
AU  - D. Lopez-Martinez
AU  - S. Walter
AU  - A. Al-Hamadi
AU  - S. Gruss
AU  - R. W. Picard
PY  - 2022
DO  - 10.1109/TAFFC.2019.2946774
JO  - IEEE Transactions on Affective Computing
IS  - 1
SN  - 1949-3045
VO  - 13
VL  - 13
JA  - IEEE Transactions on Affective Computing
Y1  - 1 Jan.-March 2022
ER  - 


TY  - CONF
TI  - Genetic-Fuzzy Hybrid Approach for Arrhythmia Classification
T2  - 2022 5th International Conference on Advanced Systems and Emergent Technologies (IC_ASET)
SP  - 138
EP  - 142
AU  - H. Lassoued
AU  - R. Ketata
PY  - 2022
DO  - 10.1109/IC_ASET53395.2022.9765913
JO  - 2022 5th International Conference on Advanced Systems and Emergent Technologies (IC_ASET)
IS  - 
SN  - 
VO  - 
VL  - 
JA  - 2022 5th International Conference on Advanced Systems and Emergent Technologies (IC_ASET)
Y1  - 22-25 March 2022
ER  - 


TY  - JOUR
TI  - End-to-End Automatic Morphological Classification of Intracranial Pressure Pulse Waveforms Using Deep Learning
T2  - IEEE Journal of Biomedical and Health Informatics
SP  - 494
EP  - 504
AU  - C. Mataczy&#x0144;ski
AU  - A. Kazimierska
AU  - A. Uryga
AU  - M. Burzy&#x0144;ska
AU  - A. Rusiecki
AU  - M. Kasprowicz
PY  - 2022
DO  - 10.1109/JBHI.2021.3088629
JO  - IEEE Journal of Biomedical and Health Informatics
IS  - 2
SN  - 2168-2208
VO  - 26
VL  - 26
JA  - IEEE Journal of Biomedical and Health Informatics
Y1  - Feb. 2022
ER  - 


TY  - CONF
TI  - Arrhythmia Classification on Different Time Windows Using CSR-BiGRU Network
T2  - 2022 15th International Congress on Image and Signal Processing, BioMedical Engineering and Informatics (CISP-BMEI)
SP  - 1
EP  - 7
AU  - Y. Liang
AU  - L. Zhang
AU  - X. Jiang
AU  - Y. Wang
AU  - R. Huo
AU  - S. Wei
PY  - 2022
DO  - 10.1109/CISP-BMEI56279.2022.9979856
JO  - 2022 15th International Congress on Image and Signal Processing, BioMedical Engineering and Informatics (CISP-BMEI)
IS  - 
SN  - 
VO  - 
VL  - 
JA  - 2022 15th International Congress on Image and Signal Processing, BioMedical Engineering and Informatics (CISP-BMEI)
Y1  - 5-7 Nov. 2022
ER  - 


TY  - CONF
TI  - Multi-Chain Semi-Markov Analysis of Intrapartum Cardiotocography
T2  - 2022 44th Annual International Conference of the IEEE Engineering in Medicine & Biology Society (EMBC)
SP  - 1948
EP  - 1952
AU  - J. Vargas-Calixto
AU  - Y. Wu
AU  - M. Kuzniewicz
AU  - M. -C. Cornet
AU  - H. Forquer
AU  - L. Gerstley
AU  - E. Hamilton
AU  - P. A. Warrick
AU  - R. E. Kearney
PY  - 2022
DO  - 10.1109/EMBC48229.2022.9871665
JO  - 2022 44th Annual International Conference of the IEEE Engineering in Medicine & Biology Society (EMBC)
IS  - 
SN  - 2694-0604
VO  - 
VL  - 
JA  - 2022 44th Annual International Conference of the IEEE Engineering in Medicine & Biology Society (EMBC)
Y1  - 11-15 July 2022
ER  - 


TY  - CONF
TI  - The relationship between TSH levels, maternal characteristics and racial group of the aneuploidy screening
T2  - 2022 Innovations in Intelligent Systems and Applications Conference (ASYU)
SP  - 1
EP  - 5
AU  - Ü. G. Soylemez
AU  - H. K. Çelebİler
AU  - J. Harkonen
AU  - B. Bakir-Gungor
PY  - 2022
DO  - 10.1109/ASYU56188.2022.9925401
JO  - 2022 Innovations in Intelligent Systems and Applications Conference (ASYU)
IS  - 
SN  - 2770-7946
VO  - 
VL  - 
JA  - 2022 Innovations in Intelligent Systems and Applications Conference (ASYU)
Y1  - 7-9 Sept. 2022
ER  - 


TY  - CONF
TI  - PhysioVec: IoT Biosignal Based Search Engine for Gastrointestinal Health
T2  - 2022 7th International Conference on Computational Intelligence and Applications (ICCIA)
SP  - 230
EP  - 236
AU  - Y. Huang
AU  - I. Song
PY  - 2022
DO  - 10.1109/ICCIA55271.2022.9828432
JO  - 2022 7th International Conference on Computational Intelligence and Applications (ICCIA)
IS  - 
SN  - 
VO  - 
VL  - 
JA  - 2022 7th International Conference on Computational Intelligence and Applications (ICCIA)
Y1  - 24-26 June 2022
ER  - 


TY  - CONF
TI  - A connectionist model of associating proprioceptive and tactile modalities in a humanoid robot
T2  - 2022 IEEE International Conference on Development and Learning (ICDL)
SP  - 336
EP  - 342
AU  - K. Malinovská
AU  - I. Farkaš
AU  - J. Harvanová
AU  - M. Hoffmann
PY  - 2022
DO  - 10.1109/ICDL53763.2022.9962195
JO  - 2022 IEEE International Conference on Development and Learning (ICDL)
IS  - 
SN  - 
VO  - 
VL  - 
JA  - 2022 IEEE International Conference on Development and Learning (ICDL)
Y1  - 12-15 Sept. 2022
ER  - 


TY  - CONF
TI  - Entropy Analysis of Total Respiratory Time Series for Sepsis Detection
T2  - 2022 E-Health and Bioengineering Conference (EHB)
SP  - 01
EP  - 06
AU  - H. Sousa
AU  - M. Ribeiro
AU  - T. S. Henriques
PY  - 2022
DO  - 10.1109/EHB55594.2022.9991277
JO  - 2022 E-Health and Bioengineering Conference (EHB)
IS  - 
SN  - 2575-5145
VO  - 
VL  - 
JA  - 2022 E-Health and Bioengineering Conference (EHB)
Y1  - 17-18 Nov. 2022
ER  - 


TY  - CONF
TI  - [DC] Dynamic facial expressions on virtual humans for virtual reality (VR) mental health therapy
T2  - 2022 IEEE Conference on Virtual Reality and 3D User Interfaces Abstracts and Workshops (VRW)
SP  - 926
EP  - 927
AU  - S. Wei
PY  - 2022
DO  - 10.1109/VRW55335.2022.00314
JO  - 2022 IEEE Conference on Virtual Reality and 3D User Interfaces Abstracts and Workshops (VRW)
IS  - 
SN  - 
VO  - 
VL  - 
JA  - 2022 IEEE Conference on Virtual Reality and 3D User Interfaces Abstracts and Workshops (VRW)
Y1  - 12-16 March 2022
ER  - 


TY  - CONF
TI  - Review of Article: Benefits of Wearable Technology to Provide Efficient Nursing Care
T2  - 2022 3rd International Conference on Electronics and Sustainable Communication Systems (ICESC)
SP  - 24
EP  - 27
AU  - K. Pannase
AU  - M. M. Mahakalkar
AU  - K. Gomase
PY  - 2022
DO  - 10.1109/ICESC54411.2022.9885590
JO  - 2022 3rd International Conference on Electronics and Sustainable Communication Systems (ICESC)
IS  - 
SN  - 
VO  - 
VL  - 
JA  - 2022 3rd International Conference on Electronics and Sustainable Communication Systems (ICESC)
Y1  - 17-19 Aug. 2022
ER  - 


TY  - CONF
TI  - Learning to reach to own body from spontaneous self-touch using a generative model
T2  - 2022 IEEE International Conference on Development and Learning (ICDL)
SP  - 328
EP  - 335
AU  - V. Marcel
AU  - J. K. O’Regan
AU  - M. Hoffmann
PY  - 2022
DO  - 10.1109/ICDL53763.2022.9962186
JO  - 2022 IEEE International Conference on Development and Learning (ICDL)
IS  - 
SN  - 
VO  - 
VL  - 
JA  - 2022 IEEE International Conference on Development and Learning (ICDL)
Y1  - 12-15 Sept. 2022
ER  - 


TY  - JOUR
TI  - Echocardiographic Image Segmentation for Diagnosing Fetal Cardiac Rhabdomyoma During Pregnancy Using Deep Learning
T2  - IEEE Access
SP  - 114077
EP  - 114091
AU  - S. Sengan
AU  - A. Mehbodniya
AU  - S. Bhatia
AU  - S. S. Saranya
AU  - M. Alharbi
AU  - S. Basheer
AU  - V. Subramaniyaswamy
PY  - 2022
DO  - 10.1109/ACCESS.2022.3215973
JO  - IEEE Access
IS  - 
SN  - 2169-3536
VO  - 10
VL  - 10
JA  - IEEE Access
Y1  - 2022
ER  - 


TY  - JOUR
TI  - Autonomous Swallow Segment Extraction Using Deep Learning in Neck-Sensor Vibratory Signals from Patients With Dysphagia
T2  - IEEE Journal of Biomedical and Health Informatics
SP  - 1
EP  - 13
AU  - Y. Khalifa
AU  - C. Donohue
AU  - J. L. Coyle
AU  - E. Sejdić
PY  - 2022
DO  - 10.1109/JBHI.2022.3224323
JO  - IEEE Journal of Biomedical and Health Informatics
IS  - 
SN  - 2168-2208
VO  - 
VL  - 
JA  - IEEE Journal of Biomedical and Health Informatics
Y1  - 
ER  - 


TY  - JOUR
TI  - Long–Short Ensemble Network for Bipolar Manic-Euthymic State Recognition Based on Wrist-Worn Sensors
T2  - IEEE Pervasive Computing
SP  - 20
EP  - 31
AU  - U. Côté-Allard
AU  - P. Jakobsen
AU  - A. Stautland
AU  - T. Nordgreen
AU  - O. B. Fasmer
AU  - K. J. Oedegaard
AU  - J. Tørresen
PY  - 2022
DO  - 10.1109/MPRV.2022.3155728
JO  - IEEE Pervasive Computing
IS  - 2
SN  - 1558-2590
VO  - 21
VL  - 21
JA  - IEEE Pervasive Computing
Y1  - 1 April-June 2022
ER  - 


TY  - CONF
TI  - Noncontact laser ultrasound (NCLUS) Path to Operational Medical System
T2  - 2022 IEEE International Ultrasonics Symposium (IUS)
SP  - 1
EP  - 6
AU  - R. Haupt
AU  - K. Thomenius
AU  - A. Samir
AU  - R. Gurjar
AU  - M. Johnson
AU  - J. Sickler
AU  - M. Jakovljevic
AU  - B. Boitnott
PY  - 2022
DO  - 10.1109/IUS54386.2022.9958374
JO  - 2022 IEEE International Ultrasonics Symposium (IUS)
IS  - 
SN  - 1948-5727
VO  - 
VL  - 
JA  - 2022 IEEE International Ultrasonics Symposium (IUS)
Y1  - 10-13 Oct. 2022
ER  - 


TY  - CONF
TI  - Simulating a Human Fetus in Soft Uterus
T2  - 2022 IEEE International Conference on Development and Learning (ICDL)
SP  - 135
EP  - 141
AU  - D. Kim
AU  - H. Kanazawa
AU  - Y. Kuniyoshi
PY  - 2022
DO  - 10.1109/ICDL53763.2022.9962201
JO  - 2022 IEEE International Conference on Development and Learning (ICDL)
IS  - 
SN  - 
VO  - 
VL  - 
JA  - 2022 IEEE International Conference on Development and Learning (ICDL)
Y1  - 12-15 Sept. 2022
ER  - 


TY  - JOUR
TI  - IEMS: An IoT-Empowered Wearable Multimodal Monitoring System in Neurocritical Care
T2  - IEEE Internet of Things Journal
SP  - 1860
EP  - 1875
AU  - Y. Jiang
AU  - M. Tian
AU  - J. Zhang
AU  - J. Li
AU  - C. Tan
AU  - C. Ren
AU  - J. Feng
AU  - Y. Cai
AU  - J. Gao
AU  - Y. Ma
AU  - Y. Gong
AU  - Y. Qin
PY  - 2023
DO  - 10.1109/JIOT.2022.3210930
JO  - IEEE Internet of Things Journal
IS  - 2
SN  - 2327-4662
VO  - 10
VL  - 10
JA  - IEEE Internet of Things Journal
Y1  - 15 Jan.15, 2023
ER  - 


TY  - JOUR
TI  - AI Tools Poised to Improve Patient Health Care
T2  - IEEE Pulse
SP  - 2
EP  - 6
AU  - L. Mertz
PY  - 2022
DO  - 10.1109/MPULS.2022.3159038
JO  - IEEE Pulse
IS  - 2
SN  - 2154-2317
VO  - 13
VL  - 13
JA  - IEEE Pulse
Y1  - March-April 2022
ER  - 


TY  - CONF
TI  - Harris Hawks Feature Optimization for Identifying the Informative Pathogens of Pediatric Sepsis
T2  - 2022 4th Novel Intelligent and Leading Emerging Sciences Conference (NILES)
SP  - 100
EP  - 103
AU  - R. H. Elden
AU  - V. F. Ghoneim
AU  - M. M. A. Hadhoud
AU  - W. Al–Atabany
PY  - 2022
DO  - 10.1109/NILES56402.2022.9942432
JO  - 2022 4th Novel Intelligent and Leading Emerging Sciences Conference (NILES)
IS  - 
SN  - 
VO  - 
VL  - 
JA  - 2022 4th Novel Intelligent and Leading Emerging Sciences Conference (NILES)
Y1  - 22-24 Oct. 2022
ER  - 
