# Supplementary material for: Exploring Computational Techniques in Preprocessing Neonatal Physiological Signals for Detecting Adverse Outcomes: Scoping Review
Source: Interact J Med Res. 2024 Aug 20;13:e46946. doi: 10.2196/46946 (PMC11372324; doi:10.2196/46946)
Supplement: Multimedia Appendix 2 [file ijmr_v13i1e46946_app2.zip › Bibliography/Pubmed/pubmed_references.ris]

TY  - JOUR
AU  - Li, Zhenhua
AU  - Huang, Bin
AU  - Yi, Wenfeng
AU  - Wang, Fei
AU  - Wei, Shizhuang
AU  - Yan, Huaixing
AU  - Qin, Pan
AU  - Zou, Donghua
AU  - Wei, Rongguo
AU  - Chen, Nian
AD  - Department of Infectious Diseases, The Fifth Affiliated Hospital of
      Guangxi Medical University, Nanning, 530022, People's Republic of China.
TI  - Identification of Potential Early Diagnostic Biomarkers of Sepsis
T2  - J Inflamm Res
VL  - 14
SP  - 621-631
PY  - 2021
DA  - 2021/3/3
AB  - OBJECTIVE: The goal of this article was to identify potential biomarkers
      for early diagnosis of sepsis in order to improve their survival. METHODS:
      We analyzed differential gene expression between adult sepsis patients and
      controls in the GSE54514 dataset. Coexpression analysis was used to
      cluster coexpression modules, and enrichment analysis was performed on
      module genes. We also analyzed differential gene expression between
      neonatal sepsis patients and controls in the GSE25504 dataset, and we
      identified the subset of differentially expressed genes (DEGs) common to
      neonates and adults. All samples in the GSE54514 dataset were randomly
      divided into training and validation sets, and diagnostic signatures were
      constructed using least absolute shrink and selection operator (LASSO)
      regression. The key gene signature was screened for diagnostic value based
      on area under the receiver operating characteristic curve (AUC). STEM
      software identified dysregulated genes associated with sepsis-associated
      mortality. The ssGSEA method was used to quantify differences in immune
      cell infiltration between sepsis and control samples. RESULTS: A total of
      6316 DEGs in GSE54514 were obtained spanning 10 modules. Module genes were
      mainly enriched in immune and metabolic responses. Screening 51 genes from
      among common genes based on AUC > 0.7 led to a LASSO model for the
      training set. We obtained a 25-gene signature, which we validated in the
      validation set and in the GSE25504 dataset. Among the signature genes,
      SLC2A6, C1ORF55, DUSP5 and RHOB were recognized as key genes (AUC > 0.75)
      in both the GSE54514 and GSE25504 datasets. SLC2A6 was identified by STEM
      as associated with sepsis-associated mortality and showed the strongest
      positive correlation with infiltration levels of Th1 cells. CONCLUSION: In
      summary, our four key genes may have important implications for the early
      diagnosis of sepsis patients. In particular, SLC2A6 may be a critical
      biomarker for predicting survival in sepsis.
SN  - 1178-7031
DO  - 10.2147/JIR.S298604
C2  - PMC7937397
UR  - http://dx.doi.org/10.2147/JIR.S298604
UR  - https://www.ncbi.nlm.nih.gov/pubmed/33688234
UR  - https://www.ncbi.nlm.nih.gov/pmc/articles/PMC7937397
KW  - LASSO model
KW  - SLC2A6
KW  - WGCNA
KW  - diagnostic biomarker
KW  - early diagnosis
KW  - sepsis
ER  - 

TY  - JOUR
AU  - Labib, Ahmed
AD  - Medical Intensive Care Unit, Hamad General Hospital, Hamad Medical
      Corporation, Doha, Qatar.
TI  - Sepsis Care Pathway 2019
T2  - Qatar Med J
VL  - 2019
IS  - 2
SP  - 4
PY  - 2019
DA  - 2019/11/7
AB  - Background: Sepsis, a medical emergency and life-threatening disorder,
      results from abnormal host response to infection that leads to acute organ
      dysfunction(1). Sepsis is a major killer across all ages and countries and
      remains the most common cause of admission and death in the Intensive Care
      Unit (ICU)(2). The true incidence remains elusive and estimates of the
      global burden of sepsis remain a wild guess. One study suggested over 19
      million cases and 5 million sepsis-related deaths annually(3). Addressing
      the challenge, the World Health Assembly of the World Health Organisation
      (WHO) passed a resolution on better prevention, diagnosis, and management
      of sepsis(4). Current state of sepsis guidelines: Despite thousands of
      articles and hundreds of trials, sepsis remains a major killer. The
      cornerstones of sepsis care remain early recognition, adoption of a
      systematic evidence-based bundle of care, and timely escalation to higher
      level of care. The bundle approach has been advocated since 2004 but
      underwent major modifications in subsequent years with more emphasis on
      the time-critical nature of sepsis and need to restore physiological
      variables within one hour of recognition. A shift from a three and
      six-hour bundle to one-hour bundle has been recommended(5). This single
      hour approach has been faced with an outcry and been challenged(6-8). One
      size never fits all: Over several decades, the individual components of
      the sepsis bundle have not changed. Encountering a patient with suspected
      sepsis, one should measure lactate, obtain blood cultures, swiftly
      administer broad spectrum antimicrobials and fluids, and infuse
      vasopressors. A critical question arises: should we do this for all
      patients? Sepsis is not septic shock and guidelines did not make
      distinctive recommendations for each. Septic patients will present
      differently with some having more subtle signs and symptoms.
      Phenotypically, we do not know which patient with infection will develop a
      dysregulated host response and will succumb to sepsis and/or shock(6-8).
      The existing bundle lacks high quality evidence to support its
      recommendations and a blanket implementation for all patients with
      'suspected' sepsis could be harmful(7). Indeed, a significant reduction of
      sepsis and septic shock in Australia and New Zealand was observed in a
      bundle-free region(8). Emergency Department (ED) challenges: Upon arrival
      in the ED, patients will be triaged. This is 'time zero'(5). Those with
      hypotension and hypoperfusion will be easily recognised and at most need
      to receive emergent care. Sepsis, per se, may not manifest clear cut signs
      and expertise to identify it is required. Those with non-specific symptoms
      may trigger an early warning scoring system and receive unnecessary
      antimicrobials and a large volume of intravenous (IV) fluids. Both
      therapies are not without significant side effects. Putting pressure on ED
      physicians to implement the 60-minute bundle without individualisation of
      care puts our patients at risk(6-8). Diagnostic challenges: Given the
      heterogenous nature and diverse pathobiological pathways, sepsis diagnosis
      can be challenging and both over and under-treatment can result.
      Established biomarkers such as procalcitonin and C-reactive protein lack
      specificity to rule out infection as the cause of inflammation. Currently,
      no laboratory test or biomarker helps predict which patients with
      infection or inflammation will develop organ dysfunction. A dire need for
      a specific sepsis biomarker exists(10). Modern molecular-based
      technologies are evolving and utilise polymerase chain reaction (PCR),
      nanotechnology, and microfluidics for point-of-care testing. Some devices
      identify causative microorganisms and their sensitivity in less than an
      hour(10). The bundle components: Catecholamines along with IV fluids are
      indicated to restore perfusion. However, inadvertent side effects may
      arise, especially at higher doses. Anti-adrenergic ß-blockers improve
      cardiac performance, enhance receptor responsiveness, and possess
      anti-inflammatory action. All are desirable in patients with septic
      shock(11). One randomised trial showed beneficial and protective effects
      of ß-blockers in septic shock. Rapidly acting titratable agents should be
      used in conjunction with appropriate hemodynamic monitoring and after
      adequate volume resuscitation. There is no consensus on target heart rate
      but an arbitrary cut off of 80-95 beats per minute is reasonable(11).
      Fluid resuscitation is the cornerstone of sepsis management. There is also
      compelling evidence that too much fluid is bad. Starch-based colloids
      should not be used in septic shock. Albumin is an alternative when large
      volumes are required but is not appropriate in traumatic brain injury.
      Balanced, less chloride and less acidic crystalloids are safer for the
      kidneys and are preferred over normal saline. Doses of IV fluids should be
      tailored to the patient's condition and a 30 ml/kg recommendation should
      be reviewed.(12) Effective sepsis management requires adequate dosing of
      antimicrobials. Significant alteration of pharmacokinetics and
      pharmacodynamics is characteristic of septic shock(13). Accurate and
      effective dosing is challenging particularly in patients with multiple
      comorbidities and those receiving extracorporeal organ support.
      Underdosing results in treatment failure, whilst overdosing leads to
      toxicity and the risk of developing multi-drug resistant organisms(13). An
      individualised approach supported by therapeutic drug monitoring is
      suggested to ensure clinical efficacy(13). Sepsis research: The search for
      a cure for sepsis is ongoing. A large prospective, randomised two-arm,
      parallel group study aims to recruit over 200 patients with septic shock
      across critical care units in Qatar. Evaluation of Hydrocortisone, Vitamin
      C, and Thiamine (HYVITS) examines the safety and efficacy of this triple
      therapy(14). Sepsis in the young patient: Children are particularly
      vulnerable to sepsis. 1 in 6 children admitted with septic shock to ICU
      will die. As the majority of paediatric sepsis cases are community
      acquired, there is a strong need to raise awareness both for families and
      primary healthcare providers. Akin to adults, a bundle-approach to
      paediatric sepsis is strongly encouraged. National programs for paediatric
      sepsis have been established(15). The Qatar paediatric multidisciplinary
      sepsis program was established under the umbrella of the adult programme
      in 2017. A structured and standardised approach to sepsis across all
      neonate and paediatric facilities has been developed and implemented.
      Improvement in timely sepsis recognition and administration of
      antimicrobials within the golden hour has been observed. The program aims
      to achieve a 95% compliance to the paediatric sepsis bundle by the end of
      2019. A screening tool and order set have been put in place and are
      presented in this special issue of Qatar Medical Journal(16,17). Obstetric
      sepsis: Pregnancy and childbirth are risk factors for sepsis. Multi-organ
      failure and death can result from puerperal sepsis(18). Sepsis is the
      direct and leading cause of maternal mortality in the UK(19). Attention to
      maternal sepsis with a tailored approach is encouraged. The Qatar National
      Sepsis Program developed a sepsis care pathway for pregnant women and
      during their early post-partum period. Challenges in low socioeconomic
      societies: A broader, national -or better yet- a global approach to
      further sepsis management and outcome should be considered. There are a
      number of significant challenges to address. One such challenge is the
      inconsistency of the operational definition and diagnostic approaches for
      sepsis including coding and documentation(1,3). Significant deficiencies
      in healthcare systems have been highlighted by sepsis. This is most
      obvious in medium- and low-income countries. A major limitation to
      effective sepsis management is inadequate medical staffing and poor
      knowledge and awareness of sepsis. Both have a negative impact on sepsis
      outcome(3). Poor medical facilities in many countries pose significant
      challenges to sepsis care. Lack of critical care capacity - a global
      phenomenon - has been linked to poor outcome of sepsis cases and septic
      shock. This could be attributed to provision of suboptimal critical care,
      monitoring and critical interventions outside of the ICU. ICU availability
      is subject to inconsistency and inequity.(2,3) Lack of adequate surgical
      capacity to accomplish timely source control adversely affects sepsis
      management. This, unfortunately, in medium- and low-income countries, is
      accompanied by inadequate medical supplies, diagnostic capacity, and
      manpower which increases sepsis mortality and morbidity(3). Global
      concerns: Antimicrobials are critical for sepsis care. A global concern is
      the development of multi-drug resistant organisms and the lack of novel
      antimicrobials and this adds pressure on those caring for septic patients.
      Effective antimicrobials should be utilised to eradicate infections.
      Misuse, inadequacy, inferior agents, and lack of timely access to
      effective and affordable agents significantly hinders patient's recovery
      from sepsis(2,3). Optimum sepsis outcome mandates attention to acute
      sepsis complications (e.g. acute renal or respiratory failure) as well as
      addressing post-discharge complications and disability. These challenging
      issues remain poorly studied or addressed(3). Conclusion: Sepsis and
      septic shock are major global health concerns. Progress has been achieved
      in understanding this life-threatening syndrome at a biological,
      metabolic, and cellular level. Efforts should be coordinated to improve
      sepsis care. Better and more accurate diagnostics are needed and
      governments are encouraged to invest in sepsis research and care. More
      integrated, inclusive, and focused research is desperately needed. Public
      education and increased awareness among primary healthcare providers are
      also critical to improve sepsis outcome.
SN  - 0253-8253
DO  - 10.5339/qmj.2019.qccc.4
C2  - PMC6851952
UR  - http://dx.doi.org/10.5339/qmj.2019.qccc.4
UR  - https://www.ncbi.nlm.nih.gov/pubmed/31763206
UR  - https://www.ncbi.nlm.nih.gov/pmc/articles/PMC6851952
KW  - bundle
KW  - guidelines
KW  - sepsis pathway
ER  - 

TY  - JOUR
AU  - Mol, Maartje B A
AU  - Strous, Maud T A
AU  - van Osch, Frits H M
AU  - Vogelaar, F Jeroen
AU  - Barten, Dennis G
AU  - Farchi, Moshe
AU  - Foudraine, Norbert A
AU  - Gidron, Yori
AD  - Faculty of Welfare and Health Sciences, University of Haifa, Haifa,
      Israel.
TI  - Heart-rate-variability (HRV), predicts outcomes in COVID-19
T2  - PLoS One
VL  - 16
IS  - 10
SP  - e0258841
PY  - 2021
DA  - 2021/10/28
AB  - BACKGROUND: Patients with COVID-19 present with a variety of clinical
      manifestations, ranging from mild or asymptomatic disease to severe
      illness and death. Whilst previous studies have clarified these and
      several other aspects of COVID-19, one of the ongoing challenges regarding
      COVID-19 is to determine which patients are at risk of adverse outcomes of
      COVID-19 infection. It is hypothesized that this is the result of
      insufficient inhibition of the immune response, with the vagus nerve being
      an important neuro-immuno-modulator of inflammation. Vagus nerve activity
      can be non-invasively indexed by heart-rate-variability (HRV). Therefore,
      we aimed to assess the prognostic value of HRV, as a surrogate marker for
      vagus nerve activity, in predicting mortality and intensive care unit
      (ICU) referral, in patients hospitalized with COVID-19. METHODS: A
      retrospective cohort study including all consecutive patients (n = 271)
      diagnosed and hospitalized with COVID-19 between March 2020 and May 2020,
      without a history of cardiac arrhythmias (including atrial and ventricular
      premature contractions), pacemaker, or current bradycardia (heart rate 110
      bpm). HRV was based on one 10s ECG recorded at admission. 3-week survival
      and ICU referral were examined. RESULTS: HRV indexed as standard deviation
      of normal to normal heartbeat intervals (SDNN) predicted survival (H.R. =
      0.53 95%CI: 0.31-0.92). This protective role was observed only in patients
      aged 70 years and older, not in younger patients. HRV below median value
      also predicted ICU referral within the first week of hospitalization (H.R
      = 0.51, 95%CI: 0.29-0.90, P = 0.021). CONCLUSION: Higher HRV predicts
      greater chances of survival, especially in patients aged 70 years and
      older with COVID-19, independent of major prognostic factors. Low HRV
      predicts ICU indication and admission in the first week after
      hospitalization.
SN  - 1932-6203
DO  - 10.1371/journal.pone.0258841
C2  - PMC8553073
UR  - http://dx.doi.org/10.1371/journal.pone.0258841
UR  - https://www.ncbi.nlm.nih.gov/pubmed/34710127
UR  - https://www.ncbi.nlm.nih.gov/pmc/articles/PMC8553073
ER  - 

TY  - JOUR
AU  - Refaat, Marwan M
AU  - Gharios, Charbel
AU  - Moorthy, M Vinayaga
AU  - Abdulhai, Farah
AU  - Blumenthal, Roger S
AU  - Jaffa, Miran A
AU  - Mora, Samia
AD  - Center for Lipid Metabolomics, Divisions of Preventive and Cardiovascular
      Medicine, Brigham and Women's Hospital and Harvard Medical School, Boston,
      Massachusetts, USA. Electronic address: smora@bwh.harvard.edu.
TI  - Exercise-Induced Ventricular Ectopy and Cardiovascular Mortality in
      Asymptomatic Individuals
T2  - J Am Coll Cardiol
VL  - 78
IS  - 23
SP  - 2267-2277
PY  - 2021
DA  - 2021/12/7
AB  - BACKGROUND: The prognosis of exercise-induced premature ventricular
      contractions (PVCs) in asymptomatic individuals is unclear. OBJECTIVES:
      This study sought to investigate whether high-grade PVCs during stress
      testing predict mortality in asymptomatic individuals. METHODS: A cohort
      of 5,486 asymptomatic individuals who took part in the Lipid Research
      Clinics prospective cohort had baseline interview, physical examination,
      blood tests, and underwent Bruce protocol treadmill testing. Adjusted Cox
      survival models evaluated the association of exercise-induced high-grade
      PVCs (defined as either frequent (>10 per minute), multifocal, R-on-T
      type, or ≥2 PVCs in a row) with all-cause and cardiovascular mortality.
      RESULTS: Mean baseline age was 45.4 ± 10.8 years; 42% were women. During a
      mean follow-up of 20.2 ± 3.9 years, 840 deaths occurred, including 311
      cardiovascular deaths. High-grade PVCs occurred during exercise in 1.8% of
      individuals, during recovery in 2.4%, and during both in 0.8%. After
      adjusting for age, sex, diabetes, hypertension, lipids, smoking, body mass
      index, and family history of premature coronary disease, high-grade PVCs
      during recovery were associated with cardiovascular mortality (hazard
      ratio [HR]: 1.82; 95% CI: 1.19-2.79; P = 0.006), which remained
      significant after further adjusting for exercise duration, heart rate
      recovery, achieving target heart rate, and ST-segment depression (HR:
      1.68; 95% CI: 1.09-2.60; P = 0.020). Results were similar by clinical
      subgroups. High-grade PVCs occurring during the exercise phase were not
      associated with increased risk. Recovery PVCs did not improve 20-year
      cardiovascular mortality risk discrimination beyond clinical variables.
      CONCLUSIONS: High-grade PVCs occurring during recovery were associated
      with long-term risk of cardiovascular mortality in asymptomatic
      individuals, whereas PVCs occurring only during exercise were not
      associated with increased risk.
SN  - 1558-3597
DO  - 10.1016/j.jacc.2021.09.1366
C2  - PMC8720278
UR  - http://dx.doi.org/10.1016/j.jacc.2021.09.1366
UR  - https://www.ncbi.nlm.nih.gov/pubmed/34857087
UR  - https://www.ncbi.nlm.nih.gov/pmc/articles/PMC8720278
KW  - cardiac arrhythmia
KW  - cardiovascular disease
KW  - heart disease
KW  - premature ventricular contraction
KW  - stress test
KW  - ventricular ectopy
ER  - 

TY  - JOUR
AU  - Stocker, Martin
AU  - van Herk, Wendy
AU  - El Helou, Salhab
AU  - Dutta, Sourabh
AU  - Schuerman, Frank A B A
AU  - van den Tooren-de Groot, Rita K
AU  - Wieringa, Jantien W
AU  - Janota, Jan
AU  - van der Meer-Kappelle, Laura H
AU  - Moonen, Rob
AU  - Sie, Sintha D
AU  - de Vries, Esther
AU  - Donker, Albertine E
AU  - Zimmerman, Urs
AU  - Schlapbach, Luregn J
AU  - de Mol, Amerik C
AU  - Hoffman-Haringsma, Angelique
AU  - Roy, Madan
AU  - Tomaske, Maren
AU  - F Kornelisse, René
AU  - van Gijsel, Juliette
AU  - Visser, Eline G
AU  - Plötz, Frans B
AU  - Heath, Paul
AU  - Achten, Niek B
AU  - Lehnick, Dirk
AU  - van Rossum, Annemarie M C
AD  - Department of Paediatrics, Division of Paediatric Infectious Diseases &
      Immunology, Erasmus Medical Centre, University Medical Centre-Sophia
      Children's Hospital, Rotterdam, The Netherlands.
TI  - C-Reactive Protein, Procalcitonin, and White Blood Count to Rule Out
      Neonatal Early-onset Sepsis Within 36 Hours: A Secondary Analysis of the
      Neonatal Procalcitonin Intervention Study
T2  - Clin Infect Dis
VL  - 73
IS  - 2
SP  - e383-e390
PY  - 2021
DA  - 2021/7/15
CY  - United States
AB  - BACKGROUND: Neonatal early-onset sepsis (EOS) is one of the main causes of
      global neonatal mortality and morbidity, and initiation of early
      antibiotic treatment is key. However, antibiotics may be harmful. METHODS:
      We performed a secondary analysis of results from the Neonatal
      Procalcitonin Intervention Study, a prospective, multicenter, randomized,
      controlled intervention study. The primary outcome was the diagnostic
      accuracy of serial measurements of C-reactive protein (CRP), procalcitonin
      (PCT), and white blood count (WBC) within different time windows to rule
      out culture-positive EOS (proven sepsis). RESULTS: We analyzed 1678
      neonates with 10 899 biomarker measurements (4654 CRP, 2047 PCT, and 4198
      WBC) obtained within the first 48 hours after the start of antibiotic
      therapy due to suspected EOS. The areas under the curve (AUC) comparing no
      sepsis vs proven sepsis for maximum values of CRP, PCT, and WBC within 36
      hours were 0.986, 0.921, and 0.360, respectively. The AUCs for CRP and PCT
      increased with extended time frames up to 36 hours, but there was no
      further difference between start to 36 hours vs start to 48 hours. Cutoff
      values at 16 mg/L for CRP and 2.8 ng/L for PCT provided a sensitivity of
      100% for discriminating no sepsis vs proven sepsis. CONCLUSIONS: Normal
      serial CRP and PCT measurements within 36 hours after the start of empiric
      antibiotic therapy can exclude the presence of neonatal EOS with a high
      probability. The negative predictive values of CRP and PCT do not increase
      after 36 hours.
SN  - 1537-6591
DO  - 10.1093/cid/ciaa876
UR  - http://dx.doi.org/10.1093/cid/ciaa876
UR  - https://www.ncbi.nlm.nih.gov/pubmed/32881994
KW  - C-reactive protein
KW  - negative predictive value
KW  - neonatal early-onset sepsis
KW  - procalcitonin
KW  - white blood count
ER  - 

TY  - JOUR
AU  - Cnattingius, Sven
AU  - Norman, Mikael
AU  - Granath, Fredrik
AU  - Petersson, Gunnar
AU  - Stephansson, Olof
AU  - Frisell, Thomas
AD  - Clinical Epidemiology Unit, Department of Medicine Solna, Karolinska
      Institutet, Stockholm, Sweden.
TI  - Apgar Score Components at 5 Minutes: Risks and Prediction of Neonatal
      Mortality
T2  - Paediatr Perinat Epidemiol
VL  - 31
IS  - 4
SP  - 328-337
PY  - 2017
DA  - 2017/5/11
CY  - England
AB  - BACKGROUND: The Apgar score consists of five components: heart rate,
      respiratory effort, muscle tone, reflex irritability, and colour. Although
      the Apgar score has been used for 60 years, the specific contribution of
      the Apgar score components with respect to risks and prediction of
      neonatal mortality remains unknown. Likewise, the value of reduced scores
      (including less than five Apgar score components) has rarely been
      investigated. METHODS: In a population-based cohort study of 148 765
      liveborn singleton infants in Sweden 2008-2013, we investigated components
      of Apgar score at 5 min with respect to relative risks and prediction
      (using ROC curves, sensitivity, and positive predictive values) of
      neonatal mortality. RESULTS: Reduced values (0-1) of heart rate,
      respiratory effort, and colour were independently associated with
      increased relative risks of neonatal mortality. For the full Apgar score,
      the sensitivity and positive predictive values of neonatal mortality
      (cut-off ≤3) were by gestational age: ≤31 weeks: 56.1% and 49.2%; 32-36
      weeks: 25.0% and 18.2%; and ≥37 weeks: 35.2% and 9.3%, respectively. When
      only heart rate and respiratory effort were considered (range 0-4; cut-off
      ≤2), corresponding values were 66.7% and 34.9%; 37.5% and 13.0%; and 46.3%
      and 7.6%, respectively. CONCLUSIONS: A reduced Apgar score has generally
      the same predictability of neonatal mortality as the full Apgar score. The
      full Apgar score or reduced scores may be better predictors of neonatal
      mortality in very preterm infants (≤31 weeks) than in infants with longer
      gestations.
SN  - 1365-3016
DO  - 10.1111/ppe.12360
UR  - http://dx.doi.org/10.1111/ppe.12360
UR  - https://www.ncbi.nlm.nih.gov/pubmed/28493508
KW  - Apgar score
KW  - neonatal mortality
KW  - prediction
KW  - risk
ER  - 

TY  - JOUR
AU  - Freud, Lindsay R
AU  - Escobar-Diaz, Maria C
AU  - Kalish, Brian T
AU  - Komarlu, Rukmini
AU  - Puchalski, Michael D
AU  - Jaeggi, Edgar T
AU  - Szwast, Anita L
AU  - Freire, Grace
AU  - Levasseur, Stéphanie M
AU  - Kavanaugh-McHugh, Ann
AU  - Michelfelder, Erik C
AU  - Moon-Grady, Anita J
AU  - Donofrio, Mary T
AU  - Howley, Lisa W
AU  - Tierney, Elif Seda Selamet
AU  - Cuneo, Bettina F
AU  - Morris, Shaine A
AU  - Pruetz, Jay D
AU  - van der Velde, Mary E
AU  - Kovalchin, John P
AU  - Ikemba, Catherine M
AU  - Vernon, Margaret M
AU  - Samai, Cyrus
AU  - Satou, Gary M
AU  - Gotteiner, Nina L
AU  - Phoon, Colin K
AU  - Silverman, Norman H
AU  - McElhinney, Doff B
AU  - Tworetzky, Wayne
AD  - From Boston Children's Hospital, Department of Cardiology, Harvard Medical
      School, Department of Pediatrics, MA (L.R.F., M.C.E.-D., R.K., W.T.);
      Boston Children's Hospital, Department of Medicine, Harvard Medical
      School, Department of Pediatrics, MA (B.T.K.); Primary Children's
      Hospital, University of Utah School of Medicine, Department of Pediatrics,
      Division of Cardiology, Salt Lake City (M.D.P.); Hospital for Sick
      Children, University of Toronto Faculty of Medicine, Department of
      Pediatrics, Division of Cardiology, ON, Canada (E.T.J.); Children's
      Hospital of Philadelphia, Perelman School of Medicine at the University of
      Pennsylvania, Department of Pediatrics, Division of Cardiology, PA
      (A.L.S.); All Children's Hospital, Johns Hopkins Medicine, Department of
      Pediatrics, Division of Cardiology, St. Petersburg, FL (G.F.); Morgan
      Stanley Children's Hospital of New York-Presbyterian, Columbia University
      Medical Center, Department of Pediatrics, Division of Cardiology, New York
      (S.M.L.); Monroe Carell Jr. Children's Hospital, Vanderbilt University
      School of Medicine, Department of Pediatrics, Division of Cardiology,
      Nashville, TN (A.K.-M.); Cincinnati Children's Hospital Medical Center,
      University of Cincinnati College of Medicine, Department of Pediatrics,
      The Heart Institute, OH (E.C.M.); UCSF Benioff Children's Hospital,
      University of California-San Francisco School of Medicine, Department of
      Pediatrics, Division of Cardiology (A.J.M.-G., N.H.S.); Children's
      National Medical Center, Division of Cardiology, George Washington
      University School of Medicine and Health Sciences, Department of
      Pediatrics, Washington, DC (M.T.D.); Heart Institute Children's Hospital
      Colorado, University of Colorado School of Medicine, Department of
      Pediatrics, Division of Cardiology, Aurora (L.W.H.); Lucile Packard
      Children's Hospital, Stanford School of Medicine, Department of
      Pediatrics, Division of Cardiology, Palo, Alto, CA (E.S.S.T., N.H.S.,
      D.B.M.); Advocate Children's Hospital, Oak
TI  - Outcomes and Predictors of Perinatal Mortality in Fetuses With Ebstein
      Anomaly or Tricuspid Valve Dysplasia in the Current Era: A Multicenter
      Study
T2  - Circulation
VL  - 132
IS  - 6
SP  - 481-489
PY  - 2015
DA  - 2015/6/9
AB  - BACKGROUND: Ebstein anomaly and tricuspid valve dysplasia are rare
      congenital tricuspid valve malformations associated with high perinatal
      mortality. The literature consists of small, single-center case series
      spanning several decades. We performed a multicenter study to assess the
      outcomes and factors associated with mortality after fetal diagnosis in
      the current era. METHODS AND RESULTS: Fetuses diagnosed with Ebstein
      anomaly and tricuspid valve dysplasia from 2005 to 2011 were included from
      23 centers. The primary outcome was perinatal mortality, defined as fetal
      demise or death before neonatal discharge. Of 243 fetuses diagnosed at a
      mean gestational age of 27±6 weeks, there were 11 lost to follow-up (5%),
      15 terminations (6%), and 41 demises (17%). In the live-born cohort of 176
      live-born patients, 56 (32%) died before discharge, yielding an overall
      perinatal mortality of 45%. Independent predictors of mortality at the
      time of diagnosis were gestational age <32 weeks (odds ratio, 8.6; 95%
      confidence interval, 3.5-21.0; P<0.001), tricuspid valve annulus diameter
      z-score (odds ratio, 1.3; 95% confidence interval, 1.1-1.5; P<0.001),
      pulmonary regurgitation (odds ratio, 2.9; 95% confidence interval,
      1.4-6.2; P<0.001), and a pericardial effusion (odds ratio, 2.5; 95%
      confidence interval, 1.1-6.0; P=0.04). Nonsurvivors were more likely to
      have pulmonary regurgitation at any gestational age (61% versus 34%;
      P<0.001), and lower gestational age and weight at birth (35 versus 37
      weeks; 2.5 versus 3.0 kg; both P<0.001). CONCLUSION: In this large,
      contemporary series of fetuses with Ebstein anomaly and tricuspid valve
      dysplasia, perinatal mortality remained high. Fetuses with pulmonary
      regurgitation, indicating circular shunt physiology, are a high-risk
      cohort and may benefit from more innovative therapeutic approaches to
      improve survival.
SN  - 1524-4539
DO  - 10.1161/CIRCULATIONAHA.115.015839
C2  - PMC7086479
UR  - http://dx.doi.org/10.1161/CIRCULATIONAHA.115.015839
UR  - https://www.ncbi.nlm.nih.gov/pubmed/26059011
UR  - https://www.ncbi.nlm.nih.gov/pmc/articles/PMC7086479
KW  - Ebstein anomaly
KW  - echocardiography
KW  - heart defects, congenital
KW  - mortality
KW  - tricuspid valve insufficiency
ER  - 

TY  - JOUR
AU  - Dröge, Lisa Antonia
AU  - Perschel, Frank Holger
AU  - Stütz, Natalia
AU  - Gafron, Anna
AU  - Frank, Lisa
AU  - Busjahn, Andreas
AU  - Henrich, Wolfgang
AU  - Verlohren, Stefan
AD  - From the Department of Obstetrics (L.A.D., N.S., L.F., W.H., S.V.),
      Charité - Universitätsmedizin, Berlin, Germany.
TI  - Prediction of Preeclampsia-Related Adverse Outcomes With the sFlt-1
      (Soluble fms-Like Tyrosine Kinase 1)/PlGF (Placental Growth Factor)-Ratio
      in the Clinical Routine: A Real-World Study
T2  - Hypertension
VL  - 77
IS  - 2
SP  - 461-471
PY  - 2020
DA  - 2020/12/7
CY  - United States
AB  - This retrospective real-world study investigated the clinical use of the
      sFlt-1 (soluble fms-like tyrosine kinase 1)/PlGF (placental growth factor)
      ratio alone or in combination with other clinical tests to predict an
      adverse maternal (maternal death, kidney failure, hemolysis elevated liver
      enzymes low platelets-syndrome, pulmonary edema, disseminated
      intravascular coagulation, cerebral hemorrhage, or eclampsia) or fetal
      (delivery before 34 weeks because of preeclampsia and/or intrauterine
      growth restriction, respiratory distress syndrome, necrotizing
      enterocolitis, intraventricular hemorrhage, placental abruption or
      intrauterine fetal death or neonatal death within 7 days post natum)
      pregnancy outcome in patients with signs and symptoms of preeclampsia. We
      evaluated the sFlt-1/PlGF-ratio cutoff values of 38 and 85 and evaluated
      its integration into a multimarker model. Of 1117 subjects, 322 (28.8%)
      developed an adverse fetal or maternal outcome. Patients with an adverse
      versus no adverse outcome had a median sFlt-1/PlGF-ratio of 177
      (interquartile range, 54-362) versus 14 (4-64). Risk-stratification with
      the sFlt-1/PlGF cutoff values into high- (>85), intermediate- (38-85), and
      low-risk (<38) showed a significantly shorter time to delivery in high-
      and intermediate- versus low-risk patients (4 versus 8 versus 29 days).
      When integrating all available clinical information into a multimarker
      model, an area under the curve of 88.7% corresponding to a sensitivity,
      specificity, positive and negative predictive value of 80.0%, 87.3%,
      75.0%, and 90.2% was reached. The sFlt-1/PlGF-ratio alone was inferior to
      the full model with an area under the curve of 85.7%. As expected, blood
      pressure and proteinuria were significantly less accurate with an area
      under the curve of 69.0%. Combining biomarker measurements with all
      available information in a multimarker modeling approach increased
      detection of adverse outcomes in women with suspected disease.
SN  - 1524-4563
DO  - 10.1161/HYPERTENSIONAHA.120.15146
UR  - http://dx.doi.org/10.1161/HYPERTENSIONAHA.120.15146
UR  - https://www.ncbi.nlm.nih.gov/pubmed/33280406
KW  - HELLP syndrome
KW  - blood pressure
KW  - maternal death
KW  - preeclampsia
KW  - pregnancy outcome
ER  - 

TY  - JOUR
AU  - Nonomura, Keiko
AU  - Woo, Seung-Hyun
AU  - Chang, Rui B
AU  - Gillich, Astrid
AU  - Qiu, Zhaozhu
AU  - Francisco, Allain G
AU  - Ranade, Sanjeev S
AU  - Liberles, Stephen D
AU  - Patapoutian, Ardem
AD  - Howard Hughes Medical Institute, Molecular and Cellular Neuroscience,
      Dorris Neuroscience Center, The Scripps Research Institute, La Jolla,
      California 92037, USA.
TI  - Piezo2 senses airway stretch and mediates lung inflation-induced apnoea
T2  - Nature
VL  - 541
IS  - 7636
SP  - 176-181
PY  - 2016
DA  - 2016/12/21
AB  - Respiratory dysfunction is a notorious cause of perinatal mortality in
      infants and sleep apnoea in adults, but the mechanisms of respiratory
      control are not clearly understood. Mechanical signals transduced by
      airway-innervating sensory neurons control respiration; however, the
      physiological significance and molecular mechanisms of these signals
      remain obscured. Here we show that global and sensory neuron-specific
      ablation of the mechanically activated ion channel Piezo2 causes
      respiratory distress and death in newborn mice. Optogenetic activation of
      Piezo2(+) vagal sensory neurons causes apnoea in adult mice. Moreover,
      induced ablation of Piezo2 in sensory neurons of adult mice causes
      decreased neuronal responses to lung inflation, an impaired Hering-Breuer
      mechanoreflex, and increased tidal volume under normal conditions. These
      phenotypes are reproduced in mice lacking Piezo2 in the nodose ganglion.
      Our data suggest that Piezo2 is an airway stretch sensor and that
      Piezo2-mediated mechanotransduction within various airway-innervating
      sensory neurons is critical for establishing efficient respiration at
      birth and maintaining normal breathing in adults.
SN  - 1476-4687
DO  - 10.1038/nature20793
C2  - PMC5267560
UR  - http://dx.doi.org/10.1038/nature20793
UR  - https://www.ncbi.nlm.nih.gov/pubmed/28002412
UR  - https://www.ncbi.nlm.nih.gov/pmc/articles/PMC5267560
ER  - 

TY  - JOUR
AU  - Aluvaala, Jalemba
AU  - Collins, Gary
AU  - Maina, Beth
AU  - Mutinda, Catherine
AU  - Waiyego, Mary
AU  - Berkley, James Alexander
AU  - English, Mike
AD  - Centre for Tropical Medicine and Global Health, Nuffield Department of
      Medicine, University of Oxford, Oxford, United Kingdom.
TI  - Prediction modelling of inpatient neonatal mortality in high-mortality
      settings
T2  - Arch Dis Child
VL  - 106
IS  - 5
SP  - 449-454
PY  - 2020
DA  - 2020/10/22
AB  - OBJECTIVE: Prognostic models aid clinical decision making and evaluation
      of hospital performance. Existing neonatal prognostic models typically use
      physiological measures that are often not available, such as pulse
      oximetry values, in routine practice in low-resource settings. We aimed to
      develop and validate two novel models to predict all cause in-hospital
      mortality following neonatal unit admission in a low-resource,
      high-mortality setting. STUDY DESIGN AND SETTING: We used basic, routine
      clinical data recorded by duty clinicians at the time of admission to
      derive (n=5427) and validate (n=1627) two novel models to predict
      in-hospital mortality. The Neonatal Essential Treatment Score (NETS)
      included treatments prescribed at the time of admission while the Score
      for Essential Neonatal Symptoms and Signs (SENSS) used basic clinical
      signs. Logistic regression was used, and performance was evaluated using
      discrimination and calibration. RESULTS: At derivation, c-statistic
      (discrimination) for NETS was 0.92 (95% CI 0.90 to 0.93) and that for
      SENSS was 0.91 (95% CI 0.89 to 0.93). At external (temporal) validation,
      NETS had a c-statistic of 0.89 (95% CI 0.86 to 0.92) and SENSS 0.89 (95%
      CI 0.84 to 0.93). The calibration intercept for NETS was -0.72 (95% CI
      -0.96 to -0.49) and that for SENSS was -0.33 (95% CI -0.56 to -0.11).
      CONCLUSION: Using routine neonatal data in a low-resource setting, we
      found that it is possible to predict in-hospital mortality using either
      treatments or signs and symptoms. Further validation of these models may
      support their use in treatment decisions and for case-mix adjustment to
      help understand performance variation across hospitals.
SN  - 1468-2044
DO  - 10.1136/archdischild-2020-319217
C2  - PMC8070601
UR  - http://dx.doi.org/10.1136/archdischild-2020-319217
UR  - https://www.ncbi.nlm.nih.gov/pubmed/33093041
UR  - https://www.ncbi.nlm.nih.gov/pmc/articles/PMC8070601
KW  - mortality
KW  - neonatology
ER  - 

TY  - JOUR
AU  - Fatmi, Ahlam
AU  - Rebiahi, Sid Ahmed
AU  - Chabni, Nafissa
AU  - Zerrouki, Hanane
AU  - Azzaoui, Hafsa
AU  - Elhabiri, Yamina
AU  - Benmansour, Souheila
AU  - Ibáñez-Cabellos, José Santiago
AU  - Smahi, Mohammed Chems-Eddine
AU  - Aribi, Mourad
AU  - García-Giménez, José Luis
AU  - Pallardó, Federico V
AD  - Department of Physiology, Faculty of Medicine and Dentistry, University of
      Valencia, Avenida Blasco Ibañez 15, 46010, Valencia, Spain.
      federico.v.pallardo@uv.es.
TI  - miRNA-23b as a biomarker of culture-positive neonatal sepsis
T2  - Mol Med
VL  - 26
IS  - 1
SP  - 94
PY  - 2020
DA  - 2020/10/8
AB  - BACKGROUND: Neonatal sepsis remains an important cause of morbidity and
      mortality. The ability to quickly and accurately diagnose neonatal sepsis
      based on clinical assessments and laboratory blood tests remains
      difficult, where haemoculture is the gold standard for detecting bacterial
      sepsis in blood culture. It is also very difficult to study because
      neonatal samples are lacking. METHODS: Forty-eight newborns suspected of
      sepsis admitted to the Neonatology Department of the Mother-Child
      Specialized Hospital of Tlemcen. From each newborn, a minimum of 1-2 ml of
      blood was drawn by standard sterile procedures for blood culture. The
      miRNA-23b level in haemoculture was evaluated by RT-qPCR. RESULTS: miR-23b
      levels increased in premature and full-term newborns in early onset sepsis
      (p < 0.001 and p < 0.005 respectively), but lowered in late onset sepsis
      in full-term neonates (p < 0.05) compared to the respective negative
      controls. miR-23b levels also increased in late sepsis in the negative
      versus early sepsis negative controls (p < 0.05). miR-23b levels
      significantly lowered in the newborns who died from both sepsis types (p <
      0.0001 and p < 0.05 respectively). In early sepsis, miR-23b and death
      strongly and negatively correlated (correlation coefficient = - 0.96, p =
      0.0019). In late sepsis, miRNA-23b and number of survivors (correlation
      coefficient = 0.70, p = 0.506) positively correlated. CONCLUSIONS:
      Lowering miR-23b levels is an important factor that favours sepsis
      development, which would confirm their vital protective role, and strongly
      suggest that they act as a good marker in molecular diagnosis and patient
      monitoring.
SN  - 1528-3658
DO  - 10.1186/s10020-020-00217-8
C2  - PMC7542968
UR  - http://dx.doi.org/10.1186/s10020-020-00217-8
UR  - https://www.ncbi.nlm.nih.gov/pubmed/33032520
UR  - https://www.ncbi.nlm.nih.gov/pmc/articles/PMC7542968
KW  - Early-onset sepsis
KW  - Haemoculture
KW  - Late-onset sepsis
KW  - Newborns
KW  - miR-23b
ER  - 

TY  - JOUR
AU  - Hackler, Julian
AU  - Wisniewska, Monika
AU  - Greifenstein-Wiehe, Lennart
AU  - Minich, Waldemar B
AU  - Cremer, Malte
AU  - Bührer, Christoph
AU  - Schomburg, Lutz
AD  - Institute for Experimental Endocrinology, Charité Universitätsmedizin
      Berlin, Corporate Member of Freie Universität Berlin, Humboldt-Universität
      zu Berlin, and Berlin Institute of Health, Berlin, Germany. Electronic
      address: lutz.schomburg@charite.de.
TI  - Copper and selenium status as biomarkers of neonatal infections
T2  - J Trace Elem Med Biol
VL  - 58
SP  - 126437
PY  - 2019
DA  - 2019/11/15
CY  - Germany
AB  - Neonatal infections are a major risk factor for neonatal mortality. A
      reliable diagnosis of early-onset sepsis (EOS) is hampered by the variable
      clinical presentations of the children. We hypothesized that changes in
      the Se or Cu status, or the biomarkers selenoprotein P (SELENOP) or
      ceruloplasmin (CP) alone or in combination may be informative of EOS. We
      generated a new human CP-specific non-competitive immunoassay (ELISA)
      suitable of analysing small sample volumes and validated the method with a
      commercial CP source. Using this novel CP assay, we analysed a
      case-control study of EOS (n = 19 control newborns, n = 18 suspected
      cases). Concentrations of Se, Cu, SELENOP, CP, interleukin-6 (IL-6), and
      C-reactive protein (CRP) along with the Cu/Se and CP/SELENOP ratios were
      evaluated by correlation analyses as biomarkers for EOS. Diagnostic value
      was estimated by receiver operating characteristic (ROC) curve analyses.
      The new CP-ELISA displayed a wide working range (0.10-6.78 mg CP/L) and
      low sample requirement (2 μL of serum, EDTA-, heparin- or citrate-plasma).
      Plasma CP correlated positively with Cu concentrations in the set of all
      samples (Pearson r = 0.8355, p < 0.0001). Three of the infected neonates
      displayed particularly high ratios of Cu/Se and CP/SELENOP, i.e., 3.8- to
      6.9-fold higher than controls. Both the Cu/Se and the CP/SELENOP ratios
      correlated poorly with the early infection marker IL-6, but strongly and
      positively with the acute-phase protein CRP (Cu/Se-CRP: Spearman ϱ =
      0.583, p = 0.011; CP/SELENOP-CRP: ϱ = 0.571, p = 0.013). The ROC curve
      analyses indicate that a combination of biomarkers for the Se and Cu
      status do not improve the early identification of EOS considerably. This
      study established a robust, highly precise, partly validated and scalable
      novel CP sandwich ELISA suitable for basic and clinical research,
      requiring minute amounts of sample. The ratio of circulating CP/SELENOP
      constitutes a promising new composite biomarker for detection of EOS, at
      least in a subset of severely diseased children.
SN  - 1878-3252
DO  - 10.1016/j.jtemb.2019.126437
UR  - http://dx.doi.org/10.1016/j.jtemb.2019.126437
UR  - https://www.ncbi.nlm.nih.gov/pubmed/31778962
KW  - Ceruloplasmin
KW  - Composite biomarker
KW  - Early onset infection
KW  - Point-of-care test
KW  - Selenoprotein P
KW  - Trace element
ER  - 

TY  - JOUR
AU  - Rio, Laura
AU  - Ramelet, Anne-Sylvie
AU  - Ballabeni, Pierluigi
AU  - Stadelmann, Corinne
AU  - Asner, Sandra
AU  - Giannoni, Eric
AD  - Clinic of Neonatology, Department Woman-Mother-Child, Lausanne University
      Hospital, Lausanne, Switzerland. Eric.Giannoni@chuv.ch.
TI  - Monitoring of heart rate characteristics to detect neonatal sepsis
T2  - Pediatr Res
PY  - 2021
DA  - 2021/12/16
CY  - United States
AB  - BACKGROUND: Monitoring of heart rate characteristics (HRC) index may
      improve outcomes of late-onset neonatal sepsis (LOS) through early
      detection. We aimed at describing the association between LOS and elevated
      HRC index. METHODS: This single-center retrospective case-control study
      included neonates who presented with blood culture-proven
      hospital-acquired LOS. Controls were matched to cases (ratio 1:2) based on
      gestational age, postnatal age, and birthweight. We compared the highest
      HRC indexes in the 48 h preceding blood culture sampling in LOS cases to
      the highest HRC indexes at the same postnatal days in controls. RESULTS:
      In 59 LOS cases and 123 controls, an HRC index > 2 was associated with LOS
      (OR 7.1, 95% CI 2.6-19.0). Sensitivity and specificity of an HRC index > 2
      to predict LOS were 53% (32/59) and 79% (98/123). Sensitivity increased
      from 25% in infants born > 32 weeks to 76% in infants born 32 weeks to 63%
      in those born 2 has a significant association with the diagnosis of LOS,
      supporting the use of HRC monitoring to assist early detection of LOS.
      Clinicians using HRC monitoring should be aware of its diagnostic accuracy
      and limitations in different gestational age groups. IMPACT: There is a
      paucity of data regarding the predictive value of heart rate
      characteristics (HRC) monitoring for early diagnosis of late-onset
      neonatal sepsis (LOS) in daily clinical practice. Monitoring of heart rate
      characteristics provides valuable information to assist the early
      diagnosis of LOS across all gestational age groups. However, the strong
      influence of gestational age on positive and negative predictive values
      adds complexity to the interpretation of HRC indexes.
SN  - 1530-0447
DO  - 10.1038/s41390-021-01913-9
UR  - http://dx.doi.org/10.1038/s41390-021-01913-9
UR  - https://www.ncbi.nlm.nih.gov/pubmed/34916625
ER  - 

TY  - JOUR
AU  - Abdelmawla, Mohamed
AU  - Hansen, Gregory
AU  - Narvey, Michael
AU  - Whyte, Hilary
AU  - Ilodigwe, Don
AU  - Lee, Kyong-Soon
AU  - Canadian Neonatal Transport Network
AD  - Department of Pediatrics, University of Toronto, Toronto, Ontario, Canada.
TI  - Evaluation of transport-related outcomes for neonatal transport teams with
      and without physicians
T2  - Paediatr Child Health
VL  - 26
IS  - 7
SP  - e290-e296
PY  - 2021
DA  - 2021/5/27
AB  - OBJECTIVE: The aim of this study was to evaluate if the presence of a
      physician in the neonatal transport team (NTT) affects transport-related
      outcomes and procedural success. DESIGN: Retrospective cohort study with
      propensity score matching. SETTING: Canadian national study. PATIENTS:
      Neonatal transports from nontertiary centres between January 2014 and
      December 2017. INTERVENTIONS: Comparison of transports conducted by NTTs
      with physicians (MD Group) and without physicians (noMD Group). MAIN
      OUTCOME MEASURES: The primary outcome was the change in patient acuity as
      measured by the transport risk index of physiologic severity (TRIPS)
      score. Secondary outcomes included mortality within 24 hours of NICU
      admission, clinical complications during transport, procedural success,
      and stabilization time. RESULTS: Among 9,703 eligible cases, 899 neonatal
      transports attended by NTTs with physicians were compared to 899 neonatal
      transports without physicians using propensity score matching. No
      differences were seen in the improvement of TRIPS score or mortality ≤24
      hours of NICU admission. The MD Group had more clinical complications
      (7.7% versus 5.0%, P=0.02). No differences were seen in success rates of
      invasive procedures. The MD Group had shorter stabilization times. In
      multivariable analysis, the MD Group was not a significant predictor for
      the improvement in TRIPS score after adjustment for covariates.
      CONCLUSIONS: Neonatal transports conducted by teams including physicians
      compared to teams without physicians, did not have higher improvement in
      TRIPS scores and had similar success rates for procedures. These results
      provide insights for the planning of the structure and training of
      specialized interfacility neonatal transport programs.
SN  - 1205-7088
DO  - 10.1093/pch/pxab019
C2  - PMC8643583
UR  - http://dx.doi.org/10.1093/pch/pxab019
UR  - https://www.ncbi.nlm.nih.gov/pubmed/34880960
UR  - https://www.ncbi.nlm.nih.gov/pmc/articles/PMC8643583
KW  - Complications
KW  - Interfacility transport
KW  - Neonate
KW  - Physicians
KW  - Procedural success
ER  - 

TY  - JOUR
AU  - Samanta, Moumita
AU  - Biswas, Chiranjib
AU  - Pal, Nishith Kumar
AU  - Sarkar, Soma
AU  - Goswami, Avranil
AU  - Hazra, Avijit
AU  - Bhowmik, Arijit
AU  - Sabui, Tapas Kumar
AD  - Department of Pediatrics, RGKAR Medical College and Hospital, Kolkata,
      India.
TI  - Performance of SNAPPE-II score in neonatal sepsis: an experience from a
      tertiary care center
T2  - Turk J Pediatr
VL  - 62
IS  - 2
SP  - 191-198
PY  - 2020
DA  - 2020
CY  - Turkey
AB  - BACKGROUND AND OBJECTIVES: The Score for Neonatal Acute Physiology II with
      Perinatal Extension (SNAPPE-II) is a vital tool for prognostication in
      newborns. The study was conducted with the hypothesis that the performance
      of the SNAPPE-II score might be affected by the presence of sepsis in
      newborns admitted with possible early onset septicemia and whether score
      performance varies between culture positive and culture negative sepsis.
      METHODS: The prospective observational study was conducted over a period
      of 1 year (January 2014 to January 2015) in neonates presenting with
      clinical suspicion of sepsis to the Sick Newborn Care Unit (SNCU) of a
      tertiary care hospital in Eastern India. RESULTS: SNAPPE-II score cut-off
      of ≥20 offered the highest sensitivity of 74.5% with specificity 48.3%,
      PPV 27.6% and NPV 87.7%. Comparison of mortality proportions between the
      two subgroups defined by this cut-off returned p= 0.005 with OR 3.47 (95%
      1.40 to 8.64). No significant association was found between SNAPPE-II
      score and blood culture results; mean scores for culture positive (25.16 ±
      15.6) and negative groups (24.49 ± 15.6) were comparable (p= 0.920).
      CONCLUSIONS: At a cut-off value of ≥20 in presence of sepsis, SNAPPE-II
      score offers acceptable indices to predict mortality outcome. Prediction
      of outcome by SNAPPE-II score is not affected by positive or negative
      blood culture sepsis.
SN  - 2791-6421
DO  - 10.24953/turkjped.2020.02.004
UR  - http://dx.doi.org/10.24953/turkjped.2020.02.004
UR  - https://www.ncbi.nlm.nih.gov/pubmed/32419410
KW  - SNAPPE score
KW  - blood culture
KW  - neonatal sepsis
ER  - 

TY  - JOUR
AU  - Stewart, Christopher J
AU  - Nelson, Andrew
AU  - Treumann, Achim
AU  - Skeath, Tom
AU  - Cummings, Stephen P
AU  - Embleton, Nicholas D
AU  - Berrington, Janet E
AD  - Newcastle Neonatal Service, Royal Victoria Infirmary, Newcastle upon Tyne,
      UK.
TI  - Metabolomic and proteomic analysis of serum from preterm infants with
      necrotising entercolitis and late-onset sepsis
T2  - Pediatr Res
VL  - 79
IS  - 3
SP  - 425-431
PY  - 2015
DA  - 2015/11/16
AB  - BACKGROUND: Necrotising enterocolitis (NEC) and late-onset sepsis (LOS)
      are the leading causes of death among preterm infants in the developed
      world. This study aimed to explore the serum proteome and metabolome
      longitudinally in preterm infants with NEC or LOS, matched to controls.
      METHODS: Nineteen patients (10 cases, 9 controls) were included. A sample
      14 d prior to and following, as well as at disease diagnosis, was included
      for cases. Controls had serum matched at diagnosis for corresponding case.
      All samples (n = 39) underwent shotgun proteomic analysis, and 37 samples
      also underwent metabolomics analysis using ultra performance liquid
      chromatography-tandem mass spectrometry. RESULTS: The proteomic and
      metabolomic profiles of serum were comparable between all infants. Eight
      proteins were associated with NEC and four proteins were associated with
      LOS. C-reactive protein was increased in all NEC patients at diagnosis.
      CONCLUSION: No single protein or metabolite was detected in all NEC or LOS
      cases which was absent from controls; however, several proteins were
      identified which were associated with disease status. The differing
      expression of these proteins between diseased infants potentially relates
      to differing pathophysiology of disease. Thus, it is unlikely a single
      biomarker exists for NEC and/or LOS.
SN  - 1530-0447
DO  - 10.1038/pr.2015.235
C2  - PMC4823643
UR  - http://dx.doi.org/10.1038/pr.2015.235
UR  - https://www.ncbi.nlm.nih.gov/pubmed/26571220
UR  - https://www.ncbi.nlm.nih.gov/pmc/articles/PMC4823643
ER  - 

TY  - JOUR
AU  - Knijnenburg, Theo A
AU  - Vockley, Joseph G
AU  - Chambwe, Nyasha
AU  - Gibbs, David L
AU  - Humphries, Crystal
AU  - Huddleston, Kathi C
AU  - Klein, Elisabeth
AU  - Kothiyal, Prachi
AU  - Tasseff, Ryan
AU  - Dhankani, Varsha
AU  - Bodian, Dale L
AU  - Wong, Wendy S W
AU  - Glusman, Gustavo
AU  - Mauldin, Denise E
AU  - Miller, Michael
AU  - Slagel, Joseph
AU  - Elasady, Summer
AU  - Roach, Jared C
AU  - Kramer, Roger
AU  - Leinonen, Kalle
AU  - Linthorst, Jasper
AU  - Baveja, Rajiv
AU  - Baker, Robin
AU  - Solomon, Benjamin D
AU  - Eley, Greg
AU  - Iyer, Ramaswamy K
AU  - Maxwell, George L
AU  - Bernard, Brady
AU  - Shmulevich, Ilya
AU  - Hood, Leroy
AU  - Niederhuber, John E
AD  - Department of Public Health Sciences, University of Virginia School of
      Medicine, Charlottesville, VA 22903.
TI  - Genomic and molecular characterization of preterm birth
T2  - Proc Natl Acad Sci U S A
VL  - 116
IS  - 12
SP  - 5819-5827
PY  - 2019
DA  - 2019/3/4
AB  - Preterm birth (PTB) complications are the leading cause of long-term
      morbidity and mortality in children. By using whole blood samples, we
      integrated whole-genome sequencing (WGS), RNA sequencing (RNA-seq), and
      DNA methylation data for 270 PTB and 521 control families. We analyzed
      this combined dataset to identify genomic variants associated with PTB and
      secondary analyses to identify variants associated with very early PTB
      (VEPTB) as well as other subcategories of disease that may contribute to
      PTB. We identified differentially expressed genes (DEGs) and methylated
      genomic loci and performed expression and methylation quantitative trait
      loci analyses to link genomic variants to these expression and methylation
      changes. We performed enrichment tests to identify overlaps between new
      and known PTB candidate gene systems. We identified 160 significant
      genomic variants associated with PTB-related phenotypes. The most
      significant variants, DEGs, and differentially methylated loci were
      associated with VEPTB. Integration of all data types identified a set of
      72 candidate biomarker genes for VEPTB, encompassing genes and those
      previously associated with PTB. Notably, PTB-associated genes RAB31 and
      RBPJ were identified by all three data types (WGS, RNA-seq, and
      methylation). Pathways associated with VEPTB include EGFR and prolactin
      signaling pathways, inflammation- and immunity-related pathways, chemokine
      signaling, IFN-γ signaling, and Notch1 signaling. Progress in identifying
      molecular components of a complex disease is aided by integrated analyses
      of multiple molecular data types and clinical data. With these data, and
      by stratifying PTB by subphenotype, we have identified associations
      between VEPTB and the underlying biology.
SN  - 1091-6490
DO  - 10.1073/pnas.1716314116
C2  - PMC6431191
UR  - http://dx.doi.org/10.1073/pnas.1716314116
UR  - https://www.ncbi.nlm.nih.gov/pubmed/30833390
UR  - https://www.ncbi.nlm.nih.gov/pmc/articles/PMC6431191
KW  - family trios
KW  - genomic variants
KW  - integrative computational analysis
KW  - preterm birth
KW  - whole genome sequencing
ER  - 

TY  - JOUR
AU  - He, Yi
AU  - Chen, Jie
AU  - Liu, Zhenqiu
AU  - Yu, Jialin
AD  - Pediatric Research Institute, Chongqing Key Laboratory of Pediatrics,
      Chongqing, China.
TI  - Efficacy and safety of applying a neonatal early-onset sepsis risk
      calculator in China
T2  - J Paediatr Child Health
VL  - 56
IS  - 2
SP  - 237-243
PY  - 2019
DA  - 2019/7/22
CY  - Australia
AB  - AIM: To evaluate and compare the performance of the early-onset sepsis
      (EOS) risk calculator with procalcitonin (PCT), complete blood count (CBC)
      and C-reactive protein (CRP) for predicting neonatal EOS. METHODS: This
      was a retrospective case-control study of neonates who were ≥34 weeks of
      gestation and ≤12 h of age at admission to our hospital between January
      2017 and December 2018. Neonates with strictly defined EOS and those
      without evidence of infection were included in this study. We reviewed and
      collected the laboratory data and medical charts of the included neonates.
      The EOS risk scores for all neonates were calculated using the EOS risk
      calculator, and the results were analysed and compared with blood
      biomarkers. RESULTS: A total of 501 neonates, including 353 infected and
      148 uninfected infants, met the inclusion criteria for the study.
      Comparing these predictors, PCT had the best predictive value
      (sensitivity: 87.5%, specificity: 95.5%), closely followed by the EOS risk
      calculator (sensitivity: 81.16%, specificity: 93.92%). Multivariate
      logistic regression found that risk scores calculated by the EOS risk
      calculator had strong associations with EOS as an independent risk factor
      (odds ratio: 57.37, P < 0.05). The combination of the EOS risk calculator,
      PCT, CBC and CRP could increase the predictive value of the model and
      reach an area under the receiver operating characteristic curve of 0.987
      for predicting EOS. CONCLUSIONS: In this pilot study, applying the EOS
      calculator in China, the EOS risk calculator and PCT showed good
      predictive value compared to CBC and CRP. Risk scores from the EOS risk
      calculator strongly correlated with EOS, and the EOS risk calculator
      offered increased predictive value when used in combination with blood
      biomarkers.
SN  - 1440-1754
DO  - 10.1111/jpc.14572
UR  - http://dx.doi.org/10.1111/jpc.14572
UR  - https://www.ncbi.nlm.nih.gov/pubmed/31328848
KW  - biomarker
KW  - diagnostic value
KW  - early-onset sepsis
KW  - early-onset sepsis calculator
KW  - neonate
ER  - 

TY  - JOUR
AU  - Handke, Jessica
AU  - Piazza, Ornella
AU  - Larmann, Jan
AU  - Tesoro, Simonetta
AU  - De Robertis, Edoardo
AD  - Department of Surgical and Biomedical Sciences, University of Perugia,
      Perugia, Italy.
TI  - Presepsin as a biomarker in perioperative medicine
T2  - Minerva Anestesiol
VL  - 86
IS  - 7
SP  - 768-776
PY  - 2020
DA  - 2020/2/17
CY  - Italy
AB  - Presepsin is the soluble fragment of CD14, a multifunctional glycoprotein
      expressed on the surface of innate immune cells. In healthy individuals,
      presepsin is present in very low concentrations with reference values
      ranging from 60 to 382 pg/mL. Several studies have shown that presepsin is
      a valuable biomarker for sepsis diagnosis in adults. Only lately,
      presepsin has been evaluated for prediction and early detection of
      neonatal sepsis and septic shock. Elevated plasma presepsin concentration
      has also been reported in patients undergoing cardiac and non-cardiac
      surgery and it has further been evaluated as a potential independent
      predictor of perioperative cardiovascular complications and mortality.
      Combined cardiac and inflammatory biomarker evaluation may offer additive
      predictive information, but further investigations in large populations
      are required to determine presepsin diagnostic and prognostic value, in
      order to personalize therapy and reduce surgical patients' morbidity and
      mortality.
SN  - 1827-1596
DO  - 10.23736/S0375-9393.20.14169-5
UR  - http://dx.doi.org/10.23736/S0375-9393.20.14169-5
UR  - https://www.ncbi.nlm.nih.gov/pubmed/32068982
ER  - 

TY  - JOUR
AU  - Siddappa, Ashajyothi M
AU  - Quiggle, Gabrielle M
AU  - Lock, Eric
AU  - Rao, Raghavendra B
AD  - Division of Neonatology, Department of Pediatrics, University of
      Minnesota, Minneapolis, MN, USA.
TI  - Predictors of severe intraventricular hemorrhage in preterm infants under
      29-weeks gestation
T2  - J Matern Fetal Neonatal Med
VL  - 34
IS  - 2
SP  - 195-200
PY  - 2019
DA  - 2019/4/17
CY  - England
AB  - Purpose: Preterm infants .05) when included in a bivariate logistic model
      with SNAPPE-II.Conclusion: SNAPPE-II at 12 h after birth is an independent
      predictor of severe IVH in preterm infants with gestational age < 29
      weeks.
SN  - 1476-4954
DO  - 10.1080/14767058.2019.1601698
UR  - http://dx.doi.org/10.1080/14767058.2019.1601698
UR  - https://www.ncbi.nlm.nih.gov/pubmed/30995877
KW  - Intraventricular hemorrhage
KW  - coagulation parameters
KW  - prediction
KW  - preterm
KW  - score for neonatal acute physiology - perinatal extension II
ER  - 

TY  - JOUR
AU  - Jost, Kerstin
AU  - Datta, Alexandre N
AU  - Frey, Urs P
AU  - Suki, Béla
AU  - Schulzke, Sven M
AD  - Department of Pediatrics, University Children's Hospital Basel UKBB,
      Basel, Switzerland. sven.schulzke@ukbb.ch.
TI  - Heart rate fluctuation after birth predicts subsequent cardiorespiratory
      stability in preterm infants
T2  - Pediatr Res
VL  - 86
IS  - 3
SP  - 348-354
PY  - 2019
DA  - 2019/5/13
CY  - United States
AB  - BACKGROUND: Cardiorespiratory stability of preterm infants is a
      prerequisite for discharge from the neonatal intensive care unit (NICU)
      but very difficult to predict. We aimed to assess whether characterizing
      heart rate fluctuation (HRF) within the first days of life has prognostic
      utility. METHODS: We conducted a prospective cohort study in 90 preterm
      infants using a previously validated surface diaphragmatic
      electromyography (sEMG) method to derive interbeat intervals. We
      characterized HRF by time series parameters including sample entropy
      (SampEn) and scaling exponent alpha (ScalExp) obtained from daily 3-h
      measurements. Data were analyzed by multivariable, multilevel linear
      regression. RESULTS: We obtained acceptable raw data from 309/330 sEMG
      measurements in 76/90 infants born at a mean (range) of 30.2 (24.7-34.0)
      weeks gestation. We found a significant negative association of SampEn
      with duration of respiratory support (R(2) = 0.53, p < 0.001) and
      corrected age at discontinuation of caffeine therapy (R(2) = 0.35, p <
      0.001) after adjusting for sex, gestational age, birth weight z-score, and
      sepsis. CONCLUSIONS: Baseline SampEn calculated over the first 5 days of
      life carries prognostic utility for an estimation of subsequent
      respiratory support and pre-discharge cardiorespiratory stability in
      preterm infants, both important for planning of treatment and utilization
      of health care resources.
SN  - 1530-0447
DO  - 10.1038/s41390-019-0424-6
UR  - http://dx.doi.org/10.1038/s41390-019-0424-6
UR  - https://www.ncbi.nlm.nih.gov/pubmed/31086292
ER  - 

TY  - JOUR
AU  - Lemmon, Monica E
AU  - Bonifacio, Sonia L
AU  - Shellhaas, Renée A
AU  - Wusthoff, Courtney J
AU  - Greenberg, Rachel G
AU  - Soul, Janet S
AU  - Chang, Taeun
AU  - Chu, Catherine J
AU  - Bates, Sara
AU  - Massey, Shavonne L
AU  - Abend, Nicholas S
AU  - Cilio, M Roberta
AU  - Glass, Hannah C
AU  - Registry, Neonatal Seizure
AD  - Department of Pediatrics, UCSF Benioff Children's Hospital, University of
      California San Francisco, San Francisco, California; Department of
      Epidemiology & Biostatistics, University of California San Francisco, San
      Francisco, California; Department of Neurology, UCSF Benioff Children's
      Hospital, University of California San Francisco, San Francisco,
      California.
TI  - Characterization of Death in Infants With Neonatal Seizures
T2  - Pediatr Neurol
VL  - 113
SP  - 21-25
PY  - 2020
DA  - 2020/8/5
AB  - BACKGROUND: Neonatal seizures are associated with death and neurological
      morbidity; however, little is known about how neonates with seizures die.
      METHODS: This was a prospective, observational cohort study of neonates
      with seizures treated at seven sites of the Neonatal Seizure Registry. We
      characterized the mode of death, evaluated the association between infant
      characteristics and mode of death, and evaluated predictors of death or
      transfer to hospice. RESULTS: We enrolled 611 consecutive neonates with
      seizures, and 90 neonates (15%) died before hospital discharge at a median
      age of 11 days (range: 1 to 163 days); 32 (36%) died in the first
      postnatal week. An additional 19 neonates (3%) were transferred to
      hospice. The most common mode of in-hospital death was death after
      extubation amidst concerns for poor neurological prognosis, in the absence
      of life-threatening physiologic instability (n = 43, 48%). Only one infant
      died while actively receiving cardiopulmonary resuscitation. In an
      adjusted analysis, premature birth (odds ratio: 3.06, 95% confidence
      interval 1.59 to 5.90) and high seizure burden (odds ratio: 4.33, 95%
      confidence interval 1.88 to 9.95) were associated with increased odds of
      death or transfer to hospice. CONCLUSION: In a cohort of neonates with
      seizures, death occurred predominantly after decisions to withdraw or
      withhold life-sustaining intervention(s). Future work should characterize
      how these decisions occur and develop optimized approaches to support
      families and clinicians caring for newborns with seizures.
SN  - 1873-5150
DO  - 10.1016/j.pediatrneurol.2020.08.002
C2  - PMC7669564
UR  - http://dx.doi.org/10.1016/j.pediatrneurol.2020.08.002
UR  - https://www.ncbi.nlm.nih.gov/pubmed/32980743
UR  - https://www.ncbi.nlm.nih.gov/pmc/articles/PMC7669564
KW  - Epilepsy
KW  - Hospice
KW  - Neonate
KW  - Neurocritical care
KW  - Neurology
KW  - Palliative care
KW  - Preterm
ER  - 

TY  - JOUR
AU  - Aviram, A
AU  - Quaglietta, P
AU  - Warshafsky, C
AU  - Zaltz, A
AU  - Weiner, E
AU  - Melamed, N
AU  - Ng, E
AU  - Barrett, J
AU  - Ronzoni, S
AD  - Division of Maternal-Fetal Medicine, Department of Obstetrics and
      Gynaecology, Sunnybrook Health Sciences Centre, affiliated with the
      Department of Obstetrics and Gynaecology, Faculty of Medicine, University
      of Toronto, Toronto, ON, Canada.
TI  - Utility of ultrasound assessment in management of pregnancies with preterm
      prelabor rupture of membranes
T2  - Ultrasound Obstet Gynecol
VL  - 55
IS  - 6
SP  - 806-814
PY  - 2020
DA  - 2020/6
CY  - England
AB  - OBJECTIVES: To evaluate the utility of ultrasound markers in the
      management of pregnancies complicated by preterm prelabor rupture of
      membranes (PPROM) between 23 + 0 and 33 + 6 weeks' gestation, and to
      assess the ability of ultrasound markers to predict adverse neonatal
      outcomes. METHODS: This was a retrospective cohort study of all patients
      with PPROM between 23 + 0 and 33 + 6 weeks' gestation and latency period
      (PPROM to delivery) > 48 h, who delivered before 34 weeks' gestation at a
      tertiary referral center between 2005 and 2017. All patients underwent a
      non-stress test daily and an ultrasound scan twice a week for assessment
      of amniotic fluid volume, biophysical profile (BPP) and umbilical artery
      (UA) pulsatility index (PI). In patients with suspected fetal growth
      restriction, fetal middle cerebral artery (MCA)-PI was also assessed and
      the cerebroplacental ratio (CPR) calculated. The last ultrasound
      examination performed prior to delivery was analyzed. We compared the
      characteristics and outcomes between women who were delivered owing to
      clinical suspicion of chorioamnionitis and those who were not delivered
      for this indication. The primary objective was to evaluate the utility of
      ultrasound in the management of patients with PPROM. The secondary
      objective was to assess the diagnostic performance of ultrasound markers
      (BPP score 95(th) percentile, MCA-PI 95(th) percentile was similar between
      the two groups. There was a higher incidence of composite adverse neonatal
      outcome in the group with suspected chorioamnionitis than in the group
      without (78.3% vs 64.3%, respectively; P = 0.004). However, on logistic
      regression analysis, none of the ultrasound markers evaluated was found to
      be associated with chorioamnionitis or composite adverse neonatal outcome,
      and they all had a poor diagnostic performance for the prediction of
      chorioamnionitis and composite adverse neonatal outcome. CONCLUSIONS:
      Commonly used ultrasound markers in pregnancies complicated by PPROM were
      similar between women delivered for suspected chorioamnionitis and those
      delivered for other indications, and performed poorly in predicting
      composite adverse neonatal outcome. Copyright © 2019 ISUOG. Published by
      John Wiley & Sons Ltd.
SN  - 1469-0705
DO  - 10.1002/uog.20403
UR  - http://dx.doi.org/10.1002/uog.20403
UR  - https://www.ncbi.nlm.nih.gov/pubmed/31332850
KW  - PPROM
KW  - amniotic fluid index
KW  - cerebroplacental ratio
KW  - fetal surveillance
KW  - maximum vertical pocket
KW  - middle cerebral artery pulsatility index
KW  - neonatal outcome
KW  - preterm prelabor rupture of membranes
KW  - umbilical artery pulsatility index
ER  - 

TY  - JOUR
AU  - Teulings, Noor E W D
AU  - Garrud, Tessa A C
AU  - Niu, Youguo
AU  - Skeffington, Katie L
AU  - Beck, Christian
AU  - Itani, Nozomi
AU  - Conlon, Fiona G
AU  - Botting, Kimberley J
AU  - Nicholas, Lisa M
AU  - Ashmore, Thomas J
AU  - Blackmore, Heather L
AU  - Tong, Wen
AU  - Camm, Emily J
AU  - Derks, Jan B
AU  - Logan, Angela
AU  - Murphy, Michael P
AU  - Ozanne, Susan E
AU  - Giussani, Dino A
AD  - Department of Physiology, Development and Neuroscience, University of
      Cambridge, Cambridge, UK.
TI  - Isolating adverse effects of glucocorticoids on the embryonic
      cardiovascular system
T2  - FASEB J
VL  - 34
IS  - 7
SP  - 9664-9677
PY  - 2020
DA  - 2020/6/5
AB  - Antenatal glucocorticoid therapy reduces mortality in the preterm infant,
      but evidence suggests off-target adverse effects on the developing
      cardiovascular system. Whether deleterious effects are direct on the
      offspring or secondary to alterations in uteroplacental physiology is
      unclear. Here, we isolated direct effects of glucocorticoids using the
      chicken embryo, a model system in which the effects on the developing
      heart and circulation of therapy can be investigated, independent of
      effects on the mother and/or the placenta. Fertilized chicken eggs were
      incubated and divided randomly into control (C) or dexamethasone (Dex)
      treatment at day 14 out of the 21-day incubation period. Combining
      functional experiments at the isolated organ, cellular and molecular
      levels, embryos were then studied close to term. Chicken embryos exposed
      to dexamethasone were growth restricted and showed systolic and diastolic
      dysfunction, with an increase in cardiomyocyte volume but decreased
      cardiomyocyte nuclear density in the left ventricle. Underlying mechanisms
      included a premature switch from tissue accretion to differentiation,
      increased oxidative stress, and activated signaling of cellular
      senescence. These findings, therefore, demonstrate that dexamethasone
      treatment can have direct detrimental off-target effects on the
      cardiovascular system in the developing embryo, which are independent of
      effects on the mother and/or placenta.
SN  - 1530-6860
DO  - 10.1096/fj.202000697R
C2  - PMC7611332
UR  - http://dx.doi.org/10.1096/fj.202000697R
UR  - https://www.ncbi.nlm.nih.gov/pubmed/32502311
UR  - https://www.ncbi.nlm.nih.gov/pmc/articles/PMC7611332
KW  - antenatal glucocorticoid therapy
KW  - cardiac function
KW  - cellular senescence
KW  - oxidative stress
ER  - 

TY  - JOUR
AU  - Bruschi, Maurizio
AU  - Bartolucci, Martina
AU  - Petretto, Andrea
AU  - Buffelli, Francesca
AU  - Kajana, Xhuliana
AU  - Parodi, Alessandro
AU  - Carbone, Riccardo
AU  - Fulcheri, Ezio
AU  - Ramenghi, Luca Antonio
AU  - Panfoli, Isabella
AU  - Candiano, Giovanni
AD  - Laboratory of Molecular Nephrology, IRCCS Istituto Giannina Gaslini, Via
      Gerolamo Gaslini, 5, 16147, Genoa, Italy.
TI  - Proteomic profiling of human amnion for preterm birth biomarker discovery
T2  - Sci Rep
VL  - 11
IS  - 1
SP  - 23144
PY  - 2021
DA  - 2021/11/30
AB  - Spontaneous preterm birth (PTB) complicates about 12% of pregnancies
      worldwide, remaining the main cause of neonatal morbidity and mortality.
      Spontaneous preterm birth PTBs is often caused by microbial-induced
      preterm labor, mediated by an inflammatory process threatening both
      maternal and newborn health. In search for novel predictive biomarkers of
      PTB and preterm prelabor rupture of the membranes (pPROM), and to improve
      understanding of infection related PTB, we performed an untargeted mass
      spectrometry discovery study on 51 bioptic mid zone amnion samples from
      premature babies. A total of 6352 proteins were identified. Bioinformatics
      analyses revealed a ranked core of 159 proteins maximizing the
      discrimination between the selected clinical stratification groups
      allowing to distinguish conditions of absent (FIR 0) from maximal Fetal
      Inflammatory Response (FIR 3) stratified in function of Maternal
      Inflammatory Response (MIR) grade. Matrix metallopeptidase-9 (MMP-9) was
      the top differentially expressed protein. Gene Ontology enrichment
      analysis of the core proteins showed significant changes in the biological
      pathways associated to inflammation and regulation of immune and infection
      response. Data suggest that the conditions determining PTB would be a
      transversal event, secondary to the maternal inflammatory response causing
      a breakdown in fetal-maternal tolerance, with fetal inflammation being
      more severe than maternal one. We also highlight matrix metallopeptidase-9
      as a potential predictive biomarker of PTB that can be assayed in the
      maternal serum, for future investigation.
SN  - 2045-2322
DO  - 10.1038/s41598-021-02587-3
C2  - PMC8633292
UR  - http://dx.doi.org/10.1038/s41598-021-02587-3
UR  - https://www.ncbi.nlm.nih.gov/pubmed/34848816
UR  - https://www.ncbi.nlm.nih.gov/pmc/articles/PMC8633292
ER  - 

TY  - JOUR
AU  - Rao, Lubei
AU  - Song, Zhixin
AU  - Yu, Xiaoyan
AU  - Tu, Qianqian
AU  - He, Yu
AU  - Luo, Yetao
AU  - Yin, Yibing
AU  - Chen, Dapeng
AD  - Department of Clinical Laboratory, Ministry of Education Key Laboratory of
      Child Development and Disorders, National Clinical Research Center for
      Child Health and Disorders, China International Science and Technology
      Cooperation base of Child development and Critical Disorders, Children's
      Hospital of Chongqing Medical University, Chongqing, PR China; Chongqing
      Key Laboratory of Pediatrics. Chongqing, China. Electronic address:
      chendapeng@hospital.cqmu.edu.cn.
TI  - Progranulin as a novel biomarker in diagnosis of early-onset neonatal
      sepsis
T2  - Cytokine
VL  - 128
SP  - 155000
PY  - 2020
DA  - 2020/1/23
CY  - England
AB  - BACKGROUND: Infections are leading causes of morbidity and mortality in
      neonates and may also have severe long-term consequences. As early
      diagnosis of neonatal sepsis improves prognosis, identification of new or
      complementary biomarkers is of great importance. In this study, we have
      evaluated the diagnostic value of progranulin (PGRN) in early-onset
      neonatal sepsis (EOS) and compare its effectiveness with other commonly
      used biomarkers, such as procalcitonin (PCT) and C-reactive protein (CRP).
      METHODS: A total of 121 infants with gestational age of >34 weeks admitted
      with suspected EOS were included in this study. Before initiating therapy,
      blood samples for whole blood count, CRP, PCT and PGRN were obtained from
      all neonates. Receiver-operating characteristic (ROC) curve and
      multivariate logistic regression analyses were performed. RESULTS: Serum
      PGRN level of infected group was significantly higher than uninfected
      group (median 47.72 vs. 37.86 ng/ml, respectively; Mann-Whitney p <
      0.0001). The ROC area under the curve (AUC) was 0.786 [95% confidence
      interval (CI) 0.706-0.867; p < 0.0001] for PGRN, 0.699 (95% CI
      0.601-0.797; p = 0.0001) for age adjusted PCT, and 0.673 (95% CI
      0.573-0.773; p = 0.0007) for CRP. With a cut-off value of 37.89 ng/ml, the
      diagnostic sensitivity and negative predictive value of PGRN were 94.34%
      and 91.7%, respectively. PGRN could significantly predict EOS
      independently of PCT (p < 0.0001), and the combined use of PGRN and PCT
      could significantly improve diagnostic performance for EOS (0.806; 95% CI
      0.73-0.88; p < 0.0001), with a specificity of 89.06% and a positive
      predictive value of 81.10%. CONCLUSIONS: PGRN may be used as a promising
      biomarker for the diagnosis of EOS, and the combined use of PGRN and PCT
      could improve the diagnosis of sepsis.
SN  - 1096-0023
DO  - 10.1016/j.cyto.2020.155000
UR  - http://dx.doi.org/10.1016/j.cyto.2020.155000
UR  - https://www.ncbi.nlm.nih.gov/pubmed/31982701
KW  - Biomarker
KW  - Neonates
KW  - Procalcitonin
KW  - Progranulin
KW  - Sepsis
ER  - 

TY  - JOUR
AU  - Doyen, Matthieu
AU  - Hernández, Alfredo I
AU  - Flamant, Cyril
AU  - Defontaine, Antoine
AU  - Favrais, Géraldine
AU  - Altuve, Miguel
AU  - Laviolle, Bruno
AU  - Beuchée, Alain
AU  - Carrault, Guy
AU  - Pladys, Patrick
AD  - Univ Rennes, CHU Rennes, Inserm, LTSI - UMR 1099, 35000, Rennes, France.
TI  - Early bradycardia detection and therapeutic interventions in preterm
      infant monitoring
T2  - Sci Rep
VL  - 11
IS  - 1
SP  - 10486
PY  - 2021
DA  - 2021/5/18
AB  - In very preterm infants, cardio-respiratory events and associated
      hypoxemia occurring during early postnatal life have been associated with
      risks of retinopathy, growth alteration and neurodevelopment impairment.
      These events are commonly detected by continuous cardio-respiratory
      monitoring in neonatal intensive care units (NICU), through the associated
      bradycardia. NICU nurse interventions are mainly triggered by these
      alarms. In this work, we acquired data from 52 preterm infants during NICU
      monitoring, in order to propose an early bradycardia detector which is
      based on a decentralized fusion of three detectors. The main objective is
      to improve automatic detection under real-life conditions without altering
      performance with respect to that of a monitor commonly used in NICU. We
      used heart rate lower than 80 bpm during at least 10 sec to define
      bradycardia. With this definition we observed a high rate of false alarms
      (64%) in real-life and that 29% of the relevant alarms were not followed
      by manual interventions. Concerning the proposed detection method, when
      compared to current monitors, it provided a significant decrease of the
      detection delay of 2.9 seconds, without alteration of the sensitivity
      (97.6% vs 95.2%) and false alarm rate (63.7% vs 64.1%). We expect that
      such an early detection will improve the response of the newborn to the
      intervention and allow for the development of new automatic therapeutic
      strategies which could complement manual intervention and decrease the
      sepsis risk.
SN  - 2045-2322
DO  - 10.1038/s41598-021-89468-x
C2  - PMC8131388
UR  - http://dx.doi.org/10.1038/s41598-021-89468-x
UR  - https://www.ncbi.nlm.nih.gov/pubmed/34006917
UR  - https://www.ncbi.nlm.nih.gov/pmc/articles/PMC8131388
ER  - 

TY  - JOUR
AU  - Montaldo, Paolo
AU  - Rosso, Roberto
AU  - Santantonio, Alfredo
AU  - Chello, Giovanni
AU  - Giliberti, Paolo
AD  - Department of Neonatal Intensive Care, Monaldi Hospital, Naples, Italy.
TI  - Presepsin for the detection of early-onset sepsis in preterm newborns
T2  - Pediatr Res
VL  - 81
IS  - 2
SP  - 329-334
PY  - 2016
DA  - 2016/11/3
CY  - United States
AB  - BACKGROUND: Early-onset sepsis (EOS) is responsible for an important
      fraction of neonatal morbidity and mortality all over the world. The aim
      of this study was to assess whether presepsin (P-SEP) can be a more
      accurate biomarker of EOS compared with pro-calcitonin (PCT) and
      C-reactive protein (CRP). STUDY DESIGN: Consecutive preterm neonates (<34
      wk gestational age, admitted to Neonatal Intensive Care Unit by 6 h of age
      and undergoing sepsis evaluation) were recruited as part of a case-matched
      control study. We determined CRP, PCT and P-SEP at admission, and then at
      12, 24, and 48 h of age. Neonates recruited into the study were divided
      into the EOS group (n = 32) and the uninfected group (n =38) according to
      their infection screening. RESULTS: P-SEP values were significantly higher
      in the EOS group than in the uninfected group at different time intervals.
      The highest accuracy was achieved by P-SEP at 24 h after birth. The AUC
      for P-SEP was 0.97. In our sample, P-SEP achieved the best accuracy for
      prediction of EOS at the cut-off of 788 ng/l with 93% sensitivity and 100%
      specificity. CONCLUSIONS: This study shows that P-SEP is significantly
      higher in preterm infants with EOS compared with uninfected infants.
SN  - 1530-0447
DO  - 10.1038/pr.2016.217
UR  - http://dx.doi.org/10.1038/pr.2016.217
UR  - https://www.ncbi.nlm.nih.gov/pubmed/27925621
ER  - 

TY  - JOUR
AU  - Yang, Kai-Di
AU  - He, Yu
AU  - Xiao, Sa
AU  - Ai, Qing
AU  - Yu, Jia-Lin
AD  - China International Science and Technology Cooperation Base of Child
      Development and Critical Disorders, Chongqing, China. yujialin486@126.com.
TI  - Identification of progranulin as a novel diagnostic biomarker for
      early-onset sepsis in neonates
T2  - Eur J Clin Microbiol Infect Dis
VL  - 39
IS  - 12
SP  - 2405-2414
PY  - 2020
DA  - 2020/7/27
CY  - Germany
AB  - Neonatal early-onset sepsis (EOS) is associated with high morbidity and
      mortality. Accurate early diagnosis is crucial for prompt treatment and a
      better clinical outcome. We aimed to identify new biomarkers for the
      diagnosis of EOS. A total of 152 neonates with a risk of EOS were divided
      into an EOS group and a non-EOS group according to the conventional
      diagnostic criteria. Blood samples were collected within 0-24, 24-48, and
      48-72 h after birth. Serum levels of progranulin (PGRN), interleukin
      (IL)-33, IL-17a, IL-23, IL-6, tumor necrosis factors α (TNF-α), interferon
      γ (IFN-γ), granulocyte-macrophage colony-stimulating factor (GM-CSF),
      procalcitonin (PCT), and C-reactive protein (CRP) were determined. PGRN
      levels were significantly elevated in the EOS neonates compared with the
      levels in the non-EOS neonates (1.53 vs. 0.77 ng/ml (median), P 0.70) but
      slightly less predictive power for EOS within the same time range.
      Stepwise multivariate regression analysis identified PGRN, IL-33, and PCT
      as independent predictors of EOS. In addition, the combined measurements
      of PGRN, IL-33, and PCT showed significantly higher predictive power for
      EOS than any of the three markers alone. PGRN showed greater efficacy for
      predicting EOS than the traditional markers PCT and CRP as well as other
      potential markers tested in this study. PGRN may serve as an effective
      biomarker for the early diagnosis of EOS.
SN  - 1435-4373
DO  - 10.1007/s10096-020-03981-x
UR  - http://dx.doi.org/10.1007/s10096-020-03981-x
UR  - https://www.ncbi.nlm.nih.gov/pubmed/32720089
KW  - Diagnosis
KW  - ELISA
KW  - Neonatal early-onset sepsis
KW  - Progranulin
ER  - 

TY  - JOUR
AU  - Ider, Merve
AU  - Naseri, Amir
AU  - Ok, Mahmut
AU  - Uney, Kamil
AU  - Erturk, Alper
AU  - Durgut, Murat K
AU  - Parlak, Tugba M
AU  - Ismailoglu, Nimet
AU  - Kapar, Muhammed M
AD  - Faculty of Veterinary Medicine, Department of Internal Medicine, Selcuk
      University, Konya, Turkey.
TI  - Biomarkers in premature calves with and without respiratory distress
      syndrome
T2  - J Vet Intern Med
VL  - 35
IS  - 5
SP  - 2524-2533
PY  - 2021
DA  - 2021/7/5
AB  - BACKGROUND: Approaches to the evaluation of pulmonary arterial
      hypertension (PAH) in premature calves by using lung-specific epithelial
      and endothelial biomarkers are needed. OBJECTIVE: To investigate the
      evaluation of PAH in premature calves with and without respiratory
      distress syndrome (RDS) by using lung-specific epithelial and endothelial
      biomarkers and determine the prognostic value of these markers in
      premature calves. ANIMALS: Fifty premature calves with RDS, 20 non-RDS
      premature calves, and 10 healthy term calves. METHODS: Hypoxia,
      hypercapnia, and tachypnea were considered criteria for RDS. Arterial
      blood gases (PaO(2) , PaCO(2) , oxygen saturation [SO(2) ], base excess
      [BE], and serum lactate concentration) were measured to assess hypoxia.
      Serum concentrations of lung-specific growth differentiation factor-15
      (GDF-15), asymmetric dimethylarginine (ADMA), endothelin-1 (ET-1),
      vascular endothelial growth factor (VEGF), and surfactant protein D (SP-D)
      were measured to assess PAH. RESULTS: Arterial blood pH, PaO(2) , SO(2) ,
      and BE of premature calves with RDS were significantly lower and PaCO(2)
      and lactate concentrations higher compared to non-RDS premature and
      healthy calves. The ADMA and SP-D concentrations of premature calves with
      RDS were lower and serum ET-1 concentrations higher than those of non-RDS
      premature and healthy calves. No statistical differences for GDF-15 and
      VEGF were found among groups. CONCLUSIONS AND CLINICAL IMPORTANCE:
      Significant increases in serum ET-1 concentrations and decreases in ADMA
      and SP-D concentrations highlight the utility of these markers in the
      diagnosis of PAH in premature calves with RDS. Also, we found that ET-1
      was a reliable diagnostic and prognostic biomarker for PAH and predicting
      mortality in premature calves.
SN  - 1939-1676
DO  - 10.1111/jvim.16217
C2  - PMC8478053
UR  - http://dx.doi.org/10.1111/jvim.16217
UR  - https://www.ncbi.nlm.nih.gov/pubmed/34227155
UR  - https://www.ncbi.nlm.nih.gov/pmc/articles/PMC8478053
KW  - RDS
KW  - endothelial biomarkers
KW  - premature calf
KW  - pulmonary epithelium
KW  - pulmonary hypertension
ER  - 

TY  - JOUR
AU  - Beltempo, Marc
AU  - Shah, Prakesh S
AU  - Ye, Xiang Y
AU  - Afifi, Jehier
AU  - Lee, Shoo
AU  - McMillan, Douglas D
AU  - Canadian Neonatal Network Investigators
AD  - d Department of Pediatrics , Dalhousie University and IWK Health Centre ,
      Halifax , Canada.
TI  - SNAP-II for prediction of mortality and morbidity in extremely preterm
      infants
T2  - J Matern Fetal Neonatal Med
VL  - 32
IS  - 16
SP  - 2694-2701
PY  - 2018
DA  - 2018/3/12
CY  - England
AB  - OBJECTIVE: To determine the specific Score of Neonatal Acute Physiology
      (SNAP-II) cut-off scores associated with outcomes in extremely preterm
      infants, and to examine its contribution to predictive models that include
      nonmodifiable birth predictors. STUDY DESIGN: Retrospective observational
      study of 9240 infants born at 22-28 weeks' gestation and admitted to the
      Canadian Neonatal Network from 2010 to 2015. Outcomes included early and
      hospital mortality, composite of mortality/morbidity and individual
      morbidities. The SNAP-II cut-off to predict each outcome was determined
      using the Youden index. Additional contributions were evaluated using a
      base model that adjusted for gestational age, birth weight z-score and sex
      and by comparing the area under the curve (AUC). RESULTS: The
      mortality/morbidity rate was 63% (5859/9240). Specific SNAP-II cut-offs
      ranged from 12 to 20 and were associated with each adverse outcome. Adding
      SNAP-II cut-offs to predictive models that included birth variables
      significantly improved (p < .05) the prediction of early mortality (AUC
      0.84 versus 0.79), hospital mortality (AUC 0.80 versus 0.78),
      mortality/morbidity (AUC 0.76 versus 0.75), and severe neurological injury
      (AUC 0.69 versus 0.66) but had little or no effect on predictive models
      for retinopathy of prematurity, bronchopulmonary dysplasia, necrotizing
      enterocolitis, and nosocomial infection. CONCLUSIONS: SNAP-II cut-offs
      were independently associated with each adverse outcome and using the
      proposed SNAP-II cut-offs improved the performance of predictive models
      for certain short-term outcomes.
SN  - 1476-4954
DO  - 10.1080/14767058.2018.1446079
UR  - http://dx.doi.org/10.1080/14767058.2018.1446079
UR  - https://www.ncbi.nlm.nih.gov/pubmed/29526142
KW  - Infant
KW  - illness severity
KW  - morbidity/mortality
KW  - predictive value of tests
KW  - premature
ER  - 

TY  - JOUR
AU  - Sokou, Rozeta
AU  - Giallouros, George
AU  - Konstantinidi, Aikaterini
AU  - Pantavou, Katerina
AU  - Nikolopoulos, Georgios
AU  - Bonovas, Stefanos
AU  - Lytras, Theodore
AU  - Kyriakou, Elias
AU  - Lambadaridis, Ioannis
AU  - Gounaris, Antonis
AU  - Douramani, Panagiota
AU  - Valsami, Serena
AU  - Kapsimali, Violetta
AU  - Iacovidou, Nicoletta
AU  - Tsantes, Argirios E
AD  - Laboratory of Haematology and Blood Bank Unit, School of Medicine,
      "Attiko" University Hospital, National and Kapodistrian University of
      Athens, 1 Rimini Str, 12462, Athens, Greece. atsantes@yahoo.com.
TI  - Thromboelastometry for diagnosis of neonatal sepsis-associated
      coagulopathy: an observational study
T2  - Eur J Pediatr
VL  - 177
IS  - 3
SP  - 355-362
PY  - 2017
DA  - 2017/12/18
CY  - Germany
AB  - Our aim was to evaluate the potential role of standard extrinsically
      activated thromboelastometry (EXTEM) assay in the early detection of
      neonatal sepsis. We studied 91 hospitalized neonates categorized in two
      groups: group A included 35 neonates with confirmed sepsis, while group B
      included 56 neonates with suspected sepsis; 274 healthy neonates served as
      controls. Whenever sepsis was suspected, EXTEM assay was performed, Score
      for Neonatal Acute Physiology Perinatal Extension (SNAPPE) and Tοllner
      score were calculated, and clinical findings and laboratory results were
      recorded. Septic neonates had significantly prolonged clotting time (CT)
      and clot formation time (CFT), and reduced maximum clot firmness (MCF),
      compared to neonates with suspected sepsis (p values 0.001, 0.001, and
      0.009, respectively) or healthy neonates (p values 0.001, 0.001, and
      0.021, respectively). EXTEM parameters (CT, CFT, MCF) demonstrated a more
      intense hypocoagulable profile in septic neonates with hemorrhagic
      diathesis than those without (p values 0.021, 0.007, and 0.033,
      respectively). In septic neonates, CFT was correlated with platelet count,
      SNAPPE, Tollner score, and day of full enteral feeding (p values 0.01,
      0.02, 0.05, and 0.03, respectively). CONCLUSIONS: A ROTEM hypocoagulable
      profile at admission seems promising for the early detection of sepsis in
      neonates while the degree of hypocoagulation may be associated with sepsis
      severity. What is Known: • The early phase of septicemia might be
      difficult to be recognized in neonates. In adult septic patients, the
      diagnostic and prognostic role of thromboelastometry (ROTEM) have been
      extensively investigated. • Limited data are available on the role of
      ROTEM as an indicator of early neonatal sepsis. What is New: • ROTEM
      measurements indicate an early appearance of hypocoagulability in neonatal
      sepsis, while the degree of hypocoagulation might be associated with
      severity of sepsis. • ROTEM could be a useful tool in the early detection
      of sepsis in neonates.
SN  - 1432-1076
DO  - 10.1007/s00431-017-3072-z
UR  - http://dx.doi.org/10.1007/s00431-017-3072-z
UR  - https://www.ncbi.nlm.nih.gov/pubmed/29255948
KW  - Coagulopathy
KW  - Diagnosis
KW  - Neonatal sepsis
KW  - Thromboelastometry
ER  - 

TY  - JOUR
AU  - Philibert, Aline
AU  - Fillion, Myriam
AU  - Mergler, Donna
AD  - Université du Québec à Montréal, Centre de recherche interdisciplinaire
      sur le bien-être, la santé, la société et l'environnement (Cinbiose),
      Montréal, QC, Canada. Electronic address: mergler.donna@uqam.ca.
TI  - Mercury exposure and premature mortality in the Grassy Narrows First
      Nation community: a retrospective longitudinal study
T2  - Lancet Planet Health
VL  - 4
IS  - 4
SP  - e141-e148
PY  - 2020
DA  - 2020/4
CY  - Netherlands
AB  - BACKGROUND: Little is known about the influence of toxic exposures on
      reduced life expectancy in First Nations people in Canada. The Grassy
      Narrows First Nation community have lived with the consequences of one of
      the worst environmental disasters in Canadian history. In the early 1960s,
      10 000 kg of mercury (Hg) was released into their aquatic ecosystem.
      Although Hg concentration in fish, their dietary staple, decreased over
      time, it remains high. We aimed to examine whether elevated Hg exposure
      over time contributes to premature mortality (younger than 60 years) in
      this community. METHODS: We did longitudinal and case-control analyses
      with data for individuals of the Grassy Narrows First Nation community. In
      2019, the community obtained their historical Hg biomarker data from a
      government surveillance programme, which was then shared with the authors.
      A matched-pair approach allowed us to compare longitudinal hair Hg
      concentration between cases (individuals who died aged younger than 60
      years) and controls (individuals who lived beyond 60 years). Matching
      criteria included year of birth (allowing 2 years either side), sex, and a
      minimum of four hair Hg concentration measures, of which at least two were
      in the same year. Analyses included change-point detection, interrupted
      time series, mixed models, and Cox survival models. FINDINGS: We analysed
      data collected between Jan 1, 1970, and Jan 31, 1997, for 657 individuals
      (319 women and 338 men, born between 1884 and 1991) for whom we assembled
      a retrospective database of yearly measures of hair Hg concentration
      (n=3603). Hair Hg concentration decreased over time. A subgroup of 222
      individuals (107 women and 115 men) reached or could have reached 60 years
      old by August, 2019. There was an increased risk of dying at a younger age
      among those with at least one hair Hg measure of 15 μg/g or more (adjusted
      hazard ratio 1·55, 95% CI 1·11-2·16; p=0·0088). Among the deceased
      individuals (n=154), longevity decreased by 1 year with every 6·25 μg/g
      (4·35-14·29) increase in hair Hg concentration. Analyses of 36 matched
      pairs showed that hair Hg concentration of those who died aged younger
      than 60 years was 4·7 times higher (3·4-5·9) than controls.
      INTERPRETATION: The consistent findings between our different analyses
      support an association between long-term Hg exposure from freshwater fish
      consumption and premature mortality in this First Nation community. There
      is a need to do risk-benefit analyses of freshwater fish consumption in
      environmentally contaminated regions. FUNDING: Canadian Institutes of
      Health Research.
SN  - 2542-5196
DO  - 10.1016/S2542-5196(20)30057-7
UR  - http://dx.doi.org/10.1016/S2542-5196(20)30057-7
UR  - https://www.ncbi.nlm.nih.gov/pubmed/32353294
ER  - 

TY  - JOUR
AU  - Mirnia, Kayvan
AU  - Heidarzadeh, Mohammad
AU  - Afjeh, Seyyed Abolfazl
AU  - Alizadeh, Parinaz
AU  - Kashan, Abbas Abaei
AU  - Bordbar, Arash
AU  - Maghsoudi, Amid
AD  - Department of Mechanical Engineering, Mechanical Engineering School, Iran
      University of Science and Technology, Tehran University of Medical
      Science, Tehran, Iran.
TI  - Signal Processing of Heart Rate for Predicting Sepsis in Premature
      Neonates
T2  - J Med Signals Sens
VL  - 11
IS  - 3
SP  - 222-226
PY  - 2021
DA  - 2021/7/21
AB  - The heart rate characteristic (HeRO score) is a figure derived from the
      analysis of premature neonate's electrocardiogram signals, and can be used
      to detect infection before the onset of clinical symptoms. The United
      States and Europe accept this diagnostic technique, but we require more
      tests to prove its efficacy. This method is not accepted in other
      developed countries so far. The present study aimed to investigate changes
      in the heart characteristics of two neonates in Akbar Abadi Hospital in
      Tehran. Experts chose one newborn as a sepsis case, and the other neonate
      was healthy. The results were analyzed and compared with previous studies.
      In this research, a group of five neonates was selected randomly from the
      neonatal intensive care unit, and cardiac leads were attached to them for
      recording heart rates. We selected two neonates from the five cases, as a
      case (proven sepsis) and control, to analyze heart rate variability (HRV).
      Then, we compared the differences in the heart rate of both neonates.
      Analysis of HRV of these two neonates showed that the pattern of HRV is
      compatible with reports from US studies. Considering the results of this
      study, heart rates and their analysis can provide useful indicators for
      mathematical modeling before the onset of clinical symptoms in newborns.
SN  - 2228-7477
DO  - 10.4103/jmss.JMSS_30_20
C2  - PMC8382031
UR  - http://dx.doi.org/10.4103/jmss.JMSS_30_20
UR  - https://www.ncbi.nlm.nih.gov/pubmed/34466402
UR  - https://www.ncbi.nlm.nih.gov/pmc/articles/PMC8382031
KW  - HeRO
KW  - Heart rate
KW  - neonates
KW  - sepsis
KW  - signal processing
ER  - 

TY  - JOUR
AU  - Mourelo-Fariña, Mónica
AU  - Pértega, Sonia
AU  - Galeiras, Rita
AD  - Critical Care Unit, Complejo Hospitalario Universitario de A Coruña
      (CHUAC), Instituto de Investigación Biomédica de A Coruña (INIBIC),
      SERGAS, Universidade de A Coruña (UDC), As Xubias, 15006, A Coruña, Spain.
TI  - A Model for Prediction of In-Hospital Mortality in Patients with
      Subarachnoid Hemorrhage
T2  - Neurocrit Care
VL  - 34
IS  - 2
SP  - 508-518
PY  - 2021
DA  - 2021/4
CY  - United States
AB  - BACKGROUND: Despite being a rare cause of stroke, spontaneous subarachnoid
      hemorrhage (SAH) is associated with high mortality rates. The prediction
      models that are currently being used on SAH patients are heterogeneous,
      and few address premature mortality. The aim of this study was to develop
      a mortality risk stratification score for SAH. METHODS: A retrospective
      study was carried out with 536 patients diagnosed with SAH who had been
      admitted to the intensive care unit (ICU) at the University Hospital
      Complex of A Coruña (Spain) between 2003 and 2013. A multivariate logistic
      regression model was developed to predict the likelihood of in-hospital
      mortality, adjusting it exclusively for variables present on admission. A
      predictive equation of in-hospital mortality was then computed based on
      the model's coefficients, along with a points-based risk-scoring system.
      Its discrimination ability was also tested based on the area under the
      receiver operating characteristics curve and compared with previously
      developed scores. RESULTS: The mean age of the patients included in this
      study was 56.9 ± 14.1 years. Most of these patients (73.9%) had been
      diagnosed with aneurysmal SAH. Their median length of stay was 7 days in
      the ICU and 20 days in the general hospital ward, with an overall
      in-hospital mortality rate of 28.5%. The developed scales included the
      following admission variables independently associated with in-hospital
      mortality: coma at onset [odds ratio (OR) = 1.87; p = 0.028], Fisher scale
      score of 3-4 (OR = 2.27; p = 0.032), Acute Physiology and Chronic Health
      Evaluation II (APACHE II) score within the first 24 h (OR = 1.10; p <
      0.001), and total Sequential Organ Failure Assessment (SOFA) score on day
      0 (OR = 1.19; p = 0.004). Our predictive equation demonstrated better
      discrimination [area under the curve (AUC) = 0.835] (bootstrap-corrected
      AUC = 0.831) and calibration properties than those of the HAIR scale (AUC
      = 0.771; p ≤ 0.001) and the Functional Recovery Expected after
      Subarachnoid Hemorrhage scale (AUC = 0.814; p = 0.154). CONCLUSIONS: In
      addition to the conventional risk factors for in-hospital mortality, in
      our study, mortality was associated with the presence of coma at onset of
      the condition, the physiological variables assessed by means of the APACHE
      II scale within the first 24 h, and the total SOFA score on day 0. A
      simple prediction model of mortality was developed with novel parameters
      assessed on admission, which also assessed organ failure and did not
      require a previous etiological diagnosis.
SN  - 1556-0961
DO  - 10.1007/s12028-020-01041-y
UR  - http://dx.doi.org/10.1007/s12028-020-01041-y
UR  - https://www.ncbi.nlm.nih.gov/pubmed/32671649
KW  - In-hospital mortality
KW  - Prediction model
KW  - Score
KW  - Spontaneous subarachnoid hemorrhage
ER  - 

TY  - JOUR
AU  - Ye, Qing
AU  - Du, Li-Zhong
AU  - Shao, Wen-Xia
AU  - Shang, Shi-Qiang
AD  - Zhejiang Key Laboratory for Neonatal Diseases, The Children's Hospital of
      Zhejiang University School of Medicine, Hangzhou, China.
TI  - Utility of cytokines to predict neonatal sepsis
T2  - Pediatr Res
VL  - 81
IS  - 4
SP  - 616-621
PY  - 2016
DA  - 2016/12/20
CY  - United States
AB  - BACKGROUND: Sepsis is an important cause of neonatal morbidity and
      mortality worldwide. Diagnosis and treatment of neonatal sepsis relies on
      clinical judgment and interpretation of nonspecific laboratory tests. In a
      prospective cohort, we measured inflammatory cytokines as a potential
      biomarker for neonatal sepsis. METHODS: Serum inflammatory cytokine levels
      were evaluated in the early stage of neonatal sepsis and after
      antimicrobial treatment. Receiver operating characteristic curves assessed
      the diagnostic value of cytokines. We performed multiple logistic
      regression analysis to characterize the role of each cytokine
      independently for infants with culture proven sepsis. RESULTS: C-reactive
      protein, interleukin (IL)-6, IL-10 and IL-6/IL-10 levels were
      significantly elevated in neonatal sepsis when compared with the control
      group and there were 1.4 (95% confidence interval (CI): 1.2-1.5), 4.9 (95%
      CI: 4.6-5.1), 5.1 (95% CI: 4.5-5.6), and 10.2 (95% CI: 9.2-11.1) fold
      greater odds, respectively, to predict neonatal sepsis when increased.
      After effective treatment, median IL-6 (pretreatment value: 263.0 pg/ml
      and post-treatment value: 7.4 pg/ml) and IL-6/IL-10 levels (pretreatment
      value: 16.6 and post-treatment value: 1.4) significantly decreased. The
      areas under the curve for IL-6, IL-10, IL-6/IL-10 and C-reactive protein
      for differential diagnosis were 0.98, 0.82, 0.90, and 0.88, respectively.
      CONCLUSION: IL-6 and IL-6/IL-10 outperformed C-reactive protein to
      diagnose neonatal sepsis. Of the cytokines studied, IL-6 was the most
      sensitive, whereas IL-6/IL-10 was the most specific predictor of neonatal
      sepsis.
SN  - 1530-0447
DO  - 10.1038/pr.2016.267
UR  - http://dx.doi.org/10.1038/pr.2016.267
UR  - https://www.ncbi.nlm.nih.gov/pubmed/27997530
ER  - 

TY  - JOUR
AU  - Oyelade, Tope
AU  - Canciani, Gabriele
AU  - Bottaro, Matteo
AU  - Zaccaria, Marta
AU  - Formentin, Chiara
AU  - Moore, Kevin
AU  - Montagnese, Sara
AU  - Mani, Ali R
AD  - Institute for Liver and Digestive Health, Division of Medicine, UCL,
      London, United Kingdom.
TI  - Heart Rate Turbulence Predicts Survival Independently From Severity of
      Liver Dysfunction in Patients With Cirrhosis
T2  - Front Physiol
VL  - 11
SP  - 602456
PY  - 2020
DA  - 2020/12/9
AB  - BACKGROUND: Reduced heart rate variability (HRV) is an independent
      predictor of mortality in patients with cirrhosis. However, conventional
      HRV indices can only be interpreted in individuals with normal sinus
      rhythm. In patients with recurrent premature ventricular complexes (PVCs),
      the predictive capacity of conventional HRV indices is compromised. Heart
      Rate Turbulence (HRT) represents the biphasic change of the heart rate
      after PVCs. This study was aimed to define whether HRT parameters could
      predict mortality in cirrhotic patients. MATERIALS AND METHODS: 24 h
      electrocardiogram recordings were collected from 40 cirrhotic patients.
      Turbulence Onset was calculated as HRT indices. The enrolled patients were
      followed up for 12 months after the recruitment in relation to survival
      and/or transplantation. RESULTS: During the follow-up period, 21 patients
      (52.5%) survived, 12 patients (30%) died and 7 patients (17.5%) had liver
      transplantation. Turbulence Onset was found to be strongly linked with
      mortality on Cox regression (Hazard ratio = 1.351, p < 0.05). Moreover,
      Turbulence Onset predicted mortality independently of MELD and
      Child-Pugh's Score. CONCLUSION: This study provides further evidence of
      autonomic dysfunction in cirrhosis and suggests that HRT is reliable
      alternative to HRV in patients with PVCs.
SN  - 1664-042X
DO  - 10.3389/fphys.2020.602456
C2  - PMC7755978
UR  - http://dx.doi.org/10.3389/fphys.2020.602456
UR  - https://www.ncbi.nlm.nih.gov/pubmed/33362578
UR  - https://www.ncbi.nlm.nih.gov/pmc/articles/PMC7755978
KW  - autonomic nervous system
KW  - cirrhosis
KW  - heart rate turbulence
KW  - meld
KW  - survival
KW  - turbulence onset
KW  - turbulence slope
ER  - 

TY  - JOUR
AU  - Cascant-Vilaplana, Mari Merce
AU  - Sánchez-Illana, Ángel
AU  - Piñeiro-Ramos, José David
AU  - Llorens-Salvador, Roberto
AU  - Quintás, Guillermo
AU  - Oger, Camille
AU  - Galano, Jean-Marie
AU  - Vigor, Claire
AU  - Durand, Thierry
AU  - Kuligowski, Julia
AU  - Vento, Máximo
AU  - HYPOTOP Study Group
AD  - Division of Neonatology, University and Polytechnic Hospital La Fe,
      Valencia, Spain.
TI  - Do Levels of Lipid Peroxidation Biomarkers Reflect the Degree of Brain
      Injury in Newborns?
T2  - Antioxid Redox Signal
VL  - 35
IS  - 17
SP  - 1467-1475
PY  - 2021
DA  - 2021/12/10
CY  - United States
AB  - The pathogenesis and progression of hypoxic-ischemic encephalopathy (HIE),
      a major cause of severe neurological disability and mortality in the
      perinatal period, are shaped by the interplay of multiple processes,
      including inflammation, oxidative stress, and excitotoxicity. We conducted
      a longitudinal study to determine biomarkers of oxidative stress and
      inflammation in noninvasive urine samples of newborns with moderate/severe
      HIE (N = 51), employing liquid chromatography-mass spectrometry. We noted
      that levels of several biomarkers of oxidative stress increased over time,
      demonstrating the ongoing propagation of oxidative injury. Prostaglandins,
      in contrast, showed a decreasing trend in their concentration profiles
      over time, which probably reflects their mediation in pathogenic
      mechanisms, including the inflammatory response. Statistically significant
      differences in the levels of oxidative stress of neonates with distinct
      brain lesion patterns, as detected with magnetic resonance imaging (MRI),
      were observed, revealing an increase of lipid peroxidation biomarkers in
      newborns with cerebral lesions (MRI score of 1 compared with scores of 0
      and 2). Moreover, a gender-dependent study showed no statistically
      significant differences in biomarker concentrations between male and
      female infants. Our observation leads to the hypothesis that monitoring of
      noninvasive lipid peroxidation biomarkers could aid in diagnosis and
      prediction of long-term outcomes as a complementary tool to standard
      exploration. Antioxid. Redox Signal. 35, 1467-1475.
SN  - 1557-7716
DO  - 10.1089/ars.2021.0168
UR  - http://dx.doi.org/10.1089/ars.2021.0168
UR  - https://www.ncbi.nlm.nih.gov/pubmed/34409848
KW  - hypoxic-ischemic encephalopathy
KW  - lipid peroxidation biomarkers
KW  - neonatal encephalopathy
KW  - newborn
KW  - oxidative stress
KW  - perinatal asphyxia
ER  - 

TY  - JOUR
AU  - Lee, Jennifer
AU  - Cai, Jinjin
AU  - Li, Fuhai
AU  - Vesoulis, Zachary A
AD  - Department of Pediatrics, Division of Newborn Medicine, Washington
      University School of Medicine, 1 Children's Place, Box 8116, St. Louis,
      MO, 63110, USA. vesoulis_z@wustl.edu.
TI  - Predicting mortality risk for preterm infants using random forest
T2  - Sci Rep
VL  - 11
IS  - 1
SP  - 7308
PY  - 2021
DA  - 2021/3/31
AB  - Mortality is an unfortunately common outcome of extremely and very preterm
      birth. Existing clinical prediction models capture mortality risk at birth
      but fail to account for the remainder of the hospital course. Infants born
      < 32 weeks gestation with complete physiologic and clinical data were
      included in this retrospective study. Mortality risk was quantified by
      conventional means (clinical factors) using the CRIB-II score and the
      optimal logistic regression model. A random forest (RF) model was trained
      using a subset of the cohort, labeling data within 6 h of death as
      "worry." The model was then tested using the remaining infants. A total of
      275 infants were included in the study with a mean gestational age of 27
      weeks, mean birth weight of 929 g, 49% female, and a mortality rate of
      21%. The CRIB-II and logistic regression models had acceptable performance
      with sensitivities of 71% and 80% AUC scores of 0.78 and 0.84,
      respectively. The RF model had superior performance with a sensitivity of
      88% and an AUC of 0.93. A random forest model which incorporates fixed
      clinical factors with the influence of aberrancies in subsequent
      physiology has superior performance for mortality prediction compared to
      conventional models.
SN  - 2045-2322
DO  - 10.1038/s41598-021-86748-4
C2  - PMC8012581
UR  - http://dx.doi.org/10.1038/s41598-021-86748-4
UR  - https://www.ncbi.nlm.nih.gov/pubmed/33790395
UR  - https://www.ncbi.nlm.nih.gov/pmc/articles/PMC8012581
ER  - 

TY  - JOUR
AU  - Meinich-Bache, Oyvind
AU  - Engan, Kjersti
AU  - Austvoll, Ivar
AU  - Eftestol, Trygve
AU  - Myklebust, Helge
AU  - Yarrot, Ladislaus Blacy
AU  - Kidanto, Hussein
AU  - Ersdal, Hege
TI  - Object Detection During Newborn Resuscitation Activities
T2  - IEEE J Biomed Health Inform
VL  - 24
IS  - 3
SP  - 796-803
PY  - 2019
DA  - 2019/6/24
CY  - United States
AB  - OBJECTIVE: Birth asphyxia is a major newborn mortality problem in
      low-resource countries. International guideline provides treatment
      recommendations; however, the importance and effect of the different
      treatments are not fully explored. The available data are collected in
      Tanzania, during newborn resuscitation, for analysis of the resuscitation
      activities and the response of the newborn. An important step in the
      analysis is to create activity timelines of the episodes, where activities
      include ventilation, suction, stimulation, etc. Methods: The available
      recordings are noisy real-world videos with large variations. We propose a
      two-step process in order to detect activities possibly overlapping in
      time. The first step is to detect and track the relevant objects, such as
      bag-mask resuscitator, heart rate sensors, etc., and the second step is to
      use this information to recognize the resuscitation activities. The topic
      of this paper is the first step, and the object detection and tracking are
      based on convolutional neural networks followed by post processing.
      RESULTS: The performance of the object detection during activities were
      96.97% (ventilations), 100% (attaching/removing heart rate sensor), and
      75% (suction) on a test set of 20 videos. The system also estimate the
      number of health care providers present with a performance of 71.16%.
      CONCLUSION: The proposed object detection and tracking system provides
      promising results in noisy newborn resuscitation videos. SIGNIFICANCE:
      This is the first step in a thorough analysis of newborn resuscitation
      episodes, which could provide important insight about the importance and
      effect of different newborn resuscitation activities.
SN  - 2168-2208
DO  - 10.1109/JBHI.2019.2924808
UR  - http://dx.doi.org/10.1109/JBHI.2019.2924808
UR  - https://www.ncbi.nlm.nih.gov/pubmed/31247581
ER  - 

TY  - JOUR
AU  - Kipfmueller, Florian
AU  - Schroeder, Lukas
AU  - Melaku, Tamene
AU  - Geipel, Annegret
AU  - Berg, Christoph
AU  - Gembruch, Ulrich
AU  - Heydweiller, Andreas
AU  - Bendixen, Charlotte
AU  - Reutter, Heiko
AU  - Müller, Andreas
AD  - Department of Neonatology and Pediatric Critical Care Medicine, University
      Children's Hospital, Bonn, Germany.
TI  - Prediction of ECMO and Mortality in Neonates with Congenital Diaphragmatic
      Hernia Using the SNAP-II Score
T2  - Klin Padiatr
VL  - 231
IS  - 6
SP  - 297-303
PY  - 2019
DA  - 2019/9/30
CY  - Germany
AB  - BACKGROUND: The mortality of neonates with congenital diaphragmatic hernia
      (CDH) ranges between 20 and 40% even in specialized high-volume centers.
      The Score for Neonatal Acute Physiology-II (SNAP-II Score) could
      facilitate the decision about supportive therapies in CDH newborns.
      METHODS: The SNAP-II score consists of the variables arterial blood
      pressure, pH, PaO(2):FiO(2), body temperature, diuresis, and seizure
      activity and was calculated at an age of 12 h. RESULTS: 101 CDH newborns
      treated in our institution between 2009 and 2017 were included in the
      study. A SNAP-II score ≥ 28 was calculated as cutoff for predicting
      mortality (AUC 0.876; 95% CI: 0.795-0.957). The mortality rate was 52.9%
      with a SNAP-II score ≥ 28, and 5.9% with a SNAP-II score<28. Sensitivity
      and specificity for predicting mortality was 81.8 and 79.7%, the negative
      predicting value (NPV) was 94.0%, the positive predicting value (PPV)
      52.9%. The optimal cutoff for predicting ECMO was ≥ 22 (AUC 0.895; 95% CI:
      0.836-0.954). Sensitivity and specificity for predicting ECMO therapy was
      90.7, and 63.8%, the NPV was 90.2%, and the PPV was 65% respectively. The
      SNAP-II score was independently associated with mortality [OR 1.126 (95%
      CI: 1.050-1.207)] and the need for ECMO therapy [OR 1.243 (95% CI:
      1.106-1.397)]. CONCLUSION: The SNAP-II score is strongly associated with
      mortality and the need for ECMO therapy in CDH newborns and should be
      implemented in the risk stratification of these infants.
SN  - 1439-3824
DO  - 10.1055/a-1009-6671
UR  - http://dx.doi.org/10.1055/a-1009-6671
UR  - https://www.ncbi.nlm.nih.gov/pubmed/31569261
ER  - 

TY  - JOUR
AU  - Depoorter, Antoinette
AU  - Neumann, Roland P
AU  - Barro, Christian
AU  - Fisch, Urs
AU  - Weber, Peter
AU  - Kuhle, Jens
AU  - Wellmann, Sven
AD  - Department of Neonatology, University Children's Hospital Basel,
      University of Basel, Basel, Switzerland.
TI  - Neurofilament Light Chain: Blood Biomarker of Neonatal Neuronal Injury
T2  - Front Neurol
VL  - 9
SP  - 984
PY  - 2018
DA  - 2018/11/20
AB  - Background: Neurofilament light chain (NfL) is a highly promising
      biomarker of neuroaxonal injury that has mainly been studied in adult
      neurodegenerative disease. Its involvement in neonatal disease remains
      largely unknown. Our aim was to establish NfL plasma concentrations in
      preterm and term infants in the first week of life. Methods: Plasma NfL
      was measured by single molecule array immunoassay in two neonatal cohorts:
      cohort 1 contained 203 term and preterm infants, median gestational age
      (GA) 37.9 weeks (interquartile range [IQR] 31.9-39.4), in whom venous and
      arterial umbilical cord blood was sampled at birth and venous blood at day
      of life (DOL) 3; cohort 2 contained 98 preterm infants, median GA 29.3
      weeks (IQR 26.9-30.6), in whom venous blood was sampled at DOL 7. Results:
      Median NfL concentrations in venous blood increased significantly from
      birth (18.2 pg/mL [IQR 12.8-30.8, cohort 1]) to DOL 3 (50.9 pg/mL
      [41.3-100, cohort 1]) and DOL 7 (126 pg/mL [78.8-225, cohort 2]) (p <
      0.001). In both cohorts NfL correlated inversely with birth weight (BW,
      Spearman's rho -0.403, p < 0.001, cohort 1; R -0.525, p < 0.001, cohort 2)
      and GA (R -0.271, p < 0.001, cohort 1; R -0.487, p < 0.001, cohort 2).
      Additional significant correlations were found for maternal age at
      delivery, preeclampsia, delivery mode, 5-min Apgar, duration of oxygen
      supplementation, sepsis, and brain damage (intraventricular hemorrhage or
      periventricular leukomalacia). Multivariable logistic regression analysis
      identified the independent predictors of NfL in cohort 1 as BW (beta =
      -0.297, p = 0.003), delivery mode (beta = 0.237, p = 0.001) and
      preeclampsia (beta = 0.183, p = 0.022) and in cohort 2 as BW (beta =
      -0.385, p = 0.001) and brain damage (beta = 0.222, p = 0.015). Conclusion:
      Neonatal NfL levels correlate inversely with maturity and BW, increase
      during the first days of life, and relate to brain injury factors such as
      intraventricular hemorrhage and periventricular leukomalacia, and also to
      vaginal delivery.
SN  - 1664-2295
DO  - 10.3389/fneur.2018.00984
C2  - PMC6256184
UR  - http://dx.doi.org/10.3389/fneur.2018.00984
UR  - https://www.ncbi.nlm.nih.gov/pubmed/30524361
UR  - https://www.ncbi.nlm.nih.gov/pmc/articles/PMC6256184
KW  - biomarker
KW  - cerebral injury
KW  - infant
KW  - neuropathology
KW  - parturition
KW  - prematurity
ER  - 

TY  - JOUR
AU  - Omran, Hazem
AU  - Bitter, Thomas
AU  - Horstkotte, Dieter
AU  - Oldenburg, Olaf
AU  - Fox, Henrik
AD  - Clinic for Cardiology, Herz- und Diabeteszentrum NRW, Ruhr-Universität
      Bochum, Georgstraße 11, 32545, Bad Oeynhausen, Germany.
TI  - Characteristics and circadian distribution of cardiac arrhythmias in
      patients with heart failure and sleep-disordered breathing
T2  - Clin Res Cardiol
VL  - 107
IS  - 10
SP  - 965-974
PY  - 2018
DA  - 2018/5/8
CY  - Germany
AB  - BACKGROUND: Cardiac arrhythmias and sleep-disordered breathing (SDB) are
      common comorbidities in heart failure with reduced ejection fraction
      (HFrEF). However, understanding of the association between arrhythmias and
      SDB is poor. This study assessed the occurrence and circadian distribution
      of ventricular arrhythmias in HFrEF patients with and without SDB.
      METHODS: This retrospective analysis included HFrEF patients admitted for
      unattended overnight cardiorespiratory polygraphy and 24-h Holter-ECG
      recording. Holter-ECG data (events/h) were categorized by time of day:
      morning, 06:00-13:59; afternoon, 14:00-21:59; nighttime, 22:00-05:59.
      Respiratory events were expressed using the apnea-hypopnea index (AHI) and
      an AHI ≥ 15/h was categorized as moderate to severe SDB. RESULTS: 167
      patients were included (82% male, age 65 ± 10.4 years, left ventricular
      ejection fraction 30.9 ± 7.9%); SDB was predominantly central sleep apnea
      (CSA) in 45.5%, obstructive sleep apnea (OSA) in 23.9% or none/mild
      (nmSDB) in 17.4%. Morning premature ventricular contractions (PVCs) were
      detected significantly more frequently in CSA versus nmSDB patients
      (44.4/h versus 1.8/h; p = 0.02). Non-sustained VT was more frequent in
      patients with CSA versus versus OSA or nmSDB (17.9 versus 3.2 or 3.2%/h; p
      = 0.003 and p = 0.005, respectively). There was no significant variation
      in VT occurrence by time of day in HFrEF patients with CSA (p = 0.3). CSA
      was an independent predictor of VT occurrence in HFrEF in multivariate
      logistic regression analysis (odds ratio 4.1, 95% confidence interval
      1.5-11.4, p = 0.007). CONCLUSION: CSA was associated with VT occurrence
      irrespective of sleep/wake status in HFrEF patients, and independently
      predicted the occurrence of VT. This association may contribute to chances
      by which CSA increases sudden death risk in HFrEF patients.
SN  - 1861-0692
DO  - 10.1007/s00392-018-1269-4
UR  - http://dx.doi.org/10.1007/s00392-018-1269-4
UR  - https://www.ncbi.nlm.nih.gov/pubmed/29740701
KW  - Central sleep apnea
KW  - Circadian distribution
KW  - Heart failure with reduced ejection fraction
KW  - Sleep apnea
KW  - Ventricular arrhythmia
ER  - 

TY  - JOUR
AU  - Dail, Robin B
AU  - Everhart, Kayla C
AU  - Hardin, James W
AU  - Chang, Weili
AU  - Kuehn, Devon
AU  - Iskersky, Victor
AU  - Fisher, Kimberley
AU  - Murphy, Heidi J
TI  - Predicting Infection in Very Preterm Infants: A Study Protocol
T2  - Nurs Res
VL  - 70
IS  - 2
SP  - 142-149
PY  - 2021
DA  - 2021
AB  - BACKGROUND: Neonatal sepsis causes morbidity and mortality in preterm
      infants. Clinicians need a predictive tool for the onset of neonatal
      infection to expedite treatment and prevent morbidity. Abnormal thermal
      gradients, a central-peripheral temperature difference (CPtd) of >2°C or
      2°C) and low CPtd (number/percentage of minutes with CPtd of <0°C). In the
      infant-level model, the outcome yi will be an indicator of whether the
      infant was diagnosed with an infection in the first 28 days of life, and
      the high CPtd and low CPtd variables will be the average over the entire
      observation period, logit(yi) = β0 + xiβ1 + ziγ. For the day-level model,
      the outcome yit will be an indicator of whether the ith infant was
      diagnosed with an infection on the tth day from t = 4 through t = 28 or
      the day that infection is diagnosed (25 possible repeated measures),
      logit(yit) = β0 + xitβ1 + zitγ. It will be determined whether a model with
      only high CPtd or only low CPtd is superior in predicting infection. Also,
      the correlation of abnormal HRC scores with high CPtd and low CPtd values
      will be assessed. DISCUSSION: Study results will inform the design of an
      interventional study using temperatures and/or heart rate as a predictive
      tool to alert clinicians of cardiac and autonomic instability present with
      infection.
SN  - 1538-9847
DO  - 10.1097/NNR.0000000000000483
C2  - PMC8044260
UR  - http://dx.doi.org/10.1097/NNR.0000000000000483
UR  - https://www.ncbi.nlm.nih.gov/pubmed/33630537
UR  - https://www.ncbi.nlm.nih.gov/pmc/articles/PMC8044260
ER  - 

TY  - JOUR
AU  - Dickson, J L
AU  - Pretty, C G
AU  - Alsweiler, J
AU  - Lynn, A
AU  - Chase, J G
AD  - Department of Mechanical Engineering, University of Canterbury, Private
      Bag 4800, Christchurch 8140, New Zealand. Electronic address:
      geoff.chase@canterbury.ac.nz.
TI  - Insulin kinetics and the Neonatal Intensive Care Insulin-Nutrition-Glucose
      (NICING) model
T2  - Math Biosci
VL  - 284
SP  - 61-70
PY  - 2016
DA  - 2016/8/30
CY  - United States
AB  - BACKGROUND: Models of human glucose-insulin physiology have been developed
      for a range of uses, with similarly different levels of complexity and
      accuracy. STAR (Stochastic Targeted) is a model-based approach to
      glycaemic control. Elevated blood glucose concentrations (hyperglycaemia)
      are a common complication of stress and prematurity in very premature
      infants, and have been associated with worsened outcomes and higher
      mortality. This research identifies and validates the model parameters for
      model-based glycaemic control in neonatal intensive care. METHODS:
      C-peptide, plasma insulin, and BG from a cohort of 41 extremely pre-term
      (median age 27.2 [26.2-28.7] weeks) and very low birth weight infants
      (median birth weight 839 [735-1000] g) are used alongside C-peptide
      kinetic models to identify model parameters associated with insulin
      kinetics in the NICING (Neonatal Intensive Care Insulin-Nutrition-Glucose)
      model. A literature analysis is used to determine models of kidney
      clearance and body fluid compartment volumes. The full, final NICING model
      is validated by fitting the model to a cohort of 160 glucose, insulin, and
      nutrition data records from extremely premature infants from two different
      NICUs (neonatal intensive care units). RESULTS: Six model parameters
      related to insulin kinetics were identified. The resulting NICING model is
      more physiologically descriptive than prior model iterations, including
      clearance pathways of insulin via the liver and kidney, rather than a
      lumped parameter. In addition, insulin diffusion between plasma and
      interstitial spaces is evaluated, with differences in distribution volume
      taken into consideration for each of these spaces. The NICING model was
      shown to fit clinical data well, with a low model fit error similar to
      that of previous model iterations. CONCLUSIONS: Insulin kinetic parameters
      have been identified, and the NICING model is presented for glycaemic
      control neonatal intensive care. The resulting NICING model is more
      complex and physiologically relevant, with no loss in
      bedside-identifiability or ability to capture and predict metabolic
      dynamics.
SN  - 1879-3134
DO  - 10.1016/j.mbs.2016.08.006
UR  - http://dx.doi.org/10.1016/j.mbs.2016.08.006
UR  - https://www.ncbi.nlm.nih.gov/pubmed/27590773
KW  - Glucose
KW  - Glycaemic control
KW  - Insulin
KW  - Physiological modelling
KW  - Premature infant
ER  - 

TY  - JOUR
AU  - Campos, Fernando A
AU  - Kalbitzer, Urs
AU  - Melin, Amanda D
AU  - Hogan, Jeremy D
AU  - Cheves, Saul E
AU  - Murillo-Chacon, Evin
AU  - Guadamuz, Adrián
AU  - Myers, Monica S
AU  - Schaffner, Colleen M
AU  - Jack, Katharine M
AU  - Aureli, Filippo
AU  - Fedigan, Linda M
AD  - Department of Anthropology and Archaeology, University of Calgary,
      Calgary, AB, Canada.
TI  - Differential impact of severe drought on infant mortality in two sympatric
      neotropical primates
T2  - R Soc Open Sci
VL  - 7
IS  - 4
SP  - 200302
PY  - 2020
DA  - 2020/4/1
AB  - Extreme climate events can have important consequences for the dynamics of
      natural populations, and severe droughts are predicted to become more
      common and intense due to climate change. We analysed infant mortality in
      relation to drought in two primate species (white-faced capuchins, Cebus
      capucinus imitator, and Geoffroy's spider monkeys, Ateles geoffroyi) in a
      tropical dry forest in northwestern Costa Rica. Our survival analyses
      combine several rare and valuable long-term datasets, including long-term
      primate life-history, landscape-scale fruit abundance, food-tree
      mortality, and climate conditions. Infant capuchins showed a threshold
      mortality response to drought, with exceptionally high mortality during a
      period of intense drought, but not during periods of moderate water
      shortage. By contrast, spider monkey females stopped reproducing during
      severe drought, and the mortality of infant spider monkeys peaked later
      during a period of low fruit abundance and high food-tree mortality linked
      to the drought. These divergent patterns implicate differing physiology,
      behaviour or associated factors in shaping species-specific drought
      responses. Our findings link predictions about the Earth's changing
      climate to environmental influences on primate mortality risk and thereby
      improve our understanding of how the increasing severity and frequency of
      droughts will affect the dynamics and conservation of wild primates.
SN  - 2054-5703
DO  - 10.1098/rsos.200302
C2  - PMC7211846
UR  - http://dx.doi.org/10.1098/rsos.200302
UR  - https://www.ncbi.nlm.nih.gov/pubmed/32431912
UR  - https://www.ncbi.nlm.nih.gov/pmc/articles/PMC7211846
KW  - Ateles geoffroyi
KW  - Cebus capucinus imitator
KW  - Costa Rica
KW  - climate change
KW  - demography
KW  - tropical dry forest
ER  - 

TY  - JOUR
AU  - Linde, J E
AU  - Schulz, J
AU  - Perlman, J M
AU  - Øymar, K
AU  - Blacy, L
AU  - Kidanto, H
AU  - Ersdal, H L
AD  - Department of Anesthesiology and Intensive Care, Stavanger University
      Hospital, POB 8100, 4068, Stavanger, Norway; Department of Health Science,
      University of Stavanger, Stavanger Norway. Electronic address:
      hege.ersdal@safer.net.
TI  - The relation between given volume and heart rate during newborn
      resuscitation
T2  - Resuscitation
VL  - 117
SP  - 80-86
PY  - 2017
DA  - 2017/6/9
CY  - Ireland
AB  - BACKGROUND: During delivery room resuscitation of depressed newborns,
      provision of appropriate tidal volume (TV) with establishment of
      functional residual capacity (FRC) is essential for circulatory recovery.
      Effective positive pressure ventilation (PPV) is associated with a rapid
      increase in heart rate (HR). The relationship between delivery of TV and
      HR responses remains unclear. OBJECTIVES: The study objectives were to
      determine (1) the relationship between a given TV during initial PPV and
      HR responses of depressed newborns, and (2) the optimal delivered TV
      associated with a rapid increase in HR. METHODS: In a Tanzanian rural
      hospital, ventilation and ECG signals were recorded during neonatal
      resuscitation and stored in Neonatal Resuscitation Monitors. Resuscitators
      without positive end-expiratory pressure were used for PPV. No oxygen was
      used. Perinatal events were observed and recorded by research assistants.
      RESULTS: 215 newborns of gestational age 37.3±1.9 weeks and birth weight
      3115±579g were included. There was a non-linear relationship between
      delivered TV and HR increase. TV of 9.3ml/kg produced the largest increase
      in HR during PPV. Frequent interruptions of PPV sequences to provide
      stimulation/suctioning occurred in all cases and were associated with
      further HR increases, especially for newborns with initial HR<100
      beats/minute. CONCLUSIONS: There was a consistent positive relationship
      between HR increase and delivered TV. The unanticipated finding of a
      further increase in HR with PPV pauses to provide stimulation/suctioning
      suggests that most newborns were in primary rather than secondary apnea.
SN  - 1873-1570
DO  - 10.1016/j.resuscitation.2017.06.007
UR  - http://dx.doi.org/10.1016/j.resuscitation.2017.06.007
UR  - https://www.ncbi.nlm.nih.gov/pubmed/28606716
KW  - Heart rate response
KW  - Neonatal resuscitation
KW  - Positive pressure ventilation
KW  - Resuscitation monitor
KW  - Tidal volume
ER  - 

TY  - JOUR
AU  - Liang, Shuxia
AU  - Lai, Panjian
AU  - Li, Xiaobing
AU  - Xu, Jie
AU  - Bao, Yunguang
AU  - Fang, Yuanshu
AU  - Ding, Mingxing
AD  - Medical Molecular Biology Laboratory, School of Medicine, Jinhua
      Polytechnic, Jinhua, Zhejiang, China (mainland).
TI  - Ulinastatin Reduces the Severity of Intestinal Damage in the Neonatal Rat
      Model of Necrotizing Enterocolitis
T2  - Med Sci Monit
VL  - 25
SP  - 9123-9130
PY  - 2019
DA  - 2019/12/1
AB  - BACKGROUND Ulinastatin is a protease inhibitor derived from urine that has
      shown anti-inflammatory effects in human disease, including in sepsis.
      Necrotizing enterocolitis (NEC) is a common gastrointestinal disease in
      premature infants. Our aim was to explore the effects of ulinastatin on a
      neonatal NEC rat model. MATERIAL AND METHODS Forty-five neonatal rats were
      divided into 3 groups: normal control; NEC+sepsis-induced kidney injury
      (SIRS); NEC/SIRS+ulinastatin. The NEC/SIRS model was induced by injection
      of intraperitoneal saline, enteral formula feeding, hypoxia-hyperoxide,
      and cold stress exposure. The NEC/SIRS neonatal rats were perfused with
      ulinastatin at a dose of 10 000 u/kg/day. Giemsa staining and hematoxylin
      and eosin (H&E) were performed to evaluate the severity of intestinal
      damage. To assess intestinal cell apoptosis, we examined the expression of
      caspase-3 by TUNEL staining and western blot analysis. Intestinal levels
      of inflammatory cytokines (IL-1ß, IL-6, and TNF-alpha) were examined using
      ELISA assay. RESULTS Rats in the NEC treated with ulinastatin group had
      better physiological status and histological score compared to the
      NEC/SIRS group. Ulinastatin reduced NEC-induced weight loss. Macroscopic
      and microscopic morphology analyses showed that rats in the NEC treated
      with ulinastatin group had lower severity of intestinal damage compared to
      the NEC/SIRS group. TUNEL staining and caspase-3 expression detection
      results revealed that ulinastatin significantly inhibited intestinal cell
      apoptosis of NEC. Furthermore, ulinastatin decreased the intestinal levels
      of IL-1ß, IL-6, and TNF-alpha in NEC. CONCLUSIONS Ulinastatin could
      ameliorate the severity of intestinal damage in NEC and possess
      anti-apoptosis and anti-inflammation effects.
SN  - 1643-3750
DO  - 10.12659/MSM.919413
C2  - PMC6904988
UR  - http://dx.doi.org/10.12659/MSM.919413
UR  - https://www.ncbi.nlm.nih.gov/pubmed/31786582
UR  - https://www.ncbi.nlm.nih.gov/pmc/articles/PMC6904988
ER  - 

TY  - JOUR
AU  - Zanelli, Santina A
AU  - Abubakar, Maryam
AU  - Andris, Robert
AU  - Patwardhan, Kavita
AU  - Fairchild, Karen D
AU  - Vesoulis, Zachary A
AD  - Department of Pediatrics, Division of Newborn Medicine, Washington
      University, St. Louis, Missouri.
TI  - Early Vital Sign Differences in Very Low Birth Weight Infants with Severe
      Intraventricular Hemorrhage
T2  - Am J Perinatol
PY  - 2021
DA  - 2021/8/27
AB  - OBJECTIVE: Severe intraventricular hemorrhage (sIVH, grades 3 and 4) is a
      serious complication for very low birth weight (VLBW) infants and is often
      clinically silent requiring screening cranial ultrasound (cUS) for
      detection. Abnormal vital sign (VS) patterns might serve as biomarkers to
      identify risk or occurrence of sIVH. STUDY DESIGN: This retrospective
      study was conducted in VLBW infants admitted to two level-IV neonatal
      intensive care units (NICUs) between January 2009 and December 2018.
      Inclusion criteria were: birth weight <1.5 kg and gestational age (GA) <32
      weeks, at least 12 hours of systemic oxygen saturation from pulse oximetry
      (SpO(2)) data over the first 24 hours and cUS imaging. Infants were
      categorized as early sIVH (sIVH identified in the first 48 hours), late
      sIVH (sIVH identified after 48 hours and normal imaging in the first 48
      hours), and no IVH. Infants with grades 1 and 2 or unknown timing IVH were
      excluded. Mean heart rate (HR), SpO(2), mean arterial blood pressure
      (MABP), number of episodes of bradycardia (HR < 100 bpm), and desaturation
      (SpO(2) < 80%) were compared. RESULTS: A total of 639 infants (mean: 27
      weeks' gestation) were included (567 no IVH, 34 early sIVH, and 37 late
      sIVH). In the first 48 hours, those with sIVH had significantly higher HR
      compared with those with no IVH. Infants with sIVH also had lower mean
      SpO(2) and MABP and more desaturations <80%. No significant differences in
      VS patterns were identified in early versus late sIVH. Logistic regression
      identified higher HR and greater number of desaturations <80% as
      independently associated with sIVH. CONCLUSION: VLBW infants who develop
      sIVH demonstrate VS differences with significantly lower SpO(2) and higher
      mean HR over the first 48 hours after birth compared with VLBW infants
      with no IVH. Abnormalities in early VS patterns may be a useful biomarker
      for sIVH. Whether VS abnormalities predict or simply reflect sIVH remains
      to be determined. KEY POINTS: · A higher HR in the first 48 hours is seen
      in infants with severe IVH.. · Infants with sIVH have lower blood pressure
      in the first 48 hours.. · Infants with sIVH have more oxygen desaturations
      in the first 48 hours..
SN  - 1098-8785
DO  - 10.1055/s-0041-1733955
C2  - PMC9188354
UR  - http://dx.doi.org/10.1055/s-0041-1733955
UR  - https://www.ncbi.nlm.nih.gov/pubmed/34450675
UR  - https://www.ncbi.nlm.nih.gov/pmc/articles/PMC9188354
ER  - 

TY  - JOUR
AU  - Lavanga, M
AU  - Naulaers, G
AU  - Van Huffel, S
AU  - Wel, O De
AU  - Caicedo, A
AU  - Deviaene, M
AU  - Moeyersons, J
AU  - Varon, C
AU  - Bollen, B
AU  - Jansen, K
AU  - Ortibus, E
TI  - The implementation of an apnea-based perinatal stress calculator
T2  - Annu Int Conf IEEE Eng Med Biol Soc
VL  - 2019
SP  - 6000-6003
PY  - 2019
DA  - 2019/7
CY  - United States
AB  - Early life stress in the neonatal intensive care unit (NICU) predisposes
      premature infants to adverse health outcomes. Although those patients
      experience frequent apneas and sleep-wake disturbances during their
      hospital stay, clinicians still rely on clinical scales to assess pain and
      stress burden. This study addresses the relationship between stress and
      apneic spells in NICU patients to implement an automatic stress detector.
      EEG, ECG and SpO(2) were recorded from 40 patients for at least 3 hours
      and the stress burden was assessed using the Leuven Pain Scale. Different
      logistic regression models were designed to detect the presence or the
      absence of stress based on the signals reactivity to each apneic spell.
      The classification shows that stress can be detected with an area under
      the curve of 0.94 and a misclassification error of 19.23%. These results
      were obtained via SpO(2) dips and EEG regularity. These findings suggest
      that stress deepens the physiological reaction to apneas, which could
      ultimately impact the neurological and behavioral development.
SN  - 2694-0604
DO  - 10.1109/EMBC.2019.8856955
UR  - http://dx.doi.org/10.1109/EMBC.2019.8856955
UR  - https://www.ncbi.nlm.nih.gov/pubmed/31947214
ER  - 

TY  - JOUR
AU  - Zimmet, Amanda M
AU  - Sullivan, Brynne A
AU  - Moorman, J Randall
AU  - Lake, Douglas E
AU  - Ratcliffe, Sarah J
AD  - University of Virginia, Public Health Sciences, Charlottesville, VA.
TI  - Trajectories of the heart rate characteristics index, a physiomarker of
      sepsis in premature infants, predict Neonatal ICU mortality
T2  - JRSM Cardiovasc Dis
VL  - 9
SP  - 2048004020945142
PY  - 2020
DA  - 2020/8/5
AB  - OBJECTIVE: Trajectories of physiomarkers over time can be useful to define
      phenotypes of disease progression and as predictors of clinical outcomes.
      The aim of this study was to identify phenotypes of the time course of
      late-onset sepsis in premature infants in Neonatal Intensive Care Units.
      METHODS: We examined the trajectories of a validated continuous
      physiomarker, abnormal heart rate characteristics, using functional data
      analysis and clustering techniques. PARTICIPANTS: We analyzed continuous
      heart rate characteristics data from 2989 very low birth weight infants
      (<1500 grams) from nine NICUs from 2004-2010. RESULT: Despite the relative
      homogeneity of the patients, we found extreme variability in the
      physiomarker trajectories. We identified phenotypes that were indicative
      of seven and 30 day mortality beyond that predicted by individual heart
      rate characteristics values or baseline demographic information.
      CONCLUSION: Time courses of a heart rate characteristics physiomarker
      reveal snapshots of illness patterns, some of which were more deadly than
      others.
SN  - 2048-0040
DO  - 10.1177/2048004020945142
C2  - PMC7675854
UR  - http://dx.doi.org/10.1177/2048004020945142
UR  - https://www.ncbi.nlm.nih.gov/pubmed/33240492
UR  - https://www.ncbi.nlm.nih.gov/pmc/articles/PMC7675854
KW  - Clinical Phenotypes
KW  - Continuous Monitoring
KW  - Functional Data Analysis
KW  - Predictive Modeling
ER  - 

TY  - JOUR
AU  - Khan, Faisal
AD  - Department of Pediatrics, Aldar Hospital, Madina Munawwara, Kingdom of
      Saudi Arabia.
TI  - C-reactive Protein as a Screening Biomarker in Neonatal Sepsis
T2  - J Coll Physicians Surg Pak
VL  - 29
IS  - 10
SP  - 951-953
PY  - 2019
DA  - 2019/10
CY  - Pakistan
AB  - OBJECTIVE: To measure validity of C-reactive protein (CRP) as screening
      test for neonatal sepsis (NS) and compare its screening validity between
      early onset neonatal sepsis (EONS) and late onset neonatal sepsis (LONS).
      STUDY DESIGN: Cross-sectional study Place and Duration of Study: Neonatal
      Unit, Town Children Hospital, Peshawar, Khyber Pukhtunkhawa, from August
      2016 to February 2017. METHODOLOGY: A total of 385 neonates from age 0 to
      28 days with clinical features of neonatal sepsis were sampled using
      consecutive sampling technique. Two groups were identified, i.e. early
      onset neonatal sepsis (age 72 hours). Each neonate was sampled for blood
      culture and C-reactive protein (CRP). Diagnosis of neonatal sepsis was
      established through a positive blood culture. Data was analysed using SPSS
      V 25.0. Sensitivity, specificity, negative predictive value (NPV) and
      positive predictive value (PPV) of CRP was measured and compared in each
      group. RESULTS: Analysis showed a low validity of CRP as screening test in
      neonatal sepsis (Sensitivity=35.525%, specificity=58.0%, PPV=85% and
      NPV=11.83%). Initial screening test validity of CRP was low in EONS
      (sensitivity=17.16%, specificity=58.33%, PPV=72.72% and NPV=9.81%)
      compared to LONS (sensitivity=77.45%, specificity=57.14%, PPV=92.94% and
      NPV=25.80) Conclusion: CRP as a screening test has low screening validity
      in early onset neonatal sepsis compared to late onset sepsis.
SN  - 1681-7168
DO  - 10.29271/jcpsp.2019.10.951
UR  - http://dx.doi.org/10.29271/jcpsp.2019.10.951
UR  - https://www.ncbi.nlm.nih.gov/pubmed/31564268
ER  - 

TY  - JOUR
AU  - Jalali, S Z
AU  - Enteshari, M
AU  - Saadat, F
AD  - Faculty of Medicine, Department of Immunology, Guilan University of
      Medical Sciences, Rasht, Iran.
TI  - Reciprocal assessment of urinary beta-2-microglobulin and BUN levels in
      renal dysfunction of neonates with birth asphyxia
T2  - J Matern Fetal Neonatal Med
SP  - 1-7
PY  - 2021
DA  - 2021/5/4
CY  - England
AB  - OBJECTIVE: Asphyxia at birth is one of the major causes of morbidity and
      mortality in all neonates due to various organ dysfunctions, for example,
      kidneys. Recent advances in this area have suggested new urinary proteins
      for the assessment of renal damage, including beta-2 microglobulin
      (β2-MG). The aim of this study was to investigate the changes of urinary
      β2-MG in asphyxiated neonates and to evaluate the value of combined
      detection of multiple biomarkers in the early diagnosis of acute kidney
      injury (AKI) in asphyxiated neonates. STUDY DESIGN: This case-control
      study was performed on 84 term neonates in two control and case groups who
      were hospitalized at the neonatal intensive care unit. Using the Sarnat
      scoring system, the asphyxiated neonates were neurologically divided.
      Renal function tests and urinary β2-MG (uβ2-MG) levels of participants who
      registered based on inclusion criteria were measured. The data analyzed
      using descriptive and inferential statistical tests. The diagnostic value
      of the biomarker was determined using receiver operating characteristic
      (ROC) curves. RESULTS: This study showed that uβ2-MG was not a
      statistically significant difference in both asphyxiated neonates with AKI
      and non-AKI (p = .085). Whereas, uβ2-MG levels were statistically
      significant in neurological grading of asphyxiated infants to two groups
      (p = .013). A new predictor, uβ2-MG and blood urea nitrogen (BUN); named
      BB1, was substituted as the diagnostic value in neonates with asphyxia
      with an area under the receiver operating characteristic curve (AUC) (95%
      CI) of 0.88 (0.76-1.0). This AUC was significantly greater than the value
      for uβ2-MG associated with AKI (p = .003). CONCLUSION: Our findings showed
      that mutual detection of uβ2-MG levels with BUN should be an early
      indicator for the diagnosis of renal injury with greater specificity and
      improved prognostic accuracy after neonatal asphyxia.
SN  - 1476-4954
DO  - 10.1080/14767058.2021.1918667
UR  - http://dx.doi.org/10.1080/14767058.2021.1918667
UR  - https://www.ncbi.nlm.nih.gov/pubmed/33947300
KW  - Asphyxia
KW  - acute kidney injury
KW  - beta 2-microglobulin
KW  - blood urea nitrogen
KW  - newborn
ER  - 

TY  - JOUR
AU  - Vézina, Kevin
AU  - Mariasine, Jennifer
AU  - Young, Rochelle
AU  - Reyna, Myrtha
AU  - Lu, Zihang
AU  - Subbarao, Padmaja
AU  - Moraes, Theo J
AU  - Becker, Allan B
AU  - Turvey, Stuart E
AU  - Sears, Malcolm R
AU  - Lefebvre, Diana L
AU  - Azad, Meghan B
AU  - Rasmussen, Carmen
AU  - Pei, Jacqueline
AU  - Narang, Indra
AU  - Mandhane, Piush J
AD  - Department of Pediatrics, University of Alberta, Edmonton, Alberta,
      Canada.
TI  - Cardiorespiratory Monitoring Data during Sleep in Healthy Canadian Infants
T2  - Ann Am Thorac Soc
VL  - 17
IS  - 10
SP  - 1238-1246
PY  - 2020
DA  - 2020/10
CY  - United States
AB  - Rationale: Sleep study interpretation in children needs to be based on
      age-specific normal values. Although several studies have reported normal
      cardiorespiratory parameters during sleep in children and adolescents, few
      have included younger children.Objectives: To describe cardiopulmonary
      indices, specifically oxygen saturation and heart rate, as well as
      frequency of obstructive and central apneas in healthy 1-year-old Canadian
      infants during sleep.Methods: Home sleep cardiorespiratory monitoring was
      performed among infants participating in the Edmonton subcohort of the
      CHILD (Canadian Healthy Infant Longitudinal Development) study at their
      1-year follow-up visit. A portable sleep monitoring device, which included
      a nasal pressure cannula, an oronasal thermal airflow sensor, a pulse
      oximeter, and respiratory inductance plethysmography belts, was used to
      collect sleep architecture and cardiorespiratory data during one night of
      monitoring in the home. Sleep scoring was done in blocks of 5 minutes
      using a novel pilot sleep scoring algorithm.Results: Among the 562
      subjects (mean ± standard deviation age 1.1 ± 0.2 yr) who attempted home
      sleep cardiorespiratory monitoring, 91% provided technically acceptable
      data with no loss of signal preventing analysis of any parameter.
      Obstructive and central apneas were rare, with a median obstructive apnea
      index of 0.0 events/h (10th percentile, 0.0; 90th percentile, 0.5) and a
      median central apnea index of 2.5 events/h (10th percentile, 0.6; 90th
      percentile, 7.1). Median oxygen saturation was 97.0% (10th percentile,
      95.4; 90th percentile, 97.9). The oxygen desaturation index was 6.7
      events/h (10th percentile, 1.4; 90th percentile, 15.8), with infants
      spending only 0.1% (10th percentile, 0.0; 90th percentile, 0.6) of the
      time with an oxygen saturation below 92%.Conclusions: These results
      provide important reference data for healthy infants undergoing
      cardiorespiratory monitoring during sleep.
SN  - 2325-6621
DO  - 10.1513/AnnalsATS.201909-703OC
UR  - http://dx.doi.org/10.1513/AnnalsATS.201909-703OC
UR  - https://www.ncbi.nlm.nih.gov/pubmed/32678717
KW  - apnea
KW  - child
KW  - infant
KW  - normative values
KW  - sleep
ER  - 

TY  - JOUR
AU  - K, Mahendiran
AU  - Batra, Prerna
AU  - Faridi, M M A
AU  - Singh, N P
AD  - Department of Microbiology, University College of Medical Sciences and
      Guru Tegh Bahadur Hospital, Delhi, India.
TI  - Procalcitonin as Predictor of Bacterial Infection in Meconium Aspiration
      Syndrome
T2  - Am J Perinatol
VL  - 35
IS  - 8
SP  - 769-773
PY  - 2017
DA  - 2017/12/29
CY  - United States
AB  - BACKGROUND: There is a lack of definite consensus on indications for
      initiating antibiotics in neonates with meconium aspiration syndrome
      (MAS), instigating researchers to search for a biomarker that can help
      differentiate MAS from MAS with bacterial infection. OBJECTIVE: Our
      primary objective was to compare serum procalcitonin (PCT) levels in
      full-term vigorous neonates having MAS with or without bacterial
      infection. MATERIALS AND METHODS: Seventy term vigorous neonates with
      diagnosis of MAS were enrolled. Blood samples were taken for sepsis
      screen, C-reactive protein (CRP), PCT, and blood culture at 6 ± 2 hours of
      respiratory distress. Neonates were categorized into group 1 (MAS without
      bacterial infection) and group 2 (MAS with bacterial infection) based on
      blood culture. The duration of our study was 18 months. RESULTS: Mean ±
      standard deviation PCT level was 2.52 ± 3.99 in group 1 and 2.71 ± 4.22 in
      group 2, which was comparable. At cutoff of 0.1 ng/mL, PCT had a
      sensitivity of 90% and specificity of 8% in detecting bacterial infection.
      Mean total leukocyte count, absolute neutrophil count, immature to total
      leucocyte ratio, microerythrocyte sedimentation rate, and CRP were
      comparable. CONCLUSION: Though PCT is an early and reliable marker of
      neonatal infection, the levels were increased in neonates with MAS
      irrespective of the presence of bacterial infection.
SN  - 1098-8785
DO  - 10.1055/s-0037-1615793
UR  - http://dx.doi.org/10.1055/s-0037-1615793
UR  - https://www.ncbi.nlm.nih.gov/pubmed/29287292
ER  - 

TY  - JOUR
AU  - Eftekhari, Golnar
AU  - Shojaei, Amir
AU  - Raoufy, Mohammad R
AU  - Azizi, Hossein
AU  - Semnanian, Saeed
AU  - Mani, Ali R
AD  - Institute for Liver and Digestive Health, UCL Division of Medicine,
      University College London, London, UK.
TI  - Neonatal Sepsis Alters the Excitability of Regular Spiking Cells in the
      Nucleus of the Solitary Tract in Rats
T2  - Shock
VL  - 54
IS  - 2
SP  - 265-271
PY  - 2020
DA  - 2020/8
CY  - United States
AB  - OBJECTIVE: Sepsis is a leading cause of mortality and morbidity in
      infants. Although the measures of autonomic dysfunction (e.g., reduced
      heart rate variability) predict mortality in sepsis, the mechanism of
      sepsis-induced autonomic dysfunction has remained elusive. The nucleus of
      the solitary tract (NTS) is a vital structure for the integrated autonomic
      response to physiological challenges. In the present study we hypothesized
      that sepsis alters the excitability of NTS neurons in a rat model of
      neonatal sepsis (14-day-old rats). METHODS AND RESULTS: Sepsis was induced
      by intraperitoneal injection of cecal slurry (CS) in rat neonates. The
      presence of autonomic dysfunction was confirmed by observing a significant
      reduction in both short-term and long-term heart rate variably following
      CS injection. We investigated the effect of polymicrobial sepsis on the
      electrophysiological properties of the medial NTS neurons using a whole
      cell patch clamp recording. Our results showed that the resting membrane
      potential in regular spiking neurons was significantly less polarized in
      the septic group (-37.6 ± 1.76 mv) when compared with the control group
      (-54.7 ± 1.73 mv, P < 0.001). The number of spontaneous action potentials
      in the septic group was also significantly higher than the control group
      (P < 0.05). In addition, the frequency and amplitude of the spontaneous
      excitatory post synaptic potentials was significantly higher in neurons
      recorded in the septic group (P < 0.001). Interestingly, regular spiking
      cells in the CS group exhibited a rebound action potential following
      hyperpolarization. Injection of depolarizing currents was associated with
      lower first spike latency and changes in rise slope of action potential (P
      < 0.001). CONCLUSIONS: We showed that polymicrobial sepsis increases the
      excitability of regular spiking cells in the medial NTS. These alterations
      can potentially affect neural coding and thus may contribute to an
      abnormal homeostatic or allostatic physiological response to sepsis and
      systemic inflammation.
SN  - 1540-0514
DO  - 10.1097/SHK.0000000000001453
UR  - http://dx.doi.org/10.1097/SHK.0000000000001453
UR  - https://www.ncbi.nlm.nih.gov/pubmed/31626038
ER  - 

TY  - JOUR
AU  - Bashar, Syed Khairul
AU  - Hossain, Md Billal
AU  - Ding, Eric
AU  - Walkey, Allan J
AU  - McManus, David D
AU  - Chon, Ki H
TI  - Atrial Fibrillation Detection During Sepsis: Study on MIMIC III ICU Data
T2  - IEEE J Biomed Health Inform
VL  - 24
IS  - 11
SP  - 3124-3135
PY  - 2020
DA  - 2020/11/6
AB  - Sepsis is defined by life-threatening organ dysfunction during infection
      and is one of the leading causes of critical illness. During sepsis, there
      is high risk that new-onset of atrial fibrillation (AF) can occur, which
      is associated with significant morbidity and mortality. As a result,
      computer aided automated and reliable detection of new-onset AF during
      sepsis is crucial, especially for the critically ill patients in the
      intensive care unit (ICU). In this paper, a novel automated and robust
      two-step algorithm to detect AF from ICU patients using electrocardiogram
      (ECG) signals is presented. First, several statistical parameters
      including root mean square of successive differences, Shannon entropy, and
      sample entropy were calculated from the heart rate for the screening of
      possible AF segments. Next, Poincaré plot-based features along with P-wave
      characteristics were used to reduce false positive detection of AF, caused
      by the premature atrial and ventricular beats. A subset of the Medical
      Information Mart for Intensive Care (MIMIC) III database containing 198
      subjects was used in this study. During the training and validation
      phases, both the simple thresholding as well as machine learning
      classifiers achieved very high segment-wise AF classification performance.
      Finally, we tested the performance of our proposed algorithm using two
      independent test data sets and compared the performance with two
      state-of-the-art methods. The algorithm achieved an overall 100%
      sensitivity, 98% specificity, 98.99% accuracy, 98% positive predictive
      value, and 100% negative predictive value on the subject-wise AF
      detection, thus showing the efficacy of our proposed algorithm in
      critically ill sepsis patients. The annotations of the data have been made
      publicly available for other investigators.
SN  - 2168-2208
DO  - 10.1109/JBHI.2020.2995139
C2  - PMC7670858
UR  - http://dx.doi.org/10.1109/JBHI.2020.2995139
UR  - https://www.ncbi.nlm.nih.gov/pubmed/32750900
UR  - https://www.ncbi.nlm.nih.gov/pmc/articles/PMC7670858
ER  - 

TY  - JOUR
AU  - Go, Hayato
AU  - Ohto, Hitoshi
AU  - Nollet, Kenneth E
AU  - Takano, Shunya
AU  - Kashiwabara, Nozomi
AU  - Chishiki, Mina
AU  - Maeda, Hajime
AU  - Imamura, Takashi
AU  - Kawasaki, Yukihiko
AU  - Momoi, Nobuo
AU  - Hosoya, Mitsuaki
AD  - Department of Pediatrics, Fukushima Medical University School of Medicine,
      Fukushima, Japan.
TI  - Using Platelet Parameters to Anticipate Morbidity and Mortality Among
      Preterm Neonates: A Retrospective Study
T2  - Front Pediatr
VL  - 8
SP  - 90
PY  - 2020
DA  - 2020/3/13
AB  - Background: Platelets participate in many physiological and pathological
      functions and some platelet parameters predict adult diseases. However,
      few studies report whether platelet parameters may reflect neonatal
      disease and mortality in a large cohort. Objective: We aimed to
      investigate whether platelet parameters could predict bronchopulmonary
      dysplasia (BPD), necrotizing enterocolitis (NEC), intraventricular
      hemorrhage (IVH), and NICU mortality. Study Design and Methods: This
      retrospective cohort study examined records from 2006 to 2017 at the
      neonatal intensive care unit (NICU) of Fukushima Medical University
      Hospital. We retrospectively investigated platelet count, plateletcrit
      (PCT), mean platelet volume (MPV), and platelet distribution width (PDW)
      on the first day of life in preterm newborns born <32 weeks' gestation
      admitted to our NICU from 2006 to 2017. Receiver operating characteristic
      (ROC) and multiple regression analyses, along with Cox proportional hazard
      modeling, identified independent predictors of morbidities and mortality
      in preterm newborns. Results: Of 1,501 neonates admitted to our NICU, a
      total of 305 preterm newborns were included in this study. Gestational
      age, birth weight, and Apgar score were significantly lower in
      non-survivors than in survivors. Platelet count, PCT, PDW and PMI did not
      differ significantly between the two groups, whereas mean MPV in
      non-survivors was significantly higher than in survivors (10.5 fl vs. 10.0
      fl, p = 0.001). Multivariate Cox hazard modeling showed that shorter GA
      [HR: 0.628, 95% CI: 0.464-0.840, p = 0.003], male sex [HR: 0.269, 95% CI:
      0.113-0.640, p = 0.001], and MPV [HR: 1.469, 95% CI: 1.046-2.063, p =
      0.026] independently predicted overall survival. Per receiver operating
      curve, an MPV threshold of 10.2 fl. MPV predicts prognosis in neonates
      with a sensitivity of 72.4% and a specificity of 58.6% (AUC = 0.685, 95%
      CI: 0.600-0.789, p = 0.001). Furthermore, multivariate analysis revealed
      that platelet parameters were not associated with BPD and NEC, whereas
      small for gestational age (SGA), Apgar score at 5 min, and low PCT were
      associated with intraventricular hemorrhage (IVH). Conclusion: This study
      demonstrates that low PCT predicts IVH, and MPV ≥ 10.2 fL correlates with
      mortality among infants born after <32 weeks' gestation.
SN  - 2296-2360
DO  - 10.3389/fped.2020.00090
C2  - PMC7082741
UR  - http://dx.doi.org/10.3389/fped.2020.00090
UR  - https://www.ncbi.nlm.nih.gov/pubmed/32232019
UR  - https://www.ncbi.nlm.nih.gov/pmc/articles/PMC7082741
KW  - mean platelet volume
KW  - mortality
KW  - platelet parameters
KW  - plateletcrit
KW  - premature neonates
ER  - 

TY  - JOUR
AU  - Fahmy, Ehab M
AU  - Kamel, Nesreen M
AU  - Abdelsadik, Ahmed
AU  - Botrous, Osama E
AU  - Sheemy, Mostafa S
AU  - Soliman, Safwat R
AU  - Hodeib, Mahmoud M
AD  - Department of Pediatrics, Faculty of Medicine, Beni-Suef University,
      Beni-Suef, Egypt.
TI  - Assessment of Interleukin-27 and Chemokine RANTES as Biomarkers for Early
      Onset Neonatal Sepsis
T2  - Egypt J Immunol
VL  - 27
IS  - 1
SP  - 9-18
PY  - 2020
DA  - 2020/1
CY  - Egypt
AB  - Early-onset neonatal sepsis (EONS) is a global health problem with high
      morbidity and mortality rates. Early diagnosis is a critical issue in
      determining treatment strategies. There is no single diagnostic test that
      can fulfill all requirements of the ideal biomarker yet. The current study
      enrolled 47 cases with EONS, admitted to the Neonatal Intensive Care Units
      at Beni-Suef University teaching Hospital from February 2017 to November
      2017 and 37 apparently healthy controls. All were subjected to routine
      laboratory tests and serum concentration of IL-27 and regulation on
      activation normal T-cell expressed and secreted (RANTES) were measured.
      Significantly higher concentrations of IL-27 were observed in the septic
      group while RANTES were significantly lower in comparison to the controls.
      Moreover, there were no significant correlations between levels of IL-27
      and RANTES either in the septic or the control group. Sensitivity,
      specificity, positive and negative predictive values for IL-27 were 93.6%,
      81.1%, 86.3% and 90.9, respectively while for RANTES such values were
      68.1%, 78.4%, 80% and 65.9%, respectively. A combination of both markers
      showed 97.3% specificity for sepsis. In conclusion, IL-27 is a useful and
      sensitive biomarker either individually or combined with other candidate
      biomarkers like RANTES.
SN  - 1110-4902
UR  - https://www.ncbi.nlm.nih.gov/pubmed/33180383
ER  - 

TY  - JOUR
AU  - Nolan, Heather R
AU  - Wagner, Monica L
AU  - Jenkins, Todd
AU  - Lim, Foong-Yen
AD  - Cincinnati Children's Hospital Medical Center, Division of Pediatric
      General and Thoracic Surgery, Cincinnati, OH, USA.
TI  - Outcomes in the giant omphalocele population: A single center
      comprehensive experience
T2  - J Pediatr Surg
VL  - 55
IS  - 9
SP  - 1866-1871
PY  - 2020
DA  - 2020/5/3
CY  - United States
AB  - BACKGROUND/PURPOSE: Morbidity and mortality in the giant omphalocele
      population is complicated by large abdominal wall defects, physiologic
      aberrancies, and congenital anomalies. We hypothesized different anomalies
      and treatment types would affect outcomes. METHODS: A 2009-2018
      retrospective chart review of giant omphaloceles was performed. Exclusions
      included cloacal exstrophy, transfer after 3 weeks, surgery prior to
      transfer, conjoined twins, or not yet achieving fascial closure.
      Thirty-five patients met criteria and mortality and operative morbidity
      categorized them into favorable (n = 20) or unfavorable (n = 15) outcomes.
      Odds ratios analyzed potential predictors. Survivors were stratified into
      staged (n = 11), delayed (n = 8), and primary closure (n = 6) for subgroup
      analysis. RESULTS: Unfavorable outcomes were associated with other major
      congenital anomalies, sac rupture, and major cardiac anomalies, but had
      significantly lower odds with increasing gestational age (p = 0.03) and
      birth weight (p < 0.001). In survivors, the primary group was younger at
      repair (p < 0.001) and had shorter length of stay (hospital p = 0.02,
      neonatal intensive care unit p = 0.005). There was no significant
      difference for sepsis, ventilator days, return to the operating room, or
      ventral hernia. CONCLUSIONS: Predictions of overall outcomes in the giant
      omphalocele population require analysis of multiple variables. Our
      findings demonstrated increased odds of unfavorable outcomes in major
      cardiac anomalies, pulmonary hypertension, genetic diagnosis, other major
      anomalies, polyhydramnios, postnatal sac rupture, increasing omphalocele
      sac diameter, lower O/E TLV, lower gestational age at birth, lower birth
      weight, and repair other than primary. In those surviving to repair,
      surgical outcomes analyses demonstrated an earlier age of repair and a
      shorter length of stay for those patients able to be closed primarily;
      however further research is necessary to determine overall superiority
      between operative treatment types. LEVEL OF EVIDENCE: Level III.
SN  - 1531-5037
DO  - 10.1016/j.jpedsurg.2020.04.019
UR  - http://dx.doi.org/10.1016/j.jpedsurg.2020.04.019
UR  - https://www.ncbi.nlm.nih.gov/pubmed/32475506
KW  - Abdominal wall defect
KW  - Delayed omphalocele closure
KW  - Giant omphalocele
KW  - Staged omphalocele closure
ER  - 

TY  - JOUR
AU  - Bengnér, Johannes
AU  - Quttineh, Maysae
AU  - Gäddlin, Per-Olof
AU  - Salomonsson, Kent
AU  - Faresjö, Maria
AD  - Biomedical Platform, Department of Natural Science and Biomedicine, School
      of Health and Welfare, Jönköping University, Jönköping, Sweden; Department
      of Biology and Biological Engineering, Chalmers University of Technology,
      Göteborg, Sweden. Electronic address: maria.faresjo@chalmers.se.
TI  - Serum amyloid A - A prime candidate for identification of neonatal sepsis
T2  - Clin Immunol
VL  - 229
SP  - 108787
PY  - 2021
DA  - 2021/6/25
CY  - United States
AB  - Neonatal sepsis is common, lethal, and hard to diagnose. In combination
      with clinical findings and blood culture, biomarkers are crucial to make
      the correct diagnose. A Swedish national inquiry indicated that
      neonatologists were not quite satisfied with the available biomarkers. We
      assessed the kinetics of 15 biomarkers simultaneously: ferritin,
      fibrinogen, granulocyte colony-stimulating factor (G-CSF), interferon
      (IFN)-γ, interleukin (IL)-1β, -6, -8, -10, macrophage inflammatory protein
      (MIP)-1β, procalcitonin, resistin, serum amyloid A (SAA), tumor necrosis
      factor (TNF)-α, tissue plasminogen activator-3 and visfatin. The goal was
      to observe how quickly they rise in response to infection, and for how
      long they remain elevated. From a neonatal intensive care unit, newborns
      ≥28 weeks gestational age were recruited. Sixty-eight newborns were
      recruited to the study group (SG), and fifty-one to the control group
      (CG). The study group subjects were divided into three subgroups depending
      on clinical findings: confirmed sepsis (CSG), suspected sepsis (SSG) and
      no sepsis. CSG and SSG were also merged into an entire sepsis group (ESG)
      for sub-analysis. Blood samples were collected at three time-points; 0 h,
      12-24 h and 48-72 h, in order to mimic a "clinical setting". At 0 h,
      visfatin was elevated in SSG compared to CG; G-CSF, IFN-γ, IL-1β, -8 and -
      10 were elevated in SSG and ESG compared to CG, whereas IL-6 and SAA were
      elevated in all groups compared to CG. At 12-24 h, IL-8 was elevated in
      ESG compared to CG, visfatin was elevated in ESG and SSG compared to CG,
      and SAA was elevated in all three groups compared to CG. At 48-72 h,
      fibrinogen was elevated in ESG compared to CG, IFN-γ and IL-1β were
      elevated in SSG and ESG compared to CG, whereas IL-8 and SAA were elevated
      in all three groups compared to CG. A function of time-formula is
      introduced as a tool for theoretical prediction of biomarker levels at any
      time-point. We conclude that SAA has the most favorable kinetics regarding
      diagnosing neonatal sepsis, of the biomarkers studied. It is also readily
      available methodologically, making it a prime candidate for clinical use.
SN  - 1521-7035
DO  - 10.1016/j.clim.2021.108787
UR  - http://dx.doi.org/10.1016/j.clim.2021.108787
UR  - https://www.ncbi.nlm.nih.gov/pubmed/34175457
KW  - Biomarkers
KW  - Function of time
KW  - Kinetics
KW  - Neonatal
KW  - Sepsis
KW  - Serum amyloid A
ER  - 

TY  - JOUR
AU  - Sadoughi, Azadeh
AU  - Shamsollahi, Mohammad Bagher
AU  - Fatemizadeh, Emad
AU  - Beuchée, Alain
AU  - Hernández, Alfredo I
AU  - Montazeri Ghahjaverestan, Nasim
AD  - Institute of Biomaterials and Biomedical Engineering, University of
      Toronto, Toronto, ON, Canada.
TI  - Detection of Apnea Bradycardia from ECG Signals of Preterm Infants Using
      Layered Hidden Markov Model
T2  - Ann Biomed Eng
VL  - 49
IS  - 9
SP  - 2159-2169
PY  - 2021
DA  - 2021/2/26
CY  - United States
AB  - Apnea-bradycardia (AB) is a common complication in prematurely born
      infants, which is associated with reduced survival and neurodevelopmental
      outcomes. Thus, early detection or predication of AB episodes is critical
      for initiating preventive interventions. To develop automatic real-time
      operating systems for early detection of AB, recent advances in signal
      processing can be employed. Hidden Markov Models (HMM) are probabilistic
      models with the ability of learning different dynamics of the real
      time-series such as clinical recordings. In this study, a hierarchy of
      HMMs named as layered HMM was presented to detect AB episodes from
      pre-processed single-channel Electrocardiography (ECG). For training the
      hierarchical structure, RR interval, and width of QRS complex were
      extracted from ECG as observations. The recordings of 32 premature infants
      with median 31.2 (29.7, 31.9) weeks of gestation were used for this study.
      The performance of the proposed layered HMM was evaluated in detecting AB.
      The best average accuracy of 97.14 ± 0.31% with detection delay of - 5.05
      ± 0.41 s was achieved. The results show that layered structure can improve
      the performance of the detection system in early detecting of AB episodes.
      Such system can be incorporated for more robust long-term monitoring of
      preterm infants.
SN  - 1573-9686
DO  - 10.1007/s10439-021-02732-z
UR  - http://dx.doi.org/10.1007/s10439-021-02732-z
UR  - https://www.ncbi.nlm.nih.gov/pubmed/33638031
KW  - Apnea-Bradycardia
KW  - Early detection
KW  - Electrocardiography
KW  - Hidden Markov Model
KW  - Machine learning
ER  - 

TY  - JOUR
AU  - Husada, Dominicus
AU  - Chanthavanich, Pornthep
AU  - Chotigeat, Uraiwan
AU  - Sunttarattiwong, Piyarat
AU  - Sirivichayakul, Chukiat
AU  - Pengsaa, Krisana
AU  - Chokejindachai, Watcharee
AU  - Kaewkungwal, Jaranit
AD  - Faculty of Tropical Medicine, Mahidol University, Bangkok, Thailand.
TI  - Predictive model for bacterial late-onset neonatal sepsis in a tertiary
      care hospital in Thailand
T2  - BMC Infect Dis
VL  - 20
IS  - 1
SP  - 151
PY  - 2020
DA  - 2020/2/18
AB  - BACKGROUND: Early diagnosis of neonatal sepsis is essential to prevent
      severe complications and avoid unnecessary use of antibiotics. The
      mortality of neonatal sepsis is over 18%in many countries. This study
      aimed to develop a predictive model for the diagnosis of bacterial
      late-onset neonatal sepsis. METHODS: A case-control study was conducted at
      Queen Sirikit National Institute of Child Health, Bangkok, Thailand. Data
      were derived from the medical records of 52 sepsis cases and 156
      non-sepsis controls. Only proven bacterial neonatal sepsis cases were
      included in the sepsis group. The non-sepsis group consisted of neonates
      without any infection. Potential predictors consisted of risk factors,
      clinical conditions, laboratory data, and treatment modalities. The model
      was developed based on multiple logistic regression analysis. RESULTS: The
      incidence of late proven neonatal sepsis was 1.46%. The model had 6
      significant variables: poor feeding, abnormal heart rate (outside the
      range 100-180 x/min), abnormal temperature (outside the range 36(o)-37.9
      °C), abnormal oxygen saturation, abnormal leucocytes (according to
      Manroe's criteria by age), and abnormal pH (outside the range 7.27-7.45).
      The area below the Receiver Operating Characteristics (ROC) curve was
      95.5%. The score had a sensitivity of 88.5% and specificity of 90.4%.
      CONCLUSION: A predictive model and a scoring system were developed for
      proven bacterial late-onset neonatal sepsis. This simpler tool is expected
      to somewhat replace microbiological culture, especially in
      resource-limited settings.
SN  - 1471-2334
DO  - 10.1186/s12879-020-4875-5
C2  - PMC7029566
UR  - http://dx.doi.org/10.1186/s12879-020-4875-5
UR  - https://www.ncbi.nlm.nih.gov/pubmed/32070296
UR  - https://www.ncbi.nlm.nih.gov/pmc/articles/PMC7029566
KW  - Bacterial late-onset neonatal sepsis
KW  - Predictive model
KW  - Scoring system
KW  - Thailand
ER  - 

TY  - JOUR
AU  - Mohammad, Khorshid
AU  - Murthy, Prashanth
AU  - Aguinaga, Fernando
AU  - Fajardo, Carlos
AU  - Eguiguren, Luis
AU  - Castro, Yessi
AU  - Guzman, Veronica
AU  - Scott, James N
AU  - Chan, Sonny
AU  - Soraisham, Amuchou
AU  - Stritzke, Amelie
AU  - Al Awad, Essa
AU  - Kamaluddeen, Majeeda
AU  - Thomas, Sumesh
AU  - Sonographic Clinical Assessment of the Newborn Group
AD  - Department of Pediatrics, University of Calgary, Calgary, Alberta, Canada.
TI  - Simulation-Based Structured Education Supports Focused Neonatal Cranial
      Ultrasound Training
T2  - J Ultrasound Med
VL  - 39
IS  - 6
SP  - 1195-1201
PY  - 2019
DA  - 2019/12/26
CY  - England
AB  - OBJECTIVES: Brain injury in preterm neonates may cause clinical
      deterioration and requires timeous bedside diagnosis. Teaching cranial
      ultrasound (US) skills using fragile preterm neonates is challenging. The
      purpose of this study was to test the effectiveness and feasibility of
      using task-trainer computer-based simulators and US-suitable cranial
      phantoms in combination with teaching sessions in teaching novices to
      perform focused cranial US evaluations for identifying substantial
      intraventricular hemorrhage. METHODS: This was a prospective
      interventional educational study targeting participants with no prior
      skills in neonatal cranial US. Participants attended a 2-day training
      workshop, with didactic and hands-on interactive sessions using
      computer-based and 3-dimensional printed phantom simulators. Participants
      then performed a cranial US scan on a healthy neonate to assess the
      diagnostic quality of the images acquired. Individual precourse and
      postcourse knowledge tests were compared. To test recall, participants
      also submitted US images acquired on neonates within 3 and 6 months of
      attending the course. RESULTS: Forty-five participants completed the
      training modules. Mean knowledge scores increased significantly (in brain
      anatomy, brain physiology, intracranial disorders, and US physics
      domains). Thirty-eight cranial US scans were acquired during the course,
      22 within 3 months after completion, and 34 within 6 months after
      completion. Thirty-two (84%) of the initial 38 case images, 17 (77%) of 22
      images submitted within 3 months, and 32 (94%) of 34 images submitted
      within 6 months after course completion were of diagnostic quality.
      CONCLUSIONS: A structured training module with didactic and hand-on
      training sessions using simulators and phantoms is feasible and supports
      training of clinicians to perform focused cranial US examinations.
SN  - 1550-9613
DO  - 10.1002/jum.15207
UR  - http://dx.doi.org/10.1002/jum.15207
UR  - https://www.ncbi.nlm.nih.gov/pubmed/31876319
KW  - focused ultrasound examination
KW  - neonates
KW  - structured training module
ER  - 

TY  - JOUR
AU  - Chen, Qiong
AU  - Wang, Yalin
AU  - Liu, Xiangyu
AU  - Long, Xi
AU  - Yin, Bin
AU  - Chen, Chen
AU  - Chen, Wei
AD  - Center for Intelligent Medical Electronics, School of Information Science
      and Technology, Fudan University, Shanghai, China. w_chen@fudan.edu.cn.
TI  - Camera-based heart rate estimation for hospitalized newborns in the
      presence of motion artifacts
T2  - Biomed Eng Online
VL  - 20
IS  - 1
SP  - 122
PY  - 2021
DA  - 2021/12/4
AB  - BACKGROUND: Heart rate (HR) is an important vital sign for evaluating the
      physiological condition of a newborn infant. Recently, for measuring HR,
      novel RGB camera-based non-contact techniques have demonstrated their
      specific superiority compared with other techniques, such as dopplers and
      thermal cameras. However, they still suffered poor robustness in infants'
      HR measurements due to frequent body movement. METHODS: This paper
      introduces a framework to improve the robustness of infants' HR
      measurements by solving motion artifact problems. Our solution is based on
      the following steps: morphology-based filtering, region-of-interest (ROI)
      dividing, Eulerian video magnification and majority voting. In particular,
      ROI dividing improves ROI information utilization. The majority voting
      scheme improves the statistical robustness by choosing the HR with the
      highest probability. Additionally, we determined the dividing parameter
      that leads to the most accurate HR measurements. In order to examine the
      performance of the proposed method, we collected 4 hours of videos and
      recorded the corresponding electrocardiogram (ECG) of 9 hospitalized
      neonates under two different conditions-rest still and visible movements.
      RESULTS: Experimental results indicate a promising performance: the mean
      absolute error during rest still and visible movements are 3.39 beats per
      minute (BPM) and 4.34 BPM, respectively, which improves at least 2.00 and
      1.88 BPM compared with previous works. The Bland-Altman plots also show
      the remarkable consistency of our results and the HR derived from the
      ground-truth ECG. CONCLUSIONS: To the best of our knowledge, this is the
      first study aimed at improving the robustness of neonatal HR measurement
      under motion artifacts using an RGB camera. The preliminary results have
      shown the promising prospects of the proposed method, which hopefully
      reduce neonatal mortality in hospitals.
SN  - 1475-925X
DO  - 10.1186/s12938-021-00958-5
C2  - PMC8642856
UR  - http://dx.doi.org/10.1186/s12938-021-00958-5
UR  - https://www.ncbi.nlm.nih.gov/pubmed/34863194
UR  - https://www.ncbi.nlm.nih.gov/pmc/articles/PMC8642856
KW  - Biomedical signal processing
KW  - Eulerian video magnification
KW  - Heart rate
KW  - Motion artifacts
KW  - Remote photoplethysmography (rPPG)
ER  - 

TY  - JOUR
AU  - Alrawashdeh, Sukaina
AU  - Alrabadi, Nasr
AU  - Obeidat, Omar
AU  - Alnabahneh, Nizar
AU  - Zanouneh, Fares Abu
AU  - Almomani, Zain
AU  - Aldalahmeh, Mohammad
AU  - Ibdah, Rasheed
AU  - Khassawneh, Basheer
AD  - Department of Internal Medicine, Faculty of Medicine, Jordan University of
      Science and Technology, Irbid, Jordan.
TI  - The Value and Applicability of the Electrocardiography in Revealing the
      Cardiac Involvement of COVID-19 Patients
T2  - Acta Inform Med
VL  - 29
IS  - 4
SP  - 253-259
PY  - 2021
DA  - 2021/12
AB  - BACKGROUND: COVID-19 may have a role in myocardial injury in some
      patients, which can lead to multiple cardiovascular consequences.
      Electrocardiography (ECG) is useful to detect cardiac involvement of
      COVID-19. OBJECTIVE: In this study, we aimed to identify the pattern of
      ECG findings in COVID-19 patients. METHODS: We retrospectively evaluated
      the clinical data of 176 patients diagnosed with COVID-19 along with their
      ECG findings on admission and during hospitalization. RESULTS: Out of 176
      patients, 56.8% were males. The mean age of the patients was 64.4 (SD:
      15.4) years. Twenty-five patients were obese (Body mass index "BMI" > 30).
      Comorbidities including hypertension, diabetes mellitus, and coronary
      artery disease were found in 70.5%, 52.3%, and 24.4% of patients,
      respectively. Only 17% of patients had normal ECG readings, and the rest
      had abnormalities of various types. Heart rate was normal in 67.6% of
      patients, the rest were tachycardiac (29.0%) or bradycardiac (3.4%).
      Findings included a widened QRS complex in 6.2% of patients, 79.0% of
      patients had a prolonged PR interval, and 9.1% had a prolonged QT
      interval. The most common ECG abnormalities were sinus tachycardia (20.5%)
      and atrial fibrillation (18.2%). We found a correlation between mortality
      and atrial fibrillation (p=0.021) and ventricular premature contraction
      (p=0.007). As for complications, atrial fibrillation and sinus tachycardia
      were significantly correlated with major complications including death,
      need for positive pressure ventilation (PPV), intensive care unit (ICU)
      admission, myocardial infarction, and acute respiratory distress syndrome
      (ARDS). CONCLUSION: ECG is a robust indicator of myocardial involvement of
      the COVID-19 patients. This study highlighted the diagnostic and
      prognostic importance of conducting ECG on admission and during
      hospitalization for COVID-19 patients. More investigation is required to
      determine the diagnostic accuracy and prognostic value of this modality.
SN  - 0353-8109
DO  - 10.5455/aim.2021.29.253-259
C2  - PMC8800571
UR  - http://dx.doi.org/10.5455/aim.2021.29.253-259
UR  - https://www.ncbi.nlm.nih.gov/pubmed/35197659
UR  - https://www.ncbi.nlm.nih.gov/pmc/articles/PMC8800571
KW  - COVID-19
KW  - Cardiac Abnormalities
KW  - ECG
KW  - Mortality
KW  - Prognosis
KW  - Survival
ER  - 

TY  - JOUR
AU  - Wang, Zhao
AU  - Liang, Hong
AU  - Wang, Jiachen
AU  - Zang, Yaning
AU  - Xu, Haoran
AU  - Lan, Ke
AU  - He, Maoqing
AU  - Yan, Wei
AU  - Cao, Desen
AU  - Yan, Muyang
AU  - Zhang, Zhengbo
AD  - Center for Artificial Intelligence in Medicine, Chinese PLA General
      Hospital, Beijing 100853, P.R.China.
TI  - [Investigation on new paradigm of clinical physiological monitoring by
      using wearable devices]
T2  - Sheng Wu Yi Xue Gong Cheng Xue Za Zhi
VL  - 38
IS  - 4
SP  - 753-763
PY  - 2021
DA  - 2021/8/25
CY  - China
AB  - As a low-load physiological monitoring technology, wearable devices can
      provide new methods for monitoring, evaluating and managing chronic
      diseases, which is a direction for the future development of monitoring
      technology. However, as a new type of monitoring technology, its clinical
      application mode and value are still unclear and need to be further
      explored. In this study, a central monitoring system based on wearable
      devices was built in the general ward (non-ICU ward) of PLA General
      Hospital, the value points of clinical application of wearable
      physiological monitoring technology were analyzed, and the system was
      combined with the treatment process and applied to clinical monitoring.
      The system is able to effectively collect data such as electrocardiogram,
      respiration, blood oxygen, pulse rate, and body position/movement to
      achieve real-time monitoring, prediction and early warning, and condition
      assessment. And since its operation from March 2018, 1 268 people (657
      patients) have undergone wearable continuous physiological monitoring
      until January 2020, with data from a total of 1 198 people (632 cases)
      screened for signals through signal quality algorithms and manual
      interpretation were available for analysis, accounting for 94.48 %
      (96.19%) of the total. Through continuous physiological data analysis and
      manual correction, sleep apnea event, nocturnal hypoxemia, tachycardia,
      and ventricular premature beats were detected in 232 (36.65%), 58 (9.16%),
      30 (4.74%), and 42 (6.64%) of the total patients, while the number of
      these abnormal events recorded in the archives was 4 (0.63%), 0 (0.00%),
      24 (3.80%), and 15 (2.37%) cases. The statistical analysis of sleep apnea
      event outcomes revealed that patients with chronic diseases were more
      likely to have sleep apnea events than healthy individuals, and the
      incidence was higher in men (62.93%) than in women (37.07%). The results
      indicate that wearable physiological monitoring technology can provide a
      new monitoring mode for inpatients, capturing more abnormal events and
      provide richer information for clinical diagnosis and treatment through
      continuous physiological parameter analysis, and can be effectively
      integrated into existing medical processes. We will continue to explore
      the applicability of this new monitoring mode in different clinical
      scenarios to further enrich the clinical application of wearable
      technology and provide richer tools and methods for the monitoring,
      evaluation and management of chronic diseases.
SN  - 1001-5515
DO  - 10.7507/1001-5515.202010021
UR  - http://dx.doi.org/10.7507/1001-5515.202010021
UR  - https://www.ncbi.nlm.nih.gov/pubmed/34459176
KW  - clinical application research
KW  - physiological parameter analysis
KW  - real-time monitoring
KW  - wearable devices
ER  - 

TY  - JOUR
AU  - Dennery, Phyllis A
AU  - Di Fiore, Juliann M
AU  - Ambalavanan, Namasivayam
AU  - Bancalari, Eduardo
AU  - Carroll, John L
AU  - Claure, Nelson
AU  - Hamvas, Aaron
AU  - Hibbs, Anna Maria
AU  - Indic, Premananda
AU  - Kemp, James
AU  - Krahn, Katy N
AU  - Lake, Douglas
AU  - Laposky, Aaron
AU  - Martin, Richard J
AU  - Natarajan, Aruna
AU  - Rand, Casey
AU  - Schau, Molly
AU  - Weese-Mayer, Debra E
AU  - Zimmet, Amanda M
AU  - Moorman, J Randall
AD  - Division of Cardiovascular Medicine, University of Virginia School of
      Medicine, Charlottesville, VA, USA.
TI  - Pre-Vent: the prematurity-related ventilatory control study
T2  - Pediatr Res
VL  - 85
IS  - 6
SP  - 769-776
PY  - 2019
DA  - 2019/2/1
AB  - BACKGROUND: The increasing incidence of bronchopulmonary dysplasia in
      premature babies may be due in part to immature ventilatory control,
      contributing to hypoxemia. The latter responds to ventilation and/or
      oxygen therapy, treatments associated with adverse sequelae. This is an
      overview of the Prematurity-Related Ventilatory Control Study which aims
      to analyze the under-utilized cardiorespiratory continuous waveform
      monitoring data to delineate mechanisms of immature ventilatory control in
      preterm infants and identify predictive markers. METHODS: Continuous ECG,
      heart rate, respiratory, and oxygen saturation data will be collected
      throughout the NICU stay in 500 infants < 29 wks gestation across 5
      centers. Mild permissive hypercapnia, and hyperoxia and/or hypoxia
      assessments will be conducted in a subcohort of infants along with
      inpatient questionnaires, urine, serum, and DNA samples. RESULTS: Primary
      outcomes will be respiratory status at 40 wks and quantitative measures of
      immature breathing plotted on a standard curve for infants matched at
      36-37 wks. Physiologic and/or biologic determinants will be collected to
      enhance the predictive model linking ventilatory control to outcomes.
      CONCLUSIONS: By incorporating bedside monitoring variables along with
      biomarkers that predict respiratory outcomes we aim to elucidate
      individualized cardiopulmonary phenotypes and mechanisms of ventilatory
      control contributing to adverse respiratory outcomes in premature infants.
SN  - 1530-0447
DO  - 10.1038/s41390-019-0317-8
C2  - PMC6503843
UR  - http://dx.doi.org/10.1038/s41390-019-0317-8
UR  - https://www.ncbi.nlm.nih.gov/pubmed/30733614
UR  - https://www.ncbi.nlm.nih.gov/pmc/articles/PMC6503843
ER  - 

TY  - JOUR
AU  - Israeli-Mendlovic, H
AU  - Mendlovic, J
AU  - Zuk, L
AU  - Katz-Leurer, M
AD  - Physical Therapy Department, School of Health Professions, Sackler Faculty
      of Medicine, Tel Aviv University, Israel. Electronic address:
      michalkz@tauex.tau.ac.il.
TI  - Reproducibility of 24-h heart rate variability measures in preterm infants
      born at 28-32 weeks of gestation
T2  - Early Hum Dev
VL  - 148
SP  - 105117
PY  - 2020
DA  - 2020/6/20
CY  - Ireland
AB  - AIMS: To determine the reproducibility and minimum detectable change (MDC)
      of heart rate variability (HRV) measures during two sequential 24-h
      periods, at week 32 of gestation, in preterm infants born between 28 and
      32 weeks, hospitalized in the neonatal intensive care unit (NICU). The
      second aim is to assess postnatal changes in HRV measures between 32 and
      35 weeks. STUDY DESIGN: 32 preterm infants born between 28 and 32 weeks of
      gestation were recruited. For each infant 48 h of recordings of RR
      interval were performed at week 32 and week 35. HRV parameters included
      time and frequency parameters. RESULTS: At week 32, the intra-class
      correlation coefficient (ICC) of all HRV values was statistically
      significant with high correlation coefficients (ICC = 0.83-0.97). At week
      35, a significant increase was noted in the HRV parameters, characterize
      mainly the sympathetic tone, with over half the infants showing an
      increase greater than the MDC for these parameters. CONCLUSIONS: Using
      24-h recording at week 32 of gestation during NICU routine is reliable,
      feasible, not costly and may have important implications for an early
      identification of premature in a state of stress such as sepsis, or as a
      follow-up measure.
SN  - 1872-6232
DO  - 10.1016/j.earlhumdev.2020.105117
UR  - http://dx.doi.org/10.1016/j.earlhumdev.2020.105117
UR  - https://www.ncbi.nlm.nih.gov/pubmed/32604010
KW  - Heart rate variability
KW  - Preterm
KW  - Reproducibility
ER  - 

TY  - JOUR
AU  - Dongen, O R E
AU  - van Leeuwen, L M
AU  - de Groot, P K
AU  - Vollebregt, K
AU  - Schiering, I
AU  - Wevers, B A
AU  - Euser, S M
AU  - van Houten, M A
AD  - Department of Paediatrics, Spaarne Hospital, Haarlem, Netherlands.
TI  - Umbilical Cord Procalcitonin to Detect Early-Onset Sepsis in Newborns: A
      Promising Biomarker
T2  - Front Pediatr
VL  - 9
SP  - 779663
PY  - 2021
DA  - 2021/12/10
AB  - Background: Up to 7% of neonates born in high-income countries receive
      antibiotics for suspected early-onset sepsis (EOS). Culture-proven
      neonatal sepsis has a prevalence of 0.2%, suggesting considerable
      overtreatment. We studied the diagnostic accuracy of umbilical cord blood
      and infant blood procalcitonin (PCT) in diagnosing EOS to improve
      antibiotic stewardship. Methods: Umbilical cord blood PCT was tested in
      newborns ≥ 32 weeks of gestation. Groups were defined as following: A)
      culture-proven or probable EOS (n = 25); B) Possible EOS, based on risk
      factors for which antibiotics were administered for <72 h (n = 49); C)
      Risk factor(s) for EOS without need for antibiotic treatment (n = 181); D)
      Healthy controls (n = 74). Additionally, venous or capillary blood PCT and
      C-reactive protein (CRP) were tested if blood drawing was necessary for
      standard care. Results: Between June 2019 and March 2021, 329 newborns
      were included. Umbilical cord blood PCT was significantly higher in group
      A than in group C and D. No difference between venous or arterial samples
      was found. Sensitivity and specificity for cord blood procalcitonin were
      83 and 62%, respectively (cut-off 0.1 ng/mL). Antepartum maternal
      antibiotic administration was associated with decreased PCT levels in both
      cord blood and infant blood directly postpartum in all groups combined.
      Conclusion: Umbilical cord blood PCT levels are increased in newborns ≥32
      weeks with a proven or probable EOS and low in newborns with risk factors
      for infection, but PCT seems not a reliable marker after maternal
      antibiotic treatment. PCT could be useful to distinguish infected from
      healthy newborns with or without EOS risk factors.
SN  - 2296-2360
DO  - 10.3389/fped.2021.779663
C2  - PMC8704118
UR  - http://dx.doi.org/10.3389/fped.2021.779663
UR  - https://www.ncbi.nlm.nih.gov/pubmed/34956986
UR  - https://www.ncbi.nlm.nih.gov/pmc/articles/PMC8704118
KW  - antibiotic stewardship
KW  - early-onset sepsis
KW  - neonatal infection
KW  - procalcitonin
KW  - umbilical cord blood
ER  - 

TY  - JOUR
AU  - Dukes, Jonathan W
AU  - Dewland, Thomas A
AU  - Vittinghoff, Eric
AU  - Mandyam, Mala C
AU  - Heckbert, Susan R
AU  - Siscovick, David S
AU  - Stein, Phyllis K
AU  - Psaty, Bruce M
AU  - Sotoodehnia, Nona
AU  - Gottdiener, John S
AU  - Marcus, Gregory M
AD  - Cardiac Electrophysiology Section, Division of Cardiology, Department of
      Medicine, University of California, San Francisco, California. Electronic
      address: marcusg@medicine.ucsf.edu.
TI  - Ventricular Ectopy as a Predictor of Heart Failure and Death
T2  - J Am Coll Cardiol
VL  - 66
IS  - 2
SP  - 101-109
PY  - 2015
DA  - 2015/7/14
AB  - BACKGROUND: Studies of patients presenting for catheter ablation suggest
      that premature ventricular contractions (PVCs) are a modifiable risk
      factor for congestive heart failure (CHF). The relationship among PVC
      frequency, incident CHF, and mortality in the general population remains
      unknown. OBJECTIVES: The goal of this study was to determine whether PVC
      frequency ascertained using a 24-h Holter monitor is a predictor of a
      decrease in the left ventricular ejection fraction (LVEF), incident CHF,
      and death in a population-based cohort. METHODS: We studied 1,139
      Cardiovascular Health Study (CHS) participants who were randomly assigned
      to 24-h ambulatory electrocardiography (Holter) monitoring and who had a
      normal LVEF and no history of CHF. PVC frequency was quantified using
      Holter studies, and LVEF was measured from baseline and 5-year
      echocardiograms. Participants were followed for incident CHF and death.
      RESULTS: Those in the upper quartile versus the lowest quartile of PVC
      frequency had a multivariable-adjusted, 3-fold greater odds of a 5-year
      decrease in LVEF (odds ratio [OR]: 3.10; 95% confidence interval [CI]:
      1.42 to 6.77; p = 0.005), a 48% increased risk of incident CHF (HR: 1.48;
      95% CI: 1.08 to 2.04; p = 0.02), and a 31% increased risk of death (HR:
      1.31; 95% CI: 1.06 to 1.63; p = 0.01) during a median follow-up of >13
      years. Similar statistically significant results were observed for PVCs
      analyzed as a continuous variable. The specificity for the 15-year risk of
      CHF exceeded 90% when PVCs included at least 0.7% of ventricular beats.
      The population-level risk for incident CHF attributed to PVCs was 8.1%
      (95% CI: 1.2% to 14.9%). CONCLUSIONS: In a population-based sample, a
      higher frequency of PVCs was associated with a decrease in LVEF, an
      increase in incident CHF, and increased mortality. Because of the capacity
      to prevent PVCs through medical or ablation therapy, PVCs may represent a
      modifiable risk factor for CHF and death.
SN  - 1558-3597
DO  - 10.1016/j.jacc.2015.04.062
C2  - PMC4499114
UR  - http://dx.doi.org/10.1016/j.jacc.2015.04.062
UR  - https://www.ncbi.nlm.nih.gov/pubmed/26160626
UR  - https://www.ncbi.nlm.nih.gov/pmc/articles/PMC4499114
KW  - arrhythmia
KW  - mortality
KW  - premature ventricular contractions
ER  - 

TY  - JOUR
AU  - Halil, Halit
AU  - Tayman, Cuneyt
AU  - Buyuktiryaki, Mehmet
AU  - Okur, Nilufer
AU  - Cakır, Ufuk
AU  - Serkant, Utku
AD  - Department of Biochemistry, Golbası Public Health Hospital, Ankara,
      Turkey.
TI  - Serum Interleukin-33 as a Biomarker in Predicting Neonatal Sepsis in
      Premature Infants
T2  - Comb Chem High Throughput Screen
VL  - 21
IS  - 7
SP  - 510-515
PY  - 2018
DA  - 2018
CY  - United Arab Emirates
AB  - BACKGROUND: Neonatal sepsis is considered as the most frequent cause of
      death in newborns. Early diagnosis is important to reduce mortality and
      morbidity. The rapid progression of the disease requires proper use of
      biomarkers specific for prompt diagnosis and intervention. OBJECTIVE: We
      aimed to evaluate the benefit of interleukin-33 serum levels in the
      diagnosis and treatment of neonatal sepsis. METHOD: We included 51 infants
      with neonatal sepsis as the main study group and 50 neonates without
      sepsis as the control group. Serum levels of interleukin-6, interleukin-33
      and C-reactive protein were measured on the 1st, 3rd and 7th days of
      sepsis in the study group and on the 3rd postpartum day in the control
      group, respectively. RESULTS: Serum levels of interleukin-6,
      interleukin-33 and C-reactive protein were significantly higher in the
      first day of sepsis. Serum levels of interleukin-6, interleukin-33 and
      C-reactive protein decreased significantly on the 3rd and the 7th days of
      antibiotic treatment. We found a significant relationship between
      interleukin-33 and C-reactive protein and between interleukin-6 and
      C-reactive protein on the first day of sepsis. CONCLUSION: Serum
      interleukin-33 level is up-regulated in neonatal sepsis, which might be
      used as a novel diagnostic marker and also a useful tool to predict
      prognosis in early neonatal sepsis.
SN  - 1875-5402
DO  - 10.2174/1386207321666180911090656
UR  - http://dx.doi.org/10.2174/1386207321666180911090656
UR  - https://www.ncbi.nlm.nih.gov/pubmed/30207217
KW  - Biomarkers
KW  - C-reactive protein
KW  - interleukin-33
KW  - interleukin-6
KW  - neonatal sepsis
KW  - premature infants.
ER  - 

TY  - JOUR
AU  - Goeral, Katharina
AU  - Hauck, Annalisa
AU  - Atkinson, Andrew
AU  - Wagner, Michael B
AU  - Pimpel, Birgit
AU  - Fuiko, Renate
AU  - Klebermass-Schrehof, Katrin
AU  - Leppert, David
AU  - Kuhle, Jens
AU  - Berger, Angelika
AU  - Olischar, Monika
AU  - Wellmann, Sven
AD  - Division of Neonatology, Campus Hospital St. Hedwig, University Children's
      Hospital Regensburg (KUNO), University of Regensburg, Steinmetzstr 1-3,
      93049, Regensburg, Germany. sven.wellmann@ukr.de.
TI  - Early life serum neurofilament dynamics predict neurodevelopmental outcome
      of preterm infants
T2  - J Neurol
VL  - 268
IS  - 7
SP  - 2570-2577
PY  - 2021
DA  - 2021/2/10
AB  - BACKGROUND AND PURPOSE: To determine whether neurofilament light chain
      (NfL), a promising serum and cerebrospinal fluid (CSF) biomarker of
      neuroaxonal damage, predicts functional outcome in preterm infants with
      neonatal brain injury. METHODS: Our prospective observational study used a
      sensitive single-molecule array assay to measure serum and CSF NfL
      concentrations in preterm infants with moderate to severe
      peri/intraventricular hemorrhage (PIVH). We determined temporal serum and
      CSF NfL profiles from the initial diagnosis of PIVH until term-equivalent
      age and their association with clinical and neurodevelopmental outcome
      until 2 years of age assessed by Bayley Scales of Infant Development (3rd
      edition). We fitted univariate and multivariate logistic regression models
      to determine risk factors for poor motor and cognitive development.
      RESULTS: The study included 48 infants born at < 32 weeks of gestation.
      Median serum NfL (sNfL) at PIVH diagnosis was 251 pg/mL [interquartile
      range (IQR) 139-379], decreasing markedly until term-equivalent age to
      15.7 pg/mL (IQR 11.1-33.5). CSF NfL was on average 113-fold higher (IQR
      40-211) than corresponding sNfL values. Additional cerebral infarction (n
      = 25)-but not post-hemorrhagic hydrocephalus requiring external
      ventricular drainage (n = 29) nor any other impairment-was independently
      associated with sNfL. Multivariate logistic regression models identified
      sNfL as an independent predictor of poor motor outcome or death at 1 and 2
      years. CONCLUSIONS: Serum neurofilament light chain dynamics in the first
      weeks of life predict motor outcome in preterm infants with PIVH.
SN  - 1432-1459
DO  - 10.1007/s00415-021-10429-5
C2  - PMC8217001
UR  - http://dx.doi.org/10.1007/s00415-021-10429-5
UR  - https://www.ncbi.nlm.nih.gov/pubmed/33566157
UR  - https://www.ncbi.nlm.nih.gov/pmc/articles/PMC8217001
KW  - Biomarker
KW  - Brain damage
KW  - Children
KW  - Neurodevelopment
KW  - Neurofilament
ER  - 

TY  - JOUR
AU  - Kettle, Rebecca
AU  - Subhedar, Nimish V
AU  - European iNO Registry
AD  - Neonatal Intensive Care Unit, Liverpool Women's Hospital, Liverpool,
      United Kingdom, nim.subhedar@lwh.nhs.uk.
TI  - Nitric Oxide in Pulmonary Hypoplasia: Results from the European iNO
      Registry
T2  - Neonatology
VL  - 116
IS  - 4
SP  - 341-346
PY  - 2019
DA  - 2019/10/3
CY  - Switzerland
AB  - OBJECTIVES: The aim of this work was to describe treatment response and
      outcome data for preterm infants with pulmonary hypoplasia treated with
      inhaled nitric oxide (iNO). We hypothesised that an acute oxygenation
      response to iNO would be associated with survival. DESIGN: A retrospective
      observational study design was used to identify cases of pulmonary
      hypoplasia in preterm infants 0.15. Outcome data included chronic lung
      disease (CLD) and death. RESULTS: Seventy-two infants with pulmonary
      hypoplasia were treated with iNO during a 10-year period (2007-2016). In
      total, 30/69 (43%) of the infants showed a significant improvement in
      oxygenation and were categorised as "responders." Thirty-one treated
      infants died, and 19 survivors developed CLD. Although there were no
      differences in demographics and baseline cardiorespiratory parameters
      between responders and non-responders, an acute response was significantly
      associated with survival. Neither pulmonary hypertension nor PPHN
      (persistent pulmonary hypertension of the newborn) physiology predicted
      the acute response to iNO or survival. CONCLUSION: Although the acute
      oxygenation response to iNO therapy in pulmonary hypoplasia is comparable
      to other respiratory disorders in preterm infants, mortality in this group
      remains very high. An acute response is associated with survival and
      suggests that a short therapeutic trial of iNO therapy is warranted in
      this population. This study underscores the value of registries in
      evaluating therapies for rare neonatal disorders, although their
      limitations must be recognised.
SN  - 1661-7819
DO  - 10.1159/000501800
UR  - http://dx.doi.org/10.1159/000501800
UR  - https://www.ncbi.nlm.nih.gov/pubmed/31581153
KW  - Neonatology
KW  - Nitric oxide
KW  - Pulmonary hypoplasia
ER  - 

TY  - JOUR
AU  - Wiegandt, Felix C
AU  - Biegger, David
AU  - Fast, Jacob F
AU  - Matusiak, Grzegorz
AU  - Mazela, Jan
AU  - Ortmaier, Tobias
AU  - Doll, Theodor
AU  - Dietzel, Andreas
AU  - Bohnhorst, Bettina
AU  - Pohlmann, Gerhard
AD  - Division of Translational Biomedical Engineering, Fraunhofer Institute for
      Toxicology and Experimental Medicine ITEM, 30625 Hannover, Germany.
TI  - Detection of Breathing Movements of Preterm Neonates by Recording Their
      Abdominal Movements with a Time-of-Flight Camera
T2  - Pharmaceutics
VL  - 13
IS  - 5
PY  - 2021
DA  - 2021/5/14
AB  - In order to deliver an aerosolized drug in a breath-triggered manner, the
      initiation of the patient's inspiration needs to be detected. The
      best-known systems monitoring breathing patterns are based on flow
      sensors. However, due to their large dead space volume, flow sensors are
      not advisable for monitoring the breathing of (preterm) neonates.
      Newly-developed respiratory sensors, especially when contact-based
      (invasive), can be tested on (preterm) neonates only with great effort due
      to clinical and ethical hurdles. Therefore, a physiological model is
      highly desirable to validate these sensors. For developing such a system,
      abdominal movement data of (preterm) neonates are required. We recorded
      time sequences of five preterm neonates' abdominal movements with a
      time-of-flight camera and successfully extracted various breathing
      patterns and respiratory parameters. Several characteristic breathing
      patterns, such as forced breathing, sighing, apnea and crying, were
      identified from the movement data. Respiratory parameters, such as
      duration of inspiration and expiration, as well as respiratory rate and
      breathing movement over time, were also extracted. This work demonstrated
      that respiratory parameters of preterm neonates can be determined without
      contact. Therefore, such a system can be used for breathing detection to
      provide a trigger signal for breath-triggered drug release systems.
      Furthermore, based on the recorded data, a physiological abdominal
      movement model of preterm neonates can now be developed.
SN  - 1999-4923
DO  - 10.3390/pharmaceutics13050721
C2  - PMC8156597
UR  - http://dx.doi.org/10.3390/pharmaceutics13050721
UR  - https://www.ncbi.nlm.nih.gov/pubmed/34068978
UR  - https://www.ncbi.nlm.nih.gov/pmc/articles/PMC8156597
KW  - abdominal movement
KW  - optical detection of breathing movements
KW  - preterm neonate
KW  - time-of-flight camera
ER  - 

TY  - JOUR
AU  - Lazazzera, Remo
AU  - Laguna, Pablo
AU  - Gil, Eduardo
AU  - Carrault, Guy
AD  - Laboratoire Traitement du Signal et de l'Image (LTSI-Inserm UMR 1099),
      Université de Rennes 1, 35000 Rennes, France.
TI  - Proposal for a Home Sleep Monitoring Platform Employing a Smart Glove
T2  - Sensors (Basel)
VL  - 21
IS  - 23
PY  - 2021
DA  - 2021/11/29
AB  - The present paper proposes the design of a sleep monitoring platform. It
      consists of an entire sleep monitoring system based on a smart glove
      sensor called UpNEA worn during the night for signals acquisition, a
      mobile application, and a remote server called AeneA for cloud computing.
      UpNEA acquires a 3-axis accelerometer signal, a photoplethysmography
      (PPG), and a peripheral oxygen saturation (SpO2) signal from the index
      finger. Overnight recordings are sent from the hardware to a mobile
      application and then transferred to AeneA. After cloud computing, the
      results are shown in a web application, accessible for the user and the
      clinician. The AeneA sleep monitoring activity performs different tasks:
      sleep stages classification and oxygen desaturation assessment; heart rate
      and respiration rate estimation; tachycardia, bradycardia, atrial
      fibrillation, and premature ventricular contraction detection; and apnea
      and hypopnea identification and classification. The PPG breathing rate
      estimation algorithm showed an absolute median error of 0.5 breaths per
      minute for the 32 s window and 0.2 for the 64 s window. The apnea and
      hypopnea detection algorithm showed an accuracy (Acc) of 75.1%, by
      windowing the PPG in one-minute segments. The classification task revealed
      92.6% Acc in separating central from obstructive apnea, 83.7% in
      separating central apnea from central hypopnea and 82.7% in separating
      obstructive apnea from obstructive hypopnea. The novelty of the integrated
      algorithms and the top-notch cloud computing products deployed, encourage
      the production of the proposed solution for home sleep monitoring.
SN  - 1424-8220
DO  - 10.3390/s21237976
C2  - PMC8659764
UR  - http://dx.doi.org/10.3390/s21237976
UR  - https://www.ncbi.nlm.nih.gov/pubmed/34883979
UR  - https://www.ncbi.nlm.nih.gov/pmc/articles/PMC8659764
KW  - apnea
KW  - breathing rate
KW  - heart rate variability
KW  - medical of things
KW  - sleep monitoring
KW  - smart glove
ER  - 

TY  - JOUR
AU  - Zeigler, Angela C
AU  - Ainsworth, John E
AU  - Fairchild, Karen D
AU  - Wynn, James L
AU  - Sullivan, Brynne A
AD  - Division of Neonatology, Department of Pediatrics, University of Virginia
      School of Medicine, Charlottesville, Virginia.
TI  - Sepsis and Mortality Prediction in Very Low Birth Weight Infants: Analysis
      of HeRO and nSOFA
T2  - Am J Perinatol
PY  - 2021
DA  - 2021/5/10
AB  - OBJECTIVE: Scores to predict sepsis or define sepsis severity could
      improve care for very low birth weight (VLBW) infants. The heart rate
      characteristics (HRC) index (HeRO score) was developed as an early warning
      system for late-onset sepsis (LOS), and also rises before necrotizing
      enterocolitis (NEC). The neonatal sequential organ failure assessment
      (nSOFA) was developed to predict sepsis-associated mortality using
      respiratory, hemodynamic, and hematologic data. The aim of this study was
      to analyze the HRC index and nSOFA near blood cultures in VLBW infants
      relative to diagnosis and sepsis-associated mortality. STUDY DESIGN:
      Retrospective, single-center study of VLBW infants from 2011 to 2019. We
      analyzed HRC index and nSOFA around blood cultures diagnosed as LOS/NEC.
      In a subgroup of the cohort, we analyzed HRC and nSOFA near the first
      sepsis-like illness (SLI) or sepsis ruled-out (SRO) compared with LOS/NEC.
      We compared scores by diagnosis and mortality during treatment. RESULTS:
      We analyzed 179 LOS/NEC, 93 SLI, and 96 SRO blood culture events. In
      LOS/NEC, the HRC index increased before the blood culture, while nSOFA
      increased at the time of culture. Both scores were higher in nonsurvivors
      compared with survivors and in LOS/NEC compared with SRO. The nSOFA 12
      hours after the time of blood culture predicted mortality during treatment
      better than any other time point analyzed (area under the curve 0.91).
      CONCLUSION: The HRC index provides earlier warning of imminent sepsis,
      whereas nSOFA after blood culture provides better prediction of mortality.
      KEY POINTS: · The HRC index and nSOFA provide complementary information on
      sepsis risk and sepsis-related mortality risk.. · This study adds to
      existing literature evaluating these risk scores independently by
      analyzing them together and in cases of not only proven but also suspected
      infections.. · The impact of combining risk models could be improved
      outcomes for premature infants..
SN  - 1098-8785
DO  - 10.1055/s-0041-1728829
C2  - PMC8578589
UR  - http://dx.doi.org/10.1055/s-0041-1728829
UR  - https://www.ncbi.nlm.nih.gov/pubmed/33971672
UR  - https://www.ncbi.nlm.nih.gov/pmc/articles/PMC8578589
ER  - 

TY  - JOUR
AU  - Aydin, Mustafa
AU  - Barut, Sumeyye
AU  - Akbulut, H Handan
AU  - Ucar, Sit
AU  - Orman, Aysen
AD  - Department of Pediatrics-Neonatology, Firat University School of Medicine,
      Elazig, Turkey.
TI  - Application of Flow Cytometry in the Early Diagnosis of Neonatal Sepsis
T2  - Ann Clin Lab Sci
VL  - 47
IS  - 2
SP  - 184-190
PY  - 2017
DA  - 2017/3
CY  - United States
AB  - GOALS: To raise awareness of the utility of flow cytometric detection of
      inflammatory markers in the early diagnosis of neonatal sepsis.
      PROCEDURES: In accordance with the Töllner scoring system, cases with ≥10
      points are accepted as having "clinical sepsis" and cases with 0-4 points
      as having "no sepsis". The study group consisted of 50 newborns with
      clinical sepsis as well as a control group of 50 newborns without sepsis.
      In all cases, blood counts, C-reactive protein (CRP) levels, and
      procalcitonin (PCT) levels were recorded. Additionally, the "cluster of
      differentiation" (CD)64, CD11b, and CD62L adhesion molecules and the
      presence of the human leukocyte antigen HLA-DR on monocyte and neutrophil
      surfaces were examined by flow cytometry. RESULTS: The levels of
      acute-phase reactants CRP and PCT were significantly higher in the study
      group than in the control group (p0.05). Furthermore, receiver operating
      characteristic analysis indicated that neutrophil CD11b (nCD11b) is a
      diagnostic marker for neonatal sepsis (area under the curve [AUC]: 0.72,
      95% confidence interval [CI]: 0.62-0.82, p<0.001). The sensitivity,
      specificity, and positive predictive value (PPV) for nCD11b were 72%, 68%,
      and 58.4%, respectively. Similarly, monocyte CD11b (mCD11b) positivity was
      found to be diagnostic (AUC 0.77, 95% CI: 0.68-0.87, p<0.001). The
      sensitivity and specificity for mCD11b were 72% and 68%, respectively. In
      addition, the sensitivity, specificity, and PPV for nHLA-DR were 62%, 60%,
      and 60.8%, respectively. CONCLUSION: In addition to acute-phase proteins,
      cell surface antigens such as CD11b, CD64, and HLA-DR should be used in
      routine investigations for the early diagnosis of neonatal sepsis. Such
      usage in combination with acute-phase reactants may enhance diagnostic
      accuracy.
SN  - 1550-8080
UR  - https://www.ncbi.nlm.nih.gov/pubmed/28442521
KW  - C-reactive protein
KW  - CD11b
KW  - CD62L
KW  - CD64
KW  - HLA-DR
KW  - Newborn infant
KW  - biomarker
KW  - flow cytometry
KW  - procalcitonin
KW  - sepsis
ER  - 

TY  - JOUR
AU  - Rohsiswatmo, R
AU  - Azharry, M
AU  - Sari, T T
AU  - Bahasoan, Y
AU  - Wulandari, D
AD  - Department of Clinical Pathology, Faculty of Medicine, Universitas
      Indonesia - Dr. Cipto Mangunkusumo Hospital, Jakarta, Indonesia.
TI  - TLR2 and TLR4 expressions in late-onset neonatal sepsis: Is it a potential
      novel biomarker?
T2  - J Neonatal Perinatal Med
VL  - 14
IS  - 3
SP  - 361-367
PY  - 2021
DA  - 2021
CY  - Netherlands
AB  - BACKGROUND: Late-onset neonatal sepsis (LONS) detection is problematic as
      no single examinations (blood culture, c-reactive protein (CRP),
      procalcitonin (PCT)) are reliable. Toll-like receptors (TLRs), which
      detect the presence of pathogen-associated molecular patterns is a
      promising novel biomarker, but less studied in LONS. This study aimed to
      determine neutrophils and monocytes TLR2 and TLR4 expression in LONS and
      their diagnostic value. METHODS: A cross-sectional study conducted in May
      and June 2017 involving 52 neonates with clinical late-onset (>72 hours of
      age) sepsis. We examine complete blood count, I/T ratio, CRP, PCT, as well
      as TLR2 and TLR4 expression to compared with blood culture as the gold
      standard. We classified cases into proven or unproven sepsis. RESULT: The
      incidence of LONS was 32.6% in the subjects. The expression of TLR2 was
      low in LONS, while TLR4 was high. TLR4 neutrophil expression has 88.2%
      sensitivity, 20% specificity, 34.9% positive predictive value (PPV), 77.8%
      negative predictive value (NPV), and an AUC of 0.541. TLR4 monocyte
      expression has 92.1% sensitivity, 11.4% specificity, 34% PPV, 80% NPV, and
      an AUC of 0.528. The AUC of CRP is increased from 0.608 to 0.843 after
      combination with TLR4, comparable with CRP + PCT (AUC 0.829). CONCLUSION:
      The increase in TLR4 expression has good sensitivity but low specificity.
      TLR4 expression, in combination with CRP, could become a reliable
      biomarker for the diagnosis of LONS.
SN  - 1878-4429
DO  - 10.3233/NPM-200411
UR  - http://dx.doi.org/10.3233/NPM-200411
UR  - https://www.ncbi.nlm.nih.gov/pubmed/33164948
KW  - Late-onset neonatal sepsis
KW  - TLR2
KW  - TLR4
KW  - biomarker
KW  - c-reactive protein
KW  - procalcitonin
ER  - 

TY  - JOUR
AU  - Jost, Kerstin
AU  - Scherer, Sebastian
AU  - De Angelis, Chiara
AU  - Büchler, Marcel
AU  - Datta, Alexandre N
AU  - Cattin, Philippe C
AU  - Frey, Urs
AU  - Suki, Béla
AU  - Schulzke, Sven M
AD  - Department of Pediatrics, University of Basel Children's Hospital, Basel,
      Switzerland. Department of Biomedical Engineering, University of Basel,
      Basel, Switzerland.
TI  - Surface electromyography for analysis of heart rate variability in preterm
      infants
T2  - Physiol Meas
VL  - 39
IS  - 1
SP  - 015004
PY  - 2017
DA  - 2017/12/28
CY  - England
AB  - OBJECTIVE: Characterizing heart rate variability (HRV) in neonates has
      gained increased attention and is helpful in quantifying maturation and
      risk of sepsis in preterm infants. Raw data used to derive HRV in a
      clinical setting commonly contain noise from motion artifacts. Thoracic
      surface electromyography (sEMG) potentially allows for pre-emptive removal
      of motion artifacts and subsequent detection of interbeat interval (IBI)
      of heart rate to calculate HRV. We tested the feasibility of sEMG in
      preterm infants to exclude noisy raw data and to derive IBI for HRV
      analysis. We hypothesized that a stepwise quality control algorithm can
      identify motion artifacts which influence IBI values, their distribution
      in the time domain, and outcomes of nonlinear time series analysis.
      APPROACH: This is a prospective observational study in preterm infants <6
      days of age. We used 100 sEMG measurements from 24 infants to develop a
      semi-automatic quality control algorithm including synchronized video
      recording, threshold-based sEMG envelope curve, optimized QRS-complex
      detection, and final targeted visual inspection of raw data. MAIN RESULTS:
      Analysis of HRV from sEMG data in preterm infants is feasible. A stepwise
      algorithm to exclude motion artifacts and improve QRS detection
      significantly influenced data quality (34% of raw data excluded),
      distribution of IBI values in the time domain, and nonlinear time series
      analysis. The majority of unsuitable data (94%) were excluded by automated
      steps of the algorithm. SIGNIFICANCE: Thoracic sEMG is a promising method
      to assess motion artifacts and calculate HRV in preterm neonates.
SN  - 1361-6579
DO  - 10.1088/1361-6579/aa996a
UR  - http://dx.doi.org/10.1088/1361-6579/aa996a
UR  - https://www.ncbi.nlm.nih.gov/pubmed/29120348
ER  - 

TY  - JOUR
AU  - Cabrera-Quiros, Laura
AU  - Kommers, Deedee
AU  - Wolvers, Maria K
AU  - Oosterwijk, Laurien
AU  - Arents, Niek
AU  - van der Sluijs-Bens, Jacqueline
AU  - Cottaar, Eduardus J E
AU  - Andriessen, Peter
AU  - van Pul, Carola
AD  - Department of Clinical Physics, Máxima Medical Centre (MMC), Veldhoven,
      The Netherlands.
TI  - Prediction of Late-Onset Sepsis in Preterm Infants Using Monitoring
      Signals and Machine Learning
T2  - Crit Care Explor
VL  - 3
IS  - 1
SP  - e0302
PY  - 2021
DA  - 2021/1/27
AB  - OBJECTIVES: Prediction of late-onset sepsis (onset beyond day 3 of life)
      in preterm infants, based on multiple patient monitoring signals 24 hours
      before onset. DESIGN: Continuous high-resolution electrocardiogram and
      respiration (chest impedance) data from the monitoring signals were
      extracted and used to create time-interval features representing heart
      rate variability, respiration, and body motion. For each infant with a
      blood culture-proven late-onset sepsis, a Cultures, Resuscitation, and
      Antibiotics Started Here moment was defined. The Cultures, Resuscitation,
      and Antibiotics Started Here moment served as an anchor point for the
      prediction analysis. In the group with controls (C), an "equivalent crash
      moment" was calculated as anchor point, based on comparable gestational
      and postnatal age. Three common machine learning approaches (logistic
      regressor, naive Bayes, and nearest mean classifier) were used to binary
      classify samples of late-onset sepsis from C. For training and evaluation
      of the three classifiers, a leave-k-subjects-out cross-validation was
      used. SETTING: Level III neonatal ICU. PATIENTS: The patient population
      consisted of 32 premature infants with sepsis and 32 age-matched control
      patients. INTERVENTIONS: No interventions were performed. MEASUREMENTS AND
      MAIN RESULTS: For the interval features representing heart rate
      variability, respiration, and body motion, differences between late-onset
      sepsis and C were visible up to 5 hours preceding the Cultures,
      Resuscitation, and Antibiotics Started Here moment. Using a combination of
      all features, classification of late-onset sepsis and C showed a mean
      accuracy of 0.79 ± 0.12 and mean precision rate of 0.82 ± 0.18 3 hours
      before the onset of sepsis. CONCLUSIONS: Information from routine patient
      monitoring can be used to predict sepsis. Specifically, this study shows
      that a combination of electrocardiogram-based, respiration-based, and
      motion-based features enables the prediction of late-onset sepsis hours
      before the clinical crash moment.
SN  - 2639-8028
DO  - 10.1097/CCE.0000000000000302
C2  - PMC7846455
UR  - http://dx.doi.org/10.1097/CCE.0000000000000302
UR  - https://www.ncbi.nlm.nih.gov/pubmed/33532727
UR  - https://www.ncbi.nlm.nih.gov/pmc/articles/PMC7846455
KW  - infant
KW  - intensive care units
KW  - machine learning
KW  - monitoring
KW  - neonatal
KW  - physiologic
KW  - predictive value of tests
KW  - premature
KW  - sepsis
ER  - 

TY  - JOUR
AU  - Antwi-Amoabeng, Daniel
AU  - Beutler, Bryce D
AU  - Singh, Sahajpreet
AU  - Taha, Moutaz
AU  - Ghuman, Jasmine
AU  - Hanfy, Ahmed
AU  - Manasewitsch, Nicholas T
AU  - Ulanja, Mark B
AU  - Ghuman, Joban
AU  - Awad, Munadel
AU  - Gullapalli, Nageshwara
AU  - Gbadebo, T David
AD  - East Atlanta Cardiology, Decatur, GA, USA.
TI  - Association between electrocardiographic features and mortality in
      COVID-19 patients
T2  - Ann Noninvasive Electrocardiol
VL  - 26
IS  - 4
SP  - e12833
PY  - 2021
DA  - 2021/3/19
AB  - BACKGROUND: Cardiovascular events have been reported in the setting of
      coronavirus disease-19 (COVID-19). It has been hypothesized that systemic
      inflammation may aggravate arrhythmias or trigger new-onset conduction
      abnormalities. However, the specific type and distribution of
      electrocardiographic disturbances in COVID-19 as well as their influence
      on mortality remain to be fully characterized. METHODS: Electrocardiograms
      (ECGs) were obtained from 186 COVID-19-positive patients at a large
      tertiary care hospital in Northern Nevada. The following arrhythmias were
      identified by cardiologists: sinus bradycardia, sinus tachycardia, atrial
      fibrillation (A-Fib), atrial flutter, multifocal atrial tachycardia (MAT),
      premature atrial contraction (PAC), premature ventricular contraction
      (PVC), atrioventricular block (AVB), and right bundle branch block (RBBB).
      The mean PR interval, QRS duration, and corrected QT interval were
      documented. Fisher's exact test was used to compare the ECG features of
      patients who died during the hospitalization with those who survived. The
      influence of ECG features on mortality was assessed with multivariable
      logistic regression analysis. RESULTS: A-Fib, atrial flutter, and
      ST-segment depression were predictive of mortality. In addition, the mean
      ventricular rate was higher among patients who died as compared to those
      who survived. The use of therapeutic anticoagulation was associated with
      reduced odds of death; however, this association did not reach statistical
      significance. CONCLUSION: The underlying pathogenesis of
      COVID-19-associated arrhythmias remains to be established, but we
      postulate that systemic inflammation and/or hypoxia may induce potentially
      lethal conduction abnormalities in affected individuals. Longitudinal
      studies are warranted to evaluate the risk factors, pathogenesis, and
      management of COVID-19-associated cardiac arrhythmias.
SN  - 1542-474X
DO  - 10.1111/anec.12833
C2  - PMC8250310
UR  - http://dx.doi.org/10.1111/anec.12833
UR  - https://www.ncbi.nlm.nih.gov/pubmed/33742501
UR  - https://www.ncbi.nlm.nih.gov/pmc/articles/PMC8250310
KW  - A-Fib
KW  - COVID-19
KW  - atrial fibrillation
KW  - cardiac arrhythmias
KW  - coronavirus disease-19
KW  - electrocardiogram
ER  - 

TY  - JOUR
AU  - Signorini, Maria G
AU  - Pini, Nicolò
AU  - Malovini, Alberto
AU  - Bellazzi, Riccardo
AU  - Magenes, Giovanni
AD  - Department of Electrical, Computer and Biomedical Engineering, University
      of Pavia, Via Ferrata 5, 27100 Pavia, Italy.
TI  - Dataset on linear and non-linear indices for discriminating healthy and
      IUGR fetuses
T2  - Data Brief
VL  - 29
SP  - 105164
PY  - 2020
DA  - 2020/1/29
AB  - The presented collection of data comprises of a set of 12 linear and
      nonlinear indices computed at different time scales and extracted from
      Fetal Heart Rate (FHR) traces acquired through Hewlett Packard CTG fetal
      monitors (series 1351A), connected to a PC. The sampling frequency of the
      recorded FHR signal is equal 2 Hz. The recorded populations consist of two
      groups of fetuses: 60 healthy and 60 Intra Uterine Growth Restricted
      (IUGR) fetuses. IUGR condition is a fetal condition defined as the
      abnormal rate of fetal growth. In clinical practice, diagnosis is
      confirmed at birth and may only be suspected during pregnancy. The
      pathology is a documented cause of fetal and neonatal morbidity and
      mortality. The described database was employed in a set of machine
      learning approaches for the early detection of the IUGR condition:
      "Integrating machine learning techniques and physiology based heart rate
      features for antepartum fetal monitoring" [1]. The added value of the
      proposed indices is their interpretability and close connection to
      physiological and pathological aspect of FHR regulation. Additional
      information on data acquisition, feature extraction and potential
      relevance in clinical practice are discussed in [1].
SN  - 2352-3409
DO  - 10.1016/j.dib.2020.105164
C2  - PMC7015997
UR  - http://dx.doi.org/10.1016/j.dib.2020.105164
UR  - https://www.ncbi.nlm.nih.gov/pubmed/32071962
UR  - https://www.ncbi.nlm.nih.gov/pmc/articles/PMC7015997
KW  - Cardiotocography
KW  - Fetal heart rate monitoring
KW  - Intra uterine growth restricted
KW  - Multivariate analysis
KW  - Physiology-based features
KW  - Predictive analytics
ER  - 

TY  - JOUR
AU  - Nyirasafari, Rosine
AU  - Corden, Mark H
AU  - Karambizi, Angélique Charlie
AU  - Kabayiza, Jean Claude
AU  - Makuza, Jean Damascene
AU  - Wong, Rex
AU  - Canarie, Michael F
AD  - g Department of Pediatrics, Division of Critical Care , Yale University
      School of Medicine , New Haven , CT , USA.
TI  - Predictors of mortality in a paediatric intensive care unit in Kigali,
      Rwanda
T2  - Paediatr Int Child Health
VL  - 37
IS  - 2
SP  - 109-115
PY  - 2016
DA  - 2016/12/6
CY  - England
AB  - BACKGROUND: The enormous burden of critical illness in resource-limited
      settings has led to a growing interest in paediatric critical care in
      these regions. However, published data on the practice of critical care
      and patient outcomes in these settings are scant. OBJECTIVE: This study
      sought to identify risk factors associated with mortality in the newly
      established Paediatric Intensive Care Unit (PICU) at Kigali University
      Teaching Hospital (KUTH) in Rwanda and test the predictive ability of a
      newly devised mortality risk score, the modified PRISM (MP) score.
      METHODS: All admissions to the PICU at KUTH from October 2012 to October
      2014 were included. Demographic and physiological data on each patient
      were gathered and each was assigned a MP score. This prospective
      cross-sectional study examined the association between the characteristics
      and physiological status of these patients and mortality. Using logistic
      regression, factors associated with mortality in the PICU were analysed.
      RESULTS: A total of 213 children were admitted to the PICU during the
      study period. Three patients were excluded because of missing data. Of
      this total, 59% were male, 25% were neonates and nearly 60% were
      moderately to severely malnourished. The overall mortality rate was 50%.
      On bivariate analysis, factors associated with increased mortality were
      male sex, use of vasoactive medications, a MP score ≥ 5, a discharge
      diagnosis of septic shock, and malnutrition on admission. On multivariate
      analysis, only the use of vasoactive drugs [odds ratio (OR) 12.24, 95%
      confidence interval (CI) 4.4-35.4, p < 0.001] and MP score ≥ 5 (OR 16.1,
      CI 6.3-40.8, p < 0.001) were associated with mortality. CONCLUSION: The
      observed mortality rate was in the range reported in other
      resource-limited settings. The initial attempt to create and implement a
      risk of mortality tool for this setting determined a score that could
      identify those patients at higher risk of mortality. In PICUs in
      resource-limited settings, the gathering of data and use of severity of
      illness tools could improve care in a number of ways.
SN  - 2046-9055
DO  - 10.1080/20469047.2016.1250031
UR  - http://dx.doi.org/10.1080/20469047.2016.1250031
UR  - https://www.ncbi.nlm.nih.gov/pubmed/27922344
KW  - Critical care
KW  - MP, modified PRISM
KW  - Mechanical ventilation
KW  - PCC, paediatric critical care
KW  - PICU, paediatric critical care unit
KW  - PRISM, paediatric risk of mortality
KW  - Resource-limited settings
KW  - SOI, severity of illness
KW  - Sepsis
ER  - 

TY  - JOUR
AU  - Babu, Sharmila
AU  - Prasad, Malavika
AU  - Miller, Malki
AU  - Morrissey, Mark
AU  - Bhutada, Alok
AU  - Rojas, Mary
AU  - Rastogi, Shantanu
AD  - Department of Pediatrics, SUNY-HSC at Brooklyn, Brooklyn, NY, USA.
      srastogi@maimonidesmed.org.
TI  - Use of serum citrulline concentrations from routine newborn screen as a
      biomarker for necrotizing enterocolitis
T2  - Pediatr Surg Int
VL  - 35
IS  - 6
SP  - 715-722
PY  - 2019
DA  - 2019/3/9
CY  - Germany
AB  - PURPOSE: Necrotizing enterocolitis (NEC), a leading cause of mortality and
      morbidity in preterm neonates, lacks a reliable biomarker. Citrulline is
      primarily produced by enterocytes and correlates with intestinal function.
      Serum citrulline concentration (CIT) is routinely measured in routine
      newborn screening (NBS). The purpose of the study is to test if CIT from
      NBS may predict the occurrence of NEC and whether it correlates with the
      time to full feeds (TTFF) and length of stay (LOS), serving as a biomarker
      of NEC and intestinal health. METHODS: In a retrospective case control
      study conducted on neonates with gestational age of 26-32 weeks, we
      compared CIT levels between cases (neonates with NEC) and controls
      (next-born neonate). NBS was collected within first 24 h, at day 5 and
      when the neonates achieved full feeds and were compared using
      non-parametric tests. RESULTS: There was no difference in CIT between the
      controls and cases on day 1 [11.42 (7.42-14.84 vs. 11.93 (6.85-18.8)
      µmol/L, p = 0.55], on day 5 [11.99 (7.99-16.55) vs. 13.70 (7.42-26.83)
      µmol/L, p = 0.05], or at full feeds [14.86 (6.85-25.69) vs. 15.7
      (7.42-26.26) µmol/L, p = 0.87]. CIT on day 1 did not correlate with TTFF
      (r = 0.08, p = 0.53) or LOS (r = 0.23, p = 0.06), respectively).
      CONCLUSIONS: CIT from routine NBS does not serve as a biomarker to predict
      NEC in preterm neonates.
SN  - 1437-9813
DO  - 10.1007/s00383-019-04470-9
UR  - http://dx.doi.org/10.1007/s00383-019-04470-9
UR  - https://www.ncbi.nlm.nih.gov/pubmed/30852646
KW  - Biomarker
KW  - Citrulline
KW  - Necrotizing enterocolitis
KW  - Newborn screen
KW  - Tandem mass spectroscopy
ER  - 

TY  - JOUR
AU  - Montazeri Ghahjaverestan, Nasim
AU  - Shamsollahi, Mohammad Bagher
AU  - Ge, Di
AU  - Beuchée, Alain
AU  - Hernández, Alfredo I
AD  - University of Rennes 1, LTSI, F-35000, Rennes, France.
      alfredo.hernandez@univ-rennes1.fr.
TI  - Apnea bradycardia detection based on new coupled hidden semi Markov model
T2  - Med Biol Eng Comput
VL  - 59
IS  - 1
SP  - 1-11
PY  - 2020
DA  - 2020/11/12
CY  - United States
AB  - In this paper, a method for apnea bradycardia detection in preterm infants
      is presented based on coupled hidden semi Markov model (CHSMM). CHSMM is a
      generalization of hidden Markov models (HMM) used for modeling mutual
      interactions among different observations of a stochastic process through
      using finite number of hidden states with corresponding resting time. We
      introduce a new set of equations for CHSMM to be integrated in a detection
      algorithm. The detection algorithm was evaluated on a simulated data to
      detect a specific dynamic and on a clinical dataset of electrocardiogram
      signals collected from preterm infants for early detection of apnea
      bradycardia episodes. For simulated data, the proposed algorithm was able
      to detect the desired dynamic with sensitivity of 96.67% and specificity
      of 98.98%. Furthermore, the method detected the apnea bradycardia episodes
      with 94.87% sensitivity and 96.52% specificity with mean time delay of
      0.73 s. The results show that the algorithm based on CHSMM is a robust
      tool for monitoring of preterm infants in detecting apnea bradycardia
      episodes. Graphical Abstract Apnea Bradycardia detection using Coupled
      hidden semi Markov Model from electrocardiography. In this model, a
      sequence of hidden states is assigned to each observation based on the
      effects of previous states of all observations.
SN  - 1741-0444
DO  - 10.1007/s11517-020-02277-8
UR  - http://dx.doi.org/10.1007/s11517-020-02277-8
UR  - https://www.ncbi.nlm.nih.gov/pubmed/33180240
KW  - Apnea bradycardia (AB)
KW  - Coupled hidden Markov model (CHMM)
KW  - Coupled hidden semi Markov model (CHSMM)
KW  - Electrocardiography (ECG)
KW  - Forward-Backward (FB) algorithm
ER  - 

TY  - JOUR
AU  - Coggins, Sarah A
AU  - Weitkamp, Jörn-Hendrik
AU  - Grunwald, Lisa
AU  - Stark, Ann R
AU  - Reese, Jeff
AU  - Walsh, William
AU  - Wynn, James L
AD  - Department of Pediatrics, Division of Neonatology, University of Florida,
      Gainesville, Florida, USA.
TI  - Heart rate characteristic index monitoring for bloodstream infection in an
      NICU: a 3-year experience
T2  - Arch Dis Child Fetal Neonatal Ed
VL  - 101
IS  - 4
SP  - F329-32
PY  - 2015
DA  - 2015/10/30
AB  - BACKGROUND: Bloodstream infection (BSI) among neonatal intensive care unit
      (NICU) infants is a frequent problem associated with poor outcomes.
      Monitoring for abnormal heart rate characteristics (HRCs) may decrease
      infant mortality by alerting clinicians to sepsis before it becomes
      clinically apparent. METHODS: HRC scores were acquired using the HRC
      (HeRO) monitor system from Medical Predictive Science Corporation and
      entered into the electronic medical record by bedside staff. We
      retrospectively analysed HRC scores recorded twice daily in the medical
      record during a 30-month period (1 January 2010 through 30 June 2012) for
      infants in the NICU at the Monroe Carell Jr. Children's Hospital at
      Vanderbilt. We identified infants that met Centers for Disease Control
      criteria for late-onset BSI (>3 days of life) during the study period.
      RESULTS: During the study period, we recorded 127 673 HRC scores from 2384
      infants. We identified 46 infants with BSI. Although 8% (9701/127 673) of
      the HRC scores were ≥2 and 1% (1387/127 673) were ≥5, BSI (at any time)
      was observed in just 5% of patients with HRC scores ≥2, and 9% of patients
      with HRC scores ≥5. Of infants with BSI, 5/46 (11%) had at least one HRC
      score ≥5 and 17/46 (37%) had at least one score ≥2 recorded in the 48 h
      period prior to the evaluation that resulted in the first positive blood
      culture of the episode. CONCLUSIONS: In our single-centre retrospective
      study, elevated HRC scores had limited ability to detect BSI. BSI was
      infrequent at any time during hospitalisation in infants with
      significantly elevated HRC scores.
SN  - 1468-2052
DO  - 10.1136/archdischild-2015-309210
C2  - PMC4851911
UR  - http://dx.doi.org/10.1136/archdischild-2015-309210
UR  - https://www.ncbi.nlm.nih.gov/pubmed/26518312
UR  - https://www.ncbi.nlm.nih.gov/pmc/articles/PMC4851911
KW  - Heart rate characteristics
KW  - Infectious Diseases
KW  - Neonatology
ER  - 

TY  - JOUR
AU  - Miyosawa, Yukihide
AU  - Akazawa, Yohei
AU  - Kamiya, Motoko
AU  - Nakamura, Chizuko
AU  - Takeuchi, Yusuke
AU  - Kusakari, Mai
AU  - Nakamura, Tomohiko
AD  - Division of Neonatology, Nagano Children's Hospital, Azumino, Nagano,
      Japan.
TI  - Presepsin as a predictor of positive blood culture in suspected neonatal
      sepsis
T2  - Pediatr Int
VL  - 60
IS  - 2
SP  - 157-161
PY  - 2018
DA  - 2018/2
CY  - Australia
AB  - BACKGROUND: Although the incidence of neonatal sepsis is decreasing,
      neonatal sepsis remains a severe life-threatening disease. No current
      biochemical marker can provide perfect diagnostic accuracy for neonatal
      sepsis. The aim of this study was therefore to evaluate the accuracy of
      presepsin (P-SEP) as a novel biomarker of bacterial infection for neonatal
      sepsis diagnosis. METHODS: We prospectively studied newborns with sepsis
      (sepsis group; n = 13) during the first 30 days after birth and compared
      them with control preterm newborns (control group; n = 18). In addition,
      we evaluated term newborns with some clinical signs of early onset sepsis
      (non-sepsis term group; n = 35). RESULTS: P-SEP in the sepsis group was
      significantly higher than in the control group (P < 0.001) The area under
      the curve for P-SEP was 0.868 (95%CI: 0.71-1.00). A P-SEP cut-off of 795
      pg/mL was established, with 85% sensitivity and 89% specificity. The
      positive and negative predictive values were 85% and 89%, respectively. In
      the non-sepsis term group, P-SEP had better stability than white blood
      cells and C-reactive protein for 3 days after birth. CONCLUSIONS: P-SEP
      can better discriminate between infections and non-infectious inflammatory
      conditions than the currently used biomarkers.
SN  - 1442-200X
DO  - 10.1111/ped.13469
UR  - http://dx.doi.org/10.1111/ped.13469
UR  - https://www.ncbi.nlm.nih.gov/pubmed/29205640
KW  - newborn
KW  - presepsin
KW  - sepsis
ER  - 

TY  - JOUR
AU  - Wen, Wan-Wan
AU  - Ning, Yu
AU  - Zhang, Qing
AU  - Yang, Yun-Xiao
AU  - Jia, Yi-Fan
AU  - Sun, Hai-Li
AU  - Qin, Yan-Wen
AU  - Fang, Fang
AU  - Zhang, Ming
AU  - Wei, Yong-Xiang
AD  - Department of Otolaryngology Head & Neck Surgery, Key Laboratory of Upper
      Airway Dysfunction-related Cardiovascular Diseases, Beijing Institute of
      Heart Lung and Blood Vessel Disease, Beijing Anzhen Hospital, Capital
      Medical University, Beijing, China. Electronic address:
      weiyongxiang@vip.sina.com.
TI  - TNFRSF11B: A potential plasma biomarker for diagnosis of obstructive sleep
      apnea
T2  - Clin Chim Acta
VL  - 490
SP  - 39-45
PY  - 2018
DA  - 2018/12/16
CY  - Netherlands
AB  - BACKGROUND: Obstructive sleep apnea (OSA) was characterized by chronic
      intermittent hypoxia, which was an independent risk factor for endothelial
      dysfunction. Circulating TNFRSF11B might play an important role in
      promoting endothelial cells dysfunction. We explored the role of plasma
      TNFRSF11B as a potential mechanism of endothelial dysfunction in OSA
      patients. METHODS: The study population consisted of 120 patients with
      varying severity of OSA and 40 control subjects. Plasma TNFRSF11B levels
      were measured using human Magnetic Luminex assay. RESULTS: Our data showed
      that plasma TNFRSF11B levels were significantly higher in patients with
      OSA. After adjusting confounding factors, plasma TNFRSF11B levels were
      independently associated with the presence of OSA (Beta:0.434, 95% CI:
      664.096 to 1076.247; P < 0.001) and plasma TNFRSF11B levels were
      positively associated with the apnea-hypopnea index (Beta:0.486, 95% CI:
      0.007 to 0.017; P < 0.001). Furthermore, plasma TNFRSF11B showed higher
      discriminatory accuracy in predicting the presence of OSA (AUC:0.964).
      CONCLUSIONS: Plasma TNFRSF11B levels were significantly associated with
      the presence of OSA and its severity. TNFRSF11B could be a plasma
      biomarker with a positive diagnostic value for premature vascular
      endothelial dysfunction in patients with OSA.
SN  - 1873-3492
DO  - 10.1016/j.cca.2018.12.017
UR  - http://dx.doi.org/10.1016/j.cca.2018.12.017
UR  - https://www.ncbi.nlm.nih.gov/pubmed/30562485
KW  - Endothelial dysfunction
KW  - Obstructive sleep apnea
KW  - TNFRSF11B
ER  - 

TY  - JOUR
AU  - Bunduki, Gabriel Kambale
AU  - Adu-Sarkodie, Yaw
AD  - Department of Clinical Microbiology, School of Medical Sciences, College
      of Medicine, Kwame Nkrumah University of Science and Technology, Kumasi,
      Ghana.
TI  - The usefulness of C-reactive protein as a biomarker in predicting neonatal
      sepsis in a sub-Saharan African region
T2  - BMC Res Notes
VL  - 13
IS  - 1
SP  - 194
PY  - 2020
DA  - 2020/4/1
AB  - OBJECTIVE: The early diagnosis of neonatal sepsis remains a challenge for
      physicians. The initiation or/and discontinuation of the empirical
      antibiotic therapy at neonates with sepsis is a dilemma due to the lack of
      definitive diagnosis and the fear of misdiagnosing a case with its serious
      outcomes, which can follow up. Therefore, this study aimed to assess the
      usefulness of C-reactive protein (CRP) as an inflammatory biomarker in the
      prediction of the neonatal sepsis diagnosis in Butembo, the Democratic
      Republic of the Congo, in sub-Saharan Africa. Blood culture and
      quantitative CRP measurements were performed for each neonate. Receiver
      operating characteristics (ROC) analyses were done in the assessment of
      CRP accuracy in diagnosing neonatal sepsis. RESULTS: Of the 228 neonates
      screened for sepsis, 69 (30.3%) had a positive blood culture. Of the 228
      neonates with suspected sepsis, 94 (41.2%) had a positive CRP. Among the
      69 cases with positive blood culture, CRP identified 66 cases. The
      sensitivity, specificity, positive and negative predictive values of CRP
      were 95.7%, 82.4%, 70.2%, and 97.8%, respectively. The area under the
      curve (AUC) for the CRP ROC analysis was 0.948. CRP showed its usefulness
      in the diagnosis of neonatal sepsis.
SN  - 1756-0500
DO  - 10.1186/s13104-020-05033-1
C2  - PMC7110732
UR  - http://dx.doi.org/10.1186/s13104-020-05033-1
UR  - https://www.ncbi.nlm.nih.gov/pubmed/32238170
UR  - https://www.ncbi.nlm.nih.gov/pmc/articles/PMC7110732
KW  - Biomarker
KW  - Blood culture
KW  - C-reactive protein
KW  - DRC
KW  - Neonatal sepsis
KW  - Sub-Saharan Africa
ER  - 

TY  - JOUR
AU  - Özdemir, Özmert Ma
AU  - Özdemir, Emine
AU  - Enli, Yaşar
AU  - Öztekin, Özer
AU  - Ergin, Hacer
AD  - Division of Neonataology, Faculty of Medicine, Pamukkale University,
      Denizli, Turkey.
TI  - Ischemia-modified albumin in preterm infants born to mothers with
      pre-eclampsia
T2  - Pediatr Int
VL  - 60
IS  - 6
SP  - 553-559
PY  - 2018
DA  - 2018/6
CY  - Australia
AB  - BACKGROUND: Pre-eclampsia (PE) carries an increased risk for maternal
      and/or fetal mortality or serious morbidity. PE is associated with
      ischemia and increased oxidative stress in the placenta, which may lead to
      modification of plasma albumin to ischemia-modified albumin (IMA). The aim
      of this study was to investigate IMA and hematological parameters in
      mothers and in premature infants in normal and in pre-eclamptic
      pregnancies. METHODS: Twenty-five pregnant women with PE and their
      premature newborns were categorized as the PE group, and 25 normotensive
      pregnant women and their premature newborns as the control group. Preterm
      infants are classified as small for gestational age (SGA) or non-SGA
      according to the Fenton preterm growth chart. Serum IMA, complete blood
      count (CBC), liver function tests (LFT), renal function tests (RFT),
      albumin, and C-reactive protein were measured in the mothers immediately
      before birth, and in the cord blood and serum of the newborns at 6 and 24
      h after birth. Clinical and demographic data were recorded for both
      groups. RESULTS: While IMA, LFT and RFT were significantly increased in
      the PE group compared with the control group, albumin and CBC were
      significantly lower in the PE group. A total of 40% of PE newborns were
      SGA, 30% of whom had severe SGA (birthweight <3rd percentile). Cord IMA
      was significantly increased in all preterm neonates in the PE group
      compared with the control group. No mothers or neonates died. CONCLUSION:
      Serum IMA in addition to the prevalence of SGA were significantly
      increased in the PE group. Cord blood IMA, therefore, might be a
      predictive biomarker for SGA in PE pregnancies.
SN  - 1442-200X
DO  - 10.1111/ped.13563
UR  - http://dx.doi.org/10.1111/ped.13563
UR  - https://www.ncbi.nlm.nih.gov/pubmed/29570915
KW  - infant
KW  - ischemia-modified albumin
KW  - pre-eclampsia
KW  - premature
KW  - small for gestational age
ER  - 

TY  - JOUR
AU  - Poppe, Jarinda A
AU  - van Weteringen, Willem
AU  - Völler, Swantje
AU  - Willemsen, Sten P
AU  - Goos, Tom G
AU  - Reiss, Irwin K M
AU  - Simons, Sinno H P
AD  - Department of Pediatrics, Division of Neonatology, Erasmus MC - Sophia
      Children's Hospital, University Medical Center Rotterdam, Rotterdam, The
      Netherlands.
TI  - Use of Continuous Physiological Monitor Data to Evaluate Doxapram Therapy
      in Preterm Infants
T2  - Neonatology
VL  - 117
IS  - 4
SP  - 438-445
PY  - 2020
DA  - 2020/8/25
CY  - Switzerland
AB  - INTRODUCTION: Evaluation of pharmacotherapy during intensive care
      treatment is commonly based on subjective, intermittent interpretations of
      physiological parameters. Real-time visualization and analysis may improve
      drug effect evaluation. We aimed to evaluate the effects of the
      respiratory stimulant doxapram objectively in preterm infants using
      continuous physiological parameters. METHODS: In this longitudinal
      observational study, preterm infants who received doxapram therapy were
      eligible for inclusion. Physiological data (1 Hz) were used to assess
      respiration and to evaluate therapy effects. The oxygen saturation
      (SpO2)/fraction of inspired oxygen (FiO2) ratio and the area under the 89%
      SpO2 curve (duration × saturation depth below target) were calculated as
      measures of hypoxemia. Regression analyses were performed in 1-h
      timeframes to discriminate therapy failure (intubation or death) from
      success (no intubation). RESULTS: Monitor data of 61 patients with a
      median postmenstrual age (PMA) at doxapram initiation of 28.7 (IQR
      27.6-30.0) weeks were available. The success rate of doxapram therapy was
      56%. Doxapram pharmacodynamics were reflected in an increased SpO2 and
      SpO2/FiO2 ratio as well as a decrease in episodes with saturations below
      target (SpO2 <89%). The SpO2/FiO2 ratio, corrected for PMA and mechanical
      ventilation before therapy start, discriminated best between therapy
      failure and success (highest AUC ROC of 0.83). CONCLUSION: The use of
      continuous physiological monitor data enables objective and detailed
      interpretation of doxapram in preterm infants. The SpO2/FiO2 ratio is the
      best predictive parameter for therapy failure or success. Further
      implementation of real-time data analysis and treatment algorithms would
      provide new opportunities to treat newborns.
SN  - 1661-7819
DO  - 10.1159/000509269
UR  - http://dx.doi.org/10.1159/000509269
UR  - https://www.ncbi.nlm.nih.gov/pubmed/32841955
KW  - Apnea of prematurity
KW  - Monitoring
KW  - Personalized medicine
KW  - Pharmacotherapy
ER  - 

TY  - JOUR
AU  - Metallinou, Dimitra
AU  - Karampas, Grigorios
AU  - Nyktari, Georgia
AU  - Iacovidou, Nikoletta
AU  - Lykeridou, Katerina
AU  - Rizos, Demetrios
AD  - Hormone Laboratory, Medical School, National and Kapodistrian University
      of Athens, ''Aretaieio'' University Hospital, 76 Vasilissis Sofias Avenue,
      Ilisia, PC 11528, Athens, Greece.
TI  - S100B as a biomarker of brain injury in premature neonates. A prospective
      case - control longitudinal study
T2  - Clin Chim Acta
VL  - 510
SP  - 781-786
PY  - 2020
DA  - 2020/9/15
CY  - Netherlands
AB  - BACKGROUND: Neonatal brain injury (NBI) is a serious adverse outcome in
      premature neonates. We sought to determine the levels and prognostic value
      of serum S100B during the first three days of life in premature neonates
      (<34 weeks) that later developed NBI in the form of either
      intraventricular hemorrhage (IVH) or periventricular leukomalacia (PVL).
      METHODS: This is a prospective case - control longitudinal study. Each
      case (n = 29) was matched according to birthweight and gestational age to
      one neonate with normal head ultrasound scans. RESULTS: Neonates with NBI,
      had significantly higher S100B concentration during the first three days
      of life. In both groups S100B was significantly higher on the first day
      when compared to the next two days of life showing a downwards trend.
      Serum S100B on the first day was the best predictor for adverse neonatal
      outcome such as death or II-IV IVH grade. A cut-off value of 10.51 ng/ml
      serum S100B performed a sensitivity of 100% and a specificity of 93.9% to
      predict adverse neonatal outcome. CONCLUSION: Further research on the
      predictive value of serum S100B regarding NBI in premature neonates is of
      great interest and may provide the first clinically useful biomarker for
      early detection of neonates at high risk.
SN  - 1873-3492
DO  - 10.1016/j.cca.2020.09.013
UR  - http://dx.doi.org/10.1016/j.cca.2020.09.013
UR  - https://www.ncbi.nlm.nih.gov/pubmed/32941837
KW  - Neonatal brain injury
KW  - Premature neonates
KW  - S100B
ER  - 

TY  - JOUR
AU  - Nagraj, V Peter
AU  - Lake, Douglas E
AU  - Kuhn, Louise
AU  - Moorman, J Randall
AU  - Fairchild, Karen D
AD  - Department of Pediatrics, University of Virginia, Charlottesville,
      Virginia.
TI  - Central Apnea of Prematurity: Does Sex Matter?
T2  - Am J Perinatol
VL  - 38
IS  - 13
SP  - 1428-1434
PY  - 2020
DA  - 2020/6/18
CY  - United States
AB  - OBJECTIVE: Apnea is common among infants in the neonatal intensive care
      unit (NICU). Our group previously developed an automated algorithm to
      quantitate central apneas with associated bradycardia and desaturation
      (ABDs). Sex differences in lung disease are well described in preterm
      infants, but the influence of sex on apnea has not been established. STUDY
      DESIGN: This study includes infants < 34 weeks' gestation admitted to the
      University of Virginia NICU from 2009 to 2014 with at least 1 day of
      bedside monitor data available when not on mechanical ventilation.
      Waveform and vital sign data were analyzed using a validated algorithm to
      detect ABD events of low variance in chest impedance signal lasting at
      least 10 seconds with associated drop in heart rate to < 100 beats/minute
      and drop in oxygen saturation to < 80%. Male and female infants were
      compared for prevalence of at least one ABD event during the NICU stay,
      treatment with caffeine, occurrence of ABDs at each week of postmenstrual
      age, and number of events per day. RESULTS: Of 926 infants studied (median
      gestational age 30 weeks, 53% male), median days of data analyzed were 19
      and 22 for males and females, respectively. There was no sex difference in
      prevalence of at least one ABD event during the NICU stay (males 62%,
      females 64%, p = 0.47) or in the percentage of infants treated with
      caffeine (males 64%, females 67%, p = 0.40). Cumulative prevalence of ABDs
      from postmenstrual ages 24 to 36 weeks was comparable between sexes. Males
      had 18% more ABDs per day of data, but this difference was not
      statistically significant (p = 0.16). CONCLUSION: In this large cohort of
      infants < 34 weeks' gestation, we did not detect a sex difference in
      prevalence of central ABD events. There was a nonsignificant trend toward
      a greater number of ABDs per day in male infants. KEY POINTS: · Central
      apnea is pervasive among preterm infants in the NICU, but potential
      disparities between males and females have not been thoroughly studied.. ·
      Identification of risk factors for central apnea can lead to improved
      treatment protocols.. · The rate and prevalence of central apnea events
      accompanied by bradycardia and desaturation does not significantly differ
      between male and female preterm infants..
SN  - 1098-8785
DO  - 10.1055/s-0040-1713405
UR  - http://dx.doi.org/10.1055/s-0040-1713405
UR  - https://www.ncbi.nlm.nih.gov/pubmed/32578186
ER  - 

TY  - JOUR
AU  - Lavanga, Mario
AU  - Bollen, Bieke
AU  - Jansen, Katrien
AU  - Ortibus, Els
AU  - Naulaers, Gunnar
AU  - Van Huffel, Sabine
AU  - Caicedo, Alexander
AD  - Applied Mathematics and Computer Science, School of Engineering, Science
      and Technology, Universidad del Rosario, Bogotá, Colombia.
TI  - A Bradycardia-Based Stress Calculator for the Neonatal Intensive Care
      Unit: A Multisystem Approach
T2  - Front Physiol
VL  - 11
SP  - 741
PY  - 2020
DA  - 2020/6/26
AB  - Early life stress in the neonatal intensive care unit (NICU) can
      predispose premature infants to adverse health outcomes and
      neurodevelopment delays. Hands-on-care and procedural pain might induce
      apneas, hypoxic events, and sleep-wake disturbances, which can ultimately
      impact maturation, but a data-driven method based on physiological
      fingerprints to quantify early-life stress does not exist. This study aims
      to provide an automatic stress detector by investigating the relationship
      between bradycardias, hypoxic events and perinatal stress in NICU
      patients. EEG, ECG, and SpO (2) were recorded from 136 patients for at
      least 3 h in three different monitoring groups. In these subjects, the
      stress burden was assessed using the Leuven Pain Scale. Different subspace
      linear discriminant analysis models were designed to detect the presence
      or the absence of stress based on information in each bradycardic spell.
      The classification shows an area under the curve in the range [0.80-0.96]
      and a kappa score in the range [0.41-0.80]. The results suggest that
      stress seems to increase SpO (2) desaturations and EEG regularity as well
      as the interaction between the cardiovascular and neurological system. It
      might be possible that stress load enhances the reaction to respiratory
      abnormalities, which could ultimately impact the neurological and
      behavioral development.
SN  - 1664-042X
DO  - 10.3389/fphys.2020.00741
C2  - PMC7332774
UR  - http://dx.doi.org/10.3389/fphys.2020.00741
UR  - https://www.ncbi.nlm.nih.gov/pubmed/32670096
UR  - https://www.ncbi.nlm.nih.gov/pmc/articles/PMC7332774
KW  - EEG
KW  - HRV
KW  - bradycardia
KW  - desaturation
KW  - network physiology
KW  - pain
KW  - perinatal stress
KW  - preterm infants
ER  - 

TY  - JOUR
AU  - Pelargonio, Gemma
AU  - La Rosa, Giulio
AU  - Di Stasio, Enrico
AU  - Narducci, Maria Lucia
AU  - Rocco, Erica
AU  - Angelini, Alessio
AU  - Pinnacchio, Gaetano
AU  - Bencardino, Gianluigi
AU  - Perna, Francesco
AU  - Comerci, Gianluca
AU  - Catania, Fiammetta
AU  - Crea, Filippo
AD  - Istituto di Cardiologia, Università Cattolica del Sacro Cuore, Rome,
      Italy.
TI  - Ventricular arrhythmias in Takotsubo Syndrome: incidence, predictors and
      clinical outcomes
T2  - J Cardiovasc Med (Hagerstown)
VL  - 22
IS  - 3
SP  - 180-189
PY  - 2021
DA  - 2021/3/1
CY  - United States
AB  - AIMS: To investigate predictors of the occurrence of subacute ventricular
      arrhythmias (VAs), defined as any VAs presenting after 48 h from admission
      in patients with Takotsubo Syndrome (TTS), and to evaluate the related
      in-hospital mortality. METHODS: This is a retrospective single-center
      study enrolling patients admitted between 2012 and 2017 with TTS according
      to International Takotsubo diagnostic criteria. Data collection included
      ECG on admission and at 48 h, telemetry monitoring and transthoracic
      echocardiogram. RESULTS: We enrolled 93 patients; during in-hospital stay
      (mean 14 ± 16 days) subacute VAs occurred in 25% of patients (VAs group).
      Life-threatening VAs occurred in 6% of patients (3 sustained ventricular
      tachycardia, 1 torsade de pointes, 1 ventricular fibrillation) and not
      life-threatening VAs in 19% (6 non-sustained ventricular tachycardia and
      12 premature ventricular contractions > 2000 in 24 h). Mortality was
      higher in the VAs than in the non-VAs group (P = 0.03), without
      differences in terms of life-threatening and not life-threatening subacute
      VAs (P = 0.65) and VAs on admission (P = 0.25). Logistic regression
      identified the following independent predictors of subacute VAs
      occurrence: VAs on admission {odds ratio [OR] 22.5 (3.9-131.8), P =
      0.001]}, New York Heart Association (NYHA) class III-IV on admission [OR
      6.7 (1.3- 34.0), P = 0.021] and QTc at 48 h [OR 1.01 (1.00-1.03), P =
      0.046]. CONCLUSION: TTS patients with VAs and NYHA class III-IV on
      admission and higher QTc at 48 h are at increased risk of subacute VAs
      occurrence, associated with higher in-hospital mortality. Awareness of
      this potential complication is critical for proper patients management.
SN  - 1558-2035
DO  - 10.2459/JCM.0000000000001106
UR  - http://dx.doi.org/10.2459/JCM.0000000000001106
UR  - https://www.ncbi.nlm.nih.gov/pubmed/32890232
ER  - 

TY  - JOUR
AU  - Weiner, Oren M
AU  - McGrath, Jennifer J
AD  - Pediatric Public Health Psychology Laboratory, Concordia University,
      Montreal, Quebec, Canada.
TI  - Test-Retest Reliability of Pediatric Heart Rate Variability: A
      Meta-Analysis
T2  - J Psychophysiol
VL  - 31
IS  - 1
SP  - 6-28
PY  - 2016
DA  - 2016/7/27
AB  - Heart rate variability (HRV), an established index of autonomic
      cardiovascular modulation, is associated with health outcomes (e.g.,
      obesity, diabetes) and mortality risk. Time- and frequency-domain HRV
      measures are commonly reported in longitudinal adult and pediatric studies
      of health. While test-retest reliability has been established among
      adults, less is known about the psychometric properties of HRV among
      infants, children, and adolescents. The objective was to conduct a
      meta-analysis of the test-retest reliability of time- and frequency-domain
      HRV measures from infancy to adolescence. Electronic searches (PubMed,
      PsycINFO; January 1970-December 2014) identified studies with nonclinical
      samples aged ≤ 18 years; ≥ 2 baseline HRV recordings separated by ≥ 1 day;
      and sufficient data for effect size computation. Forty-nine studies (N =
      5,170) met inclusion criteria. Methodological variables coded included
      factors relevant to study protocol, sample characteristics,
      electrocardiogram (ECG) signal acquisition and preprocessing, and HRV
      analytical decisions. Fisher's Z was derived as the common effect size.
      Analyses were age-stratified (infant/toddler < 5 years, n = 3,329;
      child/adolescent 5-18 years, n = 1,841) due to marked methodological
      differences across the pediatric literature. Meta-analytic results
      revealed HRV demonstrated moderate reliability; child/adolescent studies
      (Z = 0.62, r = 0.55) had significantly higher reliability than
      infant/toddler studies (Z = 0.42, r = 0.40). Relative to other reported
      measures, HF exhibited the highest reliability among infant/toddler
      studies (Z = 0.42, r = 0.40), while rMSSD exhibited the highest
      reliability among child/adolescent studies (Z = 1.00, r = 0.76). Moderator
      analyses indicated greater reliability with shorter test-retest interval
      length, reported exclusion criteria based on medical illness/condition,
      lower proportion of males, prerecording acclimatization period, and longer
      recording duration; differences were noted across age groups. HRV is
      reliable among pediatric samples. Reliability is sensitive to pertinent
      methodological decisions that require careful consideration by the
      researcher. Limited methodological reporting precluded several a priori
      moderator analyses. Suggestions for future research, including standards
      specified by Task Force Guidelines, are discussed.
SN  - 0269-8803
DO  - 10.1027/0269-8803/a000161
C2  - PMC5756082
UR  - http://dx.doi.org/10.1027/0269-8803/a000161
UR  - https://www.ncbi.nlm.nih.gov/pubmed/29307951
UR  - https://www.ncbi.nlm.nih.gov/pmc/articles/PMC5756082
KW  - heart rate variability
KW  - pediatric
KW  - psychometric
KW  - reliability
KW  - respiratory sinus arrythmia
ER  - 

TY  - JOUR
AU  - Cho, Jae Hyung
AU  - Namazi, Ali
AU  - Shelton, Richard
AU  - Ramireddy, Archana
AU  - Ehdaie, Ashkan
AU  - Shehata, Michael
AU  - Wang, Xunzhang
AU  - Marbán, Eduardo
AU  - Chugh, Sumeet S
AU  - Cingolani, Eugenio
AD  - Smidt Heart Institute, Cedars-Sinai Medical Center, Los Angeles,
      California, United States of America.
TI  - Cardiac arrhythmias in hospitalized patients with COVID-19: A prospective
      observational study in the western United States
T2  - PLoS One
VL  - 15
IS  - 12
SP  - e0244533
PY  - 2020
DA  - 2020/12/28
AB  - Arrhythmias have been reported frequently in COVID-19 patients, but the
      incidence and nature have not been well characterized. Patients admitted
      with COVID-19 and monitored by telemetry were prospectively enrolled in
      the study. Baseline characteristics, hospital course, treatment and
      complications were collected from the patients' medical records. Telemetry
      was monitored to detect the incidence of cardiac arrhythmias. The
      incidence and types of cardiac arrhythmias were analyzed and compared
      between survivors and non-survivors. Among 143 patients admitted with
      telemetry monitoring, overall in-hospital mortality was 25.2% (36/143
      patients) during the period of observation (mean follow-up 23.7 days).
      Survivors were less tachycardic on initial presentation (heart rate 90.6 ±
      19.6 vs. 99.3 ± 23.1 bpm, p = 0.030) and had lower troponin (peak troponin
      0.03 vs. 0.18 ng/ml. p = 0.004), C-reactive protein (peak C-reactive
      protein 97 vs. 181 mg/dl, p = 0.029), and interleukin-6 levels (peak
      interleukin-6 30 vs. 246 pg/ml, p = 0.003). Sinus tachycardia, the most
      common arrhythmia (detected in 39.9% [57/143] of patients), occurred more
      frequently in non-survivors (58.3% vs. 33.6% in survivors, p = 0.009).
      Premature ventricular complexes occurred in 28.7% (41/143), and
      non-sustained ventricular tachycardia in 15.4% (22/143) of patients, with
      no difference between survivors and non-survivors. Sustained ventricular
      tachycardia and ventricular fibrillation were not frequent (seen only in
      1.4% and 0.7% of patients, respectively). Contrary to reports from other
      regions, overall mortality was higher and ventricular arrhythmias were
      infrequent in this hospitalized and monitored COVID-19 population. Either
      disease or management-related factors could explain this divergence of
      clinical outcomes, and should be urgently investigated.
SN  - 1932-6203
DO  - 10.1371/journal.pone.0244533
C2  - PMC7769280
UR  - http://dx.doi.org/10.1371/journal.pone.0244533
UR  - https://www.ncbi.nlm.nih.gov/pubmed/33370347
UR  - https://www.ncbi.nlm.nih.gov/pmc/articles/PMC7769280
ER  - 

TY  - JOUR
AU  - Huvanandana, Jacqueline
AU  - Thamrin, Cindy
AU  - Hinder, Murray
AU  - McEwan, Alistair
AU  - Tracy, Mark B
AD  - School of Paediatrics and Child Health, University of Sydney, Sydney, NSW,
      Australia.
TI  - The effect of caffeine loading on cerebral autoregulation in preterm
      infants
T2  - Acta Paediatr
VL  - 108
IS  - 3
SP  - 436-442
PY  - 2018
DA  - 2018/12/10
CY  - Norway
AB  - AIM: To evaluate cerebral autoregulation changes in preterm infants
      receiving a loading dose of caffeine base. METHODS: In a cohort of 30
      preterm infants, we extracted measures of cerebral autoregulation using
      time and frequency domain techniques to determine the correlation between
      mean arterial pressure (MAP) and tissue oxygenation index (TOI) signals.
      These measures included the cerebral oximetry index (COx),
      cross-correlation and coherence measures, and were extracted prior to
      caffeine loading and in the 2 hours following administration of 10 mg/kg
      caffeine base. RESULTS: We observed acute reductions in time domain
      correlation measures, including the cerebral oximetry index (linear mixed
      model coefficient -0.093, standard error 0.04; p = 0.028) and the
      detrended cross-correlation coefficient (ρ(5) coefficient -0.13, standard
      error 0.055; p = 0.025). These reductions suggested an acute improvement
      in cerebral autoregulation. Features from detrended cross-correlation
      analysis also showed greater discriminative value than other methods in
      identifying changes prior to and following caffeine administration.
      CONCLUSION: We observed a reduced correlation between MAP and TOI from
      near-infrared spectroscopy following caffeine administration. These
      findings suggest an acute enhanced capacity for cerebral autoregulation
      following a loading dose of caffeine in preterm infants, contributing to
      our understanding of the physiological impact of caffeine therapy.
SN  - 1651-2227
DO  - 10.1111/apa.14636
UR  - http://dx.doi.org/10.1111/apa.14636
UR  - https://www.ncbi.nlm.nih.gov/pubmed/30403427
KW  - Caffeine
KW  - Cerebral autoregulation
KW  - Detrended cross-correlation analysis
KW  - Near infrared spectroscopy
KW  - Preterm infants
ER  - 

TY  - JOUR
AU  - Chadeau-Hyam, Marc
AU  - Bodinier, Barbara
AU  - Vermeulen, Roel
AU  - Karimi, Maryam
AU  - Zuber, Verena
AU  - Castagné, Raphaële
AU  - Elliott, Joshua
AU  - Muller, David
AU  - Petrovic, Dusan
AU  - Whitaker, Matthew
AU  - Stringhini, Silvia
AU  - Tzoulaki, Ioanna
AU  - Kivimäki, Mika
AU  - Vineis, Paolo
AU  - Elliott, Paul
AU  - Kelly-Irving, Michelle
AU  - Delpierre, Cyrille
AD  - Institute for Risk Assessment Sciences (IRAS), Utrecht University,
      Utrecht, Netherlands.
TI  - Education, biological ageing, all-cause and cause-specific mortality and
      morbidity: UK biobank cohort study
T2  - EClinicalMedicine
VL  - 29-30
SP  - 100658
PY  - 2020
DA  - 2020/11/19
AB  - BACKGROUND: Socioeconomic position as measured by education may be
      embodied and affect the functioning of key physiological systems. Links
      between social disadvantage, its biological imprint, and cause-specific
      mortality and morbidity have not been investigated in large populations,
      and yet may point towards areas for public health interventions beyond
      targeting individual behaviours. METHODS: Using data from 366,748 UK
      Biobank participants with 13 biomarker measurements, we calculated a
      Biological Health Score (BHS, ranging from 0 to 1) capturing the level of
      functioning of five physiological systems. Associations between BHS and
      incidence of cardiovascular disease (CVD) and cancer, and mortality from
      all, CVD, cancer, and external causes were examined. We explored the role
      of education in these associations. Mendelian randomisation using genetic
      evidence was used to triangulate these findings. FINDINGS: An increase in
      BHS of 0.1 was associated with all-cause (HR = 1.14 [1.12-1.16] and 1.09
      [1.07-1.12] in men and women respectively), cancer (HR = 1.11 [1.09-1.14]
      and 1.07 [1.04-1.10]) and CVD (HR = 1.25 [1.20-1.31] and 1.21 [1.11-1.31])
      mortality, CVD incidence (HR = 1.15 [1.13-1.16] and 1.17 [1.15-1.19]).
      These associations survived adjustment for education,
      lifestyle-behaviours, body mass index (BMI), co-morbidities and medical
      treatments. Mendelian randomisation further supported the link between the
      BHS and CVD incidence (HR = 1.31 [1.21-1.42]). The BHS contributed to CVD
      incidence prediction (age-adjusted C-statistic = 0.58), other than through
      education and health behaviours. INTERPRETATION: The BHS captures features
      of the embodiment of education, health behaviours, and more proximal
      unknown factors which all complementarily contribute to all-cause, cancer
      and CVD morbidity and premature death.
SN  - 2589-5370
DO  - 10.1016/j.eclinm.2020.100658
C2  - PMC7788440
UR  - http://dx.doi.org/10.1016/j.eclinm.2020.100658
UR  - https://www.ncbi.nlm.nih.gov/pubmed/33437953
UR  - https://www.ncbi.nlm.nih.gov/pmc/articles/PMC7788440
KW  - Allostatic load mortality
KW  - Biological ageing
KW  - Biomarkers
KW  - Incidentpathologies
KW  - Mendelian randomisation
KW  - Prospective cohort
KW  - Social embedding
KW  - Uk biobank
ER  - 

TY  - JOUR
AU  - Frassineti, Lorenzo
AU  - Manfredi, Claudia
AU  - Olmi, Benedetta
AU  - Lanata, Antonio
TI  - A Generalized Linear Model for an ECG-based Neonatal Seizure Detector
T2  - Annu Int Conf IEEE Eng Med Biol Soc
VL  - 2021
SP  - 471-474
PY  - 2021
DA  - 2021/11
CY  - United States
AB  - Seizures represent one of the most challenging issues of the neonatal
      period's neurological emergency. Due to the heterogeneity of etiologies
      and clinical characteristics, seizures recognition is tricky and
      time-consuming. Currently, the gold standard for seizure diagnosis is
      Electroencephalography (EEG), whose correct interpretation requires a
      highly specialized team. Thus, to speed up and facilitate the detection of
      ictal events, several EEG-based Neonatal Seizure Detectors (NSDs) have
      been proposed in the literature. Research is currently exploiting more
      simple and less invasive approaches, such as Electrocardiography (ECG).
      This work aims at developing an ECG-based NSD using a Generalized Linear
      Model with features extracted from Heart Rate Variability (HRV) measures
      as input. The method is validated on a public dataset of 52 subjects (33
      with seizures and 19 seizure-free). Achieved encouraging results show 69%
      Concatenated Area Under the ROC Curve (AUCcc) for the automatic detection
      of windows with seizure events, confirming that HRV features can be useful
      to catch the cardio-regulatory system alterations due to neonatal seizure
      events, particularly those related to Hypoxic-Ischaemic Encephalopathies.
      Thus, results suggest the use of ECG-based NSDs in clinical practice,
      especially when a timely diagnosis is needed and EEG technologies are not
      readily available.Clinical Relevance- An ECG-based Neonatal Seizure
      Detector could be a valid support to speed up the diagnosis of neonatal
      seizures, especially when EEG technologies for infants' neurological
      assessment are not readily available.
SN  - 2694-0604
DO  - 10.1109/EMBC46164.2021.9630841
UR  - http://dx.doi.org/10.1109/EMBC46164.2021.9630841
UR  - https://www.ncbi.nlm.nih.gov/pubmed/34891335
ER  - 

TY  - JOUR
AU  - Poggi, Chiara
AU  - Bianconi, Tommaso
AU  - Gozzini, Elena
AU  - Generoso, Marta
AU  - Dani, Carlo
AD  - Department of Neurosciences, Psychology, Drug Research, and Child Health,
      Careggi University Hospital of Florence, Florence, Italy cdani@unifi.it.
TI  - Presepsin for the detection of late-onset sepsis in preterm newborns
T2  - Pediatrics
VL  - 135
IS  - 1
SP  - 68-75
PY  - 2014
DA  - 2014/12/15
CY  - United States
AB  - BACKGROUND: Late-onset sepsis (LOS) is among the leading causes of
      morbidity and mortality in preterm newborns, and currently available
      diagnostic tools are inadequate. The objective of this study was to
      evaluate the accuracy of presepsin (P-SEP) as novel biomarker of bacterial
      infection for the diagnosis of LOS in preterm newborns. METHODS: We
      prospectively studied newborns ≤32 weeks' gestational age with LOS (n =
      19) and noninfected controls (n = 21) at 4 to 60 days' postnatal age. At
      enrollment, and 1, 3, and 5 days later, we ascertained the C-reactive
      protein, procalcitonin, and P-SEP in the LOS group, whereas P-SEP alone
      was ascertained in the control group. RESULTS: P-SEP at enrollment was
      higher in the LOS than the control group (median 1295 vs 562 ng/L, P =
      .00001) and remained higher throughout the study period. In the LOS group,
      P-SEP had a borderline reduction at day 1 versus values at enrollment
      (median 1011 vs 1295 ng/L, P = .05), whereas C-reactive protein and
      procalcitonin at day 1 did not differ from baseline values. The receiver
      operating characteristic curve of P-SEP at enrollment shows an area under
      the curve of 0.972. The best calculated cutoff value was 885 ng/L, with
      94% sensitivity and 100% specificity. Negative likelihood ratio was 0.05,
      and positive likelihood ratio was infinity. CONCLUSIONS: We demonstrated
      for the first time in a cohort of preterm newborns that P-SEP is an
      accurate biomarker for the diagnosis of possible LOS and may also provide
      useful information for monitoring the response to therapeutic
      interventions.
SN  - 1098-4275
DO  - 10.1542/peds.2014-1755
UR  - http://dx.doi.org/10.1542/peds.2014-1755
UR  - https://www.ncbi.nlm.nih.gov/pubmed/25511124
KW  - late-onset sepsis
KW  - presepsin
KW  - preterm newborn
ER  - 

TY  - JOUR
AU  - Zhao, Zhihan
AU  - Zhang, Xiao
AU  - Song, Changgeng
AU  - Zhao, Jingjing
AU  - Gao, Qiong
AU  - Jiang, Wen
AD  - Department of Neurology, Xijing Hospital, The Forth Military Medical
      University, Xi'an, China.
TI  - A Novel INCNS Score for Prediction of Mortality and Functional Outcome of
      Comatose Patients
T2  - Front Neurol
VL  - 11
SP  - 585818
PY  - 2021
DA  - 2021/1/15
AB  - Objectives: The purpose of this study was to verify the veracity and
      reliability of the INCNS score for prediction of neurological ICU (NICU)
      mortality and 3-month functional outcome and mortality in comatose
      patients. Methods: In this prospective study, data of the patients
      admitted to NICU from January 2013 to January 2019 were collected for
      validation. The 3-month functional outcomes were evaluated using modified
      Rankin Scale (mRS). By using the receiver operating characteristics curve
      (ROC) analysis, we compared the INCNS score with Glasgow Coma Scale (GCS),
      Full Outline of Un-Responsiveness Score (FOUR) and Acute Physiology and
      Chronic Health Evaluation II (APACHE II) for assessment of the predictive
      performance of these scales for 3-month functional outcome and mortality
      and NICU mortality performed at 24- and 72-h after admission to the NICU.
      Results: Totally 271 patients were used for evaluation; the INCNS score
      achieved an AUC (area under the receiver operating characteristic curve)
      of 0.766 (95% CI: 0.711-0.815) and 0.824 (95% CI: 0.774-0.868) for
      unfavorable functional outcomes, an AUC of 0.848 (95% CI: 0.800-0.889) and
      0.892 (95% CI: 0.848-0.926) for NICU mortality, and an AUC of 0.811 (95%
      CI: 0.760-0.856) and 0.832 (95% CI: 0.782-0.874) for the 3-month mortality
      after discharge from the NICU at 24- and 72-h. The INCNS score exhibited a
      significantly better predictive performance of mortality and 3-month
      functional outcomes than FOUR and GCS. There was no significant difference
      in predicting NICU mortality and 3-month functional outcomes between INCNS
      and APACHE II, but INCNS had better predictive performance of 3-month
      mortality than APACHE II. Conclusions: The INCNS score could be used for
      predicting the functional outcomes and mortality rate of comatose
      patients.
SN  - 1664-2295
DO  - 10.3389/fneur.2020.585818
C2  - PMC7843913
UR  - http://dx.doi.org/10.3389/fneur.2020.585818
UR  - https://www.ncbi.nlm.nih.gov/pubmed/33519671
UR  - https://www.ncbi.nlm.nih.gov/pmc/articles/PMC7843913
KW  - APACHE II
KW  - FOUR
KW  - GCS
KW  - INCNS
KW  - coma
KW  - mortality
KW  - outcome prediction
ER  - 

TY  - JOUR
AU  - Sullivan, B A
AU  - Nagraj, V P
AU  - Berry, K L
AU  - Fleiss, N
AU  - Rambhia, A
AU  - Kumar, R
AU  - Wallman-Stokes, A
AU  - Vesoulis, Z A
AU  - Sahni, R
AU  - Ratcliffe, S
AU  - Lake, D E
AU  - Moorman, J R
AU  - Fairchild, K D
AD  - University of Virginia Center for Advanced Medical Analytics,
      Charlottesville, VA, USA.
TI  - Clinical and vital sign changes associated with late-onset sepsis in very
      low birth weight infants at 3 NICUs
T2  - J Neonatal Perinatal Med
VL  - 14
IS  - 4
SP  - 553-561
PY  - 2021
DA  - 2021
AB  - BACKGROUND: In premature infants, clinical changes frequently occur due to
      sepsis or non-infectious conditions, and distinguishing between these is
      challenging. Baseline risk factors, vital signs, and clinical signs guide
      decisions to culture and start antibiotics. We sought to compare heart
      rate (HR) and oxygenation (SpO2) patterns as well as baseline variables
      and clinical signs prompting sepsis work-ups ultimately determined to be
      late-onset sepsis (LOS) and sepsis ruled out (SRO). METHODS: At three
      NICUs, we reviewed records of very low birth weight (VLBW) infants around
      their first sepsis work-up diagnosed as LOS or SRO. Clinical signs
      prompting the evaluation were determined from clinician documentation.
      HR-SpO2 data, when available, were analyzed for mean, standard deviation,
      skewness, kurtosis, and cross-correlation. We used LASSO and logistic
      regression to assess variable importance and associations with LOS
      compared to SRO. RESULTS: We analyzed sepsis work-ups in 408 infants (173
      LOS, 235 SRO). Compared to infants with SRO, those with LOS were of lower
      GA and BW, and more likely to have a central catheter and mechanical
      ventilation. Clinical signs cited more often in LOS included hypotension,
      acidosis, abdominal distension, lethargy, oliguria, and abnormal CBC or
      CRP(p < 0.05). HR-SpO2 data were available in 266 events.
      Cross-correlation HR-SpO2 before the event was associated with LOS after
      adjusting for GA, BW, and postnatal age. A model combining baseline,
      clinical and HR-SpO2 variables had AUC 0.821. CONCLUSION: In VLBW infants
      at 3-NICUs, we describe the baseline, clinical, and HR-SpO2 variables
      associated with LOS versus SRO.
SN  - 1878-4429
DO  - 10.3233/NPM-200578
C2  - PMC8316489
UR  - http://dx.doi.org/10.3233/NPM-200578
UR  - https://www.ncbi.nlm.nih.gov/pubmed/33523025
UR  - https://www.ncbi.nlm.nih.gov/pmc/articles/PMC8316489
KW  - Neonatal sepsis
KW  - bacteremia
KW  - infection
KW  - predictive modeling
KW  - prematurity
KW  - vital sign analytics
ER  - 

TY  - JOUR
AU  - Abo El Magd, Nagwa M
AU  - Abdel Salam, Shimaa A
AU  - Aly, Yasmin A F
AU  - Fahim, Noha A
AD  - Department of Clinical Pathology, Faculty of Medicine, Ain Shams
      University, Cairo, Egypt.
TI  - The Role of Serum Interleukin-27 As A Diagnostic Biomarker For Diagnosis
      of Neonatal Sepsis
T2  - Egypt J Immunol
VL  - 25
IS  - 2
SP  - 87-95
PY  - 2018
DA  - 2018/6
CY  - Egypt
AB  - Neonatal sepsis remains a major cause of mortality and morbidity in
      neonates, Traditional methods for diagnosis like blood culture has a low
      sensitivity and delayed results in neonates. This study aimed to measure
      the level of interleukin-27 (IL-27) in sera of patients with neonatal
      sepsis to determine its potential role as a biomarker for diagnosis of
      bacterial sepsis. This prospective study included 90 neonates with
      suspected neonatal sepsis. Plasma levels of IL-27 were measured using an
      ELISA; blood culture, 16s r DNA and C-reactive protein (CRP) level were
      done to diagnose sepsis. The ROC curve analysis was performed to evaluate
      the predictive ability of IL 27 and CRP individually and in combination to
      identify bacterial sepsis in neonates. The Studied neonates were divided
      into 45 patients with neonatal sepsis and 45 uninfected systemic
      inflammatory response syndrome (SIRS) patients as controls. 30 neonates in
      the infected group were identified by positive blood culture results
      (66.6%) and 15 patients were identified by being positive for 16s r DNA
      (33.3%). For IL- 27, the ROC area under the curve (AUC) was 0.991 and a
      cut-off point of > 485.56 with sensitivity of 95.56% and a specificity of
      100%. For CRP, the AUC value was 0.933 and a cut-off point of > 32 with
      sensitivity of 88.89% and a specificity of 82.22%. In conclusion, our
      results indicated that elevated IL-27 correlated well with bacterial
      sepsis among neonatal patients with bloodstream infections and may provide
      additional diagnostic value along with other available biomarkers.
SN  - 1110-4902
UR  - https://www.ncbi.nlm.nih.gov/pubmed/30600951
ER  - 

TY  - JOUR
AU  - Marshall, Andrew P
AU  - Lim, Kathleen
AU  - Ali, Sanoj K
AU  - Gale, Timothy J
AU  - Dargaville, Peter A
AD  - Menzies Institute for Medical Research, College of Health and Medicine,
      University of Tasmania, Hobart, Tasmania, Australia.
TI  - Physiological instability after respiratory pauses in preterm infants
T2  - Pediatr Pulmonol
VL  - 54
IS  - 11
SP  - 1712-1721
PY  - 2019
DA  - 2019/7/16
CY  - United States
AB  - BACKGROUND: The factors influencing the severity of apnea-related
      hypoxemia and bradycardia are incompletely characterized, especially in
      infants receiving noninvasive respiratory support. OBJECTIVES: To identify
      the frequency and predictors of physiological instability
      (hypoxemia-oxygen saturation (SpO(2) ) <80%, or bradycardia-heart rate
      (HR) < 100 bpm) following respiratory pauses in infants receiving
      noninvasive respiratory support. METHODS: Respiratory pause duration,
      derived from capsule pneumography, was measured in 30 preterm infants of
      gestation 30 (24-32) weeks [median (interquartile range)] receiving
      noninvasive respiratory support and supplemental oxygen. For identified
      pauses of 5 to 29 seconds duration, we measured the magnitude and duration
      of SpO(2) and HR reductions over a period starting at the pause onset and
      ending 60 seconds after resumption of breathing. Temporally clustered
      pauses (<60 seconds separation) were analyzed separately. The relative
      contribution of respiratory pauses to overall physiological instability
      was determined, and predictors of instability were sought in regression
      analysis, including demographic, clinical and situational variables as
      inputs. RESULTS: In total, 17 105 isolated and 9180 clustered pauses were
      identified. Hypoxemia and bradycardia were more likely after longer
      duration and temporally-clustered pauses. However, the majority of such
      episodes occurred after 5 to 9 second pauses given their numerical
      preponderance, and short-lived pauses made a substantial contribution to
      physiological instability overall. Birth gestation, hemoglobin
      concentration, form of respiratory support, caffeine treatment,
      respiratory pause duration and temporal clustering were identified as
      predictors of instability. CONCLUSIONS: Brief respiratory pauses,
      especially when clustered, contribute substantially to hypoxemia and
      bradycardia in preterm infants.
SN  - 1099-0496
DO  - 10.1002/ppul.24451
UR  - http://dx.doi.org/10.1002/ppul.24451
UR  - https://www.ncbi.nlm.nih.gov/pubmed/31313528
KW  - apnea
KW  - bradycardia
KW  - hyperoxemia
KW  - hypoxemia
ER  - 

TY  - JOUR
AU  - Alonzo, Corrie J
AU  - Fairchild, Karen D
AD  - University of Virginia, Charlottesville, VA, USA.
TI  - Dexamethasone effect on heart rate variability in preterm infants on
      mechanical ventilation
T2  - J Neonatal Perinatal Med
VL  - 10
IS  - 4
SP  - 425-430
PY  - 2017
DA  - 2017
CY  - Netherlands
AB  - BACKGROUND: Dexamethasone is administered to some preterm infants with
      chronic lung disease to facilitate weaning from mechanical ventilation.
      Heart rate characteristics (HRC), including heart rate variability (HRV),
      may be impacted by glucocorticoids and may predict extubation readiness. A
      commercially available monitor developed for sepsis detection continuously
      calculates HRV and an HRC index, which are inversely related. OBJECTIVES:
      Determine the impact of dexamethasone on HRV and the HRC index, in
      relation to extubation success. METHODS: We identified 109 preterm infants
      who received dexamethasone while on mechanical ventilation and had HRC
      index monitoring data available. Average hourly HRV and HRC index were
      compared the day before and the day after initiation of dexamethasone in
      three groups: infants who remained on mechanical ventilation, those who
      were successfully extubated, and those who were extubated and required
      reintubation in < 3 days. RESULTS: There was a significant increase in HRV
      and decrease in the HRC index the day after dexamethasone was started (HRV
      16.2±0.5 vs 27.6±1.1 ms; HRC index 1.51±0.11 vs. 0.79±0.06 mean SE, p <
      0.001). The 63 infants who were extubated within a day of starting
      dexamethasone had significantly higher HRV compared to those who remained
      on mechanical ventilation. There was no difference in HRV or its change
      with dexamethasone in the 45 infants who remained successfully extubated
      compared to the 18 infants who required reintubation within 3 days.
      CONCLUSION: Dexamethasone improves HRV and lowers the HRC index in preterm
      infants with chronic lung disease on mechanical ventilation.
SN  - 1878-4429
DO  - 10.3233/NPM-16157
UR  - http://dx.doi.org/10.3233/NPM-16157
UR  - https://www.ncbi.nlm.nih.gov/pubmed/29286932
KW  - Dexamethasone
KW  - chronic lung disease
KW  - glucocorticoids
KW  - heart rate variability
KW  - mechanical ventilation
KW  - premature infant
KW  - steroids
ER  - 

TY  - JOUR
AU  - Singh, Harpreet
AU  - Yadav, Gautam
AU  - Mallaiah, Raghuram
AU  - Joshi, Preetha
AU  - Joshi, Vinay
AU  - Kaur, Ravneet
AU  - Bansal, Suneyna
AU  - Brahmachari, Samir K
AD  - CSIR-Institute of Genomics and Integrated Biology, Mathura Road, New
      Delhi, 110020, India. skb@igib.res.in.
TI  - iNICU - Integrated Neonatal Care Unit: Capturing Neonatal Journey in an
      Intelligent Data Way
T2  - J Med Syst
VL  - 41
IS  - 8
SP  - 132
PY  - 2017
DA  - 2017/7/26
AB  - Neonatal period represents first 28 days of life, which is the most
      vulnerable time for a child's survival especially for the preterm babies.
      High neonatal mortality is a prominent and persistent problem across the
      globe. Non-availability of trained staff and infrastructure are the major
      recognized hurdles in the quality care of these neonates. Hourly progress
      growth charts and reports are still maintained manually by nurses along
      with continuous calculation of drug dosage and nutrition as per the
      changing weight of the baby. iNICU (integrated Neonatology Intensive Care
      Unit) leverages Beaglebone and Intel Edison based IoT integration with
      biomedical devices in NICU i.e. monitor, ventilator and blood gas machine.
      iNICU is hosted on IBM Softlayer based cloud computing infrastructure and
      map NICU workflow in Java based responsive web application to provide
      translational research informatics support to the clinicians. iNICU
      captures real time vital parameters i.e. respiration rate, heart rate, lab
      data and PACS amounting for millions of data points per day per child.
      Stream of data is sent to Apache Kafka layer which stores the same in
      Apache Cassandra NoSQL. iNICU also captures clinical data like feed
      intake, urine output, and daily assessment of child in PostgreSQL
      database. It acts as first Big Data hub (of both structured and
      unstructured data) of neonates across India offering temporal
      (longitudinal) data of their stay in NICU and allow clinicians in
      evaluating efficacy of their interventions. iNICU leverages drools based
      clinical rule based engine and deep learning based big data analytical
      model coded in R and PMML. iNICU solution aims to improve care time, fills
      skill gap, enable remote monitoring of neonates in rural regions, assists
      in identifying the early onset of disease, and reduction in neonatal
      mortality.
SN  - 1573-689X
DO  - 10.1007/s10916-017-0774-8
C2  - PMC5529490
UR  - http://dx.doi.org/10.1007/s10916-017-0774-8
UR  - https://www.ncbi.nlm.nih.gov/pubmed/28748430
UR  - https://www.ncbi.nlm.nih.gov/pmc/articles/PMC5529490
KW  - Deep learning
KW  - EMR/his
KW  - IoT cloud
KW  - Neonate health
KW  - Neonatology intensive care unit
KW  - PACS
ER  - 

TY  - JOUR
AU  - Alkan Ozdemir, Senem
AU  - Arun Ozer, Esra
AU  - Ilhan, Ozkan
AU  - Sutcuoglu, Sumer
AD  - Department of Neonatology, Tepecik Training and Research Hospital, İzmir,
      Turkey.
TI  - Can neutrophil to lymphocyte ratio predict late-onset sepsis in preterm
      infants?
T2  - J Clin Lab Anal
VL  - 32
IS  - 4
SP  - e22338
PY  - 2017
DA  - 2017/10/21
AB  - BACKGROUND: The neutrophil to lymphocyte ratio (NLR) is an easily
      accessible biomarker that has been reported to represent disease severity
      in adult trials. The aim of this study was to evaluate the relationship
      between culture positiveness and NLR in cases where the reason of sepsis
      was considered, and to foresight an idea about the active agents. METHODS:
      Preterm infants with birth weights ≤1500 g and/or ≤32 gestational weeks
      were eligible for this study. The postnatal age of all included infants
      was more than 3 days with clinical and laboratory signs of sepsis.
      According to the results of blood cultures, all enrolled infants were
      classified into 2 groups: the culture-proven septic infants and suspected
      septic infants. The NLR was calculated as the ratio of neutrophil count to
      lymphocyte count. Initial laboratory investigations included WBC count,
      platelet count (PLT), C-reactive protein (CRP), and blood cultures.
      RESULTS: A total of 127 infants were involved: 57 culture-proven sepsis
      and 75 suspected sepsis. There were no significant differences between
      groups regarding gestational age, gender, birth weight, delivery mode, and
      postnatal age. Receiver operating curve analysis for NLR and CRP was
      calculated. The area under the curve corresponded to 0.78 ± 0.04 (NLR) vs
      0.55 ± 0.05 (CRP). Using a cutoff point of 1.77 for NLR, the sensitivity
      was 0.73, the specificity was 0.78, and accuracy rate was 0.76.
      DISCUSSION: The prediction of NLR, an easy, inexpensive, and rapid method,
      along with CRP in the neonatal period for diagnosis of sepsis, will be
      more effective in detecting culture-proven sepsis and in decreasing
      unnecessary antibiotherapy.
SN  - 1098-2825
DO  - 10.1002/jcla.22338
C2  - PMC6817131
UR  - http://dx.doi.org/10.1002/jcla.22338
UR  - https://www.ncbi.nlm.nih.gov/pubmed/29055117
UR  - https://www.ncbi.nlm.nih.gov/pmc/articles/PMC6817131
KW  - late-onset neonatal sepsis
KW  - neutrophil to lymphocyte ratio
KW  - preterm
ER  - 

TY  - JOUR
AU  - Muktan, Dipak
AU  - Singh, Rupa R
AU  - Bhatta, Nisha K
AU  - Shah, Dheeraj
AD  - Department of Pediatrics, University College of Medical sciences, New
      Delhi, India.
TI  - Neonatal mortality risk assessment using SNAPPE- II score in a neonatal
      intensive care unit
T2  - BMC Pediatr
VL  - 19
IS  - 1
SP  - 279
PY  - 2019
DA  - 2019/8/13
AB  - BACKGROUND: There are many scoring systems to predict neonatal mortality
      and morbidity in neonatal intensive care units (NICU). One of the scoring
      systems is SNAPPE-II (Score for Neonatal Acute Physiology with Perinatal
      extension-II). This study was carried out to assess the validity of
      SNAPPE-II score (Score for Neonatal Acute Physiology with Perinatal
      Extension-II) as a predictor of neonatal mortality and duration of stay in
      a neonatal intensive care unit (NICU). METHODS: This prospective,
      observational study was carried out over a period of 12 months from June
      2015 to May 2016. Two hundred fifty five neonates, who met the inclusion
      criteria admitted to NICU in tertiary care hospital, BPKIHS Hospital,
      Nepal were enrolled in the study and SNAPPE-II score was calculated.
      Receiver Operating Characteristic (ROC) curve was constructed to derive
      the best SNAPPE-II cut-off score for mortality. RESULTS: A total of 305
      neonates were admitted to NICU over a period of one year. Among them, 255
      neonates fulfilled the inclusion criteria. Out of 255 neonates, 45
      neonates (17.6%) died and 210 were discharged. SNAPPE-II score was
      significantly higher among neonates who died compared to those who
      survived [median (IQR) 57 (42-64) vs. 22 (14-32), P < 0.001]. SNAPPE II
      score had discrimination to predict mortality with area under ROC Curve
      (AUC): 0.917 (95% CI, 0.854-0.980). The best cut - off score for
      predicting mortality was 38 with sensitivity 84.4%, specificity 91%,
      positive predictive value 66.7% and negative predictive value 96.5%.
      SNAPPE II score could not predict the duration of NICU stay (P = 0.477).
      CONCLUSION: SNAPPE- II is a useful tool to predict neonatal mortality in
      NICU. The score of 38 may be associated with higher mortality.
SN  - 1471-2431
DO  - 10.1186/s12887-019-1660-y
C2  - PMC6691535
UR  - http://dx.doi.org/10.1186/s12887-019-1660-y
UR  - https://www.ncbi.nlm.nih.gov/pubmed/31409303
UR  - https://www.ncbi.nlm.nih.gov/pmc/articles/PMC6691535
KW  - Illness severity score
KW  - Neonate
KW  - Validation
ER  - 

TY  - JOUR
AU  - Taghipour, Mina
AU  - Eftekhari, Golnar
AU  - Haddadian, Zahra
AU  - Mazloom, Roham
AU  - Mani, Mohammad
AU  - Mani, Ali R
AD  - Department of Physiology, School of Medical Sciences, Tarbiat Modares
      University, Tehran, Iran. Faculty of Biology, Department of Physiology,
      Kharazmi University, Tehran, Iran.
TI  - Increased sample asymmetry and memory of cardiac time-series following
      endotoxin administration in cirrhotic rats
T2  - Physiol Meas
VL  - 37
IS  - 11
SP  - N96-N104
PY  - 2016
DA  - 2016/10/13
CY  - England
AB  - Sepsis, and other causes of acute systemic inflammation, can reduce heart
      rate variability (HRV) and increase cardiac cycle regularity in mammals.
      Thus, HRV monitoring has been used for early detection of sepsis in adults
      and neonates. Liver cirrhosis is associated with reduced basal HRV and the
      development of tolerance to the cardiac chronotropic effects of bacterial
      endotoxin. This may pose limitations on the use of heart rate monitoring
      in early detection of sepsis in this patient population. In a study to
      develop a physiomarker for the detection of sepsis in cirrhosis, we
      observed that endotoxin administration in adult cirrhotic rats leads to
      the development of transient heart rate decelerations, a phenomenon which
      has been reported in neonates with sepsis, and quantified using sample
      asymmetry analysis. In the present study, cirrhosis was induced by
      surgical ligation of the bile duct in rats. Cirrhotic rats were given
      intraperitoneal injections of either saline or endotoxin (1 mg kg(-1)).
      Changes in sample asymmetry and memory length of cardiac time-series were
      studied in conscious rats using implanted telemetric probes. Cirrhotic
      (but not control) rats exhibited increased sample asymmetry following
      endotoxin injection, which was consistent with the development of
      transient heart rate deceleration. Endotoxin administration in cirrhotic
      rats was associated with prolongation of memory length for observing
      decelerating perturbations in the cardiac rhythm. These findings may have
      application in the development of an HRV monitoring system for early
      detection of sepsis in cirrhosis.
SN  - 1361-6579
DO  - 10.1088/0967-3334/37/11/N96
UR  - http://dx.doi.org/10.1088/0967-3334/37/11/N96
UR  - https://www.ncbi.nlm.nih.gov/pubmed/27734806
ER  - 

TY  - JOUR
AU  - Chisholm, Karen M
AU  - Heerema-McKenney, Amy
AU  - Tian, Lu
AU  - Rajani, Anand K
AU  - Saria, Suchi
AU  - Koller, Daphne
AU  - Penn, Anna A
AD  - Department of Pediatrics, Division of Neonatal and Developmental Medicine,
      Stanford University School of Medicine, Stanford, CA, USA. Electronic
      address: apenn@childrensnational.org.
TI  - Correlation of preterm infant illness severity with placental histology
T2  - Placenta
VL  - 39
SP  - 61-69
PY  - 2016
DA  - 2016/1/16
AB  - INTRODUCTION: A major goal of neonatal medicine is to identify neonates at
      highest risk for morbidity and mortality. Previously, we developed
      PhysiScore (Saria et al., 2010), a novel tool for preterm morbidity risk
      prediction. We now further define links between overall individual
      morbidity risk, specific neonatal morbidities, and placental pathologies.
      METHODS: 102 placentas, including 38 from multiple gestations, were
      available from the previously defined PhysiScore cohort (gestational age ≤
      34 weeks and birth weight ≤ 2000 g). Placentas were analyzed for gross and
      histologic variables including maternal malperfusion, amniotic fluid
      infection sequence, chronic inflammation, and fetal vascular obstruction.
      Risk as determined by PhysiScore and recorded neonatal morbidities were
      tested for statistical association with placental findings. RESULTS: In
      pair-wise correlations, respiratory distress syndrome, bronchopulmonary
      dysplasia, acute hemodynamic instability, post-hemorrhagic hydrocephalus,
      culture-positive sepsis, and necrotizing enterocolitis each significantly
      correlated with at least one placenta histology variable. Amniotic fluid
      infection sequence (p = 0.039), specifically the fetal inflammatory
      response (p = 0.017), correlated with higher PhysiScores (greater
      morbidity) but was not independent of gestational age and birth weight. In
      multivariate analyses correlating variables with all nine morbidities,
      gestational age (p < 0.001), placental size <10th percentile (p = 0.031),
      full thickness perivillous fibrin deposition (p = 0.001), and amniotic
      fluid infection sequence (umbilical arteritis, p = 0.031; ≥2 chorionic
      plate vessels with vasculitis, p = 0.0125), each were significant
      associations. DISCUSSION: Amniotic fluid infection sequence plays a
      significant role in neonatal morbidity. Less neonatal morbidity was
      observed in older and heavier infants and those with small placental size
      and full thickness perivillous fibrin deposition. The combined assessment
      of placental gross and histologic findings together with physiologic risk
      evaluation may allow more precise prediction of neonatal morbidity risk
      soon after delivery.
SN  - 1532-3102
DO  - 10.1016/j.placenta.2016.01.012
C2  - PMC4819396
UR  - http://dx.doi.org/10.1016/j.placenta.2016.01.012
UR  - https://www.ncbi.nlm.nih.gov/pubmed/26992676
UR  - https://www.ncbi.nlm.nih.gov/pmc/articles/PMC4819396
KW  - Fetal inflammatory response
KW  - Histology
KW  - Morbidity
KW  - Placenta
KW  - Preterm infant
ER  - 

TY  - JOUR
AU  - Tabacaru, Christa R
AU  - Jang, Suk Young
AU  - Patel, Manisha
AU  - Davalian, Faranek
AU  - Zanelli, Santina
AU  - Fairchild, Karen D
AD  - Department of Pediatrics, University of Virginia, Charlottesville,
      Virginia.
TI  - Impact of Caffeine Boluses and Caffeine Discontinuation on Apnea and
      Hypoxemia in Preterm Infants
T2  - J Caffeine Res
VL  - 7
IS  - 3
SP  - 103-110
PY  - 2017
DA  - 2017/9/1
AB  - Background: Apnea of prematurity often occurs during and following
      caffeine therapy. We hypothesized that number of apnea events would be
      impacted by adjustments in caffeine therapy. Materials and Methods: An
      automated algorithm was used in all infants ≤32 weeks gestation admitted
      to a level IV Neonatal Intensive Care Unit from 2009 to 2014 to analyze
      chest impedance, electrocardiogram, and oxygen saturation data around the
      time of serum caffeine levels, caffeine boluses while on maintenance
      therapy, and caffeine discontinuation. Episodes of central
      apnea/bradycardia/desaturation (ABDs), and percent time with SpO(2) 5 days
      after, p < 0.01). This increase in ABDs occurred irrespective of
      gestational age, respiratory support, or postmenstrual age at the time
      caffeine was stopped. Conclusions: In this retrospective analysis,
      caffeine boluses and caffeine discontinuation were associated with a small
      change in the number of ABD events in preterm infants.
SN  - 2156-5783
DO  - 10.1089/jcr.2017.0002
C2  - PMC5582590
UR  - http://dx.doi.org/10.1089/jcr.2017.0002
UR  - https://www.ncbi.nlm.nih.gov/pubmed/28875061
UR  - https://www.ncbi.nlm.nih.gov/pmc/articles/PMC5582590
KW  - apnea
KW  - caffeine
KW  - hypoxemia
KW  - preterm infant
ER  - 

TY  - JOUR
AU  - Topcuoglu, Sevilay
AU  - Arslanbuga, Cansev
AU  - Gursoy, Tugba
AU  - Aktas, Alev
AU  - Karatekin, Guner
AU  - Uluhan, Ramazan
AU  - Ovali, Fahri
AD  - a Neonatal Intensive Care Unit, Zeynep Kamil Maternity and Children's
      Training and Research Hospital , Istanbul , Turkey .
TI  - Role of presepsin in the diagnosis of late-onset neonatal sepsis in
      preterm infants
T2  - J Matern Fetal Neonatal Med
VL  - 29
IS  - 11
SP  - 1834-1839
PY  - 2015
DA  - 2015/7/30
CY  - England
AB  - OBJECTIVE: One of the most challenging aspects in the management of
      neonates with late-onset neonatal sepsis (LOS) is to make the diagnosis.
      Presepsin is a novel and promising marker of sepsis. The aim of this study
      was to assess the role of presepsin in the diagnosis of LOS in preterm
      infants. METHODS: Forty-two premature newborns ≤32 weeks gestational age
      with a diagnosis of LOS were prospectively involved in the study. Forty
      gestational and postnatal age-matched infants without sepsis served as
      controls. Levels of presepsin, C-reactive protein, and procalcitonin were
      measured at enrollment and on the third and seventh days of sepsis.
      RESULTS: Initial presepsin levels in the LOS group were significantly
      higher than in the control group (1024 pg/mL, min-max: 295-8202; versus
      530 pg/mL, min-max: 190-782; p < 0.0001). The area under the
      receiver-operating curve for presepsin was 0.864. A presepsin value of
      800.5 pg/mL was established as a cut-off value, with 67% sensitivity and
      100% specificity. Presepsin levels gradually decreased during treatment.
      CONCLUSION: Presepsin can be used as a reliable biomarker for LOS and
      treatment response in preterm infants. However, we could not demonstrate
      the efficacy of presepsin for the detection of disease severity or
      prognosis.
SN  - 1476-4954
DO  - 10.3109/14767058.2015.1064885
UR  - http://dx.doi.org/10.3109/14767058.2015.1064885
UR  - https://www.ncbi.nlm.nih.gov/pubmed/26135765
KW  - Late-onset sepsis
KW  - newborn
KW  - premature
KW  - presepsin
ER  - 

TY  - JOUR
AU  - Razzaghi, R
AU  - Momen-Heravi, M
AU  - Erami, M
AU  - Nazeri, M
AD  - Department of Medical Parasitology and Mycology, Faculty of Medicine,
      Kashan University of Medical Sciences, Kashan, Iran.
TI  - Candidemia in patients with prolonged fever in Kashan, Iran
T2  - Curr Med Mycol
VL  - 2
IS  - 3
SP  - 20-26
PY  - 2016
DA  - 2016/9
AB  - BACKGROUND AND PURPOSE: Candida species are considered a common cause of
      fungal blood stream infections, which are associated with considerable
      mortality and morbidity rates, especially in the admitted and
      immunocompromised patients. Despite the increase in new and available
      antifungal agents, the emergence of resistant strains is growing.
      Regarding this, the aim of the present study was to assess the fungal
      epide-miology of candidemia and the antifungal susceptibility patterns
      against five current antifungal agents among the patients with prolonged
      fever, who were admitted to Beheshti Educational Hospital, Kashan, Iran.
      MATERIALS AND METHODS: This cross-sectional study was conducted on 253
      hospitalized patients with prolonged fever despite receiving
      broad-spectrum antibiotic therapy. Blood samples were collected
      aseptically, and then cultured using an automated blood culture system and
      conventional broth culture bottle. Candida isolates were identified at
      species level using morphological and physiological properties and
      produced color on the CHROMagar Candida. Furthermore, the antifungal
      susceptibility testing was performed using (CLSI M27-A3 and CLSI M27-S4)
      broth microdilution methods. RESULTS: The most positive cultures were
      detected by the automated blood culture system. C.albicans (%50) was the
      most prevalent species, followed by C. glabrata (%40), and C.
      parapsilosis, (%10) respectively .The mortality rate was high (%60) and
      most patients with candidemia were admitted to the Intensive Care Unit and
      Neonatal Intensive Care Unit. All isolates were susceptible to
      amphotericin B, while the highest resistance belonged to caspofungin.
      CONCLUSION: In this study, high resistance was reported, especially for
      caspofungin, which can be regarded as the emergence of
      caspofungin-resistant strains. Regarding this, the establishment of a
      surveillance and prevention program for the reduction of the emergence of
      resistant species is necessary.
SN  - 2423-3439
DO  - 10.18869/acadpub.cmm.2.3.20
C2  - PMC5490286
UR  - http://dx.doi.org/10.18869/acadpub.cmm.2.3.20
UR  - https://www.ncbi.nlm.nih.gov/pubmed/28681025
UR  - https://www.ncbi.nlm.nih.gov/pmc/articles/PMC5490286
KW  - Antifungal susceptibility
KW  - Candidemia
KW  - Iran
KW  - Kashan
KW  - Prolonged fever
ER  - 

TY  - JOUR
AU  - Witte, C
AU  - Meyer Zur Heide Genannt Meyer-Arend, J U
AU  - Andrié, R
AU  - Schrickel, J W
AU  - Hammerstingl, C
AU  - Schwab, J O
AU  - Nickenig, G
AU  - Skowasch, D
AU  - Pizarro, C
AD  - Department of Internal Medicine II, Cardiology, Pneumology and Angiology,
      University Hospital Bonn, 25 Sigmund-Freud-Straße, Bonn, 53105, Germany.
      carmen.pizarro@ukb.uni-bonn.de.
TI  - Heart Rate Variability and Arrhythmic Burden in Pulmonary Hypertension
T2  - Adv Exp Med Biol
VL  - 934
SP  - 9-22
PY  - 2016
DA  - 2016
CY  - United States
AB  - A growing body of evidence indicates that sudden cardiac death constitutes
      a major cause of mortality in pulmonary hypertension (PH). As validated
      method to evaluate cardiac autonomic system dysfunction, alterations in
      heart rate variability (HRV) are predictive of arrhythmic events,
      particularly in left ventricular disease. Here, we sought to determine the
      clinical value of HRV assessment in PH. Sixty-four patients were allocated
      to different PH-subgroups in this prospectively conducted trial: 25
      patients with pulmonary arterial hypertension (PAH), 11 patients with
      chronic thromboembolic PH (CTEPH), and 28 patients with COPD-induced PH.
      All patients underwent 24-h Holter electrocardiogram for HRV assessment by
      time- and frequency-domain analysis. Arrhythmic burden was evaluated by
      manual analysis and complementary automatic measurement of premature
      atrial and ventricular contractions. The results were compared to 31
      healthy controls. The PAH patients offered a significantly higher mean
      heart rate (78.6 ± 10.4 bpm vs. 70.1 ± 10.3 bpm, p = 0.04), a higher
      burden of premature ventricular contractions (p < 0.01), and decreases in
      HRV (SDNN: p < 0.01; SDANN: p < 0.01; very low frequency: p < 0.01; low
      frequency/high frequency ratio: p < 0.01; total power: p = 0.02). In CTEPH
      patients, only the amount of premature ventricular contractions differed
      from controls (p < 0.01), whereas in COPD both premature atrial
      contraction count and frequency-domain-based HRV manifested significant
      differences. In conclusion, PAH appears to be primarily affected by HRV
      alterations and ventricular arrhythmic burden, indicating a high risk for
      malignant arrhythmic events.
SN  - 0065-2598
DO  - 10.1007/5584_2016_18
UR  - http://dx.doi.org/10.1007/5584_2016_18
UR  - https://www.ncbi.nlm.nih.gov/pubmed/27241509
KW  - Atrial fibrillation
KW  - Echocardiography
KW  - Frequency-domain analysis
KW  - Right heart catheterization
KW  - Sudden cardiac death
KW  - Systolic pulmonary arterial pressure
KW  - Time-domain analysis
ER  - 

TY  - JOUR
AU  - Zöllkau, Janine
AU  - Pieper, Dietmar H
AU  - Pastuschek, Jana
AU  - Makarewicz, Oliwia
AU  - Mentzel, Hans-Joachim
AU  - Dawczynski, Kristin
AU  - Schleußner, Ekkehard
AD  - Center for Sepsis Control and Case (CSCC), Jena University Hospital, Jena,
      Germany.
TI  - Lethal Neonatal Respiratory Failure by Perinatal Transmission of
      Ureaplasma Parvum after Maternal PPROM
T2  - Z Geburtshilfe Neonatol
VL  - 225
IS  - 4
SP  - 361-365
PY  - 2020
DA  - 2020/12/18
CY  - Germany
AB  - A primiparous pregnant woman was admitted due to preterm premature rupture
      of membranes (PPROM) at 27+0 week of gestational age (WGA). Conventional
      vaginal microbiological analysis had no pathological finding. Management
      decisions based on national guidelines included antenatal corticoids,
      tocolytics and antibiotics. Unstoppable efforts of preterm labor in 28+0
      WGA and supposed amniotic infection syndrome necessitated emergency
      cesarean section. The preterm infant underwent NICU therapy, developed an
      early-onset neonatal sepsis and therapy-refractory pulmonary insufficiency
      with consecutive right heart failure, resulting in death on the 36(th) day
      of life. Microbiota analyses by 16Sr DNA sequencing was performed from
      maternal vaginal swabs and from neonatal pharyngeal swabs. Maternal
      antibiotic treatment resulted in depletion of physiological vaginal
      colonization with Lactobacillus crispatus. Ureaplasma parvum became the
      dominant vaginal microorganism at delivery and was detected in high
      relative abundance in the neonatal specimen. Progressive radiological
      air-space changes and interstitial pathologies associated with Ureaplasma
      infection (bronchopulmonary dysplasia type III) were seen early at the
      3(rd) and distinctly from 14(th) day of life. This clearly demonstrates
      the need of vaginal colonization diagnostics in PPROM patients and
      awareness of the consecutive risks in the preterm. Vaginal microbiome
      analysis may allow individualized and targeted maternal and fetal
      diagnostic, prophylactic and therapeutic strategies to identify, protect
      and treat the high-risk neonates after PPROM.
SN  - 1439-1651
DO  - 10.1055/a-1326-2719
UR  - http://dx.doi.org/10.1055/a-1326-2719
UR  - https://www.ncbi.nlm.nih.gov/pubmed/33339061
ER  - 

TY  - JOUR
AU  - Linde, J E
AU  - Perlman, J M
AU  - Øymar, K
AU  - Schulz, J
AU  - Eilevstjønn, J
AU  - Thallinger, M
AU  - Kusulla, S
AU  - Kidanto, H L
AU  - Ersdal, H L
AD  - Stavanger University Hospital, Norway; University of Stavanger, Norway.
      Electronic address: hege.ersdal@safer.net.
TI  - Predictors of 24-h outcome in newborns in need of positive pressure
      ventilation at birth
T2  - Resuscitation
VL  - 129
SP  - 1-5
PY  - 2018
DA  - 2018/5/23
CY  - Ireland
AB  - BACKGROUND: Birth asphyxia, defined as 5-minute Apgar score 100 beats/min
      in response to treatment reduced the risk of dying by 75% (RR = 0.25; CI:
      0.14, 0.44, p < 0.001). A 1% increase in expired CO(2) was associated with
      28% reduced risk of death (RR = 0.72; CI: 0.62,0.85, p < 0.001).
      CONCLUSIONS: The risk of death in apneic newborns can be predicted by the
      fetal HR (absent or abnormal), initial newborn HR (bradycardia), and the
      HR response to ventilation. These findings stress the importance of
      reliable fetal HR monitoring during labor and providing effective
      ventilation following birth to enhance survival.
SN  - 1873-1570
DO  - 10.1016/j.resuscitation.2018.05.026
UR  - http://dx.doi.org/10.1016/j.resuscitation.2018.05.026
UR  - https://www.ncbi.nlm.nih.gov/pubmed/29802862
KW  - Heart rate response
KW  - Newborn mortality
KW  - Newborn resuscitation
KW  - Positive pressure ventilation
KW  - Resuscitation monitor
KW  - Tidal volume
ER  - 

TY  - JOUR
AU  - Sullivan, Brynne A
AU  - McClure, Christina
AU  - Hicks, Jamie
AU  - Lake, Douglas E
AU  - Moorman, J Randall
AU  - Fairchild, Karen D
AD  - Department of Pediatrics, University of Virginia, Charlottesville, VA.
TI  - Early Heart Rate Characteristics Predict Death and Morbidities in Preterm
      Infants
T2  - J Pediatr
VL  - 174
SP  - 57-62
PY  - 2016
DA  - 2016/4/22
AB  - OBJECTIVES: To determine whether an early heart rate characteristics (HRC)
      index (HeRO score), measured in the first day and week after birth
      predicts death and morbidities compared with established illness severity
      scores. STUDY DESIGN: For all very low birth weight infants in a single
      neonatal intensive care unit from 2004-2014, the average first day HRC
      index was calculated within 24 hours of birth (aHRC-24h) and the average
      first week HRC index within 7 days of birth (aHRC-7d). The Score for
      Neonatal Acute Physiology (SNAP-II) and Clinical Risk Indicator for Babies
      (CRIB-II) were calculated when data were available. The aHRC was compared
      with the SNAP-II and CRIB-II for predicting death, late-onset septicemia,
      necrotizing enterocolitis, bronchopulmonary dysplasia, severe
      intraventricular hemorrhage, or severe retinopathy of prematurity.
      RESULTS: All 4 scores were associated with death and severe
      intraventricular hemorrhage (P < .01). The OR and 95% CI for every 1-point
      increase in aHRC for predicting mortality, adjusted for gestational age,
      was 1.59 (1.25-2.00) for aHRC-24h and 2.61 (1.58-4.33) for aHRC-7d. High
      aHRC-7d, SNAP-II, and CRIB-II were associated with bronchopulmonary
      dysplasia (P < .001). High aHRC-7d was associated with late-onset
      septicemia (P < .05). None of the scores predicted necrotizing
      enterocolitis or severe retinopathy of prematurity. CONCLUSIONS: HRC
      assessed in the first day or first week after birth compares favorably to
      established risk scores to predict death and morbidities in very low birth
      weight infants.
SN  - 1097-6833
DO  - 10.1016/j.jpeds.2016.03.042
C2  - PMC5672906
UR  - http://dx.doi.org/10.1016/j.jpeds.2016.03.042
UR  - https://www.ncbi.nlm.nih.gov/pubmed/27113378
UR  - https://www.ncbi.nlm.nih.gov/pmc/articles/PMC5672906
KW  - CRIB
KW  - SNAP
KW  - bronchopulmonary dysplasia
KW  - heart rate characteristics
KW  - illness severity score
KW  - intraventricular hemorrhage
KW  - septicemia
KW  - very low birth weight infants
ER  - 

TY  - JOUR
AU  - Singh, Harpreet
AU  - Kusuda, Satoshi
AU  - McAdams, Ryan M
AU  - Gupta, Shubham
AU  - Kalra, Jayant
AU  - Kaur, Ravneet
AU  - Das, Ritu
AU  - Anand, Saket
AU  - Kumar Pandey, Ashish
AU  - Cho, Su Jin
AU  - Saluja, Satish
AU  - Boutilier, Justin J
AU  - Saria, Suchi
AU  - Palma, Jonathan
AU  - Kaur, Avneet
AU  - Yadav, Gautam
AU  - Sun, Yao
AD  - Division of Neonatology, University of California, San Francisco, CA
      92521, USA.
TI  - Machine Learning-Based Automatic Classification of Video Recorded Neonatal
      Manipulations and Associated Physiological Parameters: A Feasibility Study
T2  - Children (Basel)
VL  - 8
IS  - 1
PY  - 2020
DA  - 2020/12/22
AB  - Our objective in this study was to determine if machine learning (ML) can
      automatically recognize neonatal manipulations, along with associated
      changes in physiological parameters. A retrospective observational study
      was carried out in two Neonatal Intensive Care Units (NICUs) between
      December 2019 to April 2020. Both the video and physiological data (heart
      rate (HR) and oxygen saturation (SpO(2))) were captured during NICU
      hospitalization. The proposed classification of neonatal manipulations was
      achieved by a deep learning system consisting of an Inception-v3
      convolutional neural network (CNN), followed by transfer learning layers
      of Long Short-Term Memory (LSTM). Physiological signals prior to
      manipulations (baseline) were compared to during and after manipulations.
      The validation of the system was done using the leave-one-out strategy
      with input of 8 s of video exhibiting manipulation activity. Ten neonates
      were video recorded during an average length of stay of 24.5 days. Each
      neonate had an average of 528 manipulations during their NICU
      hospitalization, with the average duration of performing these
      manipulations varying from 28.9 s for patting, 45.5 s for a diaper change,
      and 108.9 s for tube feeding. The accuracy of the system was 95% for
      training and 85% for the validation dataset. In neonates <32 weeks'
      gestation, diaper changes were associated with significant changes in HR
      and SpO(2), and, for neonates ≥32 weeks' gestation, patting and tube
      feeding were associated with significant changes in HR. The presented
      system can classify and document the manipulations with high accuracy.
      Moreover, the study suggests that manipulations impact physiological
      parameters.
SN  - 2227-9067
DO  - 10.3390/children8010001
C2  - PMC7822162
UR  - http://dx.doi.org/10.3390/children8010001
UR  - https://www.ncbi.nlm.nih.gov/pubmed/33375101
UR  - https://www.ncbi.nlm.nih.gov/pmc/articles/PMC7822162
KW  - CNN
KW  - IoT
KW  - LSTM
KW  - electronic medical records
KW  - machine learning
KW  - neonatal intensive care units
KW  - physiological deviations
KW  - physiological parameters
KW  - streaming server
KW  - video monitoring
ER  - 

TY  - JOUR
AU  - Tunç, T
AU  - Polat, A
AU  - Özdemir, R
AU  - Kiliçaslan, B
AU  - Can, E
AU  - Çelik, H T
AU  - Arsan, S
AU  - Kader, Ş
AU  - Erol, S
AU  - Uslu, S
AU  - Özdemir, Ö M A
AU  - Turkish Neonatal Sepsis Group
AU  - Özcan, B
AU  - Hanta, D
AU  - Dilli, D
AU  - Narter, F
AU  - Gültekin, N
AU  - Güzoğlu, N
AU  - Aydemir, Ö
AD  - Department of Pediatrics, Division of Neonatology, Osman Gazi University
      School of Medicine, Turkey.
TI  - Assessment of novel biomarkers: sTREM-1, pentraxin-3 and
      pro-adrenomedullin in the early diagnosis of neonatal early onset sepsis
T2  - J Neonatal Perinatal Med
VL  - 13
IS  - 1
SP  - 47-54
PY  - 2020
DA  - 2020
CY  - Netherlands
AB  - BACKGROUND: Early onset bacterial sepsis in neonates (EOS) is recognized
      as an important health condition. Early diagnosis is crucial. However,
      blood culture results are released in 48-72 hours. Many biomarkers have
      been investigated but none have been accepted as the gold standard. This
      study aimed to investigate the diagnostic value of the molecules: soluble
      form of triggering receptor expressed on myeloid cells-1 (sTREM-1),
      pentraxin-3 (PTX-3) and pro adrenomedullin (pro-ADM) in EOS and compare
      with currently used biomarkers. METHODS: In this multicenter prospective
      study, patients were enrolled from different NICUs around the Turkey.
      Patient data were collected via web-based registry system from attending
      centers. Neonates, hospitalized with a suspicion of EOS were enrolled.
      Blood culture and routine blood tests were collected and a serum sample
      was obtained and kept in - 80°C for studying the molecules. According to
      laboratory results, patients were divided into three groups as; proven
      sepsis, clinical sepsis and control group. Groups were compared in terms
      of demographic, clinical and laboratory findings. The primary outcome of
      the study was to assess any difference between groups in terms of the
      diagnostic value of the markers aforementioned. RESULTS: A total of 130
      patients were enrolled; proven sepsis (n = 36), clinical sepsis (n = 53)
      and control (n = 41) groups. Groups were similar in terms of demographic
      findings; mean WBC (P = 0.445), procalcitonin (PCT) (P = 0.083) and IL-6
      (P = 0.814) levels. Mean C-reactive protein (CRP) level was significantly
      higher in clinical sepsis and proven sepsis groups compared to control
      group (P < 0.001). Mean PTX-3 (P = 0.547), pro-ADM (P = 0.766) and sTREM-1
      (P = 0.838) levels were similar between groups. CONCLUSION: These
      promising molecules failed to help in early diagnosis of EOS. Their
      relation to correlation with disease progression may make more sense as
      they seem to be expressed in higher amounts with the progression of the
      disease in previous studies. CRP was the most frequently used biomarker
      for detecting the sepsis in our study population.
SN  - 1878-4429
DO  - 10.3233/NPM-180131
UR  - http://dx.doi.org/10.3233/NPM-180131
UR  - https://www.ncbi.nlm.nih.gov/pubmed/31594258
KW  - Key words: Biomarker
KW  - neonatal early onset sepsis
KW  - pentraxin-3
KW  - pro-ADM
KW  - sTREM-1
ER  - 

TY  - JOUR
AU  - Hulikova, Alzbeta
AU  - Kramer, Holger
AU  - Khan, Hammad
AU  - Swietach, Pawel
AD  - Department of Physiology, Anatomy & Genetics, University of Oxford,
      Oxford, UK.
TI  - Detection of Intravascular Hemolysis in Newborn Infants Using Urinary
      Carbonic Anhydrase I Immunoreactivity
T2  - J Appl Lab Med
VL  - 5
IS  - 5
SP  - 921-934
PY  - 2020
DA  - 2020/9/1
CY  - England
AB  - BACKGROUND: Mild hemolysis occurs physiologically in neonates, but more
      severe forms can lead to life-threatening anemia. Newborns in developing
      regions are particularly at-risk due to the higher incidence of triggers
      (protozoan infections, sepsis, certain genetic traits). In advanced
      healthcare facilities, hemolysis is monitored indirectly using
      resource-intensive methods that probe downstream ramifications. These
      approaches could potentially delay critical decisions in early-life care,
      and are not suitable for point-of-care testing. Rapid and cost-effective
      testing could be based on detecting red blood cell (RBC)-specific
      proteins, such as carbonic anhydrase I (CAI), in accessible fluids (e.g.,
      urine). METHODS: Urine was collected from 26 full-term male neonates and
      analyzed for CAI using immunoassays (ELISA, western blot) and proteomics
      (mass spectrometry). The cohort included a range of hemolytic states,
      including admissions with infection, ABO incompatibility, and receiving
      phototherapy. Data were paired with hemoglobin, serum bilirubin (SBR), and
      C-reactive protein (CRP) measurements. RESULTS: Urine from a control
      cohort (CRP 125 µmol/L), including those qualifying for phototherapy.
      Newborns with low SBR (20 mg/L) produced urine with strong CAI
      immunoreactivity. Proteomics showed that CAI was the most abundant
      RBC-specific protein in CAI-immunopositive samples, and did not associate
      with other RBC-derived peptides, indicating an intravascular hemolytic
      source followed by CAI-selective excretion. CONCLUSIONS: CAI is a direct
      biomarker of intravascular hemolysis that can be measured routinely in
      urine using non-invasive methods under minimal-laboratory conditions.
SN  - 2576-9456
DO  - 10.1093/jalm/jfaa051
UR  - http://dx.doi.org/10.1093/jalm/jfaa051
UR  - https://www.ncbi.nlm.nih.gov/pubmed/32529247
ER  - 

TY  - JOUR
AU  - Shrestha, Dhruba
AU  - Dhoubhadel, Bhim G
AU  - Parry, Christopher M
AU  - Prajapati, Bina
AU  - Ariyoshi, Koya
AU  - Mahaseth, Chandeshwar
AD  - Kanti Children's Hospital, Maharajgunj, Kathmandu-3, Nepal.
TI  - Predicting deaths in a resource-limited neonatal intensive care unit in
      Nepal
T2  - Trans R Soc Trop Med Hyg
VL  - 111
IS  - 7
SP  - 287-293
PY  - 2017
DA  - 2017/7/1
CY  - England
AB  - BACKGROUND: This study aimed to determine whether the Neonatal Acute
      Physiology (SNAP) scoring system (SNAP II) and with perinatal extension
      (SNAP II PE) can be used to predict neonatal deaths in a resource-limited
      neonatal intensive care unit in Nepal. METHODS: A prospective
      observational study was conducted in a neonatal intensive care unit (NICU)
      of Kanti Children's Hospital in Kathmandu, Nepal. Data required for the
      SNAP II and SNAP II PE scores were collected. The relationships between
      the SNAP II and SNAP II PE scores and neonatal mortality were analyzed.
      RESULTS: There were 135 neonates admitted during the 6 month study period,
      of whom 126 met the inclusion criteria. Of these 126 neonates, 29 (23.0%)
      died. Mortality was 83% (5/6) when SNAP II was >40, and 66.7% (6/9) when
      SNAP II PE was >50. A SNAP II score of ≥12 had a sensitivity of 75.9%, and
      specificity of 73.2% for predicting mortality, and a SNAP II PE score of
      ≥14 had a sensitivity of 82.8% and specificity of 67.0% for it.
      CONCLUSIONS: SNAP II and SNAP II PE scoring of neonates can be used to
      predict prognosis of neonates in resource-limited NICUs in Nepal.
SN  - 1878-3503
DO  - 10.1093/trstmh/trx053
UR  - http://dx.doi.org/10.1093/trstmh/trx053
UR  - https://www.ncbi.nlm.nih.gov/pubmed/29029328
KW  - Death
KW  - Infant
KW  - NICU
KW  - Nepal
KW  - Newborn
KW  - Sepsis
ER  - 

TY  - JOUR
AU  - Luo, Jun
AU  - Li, Hong Ping
AU  - Xu, Fen
AU  - Wu, Ben Qing
AU  - Lin, Hung Chih
AD  - Department of Neonatology, China Medical University Children's Hospital,
      Taichung, Taiwan; School of Chinese Medicine, China Medical University,
      Taichung, Taiwan; Asia University Hospital, Asia University, Taichung,
      Taiwan. Electronic address: d0373@mail.cmuh.org.tw.
TI  - Early diagnosis of necrotizing enterocolitis by plasma RELMβ and
      thrombocytopenia in preterm infants: A pilot study
T2  - Pediatr Neonatol
VL  - 60
IS  - 4
SP  - 447-452
PY  - 2019
DA  - 2019/1/22
CY  - Singapore
AB  - BACKGROUND: As the inflammatory regulators, Resistin-like molecule β
      (RELMβ) and Resistin might be potential biomarkers of necrotizing
      enterocolitis (NEC), while thrombocytopenia is often related to the
      severity of NEC, clinical observation suggests that thrombocytopenia might
      be an early biomarker of NEC. The aim of this study was to evaluate
      whether RELMβ, Resistin and thrombocytopenia could be biomarkers for early
      diagnosis of NEC in preterm infants. METHODS: From January 2016 to March
      2018, twenty-nine NEC preterm infants who were diagnosed with NEC (Bell's
      stage ≥Ⅱ) by two independent neonatologists and twenty-nine non NEC
      preterm infants at neonatal intensive care unit in our hospital were
      enrolled in this case-control study. Preterm infants with a history of
      serious infections (sepsis, pneumonia), asphyxia, and congenital
      malformations were excluded from the study. The plasma RELMβ and Resistin
      were evaluated by enzyme linked immunosorbent assay (ELISA) and serum
      platelet levels were measured directly by ordinary light microscope at the
      diagnosis of NEC (Bell's stage ≥Ⅱ). RESULTS: Plasma RELMβ levels in NEC
      group were significantly higher than control group (P 0.05). If platelet
      level was less than 157 × 10(9)/L, the sensitivity and specificity were
      69.34% and 82.87%, respectively. Interestingly, the combination of RELMβ
      and thrombocytopenia increased sensitivity and specificity to 82.89% and
      93.21%, respectively. CONCLUSION: The combination of RELMβ and
      thrombocytopenia was a reliable biomarker for the early diagnosis of NEC
      in this study with 82.89% sensitivity and 93.21% specificity,
      respectively.
SN  - 2212-1692
DO  - 10.1016/j.pedneo.2019.01.006
UR  - http://dx.doi.org/10.1016/j.pedneo.2019.01.006
UR  - https://www.ncbi.nlm.nih.gov/pubmed/30799148
KW  - necrotizing enterocolitis
KW  - preterm infants
KW  - resistin
KW  - resistin-like molecule β
KW  - thrombocytopenia
ER  - 

TY  - JOUR
AU  - Underhill, Lori A
AU  - Avalos, Nora
AU  - Tucker, Richard
AU  - Zhang, Zheng
AU  - Messerlian, Geralyn
AU  - Lechner, Beatrice
AD  - Department of Pediatrics, Women and Infants Hospital, 101 Dudley Street,
      Providence, RI, 02905, USA.
TI  - Serum Decorin and Biglycan as Potential Biomarkers to Predict PPROM in
      Early Gestation
T2  - Reprod Sci
VL  - 27
IS  - 8
SP  - 1620-1626
PY  - 2020
DA  - 2020/8
AB  - Preterm birth is a leading cause of neonatal mortality in the US and
      globally, with preterm premature rupture of fetal membranes (PPROM)
      accounting for one third of preterm births. Currently no predictive
      diagnostics are available to precisely assess risk and potentially reduce
      the incidence of PPROM. Bigycan and decorin, the main proteoglycans
      present in human fetal membranes, are involved in the physiological
      maturation of fetal membranes as well as in the pathophysiology of preterm
      birth. The serum protein sex hormone-binding globulin (SHBG) has recently
      been identified as a predictor of spontaneous preterm birth. We
      hypothesize that the balance between serum decorin and biglycan on one
      hand and SHBG on the other hand may provide insight into the status of the
      fetal membranes in early pregnancy, thereby predicting PPROM prior to
      symptoms. Using chart review, 18 patients with confirmed cases of PPROM
      were identified from 2013-2016. Second trimester residual serum was
      retreived from freezer storage for these cases along with 5 matched
      controls for each case. The biomarkers biglycan, decorin and SHBG were
      analyzed first separately, then in combination to determine their ability
      to predict PPROM. The predictive score for the combined model displays an
      AUC = 0.774. The ROC curve of the predicted score has an optimal threshold
      of 0.238 and a sensitivity and specificity of 0.72 and 0.84 respectively.
      This prenatal serum panel is a promising serum screening-based biochemical
      model to predict PPROM in asymptomatic women.
SN  - 1933-7205
DO  - 10.1007/s43032-020-00192-9
C2  - PMC7539850
UR  - http://dx.doi.org/10.1007/s43032-020-00192-9
UR  - https://www.ncbi.nlm.nih.gov/pubmed/32436194
UR  - https://www.ncbi.nlm.nih.gov/pmc/articles/PMC7539850
KW  - PPROM
KW  - biglycan
KW  - biomarkers
KW  - decorin
ER  - 

TY  - JOUR
AU  - Dore, Henry
AU  - Aviles-Espinosa, Rodrigo
AU  - Luo, Zhenhua
AU  - Anton, Oana
AU  - Rabe, Heike
AU  - Rendon-Morales, Elizabeth
AD  - Robotics and Mechatronics Systems Research Group, School of Engineering
      and Informatics, University of Sussex, Brighton BN1 9RH, UK.
TI  - Characterisation of Textile Embedded Electrodes for Use in a Neonatal
      Smart Mattress Electrocardiography System
T2  - Sensors (Basel)
VL  - 21
IS  - 3
PY  - 2021
DA  - 2021/2/2
AB  - Heart rate monitoring is the predominant quantitative health indicator of
      a newborn in the delivery room. A rapid and accurate heart rate
      measurement is vital during the first minutes after birth. Clinical
      recommendations suggest that electrocardiogram (ECG) monitoring should be
      widely adopted in the neonatal intensive care unit to reduce infant
      mortality and improve long term health outcomes in births that require
      intervention. Novel non-contact electrocardiogram sensors can reduce the
      time from birth to heart rate reading as well as providing unobtrusive and
      continuous monitoring during intervention. In this work we report the
      design and development of a solution to provide high resolution, real time
      electrocardiogram data to the clinicians within the delivery room using
      non-contact electric potential sensors embedded in a neonatal intensive
      care unit mattress. A real-time high-resolution electrocardiogram
      acquisition solution based on a low power embedded system was developed
      and textile embedded electrodes were fabricated and characterised. Proof
      of concept tests were carried out on simulated and human cardiac signals,
      producing electrocardiograms suitable for the calculation of heart rate
      having an accuracy within ±1 beat per minute using a test ECG signal, ECG
      recordings from a human volunteer with a correlation coefficient of ~ 87%
      proved accurate beat to beat morphology reproduction of the waveform
      without morphological alterations and a time from application to heart
      rate display below 6 s. This provides evidence that flexible non-contact
      textile-based electrodes can be embedded in wearable devices for assisting
      births through heart rate monitoring and serves as a proof of concept for
      a complete neonate electrocardiogram monitoring system.
SN  - 1424-8220
DO  - 10.3390/s21030999
C2  - PMC7867279
UR  - http://dx.doi.org/10.3390/s21030999
UR  - https://www.ncbi.nlm.nih.gov/pubmed/33540669
UR  - https://www.ncbi.nlm.nih.gov/pmc/articles/PMC7867279
KW  - electric potential sensor
KW  - electrocardiogram
KW  - electrode
KW  - medical devices
KW  - textile
KW  - wearables
ER  - 

TY  - JOUR
AU  - Karabulut, Birol
AU  - Alatas, Silem Ozdem
AD  - Department of Pediatrics, Division of Neonatology, Izmir Katip Celebi
      University Ataturk Training and Research Hospital, Izmir, Karsıyaka,
      Turkey.
TI  - Diagnostic Value of Neutrophil to Lymphocyte Ratio and Mean Platelet
      Volume on Early Onset Neonatal Sepsis on Term Neonate
T2  - J Pediatr Intensive Care
VL  - 10
IS  - 2
SP  - 143-147
PY  - 2020
DA  - 2020/8/31
AB  - By setting out from increased neutrophil count, decreased lymphocyte
      count, and increased mean platelet volume (MPV), which is a result of the
      effect of inflammation on blood cells, we aimed to investigate whether
      neutrophil to lymphocyte ratio (NLP) and MPV can be used as an auxiliary
      parameter for the diagnosis of early-onset neonatal sepsis (EOS). This
      study was conducted by analyzing term neonates with EOS and physiological
      jaundice who were admitted to the neonatal intensive care unit of Izmir
      Katip Celebi University Ataturk Training and Research Hospital. A total of
      63 neonate files were examined to include 30 term neonates with EOS, and
      77 neonate files were examined to include 30 term neonates with
      physiological jaundice as a control group. NLR had an area under the curve
      (AUC) of 0.891 for prediction of EOS. At a cut-off level of 1.42, NLR had
      a likelihood ratio (LR) of 5.5, sensitivity of 88%, a specificity of 84%,
      a positive predictive value (PPV) of 84.6%, and a negative predictive
      value (NPV) of 87.5%. MPV had an AUC of 0.666 for the prediction of EOS
      and at a cut-off level of 9.3 fL, MPV had an LR of 1.23, sensitivity of
      84%, a specificity of 32%, a PPV of 55.2%, and an NPV of 66.6%. In
      conclusion, this study provides evidence that NLR and MPV can be used in
      addition to conventional parameters in the diagnosis of EOS.
SN  - 2146-4618
DO  - 10.1055/s-0040-1715104
C2  - PMC8052108
UR  - http://dx.doi.org/10.1055/s-0040-1715104
UR  - https://www.ncbi.nlm.nih.gov/pubmed/33884215
UR  - https://www.ncbi.nlm.nih.gov/pmc/articles/PMC8052108
KW  - lymphocyte
KW  - mean platelet volume
KW  - neutrophil
KW  - sepsis
ER  - 

TY  - JOUR
AU  - Zhang, Shujian
AU  - Luan, Xue
AU  - Zhang, Wei
AU  - Jin, Zhengyong
AD  - Department of Pediatrics, Affiliated Hospital of Yanbian University,
      Jilin, China.
TI  - Platelet-to-Lymphocyte and Neutrophil-to-Lymphocyte Ratio as Predictive
      Biomarkers for Early-onset Neonatal Sepsis
T2  - J Coll Physicians Surg Pak
VL  - 30
IS  - 7
SP  - 821-824
PY  - 2021
DA  - 2021/7
CY  - Pakistan
AB  - OBJECTIVE: To determine the predictive significance of
      platelet-to-lymphocyte ratio (PLR) and neutrophil-to-lymphocyte ratio
      (NLR) in early-onset neonatal sepsis (EONS). STUDY DESIGN: A descriptive
      study. PLACE AND DURATION OF STUDY: The Neonatal Intensive Care Unit
      (NICU), Affiliated Hospital of Yanbian University, Jilin, China, from
      January 2018 to January 2020. METHODOLOGY: Of the total 124 children, 74
      children with EONS were enrolled in group A and 50 children without
      infection-related diseases were enrolled in group B (control). The EONS
      risk factors were evaluated by logistic regression. Besides, the PLR and
      NLR diagnostic performances in EONS were evaluated by plotting the
      receiving operating characteristic (ROC) curves. RESULTS: In the
      univariate analysis, the differences for platelet count, lymphocyte
      number, neutrophil number, NLR, and PLR, between group A and group B were
      of statistical significance (p = 0.02, 0.021, <0.001, <0.001, and <0.001
      respectively). As suggested by logistic regression, PLR and NLR were
      identified as the factors to independently predict the risk of EONS (p =
      0.012, and 0.003, respectively). In addition, the value of area under the
      ROC curve (AUC) of NLR in predicting EONS was 0.788 (95% CI: 0.708-0.868;
      p <0.001), which was greater than that of PLR. At the NLR value of ≥3.169,
      the sensitivity of predicting EONS was 77%, and the specificity was 78%.
      CONCLUSION: Peripheral blood NLR and PLR have high predictive value for
      EONS. The predictive value of NLR as a biomarker for EONS evaluation was
      greater than that of PLR. Key Words: Neonatal sepsis, Logistic models, ROC
      curve, Blood cell count.
SN  - 1681-7168
DO  - 10.29271/jcpsp.2021.07.821
UR  - http://dx.doi.org/10.29271/jcpsp.2021.07.821
UR  - https://www.ncbi.nlm.nih.gov/pubmed/34271783
ER  - 

TY  - JOUR
AU  - Nguyen, Kaylin T
AU  - Vittinghoff, Eric
AU  - Dewland, Thomas A
AU  - Dukes, Jonathan W
AU  - Soliman, Elsayed Z
AU  - Stein, Phyllis K
AU  - Gottdiener, John S
AU  - Alonso, Alvaro
AU  - Chen, Lin Y
AU  - Psaty, Bruce M
AU  - Heckbert, Susan R
AU  - Marcus, Gregory M
AD  - Electrophysiology Section, Division of Cardiology, University of
      California, San Francisco, San Francisco, CA marcusg@medicine.ucsf.edu.
TI  - Ectopy on a Single 12-Lead ECG, Incident Cardiac Myopathy, and Death in
      the Community
T2  - J Am Heart Assoc
VL  - 6
IS  - 8
PY  - 2017
DA  - 2017/8/3
AB  - BACKGROUND: Atrial fibrillation and heart failure are 2 of the most common
      diseases, yet ready means to identify individuals at risk are lacking. The
      12-lead ECG is one of the most accessible tests in medicine. Our objective
      was to determine whether a premature atrial contraction observed on a
      standard 12-lead ECG would predict atrial fibrillation and mortality and
      whether a premature ventricular contraction would predict heart failure
      and mortality. METHODS AND RESULTS: We utilized the CHS (Cardiovascular
      Health) Study, which followed 5577 participants for a median of 12 years,
      as the primary cohort. The ARIC (Atherosclerosis Risk in Communities
      Study), the replication cohort, captured data from 15 792 participants
      over a median of 22 years. In the CHS, multivariable analyses revealed
      that a baseline 12-lead ECG premature atrial contraction predicted a 60%
      increased risk of atrial fibrillation (hazard ratio, 1.6; 95% CI, 1.3-2.0;
      P<0.001) and a premature ventricular contraction predicted a 30% increased
      risk of heart failure (hazard ratio, 1.3; 95% CI, 1.0-1.6; P=0.021). In
      the negative control analyses, neither predicted incident myocardial
      infarction. A premature atrial contraction was associated with a 30%
      increased risk of death (hazard ratio, 1.3; 95% CI, 1.1-1.5; P=0.008) and
      a premature ventricular contraction was associated with a 20% increased
      risk of death (hazard ratio, 1.2; 95% CI, 1.0-1.3; P=0.044). Similarly
      statistically significant results for each analysis were also observed in
      ARIC. CONCLUSIONS: Based on a single standard ECG, a premature atrial
      contraction predicted incident atrial fibrillation and death and a
      premature ventricular contraction predicted incident heart failure and
      death, suggesting that this commonly used test may predict future disease.
SN  - 2047-9980
DO  - 10.1161/JAHA.117.006028
C2  - PMC5586444
UR  - http://dx.doi.org/10.1161/JAHA.117.006028
UR  - https://www.ncbi.nlm.nih.gov/pubmed/28775064
UR  - https://www.ncbi.nlm.nih.gov/pmc/articles/PMC5586444
KW  - atrial fibrillation
KW  - heart failure
KW  - mortality
KW  - premature atrial contractions
KW  - premature ventricular contractions
ER  - 

TY  - JOUR
AU  - Berger, John T
AU  - Holubkov, Richard
AU  - Reeder, Ron
AU  - Wessel, David L
AU  - Meert, Kathleen
AU  - Berg, Robert A
AU  - Bell, Michael J
AU  - Tamburro, Robert
AU  - Dean, J Michael
AU  - Pollack, Murray M
AU  - Eunice Kennedy Shriver National Institute of Child Health and Human Development Collaborative Pediatric Critical Care Research Network
AD  - Department of Pediatrics, Children's National Medical Center, Washington,
      DC; George Washington University School of Medicine and Health Sciences,
      Washington, DC. Electronic address: mpollack@childrensnational.org.
TI  - Morbidity and mortality prediction in pediatric heart surgery:
      Physiological profiles and surgical complexity
T2  - J Thorac Cardiovasc Surg
VL  - 154
IS  - 2
SP  - 620-628.e6
PY  - 2017
DA  - 2017/2/10
AB  - OBJECTIVES: Outcome prediction for pediatric heart surgery has focused on
      mortality but mortality has been significantly reduced over the past 2
      decades. Clinical care practices now emphasize reducing morbidity.
      Physiology-based profiles assessed by the Pediatric Risk of Mortality
      (PRISM) score are associated with new significant functional morbidity
      detected at hospital discharge. Our aims were to assess the relationship
      between new functional morbidity and surgical risk categories (Risk
      Adjustment for Congenital Heart Surgery [RACHS] and Society for Thoracic
      Surgery Congenital Heart Surgery Database Mortality Risk [STAT]), measure
      the performance of 3-level (intact survival, survival with new functional
      morbidity, or death) and 2-level (survival or death) PRISM prediction
      algorithms, and assess whether including RACHS or STAT complexity
      categories improves the PRISM predictive performance. METHODS: Patients
      (newborn to age 18 years) were randomly selected from 7 sites (December
      2011-April 2013). Morbidity (using the Functional Status Scale) and
      mortality were assessed at hospital discharge. The most recently published
      PRISM algorithms were tested for goodness of fit, and discrimination with
      and without the RACHS and STAT complexity categories. RESULTS: The
      mortality rate in the 1550 patients was 3.2%. Significant new functional
      morbidity rate occurred in 4.8%, increasing from 1.8% to 13.9%, 1.7%, and
      12.9% from the lowest to the highest RACHS and STAT categories,
      respectively. The 3-level and 2-level PRISM models had satisfactory
      goodness of fit and substantial discriminative ability. Inclusion of RACHS
      and STAT complexity categories did not improve model performance.
      CONCLUSIONS: Both mortality and new, functional morbidity are important
      outcomes associated with surgical complexity and can be predicted using
      PRISM algorithms. Adding surgical complexity to the physiologic profiles
      does not improve predictor performance.
SN  - 1097-685X
DO  - 10.1016/j.jtcvs.2017.01.050
C2  - PMC5519426
UR  - http://dx.doi.org/10.1016/j.jtcvs.2017.01.050
UR  - https://www.ncbi.nlm.nih.gov/pubmed/28274558
UR  - https://www.ncbi.nlm.nih.gov/pmc/articles/PMC5519426
KW  - congenital heart disease
KW  - critical care
KW  - intensive care
KW  - morbidity
KW  - outcome prediction
KW  - pediatric critical care
KW  - pediatric heart surgery
KW  - pediatric intensive care
KW  - pediatric risk of mortality
KW  - pediatrics
KW  - physiological status
KW  - quality
KW  - quality assessment
KW  - severity of illness
ER  - 

TY  - JOUR
AU  - Cecatti, Jose G
AU  - Souza, Renato T
AU  - Sulek, Karolina
AU  - Costa, Maria L
AU  - Kenny, Louise C
AU  - McCowan, Lesley M
AU  - Pacagnella, Rodolfo C
AU  - Villas-Boas, Silas G
AU  - Mayrink, Jussara
AU  - Passini, Renato, Jr
AU  - Franchini, Kleber G
AU  - Baker, Philip N
AU  - Preterm SAMBA and SCOPE study groups
AD  - Gravida: National Centre for Growth & Development, Liggins Institute,
      University of Auckland, Auckland, New Zealand.
TI  - Use of metabolomics for the identification and validation of clinical
      biomarkers for preterm birth: Preterm SAMBA
T2  - BMC Pregnancy Childbirth
VL  - 16
IS  - 1
SP  - 212
PY  - 2016
DA  - 2016/8/8
AB  - BACKGROUND: Spontaneous preterm birth is a complex syndrome with multiple
      pathways interactions determining its occurrence, including genetic,
      immunological, physiologic, biochemical and environmental factors. Despite
      great worldwide efforts in preterm birth prevention, there are no recent
      effective therapeutic strategies able to decrease spontaneous preterm
      birth rates or their consequent neonatal morbidity/mortality. The Preterm
      SAMBA study will associate metabolomics technologies to identify clinical
      and metabolite predictors for preterm birth. These innovative and unbiased
      techniques might be a strategic key to advance spontaneous preterm birth
      prediction. METHODS/DESIGN: Preterm SAMBA study consists of a discovery
      phase to identify biophysical and untargeted metabolomics from blood and
      hair samples associated with preterm birth, plus a validation phase to
      evaluate the performance of the predictive modelling. The first phase, a
      case-control study, will randomly select 100 women who had a spontaneous
      preterm birth (before 37 weeks) and 100 women who had term birth in the
      Cork Ireland and Auckland New Zealand cohorts within the SCOPE study, an
      international consortium aimed to identify potential metabolomic
      predictors using biophysical data and blood samples collected at 20 weeks
      of gestation. The validation phase will recruit 1150 Brazilian pregnant
      women from five participant centres and will collect blood and hair
      samples at 20 weeks of gestation to evaluate the performance of the
      algorithm model (sensitivity, specificity, predictive values and
      likelihood ratios) in predicting spontaneous preterm birth (before 34
      weeks, with a secondary analysis of delivery before 37 weeks). DISCUSSION:
      The Preterm SAMBA study intends to step forward on preterm birth
      prediction using metabolomics techniques, and accurate protocols for
      sample collection among multi-ethnic populations. The use of metabolomics
      in medical science research is innovative and promises to provide
      solutions for disorders with multiple complex underlying determinants such
      as spontaneous preterm birth.
SN  - 1471-2393
DO  - 10.1186/s12884-016-1006-9
C2  - PMC4977855
UR  - http://dx.doi.org/10.1186/s12884-016-1006-9
UR  - https://www.ncbi.nlm.nih.gov/pubmed/27503110
UR  - https://www.ncbi.nlm.nih.gov/pmc/articles/PMC4977855
KW  - Biological biomarker
KW  - Mass spectrometry
KW  - Metabolomics
KW  - Prediction
KW  - Spontaneous preterm birth
ER  - 

TY  - JOUR
AU  - Gee, Alan H
AU  - Garcia-Olano, Diego
AU  - Ghosh, Joydeep
AU  - Paydarfar, David
AD  - Neurology, Dell Medical School, The University of Texas at Austin.
TI  - Explaining Deep Classification of Time-Series Data with Learned Prototypes
T2  - CEUR Workshop Proc
VL  - 2429
SP  - 15-22
PY  - 2019
DA  - 2019/8
AB  - The emergence of deep learning networks raises a need for explainable AI
      so that users and domain experts can be confident applying them to
      high-risk decisions. In this paper, we leverage data from the latent space
      induced by deep learning models to learn stereotypical representations or
      "prototypes" during training to elucidate the algorithmic decision-making
      process. We study how leveraging prototypes effect classification
      decisions of two dimensional time-series data in a few different settings:
      (1) electrocardiogram (ECG) waveforms to detect clinical bradycardia, a
      slowing of heart rate, in preterm infants, (2) respiration waveforms to
      detect apnea of prematurity, and (3) audio waveforms to classify spoken
      digits. We improve upon existing models by optimizing for increased
      prototype diversity and robustness, visualize how these prototypes in the
      latent space are used by the model to distinguish classes, and show that
      prototypes are capable of learning features on two dimensional time-series
      data to produce explainable insights during classification tasks. We show
      that the prototypes are capable of learning real-world features -
      bradycardia in ECG, apnea in respiration, and articulation in speech - as
      well as features within sub-classes. Our novel work leverages learned
      prototypical framework on two dimensional time-series data to produce
      explainable insights during classification tasks.
SN  - 1613-0073
C2  - PMC8050893
UR  - https://www.ncbi.nlm.nih.gov/pubmed/33867901
UR  - https://www.ncbi.nlm.nih.gov/pmc/articles/PMC8050893
ER  - 

TY  - JOUR
AU  - Joshi, Rohan
AU  - Kommers, Deedee
AU  - Oosterwijk, Laurien
AU  - Feijs, Loe
AU  - van Pul, Carola
AU  - Andriessen, Peter
TI  - Predicting Neonatal Sepsis Using Features of Heart Rate Variability,
      Respiratory Characteristics, and ECG-Derived Estimates of Infant Motion
T2  - IEEE J Biomed Health Inform
VL  - 24
IS  - 3
SP  - 681-692
PY  - 2019
DA  - 2019/7/9
CY  - United States
AB  - This study in preterm infants was designed to characterize the prognostic
      potential of several features of heart rate variability (HRV),
      respiration, and (infant) motion for the predictive monitoring of
      late-onset sepsis (LOS). In a neonatal intensive care setting, the
      cardiorespiratory waveforms of infants with blood-culture positive LOS
      were analyzed to characterize the prognostic potential of 22 features for
      discriminating control from sepsis-state, using the Naïve Bayes algorithm.
      Historical data of the subjects acquired from a period sufficiently before
      the clinical suspicion of LOS was used as control state, whereas data from
      the 24 h preceding the clinical suspicion of LOS were used as sepsis state
      (test data). The overall prognostic potential of all features was
      quantified at three-hourly intervals for the period corresponding to test
      data by calculating the area under the receiver operating characteristics
      curve. For the 49 infants studied, features of HRV, respiration, and
      movement showed characteristic changes in the hours leading up to the
      clinical suspicion of sepsis, namely, an increased propensity toward
      pathological heart rate decelerations, increased respiratory instability,
      and a decrease in spontaneous infant activity, i.e., lethargy. While
      features characterizing HRV and respiration can be used to probe the state
      of the autonomic nervous system, those characterizing movement probe the
      state of the motor system-dysregulation of both reflects an increased
      likelihood of sepsis. By using readily interpretable features derived from
      cardiorespiratory monitoring, opportunities for pre-emptively identifying
      and treating LOS can be developed.
SN  - 2168-2208
DO  - 10.1109/JBHI.2019.2927463
UR  - http://dx.doi.org/10.1109/JBHI.2019.2927463
UR  - https://www.ncbi.nlm.nih.gov/pubmed/31295130
ER  - 

TY  - JOUR
AU  - Oknińska, Marta
AU  - Paterek, Aleksandra
AU  - Bierła, Joanna
AU  - Czarnowska, Elżbieta
AU  - Mączewski, Michał
AU  - Mackiewicz, Urszula
AD  - Department of Clinical Physiology, Centre of Postgraduate Medical
      Education, Marymoncka 99/103, 01-813 Warsaw, Poland. Electronic address:
      urszula.mackiewicz@cmkp.edu.pl.
TI  - Effect of age and sex on the incidence of ventricular arrhythmia in a rat
      model of acute ischemia
T2  - Biomed Pharmacother
VL  - 142
SP  - 111983
PY  - 2021
DA  - 2021/8/12
CY  - France
AB  - BACKGROUND: The impact of sex and age on the arrhythmic susceptibility
      within the setting of acute ischemia is masked by the fact that acute
      coronary events result from coronary artery disease appearing with age
      much earlier among men than among women. METHODS AND RESULTS: LAD ligation
      or sham operations were performed in rats of both sexes at the age 3 and
      24 months. An ECG was recorded continuously for 6 h after the operation.
      The number of early and late premature ventricular beats (PVBs), episodes
      of ventricular tachycardia (VT) and fibrillation (VF), heart rate, QRS, QT
      and Tpeak-Tend duration were analysed. Epicardial action potentials were
      recorded in vivo, Ca(2+) signaling was evaluated in isolated
      cardiomyocytes, fibrosis and connexin-43 expression and localization were
      measured in the septum. PVBs, VT and VF episodes are much more common in
      older males than in young males and females independently from their age.
      Fibrosis with varying intensity in different muscle layers, hypertrophy of
      cardiomyocytes, reduced number of gap junctions and their appearance on
      the lateral myocyte membrane, QT prolongation, increase transmural
      dispersion of repolarisation and a decreased function of SERCA2a may
      increase the propensity to arrhythmia within the setting of acute
      ischemia. CONCLUSION: We show that the male sex, especially in case of
      older individuals is a strong predictor of increased arrhythmic
      susceptibility within the acute ischemia setting regardless of its impact
      on the occurrence of cardiovascular diseases. A personalized sex-dependent
      prevention treatment is needed to reduce the mortality in acute phases of
      myocardial infarction.
SN  - 1950-6007
DO  - 10.1016/j.biopha.2021.111983
UR  - http://dx.doi.org/10.1016/j.biopha.2021.111983
UR  - https://www.ncbi.nlm.nih.gov/pubmed/34392089
KW  - Acute ischemia
KW  - Ageing
KW  - Arrhythmia
KW  - Sex
ER  - 

TY  - JOUR
AU  - Nguyen, Nga
AU  - Vandenbroucke, Laurent
AU  - Hernández, Alfredo
AU  - Pham, Tu
AU  - Beuchée, Alain
AU  - Pladys, Patrick
AD  - Division of Neonatology and CIC-1414, Department of Pediatrics, CHU
      Rennes, Rennes, France.
TI  - Early-onset neonatal sepsis is associated with a high heart rate during
      automatically selected stationary periods
T2  - Acta Paediatr
VL  - 106
IS  - 5
SP  - 749-754
PY  - 2017
DA  - 2017/3/9
CY  - Norway
AB  - AIM: This study examined the heart rate variability characteristics
      associated with early-onset neonatal sepsis in a prospective,
      observational controlled study. METHODS: Eligible patients were full-term
      neonates hospitalised with clinical signs that suggested early-onset
      sepsis and a C-reactive protein of >10 mg/L. Sepsis was considered proven
      in cases of symptomatic septicaemia, meningitis, pneumonia or
      enterocolitis. Heart rate variability parameters (n = 16) were assessed
      from five-, 15- and 30-minute stationary sequences automatically selected
      from electrocardiographic recordings performed at admission and compared
      with a control group using the U-test with post hoc Benjamini-Yekutieli
      correction. Stationary sequences corresponded to the periods with the
      lowest changes of heart rate variability over time. RESULTS: A total of 40
      full-term infants were enrolled, including 14 with proven sepsis. The mean
      duration of the cardiac cycle length was lower in the proven sepsis group
      than in the control group (n = 11), without other significant changes in
      heart rate variability parameters. These durations, measured in
      five-minute stationary periods, were 406 (367-433) ms in proven sepsis
      group versus 507 (463-522) ms in the control group (p < 0.05). CONCLUSION:
      Early-onset neonatal sepsis was associated with a high mean heart rate
      measured during automatically selected stationary periods.
SN  - 1651-2227
DO  - 10.1111/apa.13782
UR  - http://dx.doi.org/10.1111/apa.13782
UR  - https://www.ncbi.nlm.nih.gov/pubmed/28196284
KW  - Heart rate
KW  - Heart rate variability
KW  - Neonatal sepsis
KW  - Newborn infant
KW  - Signal processing
ER  - 

TY  - JOUR
AU  - Gee, Alan H
AU  - Barbieri, Riccardo
AU  - Paydarfar, David
AU  - Indic, Premananda
TI  - Predicting Bradycardia in Preterm Infants Using Point Process Analysis of
      Heart Rate
T2  - IEEE Trans Biomed Eng
VL  - 64
IS  - 9
SP  - 2300-2308
PY  - 2016
DA  - 2016/11/24
AB  - OBJECTIVE: Episodes of bradycardia are common and recur sporadically in
      preterm infants, posing a threat to the developing brain and other vital
      organs. We hypothesize that bradycardias are a result of transient
      temporal destabilization of the cardiac autonomic control system and that
      fluctuations in the heart rate signal might contain information that
      precedes bradycardia. We investigate infant heart rate fluctuations with a
      novel application of point process theory. METHODS: In ten preterm
      infants, we estimate instantaneous linear measures of the heart rate
      signal, use these measures to extract statistical features of bradycardia,
      and propose a simplistic framework for prediction of bradycardia. RESULTS:
      We present the performance of a prediction algorithm using instantaneous
      linear measures (mean area under the curve = 0.79 ± 0.018) for over 440
      bradycardia events. The algorithm achieves an average forecast time of 116
      s prior to bradycardia onset (FPR = 0.15). Our analysis reveals that
      increased variance in the heart rate signal is a precursor of severe
      bradycardia. This increase in variance is associated with an increase in
      power from low content dynamics in the LF band (0.04-0.2 Hz) and lower
      multiscale entropy values prior to bradycardia. CONCLUSION: Point process
      analysis of the heartbeat time series reveals instantaneous measures that
      can be used to predict infant bradycardia prior to onset. SIGNIFICANCE:
      Our findings are relevant to risk stratification, predictive monitoring,
      and implementation of preventative strategies for reducing morbidity and
      mortality associated with bradycardia in neonatal intensive care units.
SN  - 1558-2531
DO  - 10.1109/TBME.2016.2632746
C2  - PMC5606224
UR  - http://dx.doi.org/10.1109/TBME.2016.2632746
UR  - https://www.ncbi.nlm.nih.gov/pubmed/27898379
UR  - https://www.ncbi.nlm.nih.gov/pmc/articles/PMC5606224
ER  - 

TY  - JOUR
AU  - Vandenberk, Bert
AU  - Junttila, M Juhani
AU  - Robyns, Tomas
AU  - Garweg, Christophe
AU  - Ector, Joris
AU  - Huikuri, Heikki V
AU  - Willems, Rik
AD  - Department of Cardiology, University Hospitals Leuven, Leuven, Belgium.
TI  - Combining noninvasive risk stratification parameters improves the
      prediction of mortality and appropriate ICD shocks
T2  - Ann Noninvasive Electrocardiol
VL  - 24
IS  - 1
SP  - e12604
PY  - 2018
DA  - 2018/9/28
AB  - BACKGROUND: Sudden cardiac death (SCD) results from a complex interplay of
      abnormalities in autonomic function, myocardial substrate and
      vulnerability. We studied whether a combination of noninvasive risk
      stratification tests reflecting these key players could improve risk
      stratification. METHODS: Patients implanted with an ICD in whom 24-hr
      holter recordings were available prior to implant were included. QRS
      fragmentation (fQRS) was selected as measure of myocardial substrate and a
      high ventricular premature beat count (VPB >10/hr) for arrhythmic
      vulnerability. From receiver operating characteristics analysis, detrended
      fluctuation analysis (DFA), turbulence slope, and deceleration capacity
      were selected for autonomic function. Adjusted Cox regression analysis
      with comparison of C-statistics was performed to predict first appropriate
      shock (AS) and total mortality. RESULTS: A total of 220 patients were
      included in the analysis with an overall follow-up of 4.3 ± 3.1 years. A
      model including VPB >10/hr, inferior fQRS, and abnormal nonedited DFA was
      the best for prediction of AS after 1 year of follow-up with a trends
      toward improvement of the C-statistics compared to baseline (p = 0.055).
      The risk increased significantly with every abnormal test (HR 1.793, 95%CI
      1.255-2.564). A model including fQRS in any region and abnormal edited DFA
      was the best for prediction of mortality after 3 years of follow-up with
      significant improvement of the C-statistics (p = 0.023). Each abnormal
      test was associated with a significant increase in mortality (HR 5.069,
      95%CI 1.978-12.994). CONCLUSION: Combining noninvasive risk stratification
      tests according to their physiological background can improve the risk
      prediction of SCD and mortality.
SN  - 1542-474X
DO  - 10.1111/anec.12604
C2  - PMC6931642
UR  - http://dx.doi.org/10.1111/anec.12604
UR  - https://www.ncbi.nlm.nih.gov/pubmed/30265438
UR  - https://www.ncbi.nlm.nih.gov/pmc/articles/PMC6931642
KW  - heart rate variability
KW  - implantable cardioverter-defibrillator
KW  - sudden cardiac death
ER  - 

TY  - JOUR
AU  - Baker, Stephanie
AU  - Xiang, Wei
AU  - Atkinson, Ian
AD  - eResearch Centre, James Cook University, Townsville, Queensland, 4811,
      Australia.
TI  - Hybridized neural networks for non-invasive and continuous mortality risk
      assessment in neonates
T2  - Comput Biol Med
VL  - 134
SP  - 104521
PY  - 2021
DA  - 2021/6/3
CY  - United States
AB  - Premature birth is the primary risk factor in neonatal deaths, with the
      majority of extremely premature babies cared for in neonatal intensive
      care units (NICUs). Mortality risk prediction in this setting can greatly
      improve patient outcomes and resource utilization. However, existing
      schemes often require laborious medical testing and calculation, and are
      typically only calculated once at admission. In this work, we propose a
      shallow hybrid neural network for the prediction of mortality risk in
      3-day, 7-day, and 14-day risk windows using only birthweight, gestational
      age, sex, and heart rate (HR) and respiratory rate (RR) information from a
      12-h window. As such, this scheme is capable of continuously updating
      mortality risk assessment, enabling analysis of health trends and
      responses to treatment. The highest performing scheme was the network that
      considered mortality risk within 3 days, with this scheme outperforming
      state-of-the-art works in the literature and achieving an area under the
      receiver-operator curve (AUROC) of 0.9336 with standard deviation of
      0.0337 across 5 folds of cross-validation. As such, we conclude that our
      proposed scheme could readily be used for continuously-updating mortality
      risk prediction in NICU environments.
SN  - 1879-0534
DO  - 10.1016/j.compbiomed.2021.104521
UR  - http://dx.doi.org/10.1016/j.compbiomed.2021.104521
UR  - https://www.ncbi.nlm.nih.gov/pubmed/34111664
KW  - Intensive care
KW  - Machine learning
KW  - Mortality risk prediction
KW  - Neonatal mortality
KW  - Neural networks
KW  - Prognostics
ER  - 

TY  - JOUR
AU  - Goetzl, Laura
AU  - Merabova, Nana
AU  - Darbinian, Nune
AU  - Martirosyan, Diana
AU  - Poletto, Erica
AU  - Fugarolas, Keri
AU  - Menkiti, Ogechukwu
AD  - Departments of Neonatology Drexel University School of Medicine St.
      Christopher's Hospital for Children Philadelphia Pennsylvania.
TI  - Diagnostic Potential of Neural Exosome Cargo as Biomarkers for Acute Brain
      Injury
T2  - Ann Clin Transl Neurol
VL  - 5
IS  - 1
SP  - 4-10
PY  - 2017
DA  - 2017/11/24
AB  - OBJECTIVE: Neuronal exosomes purified from peripheral blood samples have
      been proposed as diagnostic tool in the setting of acute brain injury but
      never tested clinically. We hypothesized that exosome protein biomarkers
      would change over time following acute hypoxic brain injury and would
      predict response to therapy. METHODS: Synaptopodin (SYNPO), an
      actin-associated protein present in postsynaptic spines, was evaluated as
      a potential biomarker as well as: synaptophysin, neuron-specific enolase,
      and mitochondrial cytochrome c oxidase. A secondary analysis was performed
      on neonatal samples collected at 8, 10, and 14 h after the initiation of
      therapeutic-controlled hypothermia for acute hypoxic-ischemic
      encephalopathy (n = 14). Neuronal exosomes were purified from serum and
      protein levels were quantified using standard ELISA methods. The primary
      study outcomes were length of stay (LOS), discharge on seizure medication
      (DCMED), and composite neuroimaging score (NIS). RESULTS: The slope of
      change in neuronal exosome SYNPO between 8 and 14 h appeared to be the
      most promising biomarker for all three clinical study outcomes. SYNPO was
      highly correlated with LOS (-0.91, P < 0.001). SYNPO increased in 6/8
      without DCMED and was worse or neutral in 5/5 with DCMED (P = 0.02). All
      four neonates with an abnormal NIS had neutral or decreasing SYNPO (P =
      0.055). Other candidate biomarkers were not associated with outcomes.
      INTERPRETATION: This report provides the first clinical evidence that
      neural exosomes turn over rapidly enough in the peripheral circulation to
      be used as a "troponin-like" test following acute brain injury. Optimal
      sampling and biomarkers likely vary with type of brain injury.
SN  - 2328-9503
DO  - 10.1002/acn3.499
C2  - PMC5771318
UR  - http://dx.doi.org/10.1002/acn3.499
UR  - https://www.ncbi.nlm.nih.gov/pubmed/29376087
UR  - https://www.ncbi.nlm.nih.gov/pmc/articles/PMC5771318
ER  - 

TY  - JOUR
AU  - Huang, Dongni
AU  - Liu, Zheng
AU  - Liu, Xiyao
AU  - Bai, Yuxiang
AU  - Wu, Mengshi
AU  - Luo, Xin
AU  - Qi, Hongbo
AD  - Joint International Research Laboratory of Reproduction and Development of
      Chinese Ministry of Education, Chongqing Medical University, Chongqing,
      China.
TI  - Stress and Metabolomics for Prediction of Spontaneous Preterm Birth: A
      Prospective Nested Case-Control Study in a Tertiary Hospital
T2  - Front Pediatr
VL  - 9
SP  - 670382
PY  - 2021
DA  - 2021/9/7
AB  - Spontaneous preterm birth (sPTB) is the leading cause of infant morbidity
      and mortality worldwide. Deficiency of effective predict methods is an
      urgent problem that needs to be solved. Numbers of researchers spare no
      efforts to investigate differential indicators. To evaluate the value of
      the differential indicators, a prospective nested case-control study was
      carried out. Among an overall cohort of 1,050 pregnancies, 20 sPTB
      pregnancies, and 20 full-term pregnancies were enrolled in this study.
      Participants were followed-up until labor. The psychological profile was
      evaluated utilizing the Zung Self-Rating Depression Scale at 11-14 weeks.
      Stress-related biomarker-cortisol and metabolites were detected by
      Electrochemiluminescence Immunoassay (ECLIA) and Gas Chromatography-Mass
      Spectrometry (GC-MS) in serum samples during pregnancy, respectively. The
      expression level of cortisol was up-regulated in serum and the score of
      the Zung Self-Rating Depression Scale was significantly higher in the sPTB
      group when compared to the control group. Note that, 29 metabolomics were
      differentially expressed between the sPTB group and the control group. The
      scores of the Zung Self-Rating Depression Scale, the level of cortisol,
      Eicosane, methyltetradecanoate, and stearic acid in serum were selected to
      establish the model with lasso logistic regression. Validation of the
      model yielded an optimum corrected AUC value of 89.5%, 95% CI:
      0.8006-0.9889 with a sensitivity of 100.0%, and specificity of 78.9%. In
      conclusion, this study establishes a prediction model of sPTB with five
      variables, which may predict sPTB more accurately and sensitively in the
      second trimester.
SN  - 2296-2360
DO  - 10.3389/fped.2021.670382
C2  - PMC8452860
UR  - http://dx.doi.org/10.3389/fped.2021.670382
UR  - https://www.ncbi.nlm.nih.gov/pubmed/34557457
UR  - https://www.ncbi.nlm.nih.gov/pmc/articles/PMC8452860
KW  - cortisol
KW  - metabolomics
KW  - predictive model
KW  - serum
KW  - spontaneous preterm birth
ER  - 

TY  - JOUR
AU  - Massaro, A N
AU  - Govindan, R B
AU  - Al-Shargabi, T
AU  - Andescavage, N N
AU  - Metzler, M
AU  - Chang, T
AU  - Glass, P
AU  - du Plessis, A J
AD  - 1] Department of Fetal and Transitional Medicine, Children's National
      Medical Center, Washington, DC, USA [2] Department of Pediatrics, The
      George Washington University School of Medicine, Washington, DC, USA.
TI  - Heart rate variability in encephalopathic newborns during and after
      therapeutic hypothermia
T2  - J Perinatol
VL  - 34
IS  - 11
SP  - 836-841
PY  - 2014
DA  - 2014/6/12
AB  - OBJECTIVE: To evaluate whether heart rate variability (HRV) measures are
      predictive of neurological outcome in babies with hypoxic ischemic
      encephalopathy (HIE). STUDY DESIGN: This case-control investigation
      included 20 term encephalopathic newborns treated with systemic
      hypothermia in a regional neonatal intensive care unit.
      Electrocardiographic data were collected continuously during hypothermia.
      Spectral analysis of beat-to-beat heart rate interval was used to quantify
      HRV. HRV measures were compared between infants with adverse outcome
      (death or neurodevelopmental impairment at 15 months, n = 10) and those
      with favorable outcome (survivors without impairment, n = 10). RESULT: HRV
      differentiated infants by outcome during hypothermia through
      post-rewarming, with the best distinction between groups at 24 h and after
      80 h of life. CONCLUSION: HRV during hypothermia treatment distinguished
      HIE babies who subsequently died or had neurodevelopmental impairment from
      intact survivors. This physiological biomarker may identify infants in
      need of adjuvant neuroprotective interventions. These findings warrant
      further investigation in a larger population of infants with HIE.
SN  - 1476-5543
DO  - 10.1038/jp.2014.108
C2  - PMC4216618
UR  - http://dx.doi.org/10.1038/jp.2014.108
UR  - https://www.ncbi.nlm.nih.gov/pubmed/24921413
UR  - https://www.ncbi.nlm.nih.gov/pmc/articles/PMC4216618
ER  - 

TY  - JOUR
AU  - Sapra, Richa
AU  - Hallqvist, Linn
AU  - Schlegel, Todd T
AU  - Ugander, Martin
AU  - Bell, Max
AU  - Maanja, Maren
AD  - Department of Clinical Physiology, Karolinska University Hospital, and
      Karolinska Institutet, Stockholm, Sweden. Electronic address:
      Maren.maanja@ki.se.
TI  - Predicting peri-operative troponin elevation by advanced
      electrocardiography
T2  - J Electrocardiol
VL  - 68
SP  - 1-5
PY  - 2021
DA  - 2021/7/2
CY  - United States
AB  - BACKGROUND: Peri-operative mortality remains a global problem and an
      improved pre-operative risk assessment identifying those at highest risk
      for peri-operative myocardial injury might improve postsurgical outcomes.
      AIMS: To determine whether pre-operative measures of advanced
      electrocardiography (A-ECG) could predict elevated serum troponin T (TnT)
      in patients undergoing elective, major non-cardiac surgery. MATERIAL AND
      METHODS: This observational cohort study included 257 surgical patients
      who underwent elective major non-cardiac surgery between the years
      2012-2013 and 2015-2016 at Karolinska University Hospital. All selected
      patients were ≥ 18 years of age [median age 70 (63-75) years], had a
      pre-operative digital 12‑lead ECG 110 ms, heart rate > 100 beats/min and
      paced rhythms were excluded. Previously validated A-ECG diagnostic scores
      that detect cardiovascular pathologies were calculated and compared in
      patients with and without peri-operative myocardial injury, defined as
      hs-cTnT >14 ng l(-1). RESULTS: Pre-operative left ventricular systolic
      dysfunction by A-ECG was more probable in patients with than without
      peri-operative myocardial injury (p = 0.03). CONCLUSIONS: While a
      pre-operative A-ECG score for LVSD was able to differentiate between
      patients with versus without elevated peri-operative TnT levels, it did
      not add any further utility to standard clinical parameters for predicting
      troponin-related events in the studied population.
SN  - 1532-8430
DO  - 10.1016/j.jelectrocard.2021.06.008
UR  - http://dx.doi.org/10.1016/j.jelectrocard.2021.06.008
UR  - https://www.ncbi.nlm.nih.gov/pubmed/34246860
KW  - Advanced electrocardiography
KW  - Myocardial injury
KW  - Peri-operative
KW  - Troponin T
ER  - 

TY  - JOUR
AU  - Özkan, Hilal
AU  - Köksal, Nilgün
AU  - Doğan, Pelin
AU  - Güney-Varal, İpek
AU  - Bağcı, Onur
AU  - Özgür, Taner
AD  - Departments of Pediatric Gastroenterology, Uludağ University Faculty of
      Medicine, Bursa, Turkey.
TI  - The effectiveness of serum amyloid A for prediction of neonatal
      cholestasis associated with parenteral nutrition in premature infants
T2  - Turk J Pediatr
VL  - 61
IS  - 1
SP  - 26-33
PY  - 2019
DA  - 2019
CY  - Turkey
AB  - Özkan H, Köksal N, Doğan P, Güney-Varal İ, Bağcı O, Özgür T. The
      effectiveness of serum amyloid A for prediction of neonatal cholestasis
      associated with parenteral nutrition in premature infants. Turk J Pediatr
      2019; 61: 26-33. Parenteral nutrition (PN) has been widely used in
      premature infants untill enteral feeding can be tolerated. Cholestasis is
      an important complication of PN. The objective of this study was to
      evaluate the role of serial measurements of serum amyloid A (SAA) during
      PN and compare its` effectiveness with C-reactive protein (CRP) and
      procalcitonin (PCT). We also aimed to determine the risk factors for PN
      associated cholestasis (PNAC). Premature infants ( < 34 weeks` gestational
      age) who were started on PN during hospitalization were included in this
      prospective study. SAA, CRP and PCT levels were measured on days 0, 3, 7,
      14, and 21 of PN in all infants. Infants who had PN for less than 2 weeks,
      who developed sepsis and/or necrotizing enterocolitis were excluded. A
      total of 85 infants were included. The mean birth weight was 1226±329 g,
      and the mean gestational age was 29.4±1.8 weeks. The birth weight of
      infants who developed cholestasis were significantly lower. Enteral
      nutrition was started significantly later in infants with cholestasis. CRP
      and PCT did not correlate with conjugated bilirubin levels at any time
      point. SAA levels on days 7 and 14 showed a significant correlation with
      conjugated bilirubin levels. SAA levels on day 7 was found to have the
      highest sensitivity for prediction of PNAC. Low birth weight, late
      commencement of enteral feeding, and prolonged PN were the main risk
      factors for PNAC development. This is the first study that shows the
      predictive value of SAA for PNAC development. We suggest that SAA may be
      used as an accurate and useful biomarker for prediction of PNAC in high
      risk premature infants receiving PN.
SN  - 2791-6421
DO  - 10.24953/turkjped.2019.01.005
UR  - http://dx.doi.org/10.24953/turkjped.2019.01.005
UR  - https://www.ncbi.nlm.nih.gov/pubmed/31559718
KW  - C-reactive protein
KW  - parenteral nutrition associated cholestasis
KW  - premature infant
KW  - procalcitonin
KW  - serum amyloid-A
ER  - 

TY  - JOUR
AU  - Yamamoto, Kazuhiro
AU  - Fukushima, Sachiyo
AU  - Mishima, Yui
AU  - Hashimoto, Mari
AU  - Yamakawa, Kei
AU  - Fujioka, Kazumichi
AU  - Iijima, Kazumoto
AU  - Yano, Ikuko
AD  - Department of Pharmacy, Kobe University Hospital, Kobe, Japan.
TI  - Pharmacokinetic assessment of alprazolam-induced neonatal abstinence
      syndrome using physiologically based pharmacokinetic model
T2  - Drug Metab Pharmacokinet
VL  - 34
IS  - 6
SP  - 400-402
PY  - 2019
DA  - 2019/9/19
CY  - England
AB  - Sustained benzodiazepine use during pregnancy can induce neonatal
      abstinence syndrome (NAS). In this study, the association between NAS and
      plasma alprazolam concentration was examined using the measured neonatal
      concentrations in the time series as well as simulated plasma
      concentrations of pregnant woman and neonate by physiologically based
      pharmacokinetic (PBPK) modeling. A neonate born to a mother taking
      alprazolam daily throughout pregnancy exhibited symptoms such as apnea and
      vomiting from 9 h to 4 days after birth. Finnegan score was 7 at birth and
      decreased to 0 by day 4. Apnea improved by 24 h post-delivery and
      gastrointestinal symptoms disappeared by day 4. The plasma alprazolam
      concentration in the neonate was 15.2 ng/mL immediately after birth and
      gradually decreased over 3 days. Measured neonate and estimated maternal
      plasma alprazolam concentrations were within the 90% prediction intervals
      of each concentration by PBPK simulation using "pregnancy" and
      "pediatrics" population parameters including in Simcyp population-based
      ADME simulator. In conclusion, NAS symptoms such as apnea and digestive
      events disappeared in parallel with the decrease of the neonate's plasma
      alprazolam concentrations. Moreover, PBPK modeling and simulation is a
      useful methodology for toxicological assessment in special characteristics
      populations lacking specific experimental data.
SN  - 1880-0920
DO  - 10.1016/j.dmpk.2019.09.002
UR  - http://dx.doi.org/10.1016/j.dmpk.2019.09.002
UR  - https://www.ncbi.nlm.nih.gov/pubmed/31699653
KW  - Alprazolam
KW  - Neonatal abstinence syndrome
KW  - PBPK
KW  - Plasma concentration
KW  - Simulation
ER  - 

TY  - JOUR
AU  - Plotkin, Marya
AU  - Bishanga, Dunstan
AU  - Kidanto, Hussein
AU  - Jennings, Mary Carol
AU  - Ricca, Jim
AU  - Mwanamsangu, Amasha
AU  - Tibaijuka, Gaudiosa
AU  - Lemwayi, Ruth
AU  - Ngereza, Benny
AU  - Drake, Mary
AU  - Zougrana, Jeremie
AU  - Khadka, Neena
AU  - Litch, James A
AU  - Rawlins, Barbara
AD  - Jhpiego Baltimore, Baltimore, MD, United States of America.
TI  - Tracking facility-based perinatal deaths in Tanzania: Results from an
      indicator validation assessment
T2  - PLoS One
VL  - 13
IS  - 7
SP  - e0201238
PY  - 2018
DA  - 2018/7/27
AB  - BACKGROUND: Globally, an estimated 2.7 million babies die in the neonatal
      period annually, and of these, about 0.7 million die from
      intrapartum-related events. In Tanzania 51,000 newborn deaths and 43,000
      stillbirths occur every year. Approximately two-thirds of these deaths
      could be potentially prevented with improvements in intrapartum and
      neonatal care. Routine measurement of fetal intrapartum deaths and newborn
      deaths that occur in health facilities can help to evaluate efforts to
      improve the quality of intrapartum care to save lives. However, few
      examples exist of indicators on perinatal mortality in the facility
      setting that are readily available through health management information
      systems (HMIS). METHODS: From November 2016 to April 2017, health
      providers at 10 government health facilities in Kagera region, Tanzania,
      underwent refresher training on perinatal death classification and
      training on the use of handheld Doppler devices to assess fetal heart rate
      upon admission to maternity services. Doppler devices were provided to
      maternity services at the study facilities. We assessed the validity of an
      indicator to measure facility-based pre-discharge perinatal mortality by
      comparing perinatal outcomes extracted from the HMIS maternity registers
      to a gold standard perinatal death audit. RESULTS: Sensitivity and
      specificity of the HMIS neonatal outcomes to predict gold standard audit
      outcomes were both over 98% based on analysis of 128 HMIS-gold standard
      audit pairs. After this validation, we calculated facility perinatal
      mortality indicator from HMIS data using fresh stillbirths and
      pre-discharge newborn death as the numerator and women admitted in labor
      with positive fetal heart tones as the denominator. Further emphasizing
      the validity of the indicator, FPM values aligned with expected mortality
      by facility level, with lowest rates in health centers (range 0.3%- 0.5%),
      compared to district hospitals (1.5%- 2.9%) and the regional hospital
      (4.2%). CONCLUSION: This facility perinatal mortality indicator provides
      an important health outcome measure that facilities can use to monitor
      levels of perinatal deaths occurring in the facility and evaluate impact
      of quality of care improvement activities.
SN  - 1932-6203
DO  - 10.1371/journal.pone.0201238
C2  - PMC6063433
UR  - http://dx.doi.org/10.1371/journal.pone.0201238
UR  - https://www.ncbi.nlm.nih.gov/pubmed/30052662
UR  - https://www.ncbi.nlm.nih.gov/pmc/articles/PMC6063433
ER  - 

TY  - JOUR
AU  - Wei, Huiping
AU  - Zhao, Hui
AU  - Li, Ruifang
AU  - Yang, Feiyun
AU  - Wu, Yan
AD  - Department of Emergency, Hubei Maternal and Child Health Hospital, Tongji
      Medical College, Huazhong University of Science and Technology, No. 745
      Wuluo Road, Hongshan District, Wuhan 430070, Hubei, China.
TI  - Rhinovirus impairs the immune response of alveolar macrophages to
      facilitate Streptococcus pneumonia infection
T2  - Pathog Dis
VL  - 78
IS  - 3
PY  - 2020
DA  - 2020/4/1
CY  - United States
AB  - Pneumonia is one important cause of mortality in neonates. However, the
      mechanism remains still unclear. Viral infection greatly enhances the
      morbidity of Streptococcus pneumonia. In this study, we tried to
      understand how human rhinovirus (HRV) would accelerate Streptococcus
      pneumonia infection. Alveolar macrophages (AMs) were isolated from
      neonatal mice. Cytokine concentrations were detected using ELISA. The
      phagocytosis of Streptococcus pneumonia by AMs was indicated by
      immunofluorescence. Toll-like receptor 3 (TLR3) and CD68 expression in
      isolated AMs or infected mice were determined by western blot or
      immunochemistry. The mortality was explored using Kaplan-Meier analysis.
      HRV infection enhanced cytokine release by AMs, and decreased
      Streptococcus pneumonia-induced TNF-α, IL-1β and IL-6 release by AMs,
      while has no influence on IL-10 release. HRV infection impaired
      phagocytosis of Streptococcus pneumonia in AMs. Mechanically, HRV
      infection up-regulated TLR3 expression in AMs. Mortality and pneumococcal
      burden decreased in TLR3-/- neonatal mice and inflammation and
      phagocytosis were restored in TLR3-/- AMs. Neonatal rhinovirus impairs the
      immune response of alveolar macrophages to facilitate Streptococcus
      pneumonia infection via TLR3 signaling.
SN  - 2049-632X
DO  - 10.1093/femspd/ftaa020
UR  - http://dx.doi.org/10.1093/femspd/ftaa020
UR  - https://www.ncbi.nlm.nih.gov/pubmed/32358959
KW  - AMs
KW  - HRV
KW  - TLR3
KW  - immune response
KW  - pneumonia
ER  - 

TY  - JOUR
AU  - Batool Hamdani, Syeda Sara
AU  - Cheema, Huma Arshad
AU  - Saeed, Anjum
AU  - Malik, Hassan Suleman
AU  - Sehar, Tayaba
AD  - Rawalpindi Institute of Cardiology, Rawalpindi, Pakista.
TI  - Electrocardiographic Manifestations In Paediatric Wilson Disease
T2  - J Ayub Med Coll Abbottabad
VL  - 30
IS  - 1
SP  - 22-25
PY  - 2018
DA  - 2018/1
CY  - Pakistan
AB  - BACKGROUND: Wilson disease (WD) is one of the most common metabolic liver
      diseases in older children. It has a strong genetic background with
      autosomal recessive inheritance. WD is a multisystem disorder with
      predominant hepatic and neurological manifestations and variable age of
      presentation. The data on cardiac manifestations in children is very
      limited and only few adult studies are available in the literature. This
      study was planned to determine the frequency and spectrum of
      Electrocardiographic (ECG) changes in pediatric WD. METHODS: This was an
      observational cross-sectional study conducted at The Children Hospital &
      the Institute of Child Health, Lahore, from January 2015 to January 2017.
      The children diagnosed as Wilson disease were enrolled for the recording
      of resting ECG. The ECG changes were seen and discussed with an
      experienced pediatric cardiologist who was involved and explained about
      the objectives of study. RESULTS: Total 55 patients were enrolled but
      record of ECG was missing for 4 patients and excluded from the study. Out
      of 51 patients 22 had at least one ECG abnormality. Most frequent findings
      seen were T wave abnormality in 18 patients (35.2%) followed by sinus
      tachycardia and sinus bradycardia in 12 and 8 patients respectively. Other
      abnormalities included bifid P waves, ST segment changes each of 2
      patients, and one premature ventricular contraction. QRS details including
      axis, complex, amplitude ratio and QT interval was normal in all the
      patients. There was no mortality during the study period due to cardiac
      cause. CONCLUSIONS: ECG abnormalities are not uncommon in pediatric WD but
      of mild nature. These are presumably related to underlying cardiomyopathy
      due to deposition of copper in heart which can be quantified by cardiac
      magnetic resonance imaging (MRI) and echocardiography is required to
      confirm ECG abnormalities detected.
SN  - 1819-2718
UR  - https://www.ncbi.nlm.nih.gov/pubmed/29504323
KW  - Cardiomyopathy
KW  - ECG changes
KW  - Wilson disease
ER  - 

TY  - JOUR
AU  - Chen, I-Lun
AU  - Huang, Hsin-Chun
AU  - Ou-Yang, Mei-Chen
AU  - Chen, Feng-Shun
AU  - Chung, Mei-Yung
AU  - Chen, Chih-Cheng
AD  - Department of Pediatrics, Kaohsiung Chang Gung Memorial Hospital and
      Chang, Gung University College of Medicine, Kaohsiung, Taiwan.
TI  - A novel method to detect bacterial infection in premature infants: Using a
      combination of inflammatory markers in blood and saliva
T2  - J Microbiol Immunol Infect
VL  - 53
IS  - 6
SP  - 892-899
PY  - 2019
DA  - 2019/12/14
CY  - England
AB  - BACKGROUND: Opportunistic infection leads to high morbidity and mortality
      in premature babies due to their immature immune system. Biomarkers in
      blood have been reported to detect bacterial infection in neonates.
      However, serial blood exams pose iatrogenic anemia in premature babies.
      Thus, this study aimed to identify cytokines in saliva, which can help to
      diagnose bacterial infection in premature babies via a non-invasive
      method. METHODS: Premature neonates were enrolled from Aug. 2012 to Feb.
      2015 after completing informed consent. Babies with congenital anomalies,
      bronchopulmonary dysplasia, necrotizing enterocolitis and any surgical
      indicated diseases were excluded. Salivary samples collection and septic
      work-up were performed when bacterial infection was clinically suspected,
      as well as one week after antimicrobial treatment. The level of salivary
      cytokines was detected by MILLPLEX® MAP and analyzed by Mann-Whitney U
      test. RESULTS: There were 16 episodes of bacterial infection in 10 cases.
      Culture-positive group had significantly higher levels of salivary
      Interleukin (IL) 6, IL-8, macrophage inflammatory protein (MIP)1α, MIP-1β
      and tumor necrosis factor (TNF)-α than that in the culture-negative group
      (p = 0.002, 0.006, 0.001, <0.001, 0.009), and blood C-reactive protein and
      sugar as well (p < 0.001, 0.026). After adjusting postmenstrual age by
      logistic regression, blood sugar level was the most significant biomarker
      (p = 0.019). In combination of blood and salivary biomarkers, blood sugar
      higher than 67 mg/dL and salivary IL-6 higher than 367.25 pg/mL
      concurrently, would accurately detect bacterial infection in premature
      babies. CONCLUSION: This non-invasive method might help us to accurately
      diagnose bacterial infection in premature babies.
SN  - 1995-9133
DO  - 10.1016/j.jmii.2019.11.002
UR  - http://dx.doi.org/10.1016/j.jmii.2019.11.002
UR  - https://www.ncbi.nlm.nih.gov/pubmed/31883971
KW  - Cytokine
KW  - Neonates
KW  - Saliva
KW  - Sepsis
ER  - 

TY  - JOUR
AU  - Girlich, Delphine
AU  - Ouzani, Souad
AU  - Emeraud, Cécile
AU  - Gauthier, Lauraine
AU  - Bonnin, Rémy A
AU  - Le Sache, N
AU  - Mokhtari, Mostafa
AU  - Langlois, Isabelle
AU  - Begasse, Christine
AU  - Arangia, Nicolas
AU  - Fournier, Sandra
AU  - Fortineau, Nicolas
AU  - Naas, Thierry
AU  - Dortet, Laurent
AD  - Team Resist UMR1184 Immunology of Viral, Auto-immune, Hematological, and
      Bacterial diseases, INSERM, Paris-Saclay University, Faculty of Medicine,
      Paris, France; Bacteriology-Hygiene unit, Assistance Publique-Hôpitaux de
      Paris, Bicêtre Hospital, Paris, France; Associated French National
      Reference Center for Antibiotic Resistance: Carbapenemase-producing
      Enterobacterales, Paris, France. Electronic address:
      laurent.dortet@aphp.fr.
TI  - Uncovering the novel Enterobacter cloacae complex species responsible for
      septic shock deaths in newborns: a cohort study
T2  - Lancet Microbe
VL  - 2
IS  - 10
SP  - e536-e544
PY  - 2021
DA  - 2021/7/23
CY  - England
AB  - BACKGROUND: Enterobacter cloacae complex contains nosocomial pathogens
      responsible for infection outbreaks. Identification at the species level
      within the E cloacae complex remains difficult. Using whole genome
      sequencing, our aim was to decipher the transmission routes that led to
      the death of six of seven neonates who had bacteraemia caused by E cloacae
      complex isolates in a neonatal intensive care unit (NICU) over a 13 month
      period. METHODS: In this cohort study, E cloacae complex isolates were
      taken from 186 newborns in an NICU: 14 were clinical samples (eg, blood
      cultures), 728 rectal swab samples, and 38 environmental samples (20 from
      siphons, 18 from incubators, and one from a mattress). The samples were
      analysed to decipher the possible role of manual cross transmission or
      environmental source in an outbreak of fatal septic shocks related to E
      cloacae complex bacteraemia. After the replacement of the incubators
      suspected to be the reservoir of some outbreak-related isolates on Feb 1,
      2018, E cloacae complex strains were screened again for 10 months (503
      rectal swab samples from 163 newborns). The 71 E cloacae complex isolates
      recovered from screening, clinical, and environmental samples across both
      study periods were compared by whole genome sequencing. The pathogenicity
      of E cloacae complex isolates responsible for fatal septic shocks was
      assessed using a Galleria mellonella in-vivo model. FINDINGS: From Dec 9,
      2016, to Jan 31, 2018, 249 (34%) of 728 rectal swab samples were positive
      for E cloacae complex, with 66 (35%) of 186 newborns colonised. E cloacae
      complex were also recovered from four (20%) of 20 siphons and 11 (61%) of
      18 incubators. During this period, whole genome sequencing identified that
      the isolates responsible for the six fatal septic shocks were all
      Enterobacter bugandensis. A G mellonella infection model showed a higher
      virulence of E bugandensis. Genomic analysis highlighted the role of
      incubators as a long-term reservoir and source of cross contamination,
      leading to their replacement on Feb 1, 2018. Following incubator
      replacement, a 10-month follow-up investigation identified a physiological
      gut colonisation with polyclonal E cloacae complex in 52 (34%) of 163
      neonates within a median of 9 days (5-14), but no E cloacae
      complex-related septic shocks. INTERPRETATION: Despite around 30% of
      neonates being physiologically colonised with E cloacae complex, fatal
      sepsis was systematically linked with bacteraemia caused by E bugandensis.
      Our findings highlight the need for accurate identification methods to
      detect the hypervirulent species within the E cloacae complex recovered in
      neonates. FUNDING: Assistance Publique-Hôpitaux de Paris.
SN  - 2666-5247
DO  - 10.1016/S2666-5247(21)00098-7
UR  - http://dx.doi.org/10.1016/S2666-5247(21)00098-7
UR  - https://www.ncbi.nlm.nih.gov/pubmed/35544179
ER  - 

TY  - JOUR
AU  - Shkolnikova, Maria A
AU  - Ildarova, Rukijat A
AU  - Jdanov, Dmitri A
AU  - Shalnova, Svetlana A
AU  - Shkolnikov, Vladimir M
AD  - National Research University Higher School of Economics, Bol'shoj
      Trehsvjatitel'skij Pereulok, Moscow, Russian Federation, 109028.
      Shkolnikov@demogr.mpg.de.
TI  - Prevalence, correlates, and mortality impacts of ventricular arrhythmia
      among older men and women: a population-based cohort study in Moscow
T2  - BMC Cardiovasc Disord
VL  - 21
IS  - 1
SP  - 80
PY  - 2021
DA  - 2021/2/8
AB  - BACKGROUND: In Russia, cardiovascular disease (CVD) mortality is high and
      the mortality gap between men and women is large. Conventional risk
      factors cannot explain these phenomena. Ventricular arrhythmia (VA) is an
      important contributor to the death toll in community-based populations.
      The study examines the prevalence and the mortality impacts of VA in men
      and women and the role of VA in the male mortality excess at older ages.
      METHODS: This is a secondary analysis of data from the Stress, Aging, and
      Health in Russia (SAHR) study that was fielded in 2007-9 in Moscow (1800
      individuals, mean age 68.8 years), with mean mortality follow-up of 7.4
      years (416 deaths, 248 CVD deaths). Indicators reflecting the frequency
      and the complexity of VA were derived from 24-h ambulatory ECG recordings.
      Other covariates were: socio-demographic characteristics, conventional
      risk factors, markers of inflammation, reported myocardial infarction, and
      stroke. The impacts of VA and other variables on CVD and all-cause
      mortality among men and women were estimated with the proportional hazard
      models. We assessed the contributions of VAs to the male-female mortality
      gap using hazard models that do and do not include groups of the
      predictors. Logistic models were used to assess the associations between
      VA and other biomarkers. RESULTS: VAs were about twice as prevalent among
      men as among women. In both sexes, they were significantly associated with
      CVD and all-cause mortality independently of conventional risk factors.
      The highest hazard ratios (HRs) for CVD death were found for the runs of
      ventricular premature complexes (VPCs) HR = 2.45, 95% CI 1.63-3.68 for men
      and 2.75, 95% CI 1.18-6.40 for women. The mortality impacts of the
      polymorphic VPCs were significant among men only (HR = 1.50, 95% CI
      1.08-2.07). VA indicators can potentially explain 12.3% and 9.1% of the
      male-female gaps in mortality from CVD and all causes, respectively. VAs
      were associated with ECG-registered ischemic problems and reported MI,
      particularly among men. CONCLUSIONS: VA indicators predicted mortality in
      older Muscovites independently of other risk factors, and have the
      potential to explain a non-trivial share of the excess male mortality. The
      latter may be related to more severe coronary problems in men compared to
      women.
SN  - 1471-2261
DO  - 10.1186/s12872-021-01883-0
[truncated: 2,473,276 more chars]
