# Supplementary material for: Exploring Computational Techniques in Preprocessing Neonatal Physiological Signals for Detecting Adverse Outcomes: Scoping Review
Source: Interact J Med Res. 2024 Aug 20;13:e46946. doi: 10.2196/46946 (PMC11372324; doi:10.2196/46946)
Supplement: Multimedia Appendix 2 [file ijmr_v13i1e46946_app2.zip › Bibliography/Pubmed/pubmed_references_jan2023.ris]

TY  - CHAP
AU  - Hutchison, Julia
AU  - Mahdy, Heba
AU  - Hutchison, Justin
AD  - Kaiser Permanente School of Medicine
TI  - Stages of Labor
T2  - StatPearls
PY  - 2022
DA  - 2022/1
PB  - StatPearls Publishing
CY  - Treasure Island (FL)
AB  - Labor is the process through which a fetus and placenta are delivered from
      the uterus through the vagina. Human labor divides into three stages. The
      first stage is further divided into two phases. Successful labor involves
      three factors: maternal efforts and uterine contractions, fetal
      characteristics, and pelvic anatomy. This triad is classically referred to
      as the passenger, power, and passage. Clinicians typically use multiple
      modalities to monitor labor. Serial cervical examinations are used to
      determine cervical dilation, effacement, and fetal position, also known as
      the station. Fetal heart monitoring is employed nearly continuously to
      assess fetal well-being throughout labor. Cardiotocography is used to
      monitor the frequency and adequacy of contractions. Medical professionals
      use the information they obtain from monitoring and cervical exams to
      determine the patient's stage of labor and monitor labor progression.
      Initial Evaluation and Presentation of Labor Women will often self-present
      to obstetrical triage with concern for the onset of labor. Common chief
      complaints include painful contractions, vaginal bleeding/bloody show, and
      fluid leakage from the vagina. It is up to the clinician to determine if
      the patient is in labor, defined as regular, clinically significant
      contractions with an objective change in cervical dilation and/or
      effacement. When women first present to the labor and delivery unit, vital
      signs, including temperature, heart rate, oxygen saturation, respiratory
      rate, and blood pressure, should be obtained and reviewed for any
      abnormalities. The patient should be placed on continuous
      cardiotocographic monitoring to ensure fetal wellbeing. The patient's
      prenatal record, including obstetric history, surgical history, medical
      history, laboratory, and imaging data, should undergo review. Finally, a
      history of present illness, review of systems, and physical exam,
      including a sterile speculum exam, will need to take place. During the
      sterile speculum exam, clinicians will look for signs of rupture of
      membranes such as amniotic fluid pooling in the posterior vaginal canal.
      If the clinician is unsure whether or not a rupture of membranes has
      occurred, additional testing such as pH testing, microscopic exam looking
      for ferning of the fluid, or laboratory testing of the fluid can be the
      next step. Amniotic fluid has a pH of 7.0 to 7.5, which is more basic than
      normal vaginal pH. A sterile gloved exam should be done to determine the
      degree of cervical dilation and effacement. The measurement of cervical
      dilation is made by locating the external cervical os and spreading one's
      fingers in a ‘V’ shape, and estimating the distance in centimeters between
      the two fingers. Effacement is measured by estimating the percentage
      remaining of the length of the thinned cervix compared to the uneffaced
      cervix. During the cervical exam, confirmation of the presenting fetal
      part is also necessary. Bedside ultrasound can be employed to confirm the
      presentation and position of the fetal presenting part. Particular mention
      should be noted in the case of breech presentation due to its increased
      risks regarding fetal morbidity and mortality compared with the cephalic
      presenting fetus. Management of Normal Labor Labor is a natural process,
      but it can suffer interruption by complicating factors, which at times
      necessitate clinical intervention. The management of low-risk labor is a
      delicate balance between allowing the natural process to proceed while
      limiting any potential complications. During labor, cardiotocographic
      monitoring is often employed to monitor uterine contractions and fetal
      heart rate over time. Clinicians monitor fetal heart tracings to evaluate
      for any signs of fetal distress that would warrant intervention as well as
      the adequacy or inadequacy of contractions. Vital signs of the mother are
      taken at regular intervals and whenever concerns arise regarding a
      clinical status change. Laboratory testing often includes the hemoglobin,
      hematocrit, and platelet count and is sometimes repeated following
      delivery if significant blood loss occurs. Cervical exams are usually
      performed every 2 to 3 hours unless concerns arise and warrant more
      frequent exams. Frequent cervical exams are associated with a higher risk
      of infection, especially if a rupture of membranes has occurred. Women
      should be allowed to ambulated freely and change positions if desired. An
      intravenous catheter is typically inserted in case it is necessary to
      administer medications or fluids. Oral intake should not be withheld. If
      the patient remains without food or drink for a prolonged period of time,
      intravenous fluids should be considered to help replace losses but do not
      need to be used continuously on all laboring patients. Analgesia is
      offered in the form of intravenous opioids, inhaled nitrous oxide, and
      neuraxial analgesia in those who are appropriate candidates. Amniotomy is
      considered on an as-needed basis for fetal scalp monitoring or labor
      augmentation, but its routine use should be discouraged. Oxytocin may be
      initiated to augment contractions found to be inadequate. First Stage of
      Labor The first stage of labor begins when labor starts and ends with full
      cervical dilation to 10 centimeters. Labor often begins spontaneously or
      may be induced medically for a variety of maternal or fetal indications.
      Methods of inducing labor include cervical ripening with prostaglandins,
      membrane stripping, amniotomy, and intravenous oxytocin. Although
      precisely determining when labor starts may be inexact, labor is generally
      defined as beginning when contractions become strong and regularly spaced
      at approximately 3 to 5 minutes apart. Women may experience painful
      contractions throughout pregnancy that do not lead to cervical dilation or
      effacement, referred to as false labor. Thus, defining the onset of labor
      often relies on retrospective or subjective data. Friedman et al. were
      some of the first to study labor progress and defined the beginning of
      labor as starting when women felt significant and regular contractions. He
      graphed cervical dilation over time and determined that normal labor has a
      sigmoidal shape. Based on the analysis from his labor graphs, he proposed
      that labor has three divisions. First, a preparatory stage marked by slow
      cervical dilation, with large biochemical and structural changes. This is
      also known as the latent phase of the first stage of labor. Second, a much
      shorter and rapid dilational phase is also known as the active phase of
      the first stage of labor. Third, a pelvic division phase, which takes
      place during the second stage of labor. The first stage of labor is
      further subdivides into two phases, defined by the degree of cervical
      dilation. The latent phase is commonly defined as the 0 to 6 cm, while the
      active phase commences from 6 cm to full cervical dilation. The presenting
      fetal part also begins the process of engagement into the pelvis during
      the first stage. Throughout the first stage of labor, serial cervical
      exams are done to determine the position of the fetus, cervical dilation,
      and cervical effacement. Cervical effacement refers to the cervical length
      in the anterior-posterior plane. When the cervix is completely thinned
      out, and no length is left, this is referred to as 100 percent effacement.
      The station of the fetus is defined relative to its position in the
      maternal pelvis. When the bony fetal presenting part is aligned with the
      maternal ischial spine, the fetus is 0 station. Proximal to the ischial
      spines are stations -1 centimeter to -5 centimeters, and distal to the
      ischial spines is +1 to +5 station. The first stage of labor contains a
      latent phase and an active phase. During the latent phase, the cervix
      dilates slowly to approximately 6 centimeters. The latent phase is
      generally considerably longer and less predictable with regard to the rate
      of cervical change than is observed in the active phase. A normal latent
      phase can last up to 20 hours and 14 hours in nulliparous and multiparous
      women, respectively, without being considered prolonged. Sedation can
      increase the duration of the latent phase of labor. The cervix changes
      more rapidly and predictably in the active phase until it reaches 10
      centimeters and cervical dilation and effacement are complete. Active
      labor with more rapid cervical dilation generally starts around 6
      centimeters of dilation. During the active phase, the cervix typically
      dilates at a rate of 1.2 to 1.5 centimeters per hour. Multiparas, or women
      with a history of prior vaginal delivery, tend to demonstrate more rapid
      cervical dilation. The absence of cervical change for greater than 4 hours
      in the presence of adequate contractions or six hours with inadequate
      contractions is considered the arrest of labor and may warrant clinical
      intervention. Second Stage of Labor The second stage of labor commences
      with complete cervical dilation to 10 centimeters and ends with the
      delivery of the neonate. This was also defined as the pelvic division
      phase by Friedman. After cervical dilation is complete, the fetus descends
      into the vaginal canal with or without maternal pushing efforts. The fetus
      passes through the birth canal via 7 movements known as the cardinal
      movements. These include engagement, descent, flexion, internal rotation,
      extension, external rotation, and expulsion. In women who have delivered
      vaginally previously, whose bodies have acclimated to delivering a fetus,
      the second stage may only require a brief trial, whereas a longer duration
      may be required for a nulliparous female. In parturients without neuraxial
      anesthesia, the second stage of labor typically lasts less than three
      hours in nulliparous women and less than two hours in multiparous women.
      In women who receive neuraxial anesthesia, the second stage of labor
      typically lasts less than four hours in nulliparous women and less than
      three hours in multiparous women. If the second stage of labor lasts
      longer than these parameters, then the second stage is considered
      prolonged. Several elements may influence the duration of the second stage
      of labor, including fetal factors such as fetal size and position, or
      maternal factors such as pelvis shape, the magnitude of expulsive efforts,
      comorbidities such as hypertension or diabetes, age, and history of
      previous deliveries. Third Stage of Labor The third stage of labor
      commences when the fetus is delivered and concludes with the delivery of
      the placenta. Separation of the placenta from the uterine interface is
      hallmarked by three cardinal signs, including a gush of blood at the
      vagina, lengthening of the umbilical cord, and a globular shaped uterine
      fundus on palpation. Spontaneous expulsion of the placenta typically takes
      between 5 to 30 minutes. A delivery time of greater than 30 minutes is
      associated with a higher risk of postpartum hemorrhage and may be an
      indication for manual removal or other intervention. Management of the
      third stage of labor involves placing traction on the umbilical cord with
      simultaneous fundal pressure to effect faster placental delivery.
UR  - https://www.ncbi.nlm.nih.gov/pubmed/31335010
ER  - 

TY  - JOUR
AU  - Rio, Laura
AU  - Ramelet, Anne-Sylvie
AU  - Ballabeni, Pierluigi
AU  - Stadelmann, Corinne
AU  - Asner, Sandra
AU  - Giannoni, Eric
AD  - Clinic of Neonatology, Department Woman-Mother-Child, Lausanne University
      Hospital, Lausanne, Switzerland. Eric.Giannoni@chuv.ch.
TI  - Monitoring of heart rate characteristics to detect neonatal sepsis
T2  - Pediatr Res
VL  - 92
IS  - 4
SP  - 1070-1074
PY  - 2021
DA  - 2021/12/16
CY  - United States
AB  - BACKGROUND: Monitoring of heart rate characteristics (HRC) index may
      improve outcomes of late-onset neonatal sepsis (LOS) through early
      detection. We aimed at describing the association between LOS and elevated
      HRC index. METHODS: This single-center retrospective case-control study
      included neonates who presented with blood culture-proven
      hospital-acquired LOS. Controls were matched to cases (ratio 1:2) based on
      gestational age, postnatal age, and birthweight. We compared the highest
      HRC indexes in the 48 h preceding blood culture sampling in LOS cases to
      the highest HRC indexes at the same postnatal days in controls. RESULTS:
      In 59 LOS cases and 123 controls, an HRC index > 2 was associated with LOS
      (OR 7.1, 95% CI 2.6-19.0). Sensitivity and specificity of an HRC index > 2
      to predict LOS were 53% (32/59) and 79% (98/123). Sensitivity increased
      from 25% in infants born > 32 weeks to 76% in infants born 32 weeks to 63%
      in those born 2 has a significant association with the diagnosis of LOS,
      supporting the use of HRC monitoring to assist early detection of LOS.
      Clinicians using HRC monitoring should be aware of its diagnostic accuracy
      and limitations in different gestational age groups. IMPACT: There is a
      paucity of data regarding the predictive value of heart rate
      characteristics (HRC) monitoring for early diagnosis of late-onset
      neonatal sepsis (LOS) in daily clinical practice. Monitoring of heart rate
      characteristics provides valuable information to assist the early
      diagnosis of LOS across all gestational age groups. However, the strong
      influence of gestational age on positive and negative predictive values
      adds complexity to the interpretation of HRC indexes.
SN  - 1530-0447
DO  - 10.1038/s41390-021-01913-9
UR  - http://dx.doi.org/10.1038/s41390-021-01913-9
UR  - https://www.ncbi.nlm.nih.gov/pubmed/34916625
ER  - 

TY  - JOUR
AU  - Andrade, Victoria Soledad
AU  - Ale, Analía
AU  - Antezana, Pablo Edmundo
AU  - Desimone, Martín Federico
AU  - Cazenave, Jimena
AU  - Gutierrez, María Florencia
AD  - Escuela Superior de Sanidad "Dr. Ramon Carrillo" Facultad de Bioquímica Y
      Ciencias Biológicas, Universidad Nacional del Litoral (FBCB-UNL), Santa
      Fe, Argentina.
TI  - Ecotoxicity of nanosilver on cladocerans and the role of algae provision
T2  - Environ Sci Pollut Res Int
PY  - 2022
DA  - 2022/11/15
CY  - Germany
AB  - Silver nanoparticles (AgNPs) are applied in diverse industries due to
      their biocide and physicochemical properties; therefore, they can be
      released into aquatic systems, interact with environmental factors, and
      ultimately exert adverse effects on the biota. We analyzed AgNPs effects
      on Ceriodaphnia reticulata (Cladocera) through mortality and life-history
      traits, considering the influence of food (Tetradesmus obliquus,
      Chlorophyceae) presence and concentration. C. reticulata was exposed to
      AgNPs in acute (absence and two algae concentrations plus five AgNPs
      treatments) and chronic assays (two algae concentrations plus three AgNPs
      treatments). AgNPs did not affect algae flocculation but increased Ag(+)
      release, being these ions less toxic than AgNPs (as proved by the exposure
      to AgNO(3)). A reduction in AgNPs acute toxicity was observed when algae
      concentration increased. Acute AgNP exposure decreased C. reticulata body
      size and heart rate. The chronic AgNP exposure reduced C. reticulata molt
      number, growth, heart rate, and neonate size:number ratio, being these
      effects mitigated at the highest algae concentration. Increases in
      relative size and number of neonates were observed in AgNP treatments
      suggesting energy trade off. The increased Ag(+) release with food
      presence suggests that the AgNP-algae interaction might be responsible of
      the decreased toxicity. Although algae reduced AgNP toxicity, they still
      exerted adverse effects on C. reticulata below predicted environmental
      concentrations. Since algae presence reduces AgNP effects but increases
      Ag(+) release, studies should be continued to provide evidence on their
      toxicity to other organisms.
SN  - 1614-7499
DO  - 10.1007/s11356-022-24154-7
UR  - http://dx.doi.org/10.1007/s11356-022-24154-7
UR  - https://www.ncbi.nlm.nih.gov/pubmed/36378381
KW  - Ceriodaphnia
KW  - Environmental behavior
KW  - Life-history traits
KW  - Mortality
KW  - Silver nanoparticles
KW  - Tetradesmus
ER  - 

TY  - JOUR
AU  - Goswami, Ipsita
AU  - Kamino, Daphne
AU  - Widjaja, Elysa
AU  - Paniccia, Melissa
AU  - Mitsakakis, Nicholas
AU  - Moore, Aideen
AU  - Tam, Emily W Y
AD  - Department of Paediatrics, The Hospital for Sick Children, University of
      Toronto, Toronto, ON, Canada.
TI  - Early neonatal heart rate variability patterns in different subtypes of
      perinatal hypoxic-ischemic brain injury
T2  - Pediatr Res
VL  - 92
IS  - 6
SP  - 1630-1639
PY  - 2022
DA  - 2022/3/15
CY  - United States
AB  - BACKGROUND: This study aims to compare the longitudinal changes in heart
      rate variability (HRV) during therapeutic hypothermia in neonates with
      different subtypes of hypoxic-ischemic brain injury. METHODS: HRV was
      computed from 1 hour time-epochs q6 hours for the first 48 hours. Primary
      outcome was brain-injury pattern on MRI at 4(3-5) days. We fitted linear
      mixed-effect regression models with HRV metric, brain injury subtype and
      postnatal age. RESULTS: Among 89 term neonates, 40 neonates had abnormal
      brain MRI (focal infarct 15 (38%), basal-ganglia predominant 8 (20%),
      watershed-predominant 5 (13%), and mixed pattern 12 (30%)). There was no
      significant difference in the HRV metrics between neonates with normal
      MRI, focal infarcts and basal ganglia pattern. At any given postnatal age,
      the degree of HRV suppression (HRV measure in the brain-injury subtype
      group/HRV measure in Normal MRI group) was significant in neonates with
      watershed pattern (SDNN(0.63, p = 0.08), RMSSD(0.74, p = 0.04)) and mixed
      pattern injury (SDNN (0.64, p < 0.001), RMSSD (0.75, p = 0.02)). HRV
      suppression was most profound at the postnatal age of 24-30 h in all brain
      injury subtypes. CONCLUSION: Neonates with underlying watershed injury
      with or without basal-ganglia injury demonstrates significant HRV
      suppression during first 48 hour of hypothermia therapy. IMPACT: Our study
      suggests that suppression of heart rate variability in neonates during
      therapeutic hypothermia varies according to the pattern of underlying
      hypoxic-ischemic brain injury. Neonates with watershed predominant pattern
      and mixed pattern of brain injury have the most severe suppression of
      heart rate variability measures. Heart rate variability monitoring may
      provide early insights into the pattern of hypoxic-ischemic brain injury
      in neonates undergoing therapeutic hypothermia earlier than routine
      clinical MRI.
SN  - 1530-0447
DO  - 10.1038/s41390-022-02016-9
C2  - PMC9475489
UR  - http://dx.doi.org/10.1038/s41390-022-02016-9
UR  - https://www.ncbi.nlm.nih.gov/pubmed/35292726
UR  - https://www.ncbi.nlm.nih.gov/pmc/articles/PMC9475489
ER  - 

TY  - JOUR
AU  - Yan, Rui
AU  - Zhou, Tao
AD  - Department of Pediatrics, Shenzhen Baoan Women's and Children's Hospital,
      Jinan University, Shenzhen 518102, China.
TI  - Identification of key biomarkers in neonatal sepsis by integrated
      bioinformatics analysis and clinical validation
T2  - Heliyon
VL  - 8
IS  - 11
SP  - e11634
PY  - 2022
DA  - 2022/11/15
CY  - England
AB  - BACKGROUND: Neonatal sepsis (NS) is a systemic inflammatory response to
      severe pathogenic infections, and is a major cause of high morbidity and
      mortality in newborns. Currently, there is a lack of efficient diagnostic
      technology to accurately and rapidly diagnose NS, and the precise
      pathogenesis of NS has yet to be fully elucidated. The present study aimed
      to identify the optimal biomarkers in the progression of NS. METHODS: The
      differentially expressed genes (DEGs) between NS and controls in the
      discovery datasets were screened. Gene set variation analysis (GSVA) was
      used to enrich the changes in biological functions and pathways in sepsis
      patients compared to healthy individuals. The differences in immune cell
      infiltration between these two groups were assessed using CIBERSORT.
      Furthermore, LASSO algorithm and ROC analysis were performed to identify
      and evaluate the gene signature. RESULTS: A total of 85 upregulated and 40
      downregulated overlapping DEGs were screened in sepsis samples. The GSVA
      results indicated that DEGs largely contributed to upregulated
      inflammation and metabolism-related processes, and suppressed adaptive
      immune responses in NS. Markedly lower infiltration of most types of
      immune cell was observed in sepsis patients, except for some innate immune
      cells. Moreover, 57 genes with AUC >0.9 in both discovery sets were
      selected and applied to a LASSO model. Using this model, a seven-gene
      signature was acquired, which was validated in the discovery and
      independent validation sets. Five genes among the gene signatures with
      optimal diagnostic performance were obtained and further validated in
      clinical samples using RT-qPCR. Finally, three genes SLC2A3, OSCAR, and
      CD3G were identified as key biomarkers for NS. CONCLUSIONS: Our findings
      will provide novel insights into the pathogenesis of NS, and the potential
      biomarkers may have promising application values for its early detection
      and therapeutic intervention.
SN  - 2405-8440
DO  - 10.1016/j.heliyon.2022.e11634
C2  - PMC9674918
UR  - http://dx.doi.org/10.1016/j.heliyon.2022.e11634
UR  - https://www.ncbi.nlm.nih.gov/pubmed/36411922
UR  - https://www.ncbi.nlm.nih.gov/pmc/articles/PMC9674918
KW  - Diagnostic biomarker
KW  - GSVA
KW  - Immune cell infiltration
KW  - Inflammatory response
KW  - LASSO model
KW  - Neonatal sepsis
ER  - 

TY  - JOUR
AU  - Kurul, Şerife
AU  - van Ackeren, Nicky
AU  - Goos, Tom G
AU  - Ramakers, Christian R B
AU  - Been, Jasper V
AU  - Kornelisse, René F
AU  - Reiss, Irwin K M
AU  - Simons, Sinno H P
AU  - Taal, H Rob
AD  - Department of Pediatrics, Division Neonatology, Erasmus MC, University
      Medical Center, Sophia Children's Hospital, PO Box 2060, 3000 CB,
      Rotterdam, The Netherlands. h.taal@erasmusmc.nl.
TI  - Introducing heart rate variability monitoring combined with biomarker
      screening into a level IV NICU: a prospective implementation study
T2  - Eur J Pediatr
VL  - 181
IS  - 9
SP  - 3331-3338
PY  - 2022
DA  - 2022/7/4
CY  - Germany
AB  - The aim of this study was to investigate the association between the
      implementation of a local heart rate variability (HRV) monitoring
      guideline combined with determination of inflammatory biomarkers and
      mortality, measures of sepsis severity, frequency of sepsis testing, and
      antibiotic usage, among very preterm neonates. In January 2018, a
      guideline was implemented for early detection of late-onset neonatal
      sepsis using HRV monitoring combined with determination of inflammatory
      biomarkers. Data on all patients admitted with a gestational age at birth
      of < 32 weeks were reviewed in the period January 2016-June 2020 (n =
      1,135; n = 515 pre-implementation, n = 620 post-implementation). Outcomes
      of interest were (sepsis-related) mortality, sepsis severity (neonatal
      sequential organ failure assessment (nSOFA)), sepsis testing, and
      antibiotic usage. Differences before and after implementation of the
      guideline were assessed using logistic and linear regression analysis for
      binary and continuous outcomes respectively. All analyses were adjusted
      for gestational age and sex. Mortality within 10 days of a sepsis episode
      occurred in 39 (10.3%) and 34 (7.6%) episodes in the pre- and
      post-implementation period respectively (P = 0.13). The nSOFA course
      during a sepsis episode was significantly lower in the post-implementation
      group (P = 0.01). We observed significantly more blood tests for
      determination of inflammatory biomarkers, but no statistically significant
      difference in number of blood cultures drawn and in antibiotic usage
      between the two periods.Conclusion: Implementing HRV monitoring with
      determination of inflammatory biomarkers might help identify patients with
      sepsis sooner, resulting in reduced sepsis severity, without an increased
      use of antibiotics or number of blood cultures.
SN  - 1432-1076
DO  - 10.1007/s00431-022-04534-4
C2  - PMC9395501
UR  - http://dx.doi.org/10.1007/s00431-022-04534-4
UR  - https://www.ncbi.nlm.nih.gov/pubmed/35786750
UR  - https://www.ncbi.nlm.nih.gov/pmc/articles/PMC9395501
KW  - C-reactive protein
KW  - Heart rate variability monitoring
KW  - Interleukin-6
KW  - Neonatal sepsis
KW  - Neonatology
KW  - Procalcitonin
ER  - 

TY  - JOUR
AU  - Bahmani Jahromi, Maryam
AU  - Hassani, Amir Hossein
AU  - Kasaei, Mohammad
AU  - Hooshanginezhad, Zahra
AU  - Aslani, Amir
AU  - Zekavat, Omidreza
AU  - Mortezaie, Mohammad
AU  - Khosropanah, Shahdad
AD  - Department of Cardiology, Shiraz University of Medical Sciences, Shiraz,
      Iran. khosrops@sums.ac.ir.
TI  - Evaluation of the efficacy of signal-averaged electrocardiogram testing in
      the cardiac assessment of beta-thalassemia major patients
T2  - BMC Cardiovasc Disord
VL  - 22
IS  - 1
SP  - 534
PY  - 2022
DA  - 2022/12/7
CY  - England
AB  - BACKGROUND: More than 70% of thalassemia's major mortality is due to the
      cardiac complications of this syndrome, mostly consequent to myocardial
      Iron overload; therefore, evaluation of such complications is of utmost
      importance. T2*MRI is used to assess hepatic and myocardial Iron load in
      thalassemia patients, which is not always available. Signal-Averaged
      Electrocardiography is a rather easy method of evaluating major
      thalassemia patients regarding their risk for sudden cardiac death.
      METHODS AND MATERIALS: In this cross-sectional study, 48 patients with
      thalassemia major underwent evaluation with electrocardiography,
      signal-averaged electrocardiography, echocardiography, T2*MRI, and
      ferritin level. The association of the existence of ventricular late
      potentials in SAECG and other cardiac variables was evaluated. Moreover,
      the association between myocardial and hepatic Iron load and cardiac
      characteristics was assessed. RESULTS: 48 patients with a mean age of
      30.31 ± 7.22 years old entered the study. 27 (56.3%) of the patients had
      ventricular late potentials, which were associated with myocardial dry
      Iron weight (P = 0.011). Nonspecific ST-T changes and premature atrial and
      ventricular contractions were seen more frequently in patients with late
      potentials (P = 0.002, 0.031, and 0.031, respectively). Patients with
      higher myocardial and hepatic Iron loads had longer QT(c) in their 12-lead
      surface electrocardiograms. CONCLUSION: Patients with ventricular late
      potentials assessed by SAECG had a higher myocardial Iron load. Higher
      myocardial Iron load is associated with higher cardiac complications in
      patients with beta-thalassemia major; therefore, SAECG can be used as a
      screening test for cardiac complications in beta-thalassemia major
      patients.
SN  - 1471-2261
DO  - 10.1186/s12872-022-02984-0
C2  - PMC9730678
UR  - http://dx.doi.org/10.1186/s12872-022-02984-0
UR  - https://www.ncbi.nlm.nih.gov/pubmed/36476577
UR  - https://www.ncbi.nlm.nih.gov/pmc/articles/PMC9730678
KW  - SAECG
KW  - T2MRI
KW  - Thalassemia major
ER  - 

TY  - JOUR
AU  - Al Gharaibeh, Faris N
AU  - Lahni, Patrick
AU  - Alder, Matthew N
AU  - Wong, Hector R
AD  - Division of Critical Care, Department of Pediatrics, Cincinnati Children's
      Hospital Medical Center, Cincinnati, OH, USA.
TI  - Biomarkers estimating baseline mortality risk for neonatal sepsis:
      nPERSEVERE: neonate-specific sepsis biomarker risk model
T2  - Pediatr Res
PY  - 2022
DA  - 2022/12/13
CY  - United States
AB  - BACKGROUND: Prognostic biomarker research neonatal sepsis is lacking. We
      assessed the utility of a validated pediatric prognostic tool called
      PERSEVERE II that uses decision tree methodology to predict mortality at
      discharge in neonates who experienced sepsis. METHODS: Prospective study
      in a dual-center cohort of neonates with sepsis admitted between June 2020
      and December 2021. Biomarker analysis was done on serum samples obtained
      at the time of evaluation for the event. RESULTS: In a cohort of 59
      neonates with a mortality rate of 15.3%, PERSEVERE II was 67% sensitive
      and 59% specific for mortality, p 0.27. Amongst PERSEVERE II biomarkers,
      IL-8 showed good prognostic performance for mortality prediction with a
      cutoff of 300 pg/mL (sensitivity 100%, specificity 65%, negative
      predictive value 100%, AUC 0.87, p 0.0003). We derived a new decision tree
      that is neonate specific (nPERSEVERE) with improved performance compared
      to IL-8 (sensitivity 100%, specificity 86%, negative predictive value
      100%, AUC 0.95, p < 0.0001). CONCLUSIONS: IL-8 and nPERSEVERE demonstrated
      good prognostic performance in a small cohort of neonates with sepsis.
      Moving toward precision medicine in sepsis, our study proposes an
      important tool for clinical trial prognostic enrichment that needs to be
      validated in larger studies. IMPACT: Prognostic and predictive biomarker
      research is lacking in the newborn intensive care unit. Biomarkers can be
      used at the time of evaluation for neonatal sepsis (blood culture
      acquisition) to identify neonates with high baseline mortality risk.
      Stratification is an important step toward precision medicine in neonatal
      sepsis.
SN  - 1530-0447
DO  - 10.1038/s41390-022-02414-z
UR  - http://dx.doi.org/10.1038/s41390-022-02414-z
UR  - https://www.ncbi.nlm.nih.gov/pubmed/36513805
ER  - 

TY  - JOUR
AU  - Shinomoto, Shigeru
AU  - Tsubo, Yasuhiro
AU  - Marunaka, Yoshinori
AD  - Department of Molecular Cell Physiology, Kyoto Prefectural University of
      Medicine Graduate School of Medical Science, Kyoto, 602-8566, Japan.
TI  - Detection and categorization of severe cardiac disorders based solely on
      heart period measurements
T2  - Sci Rep
VL  - 12
IS  - 1
SP  - 17019
PY  - 2022
DA  - 2022/10/11
CY  - England
AB  - Cardiac disorders are common conditions associated with a high mortality
      rate. Due to their potential for causing serious symptoms, it is desirable
      to constantly monitor cardiac status using an accessible device such as a
      smartwatch. While electrocardiograms (ECGs) can make the detailed
      diagnosis of cardiac disorders, the examination is typically performed
      only once a year for each individual during health checkups, and it
      requires expert medical practitioners to make comprehensive judgments.
      Here we describe a newly developed automated system for alerting
      individuals about cardiac disorders solely by measuring a series of heart
      periods. For this purpose, we examined two metrics of heart rate
      variability (HRV) and analyzed 1-day ECG recordings of more than 1,000
      subjects in total. We found that a metric of local variation was more
      efficient than conventional HRV metrics for alerting cardiac disorders,
      and furthermore, that a newly introduced metric of local-global variation
      resulted in superior capacity for discriminating between premature
      contraction and atrial fibrillation. Even with a 1-minute recording of
      heart periods, our new detection system had a diagnostic performance even
      better than that of the conventional analysis method applied to a 1-day
      recording.
SN  - 2045-2322
DO  - 10.1038/s41598-022-21260-x
C2  - PMC9553949
UR  - http://dx.doi.org/10.1038/s41598-022-21260-x
UR  - https://www.ncbi.nlm.nih.gov/pubmed/36221030
UR  - https://www.ncbi.nlm.nih.gov/pmc/articles/PMC9553949
ER  - 

TY  - JOUR
AU  - Porter, Marianne E
AU  - Hernandez, Andrea V
AU  - Gervais, Connor R
AU  - Rummer, Jodie L
AD  - College of Science and Engineering, James Cook University, Townsville, QLD
      4811, Australia.
TI  - Aquatic Walking and Swimming Kinematics of Neonate and Juvenile Epaulette
      Sharks
T2  - Integr Comp Biol
VL  - 62
IS  - 6
SP  - 1710-1724
PY  - 2022
DA  - 2022/12/30
CY  - England
AB  - The epaulette shark, Hemiscyllium ocellatum, is a small, reef-dwelling,
      benthic shark that-using its paired fins-can walk, both in and out of
      water. Within the reef flats, this species experiences short periods of
      elevated CO2 and hypoxia as well as fluctuating temperatures as reef flats
      become isolated with the outgoing tide. Past studies have shown that this
      species is robust (i.e., respiratory and metabolic performance, behavior)
      to climate change-relevant elevated CO2 levels as well as hypoxia and
      anoxia tolerant. However, epaulette shark embryos reared under ocean
      warming conditions hatch earlier and smaller, with altered patterns and
      coloration, and with higher metabolic costs than their current-day
      counterparts. Findings to date suggest that this species has adaptations
      to tolerate some, but perhaps not all, of the challenging conditions
      predicted for the 21st century. As such, the epaulette shark is emerging
      as a model system to understand vertebrate physiology in changing oceans.
      Yet, few studies have investigated the kinematics of walking and swimming,
      which may be vital to their biological fitness, considering their habitat
      and propensity for challenging environmental conditions. Given that
      neonates retain embryonic nutrition via an internalized yolk sac,
      resulting in a bulbous abdomen, while juveniles actively forage for worms,
      crustaceans, and small fishes, we hypothesized that difference in body
      shape over early ontogeny would affect locomotor performance. To test
      this, we examined neonate and juvenile locomotor kinematics during the
      three aquatic gaits they utilize-slow-to-medium walking, fast walking, and
      swimming-using 13 anatomical landmarks along the fins, girdles, and body
      midline. We found that differences in body shape did not alter kinematics
      between neonates and juveniles. Overall velocity, fin rotation, axial
      bending, and tail beat frequency and amplitude were consistent between
      early life stages. Data suggest that the locomotor kinematics are
      maintained between neonate and juvenile epaulette sharks, even as their
      feeding strategy changes. Studying epaulette shark locomotion allows us to
      understand this-and perhaps related-species' ability to move within and
      away from challenging conditions in their habitats. Such locomotor traits
      may not only be key to survival, in general, as a small, benthic
      mesopredator (i.e., movements required to maneuver into small reef
      crevices to avoid aerial and aquatic predators), but also be related to
      their sustained physiological performance under challenging environmental
      conditions, including those associated with climate change-a topic worthy
      of future investigation.
SN  - 1557-7023
DO  - 10.1093/icb/icac127
UR  - http://dx.doi.org/10.1093/icb/icac127
UR  - https://www.ncbi.nlm.nih.gov/pubmed/35896482
ER  - 

TY  - JOUR
AU  - Muscatell, Keely A
AU  - Alvarez, Gabriella M
AU  - Bonar, Adrienne S
AU  - Cardenas, Megan N
AU  - Galvan, Manuel J
AU  - Merritt, Carrington C
AU  - Starks, Maurryce D
AD  - Department of Psychology and Neuroscience, University of North Carolina at
      Chapel Hill.
TI  - Brain-body pathways linking racism and health
T2  - Am Psychol
VL  - 77
IS  - 9
SP  - 1049-1060
PY  - 2022
DA  - 2022/12
CY  - United States
AB  - Racial disparities in health are a major public health problem in the
      United States, especially when comparing chronic disease morbidity and
      mortality for Black versus White Americans. These health disparities are
      primarily due to insidious anti-Black racism that permeates American
      history, current culture and institutions, and interpersonal interactions.
      But how does racism get under the skull and the skin to influence brain
      and bodily processes that impact the health of Black Americans? In the
      present article, we present a model describing the possible neural and
      inflammatory mechanisms linking racism and health. We hypothesize that
      racism influences neural activity and connectivity in the salience and
      default mode networks of the brain and disrupts interactions between these
      networks and the executive control network. This pattern of neural
      functioning in turn leads to greater sympathetic nervous system signaling,
      hypothalamic-pituitary-adrenal axis activation, and increased expression
      of genes involved in inflammation, ultimately leading to higher levels of
      proinflammatory cytokines in the body and brain. Over time, these neural
      and physiological responses can lead to chronic physical and mental health
      conditions, disrupt well-being, and cause premature mortality. Given that
      research in this area is underdeveloped to date, we emphasize
      opportunities for future research that are needed to build a comprehensive
      mechanistic understanding of the brain-body pathways linking anti-Black
      racism and health. (PsycInfo Database Record (c) 2023 APA, all rights
      reserved).
SN  - 1935-990X
DO  - 10.1037/amp0001084
UR  - http://dx.doi.org/10.1037/amp0001084
UR  - https://www.ncbi.nlm.nih.gov/pubmed/36595402
ER  - 

TY  - JOUR
AU  - Li, Ling
AU  - Zhang, Shasha
AU  - Liu, Junyan
AU  - Luo, Yao
AD  - Neonatal and Neonatal Intensive Care Unit, Binzhou Medical University
      Hospital.
TI  - Abnormal Expression of SNHG7 Is a Biomarker for the Diagnosis and
      Prognosis of Neonatal Sepsis
T2  - Tohoku J Exp Med
VL  - 258
IS  - 4
SP  - 257-263
PY  - 2022
DA  - 2022/8/11
CY  - Japan
AB  - Long non-coding RNA (lncRNA) is of great significance in diagnosing and
      prognosis of human diseases. This study aims to explore the expression of
      lncRNA SNHG7 in infants with neonatal sepsis and further evaluate the
      diagnostic and prognostic value of SNHG7 in neonatal sepsis. The
      expression levels of serum SNHG7 in 81 neonates were detected by
      quantitative real-time-PCR (qRT-PCR). The correlations between SNHG7 and
      clinicopathological indicators were estimated by the Pearson correlation
      coefficient. The receiver operating characteristic (ROC) curve was
      generated to assess the diagnostic value of SNHG7. Kaplan-Meier survival
      curve and multivariate Cox regression analysis were conducted to evaluate
      the prognostic value of SNHG7 in neonatal sepsis. The expression level of
      serum SNHG7 was significantly upregulated in the neonatal sepsis group
      compared to the controls, and overexpressed SNHG7 showed clinical
      diagnostic value for neonatal sepsis. It was observed that the SNHG7
      levels were positively correlated with some indicators representing the
      degree of inflammation. Follow-up analysis and multivariate Cox regression
      revealed that the death probability of neonates with high SNHG7 level was
      higher than that with low SNHG7 levels, and SNHG7 was an independent
      factor of poor prognosis in neonates with neonatal sepsis. Together, our
      findings show that highly expressed SNHG7 has the potential to be a
      diagnostic biomarker for neonates with neonatal sepsis and was closely
      related to the poor prognosis of neonatal sepsis.
SN  - 1349-3329
DO  - 10.1620/tjem.2022.J066
UR  - http://dx.doi.org/10.1620/tjem.2022.J066
UR  - https://www.ncbi.nlm.nih.gov/pubmed/35965096
KW  - SNHG7
KW  - diagnosis
KW  - neonatal sepsis
KW  - prognosis
ER  - 

TY  - JOUR
AU  - Jacobo-Baca, Guillermo
AU  - Salazar-Ybarra, Rodolfo Amador
AU  - Torres-de-la-Cruz, Víctor
AU  - Guzmán-López, Santos
AU  - Elizondo-Omaña, Rodrigo Enrique
AU  - Guzmán-López, Abel
AU  - Vázquez-Barragán, Miguel Ángel
AU  - Martínez-de-Villarreal, Laura Elia
AD  - Department of Genetics, School of Medicine, Universidad Autónoma de Nuevo
      León, Monterrey, Mexico.
TI  - Proteomic profile of preeclampsia in the first trimester of pregnancy
T2  - J Matern Fetal Neonatal Med
VL  - 35
IS  - 18
SP  - 3446-3452
PY  - 2020
DA  - 2020/9/21
CY  - England
AB  - OBJECTIVE: Preeclampsia (PE) is a leading cause of pregnancy-associated
      maternal and neonatal morbidity and mortality. Detection of patients at
      risk before the clinical onset of PE is a priority. Proteomics have become
      a valuable tool for the discovery of new biomarkers; however, the
      understanding of the underlying mechanism is necessary. The aim of the
      study was to determine differences between proteomic serum profiles of PE
      and normotensive pregnancies using quantitative and qualitative
      approaches. STUDY DESIGN: Serum samples from pregnant women were taken at
      10-12 weeks of gestation with follow-up to determine PE development.
      Samples were analyzed using nano 2-D liquid chromatography UPLC and
      qTOF-MS/MS. RESULTS: A total of 136 women were recruited, of which eight
      (5.9%) developed PE, and eight normotensive were randomly selected as a
      control group for comparison. A different profile was obtained between
      groups. Nine proteins showed quantitative differences with fold-change
      over 1.5: PRRC2C (217.02), HEATR5A (179.46), ATP6 (162.38), PRRC2B
      (83.09), RBM25 (5.36), NUP205 (3.38), HLA-I (2.27), ZC3H13 (2.15), and
      SREK1 (1.66); and two under 0.66: Importin-4 (0.55) and Cytochrome b
      (0.26). Using bilateral Fisher's exact test for the qualitative approach,
      LRRK1 had statistical significance (p = .044), while PRRC2B (p = .121),
      PRRC2C (p = .134), and NUP205 (p = .134) showed a tendency to be present
      in PE. CONCLUSION: The found proteins have plausibility with the early
      pathophysiological events that have been associated with this pathology.
      Further studies should be performed to confirm these findings and
      elucidate their specific roles.
SN  - 1476-4954
DO  - 10.1080/14767058.2020.1820980
UR  - http://dx.doi.org/10.1080/14767058.2020.1820980
UR  - https://www.ncbi.nlm.nih.gov/pubmed/32957816
KW  - Biomarker
KW  - early-onset detection
KW  - preeclampsia
KW  - pregnancy
KW  - proteomics
ER  - 

TY  - JOUR
AU  - Mendez-Figueroa, Hector
AU  - Bicocca, Matthew J
AU  - Bhalwal, Asha B
AU  - Wagner, Stephen M
AU  - Chauhan, Suneet P
AU  - Fishel Bartal, Michal
AD  - Division of Maternal-Fetal Medicine, Department of Obstetrics, Gynecology,
      and Reproductive Sciences, McGovern Medical School, The University of
      Texas Health Science Center at Houston, Houston, TX, United States.
      Electronic address: Michal.f.bartal@uth.tmc.edu.
TI  - Preterm cesarean delivery for nonreassuring fetal heart rate tracing: Risk
      factors and predictability of adverse outcomes
T2  - Eur J Obstet Gynecol Reprod Biol
VL  - 276
SP  - 207-212
PY  - 2022
DA  - 2022/7/30
CY  - Ireland
AB  - OBJECTIVE: To compare adverse outcomes among preterm births that underwent
      cesarean delivery (CD) for non-reassuring fetal heart rate tracing (NRFHT)
      versus those that did not. STUDY DESIGN: Consortium on Safe Labor Database
      was utilized for this secondary analysis. Inclusion criteria were
      non-anomalous, singleton at 23.0 to 36.6 weeks who labored for at least 2
      h. Composite adverse neonatal outcomes included any of the following
      intraventricular hemorrhage grade III or IV, seizures, mechanical
      ventilation, sepsis, necrotizing enterocolitis 2 or 3, or neonatal death.
      Composite adverse maternal outcomes included any of the following
      postpartum hemorrhage, endometritis, blood transfusion, chorioamnionitis,
      admission to intensive care unit, thromboembolism, or death. RESULTS: Of
      228,438 births, 29,592 (13.0%) delivered preterm, and 16,679 (56.4%)
      labored for at least 2 hrs. CD for NR FHRT was done in 1,220 (7.3%). The
      rate of composite adverse neonatal outcome was different among those that
      had CD for NR FHRT (26.7%) versus those that did not (16.6%; aRR 1.59, 95%
      CI 1.43-1.76). Composite adverse maternal outcomes did not differ between
      the groups. The area under the curve for risk factors to identify
      composite adverse neonatal outcome was 0.81, and for composite adverse
      maternal outcomes, 0.64. CONCLUSIONS: Subsequent to CD for NR FHRT,
      composite adverse neonatal outcome is 59% higher among preterm births when
      compared to delivery with reassuring tracing; composite adverse maternal
      outcomes did not differ between the groups.
SN  - 1872-7654
DO  - 10.1016/j.ejogrb.2022.07.023
UR  - http://dx.doi.org/10.1016/j.ejogrb.2022.07.023
UR  - https://www.ncbi.nlm.nih.gov/pubmed/35932617
KW  - Cesarean delivery
KW  - Maternal adverse outcomes
KW  - Neonatal adverse outcomes
KW  - Non-reassuring fetal heart rate
KW  - Preterm delivery
ER  - 

TY  - JOUR
AU  - Li, Sanwang
AU  - Xie, Feifan
AD  - Division of Biopharmaceutics and Pharmacokinetics, Xiangya School of
      Pharmaceutical Sciences, Central South University, Changsha, China.
TI  - Foetal and neonatal exposure prediction and dosing evaluation for
      ampicillin using a physiologically-based pharmacokinetic modelling
      approach
T2  - Br J Clin Pharmacol
PY  - 2022
DA  - 2022/11/10
CY  - England
AB  - AIMS: Ampicillin is frequently used in neonates for the treatment of
      sepsis and as an intrapartum prophylaxis option for Group B Streptococcus.
      Pharmacokinetic data to guide ampicillin dosing in neonates and during the
      intrapartum period are limited. The objective of this study was to build a
      physiologically-based pharmacokinetic (PBPK) model to characterize the
      disposition of ampicillin in neonates and foetuses and to inform
      corresponding optimal dosing regimens. METHODS: An adult ampicillin PBPK
      model was first developed using the Simcyp® simulator. The adult model was
      then scaled to neonates by accounting for maturational changes in
      physiological parameters and age-dependent drug disposition or extended to
      a pregnancy model for mothers and foetuses. Models were verified using
      collected mean or individual-level concentration data from the literature.
      RESULTS: The developed adult PBPK model included elimination via
      glomerular filtration, OAT3-mediated tubular secretion and biliary
      excretion as well as hepatic metabolism, and 89.8% of the observed mean
      concentrations in adults were within a 2-fold range of model mean
      predictions. Most of the observed individual-level observations in
      neonates (78.4%) and foetuses (about 65% in two studies) were within the
      90% prediction intervals. The recommended 50 mg/kg every 8 h (q8h)
      ampicillin regimen achieved the 75% fraction time of total drug
      concentration above minimum inhibitory concentration (T > MIC) target for
      an MIC ≤8 mg/L in >90% virtual neonates, and 1 g ampicillin for pregnant
      women provided adequate foetal exposure (>0.25 mg/L) for 4 h prior to
      delivery. CONCLUSIONS: A PBPK model was developed to characterize
      ampicillin's disposition in neonates, pregnant women, and foetuses, and
      the model supported optimal dosing evaluation in these vulnerable
      populations.
SN  - 1365-2125
DO  - 10.1111/bcp.15589
UR  - http://dx.doi.org/10.1111/bcp.15589
UR  - https://www.ncbi.nlm.nih.gov/pubmed/36357171
KW  - PBPK
KW  - ampicillin
KW  - foetuses
KW  - neonates
KW  - pregnancy
ER  - 

TY  - JOUR
AU  - Silveira, Raquel Rondina Pupo da
AU  - Serafim, Clarita Terra Rodrigues
AU  - Castro, Meire Cristina Novelli E
AU  - Rodrigues, Gabrielle Maria
AU  - Corrente, José Eduardo
AU  - Lima, Silvana Andrea Molina
AD  - Universidade Estadual Paulista Júlio de Mesquita Filho. Botucatu, São
      Paulo, Brazil.
TI  - Nursing workload associated with neonatal mortality risk: a
      cross-sectional study
T2  - Rev Bras Enferm
VL  - 75
IS  - 4
SP  - e20200965
PY  - 2022
DA  - 2022/10/7
CY  - Brazil
AB  - OBJECTIVES: to analyze the association between nursing workload and
      neonatal mortality risk in newborns admitted to the Neonatal Intensive
      Care Unit. METHODS: this is an observational, cross-sectional study
      conducted from January 2019 to January 2020. RESULTS: the sample consisted
      of 399 newborns, 55.4% male, Nursing Activities Score mean of 67.5%, and
      Score for Neonatal Acute Physiology Perinatal Extension mean of 17.7,
      revealed itself as a predictor of the risk of death, while gestational
      age, length of hospitalization, and the first-minute Apgar established a
      protective relationship. The correlation between workload and neonatal
      mortality was low (r= 0.23, p=0.0009). CONCLUSIONS: the workload of the
      nursing team is not associated with the risk of mortality in the Neonatal
      Intensive Care Unit, as measured by the Nursing Activities Score.
SN  - 1984-0446
DO  - 10.1590/0034-7167-2020-0965
UR  - http://dx.doi.org/10.1590/0034-7167-2020-0965
UR  - https://www.ncbi.nlm.nih.gov/pubmed/36228290
ER  - 

TY  - JOUR
AU  - Akhmaltdinova, Lyudmila L
AU  - Zhumadilova, Zhibek A
AU  - Kolesnichenko, Svetlana I
AU  - Lavrinenko, Alyona V
AU  - Kadyrova, Irina A
AU  - Avdienko, Olga V
AU  - Panibratec, Lyudmila G
AU  - Vinogradskaya, Elena V
AD  - Regional Perinatal Center, Karaganda 100000, Kazakhstan.
TI  - The Presence of PDL-1 on CD8+ Lymphocytes Is Linked to Survival in
      Neonatal Sepsis
T2  - Children (Basel)
VL  - 9
IS  - 8
PY  - 2022
DA  - 2022/8/4
CY  - Switzerland
AB  - Sepsis is life-threatening organ dysfunction caused by a dysregulated host
      response to infection. Neonatal sepsis is the main cause of death in
      newborns, especially preterm infants. The pathogenesis of sepsis is based
      on a hyper-inflammatory syndrome combined with an immunosuppressive
      mechanism in sepsis. This study aimed to find critical parameters that are
      associated with the outcome of newborns with suspected sepsis.
      Understanding the association might have clinical relevance for
      immuno-monitoring, outcome prediction, and targeted therapy. Methods: A
      total of 210 newborn infants no older than 4 days with suspected sepsis at
      admission in Karaganda (Kazakhstan) were prospectively enrolled. Blood
      cultures were incubated, and pathogens in positive cultures were
      determined by MALDI-TOF. An immunological assay for blood cell components
      was conducted by flow cytometry with antibody cocktails. The diagnostic
      criteria for neonatal sepsis were identified by qualified neonatologists
      and included both clinical sepsis and/or positive blood culture. The
      analyzed infants were grouped into non-septic infants, surviving septic
      infants, and deceased septic infants. The results showed that deceased
      septic newborns had a lower level of CD8+ lymphocytes and higher PDL-1
      expression in comparison with surviving septic newborns. PDL-1 expression
      on CD8+ T cells might play an immunosuppressive role during neonatal
      sepsis and might be used as a laboratory biomarker in the future.
SN  - 2227-9067
DO  - 10.3390/children9081171
C2  - PMC9406495
UR  - http://dx.doi.org/10.3390/children9081171
UR  - https://www.ncbi.nlm.nih.gov/pubmed/36010061
UR  - https://www.ncbi.nlm.nih.gov/pmc/articles/PMC9406495
KW  - CD8+ T cells
KW  - PD-1
KW  - infants
KW  - laboratory marker
KW  - neonatal sepsis
KW  - neonates
KW  - programmed death receptor
ER  - 

TY  - JOUR
AU  - Varisco, Gabriele
AU  - Peng, Zheng
AU  - Kommers, Deedee
AU  - Zhan, Zhuozhao
AU  - Cottaar, Ward
AU  - Andriessen, Peter
AU  - Long, Xi
AU  - van Pul, Carola
AD  - Applied Physics, Eindhoven University of Technology, Eindhoven, the
      Netherlands; Clinical Physics, Máxima Medical Center, Veldhoven, the
      Netherlands.
TI  - Central apnea detection in premature infants using machine learning
T2  - Comput Methods Programs Biomed
VL  - 226
SP  - 107155
PY  - 2022
DA  - 2022/9/26
CY  - Ireland
AB  - BACKGROUND AND OBJECTIVE: Apnea of prematurity is one of the most common
      diagnosis in neonatal intensive care units. Apneas can be classified as
      central, obstructive or mixed. According to the current international
      standards, minimal fluctuations or absence of fluctuations in the chest
      impedance (CI) suggest a central apnea (CA). However, automatic detection
      of reduced CI fluctuations leads to a high number of central
      apnea-suspected events (CASEs), the majority being false alarms. We aim to
      improve automatic detection of CAs by using machine learning to optimize
      detection of CAs among CASEs. METHODS: Using an optimized algorithm for
      automated detection, all CASEs were detected in a population of 10
      premature infants developing late-onset sepsis and 10 age-matched control
      patients. CASEs were inspected by two clinical experts and annotated as
      CAs or rejections in two rounds of annotations. A total of 47 features
      were extracted from the ECG, CI and oxygen saturation signals considering
      four 30 s-long moving windows, from 30 s before to 15 s after the onset of
      each CASE, using a moving step size of 5 s. Consecutively, new CA
      detection models were developed based on logistic regression with elastic
      net penalty, random forest and support vector machines. Performance was
      evaluated using both leave-one-patient-out and 10-fold cross-validation
      considering the mean area under the receiver-operating-characteristic
      curve (AUROC). RESULTS: The CA detection model based on logistic
      regression with elastic net penalty returned the highest mean AUROC when
      features extracted from all four time windows were included, both using
      leave-one-patient-out and 10-fold cross-validation (mean AUROC of 0.88 and
      0.90, respectively). Feature relevance was found to be the highest for
      features derived from the CI. A threshold for the false positive rate in
      the mean receiver-operating-characteristic curve equal to 0.3 led to a
      high percentage of correct detections for all CAs (78.2%) and even higher
      for CAs followed by a bradycardia (93.4%) and CAs followed by both a
      bradycardia and a desaturation (95.2%), which are more critical for the
      well-being of premature infants. CONCLUSIONS: Models based on machine
      learning can lead to improved CA detection with fewer false alarms.
SN  - 1872-7565
DO  - 10.1016/j.cmpb.2022.107155
UR  - http://dx.doi.org/10.1016/j.cmpb.2022.107155
UR  - https://www.ncbi.nlm.nih.gov/pubmed/36215858
KW  - Apnea of prematurity
KW  - Central apnea
KW  - Late-onset sepsis
KW  - Machine Learning
ER  - 

TY  - JOUR
AU  - Leiva, Tyler
AU  - Lueschow, Shiloh
AU  - Burge, Kathryn
AU  - Devette, Christa
AU  - McElroy, Steven
AU  - Chaaban, Hala
AD  - Department of Pediatrics, The University of Oklahoma Health Sciences
      Center, 1200 N. Everett Dr., ETNP 7504, Oklahoma City, OK 73104, USA.
      Electronic address: hala-chaaban@ouhsc.edu.
TI  - Biomarkers of necrotizing enterocolitis in the era of machine learning and
      omics
T2  - Semin Perinatol
SP  - 151693
PY  - 2022
DA  - 2022/12/21
CY  - United States
AB  - Necrotizing enterocolitis (NEC) continues to be a major cause of morbidity
      and mortality in preterm infants. Despite decades of research in NEC, no
      reliable biomarkers can accurately diagnose NEC or predict patient
      prognosis. The recent emergence of multi-omics could potentially shift NEC
      biomarker discovery, particularly when evaluated using systems biology
      techniques. Furthermore, the use of machine learning and artificial
      intelligence in analyzing this 'big data' could enable novel
      interpretations of NEC subtypes, disease progression, and potential
      therapeutic targets, allowing for integration with personalized medicine
      approaches. In this review, we evaluate studies using omics technologies
      and machine learning in the diagnosis of NEC. Future implications and
      challenges inherent to the field are also discussed.
SN  - 1558-075X
DO  - 10.1016/j.semperi.2022.151693
UR  - http://dx.doi.org/10.1016/j.semperi.2022.151693
UR  - https://www.ncbi.nlm.nih.gov/pubmed/36604292
ER  - 

TY  - JOUR
AU  - Papageorgiou, Vasileios E
AU  - Zegkos, Thomas
AU  - Efthimiadis, Georgios
AU  - Tsaklidis, George
AD  - Department of Mathematics, Aristotle University of Thessaloniki,
      Thessaloniki, Greece.
TI  - Analysis of digitalized ECG signals based on artificial intelligence and
      spectral analysis methods specialized in ARVC
T2  - Int J Numer Method Biomed Eng
VL  - 38
IS  - 11
SP  - e3644
PY  - 2022
DA  - 2022/9/3
CY  - England
AB  - Arrhythmogenic right ventricular cardiomyopathy (ARVC) is an inherited
      heart muscle disease that appears between the second and forth decade of a
      patient's life, being responsible for 20% of sudden cardiac deaths before
      the age of 35. The effective and punctual diagnosis of this disease based
      on electrocardiograms (ECGs) could have a vital role in reducing premature
      cardiovascular mortality. In our analysis, we first outline the
      digitalization process of paper-based ECG signals enhanced by a spatial
      filter aiming to eliminate dark regions in the dataset's images that do
      not correspond to ECG waveform, producing undesirable noise. Next, we
      propose the utilization of a low-complexity convolutional neural network
      for the detection of an arrhythmogenic heart disease, that has not been
      studied through the usage of deep learning methodology to date, achieving
      high classification accuracy, namely 99.98% training and 98.6% testing
      accuracy, on a disease the major identification criterion of which are
      infinitesimal millivolt variations in the ECG's morphology, in contrast
      with other arrhythmogenic abnormalities. Finally, by performing spectral
      analysis we investigate significant differentiations in the field of
      frequencies between normal ECGs and ECGs corresponding to patients
      suffering from ARVC. In 16 out of the 18 frequencies where we encounter
      statistically significant differentiations, the normal ECGs are
      characterized by greater normalized amplitudes compared to the abnormal
      ones. The overall research carried out in this article highlights the
      importance of integrating mathematical methods into the examination and
      effective diagnosis of various diseases, aiming to a substantial
      contribution to their successful treatment.
SN  - 2040-7947
DO  - 10.1002/cnm.3644
UR  - http://dx.doi.org/10.1002/cnm.3644
UR  - https://www.ncbi.nlm.nih.gov/pubmed/36053812
KW  - ECG
KW  - arrhythmia detection
KW  - arrhythmia diagnosis
KW  - arrhythmogenic right ventricular cardiomyopathy
KW  - convolutional neural networks
KW  - signal digitalization
KW  - spectral analysis
ER  - 

TY  - JOUR
AU  - Gable, M
AU  - Shaffer, T H
AU  - Locke, R
AU  - Mackley, A
AU  - Kovatis, K Z
AD  - Department of Neonatology, Christiana Care, Newark, (DE,) USA.
TI  - The impact of kangaroo mother care on work of breathing and oxygen
      saturation in very low birth weight infants with respiratory insufficiency
T2  - J Neonatal Perinatal Med
PY  - 2022
DA  - 2022/10/26
CY  - Netherlands
AB  - BACKGROUND: Kangaroo mother care (KMC) is defined as prolonged skin to
      skin care between a mother and infant with the infant lying in prone
      position on mom's chest. KMC decreases morbidity and mortality and
      promotes physiologic stability. The aim of this study is to measure work
      of breathing (WOB) during KMC in very low birth weight (VLBW) infants on
      non-invasive respiratory support. METHODS: A prospective observational
      pilot study was conducted comparing WOB indices during standard care (SC)
      and KMC. Respiratory inductive plethysmography (RIP) measured WOB indices
      non-invasively: phase angle and labored breathing index. VLBW infants who
      were stable on non-invasive respiratory support were randomized to receive
      RIP measurements during KMC or during SC first. Summary statistics and
      mixed linear models were used to compare WOB and vital signs. RESULTS: A
      total of 32 infants were consented for the study, data collection and
      analysis was completed on 28 infants. There were no significant
      differences in mean phase angle during KMC or SC (73.5±4.6 SE deg vs
      66.8±3.9 SE deg, p = 0.25). No differences in WOB and vital signs were
      detected. Controlling for respiratory support or randomization/first
      location did not change the results. CONCLUSION: In this pilot cohort,
      infants demonstrated no differences in work of breathing indices or oxygen
      saturation during KMC or SC while receiving non-invasive respiratory
      support. KMC appears to be safe and well tolerated with no worsened WOB.
      Larger studies should be performed to confirm our findings.
SN  - 1878-4429
DO  - 10.3233/NPM-221068
UR  - http://dx.doi.org/10.3233/NPM-221068
UR  - https://www.ncbi.nlm.nih.gov/pubmed/36314219
KW  - Kangaroo mother care
KW  - phase angle
KW  - very low birth weight
KW  - work of breathing
ER  - 

TY  - JOUR
AU  - Li, Xiaojuan
AU  - Li, Tiewei
AU  - Dong, Geng
AU  - Wei, Yulei
AU  - Xu, Zhe
AU  - Yang, Junmei
AD  - Zhengzhou Key Laboratory of Children's Infection and Immunity, Children's
      Hospital Affiliated to Zhengzhou University, Henan Children's Hospital,
      Zhengzhou Children's Hospital, Zhengzhou, People's Republic of China.
TI  - Clinical Value of Serum Interleukin-18 in Neonatal Sepsis Diagnosis and
      Mortality Prediction
T2  - J Inflamm Res
VL  - 15
SP  - 6923-6930
PY  - 2022
DA  - 2022/12/30
CY  - New Zealand
AB  - PURPOSE: Previous studies have demonstrated that interleukin-18 (IL-18)
      levels were elevated in adult patients with sepsis. However, its role in
      neonatal sepsis remains unknown. The current research was conducted to
      assess the clinical value of serum IL-18 level as a candidate biomarker in
      neonatal sepsis diagnosis and prediction of mortality. PATIENTS AND
      METHODS: From July 2022 to September 2022, we prospectively enrolled 91
      septic neonates and 31 non-sepsis neonates in the intensive care unit of
      neonates at Henan Children's Hospital in Zhengzhou, China. Neonatal
      peripheral blood serum was collected at admission and levels of serum
      IL-18 were assessed. Employing multivariate logistic regression analysis,
      the evaluation of the potential of IL-18 as an independent biomarker for
      sepsis was executed. Furthermore, employing the receiver operating
      characteristic (ROC) curve analysis, the diagnostic value of IL-18 in
      sepsis and the ability of IL-18 in predicting the mortality of neonatal
      sepsis was measured. The statistical package SPSS 24.0 was employed to
      conduct all statistical analyses. RESULTS: Serum IL-18 levels in neonates
      in the sepsis group were elevated compared to the control group, reaching
      the highest levels in the non-survival sepsis group (P < 0.001).
      Correlation analysis exhibited a positive relationship between IL-18
      levels and age, body temperature, respiratory rate, and C-reactive protein
      levels. IL-18 was identified as an independent biomarker in identifying
      sepsis (OR = 4.747, 95% CI 1.493-15.092, P = 0.008) by multiple logistic
      regression. ROC curve analysis exhibited that IL-18 was good in
      identifying neonatal sepsis (area under curve (AUC) = 0.77, 95% CI =
      0.68-0.85, P < 0.001) and predicting neonatal mortality (AUC = 0.80, 95%
      CI = 0.63-0.96, P = 0.003). CONCLUSION: IL-18 was a potential biomarker
      for identifying neonatal sepsis and neonatal mortality prediction.
SN  - 1178-7031
DO  - 10.2147/JIR.S393506
C2  - PMC9809175
UR  - http://dx.doi.org/10.2147/JIR.S393506
UR  - https://www.ncbi.nlm.nih.gov/pubmed/36605131
UR  - https://www.ncbi.nlm.nih.gov/pmc/articles/PMC9809175
KW  - interleukin-18
KW  - mortality
KW  - neonatal sepsis
ER  - 

TY  - JOUR
AU  - Jullien, Sophie
AU  - Richard-Greenblatt, Melissa
AU  - Ngai, Michelle
AU  - Lhadon, Tenzin
AU  - Sharma, Ragunath
AU  - Dema, Kumbu
AU  - Kain, Kevin C
AU  - Bassat, Quique
AD  - Institut de Salut Global de Barcelona (ISGlobal), Universitat de Barcelona
      (UB), Barcelona, Spain; ICREA, Pg. Lluís Companys 23, 08010 Barcelona,
      Spain; Centro de Investigação em Saúde de Manhiça (CISM), Maputo,
      Mozambique; Pediatric Infectious Diseases Unit, Pediatrics Department,
      Hospital Sant Joan de Déu (University of Barcelona), Barcelona, Spain;
      Consorcio de Investigación Biomédica en Red de Epidemiología y Salud
      Pública (CIBERESP), Madrid, Spain.
TI  - Performance of host-response biomarkers to risk-stratify children with
      pneumonia in Bhutan
T2  - J Infect
VL  - 85
IS  - 6
SP  - 634-643
PY  - 2022
DA  - 2022/10/13
CY  - England
AB  - Pneumonia is the leading cause of post-neonatal death amongst children
      under five years of age; however, there is no simple triage tool to
      identify children at risk of progressing to severe and fatal disease. Such
      a tool could assist for early referral and prioritization of care to
      improve outcomes and enhance allocation of scarce resources. We compared
      the performance of inflammatory and endothelial activation markers in
      addition to clinical signs or scoring scales to risk-stratify children
      hospitalized with pneumonia at the national referral hospital of Bhutan
      with the goal of predicting clinical outcome. Of 118 children, 31 evolved
      to a poor prognosis, defined as either mortality, admission in the
      paediatric intensive care unit, requirement of chest drainage or
      requirement of more than five days of oxygen therapy. Soluble triggering
      receptor expressed on myeloid cells 1 (sTREM-1) was the best performing
      biomarker and performed better than clinical parameters. sTREM-1 levels
      upon admission had good predictive accuracy to identify children with
      pneumonia at risk of poor prognosis. Our findings confirm that immune and
      endothelial activation markers could be proactively used at first
      encounter as risk-stratification and clinical decision-making tools in
      children with pneumonia; however, further external validation is needed.
SN  - 1532-2742
DO  - 10.1016/j.jinf.2022.10.010
UR  - http://dx.doi.org/10.1016/j.jinf.2022.10.010
UR  - https://www.ncbi.nlm.nih.gov/pubmed/36243198
KW  - Bhutan
KW  - Children
KW  - Inflammatory markers
KW  - Pneumonia
ER  - 

TY  - JOUR
AU  - Shiono, Ai
AU  - Bonno, Motoki
AU  - Toyoda, Hidemi
AU  - Ogawa, Masahiro
AU  - Tanaka, Shigeki
AU  - Hirayama, Masahiro
AD  - Department of Pediatrics, Mie University Graduate School of Medicine, Mie,
      Japan.
TI  - Autonomic Nervous System in Preterm Very Low Birth Weight Neonates with
      Intraventricular Hemorrhage
T2  - Am J Perinatol
PY  - 2022
DA  - 2022/9/23
CY  - United States
AB  - OBJECTIVE: Heart rate variability (HRV) indicates cardiac autonomic nerve
      activity and is influenced by brain damage during the neonatal period. We
      aimed to determine whether a correlation exists between the HRV of
      extremely preterm neonates and neurodevelopmental test scores. STUDY
      DESIGN: Electrocardiogram data of neonates were assessed and HRV patterns
      in extremely preterm neonates with severe intraventricular hemorrhage
      (IVH; n = 6) and those with no/mild IVH (n = 28) were compared. We
      analyzed the relationship between HRV and neurodevelopmental outcomes at
      18 months (n = 21) and 3 years (n = 23) in extremely preterm neonates.
      RESULTS: HRV was significantly associated with IVH severity in extremely
      preterm neonates (p < 0.05). Neonates with severe IVH exhibited increased
      HR and decreased mean R-to-R interval (NN) compared with neonates with
      no/mild IVH. HRV parameters significantly decreased in the severe IVH
      group, but not in the no/mild IVH group, suggesting that both sympathetic
      and parasympathetic activities decreased in neonates with severe IVH.
      Additionally, decreased HR and increased NN were significantly related to
      impaired neurodevelopmental outcomes in the no/mild IVH group at corrected
      ages of 18 months and 3 years, respectively (all p < 0.05). CONCLUSION:
      HRV was significantly associated with IVH severity and neurodevelopmental
      outcome in extremely preterm neonates. HRV can distinguish extremely
      preterm neonates who subsequently had severe IVH from those who had
      no/low-grade IVH. HRV may identify extremely preterm neonates needing
      adjuvant neuroprotective interventions. These findings warrant further
      investigation in a larger population of extremely preterm neonates. KEY
      POINTS: · HRV was associated with IVH severity.. · HRV can predict
      subsequent severe IVH in extremely preterm neonates.. · HRV are predictive
      of neurodevelopmental outcomes in extremely premature neonates with
      low-grade IVH..
SN  - 1098-8785
DO  - 10.1055/a-1926-0335
UR  - http://dx.doi.org/10.1055/a-1926-0335
UR  - https://www.ncbi.nlm.nih.gov/pubmed/35977712
ER  - 

TY  - JOUR
AU  - Qu, Wenwen
AU  - Shen, Yanhua
AU  - Qi, Yujie
AU  - Jiang, Min
AU  - Zheng, Xu
AU  - Zhang, Jinjing
AU  - Wu, Dan
AU  - He, Wenwen
AU  - Geng, Wenjing
AU  - Hei, Mingyan
AD  - Key Laboratory of Major Diseases in Children, Ministry of Education,
      Beijing, China. heimingyan@bch.com.cn.
TI  - Comparison of four neonatal transport scoring methods in the prediction of
      mortality risk in full-term, out-born infants: a single-center
      retrospective cohort study
T2  - Eur J Pediatr
VL  - 181
IS  - 8
SP  - 3005-3011
PY  - 2022
DA  - 2022/5/26
CY  - Germany
AB  - Neonatal transport scoring systems can assess severity before and after
      transport, improve transport efficiency, and predict the occurrence of
      critical illness. The aim of this study was to compare four neonatal
      transport scoring methods to predict mortality risk and clinical utility
      within the first week after transportation. This was a single-center
      retrospective cohort study. All patients were full-term, out-born
      neonates. Each patient was assessed by the Transport Risk Index of
      Physiologic Stability (TRIPS), Mortality Index for Neonatal Transportation
      (MINT), Transport-Related Mortality Score (TREMS), and Neonatal Critical
      Illness Score (NCIS) scoring methods. Receiver operating characteristic
      (ROC) curves and decision curve analysis (DCA) for each method were
      compared for their utility in predicting mortality risk within the 1st
      week after admission. In total, 368 full-term infants were included
      (368/770, 47.8% of all transported infants). Within the 1st week after
      admission, five infants (1.36%, 5/368) died while receiving advanced life
      support and full treatment, and 24 infants (6.52%, 24/368) died soon after
      they were discharged against medical advice. The areas under the curve
      (AUCs) for the MINT, TRIPS, TREMS, and NCIS for the prediction of
      mortality were 0.822, 0.827, 0.643, and 0.731, respectively (all p <
      0.05). However, the clinical net benefits for the MINT and TRIPS were far
      superior than those for the NCIS and TREMS. CONCLUSION: It was concluded
      that the TRIPS and MINT might be more suitable for the prediction of
      mortality in full-term, out-born neonates in the neonatal intensive care
      unit (NICU) within the 1st week after transportation. WHAT IS KNOWN: •
      Neonatal transport scores can assess not only the mortality risk during
      transportation but also the mortality risk of critically ill newborns
      after admission to the NICU. • The effectiveness of neonatal transport
      scores in predicting mortality risk is different. WHAT IS NEW: • Our data
      indicate that the diagnostic efficacy of the MINT, TRIPS, and NCIS in the
      prediction of full-term infant mortality was high. • The TRIPS and MINT
      scores had better clinical utility and could be used to predict mortality
      within the 1st week after transportation in full-term out-born neonates.
SN  - 1432-1076
DO  - 10.1007/s00431-022-04506-8
UR  - http://dx.doi.org/10.1007/s00431-022-04506-8
UR  - https://www.ncbi.nlm.nih.gov/pubmed/35616731
KW  - Full term
KW  - Infant, newborn
KW  - Mortality risk
KW  - Transport scoring
ER  - 

TY  - JOUR
AU  - Hoeberg, Emma
AU  - Sånge, Alexandra
AU  - Saegerman, Claude
AU  - Bohlin, Anna
AU  - Nostell, Katarina
AU  - Durie, Inge
AU  - Husted, Louise
AU  - Öhman, Anna
AU  - Jacobsen, Stine
AU  - Berg, Lise
AU  - Laursen, Sigrid Hyldahl
AU  - van Galen, Gaby
AD  - Sydney School of Veterinary Science, Faculty of Science, The University of
      Sydney, Sydney, Australia.
TI  - Serum amyloid A as a marker to detect sepsis and predict outcome in
      hospitalized neonatal foals
T2  - J Vet Intern Med
VL  - 36
IS  - 6
SP  - 2245-2253
PY  - 2022
DA  - 2022/10/14
CY  - United States
AB  - BACKGROUND: Serum amyloid A (SAA) has been reported to hold promise as
      diagnostic and prognostic marker in foals. This has not been investigated
      thoroughly. OBJECTIVES: Evaluate admission SAA concentrations as predictor
      of sepsis and outcome. ANIMALS: Five hundred and ninety hospitalized foals
      <14 days old. METHODS: Retrospective multicenter study. Foals were scored
      with sepsis and survival scores, grouped according to health category
      (septic, sick but nonseptic, uncertain sepsis status) and outcome; septic
      foals were further categorized according to severity (normal sepsis,
      severe sepsis, and septic shock). SAA was compared between groups using
      Mann-Whitney test and Kruskal-Wallis test. Receiver operating
      characteristic curves identified optimal SAA cut off values for detecting
      sepsis and predicting outcome. RESULTS: Admission SAA concentrations
      differed significantly between sick nonseptic foals (312.1 ± 685.4 mg/L)
      and septic foals (1079.7 ± 1254.5 mg/L) and increased with increasing
      sepsis score. SAA did not differ between sepsis severity groups. The
      optimal cut off for sepsis detection was 1050 mg/L (sensitivity 30.2%,
      specificity 90.7%). Admission SAA concentrations were lower in surviving
      (435.0 ± 723.6 mg/L) compared to nonsurviving foals (1062.7 ± 1440.1 mg/L)
      and decreased with increasing survival score. The optimal cut off for
      nonsurvival prediction was 1250 mg/L (sensitivity 22.1%, specificity
      90.8%). CONCLUSIONS AND CLINICAL IMPORTANCE: SAA concentration was higher
      in septic foals and nonsurviving foals. Even though optimal cut offs for
      SAA to detect sepsis and predict outcome had low sensitivity, they had
      good specificity. SAA can therefore be used as a marker to rule out sepsis
      and nonsurvival.
SN  - 1939-1676
DO  - 10.1111/jvim.16550
C2  - PMC9708439
UR  - http://dx.doi.org/10.1111/jvim.16550
UR  - https://www.ncbi.nlm.nih.gov/pubmed/36239317
UR  - https://www.ncbi.nlm.nih.gov/pmc/articles/PMC9708439
KW  - biomarker
KW  - equine
KW  - prognosis
ER  - 

TY  - JOUR
AU  - Gomes, Rafael Alessandro Ferreira
AU  - Sobral-Filho, Dário Celestino
AD  - MD, PhD. Associate Professor, Department of Cardiology, Universidade de
      Pernambuco (UPE), Recife (PE), Brazil.
TI  - Heart rate turbulence assessed through ergometry after myocardial
      infarction: a feasibility study
T2  - Sao Paulo Med J
VL  - 140
IS  - 6
SP  - 762-766
PY  - 2022
DA  - 2022/11
CY  - Brazil
AB  - BACKGROUND: Coronary artery disease is an important cause of morbidity and
      mortality. The impact of ventricular arrhythmias with impaired cardiac
      vagal activity is one of the most recently studied prognostic factors.
      However, there are no studies evaluating the phenomenon of heart rate
      turbulence (HRT) during physical exertion. OBJECTIVE: To study the
      behavior of HRT during exercise testing, among individuals after
      myocardial infarction. DESIGN AND SETTING: Feasibility study conducted in
      a university hospital among individuals 4-6 weeks after myocardial
      infarction. METHODS: All subjects underwent 24-hour Holter monitoring and
      ergometric stress testing. We considered that abnormal HRT was present if
      the turbulence onset was ≥ 0% or turbulence slope was ≤ 2.5 mm/relative
      risk interval. RESULTS: All 32 subjects were asymptomatic. Their median
      age was 58 years (interquartile range 12.8) and 70% were male. Abnormal
      HRT was associated with ventricular dysfunction in this population. We
      found no differences regarding the behavior of HRT, in relation to age,
      gender, smoking, systemic arterial hypertension, diabetes mellitus or
      dyslipidemia. Ergometric stress testing detected premature ventricular
      beats (PVB) in approximately 44% of the examinations, and these occurred
      both during the active phase of effort and in the recovery period. The low
      occurrence of several isolated PVB in beta-blocked subjects made it
      difficult to perform statistical analysis to correlate HRT between
      ergometric and Holter testing. CONCLUSION: The data obtained in this study
      do not support performing HRT through ergometric stress testing among
      patients who remain on beta-blockers post-myocardial infarction, for the
      purpose of assessing cardiac vagal activity.
SN  - 1806-9460
DO  - 10.1590/1516-3180.2021.0884.R1.27012022
C2  - PMC9671564
UR  - http://dx.doi.org/10.1590/1516-3180.2021.0884.R1.27012022
UR  - https://www.ncbi.nlm.nih.gov/pubmed/36043674
UR  - https://www.ncbi.nlm.nih.gov/pmc/articles/PMC9671564
ER  - 

TY  - JOUR
AU  - Khalilzad, Zahra
AU  - Hasasneh, Ahmad
AU  - Tadj, Chakib
AD  - Department of Electrical Engineering, École de Technologie Supérieur,
      Université du Québec, Montréal, QC H3C 1K3, Canada.
TI  - Newborn Cry-Based Diagnostic System to Distinguish between Sepsis and
      Respiratory Distress Syndrome Using Combined Acoustic Features
T2  - Diagnostics (Basel)
VL  - 12
IS  - 11
PY  - 2022
DA  - 2022/11/15
CY  - Switzerland
AB  - Crying is the only means of communication for a newborn baby with its
      surrounding environment, but it also provides significant information
      about the newborn's health, emotions, and needs. The cries of newborn
      babies have long been known as a biomarker for the diagnosis of
      pathologies. However, to the best of our knowledge, exploring the
      discrimination of two pathology groups by means of cry signals is
      unprecedented. Therefore, this study aimed to identify septic newborns
      with Neonatal Respiratory Distress Syndrome (RDS) by employing the Machine
      Learning (ML) methods of Multilayer Perceptron (MLP) and Support Vector
      Machine (SVM). Furthermore, the cry signal was analyzed from the following
      two different perspectives: 1) the musical perspective by studying the
      spectral feature set of Harmonic Ratio (HR), and 2) the speech processing
      perspective using the short-term feature set of Gammatone Frequency
      Cepstral Coefficients (GFCCs). In order to assess the role of employing
      features from both short-term and spectral modalities in distinguishing
      the two pathology groups, they were fused in one feature set named the
      combined features. The hyperparameters (HPs) of the implemented ML
      approaches were fine-tuned to fit each experiment. Finally, by normalizing
      and fusing the features originating from the two modalities, the overall
      performance of the proposed design was improved across all evaluation
      measures, achieving accuracies of 92.49% and 95.3% by the MLP and SVM
      classifiers, respectively. The MLP classifier was outperformed in terms of
      all evaluation measures presented in this study, except for the Area Under
      Curve of Receiver Operator Characteristics (AUC-ROC), which signifies the
      ability of the proposed design in class separation. The achieved results
      highlighted the role of combining features from different levels and
      modalities for a more powerful analysis of the cry signals, as well as
      including a neural network (NN)-based classifier. Consequently, attaining
      a 95.3% accuracy for the separation of two entangled pathology groups of
      RDS and sepsis elucidated the promising potential for further studies with
      larger datasets and more pathology groups.
SN  - 2075-4418
DO  - 10.3390/diagnostics12112802
C2  - PMC9689015
UR  - http://dx.doi.org/10.3390/diagnostics12112802
UR  - https://www.ncbi.nlm.nih.gov/pubmed/36428865
UR  - https://www.ncbi.nlm.nih.gov/pmc/articles/PMC9689015
KW  - MLP
KW  - RDS
KW  - SVM
KW  - cepstral features
KW  - sepsis
ER  - 

TY  - JOUR
AU  - Gęca, Tomasz
AU  - Stupak, Aleksandra
AU  - Nawrot, Robert
AU  - Goździcka-Józefiak, Anna
AU  - Kwaśniewska, Anna
AU  - Kwaśniewski, Wojciech
AD  - Department of Gynecologic Oncology and Gynecology, Medical University of
      Lublin, 20‑081 Lublin, Poland.
TI  - Placental proteome in late‑onset of fetal growth restriction
T2  - Mol Med Rep
VL  - 26
IS  - 6
PY  - 2022
DA  - 2022/10/20
CY  - Greece
AB  - Fetal growth restriction (FGR) occurs when the fetus does not reach its
      genetically programmed intrauterine potential for growth and affects
      ~5‑10% of pregnancies. This condition is one of the leading causes of
      perinatal mortality and morbidity associated with obstetric and neonatal
      complications. Placental dysfunction in FGR causes an impairment in the
      transfer of nutrients and oxygen from the mother to the developing fetus.
      Maternal adaptations to placental insufficiency may also play a role in
      the pathophysiology of FGR. The present study aimed to compare the
      proteome of the placentas of 18 women with the physiological course of
      pregnancy and eutrophic fetus [estimated fetal weight (EFW) >10th
      percentile; control group] and 18 women with late FGR (EFW <10th
      percentile) diagnosed after 32 weeks of pregnancy, according to the Delphi
      consensus (study group). The U. Mann‑Whitney test was used to compare two
      independent groups. The R. Spearman correlation coefficient significance
      test was used to assess the existence of a relationship between the
      analyzed measurable parameters. P<0.05 was considered to indicate a
      statistically significant difference. The tests showed the presence of 356
      different proteins which were responsible for the regulation of gene
      transcription control, inhibiting the activity of proteolytic enzymes,
      regulation of trophoblast proliferation and angiogenesis and inflammatory
      response. In the FGR placental proteome, other detected proteins were
      mostly involved in response to oxidative stress, cellular oxidation and
      detoxication, apoptosis, hemostatic and catabolic processes, energy
      transduction protein interactions, cell proliferation, differentiation and
      intracellular signaling. The present study used chromatographic
      mass‑spectrometry to compare the placental proteome profiles in
      pregnancies complicated by late‑onset FGR and normal pregnancy.
      Comparative analysis of proteomes from normal and FGR placentas showed
      significant differences. Further research is needed to clarify maternal
      and fetal adaptations to FGR.
SN  - 1791-3004
DO  - 10.3892/mmr.2022.12872
C2  - PMC9608316
UR  - http://dx.doi.org/10.3892/mmr.2022.12872
UR  - https://www.ncbi.nlm.nih.gov/pubmed/36263610
UR  - https://www.ncbi.nlm.nih.gov/pmc/articles/PMC9608316
KW  - fetal growth restriction
KW  - lipid metabolism
KW  - oxidative stress
KW  - peptides
KW  - placenta
KW  - proteome
ER  - 

TY  - JOUR
AU  - Gragnaniello, Vincenza
AU  - Pijnappel, Pim W W M
AU  - Burlina, Alessandro P
AU  - In 't Groen, Stijn L M
AU  - Gueraldi, Daniela
AU  - Cazzorla, Chiara
AU  - Maines, Evelina
AU  - Polo, Giulia
AU  - Salviati, Leonardo
AU  - Di Salvo, Giovanni
AU  - Burlina, Alberto B
AD  - Division of Inherited Metabolic Diseases, Department of Diagnostic
      Services, University Hospital, Padua, Italy.
TI  - Newborn screening for Pompe disease in Italy: Long-term results and future
      challenges
T2  - Mol Genet Metab Rep
VL  - 33
SP  - 100929
PY  - 2022
DA  - 2022/10/22
CY  - United States
AB  - Pompe disease (PD) is a progressive neuromuscular disorder caused by a
      lysosomal acid α-glucosidase (GAA) deficiency. Enzymatic replacement
      therapy is available, but early diagnosis by newborn screening (NBS) is
      essential for early treatment and better outcomes, especially with more
      severe forms. We present results from 7 years of NBS for PD and the
      management of infantile-onset (IOPD) and late-onset (LOPD) patients,
      during which we sought candidate predictive parameters of phenotype
      severity at baseline and during follow-up. We used a tandem mass
      spectrometry assay for α-glucosidase activity to screen 206,741 newborns
      and identified 39 positive neonates (0.019%). Eleven had two pathogenic
      variants of the GAA gene (3 IOPD, 8 LOPD); six carried variants of
      uncertain significance (VUS). IOPD patients were treated promptly and had
      good outcomes. LOPD and infants with VUS were followed; all were
      asymptomatic at the last visit (mean age 3.4 years, range 0.5-5.5).
      Urinary glucose tetrasaccharide was a useful and biomarker for rapidly
      differentiating IOPD from LOPD and monitoring response to therapy during
      follow-up. Our study, the largest reported to date in Europe, presents
      data from longstanding NBS for PD, revealing an incidence in North East
      Italy of 1/18,795 (IOPD 1/68,914; LOPD 1/25,843), and the absence of
      mortality in IOPD treated from birth. In LOPD, rigorous long-term
      follow-up is needed to evaluate the best time to start therapy. The high
      pseudodeficiency frequency, ethical issues with early LOPD diagnosis, and
      difficulty predicting phenotypes based on biochemical parameters and
      genotypes, especially in LOPD, need further study.
SN  - 2214-4269
DO  - 10.1016/j.ymgmr.2022.100929
C2  - PMC9597184
UR  - http://dx.doi.org/10.1016/j.ymgmr.2022.100929
UR  - https://www.ncbi.nlm.nih.gov/pubmed/36310651
UR  - https://www.ncbi.nlm.nih.gov/pmc/articles/PMC9597184
KW  - Acid α-glucosidase
KW  - CLIR, Collaborative Laboratory Integrated Reports
KW  - CRIM, cross-reactive immunological material
KW  - DBS, dried blood spot
KW  - DMF, digital microfluidics
KW  - ECG, electrocardiogram
KW  - EF, ejection fraction
KW  - EMG, electromyography
KW  - ERT, enzyme replacement therapy
KW  - Enzyme replacement therapy
KW  - GAA, acid α-glucosidase
KW  - GMFM-88, Gross Motor Function Measure
KW  - Glc4, glucose tetrasaccharide
KW  - IOPD, infantile-onset Pompe disease
KW  - ITI, immunotolerance induction
KW  - LOPD, late-onset Pompe disease
KW  - LVMI, left ventricular max index
KW  - MFM-20, motor function measurement
KW  - MRC, Medical Research Council Scale
KW  - MRI, magnetic resonance imaging
KW  - MS/MS, tandem mass spectrometry
KW  - NBS, newborn screening
KW  - Newborn screening
KW  - PBMC, peripheral blood mononuclear cells
KW  - PD, Pompe disease
KW  - PPV, positive predictive value
KW  - Pompe disease
KW  - RUSP, Recommended Uniform Screening Panel
KW  - Tandem mass-spectrometry
KW  - Urinary tetrasaccharide
KW  - VUS, variants of uncertain significance.
KW  - nv, normal values
KW  - rhGAA, recombinant human GAA
ER  - 

TY  - JOUR
AU  - Barr, Bonnie
AU  - Nieman, Natanya M
AD  - WinStar Farm, Versailles, Kentucky, USA.
TI  - Serum amyloid A as an aid in diagnosing sepsis in equine neonates
T2  - Equine Vet J
VL  - 54
IS  - 5
SP  - 922-926
PY  - 2021
DA  - 2021/11/29
CY  - United States
AB  - BACKGROUND: Sepsis is a significant cause of morbidity and mortality in
      neonatal foals, especially during the first 7 days of life. Diagnosing
      sepsis in neonatal foals can be challenging because initial clinical signs
      are often ambiguous and non-specific. OBJECTIVES: To determine if the
      major acute phase protein serum amyloid A (SAA) as measured by a
      point-of-care SAA testing device can be used as an evidence-based
      biomarker of sepsis. STUDY DESIGN: Retrospective cohort. METHODS: Clinical
      diagnosis of sepsis based on positive bacterial blood culture or a
      positive sepsis score was obtained and compared to SAA values in a
      population of neonatal foals on a breeding farm and referral hospital
      during four consecutive foaling seasons. A rapid, point-of-care blood test
      was used to measure SAA concentrations in neonatal foals <36 hours old
      that were clinically diagnosed as healthy, sick non-septic or septic.
      RESULTS: The septic foals (n = 35) had a median SAA concentration (114
      µg/mL) that was significantly greater (P < .05) than that for foals in the
      sick non-septic (n = 117, 1.5 µg/mL) and healthy (n = 245, 0 µg/mL)
      groups. At a diagnostic threshold of 100 µg/mL, the SAA test had a
      sensitivity of 52.9% (95% CI 36.5-68.9), specificity of 97.5% (95% CI
      95.0-99.0), positive predictive value of 75.0% (95% CI 56.2-87.5),
      negative predictive value of 93.7% (95% CI 91.2-95.5), and a test accuracy
      of 92.1% (95% CI 88.2-95.0). CONCLUSIONS: The results of this study
      indicate that SAA is a useful aid in the diagnosis of sepsis in the
      neonatal foal.
SN  - 2042-3306
DO  - 10.1111/evj.13540
UR  - http://dx.doi.org/10.1111/evj.13540
UR  - https://www.ncbi.nlm.nih.gov/pubmed/34773677
KW  - acute phase protein
KW  - horse
KW  - neonatal foal
KW  - point-of-care testing
KW  - sepsis
KW  - serum amyloid A
ER  - 

TY  - JOUR
AU  - Jalali, S Z
AU  - Enteshari, M
AU  - Saadat, F
AD  - Faculty of Medicine, Department of Immunology, Guilan University of
      Medical Sciences, Rasht, Iran.
TI  - Reciprocal assessment of urinary beta-2-microglobulin and BUN levels in
      renal dysfunction of neonates with birth asphyxia
T2  - J Matern Fetal Neonatal Med
VL  - 35
IS  - 25
SP  - 6624-6630
PY  - 2021
DA  - 2021/5/4
CY  - England
AB  - OBJECTIVE: Asphyxia at birth is one of the major causes of morbidity and
      mortality in all neonates due to various organ dysfunctions, for example,
      kidneys. Recent advances in this area have suggested new urinary proteins
      for the assessment of renal damage, including beta-2 microglobulin
      (β2-MG). The aim of this study was to investigate the changes of urinary
      β2-MG in asphyxiated neonates and to evaluate the value of combined
      detection of multiple biomarkers in the early diagnosis of acute kidney
      injury (AKI) in asphyxiated neonates. STUDY DESIGN: This case-control
      study was performed on 84 term neonates in two control and case groups who
      were hospitalized at the neonatal intensive care unit. Using the Sarnat
      scoring system, the asphyxiated neonates were neurologically divided.
      Renal function tests and urinary β2-MG (uβ2-MG) levels of participants who
      registered based on inclusion criteria were measured. The data analyzed
      using descriptive and inferential statistical tests. The diagnostic value
      of the biomarker was determined using receiver operating characteristic
      (ROC) curves. RESULTS: This study showed that uβ2-MG was not a
      statistically significant difference in both asphyxiated neonates with AKI
      and non-AKI (p = .085). Whereas, uβ2-MG levels were statistically
      significant in neurological grading of asphyxiated infants to two groups
      (p = .013). A new predictor, uβ2-MG and blood urea nitrogen (BUN); named
      BB1, was substituted as the diagnostic value in neonates with asphyxia
      with an area under the receiver operating characteristic curve (AUC) (95%
      CI) of 0.88 (0.76-1.0). This AUC was significantly greater than the value
      for uβ2-MG associated with AKI (p = .003). CONCLUSION: Our findings showed
      that mutual detection of uβ2-MG levels with BUN should be an early
      indicator for the diagnosis of renal injury with greater specificity and
      improved prognostic accuracy after neonatal asphyxia.
SN  - 1476-4954
DO  - 10.1080/14767058.2021.1918667
UR  - http://dx.doi.org/10.1080/14767058.2021.1918667
UR  - https://www.ncbi.nlm.nih.gov/pubmed/33947300
KW  - Asphyxia
KW  - acute kidney injury
KW  - beta 2-microglobulin
KW  - blood urea nitrogen
KW  - newborn
ER  - 

TY  - JOUR
AU  - Olusan, Adeogo Akinwale
AU  - Barr, Suzanne
AU  - Cobain, Mark
AU  - Whelan, Holly
AD  - Younger Lives Limited, London, United Kingdom.
TI  - The Development and Evaluation of "Life Age"-a Primary Prevention and
      Population-Focused Risk Communication Tool: Feasibility Study With a
      Single-Arm Repeated Measures Design
T2  - JMIR Form Res
VL  - 6
IS  - 10
SP  - e37385
PY  - 2022
DA  - 2022/10/24
CY  - Canada
AB  - BACKGROUND: Communicating cardiovascular risk to the general population
      requires forms of communication that can enhance risk perception and
      stimulate lifestyle changes associated with reduced cardiovascular risk.
      OBJECTIVE: The aim of this study was to evaluate the motivational
      potential of a novel lifestyle risk assessment ("Life Age") based on
      factors predictive of both premature mortality and psychosocial
      well-being. METHODS: A feasibility study with a single-arm repeated
      measures design was conducted to evaluate the potential efficacy of Life
      Age on motivating lifestyle changes. Participants were recruited via
      social media, completed a web-based version of the Life Age questionnaire
      at baseline and at follow-up (8 weeks), and received 23 e-newsletters
      based on their Life Age results along with a mobile tracker. Participants'
      estimated Life Age scores were analyzed for evidence of lifestyle changes
      made. Quantitative feedback of participants was also assessed. RESULTS: In
      total, 18 of 27 participants completed the two Life Age tests. The median
      baseline Life Age was 1 year older than chronological age, which was
      reduced to -1.9 years at follow-up, representing an improvement of 2.9
      years (P=.02). There were also accompanying improvements in Mediterranean
      diet score (P=.001), life satisfaction (P=.003), and sleep (P=.05).
      Quantitative feedback assessment indicated that the Life Age tool was easy
      to understand, helpful, and motivating. CONCLUSIONS: This study
      demonstrated the potential benefit of a novel Life Age tool in generating
      a broad set of lifestyle changes known to be associated with clinical risk
      factors, similar to "Heart Age." This was achieved without the recourse to
      expensive biomarker tests. However, the results from this study suggest
      that the motivated lifestyle changes improved both healthy lifestyle risks
      and psychosocial well-being, consistent with the approach of Life Age in
      merging the importance of a healthy lifestyle and psychosocial well-being.
      Further evaluation using a larger randomized controlled trial is required
      to fully evaluate the impact of the Life Age tool on lifestyle changes,
      cardiovascular disease prevention, and overall psychosocial well-being.
SN  - 2561-326X
DO  - 10.2196/37385
C2  - PMC9641510
UR  - http://dx.doi.org/10.2196/37385
UR  - https://www.ncbi.nlm.nih.gov/pubmed/36279163
UR  - https://www.ncbi.nlm.nih.gov/pmc/articles/PMC9641510
KW  - Heart Age
KW  - Life Age
KW  - cardiovascular risk
KW  - health promotion
KW  - lifestyle change
KW  - population focused risk communication tool
KW  - premature mortality
KW  - psychosocial well-being
KW  - risk communication
KW  - risk perception
ER  - 

TY  - JOUR
AU  - Islam, Shekh Md Mahmudul
AD  - Department of Electrical and Electronic Engineering, University of Dhaka,
      Dhaka, Bangladesh.
TI  - Radar-based remote physiological sensing: Progress, challenges, and
      opportunities
T2  - Front Physiol
VL  - 13
SP  - 955208
PY  - 2022
DA  - 2022/10/11
CY  - Switzerland
AB  - Modern microwave Doppler radar-based physiological sensing is playing an
      important role in healthcare applications and during the last decade,
      there has been a significant advancement in this non-contact respiration
      sensing technology. The advantages of contactless, unobtrusive respiration
      monitoring have drawn interest in various medical applications such as
      sleep apnea, sudden infant death syndromes (SIDS), remote respiratory
      monitoring of burn victims, and COVID patients. This paper provides a
      perspective on recent advances in biomedical and healthcare applications
      of Doppler radar that can detect the tiny movement of the chest surfaces
      to extract heartbeat and respiration and its associated different vital
      signs parameters (tidal volume, heart rate variability (HRV), and so on)
      of the human subject. Additionally, it also highlights the challenges, and
      opportunities of this remote physiological sensing technology and several
      future research directions will be laid out to deploy this sensor
      technology in our day-to-day life.
SN  - 1664-042X
DO  - 10.3389/fphys.2022.955208
C2  - PMC9592800
UR  - http://dx.doi.org/10.3389/fphys.2022.955208
UR  - https://www.ncbi.nlm.nih.gov/pubmed/36304581
UR  - https://www.ncbi.nlm.nih.gov/pmc/articles/PMC9592800
KW  - Min.5-Max. 8
KW  - biomedical radar sensor
KW  - breathing rate (BR)
KW  - heart rate
KW  - non-contact sensing
KW  - physiological sensing
ER  - 

TY  - JOUR
AU  - Honoré, Antoine
AU  - Forsberg, David
AU  - Adolphson, Katja
AU  - Chatterjee, Saikat
AU  - Jost, Kerstin
AU  - Herlenius, Eric
AD  - Astrid Lindgren Children's Hospital, Karolinska University Hospital,
      Stockholm, Sweden.
TI  - Vital sign-based detection of sepsis in neonates using machine learning
T2  - Acta Paediatr
PY  - 2023
DA  - 2023/1/6
CY  - Norway
AB  - AIM: Sepsis is a leading cause of morbidity and mortality in neonates.
      Early diagnosis is key but difficult due to non-specific signs. We
      investigate the predictive value of machine learning-assisted analysis of
      non-invasive, high frequency monitoring data and demographic factors to
      detect neonatal sepsis. METHODS: Single center study, including a
      representative cohort of 325 infants (2866 hospitalization days).
      Personalized event timelines including interventions and clinical findings
      were generated. Time-domain features from heart rate, respiratory rate and
      oxygen saturation values were calculated and demographic factors included.
      Sepsis prediction was performed using Naïve-Bayes algorithm in a maximum a
      posteriori framework up to 24 hours before clinical sepsis suspicion.
      RESULTS: Twenty sepsis cases were identified. Combining multiple vital
      signs improved algorithm performance compared to heart rate
      characteristics alone. This enabled a prediction of sepsis with an area
      under the receiver operating characteristics curve of 0.82, up to 24 hours
      before clinical sepsis suspicion. Moreover, 10 hours prior to clinical
      suspicion, the risk of sepsis increased 150-fold. CONCLUSION: The present
      algorithm using non-invasive patient data provides useful predictive value
      for neonatal sepsis detection. Machine learning-assisted algorithms are
      promising novel methods that could help individualize patient care and
      reduce morbidity and mortality.
SN  - 1651-2227
DO  - 10.1111/apa.16660
UR  - http://dx.doi.org/10.1111/apa.16660
UR  - https://www.ncbi.nlm.nih.gov/pubmed/36607251
KW  - Artificial intelligence
KW  - Clinical Decision Support system
KW  - Naïve-Bayes classifier
KW  - physiological monitoring
KW  - prediction
KW  - respiration-related
ER  - 

TY  - JOUR
AU  - Qureshey, Emma J
AU  - Mendez-Figueroa, Hector
AU  - Wiley, Rachel L
AU  - Bhalwal, Asha B
AU  - Chauhan, Suneet P
AD  - Department of Obstetrics, Gynecology, and Reproductive Sciences, McGovern
      Medical School, The University of Texas Health Science Center at Houston,
      Houston, TX, USA.
TI  - Cesarean delivery at term for non-reassuring fetal heart rate tracing:
      risk factors and predictability
T2  - J Matern Fetal Neonatal Med
VL  - 35
IS  - 25
SP  - 6714-6720
PY  - 2021
DA  - 2021/5/9
CY  - England
AB  - OBJECTIVE: To delineate risk factors for adverse outcomes among those who
      underwent cesarean delivery (CD) for non-reassuring fetal heart rate
      tracing (NRFHT) and ascertain whether neonatal or maternal morbidity can
      be predicted accurately. METHODS: The Consortium on Safe Labor Database
      was utilized for this secondary analysis. Inclusion criteria were
      non-anomalous, singleton gestations between 37.0 and 41.6 weeks who
      underwent CD for NRFHT. Composite adverse neonatal outcomes (CANO)
      included Apgar <5 at 5 min, seizures, mechanical ventilation, sepsis,
      intraventricular hemorrhage, necrotizing enterocolitis or neonatal death.
      Composite adverse maternal outcomes (CAMO) included endometritis, blood
      transfusion, wound complication, admission to intensive care unit,
      thromboembolism, hysterectomy or death. Bivariable analysis and
      multivariable Poisson regression were used to identify risk factors
      independently associated with adverse outcomes. Receiver operating
      characteristic (ROC) curves were created to evaluate the predictive value
      of the models for adverse outcomes. RESULTS: Of 228,438 births in the
      database, 7310 individuals (3.7%) met inclusion criteria. Among this
      cohort, CANO occurred 3.8% of the time. CANO was less common among people
      over 35 years (9.8% versus 18.4% p < .01) but was more common among those
      with at least high-school education (15.3% versus 11.2%; p < .01), varying
      by ethnicity (p < .01). CAMO occurred in 3.4% and was less common among
      those undergoing induction of labor (37.3% versus 49.4%; p < .01) and more
      common among those with clinical chorioamnionitis (8.4% versus 4.3%; p <
      .01). The area under the curve (AUC) for ROC curve to identify CANO was
      0.63 implying a limited ability to predict neonatal adverse outcomes. The
      AUC for identifying women with maternal adverse outcomes was 0.69 also
      indicating a moderate prediction ability. CONCLUSIONS: Among singletons
      between 37 and 41 weeks who labored, the rate of CD for NRFHT was about
      3.7% and among them CANO occurred in 3.8%. While risk factors for adverse
      neonatal outcomes following CD for NRFHT are identifiable, they do not
      suffice to predict them.
SN  - 1476-4954
DO  - 10.1080/14767058.2021.1920914
UR  - http://dx.doi.org/10.1080/14767058.2021.1920914
UR  - https://www.ncbi.nlm.nih.gov/pubmed/33969774
KW  - Fetal distress
KW  - chorioamnionitis
KW  - hypoxic–ischemic encephalopathy
KW  - neonatal seizure
KW  - transfusion
ER  - 

TY  - JOUR
AU  - Maessen, Lenn
AU  - De Meester, Pieter
AU  - Troost, Els
AU  - Gewillig, Marc
AU  - Rega, Filip
AU  - Moons, Philip
AU  - Budts, Werner
AU  - Van De Bruaene, Alexander
AD  - Division of Structural and Congenital Cardiology, University Hospitals
      Leuven, Leuven, Belgium; Department of Cardiovascular Sciences, KU Leuven,
      Leuven, Belgium. Electronic address: alexander.vandebruaene@uzleuven.be.
TI  - Short-term prognostic value of heart failure diagnosis in a contemporary
      cohort of patients with adult congenital heart disease
T2  - Can J Cardiol
PY  - 2022
DA  - 2022/12/26
CY  - England
AB  - BACKGROUND: Heart failure (HF) is the primary cause of premature death in
      adult patients with congenital heart disease (ACHD). This study aims to
      describe the impact of a HF diagnosis on short-term prognosis and to
      investigate the added prognostic value of a HF diagnosis to the ACHD
      Anatomic and Physiological classification (ACHD-AP). METHODS: This study
      included 3995 patients followed in a tertiary care center (last follow-up
      >January 1 2010). Survival curves were plotted and predictors of the
      primary endpoint (death, heart transplantation, or ventricular assist
      device [VAD]) were identified using Cox proportional hazard models and
      compared using Harrell's C-statistic. RESULTS: Mean age at baseline was
      35.7±13.3 years. The prevalence of ACHD-HF was 6.4%. During a median
      follow up of 3.1 (IQR 2.1-3.6) years, 27.3% of ACHD-HF patients reached
      the primary endpoint, compared to 1.4% of ACHD patients without HF.
      Event-free survival was 78.3%, 61.9%, and 57.5% at 1, 3, and 5 years in
      ACHD-HF patients, compared to 99.3%, 98.3%, and 98.0% in ACHD patients
      without HF (p<0.001). A HF diagnosis (HR 6.9; 95% CI 4.3-11.2) and the
      physiological classification (HR 2.6; 95% CI 1.9-3.7) were independently
      associated with the primary endpoint. The addition of HF to the ACHD-AP
      classification yielded a Harrell's C index of 0.8631, providing a
      significant improvement over the ACHD-AP classification alone (p=0.0003).
      CONCLUSION: The risk of mortality, and need for transplantation or VAD is
      increased in ACHD-HF patients. A HF diagnosis appears a valuable
      prognostic marker in addition to the ACHD-AP classification.
SN  - 1916-7075
DO  - 10.1016/j.cjca.2022.12.018
UR  - http://dx.doi.org/10.1016/j.cjca.2022.12.018
UR  - https://www.ncbi.nlm.nih.gov/pubmed/36581247
ER  - 

TY  - JOUR
AU  - Salter, Erica K
AU  - Malone, Jay R
AU  - Berg, Amanda
AU  - B Friedrich, Annie
AU  - Hucker, Alexandra
AU  - King, Hillary
AU  - Antommaria, Armand H Matheny
AD  - Department of Pediatrics, University of Cincinnati College of Medicine,
      Cincinnati, Ohio, USA.
TI  - Triage Policies at U.S. Hospitals with Pediatric Intensive Care Units
T2  - AJOB Empir Bioeth
SP  - 1-7
PY  - 2022
DA  - 2022/12/28
CY  - United States
AB  - OBJECTIVES: To characterize the prevalence and content of pediatric triage
      policies. METHODS: We surveyed and solicited policies from U.S. hospitals
      with pediatric intensive care units. Policies were analyzed using
      qualitative methods and coded by 2 investigators. RESULTS: Thirty-four of
      120 institutions (28%) responded. Twenty-five (74%) were freestanding
      children's hospitals and 9 (26%) were hospitals within a hospital. Nine
      (26%) had approved policies, 9 (26%) had draft policies, 5 (14%) were
      developing policies, and 7 (20%) did not have policies. Nineteen (68%)
      institutions shared their approved or draft policy. Eight (42%) of those
      policies included neonates. The polices identified 0 to 5 (median 2)
      factors to prioritize patients. The most common factors were short- (17,
      90%) and long- (14, 74%) term predicted mortality. Pediatric scoring
      systems included Pediatric Logistic Organ Dysfunction-2 (12, 63%) and
      Score for Neonatal Acute Physiology and Perinatal Extensions-II (4, 21%).
      Thirteen (68%) policies described a formal algorithm. The most common
      tiebreakers were random/lottery (10, 71%) and life cycles (9, 64%). The
      majority (15, 79%) of policies specified the roles of triage team members
      and 13 (68%) precluded those participating in patient care from making
      triage decisions. CONCLUSIONS: While many institutions still do not have
      pediatric triage policies, there appears to be a trend among those with
      policies to utilize a formal algorithm that focuses on short- and
      long-term predicted mortality and that incorporates age-appropriate
      scoring systems. Additional work is needed to expand access to
      pediatric-specific policies, to validate scoring systems, and to address
      health disparities.
SN  - 2329-4523
DO  - 10.1080/23294515.2022.2160508
UR  - http://dx.doi.org/10.1080/23294515.2022.2160508
UR  - https://www.ncbi.nlm.nih.gov/pubmed/36576201
KW  - Resource allocation
KW  - pediatric ethics
KW  - triage
ER  - 

TY  - JOUR
AU  - Rahim, Nicholas E
AU  - Ngonzi, Joseph
AU  - Boatin, Adeline A
AU  - Bassett, Ingrid V
AU  - Siedner, Mark J
AU  - Mugyenyi, Godfrey R
AU  - Bebell, Lisa M
AD  - Department of Medicine, Division of Infectious Diseases, Medical Practice
      Evaluation Center, Center for Global Health, Massachusetts General
      Hospital, Harvard Medical School, 55 Fruit St, GRJ-504, Boston, MA, 02114,
      USA. lbebell@mgh.harvard.edu.
TI  - The interaction between antenatal care and abnormal temperature during
      delivery and its relationship with postpartum care: a prospective study of
      1,538 women in semi-rural Uganda
T2  - BMC Pregnancy Childbirth
VL  - 22
IS  - 1
SP  - 860
PY  - 2022
DA  - 2022/11/21
CY  - England
AB  - BACKGROUND: Postnatal care (PNC) is an important tool for reducing
      maternal and neonatal morbidity and mortality. However, what predicts
      receipt and maintenance in PNC, particularly events during pregnancy and
      the peripartum period, is not well understood. We hypothesized that fever
      or hypothermia during delivery would engender greater health consciousness
      among those attending antenatal care, leading to greater PNC engagement
      after hospital discharge and our objective was to evaluate this
      relationship. METHODS: Women were prospectively enrolled immediately
      postpartum at Mbarara Regional Referral Hospital (MRRH). We collected
      postpartum vital signs and surveyed women by telephone about PNC receipt,
      fever, and infection at two and six weeks postpartum. Our outcome of
      interest was receipt of PNC post-discharge, defined as whether a
      participant visited a health facility and/or was hospitalized in the
      postpartum period. Our explanatory variables were whether a participant
      was ever febrile (> 38.0˚C) or hypothermic (< 36.0˚C) during delivery stay
      and whether a participant attended at least 4 antenatal care (ANC) visits.
      We used logistic regressions to estimate the association between ANC and
      fever/hypothermia with PNC, including an interaction term between ANC and
      fever/hypothermia to determine whether there was a modifying relationship
      between variables on PNC. Regression models were adjusted for age, marital
      status, parity, HIV serostatus, Mbarara residency, and whether the
      participant was referred to MRRH, RESULTS: Of the 1,541 women, 86 (5.6%)
      reported visiting a health facility and/or hospitalization and 186 (12.0%)
      had an abnormal temperature recorded during delivery stay. Of those who
      reported at least one visit, 59/86 (68.6%) delivered by cesarean, 37/86
      (43.0%) reported post-discharge fever, and 44/86 (51.2%) reported
      post-discharge infection. Neither ANC attendance, abnormal temperature
      after delivery, nor their interaction term, were significantly associated
      with post-discharge PNC. The included covariates were not significantly
      associated with the outcome. CONCLUSIONS: While the overall proportion of
      women reporting post-discharge PNC was low, those who reported visiting a
      health facility and/or hospitalization had high proportions of
      post-discharge fever, post-discharge infection, and cesarean delivery,
      which suggests that these visits may have been related to problem-focused
      care. No significant associations between ANC and PNC were observed in
      this cohort. Further research assessing ANC quality and PNC visit focus is
      needed to ensure ANC and PNC are optimized to reduce morbidity and
      mortality.
SN  - 1471-2393
DO  - 10.1186/s12884-022-05207-8
C2  - PMC9677695
UR  - http://dx.doi.org/10.1186/s12884-022-05207-8
UR  - https://www.ncbi.nlm.nih.gov/pubmed/36411419
UR  - https://www.ncbi.nlm.nih.gov/pmc/articles/PMC9677695
KW  - Antenatal care
KW  - Delivery
KW  - Fever
KW  - Hypothermia
KW  - Postnatal care
KW  - Postpartum
KW  - Pregnancy
ER  - 

TY  - JOUR
AU  - Liu, Die
AU  - Liu, Jing
AU  - Ye, Fang
AU  - Su, Yunchao
AU  - Cheng, Jiaoying
AU  - Zhang, Qi
AD  - Department of Pediatrics, China-Japan Friendship Hospital, Beijing, China.
      zhangqikeyan@163.com.
TI  - Risk factors and postnatal biomarkers for acute placental inflammatory
      lesions and intrauterine infections in preterm infants
T2  - Eur J Pediatr
VL  - 181
IS  - 9
SP  - 3429-3438
PY  - 2022
DA  - 2022/7/14
CY  - Germany
AB  - The purpose of this study is to explore risk factors of acute placental
      inflammatory lesions and the potential postnatal serum biomarkers for
      predicting the severity of intrauterine infection in preterm infants. We
      performed a retrospective analysis of premature infants with or without
      acute placental inflammatory lesions and their mothers by chart review for
      clinical data and placental histopathology. The preterm infants with acute
      placental inflammatory lesions had a higher rate of premature rupture of
      membranes (PROM), a longer duration of PROM, and a higher level of serum
      sialic acid (SIA) than those of the non-inflammation group (all p <
      0.001). According to the different inflammatory histological structures,
      preterm infants with funisitis had a dominant longer duration of PROM than
      others (p < 0.05), and their gestational age was youngest among all the
      infants (p < 0.05). Furthermore, they had the highest content of serum SIA
      above other groups. The preterm infants in the acute histological
      chorioamnionitis group showed a similar trend of clinical manifestation
      and laboratory parameters with the funisitis group. Moreover, the closer
      the placental lesions were to the fetus, the lower the gestational age of
      preterm infants was, and the higher the serum SIA content was. CONCLUSION:
      We utilized a simple and precise anatomically category method of placental
      inflammatory histopathology for pediatricians to distinguish the extent of
      fetal inflammatory response for representing early-onset infectious
      diseases of preterm infants. SIA might be one of the potential early-stage
      serum biomarkers to reflect the severe intrauterine infections and could
      guide the postnatal anti-infection treatment. WHAT IS KNOWN: • Acute
      placental inflammatory lesion contributes to preterm birth and a series of
      complications in preterm infants. • C-reactive protein and interleukin-6
      in neonatal blood can be used as biomarkers for potential early-onset
      sepsis, but they are influenced by the postnatal physiological changes of
      preterm infants. WHAT IS NEW: • The value of serum sialic acids of preterm
      infants within 1-hour afterbirth may be one of the rapid postnatal
      biomarkers for evaluating the severity of intra-amniotic infection. • The
      closer the placental lesions are to the fetus, the higher the content of
      serum sialic acid is.
SN  - 1432-1076
DO  - 10.1007/s00431-022-04545-1
C2  - PMC9395443
UR  - http://dx.doi.org/10.1007/s00431-022-04545-1
UR  - https://www.ncbi.nlm.nih.gov/pubmed/35831682
UR  - https://www.ncbi.nlm.nih.gov/pmc/articles/PMC9395443
KW  - Intrauterine infection
KW  - Placental inflammatory lesions
KW  - Preterm infant
KW  - Sialic acid
ER  - 

TY  - JOUR
AU  - Vriz, Olga
AU  - Landi, Irene
AU  - Eltayeb, Abdalla
AU  - Limongelli, Giuseppe
AU  - Mos, Lucio
AU  - Delise, Pietro
AU  - Bossone, Eduardo
AU  - D Andrea, Antonello
AD  - Department of Cardiology, Umberto I Hospital, Luigi Vanvitelli University
      - Nocera Inferiore (ASL Salerno), Caserta, Italy.
TI  - Mitral Valve Prolapse and Sudden Cardiac Death in Athletes at High Risk
T2  - Curr Cardiol Rev
PY  - 2022
DA  - 2022/12/20
CY  - United Arab Emirates
AB  - Mitral valve prolapse (MVP) is the most frequent valvulopathy in the
      general population, with usually a favourable prognosis. Although it can
      be associated with some complications, ventricular arrhythmias (VA) and
      sudden cardiac death (SCD) are the most worrying. The estimated risk of
      SCD in MVP is between 0.2% to 1.9% per year, including MVP patients with
      and without severe mitral regurgitation (MR). The association between SCD
      and MVP is expressed by a phenotype called "malignant MVP" characterized
      by transthoracic echocardiography (TTE) findings such as bileaflet
      myxomatous prolapse and mitral annulus disjunction (MAD), ECG findings
      such as repolarization abnormalities, complex ventricular arrhythmias
      (c-VAs) and LV fibrosis of papillary muscles (PMs) and inferobasal wall
      visualized by late gadolinium enhancement cardiac magnetic resonance
      (LGE-CMR). Therefore, attention is raised for patients with "arrhythmic
      MVP" characterized from an ECG point of view by frequent premature
      ventricular contractions (PVCs) arising from one or both PMs as well as by
      T-wave inversion in the inferolateral leads. In athletes, SCD is the most
      frequent medical cause of death and in young subjects (< 35 years) usually
      is due to electrical mechanism affecting who has a silent cardiovascular
      disease and are not considered per se a cause of increased mortality. In
      MVP, SCD was reported to happen during sports activity or immediately
      after and valve prolapse was the only pathological aspect detected. The
      aim of the present paper is to explore the association between SCD and MVP
      in athletes, focusing attention on ECG, TTE in particular, and CMR
      findings that could help to identify subjects at high risk for complex
      arrhythmias and eventually SCD. In addition, it is also examined if sports
      activity might predispose patients with MVP to develop major arrhythmias.
SN  - 1875-6557
DO  - 10.2174/1573403X19666221220163431
UR  - http://dx.doi.org/10.2174/1573403X19666221220163431
UR  - https://www.ncbi.nlm.nih.gov/pubmed/36545732
KW  - Athletes
KW  - Cardiac death
KW  - Mitral valve
KW  - Mitral valve prolapse (MVP)
KW  - Premature ventricular contractions
KW  - Ventricular arrhythmias
ER  - 

TY  - JOUR
AU  - Geva, Yael
AU  - Yaniv Salem, Shimrit
AU  - Geva, Neta
AU  - Rotem, Reut
AU  - Talmor, Meital
AU  - Shema, Noam
AU  - Shany, Eilon
AU  - Weintraub, Adi Y
AD  - Department of Obstetrics and Gynecology, Soroka University Medical Center,
      Faculty of Health Sciences, Ben-Gurion University of the Negev, Beer
      Sheva, Israel.
TI  - Intrapartum deceleration and acceleration areas are associated with
      neonatal encephalopathy
T2  - Int J Gynaecol Obstet
PY  - 2022
DA  - 2022/12/26
CY  - United States
AB  - OBJECTIVE: To investigate whether an association exists between
      deceleration and acceleration areas on continuous fetal cardiotocography
      (CTG) and neonatal encephalopathy (NE). METHODS: A single center,
      retrospective case-control study was conducted to compare CTG
      characteristics of low-risk pregnancies (35 weeks gestation or more),
      complicated by moderate to severe NE with two matched controls for every
      case. Controls were matched by gestational age and cord blood pH. We
      analyzed the intrapartum CTG recordings by calculation of the deceleration
      and acceleration areas and the ratio between the two. RESULTS: During the
      period between 2013 and 2019, we identified 95 cases of low-risk
      pregnancies that were complicated by moderate to severe NE in our center.
      Thirty-three (34.7%) deliveries were excluded, mostly due to an
      insufficient duration of the CTG recordings. The remaining 62 cases were
      matched with 123 controls. We found that NE was significantly associated
      with an increased total deceleration area, a decreased total acceleration
      area and a lower acceleration-to-deceleration ratio. CONCLUSIONS: NE was
      significantly associated with increased total deceleration area, decreased
      total acceleration area and a lower acceleration-to-deceleration ratio,
      independent of cord blood pH. Development of a computerized real-time
      analysis of fetal heart rate tracings may contribute to making these
      measurements a more valid clinical tool.
SN  - 1879-3479
DO  - 10.1002/ijgo.14638
UR  - http://dx.doi.org/10.1002/ijgo.14638
UR  - https://www.ncbi.nlm.nih.gov/pubmed/36572017
KW  - Fetal evaluation
KW  - acceleration/deceleration ratio
KW  - area under the curve
KW  - cardiotocography
KW  - hypoxic ischemic encephalopathy
KW  - umbilical cord pH
ER  - 

TY  - JOUR
AU  - Zazo, Hinojal
AU  - Lagarejos, Eduardo
AU  - Prado-Velasco, Manuel
AU  - Sánchez-Herrero, Sergio
AU  - Serna, Jenifer
AU  - Rueda-Ferreiro, Almudena
AU  - Martín-Suárez, Ana
AU  - Calvo, M Victoria
AU  - Pérez-Blanco, Jonás Samuel
AU  - Lanao, José M
AD  - Institute of Biomedical Research of Salamanca (IBSAL), Salamanca, Spain.
TI  - Physiologically-based pharmacokinetic modelling and dosing evaluation of
      gentamicin in neonates using PhysPK
T2  - Front Pharmacol
VL  - 13
SP  - 977372
PY  - 2022
DA  - 2022/9/28
CY  - Switzerland
AB  - Each year, infections caused around the 25% of neonatal deaths. Early
      empirical treatments help to reduce this mortality, although optimized
      dosing regimens are still lacking. The aims were to develop and validate a
      gentamicin physiologically-based pharmacokinetic (PBPK) model and then
      potentially explore dosing regimens in neonates using pharmacokinetic and
      pharmacodynamic criteria. The PBPK model developed consisted of 2
      flow-limited tissues: kidney and other tissues. It has been implemented on
      a new tool called PhysPK, which allows structure reusability and evolution
      as predictive engine in Model-Informed Precision Dosing (MIPD).
      Retrospective pharmacokinetic information based on serum levels data from
      47 neonates with gestational age between 32 and 39 weeks and younger than
      one-week postnatal age were used for model validation. The minimal PBPK
      model developed adequately described the gentamicin serum
      concentration-time profile with an average fold error nearly 1. Extended
      interval gentamicin dosing regimens (6 mg/kg q36h and 6 mg/kg q48h for
      term and preterm neonates, respectively) showed efficacy higher than 99%
      with toxicity lower than 10% through Monte Carlo simulation evaluations.
      The gentamicin minimal PBPK model developed in PhysPK from literature
      information, and validated in preterm and term neonates, presents adequate
      predictive performance and could be useful for MIPD strategies in
      neonates.
SN  - 1663-9812
DO  - 10.3389/fphar.2022.977372
C2  - PMC9554458
UR  - http://dx.doi.org/10.3389/fphar.2022.977372
UR  - https://www.ncbi.nlm.nih.gov/pubmed/36249803
UR  - https://www.ncbi.nlm.nih.gov/pmc/articles/PMC9554458
KW  - PBPK
KW  - PhysPK software
KW  - TDM
KW  - dosing evaluation
KW  - gentamicin
KW  - neonates
ER  - 

TY  - JOUR
AU  - Kausch, Sherry L
AU  - Brandberg, Jackson G
AU  - Qiu, Jiaxing
AU  - Panda, Aneesha
AU  - Binai, Alexandra
AU  - Isler, Joseph
AU  - Sahni, Rakesh
AU  - Vesoulis, Zachary A
AU  - Moorman, J Randall
AU  - Fairchild, Karen D
AU  - Lake, Douglas E
AU  - Sullivan, Brynne A
AD  - Department of Pediatrics, University of Virginia School of Medicine,
      Charlottesville, VA, USA.
TI  - Cardiorespiratory signature of neonatal sepsis: development and validation
      of prediction models in 3 NICUs
T2  - Pediatr Res
PY  - 2023
DA  - 2023/1/2
CY  - United States
AB  - BACKGROUND: Heart rate characteristics aid early detection of late-onset
      sepsis (LOS), but respiratory data contain additional signatures of
      illness due to infection. Predictive models using cardiorespiratory data
      may improve early sepsis detection. We hypothesized that heart rate (HR)
      and oxygenation (SpO(2)) data contain signatures that improve sepsis risk
      prediction over HR or demographics alone. METHODS: We analyzed
      cardiorespiratory data from very low birth weight (VLBW, <1500 g) infants
      admitted to three NICUs. We developed and externally validated four
      machine learning models to predict LOS using features calculated every 10
      m: mean, standard deviation, skewness, kurtosis of HR and SpO(2), and
      cross-correlation. We compared feature importance, discrimination,
      calibration, and dynamic prediction across models and cohorts. We built
      models of demographics and HR or SpO(2) features alone for comparison with
      HR-SpO(2) models. RESULTS: Performance, feature importance, and
      calibration were similar among modeling methods. All models had favorable
      external validation performance. The HR-SpO(2) model performed better than
      models using either HR or SpO(2) alone. Demographics improved the
      discrimination of all physiologic data models but dampened dynamic
      performance. CONCLUSIONS: Cardiorespiratory signatures detect LOS in VLBW
      infants at 3 NICUs. Demographics risk-stratify, but predictive modeling
      with both HR and SpO(2) features provides the best dynamic risk
      prediction. IMPACT: Heart rate characteristics aid early detection of
      late-onset sepsis, but respiratory data contain signatures of illness due
      to infection. Predictive models using both heart rate and respiratory data
      may improve early sepsis detection. A cardiorespiratory early warning
      score, analyzing heart rate from electrocardiogram or pulse oximetry with
      SpO(2), predicts late-onset sepsis within 24 h across multiple NICUs and
      detects sepsis better than heart rate characteristics or demographics
      alone. Demographics risk-stratify, but predictive modeling with both HR
      and SpO(2) features provides the best dynamic risk prediction. The results
      increase understanding of physiologic signatures of neonatal sepsis.
SN  - 1530-0447
DO  - 10.1038/s41390-022-02444-7
UR  - http://dx.doi.org/10.1038/s41390-022-02444-7
UR  - https://www.ncbi.nlm.nih.gov/pubmed/36593281
ER  - 

TY  - JOUR
AU  - Ghaeli, Taranom
AU  - Karimi, Behnaz
AU  - Kojouri, Gholam Ali
AU  - Dehkordi, Rouzbeh Razavi
AU  - Ahadi, Ali Mohammad
AD  - Department of Genetic, Faculty of Basic Sciences, Shahrekord University,
      Shahrekord, Iran.
TI  - The Influence of Age and Gender on the Serum XOR Activity, Leukocyte Gene
      Expression of XOR and MPO, and Biochemical Parameters in Newborn Foals
T2  - J Equine Vet Sci
VL  - 119
SP  - 104134
PY  - 2022
DA  - 2022/10/3
CY  - United States
AB  - One of the initial responses of the host's innate immunity of newborns
      against pathogens is the use of oxidative enzymes. This study aimed to
      evaluate changes in serum xanthine oxidoreductase (XOR) activity, the
      leukocyte myeloperoxidase (MPO) and XOR genes expression, and some
      biochemical parameters in healthy Darehshuri newborn foals up to 60 days
      of life. Blood samples were collected from 16 foals at 1, 7, 15, 30, and
      60 days and used for detecting XOR activity, biochemical parameters, and
      also gene expression by real-time RT-PCR. High activity of XOR was
      observed at birth, explained by physiologic hypoxia during the birth
      without sex difference. The significant decrease in XOR activity during
      the following days is probably related to the decreased levels of
      substrate and feedback inhibition of XOR by uric acid. No correlations
      were found between XOR activity and uric acid. A positive correlation was
      observed between XOR mRNA and serum XOR activity in 15 days. The results
      also indicate higher levels of MPO gene expression at 30 days, which may
      be associated with their capacity for neutrophil phagocytosis. The
      concentrations of creatinine, total protein, and albumin were higher at
      birth, whereas uric acid level was lower (P < 0.05). It can be concluded
      that XOR activity decreases with age and there is no significant change in
      its gene expression and MPO expression increases with age and is
      sex-dependent. There is an influence of age on XOR activity, leukocyte
      expression of MPO, and biochemical parameters in healthy newborn foals up
      to 60 days of life.
SN  - 0737-0806
DO  - 10.1016/j.jevs.2022.104134
UR  - http://dx.doi.org/10.1016/j.jevs.2022.104134
UR  - https://www.ncbi.nlm.nih.gov/pubmed/36202292
KW  - Equine
KW  - Myeloperoxidase
KW  - Newborn foal
KW  - Oxidative enzymes
KW  - Xanthine oxidoreductase
ER  - 

TY  - JOUR
AU  - Wyckoff, Myra H
AU  - Greif, Robert
AU  - Morley, Peter T
AU  - Ng, Kee-Chong
AU  - Olasveengen, Theresa M
AU  - Singletary, Eunice M
AU  - Soar, Jasmeet
AU  - Cheng, Adam
AU  - Drennan, Ian R
AU  - Liley, Helen G
AU  - Scholefield, Barnaby R
AU  - Smyth, Michael A
AU  - Welsford, Michelle
AU  - Zideman, David A
AU  - Acworth, Jason
AU  - Aickin, Richard
AU  - Andersen, Lars W
AU  - Atkins, Diane
AU  - Berry, David C
AU  - Bhanji, Farhan
AU  - Bierens, Joost
AU  - Borra, Vere
AU  - Böttiger, Bernd W
AU  - Bradley, Richard N
AU  - Bray, Janet E
AU  - Breckwoldt, Jan
AU  - Callaway, Clifton W
AU  - Carlson, Jestin N
AU  - Cassan, Pascal
AU  - Castrén, Maaret
AU  - Chang, Wei-Tien
AU  - Charlton, Nathan P
AU  - Phil Chung, Sung
AU  - Considine, Julie
AU  - Costa-Nobre, Daniela T
AU  - Couper, Keith
AU  - Couto, Thomaz Bittencourt
AU  - Dainty, Katie N
AU  - Davis, Peter G
AU  - de Almeida, Maria Fernanda
AU  - de Caen, Allan R
AU  - Deakin, Charles D
AU  - Djärv, Therese
AU  - Donnino, Michael W
AU  - Douma, Matthew J
AU  - Duff, Jonathan P
AU  - Dunne, Cody L
AU  - Eastwood, Kathryn
AU  - El-Naggar, Walid
AU  - Fabres, Jorge G
AU  - Fawke, Joe
AU  - Finn, Judith
AU  - Foglia, Elizabeth E
AU  - Folke, Fredrik
AU  - Gilfoyle, Elaine
AU  - Goolsby, Craig A
AU  - Granfeldt, Asger
AU  - Guerguerian, Anne-Marie
AU  - Guinsburg, Ruth
AU  - Hirsch, Karen G
AU  - Holmberg, Mathias J
AU  - Hosono, Shigeharu
AU  - Hsieh, Ming-Ju
AU  - Hsu, Cindy H
AU  - Ikeyama, Takanari
AU  - Isayama, Tetsuya
AU  - Johnson, Nicholas J
AU  - Kapadia, Vishal S
AU  - Kawakami, Mandira Daripa
AU  - Kim, Han-Suk
AU  - Kleinman, Monica
AU  - Kloeck, David A
AU  - Kudenchuk, Peter J
AU  - Lagina, Anthony T
AU  - Lauridsen, Kasper G
AU  - Lavonas, Eric J
AU  - Lee, Henry C
AU  - Lin, Yiqun Jeffrey
AU  - Lockey, Andrew S
AU  - Maconochie, Ian K
AU  - Madar, R John
AU  - Malta Hansen, Carolina
AU  - Masterson, Siobhan
AU  - Matsuyama, Tasuku
AU  - McKinlay, Christopher J D
AU  - Meyran, Daniel
AU  - Morgan, Patrick
AU  - Morrison, Laurie J
AU  - Nadkarni, Vinay
AU  - Nakwa, Firdose L
AU  - Nation, Kevin J
AU  - Nehme, Ziad
AU  - Nemeth, Michael
AU  - Neumar, Robert W
AU  - Nicholson, Tonia
AU  - Nikolaou, Nikolaos
AU  - Nishiyama, Chika
AU  - Norii, Tatsuya
AU  - Nuthall, Gabrielle A
AU  - O'Neill, Brian J
AU  - Gene Ong, Yong-Kwang
AU  - Orkin, Aaron M
AU  - Paiva, Edison F
AU  - Parr, Michael J
AU  - Patocka, Catherine
AU  - Pellegrino, Jeffrey L
AU  - Perkins, Gavin D
AU  - Perlman, Jeffrey M
AU  - Rabi, Yacov
AU  - Reis, Amelia G
AU  - Reynolds, Joshua C
AU  - Ristagno, Giuseppe
AU  - Rodriguez-Nunez, Antonio
AU  - Roehr, Charles C
AU  - Rüdiger, Mario
AU  - Sakamoto, Tetsuya
AU  - Sandroni, Claudio
AU  - Sawyer, Taylor L
AU  - Schexnayder, Steve M
AU  - Schmölzer, Georg M
AU  - Schnaubelt, Sebastian
AU  - Semeraro, Federico
AU  - Skrifvars, Markus B
AU  - Smith, Christopher M
AU  - Sugiura, Takahiro
AU  - Tijssen, Janice A
AU  - Trevisanuto, Daniele
AU  - Van de Voorde, Patrick
AU  - Wang, Tzong-Luen
AU  - Weiner, Gary M
AU  - Wyllie, Jonathan P
AU  - Yang, Chih-Wei
AU  - Yeung, Joyce
AU  - Nolan, Jerry P
AU  - Berg, Katherine M
AU  - Collaborators
TI  - 2022 International Consensus on Cardiopulmonary Resuscitation and
      Emergency Cardiovascular Care Science With Treatment Recommendations:
      Summary From the Basic Life Support; Advanced Life Support; Pediatric Life
      Support; Neonatal Life Support; Education, Implementation, and Teams; and
      First Aid Task Forces
T2  - Resuscitation
VL  - 181
SP  - 208-288
PY  - 2022
DA  - 2022/11/3
CY  - Ireland
AB  - This is the sixth annual summary of the International Liaison Committee on
      Resuscitation International Consensus on Cardiopulmonary Resuscitation and
      Emergency Cardiovascular Care Science With Treatment Recommendations. This
      summary addresses the most recently published resuscitation evidence
      reviewed by International Liaison Committee on Resuscitation Task Force
      science experts. Topics covered by systematic reviews include
      cardiopulmonary resuscitation during transport; approach to resuscitation
      after drowning; passive ventilation; minimising pauses during
      cardiopulmonary resuscitation; temperature management after cardiac
      arrest; use of diagnostic point-of-care ultrasound during cardiac arrest;
      use of vasopressin and corticosteroids during cardiac arrest; coronary
      angiography after cardiac arrest; public-access defibrillation devices for
      children; pediatric early warning systems; maintaining normal temperature
      immediately after birth; suctioning of amniotic fluid at birth; tactile
      stimulation for resuscitation immediately after birth; use of continuous
      positive airway pressure for respiratory distress at term birth;
      respiratory and heart rate monitoring in the delivery room; supraglottic
      airway use in neonates; prearrest prediction of in-hospital cardiac arrest
      mortality; basic life support training for likely rescuers of high-risk
      populations; effect of resuscitation team training; blended learning for
      life support training; training and recertification for resuscitation
      instructors; and recovery position for maintenance of breathing and
      prevention of cardiac arrest. Members from 6 task forces have assessed,
      discussed, and debated the quality of the evidence using Grading of
      Recommendations Assessment, Development, and Evaluation criteria and
      generated consensus treatment recommendations. Insights into the
      deliberations of the task forces are provided in the Justification and
      Evidence-to-Decision Framework Highlights sections, and priority knowledge
      gaps for future research are listed.
SN  - 1873-1570
DO  - 10.1016/j.resuscitation.2022.10.005
UR  - http://dx.doi.org/10.1016/j.resuscitation.2022.10.005
UR  - https://www.ncbi.nlm.nih.gov/pubmed/36336195
KW  - AHA Scientific Statements
KW  - advanced life support
KW  - basic life support
KW  - cardiac arrest
KW  - first aid
KW  - infant, newborn
KW  - pediatrics
KW  - resuscitation
ER  - 

TY  - JOUR
AU  - Wyckoff, Myra H
AU  - Greif, Robert
AU  - Morley, Peter T
AU  - Ng, Kee-Chong
AU  - Olasveengen, Theresa M
AU  - Singletary, Eunice M
AU  - Soar, Jasmeet
AU  - Cheng, Adam
AU  - Drennan, Ian R
AU  - Liley, Helen G
TI  - 2022 International Consensus on Cardiopulmonary Resuscitation and
      Emergency Cardiovascular Care Science With Treatment Recommendations:
      Summary From the Basic Life Support; Advanced Life Support; Pediatric Life
      Support; Neonatal Life Support; Education, Implementation, and Teams; and
      First Aid Task Forces
T2  - Pediatrics
PY  - 2022
DA  - 2022/11/3
CY  - United States
AB  - This is the sixth annual summary of the International Liaison Committee on
      Resuscitation International Consensus on Cardiopulmonary Resuscitation and
      Emergency Cardiovascular Care Science With Treatment Recommendations. This
      summary addresses the most recently published resuscitation evidence
      reviewed by International Liaison Committee on Resuscitation Task Force
      science experts. Topics covered by systematic reviews include
      cardiopulmonary resuscitation during transport; approach to resuscitation
      after drowning; passive ventilation; minimizing pauses during
      cardiopulmonary resuscitation; temperature management after cardiac
      arrest; use of diagnostic point-of-care ultrasound during cardiac arrest;
      use of vasopressin and corticosteroids during cardiac arrest; coronary
      angiography after cardiac arrest; public-access defibrillation devices for
      children; pediatric early warning systems; maintaining normal temperature
      immediately after birth; suctioning of amniotic fluid at birth; tactile
      stimulation for resuscitation immediately after birth; use of continuous
      positive airway pressure for respiratory distress at term birth;
      respiratory and heart rate monitoring in the delivery room; supraglottic
      airway use in neonates; prearrest prediction of in-hospital cardiac arrest
      mortality; basic life support training for likely rescuers of high-risk
      populations; effect of resuscitation team training; blended learning for
      life support training; training and recertification for resuscitation
      instructors; and recovery position for maintenance of breathing and
      prevention of cardiac arrest. Members from 6 task forces have assessed,
      discussed, and debated the quality of the evidence using Grading of
      Recommendations Assessment, Development, and Evaluation criteria and
      generated consensus treatment recommendations. Insights into the
      deliberations of the task forces are provided in the Justification and
      Evidence-to-Decision Framework Highlights sections, and priority knowledge
      gaps for future research are listed.
SN  - 1098-4275
DO  - 10.1542/peds.2022-060463
UR  - http://dx.doi.org/10.1542/peds.2022-060463
UR  - https://www.ncbi.nlm.nih.gov/pubmed/36325925
ER  - 

TY  - JOUR
AU  - Ravikumar, Shamili Pammi
AU  - Kaliyan, Arivoli
AU  - Jeganathan, Sathya
AU  - Manjunathan, Reji
AD  - Multi-disciplinary Research Unit, Chengalpattu Government Medical College,
      Chengalpattu, Tamil Nadu, India.
TI  - Post-transport TOPS score as a predictive marker of mortality among
      transported neonates and its comparative analysis with SNAP-II PE
T2  - Heliyon
VL  - 8
IS  - 8
SP  - e10165
PY  - 2022
DA  - 2022/8/9
CY  - England
AB  - AIM: Multiple parameters are available to predict the outcome of
      critically sick neonates admitted in neonatal intensive care unit (NICU).
      Main aim of the study is to validate the role of TOPS, especially the
      post-transport TOPS score as a simplified assessment of neonatal acute
      physiology in predicting mortality among transported neonates admitted at
      level III NICU. Also, to compare the efficiency of post transport TOPS
      score with SNAP II PE in predicting mortality. METHODS: A prospective
      study carried out with 85 neonates transported from various primary health
      care centres to level III NICU. Physiological status of the neonates was
      assessed with the help of pre and post transport TOPS scores.
      Post-transport TOPS score was recorded immediately after the admission and
      SNAP II PE within 24 h of admission at level III NICU. Receiver operating
      characteristics analysis was performed to observe the mortality prediction
      efficiency of TOPS score and was compared with SNAP II PE. RESULTS: 64
      neonates were died due to asphyxia and preterm birth (32%) related
      complications. Strong significant association with the mortality rate was
      found between the total post transport TOPS score (0.001) and SNAP II PE
      (0.003). The AUC, sensitivity and specificity of post transport TOPS score
      for a cut-off value ≤7 were 0.900, 87.5% and 80% and significant (12 were
      0.913, 75.5% and 100% and is significant (<0.001). CONCLUSION: TOPS score,
      especially the post transport TOPS score has an equally good prediction
      capacity of mortality similar like SNAP II PE among mobilised critically
      ill neonates. Hence, the TOPS score can be used as a simple and effective
      method to predict mortality risk among transported neonates immediately
      after admission at level III NICU.
SN  - 2405-8440
DO  - 10.1016/j.heliyon.2022.e10165
C2  - PMC9399961
UR  - http://dx.doi.org/10.1016/j.heliyon.2022.e10165
UR  - https://www.ncbi.nlm.nih.gov/pubmed/36033290
UR  - https://www.ncbi.nlm.nih.gov/pmc/articles/PMC9399961
KW  - Critically ill
KW  - Mortality
KW  - Neonates
KW  - SNAP II PE
KW  - TOPS score
ER  - 

TY  - JOUR
AU  - Luong, T T A
AU  - Downes, S J
AU  - Perkins, L E
AU  - Zalucki, M P
AD  - School of Biological Sciences, The University of Queensland, Brisbane
      4072, Australia.
TI  - Drop-off behaviour of Bt-resistant and Bt-susceptible Helicoverpa armigera
      (Hübner) (Lepidoptera: Noctuidae) larvae on Bt-cotton and non-Bt cotton
      plants
T2  - Bull Entomol Res
VL  - 112
IS  - 5
SP  - 604-612
PY  - 2022
DA  - 2022/2/24
CY  - England
AB  - The highest natural mortality rate of larval Lepidoptera in field
      populations occurs in the first instar, but it is highly variable. The
      pattern and degree of survival is not easily predicted but depends on
      their ability to establish on host plants. Lepidopteran larval dispersal
      behaviour, known as 'drop-off', happens when the host is unsuitable for
      larvae to settle and begin feeding. Understanding drop-off behaviour of
      Helicoverpa armigera (Hübner) with and without physiological resistance to
      Bt toxins on Bt and non-Bt cotton plants is an important component for
      resistance management strategies for this insect. We examined the drop-off
      behaviour of H. armigera to determine: (1) whether they move the same way
      or differently in response to Bt and non-Bt, and (2) could H. armigera
      larvae detect Bt toxin levels in cotton plants or did they move
      independently of toxin levels? In this study, we assessed the drop-off
      behaviour of Bt-resistant and Bt-susceptible H. armigera neonates on
      artificial diets and cotton plants with and without Bt toxin during the
      first 12 h after hatching. Bt-resistant and Bt-susceptible H. armigera
      neonates behaved differently on Bt and non-Bt substrates. The percentages
      of Bt-resistant larvae that dropped off Bt and non-Bt cotton plants were
      not significantly different. In contrast, significantly more
      Bt-susceptible larvae dropped off Bt cotton than non-Bt cotton plants over
      time. Although Bt-susceptible larvae could not detect Bt toxin, they
      showed preference on non-Bt toxin substrates and were more likely to drop
      off substrates with Bt toxin.
SN  - 1475-2670
DO  - 10.1017/S0007485321001206
UR  - http://dx.doi.org/10.1017/S0007485321001206
UR  - https://www.ncbi.nlm.nih.gov/pubmed/35199633
KW  - Behavioural resistance
KW  - Bt cotton plants
KW  - Bt-resistant larvae
KW  - drop-off behaviour
ER  - 

TY  - JOUR
AU  - Midan, Dina
AU  - El-Gendy, Fady
AU  - Abo ELAlla, Dalia
AU  - Kotb, Mayada
AD  - Department of Pediatrics, Helwan University Hospital, Cairo, Egypt.
TI  - Clinical assessment of neutrophil gelatinase-associated lipocalin as a
      potential diagnostic marker for neonatal sepsis: a prospective cohort
      study
T2  - Ann Med
VL  - 54
IS  - 1
SP  - 1725-1731
PY  - 2022
DA  - 2022/12
CY  - England
AB  - Sepsis is a life-threatening condition associated with high morbidity and
      mortality rates among neonates. Clinical diagnosis is limited due to the
      neonates' unspecific signs and symptoms as well as the long time required
      to obtain the blood culture results. Consequently, there is an urgent need
      for new biomarkers to early diagnose neonatal sepsis. We aimed to evaluate
      Neutrophil Gelatinase-Associated Lipocalin (NGAL) diagnostic performance
      to detect neonatal sepsis. We enrolled 30 neonates with sepsis admitted to
      the neonatal intensive care units and 30 age- and sex-matched healthy
      neonates recruited from the neonatal outpatient clinic during their
      routine follow-up visits. We measured NGAL levels by sandwich
      enzyme-linked immunosorbent assay, the C-reactive protein (CRP) with
      nephelometry technique using BN II nephelometer, and the complete blood
      count by Mindray BC-6800 analysers. NGAL, CRP, TLC, haemoglobin, and
      platelet levels showed significant differences between cases and control
      (all p < .001). Of the 30 neonates with sepsis, 17 neonates (56.7%)
      survived. At 0 h, the NGAL level showed no statistically significant
      difference between the non-survivors and survivors' groups; however, after
      96 h, NGAL was significantly higher in the non-survivors group (p ˂ .001).
      Our diagnostic analysis showed that NGAL levels have strong discrimination
      power to early differentiate neonates with sepsis; at the 475.00 pg/ml
      cut-off value, NGAL showed both sensitivity and specificity of 100% with
      an area under curve of 100%. Conclusion: Our study suggests that NGAL
      could be a promising biomarker for neonatal sepsis detection. Further
      studies with larger sample sizes and survival analysis are warranted to
      confirm this finding and to clarify the efficacy of NGAL in survival
      prediction. Key findingsNGAL level was high in neonates with sepsisNGAL
      level was high in non-survived neonatesNGAL could be a promising
      diagnostic marker for sepsis.
SN  - 1365-2060
DO  - 10.1080/07853890.2022.2091789
C2  - PMC9255146
UR  - http://dx.doi.org/10.1080/07853890.2022.2091789
UR  - https://www.ncbi.nlm.nih.gov/pubmed/35770922
UR  - https://www.ncbi.nlm.nih.gov/pmc/articles/PMC9255146
KW  - NGAL
KW  - Neutrophil gelatinase-associated lipocalin
KW  - diagnostic
KW  - neonates
KW  - sepsis
ER  - 

TY  - JOUR
AU  - Dhudasia, Miren B
AU  - Benitz, William E
AU  - Flannery, Dustin D
AU  - Christ, Lori
AU  - Rub, David
AU  - Remaschi, Giulia
AU  - Puopolo, Karen M
AU  - Mukhopadhyay, Sagori
AD  - Division of Neonatology, Department of Pediatrics, Children's Hospital of
      Philadelphia, Philadelphia, PA, United States; Center for Pediatric
      Clinical Effectiveness, Children's Hospital of Philadelphia, Philadelphia,
      PA, United States; Department of Pediatrics, University of Pennsylvania
      Perelman School of Medicine, Philadelphia, PA, United States. Electronic
      address: mukhopadhs@chop.edu.
TI  - Diagnostic performance and patient outcomes with C-reactive protein use in
      early-onset sepsis evaluations
T2  - J Pediatr
PY  - 2022
DA  - 2022/12/15
CY  - United States
AB  - OBJECTIVES: To determine performance of C-reactive protein (CRP) in
      diagnosis of early-onset sepsis (EOS), and to assess patient outcomes with
      and without routine use of CRP. STUDY DESIGN: Retrospective cohort study
      of infants admitted to two neonatal intensive care units. CRP was
      routinely used in EOS evaluations during 2009-2014; this period was
      utilized to determine CRP performance at a cut-off of ≥10 mg/L in
      diagnosis of culture-confirmed EOS. Routine CRP use was discontinued
      during 2018-2020; outcomes among infants admitted during this period were
      compared with those in 2012-2014. RESULTS: From 2009-2014, 10,134 infants
      were admitted; 9,103 (89.8%) had CRP and 7,549 (74.5%) had blood culture
      obtained within 3 days of birth. CRP obtained ±4 hours from blood culture
      had a sensitivity of 41.7%, specificity 89.9% and positive likelihood
      ratio 4.12 in diagnosis of EOS. When obtained 24-72 hours after blood
      culture, sensitivity of CRP increased (89.5%), but specificity (55.7%) and
      positive likelihood ratio (2.02) decreased. Comparing the periods with
      (n=4,977) and without (n=5,135) routine use of CRP, we observed lower
      rates of EOS evaluation (74.5% vs. 50.5%), antibiotic initiation (65.0%
      vs. 50.8%), and antibiotic prolongation in the absence of EOS (17.3% vs.
      7.2%) in the later period. Rate and timing of EOS detection, transfer to a
      higher level of care, and in-hospital mortality were not different between
      periods. CONCLUSIONS: CRP diagnostic performance was not sufficient to
      guide decision-making in EOS. Discontinuation of routine CRP use was not
      associated with differences in patient outcomes despite lower rates of
      antibiotic administration.
SN  - 1097-6833
DO  - 10.1016/j.jpeds.2022.12.007
UR  - http://dx.doi.org/10.1016/j.jpeds.2022.12.007
UR  - https://www.ncbi.nlm.nih.gov/pubmed/36529283
KW  - antibiotic stewardship
KW  - biomarker
KW  - clinical utility
KW  - newborn
ER  - 

TY  - JOUR
AU  - Liu, Xiao-Chen
AU  - Li, Lu-Quan
AU  - Ling, Ke-Ran
AU  - Guo, Lu
AU  - Hu, Xiao-Yu
AU  - Li, Chun
AD  - Neonatal Diagnosis and Treatment Centre of Children's Hospital of
      Chongqing Medical University, National Clinical Research Center for Child
      Health and Disorders, Ministry of Education Key Laboratory of Child
      Development and Disorders, China International Science and Technology
      Cooperation Base of Child Development and Critical Disorders, Chongqing
      Key Laboratory of Pediatrics, Chongqing, China.
TI  - Fecal HBD-2 and Claudin-3 may be potential biomarkers to predict the
      deterioration of necrotizing enterocolitis: A prospective study
T2  - Front Pediatr
VL  - 10
SP  - 1062798
PY  - 2022
DA  - 2022/12/13
CY  - Switzerland
AB  - BACKGROUND AND PURPOSE: Necrotizing enterocolitis (NEC) is a critical
      gastrointestinal disease. We aim to explore the value of fecal human
      β-defensin 2 (HBD-2), Claudin-3, high-mobility group box-1 protein
      (HMGB-1), and resistin-like molecule β (Relmβ) as well as some laboratory
      metrics to predict the deterioration of NEC. METHODS: Infants diagnosed
      with NEC at Stage II were enrolled in our study. Those who progressed to
      Stage III were included in the Stage III group and the rest were included
      in the Stage II group. Clinical data and laboratory metrics of the infants
      were collected. Fecal samples of HBD2, HMGB-1, Claudin-3, and Relmβ
      collected during their enrollment were determined by using enzyme-linked
      immunosorbent assay (ELISA) kits. Student's t-test, the Mann-Whitney U
      test, the chi-square test, receiver operating characteristic (ROC), and
      logistic regression analysis were performed. RESULTS: Sixty infants
      diagnosed with NEC at Stage II were enrolled in our study, with 27 in the
      Stage III group (n = 27) and 33 in the Stage II group (n = 33). Although
      many of these NEC cases were late preterm and term infants, the infants in
      the Stage III group had a lower gestational age (P < 0.05). The incidence
      of gestational diabetes mellitus, peritonitis, intestinal adhesion, and
      sepsis was higher and more infants in the Stage III group underwent
      surgeries (P < 0.05). The levels of HBD-2 and Claudin-3 were higher and
      neutrophil count was lower in the Stage III group than in the Stage II
      Group, and the area under the curve (AUC) was 0.754, 0,755, and 0.666,
      respectively (P < 0.05). HBD-2 ≥ 1649.02 ng/g and Claudin-3 ≥ 2488.71 pg/g
      were included in the multivariate stepwise logistic regression analysis (P
      < 0.05), and the AUC of the model was 0.805 (95% CI: 0.688-0.922).
      CONCLUSION: Fecal HBD-2 and Claudin-3 may be potential biomarkers to
      predict the deterioration of NEC from Stage II to Stage III.
SN  - 2296-2360
DO  - 10.3389/fped.2022.1062798
C2  - PMC9794018
UR  - http://dx.doi.org/10.3389/fped.2022.1062798
UR  - https://www.ncbi.nlm.nih.gov/pubmed/36582510
UR  - https://www.ncbi.nlm.nih.gov/pmc/articles/PMC9794018
KW  - biomarker
KW  - claudin-3
KW  - deterioration
KW  - human β-defensin 2
KW  - necrotizing enterocolitis
ER  - 

TY  - JOUR
AU  - Rosa, Giulio La
AU  - Pelargonio, Gemma
AU  - Narducci, Maria Lucia
AU  - Pinnacchio, Gaetano
AU  - Bencardino, Gianluigi
AU  - Perna, Francesco
AU  - Follesa, Federico
AU  - Galiuto, Leonarda
AU  - Crea, Filippo
AD  - Dipartimento di Scienze Cardiovascolari e Toraciche, Fondazione
      Policlinico Universitario "Agostino Gemelli" IRCCS. Istituto di
      Cardiologia, Università Cattolica del Sacro Cuore, Rome, Italy.
TI  - Prognostic value of the Tpeak-Tend interval for in-hospital subacute
      ventricular arrhythmias in tako-tsubo syndrome
T2  - Rev Esp Cardiol (Engl Ed)
PY  - 2022
DA  - 2022/12/6
CY  - Spain
AB  - INTRODUCTION AND OBJECTIVES: The clinical value of electrocardiogram (ECG)
      repolarization parameters associated with ventricular arrhythmias (VAs) in
      tako-tsubo syndrome is still under debate. We aimed to evaluate ECG
      predictors of subacute VAs, defined as those occurring after the first 48
      hours from admission. METHODS: This single-center observational study
      enrolled patients admitted to the cardiology department between 2012 and
      2018 with a confirmed diagnosis of tako-tsubo syndrome. Data collection
      included a 12-lead ECG on admission and at 48 hours, continuous telemetry
      monitoring, blood testing, transthoracic echocardiography, and coronary
      angiography during hospitalization. VA events were defined as: premature
      ventricular contractions ≥ 2000 within a 24-hour window of telemetry
      monitoring, ventricular fibrillation, sustained ventricular tachycardia
      (VT), polymorphic VT, and nonsustained VT. RESULTS: A total of 87 patients
      (age 72 ± 12 years) were enrolled. During a median of 8 days of
      hospitalization, subacute VAs were documented in 22 patients (25%) after a
      median of 91 hours from admission. Subacute VAs were associated with an
      increase in mortality during hospitalization (P = .030). The corrected
      global (mean of the 12-lead ECG values) Tpeak-Tend interval at 48 hours
      from admission was an independent predictor of subacute VAs and was
      statistically superior to the standard corrected QT interval (Z test, P =
      .040). A cutoff of 108 msec for the corrected global Tpeak-Tend yielded a
      71% sensitivity and 72% specificity for subacute VAs. CONCLUSIONS: In
      patients with tako-tsubo syndrome, subacute VAs are associated with
      repolarization alterations that can be identified on conventional ECG
      using the Tpeak-Tend interval.
SN  - 1885-5857
DO  - 10.1016/j.rec.2022.12.001
UR  - http://dx.doi.org/10.1016/j.rec.2022.12.001
UR  - https://www.ncbi.nlm.nih.gov/pubmed/36493957
KW  - Arritmias ventriculares
KW  - Electrocardiografía
KW  - Electrocardiography
KW  - Medicina personalizada
KW  - Personalized medicine
KW  - Síndrome de tako-tsubo
KW  - Tako-tsubo syndrome
KW  - Tpeak-T end
KW  - Tpeak-Tend
KW  - Ventricular arrhythmias
ER  - 

TY  - JOUR
AU  - Padar, Chaithra
AU  - Rajan, Aswathy
AU  - Shriyan, Ashvij
AU  - Oommen, Roshan A
AD  - Department of Pediatrics, A.J. Institute of Medical Sciences, Mangaluru,
      IND.
TI  - Modified Sick Neonatal Score and Delta: Modified Sick Neonatal Scores As
      Prognostic Indicators in Neonatal Intensive Care Units
T2  - Cureus
VL  - 14
IS  - 8
SP  - e28414
PY  - 2022
DA  - 2022/8/25
CY  - United States
AB  - Background Modified Sick Neonatal Score (MSNS) is a modification of the
      Sick Neonatal Score (SNS) by adding perinatal factors such as birth weight
      and gestational age to the scoring. A significantly higher sensitivity and
      specificity were obtained by adding the above parameters to SNS. The
      parameters in MSNS were simple and easy to score, but the scoring was done
      only once, and the utility of the score to assess the response to
      treatment was not analysed. In this study, we aimed to determine the role
      of MSNS as a prognostic indicator in the neonatal intensive care unit
      (NICU) and to study the correlation of the change in the MSNS (Delta-MSNS)
      24 hours after admission with the outcomes and as a measure of response to
      treatment. Methodology A cross-sectional study was conducted for six
      months on all neonates admitted to the NICU during the study period. All
      babies were scored using MSNS containing eight basic clinical parameters,
      namely, respiratory rate, heart rate, axillary temperature, peripheral
      capillary refill time, random blood sugar, oxygen saturation, gestational
      age, and birth weight. Scoring by MSNS was done on the following two
      occasions: first score at admission, and second score 24 hours later. A
      change in the score during the first 24 hours of NICU stay (Delta-MSNS)
      was analysed for babies with an initial score of less than or equal to 12.
      All babies were followed up for analysis of outcomes, and outcomes were
      documented as discharge from the hospital or death. Length of hospital
      stay was documented for the babies that were discharged. Statistical
      analysis was done using the software RStudio v1.1.456. Kruskal-Wallis rank
      sum test was used to compare individual parameters of the score as well as
      the mean score between the expired and discharged groups. Spearman
      rank-order correlation coefficient was used to correlate the scores with
      length of hospital stay. Results A total of 248 neonates were considered
      for inclusion in the study. The mean score at admission was 7.94 (SD =
      1.89) in the expired group and 14.46 (SD = 1.84) in the discharged group.
      The p-value for each of these was <0.001. Using MSNS as a test variable, a
      receiver operating characteristic (ROC) curve was generated, and as
      measured by the area under the curve was 0.98. A cut-off score of 10 was
      obtained that had a sensitivity of 88.24%, specificity of 95.2%, positive
      predictive value of 57.69%, and negative predictive value of 99%. A
      significant negative correlation was observed with a Spearman correlation
      coefficient of -0.67 when the initial MSNS was correlated with length of
      hospital stay in patients who were discharged. A significant negative
      correlation with a coefficient of -0.39 and p-value of 0.017 was
      determined when delta MSNS score was correlated with the discharged babies
      who had an initial score of less than 12. Conclusions MSNS is an
      easy-to-use bedside scoring system that requires minimal training and no
      invasive procedures. It has shown a high sensitivity in predicting
      mortality and length of hospital stay. Additionally, calculation of delta
      score was equally useful. It is a simplified score that enables providers
      to objectively assess the severity of illness with nominal training both
      in NICU as well as in low-resource settings.
SN  - 2168-8184
DO  - 10.7759/cureus.28414
C2  - PMC9509291
UR  - http://dx.doi.org/10.7759/cureus.28414
UR  - https://www.ncbi.nlm.nih.gov/pubmed/36171856
UR  - https://www.ncbi.nlm.nih.gov/pmc/articles/PMC9509291
KW  - mortality risk scoring
KW  - msns
KW  - neonatal emergencies
KW  - nicu
KW  - sick neonatal score
ER  - 

TY  - JOUR
AU  - Sharma, Simran
AU  - Zaher, Summia
AU  - Rodrigues, Patrícia R S
AU  - Davies, Luke C
AU  - Edkins, Sarah
AU  - Strang, Angela
AU  - Chakraborty, Mallinath
AU  - Watkins, W John
AU  - Andrews, Robert
AU  - Parkinson, Edward
AU  - Angelopoulos, Nicos
AU  - Moet, Linda
AU  - Shepherd, Freya
AU  - Davies, Kate Megan Megan
AU  - White, Daniel
AU  - Oram, Shaun
AU  - Siddall, Kate
AU  - Keeping, Vikki
AU  - Simpson, Kathryn
AU  - Faggian, Federica
AU  - Bray, Maryanne
AU  - Bertorelli, Claire
AU  - Bell, Sarah
AU  - Collis, Rachel E
AU  - McLaren, James E
AU  - Labeta, Mario
AU  - O'Donnell, Valerie B
AU  - Ghazal, Peter
AD  - Cardiff Division of Infection and Immunity, Cardiff University, Cardiff,
      UK.
TI  - mSep: investigating physiological and immune-metabolic biomarkers in
      septic and healthy pregnant women to predict feto-maternal immune health -
      a prospective observational cohort study protocol
T2  - BMJ Open
VL  - 12
IS  - 9
SP  - e066382
PY  - 2022
DA  - 2022/9/17
CY  - England
AB  - INTRODUCTION: Maternal sepsis remains a leading cause of death in
      pregnancy. Physiological adaptations to pregnancy obscure early signs of
      sepsis and can result in delays in recognition and treatment. Identifying
      biomarkers that can reliably diagnose sepsis will reduce morbidity and
      mortality and antibiotic overuse. We have previously identified an
      immune-metabolic biomarker network comprising three pathways with a >99%
      accuracy for detecting bacterial neonatal sepsis. In this prospective
      study, we will describe physiological parameters and novel biomarkers in
      two cohorts-healthy pregnant women and pregnant women with suspected
      sepsis-with the aim of mapping pathophysiological drivers and evaluating
      predictive biomarkers for diagnosing maternal sepsis. METHODS AND
      ANALYSIS: Women aged over 18 with an ultrasound-confirmed pregnancy will
      be recruited to a pilot and two main study cohorts. The pilot will involve
      blood sample collection from 30 pregnant women undergoing an elective
      caesarean section. Cohort A will follow 100 healthy pregnant women
      throughout their pregnancy journey, with collection of blood samples from
      participants at routine time points in their pregnancy: week 12 'booking',
      week 28 and during labour. Cohort B will follow 100 pregnant women who
      present with suspected sepsis in pregnancy or labour and will have at
      least two blood samples taken during their care pathway. Study blood
      samples will be collected during routine clinical blood sampling. Detailed
      medical history and physiological parameters at the time of blood sampling
      will be recorded, along with the results of routine biochemical tests,
      including C reactive protein, lactate and white blood cell count. In
      addition, study blood samples will be processed and analysed for
      transcriptomic, lipidomic and metabolomic analyses and both qualitative
      and functional immunophenotyping. ETHICS AND DISSEMINATION: Ethical
      approval has been obtained from the Wales Research Ethics Committee 2
      (SPON1752-19, 30 October 2019). TRIAL REGISTRATION NUMBER: NCT05023954.
SN  - 2044-6055
DO  - 10.1136/bmjopen-2022-066382
C2  - PMC9486348
UR  - http://dx.doi.org/10.1136/bmjopen-2022-066382
UR  - https://www.ncbi.nlm.nih.gov/pubmed/36115679
UR  - https://www.ncbi.nlm.nih.gov/pmc/articles/PMC9486348
KW  - Immunology
KW  - Infection control
KW  - OBSTETRICS
ER  - 

TY  - JOUR
AU  - Da-Silva, Carolina Carvalho Serres
AU  - Anauate, Ana Carolina
AU  - Guirao, Tatiana Pinotti
AU  - Novaes, Antônio da Silva
AU  - Maquigussa, Edgar
AU  - Boim, Mirian Aparecida
AD  - Postgraduate Program of Health and Environment, Universidade Metropolitana
      de Santos, Santos, Brazil.
TI  - Analysis of exosome-derived microRNAs as early biomarkers of
      lipopolysaccharide-induced acute kidney injury in rats
T2  - Front Physiol
VL  - 13
SP  - 944864
PY  - 2022
DA  - 2022/8/26
CY  - Switzerland
AB  - Sepsis contributes to the high prevalence of acute kidney injury (AKI),
      which mainly occurs in hospitalized patients. The delay in AKI detection
      is a risk factor for death and chronicity; thus, early diagnosis is
      essential for initiating proper treatment strategies. Although serum
      creatinine is used as biomarker, it is increased in plasma serum
      creatinine only at late stages of AKI. MicroRNAs (miRNAs), a class of
      noncoding RNAs responsible for gene regulation, can be found in biological
      fluids within vesicles such as exosomes and may be promising tools for the
      early detection of AKI. We aimed to identify potential blood miRNAs that
      can be used as early biomarkers of sepsis-induced AKI in rats. Adult male
      Wistar rats received a single dose of lipopolysaccharide (LPS). The
      earliest significant increase in serum creatinine was detected 4 h after
      LPS administration. To evaluate whether miRNAs could act as early
      biomarkers, blood samples were collected before and 2 h after LPS
      infusion. Serum NGAL levels were used as a comparative marker. Serum
      miRNAs were derived from exosomes, and their expression were evaluated by
      the PCR array. miR-181a-5p and miR-23b-3p showed higher expression in
      LPS-treated rats than in the control animals (p < 0.05). Bioinformatics
      analysis showed that both miRNAs target molecules associated with
      transcription factors that regulate genes related to proinflammatory
      cytokines. Considering that LPS activates transcription factors that lead
      to the production of proinflammatory cytokines, possible premature changes
      in the serum levels of miR-181a-5p and miR-23b-3p may be used to identify
      sepsis-induced AKI earlier.
SN  - 1664-042X
DO  - 10.3389/fphys.2022.944864
C2  - PMC9462429
UR  - http://dx.doi.org/10.3389/fphys.2022.944864
UR  - https://www.ncbi.nlm.nih.gov/pubmed/36091362
UR  - https://www.ncbi.nlm.nih.gov/pmc/articles/PMC9462429
KW  - acute kidney injure
KW  - exosome (vesicle)
KW  - lipopolyssacharide
KW  - miRNA
KW  - microRNA
KW  - sepsis
ER  - 

TY  - JOUR
AU  - Gama, Francisco
AU  - Rosmini, Stefania
AU  - Bandula, Steve
AU  - Patel, Kush P
AU  - Massa, Paolo
AU  - Tobon-Gomez, Catalina
AU  - Ecke, Karolin
AU  - Stroud, Tyler
AU  - Condron, Mark
AU  - Thornton, George D
AU  - Bennett, Jonathan B
AU  - Wechelakar, Ashutosh
AU  - Gillmore, Julian D
AU  - Whelan, Carol
AU  - Lachmann, Helen
AU  - Taylor, Stuart A
AU  - Pugliese, Francesca
AU  - Fontana, Marianna
AU  - Moon, James C
AU  - Hawkins, Philip N
AU  - Treibel, Thomas A
AD  - Barts Heart Centre, St Bartholomew's Hospital, London, United Kingdom;
      Institute of Cardiovascular Science, University College London, London,
      United Kingdom. Electronic address: thomas.treibel.12@ucl.ac.uk.
TI  - Extracellular Volume Fraction by Computed Tomography Predicts Long-Term
      Prognosis Among Patients With Cardiac Amyloidosis
T2  - JACC Cardiovasc Imaging
VL  - 15
IS  - 12
SP  - 2082-2094
PY  - 2022
DA  - 2022/10/19
CY  - United States
AB  - BACKGROUND: Light chain (AL) and transthyretin (ATTR) amyloid fibrils are
      deposited in the extracellular space of the myocardium, resulting in heart
      failure and premature mortality. Extracellular expansion can be quantified
      by computed tomography, offering a rapid, cheaper, and more practical
      alternative to cardiac magnetic resonance, especially among patients with
      cardiac devices or on renal dialysis. OBJECTIVES: This study sought to
      investigate the association of extracellular volume fraction by computed
      tomography (ECV(CT)), myocardial remodeling, and mortality in patients
      with systemic amyloidosis. METHODS: Patients with confirmed systemic
      amyloidosis and varying degrees of cardiac involvement underwent
      electrocardiography-gated cardiac computed tomography. Whole heart and
      septal ECV(CT) was analyzed. All patients also underwent clinical
      assessment, electrocardiography, echocardiography, serum amyloid protein
      component, and/or technetium-99m ((99m)Tc)
      3,3-diphosphono-1,2-propanodicarboxylic acid scintigraphy. ECV(CT) was
      compared across different extents of cardiac infiltration (ATTR Perugini
      grade/AL Mayo stage) and evaluated for its association with myocardial
      remodeling and all-cause mortality. RESULTS: A total of 72 patients were
      studied (AL: n = 35, ATTR: n = 37; median age: 67 [IQR: 59-76] years,
      70.8% male). Mean septal ECV(CT) was 42.7% ± 13.1% and 55.8% ± 10.9% in AL
      and ATTR amyloidosis, respectively, and correlated with indexed left
      ventricular mass (r = 0.426; P < 0.001), left ventricular ejection
      fraction (r = 0.460; P < 0.001), N-terminal pro-B-type natriuretic peptide
      (r = 0.563; P < 0.001), and high-sensitivity troponin T (r = 0.546; P <
      0.001). ECV(CT) increased with cardiac amyloid involvement in both AL and
      ATTR amyloid. Over a mean follow-up of 5.3 ± 2.4 years, 40 deaths occurred
      (AL: n = 14 [35.0%]; ATTR: n = 26 [65.0%]). Septal ECV(CT) was
      independently associated with all-cause mortality in ATTR (not AL) amyloid
      after adjustment for age and septal wall thickness (HR: 1.046; 95% CI:
      1.003-1.090; P = 0.037). CONCLUSIONS: Cardiac amyloid burden quantified by
      ECV(CT) is associated with adverse cardiac remodeling as well as all-cause
      mortality among ATTR amyloid patients. ECV(CT) may address the need for
      better identification and risk stratification of amyloid patients, using a
      widely accessible imaging modality.
SN  - 1876-7591
DO  - 10.1016/j.jcmg.2022.08.006
UR  - http://dx.doi.org/10.1016/j.jcmg.2022.08.006
UR  - https://www.ncbi.nlm.nih.gov/pubmed/36274040
KW  - cardiac amyloidosis
KW  - computed tomography
KW  - extracellular matrix
KW  - myocardial extracellular volume fraction
KW  - myocardial fibrosis
KW  - myocardial tissue characterization
ER  - 

TY  - JOUR
AU  - Cheng, Anyi
AU  - Yao, Yang
AU  - Jin, Yibin
AU  - Chen, Chuan
AU  - Vullings, Rik
AU  - Xu, Lin
AU  - Mischi, Massimo
TI  - Novel Multichannel Entropy Features and Machine Learning for Early
      Assessment of Pregnancy Progression Using Electrohysterography
T2  - IEEE Trans Biomed Eng
VL  - 69
IS  - 12
SP  - 3728-3738
PY  - 2022
DA  - 2022/11/21
CY  - United States
AB  - OBJECTIVE: Preterm birth is the leading cause of morbidity and mortality
      involving over 10% of infants. Tools for timely diagnosis of preterm birth
      are lacking and the underlying physiological mechanisms are unclear. The
      aim of the present study is to improve early assessment of pregnancy
      progression by combining and optimizing a large number of
      electrohysterography (EHG) features with a dedicated machine learning
      framework. METHODS: A set of reported EHG features are extracted. In
      addition, novel cross and multichannel entropy and mutual information are
      employed. The optimal feature set is selected using a wrapper method
      according to the accuracy of the leave-one-out cross validation. An
      annotated database of 74 EHG recordings in women with preterm contractions
      was employed to test the ability of the proposed method to recognize the
      onset of labor and the risk of preterm birth. Difference between using the
      contractile segments only and the whole EHG signal was compared. RESULTS:
      The proposed method produces an accuracy of 96.4% and 90.5% for labor and
      preterm prediction, respectively, much higher than that reported in
      previous studies. The best labor prediction was observed with the
      contraction segments and the best preterm prediction achieved with the
      whole EHG signal. Entropy features, particularly the newly-employed cross
      entropy contribute significantly to the optimal feature set for both labor
      and preterm prediction. SIGNIFICANCE: Our results suggest that changes in
      the EHG, particularly the regularity, might manifest early in pregnancy.
      Single-channel and cross entropy may therefore provide relevant prognostic
      opportunities for pregnancy monitoring.
SN  - 1558-2531
DO  - 10.1109/TBME.2022.3176668
UR  - http://dx.doi.org/10.1109/TBME.2022.3176668
UR  - https://www.ncbi.nlm.nih.gov/pubmed/35604992
ER  - 

TY  - JOUR
AU  - Sunsaneevithayakul, Prasert
AU  - Talungchit, Pattarawalai
AU  - Wayuphak, Thitiya
AU  - Sirisomboon, Ratree
AU  - Sompagdee, Nalat
AD  - Division of Maternal-Fetal Medicine, Department of Obstetrics and
      Gynecology, Faculty of Medicine Siriraj Hospital, Mahidol University,
      Bangkok, Thailand. Electronic address: pear_nalat@hotmail.com.
TI  - Decision-to-Delivery Interval After Implementation of a Specific Protocol
      for Emergency Cesarean Delivery Because of Category III Fetal Heart Rate
      Tracings
T2  - J Obstet Gynaecol Can
VL  - 44
IS  - 11
SP  - 1153-1158
PY  - 2022
DA  - 2022/9/10
CY  - Netherlands
AB  - OBJECTIVE: To assess the frequency of emergency cesarean deliveries with
      decision-to-delivery intervals (DDIs) of less than 30 minutes after
      implementation of a code blue protocol following National Institute of
      Child Health and Human Development (NICHD) category III fetal heart rate
      (FHR) tracings. The secondary aim was to compare differences in pregnancy
      outcomes for deliveries completed before and after the 30-minute
      threshold. METHODS: All women undergoing a code blue emergency cesarean
      delivery between July 2015 and December 2021 were included. Information
      from electronic medical records, including baseline demographics, clinical
      characteristics, and pregnancy outcomes were retrospectively reviewed.
      RESULTS: Among 254 code blue cesarean deliveries, 246 (96.9%) had a DDI of
      ≤30 minutes. The median DDI was 17 (14.3-20.0) minutes. No significant
      differences in adverse maternal and neonatal outcomes were detected
      between deliveries with DDIs greater than and less than 30 minutes. The
      incidence of stillbirth was higher in the >30 minute-DDI group than in the
      ≤30 minute-DDI group (12.5% vs. 2%; P = 0.176). CONCLUSIONS: After
      implementation of a code blue protocol for emergency cesarean delivery, a
      DDI within 30 minutes was achieved in 97% of cases with category III FHR
      tracings. The incidence of stillbirth was dramatically higher in the >30
      minutes-DDI group. We encourage all obstetric units to consider every
      factor that could reduce the DDI by developing specific, local protocols.
SN  - 1701-2163
DO  - 10.1016/j.jogc.2022.09.001
UR  - http://dx.doi.org/10.1016/j.jogc.2022.09.001
UR  - https://www.ncbi.nlm.nih.gov/pubmed/36096428
KW  - cesarean section
KW  - fetal hypoxia
KW  - perinatal mortality
KW  - stillbirth
ER  - 

TY  - JOUR
AU  - Chen, Jing
AU  - Wang, Yina
AU  - Wang, Jingyi
AU  - Chen, Lie
AU  - Luo, Qiushi
AU  - Wang, Bei
AU  - He, Xingwei
AU  - Li, Xuefei
AU  - Zuo, Huakun
AU  - Zuo, Ping
AU  - Yang, Xiaoyun
AD  - Division of Cardiology, Department of Internal Medicine, Tongji Hospital,
      Tongji Medical College, Huazhong University of Science and Technology,
      Wuhan, China.
TI  - Coronavirus disease 2019 death prediction by electrocardiographic
      abnormalities and elevated D-dimer levels
T2  - Front Cardiovasc Med
VL  - 9
SP  - 948347
PY  - 2022
DA  - 2022/9/28
CY  - Switzerland
AB  - BACKGROUND: Electrocardiography (ECG) plays a very important role in
      various cardiovascular diseases and elevated D-dimer in serum associated
      with thrombosis. In patients with coronavirus disease 2019 (COVID-19),
      immense pieces of evidence showed that ECG abnormalities or elevated
      D-dimer in serum occurred frequently. However, it remains unclear whether
      ECG abnormalities combined with elevated D-dimer could be a new risk
      predictor in patients with COVID-19. METHODS AND RESULTS: This
      retrospective cohort study enrolled 416 patients with COVID-19 at Wuhan
      Tongji Hospital from 1 February to 20 March 2020. ECG manifestations,
      D-dimer levels, and in-hospital deaths were recorded for all patients.
      Logistic regression analysis was performed to examine the association
      between ECG manifestations and in-hospital mortality in patients with
      elevated D-dimer levels. In patients hospitalized for COVID-19, ST-T
      abnormalities (34.3%) were the most frequent ECG manifestations, whereas
      sinus tachycardia (ST) (13.3%) and atrial arrhythmias with rapid rhythms
      (8.5%) were the two most common cardiac arrhythmias. Compared to severely
      ill patients with COVID-19, ST-T abnormalities, ST and atrial arrhythmias
      (p<0.001) with rapid rhythms, D-dimer levels, and in-hospital deaths were
      significantly more frequent in critically ill patients with COVID-19.
      Moreover, elevated D-dimer levels were observed in all the patients who
      died. In the subgroup of 303 patients with elevated serum D-dimer levels,
      the patient's age, the incidence of ST-T abnormalities, ST, atrial
      fibrillation (AF), and atrial premature beat were significantly higher
      than those in the non-elevated D-dimer subgroup. Multivariate logistic
      regression analysis further revealed that ST and AF were risk factors for
      in-hospital mortality in COVID-19 patients with elevated D-dimer levels.
      CONCLUSIONS: ECG abnormalities and elevated D-dimer levels were associated
      with a higher risk of critical illness and death in patients hospitalized
      for COVID-19. ECG abnormalities, including ST and AF, combined with
      elevated D-dimer levels, can be used to predict death in COVID-19.
SN  - 2297-055X
DO  - 10.3389/fcvm.2022.948347
C2  - PMC9554271
UR  - http://dx.doi.org/10.3389/fcvm.2022.948347
UR  - https://www.ncbi.nlm.nih.gov/pubmed/36247440
UR  - https://www.ncbi.nlm.nih.gov/pmc/articles/PMC9554271
KW  - COVID-19
KW  - d-dimer
KW  - death prediction
KW  - electrocardiogram
KW  - in hospital
ER  - 

TY  - JOUR
AU  - Zhou, Dachun
AU  - Xu, Xiaoying
AU  - Liu, Yuanlin
AU  - Liu, Haiyun
AU  - Cheng, Xiaoyan
AU  - Gu, Yannan
AU  - Xu, Yuanyuan
AU  - Zhu, Lingling
AD  - Department of Gynaecology and Obstetrics, Nantong Maternal and Child
      Health Care Hospital, Nantong, Jiangsu Province, China.
TI  - MiR-195-5p facilitates the proliferation, migration, and invasion of human
      trophoblast cells by targeting FGF2
T2  - J Obstet Gynaecol Res
VL  - 48
IS  - 8
SP  - 2122-2133
PY  - 2022
DA  - 2022/6/18
CY  - Australia
AB  - BACKGROUND: Preeclampsia (PE), the most significant adverse exposure to
      cardiovascular risk during pregnancy, is one of the three major factors
      contributing to maternal and fetal mortality and the leading cause of
      preterm birth. Recently, various miRNAs have been reported to participate
      in PE occurrence and development. Nevertheless, the regulatory impact of
      miR-195-5p in PE is still indistinct. METHODS: Quantitative realtime-PCR
      (qRT-PCR), western blot, and fluorescence in situ hybridization (FISH)
      assay were performed to examine miR-195-5p and FGF2 expressions in PE
      serum samples or HTR-8/SVneo and TEV-1 cells. CCK8, flow cytometry, wound
      scratch, and transwell assays were conducted to determine cell viability,
      cycle, apoptosis, migration, and invasion. Dual-luciferase reporter assay
      unveiled the relationship between miR-195-5p and FGF2. Migration-related
      and invasion-related protein expressions were measured by western blot
      assay. RESULTS: miR-195-5p was prominently downregulated while FGF2 was
      increased in serum samples from PE patients and hypoxia-treated human
      trophoblast cells. FGF2 was predicted as a downstream target of miR-195-5p
      and targeted association was verified by dual-luciferase reporter assay.
      Functional experiments elaborated that miR-195-5p could facilitate
      trophoblast cell proliferation and metastasis but hinder cell cycle and
      apoptosis. Inversely, overexpressing of FGF2 could reverse the effects of
      miR-195-5p on trophoblast cell growth. DISCUSSION: miR-195-5p was
      decreased in PE serum samples and cell lines, serving as a potential
      biomarker in protecting PE exacerbation by targeting FGF2.
SN  - 1447-0756
DO  - 10.1111/jog.15298
UR  - http://dx.doi.org/10.1111/jog.15298
UR  - https://www.ncbi.nlm.nih.gov/pubmed/35716001
KW  - FGF2
KW  - miR-195-5p
KW  - preeclampsia
KW  - trophoblast cells
ER  - 

TY  - JOUR
AU  - Jia, Zhi-Li
AU  - Zhu, Cheng-Yue
AU  - Rajendran, R Samuel
AU  - Xia, Qing
AU  - Liu, Ke-Chun
AU  - Zhang, Yun
AD  - Engineering Research Center of Zebrafish Models for Human Diseases and
      Drug Screening of Shandong Province, Jinan, Shandong Province, China.
TI  - Impact of airborne total suspended particles (TSP) and fine particulate
      matter (PM(2.5) )-induced developmental toxicity in zebrafish (Danio
      rerio) embryos
T2  - J Appl Toxicol
VL  - 42
IS  - 10
SP  - 1585-1602
PY  - 2022
DA  - 2022/3/27
CY  - England
AB  - Airborne total suspended particles (TSP) and particulate matter (PM(2.5) )
      threaten global health and their potential impact on cardiovascular and
      respiratory diseases are extensively studied. Recent studies attest
      premature deaths, low birth weight, and congenital anomalies in the fetus
      of pregnant women exposed to air pollution. In this regard, only few
      studies have explored the effects of TSP and PM(2.5) on cardiovascular and
      cerebrovascular development. As both TSP and PM(2.5) differ in size and
      composition, this study is attempted to assess the variability in toxicity
      effects between TSP and PM(2.5) on the development of cardiovascular and
      cerebrovascular systems and the underlying mechanisms in a zebrafish
      model. To explore the potential toxic effects of TSP and PM(2.5) ,
      zebrafish embryos/larvae were exposed to 25, 50, 100, 200, and 400 μg/ml
      of TSP and PM(2.5) from 24 to 120 hpf (hours post-fertilization). Both TSP
      and PM(2.5) exposure increased the rate of mortality, malformations, and
      oxidative stress, whereas locomotor behavior, heart rate, blood flow
      velocity, development of cardiovasculature and neurovasculature, and
      dopaminergic neurons were reduced. The expression of genes involved in
      endoplasmic reticulum stress (ERS), Wnt signaling, and central nervous
      system (CNS) development were altered in a dose- and time-dependent
      manner. This study provides evidence for acute exposure to TSP and PM(2.5)
      -induced cardiovascular and neurodevelopmental toxicity, attributed to
      enhanced oxidative stress and aberrant gene expression. Comparatively, the
      effects of PM(2.5) were more pronounced than TSP.
SN  - 1099-1263
DO  - 10.1002/jat.4325
UR  - http://dx.doi.org/10.1002/jat.4325
UR  - https://www.ncbi.nlm.nih.gov/pubmed/35315093
KW  - ERS
KW  - ROS
KW  - TSP PM2.5
KW  - Wnt
KW  - cardiovascular developmental toxicity
KW  - neurodevelopmental toxicity
KW  - zebrafish
ER  - 

TY  - JOUR
AU  - Peng, Zheng
AU  - Varisco, Gabriele
AU  - Long, Xi
AU  - Liang, Rong-Hao
AU  - Kommers, Deedee
AU  - Cottaar, Ward
AU  - Andriessen, Peter
AU  - van Pul, Carola
TI  - A Continuous Late-Onset Sepsis Prediction Algorithm for Preterm Infants
      Using Multi-Channel Physiological Signals From a Patient Monitor
T2  - IEEE J Biomed Health Inform
VL  - PP
PY  - 2022
DA  - 2022/10/20
CY  - United States
AB  - The aim of this study is to develop an explainable late-onset sepsis (LOS)
      prediction algorithm based on continuously measured multi-channel
      physiological signals that can be applied to a bedside patient monitor for
      preterm infants in a neonatal intensive care unit (NICU). The study
      highlights the complementary predictive value of motion information for
      LOS prediction when combined with cardiorespiratory information. The
      algorithm uses features that contain information on heart rate variability
      (HRV), respiration, and motion, based on continuously measured
      physiological waveforms including electrocardiogram (ECG) and chest
      impedance (CI). In this study, 127 preterm infants were included, of whom
      59 were blood-culture-proven LOS patients and 68 were control patients.
      Features in 24 hours before the onset of sepsis (for the LOS group), and
      an age-matched onset time point (for the control group) were extracted and
      fed into machine learning classifiers together with gestational age (GA)
      and birth weight. We compared the prediction performance of several
      well-known classifiers using features extracted from different signal
      channels (HRV, respiration, and motion) individually as well as their
      combinations. The prediction performance was evaluated using the area
      under the receiver-operating-characteristics curve (AUC). The best
      performance for LOS prediction was achieved by an XGB classifier combining
      features from all signal channels, with an AUC of 0.88, a positive
      predictive value of 0.80, and a negative predictive value of 0.83 during
      the 6 hours preceding LOS onset. This feasibility study demonstrates the
      complementary predictive value of motion information in addition to
      cardiorespiratory information for LOS prediction. Furthermore,
      visualization of how each feature measured in the individual patient
      impacts the algorithm decision can strengthen its interpretability. In
      clinical practice, it is important that clinical interventions are
      motivated and this visualization method can help to support the clinical
      decision.
SN  - 2168-2208
DO  - 10.1109/JBHI.2022.3216055
UR  - http://dx.doi.org/10.1109/JBHI.2022.3216055
UR  - https://www.ncbi.nlm.nih.gov/pubmed/36264730
ER  - 

TY  - JOUR
AU  - Mires, S
AU  - Kerr, R S
AU  - Denbow, M
AU  - Dahnoun, N
AU  - Tancock, S
AU  - Osredkar, D
AU  - Chakkarapani, E
AD  - Translational Health Sciences, Bristol Medical School, University of
      Bristol, Bristol, UK.
TI  - Foetal amplitude-integrated electroencephalography: proof of principle of
      a novel foetal monitoring technique in adult volunteers
T2  - J Obstet Gynaecol
VL  - 42
IS  - 7
SP  - 2672-2679
PY  - 2022
DA  - 2022/6/21
CY  - England
AB  - Peripartum hypoxic neonatal brain injury cannot be accurately predicted
      with current foetal monitoring techniques. Neonatal brain monitoring
      through amplitude-integrated electroencephalography (aEEG) is utilised
      when brain injury is suspected. Intrapartum aEEG assessment may improve
      detection of foetal hypoxia, facilitating earlier intervention. Using
      different engineered configurations in adult volunteers (n = 18), we
      monitored aEEG through application of two foetal scalp electrodes (FSEs).
      This aided development of a novel signal splitter, our Foetal heart rate
      and aEEG Monitoring System (FEMS) to monitor aEEG intrapartum. We then
      compared FEMS with gold-standard EEG monitoring simultaneously in two
      adults. Average percentage of interpretable aEEG signal was 61.3%, with
      the FEMS obtaining 72.15%. EEG signal on the aEEG device consistently
      showed a similar trace to gold standard EEG. This study demonstrates
      feasibility of aEEG monitoring in adults with FEMS utilising FSE inputs.
      An intrapartum foetal study utilising FEMS is due to commence shortly.
      IMPACT STATEMENTWhat is already known on this subject? Cardiotography, the
      current gold standard in foetal monitoring, is not associated with a
      reduction in cerebral palsy or infant mortality rates. Neonatal
      amplitude-integrated electroencephalography (aEEG) is an established
      method of monitoring brain function to guide commencing cooling therapy in
      suspected hypoxic brain injury. Intrapartum animal studies have
      illustrated foetal EEG changes reflecting evolving hypoxia.What do the
      results of this study add? This study demonstrates aEEG monitoring in
      human adult volunteers through application of foetal scalp electrodes and
      use of a novel signal splitter. This Foetal heart rate and aEEG Monitoring
      System (FEMS) provided a good overall percentage of aEEG signal,
      consistently showing a similar trace to gold standard EEG.What the
      implications are of these findings for clinical practice and/or further
      research? This proof of principle study provides the first step in
      developing a novel intrapartum foetal monitoring technique to monitor
      foetal aEEG in labour. This provides an exciting prospect of transferring
      well established neonatal monitoring techniques to facilitate accurate
      brain function assessment intrapartum and early intervention to reduce
      hypoxic brain injury. An intrapartum foetal study of this technology is
      due to begin in the near future.
SN  - 1364-6893
DO  - 10.1080/01443615.2022.2081797
UR  - http://dx.doi.org/10.1080/01443615.2022.2081797
UR  - https://www.ncbi.nlm.nih.gov/pubmed/35727566
KW  - Foetal monitoring
KW  - amplitude integrated EEG
KW  - foetal scalp electrode
KW  - intrapartum monitoring
ER  - 

TY  - JOUR
AU  - Tsaousi, Marina
AU  - Iliodromiti, Zoi
AU  - Iacovidou, Nicoletta
AU  - Karapati, Eleni
AU  - Sulaj, Alma
AU  - Tsantes, Andreas G
AU  - Petropoulou, Chrysa
AU  - Boutsikou, Theodora
AU  - Tsantes, Argirios E
AU  - Sokou, Rozeta
AD  - Neonatal Intensive Care Unit, "Agios Panteleimon" General Hospital of
      Nikaia, Piraeus, Greece.
TI  - Hemostasis in Neonates with Perinatal Hypoxia-Laboratory Approach: A
      Systematic Review
T2  - Semin Thromb Hemost
PY  - 2022
DA  - 2022/11/11
CY  - United States
AB  - Birth asphyxia, with an estimated prevalence of 1 to 6 per 1,000 live
      births, may lead to multiorgan dysfunction due to impaired oxygen and/or
      blood supply to various organ systems, including the hemostatic system.
      Coagulopathy, a common complication of perinatal asphyxia, has been
      described since the 1960s. The aim of this study was to systematically
      review the literature for records on the use of hemostasis tests in the
      evaluation of coagulation disorders, in neonates who had suffered from
      perinatal hypoxia or asphyxia. We identified published studies by
      searching PubMed and Scopus, up until April 2022. The literature search
      retrieved 37 articles fulfilling the inclusion criteria of the review.
      According to the bibliography, thrombocytopenia is commonly associated
      with perinatal hypoxia/asphyxia. The thrombocytopenia is usually described
      as mild and platelets return to normal levels by the 10th day of life.
      Additionally, hypoxic neonates usually present with a hypocoagulable
      profile, as reflected by the prolongation of standard coagulation tests,
      including prothrombin time, activated partial thromboplastin time, and
      international normalized ratio, findings commonly associated with
      disseminated intravascular coagulation, and by the reduction of the levels
      of the physiologic inhibition of coagulation system. A few studies thus
      far using ROTEM/TEG in hypoxic neonates have come to the same conclusion
      as well; hypoxic newborns seem to be characterized by a hypocoagulable
      profile compared with healthy neonates. It should be emphasized, however,
      that standard coagulation tests provide only a rough estimation of the
      true bleeding or thrombotic risk of hypoxic neonates. On the contrary,
      viscoelastic methods seem to be more precise in the early detection of
      hemostasis disorders in the neonatal population. However, until now, there
      was uncertainty as to the most appropriate coagulation assays for
      diagnosis and management of coagulation derangement in neonates with
      perinatal hypoxia indicating the need for further research on this field.
SN  - 1098-9064
DO  - 10.1055/s-0042-1758148
UR  - http://dx.doi.org/10.1055/s-0042-1758148
UR  - https://www.ncbi.nlm.nih.gov/pubmed/36368691
ER  - 

TY  - JOUR
AU  - Groppetti, Debora
AU  - Pecile, Alessandro
AU  - Airoldi, Francesca
AU  - Pizzi, Giulia
AU  - Boracchi, Patrizia
AD  - Department of Biomedical and Clinical Sciences "Luigi Sacco", Università
      degli Studi di Milano, via G.B. Grassi, 74 20157 Milan, Italy.
TI  - Birth weight distribution in Golden and Labrador retriever dogs: A similar
      morphotype with a different trend. Preliminary data
T2  - Anim Reprod Sci
VL  - 245
SP  - 107069
PY  - 2022
DA  - 2022/9/13
CY  - Netherlands
AB  - Birth weight (bW) is considered an indicator of neonatal maturity and a
      predictor of neonatal mortality. According to its importance, many efforts
      have been made so far to identify physiological body weight ranges at
      birth. Due to the high heterogeneity among breeds, optimal bW is difficult
      to define in dogs. The aim of this study was to carefully analyze the
      shape and pattern of the bW distribution in dogs. Furthermore, the role of
      breed on bW determination was specifically investigated in relation to
      maternal (age, weight, height, diet, season, litter size) and neonatal
      (sex, malformations, assistance at birth) aspects. For these purposes two
      canine breeds with very similar phenotypic characteristics, Golden and
      Labrador retrievers, were selected. An accurate statistical model to
      explore bW distribution and compare it between Goldens and Labradors was
      developed. At birth most of the Golden and Labrador pups (estimated 95th
      percentile) weighed up to 630 g and 500 g, respectively. The estimated 5th
      percentile of bW distributions was 295 g in Golden and 290 g in Labrador
      pups. These lowest values could be indicative cut-offs of underweight
      pups. The probability of neonatal mortality within 1 week of life
      decreased with increasing bW (P = 0.031) and was higher in Golden than
      Labrador pups even though this difference was not significant. In
      conclusion, our results suggest that genetics have a relevant influence on
      the determination of birth weight which is confirmed to be closely
      associated with neonatal mortality.
SN  - 1873-2232
DO  - 10.1016/j.anireprosci.2022.107069
UR  - http://dx.doi.org/10.1016/j.anireprosci.2022.107069
UR  - https://www.ncbi.nlm.nih.gov/pubmed/36116406
KW  - Birth weight
KW  - Golden and Labrador retrievers
KW  - Neonatal mortality
KW  - Statistics
ER  - 

TY  - JOUR
AU  - Scott, John P
AU  - Tanem, Justinn M
AU  - Tomita-Mitchell, Aoy
AU  - Hoffman, George M
AU  - Niebler, Robert A
AU  - Liang, Huan Ling
AU  - Simpson, Pippa M
AU  - Stamm, Karl D
AU  - North, Paula E
AU  - Mitchell, Michael E
AD  - Division of Pediatric Cardiothoracic Surgery, Department of Cardiothoracic
      Surgery, Herma Heart Institute, Children's Wisconsin, Medical College of
      Wisconsin, Milwaukee, Wis.
TI  - Elevated nuclear and mitochondrial cell-free deoxyribonucleic acid
      measurements are associated with death after infant cardiac surgery
T2  - J Thorac Cardiovasc Surg
VL  - 164
IS  - 2
SP  - 367-375
PY  - 2021
DA  - 2021/12/24
CY  - United States
AB  - OBJECTIVES: Mortality rates following pediatric cardiac surgery with
      cardiopulmonary bypass have declined over decades, but have plateaued in
      recent years. This is in part attributable to persistent issues with
      postoperative global inflammation and myocardial dysfunction, commonly
      manifested by systemic inflammatory response syndrome and low cardiac
      output syndrome, respectively. Quantified cell-free DNA (cfDNA), of
      nuclear or mitochondrial origin, has emerged as a biomarker for both
      inflammation and myocardial injury. Recent data suggest that nuclear cfDNA
      (ncfDNA) may quantify inflammation, whereas mitochondrial cfDNA (mcfDNA)
      may correlate with the degree of myocardial injury. We hypothesize that
      threshold levels of ncfDNA and mcfDNA can be established that are
      sensitive and specific for postoperative mortality mediated through
      independent pathways, and that association will be enhanced with combined
      analysis. METHODS: Prospective observational study of infants younger than
      age 1 year undergoing planned surgery with cardiopulmonary bypass. The
      study received institutional review board approval. Samples were drawn
      before skin incision, immediately after completion of cardiopulmonary
      bypass, and subsequently at predetermined intervals postoperatively.
      Association of early postoperative ncfDNA and mcfDNA levels with mortality
      were assessed by logistic regression with cut-points chosen by receiving
      operating characteristic curve exploration. RESULTS: Data were available
      in 59 patients. Median age and weight were 122 days (interquartile range,
      63-154 days) and 4.9 kg (interquartile range, 3.9-6.2 kg). Median STAT
      category was 3 (interquartile range, 1-4). The primary outcome of death
      was met in 3 out of 59 (5%). Combined analysis of ncfDNA and mcfDNA levels
      at 12 hours after the initiation of cardiopulmonary bypass with death at a
      threshold of 50 ng/mL ncfDNA and 17 copies/μL mcfDNA yielded 100%
      sensitivity and negative predictive value. The specificity (91%) and
      positive predictive value (38%) increased through combined analysis
      compared with univariate analysis. Combined analysis exhibited high
      specificity (93%) and negative predictive value (78%) for prolonged (>30
      postoperative days) hospitalization. CONCLUSIONS: Combined analysis of
      early postoperative ncfDNA and mcfDNA can stratify risk of mortality and
      prolonged hospitalization following infant cardiac surgery. Evaluation of
      both ncfDNA and mcfDNA to identify states of generalized inflammation and
      myocardial injury may allow for targeted interventions and improved
      outcomes.
SN  - 1097-685X
DO  - 10.1016/j.jtcvs.2021.10.066
UR  - http://dx.doi.org/10.1016/j.jtcvs.2021.10.066
UR  - https://www.ncbi.nlm.nih.gov/pubmed/35144816
KW  - congenital heart disease
KW  - low cardiac output syndrome
KW  - pediatric cardiac surgery
KW  - systemic inflammatory response syndrome
ER  - 

TY  - JOUR
AU  - Sola, Ida Marija
AU  - Karin-Kujundzic, Valentina
AU  - Paic, Frane
AU  - Lijovic, Lada
AU  - Glibo, Mislav
AU  - Serman, Nikola
AU  - Duic, Tihana
AU  - Skrtic, Anita
AU  - Kuna, Krunoslav
AU  - Vranic, Semir
AU  - Serman, Ljiljana
AD  - Department of Biology, University of Zagreb, 10000 Zagreb, Croatia.
TI  - WNT5A, β‑catenin and SUFU expression patterns, and the significance of
      microRNA deregulation in placentas with intrauterine growth restriction
T2  - Mol Med Rep
VL  - 27
IS  - 2
PY  - 2022
DA  - 2022/12/16
CY  - Greece
AB  - Placental insufficiency is a common cause of intrauterine growth
      restriction (IUGR). It affects ~10% of pregnancies and increases fetal and
      neonatal morbidity and mortality. Although Wnt and Hh pathways are crucial
      for embryonic development and placentation, their role in the pathology of
      IUGR is still not sufficiently explored. The present study analyzed the
      expression of positive regulators of the Wnt pathway, WNT5A and β‑catenin,
      and the expression of the Hh pathway negative regulator suppressor of
      fused (SUFU). Immunohistochemical and reverse transcription‑quantitative
      PCR (RT‑qPCR) assays were performed on 34 IUGR and 18 placental tissue
      samples from physiologic singleton‑term pregnancies. Epigenetic mechanisms
      of SUFU gene regulation were also investigated by methylation‑specific PCR
      analysis of its promoter and RT‑qPCR analysis of miR‑214‑3p and
      miR‑378a‑5p expression. WNT5A protein expression was higher in endothelial
      cells of placental villi from IUGR compared with control tissues. That was
      also the case for β‑catenin protein expression in trophoblasts and
      endothelial cells and SUFU protein expression in trophoblasts from IUGR
      placentas. The SUFU gene promoter remained unmethylated in all tissue
      samples, while miR‑214‑3p and miR‑378a‑5p were downregulated in IUGR. The
      present results suggested altered Wnt and Hh signaling in IUGR. DNA
      methylation did not appear to be a mechanism of SUFU regulation in the
      pathogenesis of IUGR, but its expression could be regulated by miRNA
      targeting.
SN  - 1791-3004
DO  - 10.3892/mmr.2022.12914
UR  - http://dx.doi.org/10.3892/mmr.2022.12914
UR  - https://www.ncbi.nlm.nih.gov/pubmed/36524356
KW  - DNA methylation
KW  - Hh signaling pathway
KW  - WNT5A
KW  - Wnt signaling pathway
KW  - intrauterine growth restriction
KW  - microRNA 214
KW  - microRNA 378
KW  - placenta
KW  - suppressor of fused
KW  - β‑catenin
ER  - 

TY  - JOUR
AU  - Mwatonoka, Joyce F
AU  - Jumanne, Shakilu
AU  - Nyundo, Azan
AU  - Kruger, Carsten
AD  - Department of Paediatrics, St. Franziskus Hospital, Ahlen, Germany.
TI  - High incidence of poor in-hospital outcomes of term newborns with
      hypoxic-ischaemic encephalopathy admitted at a regional referral hospital
      in Dodoma, Tanzania
T2  - Acta Paediatr
PY  - 2022
DA  - 2022/11/9
CY  - Norway
AB  - AIM: Hypoxic-ischaemic encephalopathy (HIE) is one of the leading causes
      of neonatal deaths and neurological impairment with the highest impact in
      resource-limited settings. This study aimed to determine the incidence of
      poor in-hospital outcomes and related factors among newborns with HIE in
      Tanzania. METHODS: A prospective observational study in which 170 newborns
      with HIE (diagnosed using the Thompson clinical score) were followed from
      1 September 2020 to 28 February 2021 at the neonatal ward of Dodoma
      Regional Referral Hospital in Dodoma, central Tanzania, until discharge or
      death. Clinical parameters were recorded. Multinomial logistic regression
      analysis was applied to determine factors associated with adverse
      outcomes. RESULTS: Out of 170 newborns, 44.7% (76/170) had poor outcomes
      (death 27.1% (46/170); neurological deficits 17.6% (30/170)). Severe HIE
      (Thompson score > 14) (p < 0.0001), history of aspiration (adjusted odds
      ratio (AOR) = 3.06, 95% confidence interval (CI) [1.170, 8.014], p =
      0.0226) and 5th-min APGAR of <7 (AOR = 2.88, 95% CI [1.133, 7.310], p =
      0.0262) were associated with mortality. Severe HIE, delivery at other
      facilities (AOR = 3.106 CI [1.158, 8.332], p = 0.0244) and abnormal heart
      rate (<100 or ≥160 beats/min) on admission (AOR = 3.469 [1.200, 10.030], p
      = 0.0216) predicted neurological impairment at discharge. CONCLUSION:
      Hypoxic-ischaemic encephalopathy is associated with a high incidence of
      poor outcomes in resource-limited settings. To improve outcomes newborns
      with severe HIE, history of aspiration, referred from other facilities,
      5th-min APGAR score of <7 and abnormal heart rate need improved quality of
      neonatal care.
SN  - 1651-2227
DO  - 10.1111/apa.16592
UR  - http://dx.doi.org/10.1111/apa.16592
UR  - https://www.ncbi.nlm.nih.gov/pubmed/36349812
KW  - birth asphyxia
KW  - hypoxic-ischaemic encephalopathy
KW  - neurological impairment
ER  - 

TY  - JOUR
AU  - Ragionieri, Luisa
AU  - Scalera, Enrica
AU  - Zoboli, Matteo
AU  - Ciccimarra, Roberta
AU  - Petracco, Giulia
AU  - Gazza, Ferdinando
AU  - Cacchioli, Antonio
AU  - Storti, Matteo
AU  - Catozzi, Chiara
AU  - Ricci, Francesca
AU  - Ravanetti, Francesca
AD  - Dept. of Veterinary Science, University of Parma, Via del Taglio 10, Parma
      43126, Italy.
TI  - Preterm rabbit-derived Precision Cut Lung Slices as alternative model of
      bronchopulmonary dysplasia in preclinical study: a morphological
      fine-tuning approach
T2  - Ann Anat
VL  - 246
SP  - 152039
PY  - 2022
DA  - 2022/11/24
CY  - Germany
AB  - Bronchopulmonary dysplasia (BPD) is the most common complication of
      preterm delivery, with significant morbidity and mortality in a neonatal
      intensive care setting. Research in this field aims to identify the
      mechanisms of late lung development with possible therapeutic targets and
      the improvement of medical management. Rabbits represent a suitable lab
      preclinical tool for mimicking the clinical BPD phenotype. Rabbits are
      born at term in the alveolar phase as occurs in large animals and humans
      and in addition, they can be delivered prematurely in contrast to mice and
      rats. Continuous exposure to high oxygen concentration (95% O(2)) for 7
      days induces functional and morphological lung changes in preterm rabbits
      that resemble those observed in BPD-affected babies. The preclinical
      research pays great attention to optimize the experimental procedures,
      reduce the number of animals used in experiments and, where possible,
      replace animal models with alternative assays, following the principle of
      the 3 Rs (Replace, Reduce and Refine). The use of in vitro assays based on
      the ex vivo culture of Precision Cut Lung Slices (PCLS) goes in this
      direction, representing a good compromise between controlled and flexible
      in vitro models and the more physiologically relevant in vivo ones. This
      work aims to set up morphological analyses to be applied in preclinical
      tests using preterm rabbits derived PCLS, cultured up to 7 days in
      different oxygen conditions, as a model. After a preliminary optimization
      of both lung preparation and histological processing methods of the lung
      slices of 300 µm, the morphological analysis was conducted evaluating a
      series of histomorphometric parameters derived from those widely used to
      follow the phases of lung development and its alterations in vivo. Our
      histomorphometric results demonstrated that the greatest differences from
      pseudo-normoxia and hyperoxia exposed samples at day 0, used as starting
      points to compare changes due to treatments and time, are detectable after
      4 days of in vitro culture, representing the most suitable time point for
      analysis in preclinical screening. The combination of parameters suitable
      for evaluating PCLS morphology in vitro resulted to be Tissue Density and
      Septal Thickness. Shape Factor and Roughness, evaluated to highlight the
      increasing complexity of the airspaces, due to the formation of septal
      crests, gave useful information, however, without significant differences
      up to day 4. Other parameters like Mean Linear Intercept and Septal
      Density did not allow to highlight significant differences between
      different oxygen conditions and time points. Instead, Radial Alveolar
      Count, could not be applied to PCLS, due to the tissue changes following
      agar infusion and culture conditions.
SN  - 1618-0402
DO  - 10.1016/j.aanat.2022.152039
UR  - http://dx.doi.org/10.1016/j.aanat.2022.152039
UR  - https://www.ncbi.nlm.nih.gov/pubmed/36436720
KW  - Bronchopulmonary dysplasia
KW  - Ex vivo model
KW  - Histomorphometry
KW  - Precision cut lung slices
KW  - Preterm rabbit
ER  - 

TY  - JOUR
AU  - van Esch, Joris J A
AU  - Bolte, Antoinette C
AU  - Spaanderman, Marc E A
AU  - Vandenbussche, Frank P H A
AU  - de Weerth, Carolina
AU  - Beijers, Roseriet
AD  - Department of Developmental Psychology, Behavioural Science Institute,
      Radboud University, P.O. Box 9104, 6500 HE, Nijmegen, The Netherlands.
TI  - Maternal anxiety forecasts shorter prolongation of pregnancies complicated
      by early-onset preeclampsia
T2  - Arch Gynecol Obstet
PY  - 2022
DA  - 2022/11/25
CY  - Germany
AB  - PURPOSE: In early-onset preeclampsia, each additional day of pregnancy
      prolongation reduces offspring infant mortality about 9%. We evaluated if
      maternal stress at admission to hospital for early-onset preeclampsia
      predicted admission-to-delivery intervals in days. METHODS: This
      prospective, longitudinal cohort-study involved 15 singleton pregnancies
      with a diagnosis of preeclampsia before 34 weeks gestation with intended
      expectant management. Upon hospital admission, maternal psychological
      stress was assessed with questionnaires and physiological stress with hair
      cortisol. Hair samples were analyzed in three hair segments representing
      the preconception period, and the first and second trimester of pregnancy.
      RESULTS: Mean pregnancy prolongation was 16.2 days. Higher maternal
      anxiety at hospital admission significantly correlated with shorter
      admission-to-delivery intervals (r = - 0.54, p = 0.04). Chronically
      increased hair cortisol concentrations (i.e. from preconception through
      the second trimester) of pregnancy tended to be related to shorter
      admission-to-delivery intervals (p <. 10). CONCLUSION: Higher reported
      anxiety is, and chronically high hair cortisol tended to be, related with
      fewer days of prolongation from admission to delivery in women with
      early-onset preeclampsia. These findings suggest that maternal stress
      might be a potential determinant of disease progression. Future research
      into early innovative stress-reducing interventions for early-onset
      preeclampsia may shed more light on the etiology and treatment of this
      disease.
SN  - 1432-0711
DO  - 10.1007/s00404-022-06836-2
UR  - http://dx.doi.org/10.1007/s00404-022-06836-2
UR  - https://www.ncbi.nlm.nih.gov/pubmed/36434441
KW  - Anxiety
KW  - Early-onset preeclampsia
KW  - Hair cortisol
KW  - Pregnancy prolongation
KW  - Stress
ER  - 

TY  - JOUR
AU  - Kumar, Naina
AU  - Yadav, Monu
AD  - Department of Obstetrics and Gynecology, Maharishi Markandeshwar Institute
      of Medical Sciences and Research, 133207, Ambala, Haryana, India.
TI  - Role of admission cardiotocography in predicting the obstetric outcome in
      term antenatal women: A prospective observational study
T2  - J Mother Child
PY  - 2022
DA  - 2022/11/2
CY  - Poland
AB  - BACKGROUND: Admission cardiotocography (CTG) used for fetal heart rate
      monitoring is an easy, cost-effective, non-invasive screening method for
      fetal well-being. OBJECTIVES: To evaluate the role of admission CTG in
      predicting fetal hypoxia in term antenatal women during labour ward
      admission and to correlate the results with perinatal and maternal
      outcomes. MATERIAL AND METHODS: The present prospective observational
      study was conducted in the Obstetrics and Gynecology Department of the
      rural tertiary centre in Northern India over one year on 100 term
      antenatal women admitted to the labour ward in the first stage of labour.
      Participants were subjected to admission CTG for 20 minutes, and the
      pattern of fetal heart rate (reactive, suspicious, ominous) was recorded.
      Perinatal and maternal outcomes were assessed based on the fetal heart
      rate pattern on the admission CTG. RESULTS: Of 100 term antenatal women,
      51 were low-risk and 49 were high-risk cases. In the low-risk group,
      92.16% had reactive traces, 3.92% suspicious and 3.92% ominous traces on
      admission CTG, whereas, in the high-risk group, 40.81% had reactive,
      32.65% suspicious and 26.54% ominous tracing (p < 0.0001). The most common
      mode of delivery in both groups with ominous tracing was cesarean section
      (p = 0.0001). Abnormal CTG was significantly associated with adverse
      perinatal outcomes including poor one-minute Apgar scores (p < 0.05), need
      for resuscitation and NICU admission (p < 0.05). The specificity and
      negative predictive value of admission CTG in low- and high-risk groups
      were 97.9% and 93.6%, and 85.0% and 85.0%, respectively. CONCLUSION:
      Admission CTG is an effective, inexpensive, non-invasive technique to
      detect fetal hypoxia in low-and high-risk pregnancies in developing
      countries with an increased workload.
SN  - 2719-535X
DO  - 10.34763/jmotherandchild.20222601.d-22-00017
UR  - http://dx.doi.org/10.34763/jmotherandchild.20222601.d-22-00017
UR  - https://www.ncbi.nlm.nih.gov/pubmed/36321214
KW  - Antenatal
KW  - cardiotocography
KW  - fetal heart rate
KW  - fetal hypoxia
KW  - perinatal
ER  - 

TY  - JOUR
AU  - Dehghani, Soheil
AU  - Akbarzadeh Pasha, Boshra
AU  - Karimi, Amirali
AU  - Afshin, Azadeh
AD  - Pediatric Nephrologist, Pediatric Chronic Kidney Disease Research Center,
      Tehran University of Medical Sciences, Tehran, Iran. azi.afshin@gmail.com.
TI  - Severe hyponatremia in an infant with epidermolysis bullosa: a case report
T2  - J Med Case Rep
VL  - 16
IS  - 1
SP  - 358
PY  - 2022
DA  - 2022/10/7
CY  - England
AB  - BACKGROUND: Epidermolysis bullosa is a rare inherited connective tissue
      disorder compromising cellular junctions. Blister formation is the first
      manifestation of epidermolysis bullosa. As cellular adhesion is affected,
      it can affect many organs. Due to compromised skin integrity, water loss
      and electrolyte imbalances are prevalent in these patients. However,
      hypernatremia is the usual observed sodium imbalance rather than
      hyponatremia. CASE PRESENTATION: The patient was a 48-day-old Iranian male
      infant born near term. He was diagnosed with epidermolysis bullosa at 1
      month of age. The patient was brought to the pediatrics center with apnea
      and respiratory distress, and was intubated and admitted to the pediatric
      intensive care unit. His symptoms started 4 days before the admission with
      vomiting and poor feeding, and the patient later developed loss of
      consciousness. Vital signs revealed a pulse rate of 154 beats per minute,
      respiratory rate of 70 per minute, a temporal temperature of 36.5 °C,
      nondetectable blood pressure, and oxygen saturation of 96%. The patient
      was anuric at presentation and was rehydrated. Physical examination showed
      bolus eruptions all over the body but not in mucosal membranes. Important
      laboratory findings were white blood cell count of 41,000/mm(3) with 68%
      neutrophils, hemoglobin of 10.8 g/dL, platelet count of 856,000/mm(2),
      negative C-reactive protein (CRP), blood sugar of 514 mg/dL, urea of 129
      mg/dL, sodium of 98 mg/dL, corrected sodium of 105 mg/dL, potassium of 5.5
      mg/dL, serum creatinine of 1.7 mg/dL, and serum procalcitonin of more than
      75 ng/mL. Urine analysis revealed many red blood cells. Brain computed
      tomography demonstrated loss of differentiation between gray and white
      matter and effacement of cortical sulci suggesting severe cytotoxic edema.
      We administered 3% hypertonic saline and corrected the plasma sodium
      levels, and provided the patient with multiple doses of mannitol as well
      as antibiotics due to the leukocytosis. Subsequently, after 3 days in
      pediatric intensive care unit, the symptoms of brain edema resolved, and
      after 4 days, he was weaned from the ventilator and extubated. Later he
      was discharged from the pediatric intensive care unit. CONCLUSION: This
      study illustrates the possibility of severe hyponatremia in patients with
      epidermolysis bullosa to clinicians. Although uncommon, knowledge on such
      possibilities is vital due to the possible detrimental outcomes for
      patients.
SN  - 1752-1947
DO  - 10.1186/s13256-022-03601-6
C2  - PMC9540733
UR  - http://dx.doi.org/10.1186/s13256-022-03601-6
UR  - https://www.ncbi.nlm.nih.gov/pubmed/36203176
UR  - https://www.ncbi.nlm.nih.gov/pmc/articles/PMC9540733
KW  - Case report
KW  - Electrolyte imbalance
KW  - Epidermolysis bullosa
KW  - Hyponatremia
KW  - Infant
ER  - 

TY  - JOUR
AU  - Pereira, Susana
AU  - Patel, Ryan
AU  - Zaima, Ahmed
AU  - Tvarozkova, Katarina
AU  - Chisholm, Philippa
AU  - Kappelou, Olga
AU  - Evanson, Jane
AU  - Chandraharan, Edwin
AU  - Wertheim, David
AU  - Shah, Divyen K
AD  - Royal London Hospital, Barts Health NHS Trust, London, UK.
TI  - Physiological CTG categorization in types of hypoxia compared with MRI and
      neurodevelopmental outcome in infants with HIE
T2  - J Matern Fetal Neonatal Med
VL  - 35
IS  - 25
SP  - 9675-9683
PY  - 2022
DA  - 2022/3/13
CY  - England
AB  - BACKGROUND: Commonly used methods of CTG classification do not reliably
      predict neonatal hypoxic-ischemic encephalopathy (HIE). OBJECTIVE: To
      examine whether a relationship exists between the types of hypoxia as
      identified on the cardiotocograph using novel physiology-based CTG
      classification and patterns of injury on neonatal cerebral MRI and later
      neurodevelopmental outcomes. STUDY DESIGN: A retrospective study of
      term-born infants admitted to four neonatal units with HIE as part of a
      brain injury biomarkers study between January 2014 and December 2015.
      Intrapartum CTG traces were analyzed by two obstetricians trained in
      physiological CTG classification, blind to neonatal outcomes. Neonatal
      cerebral MR images were assessed independently by a neuroradiologist and
      an expert neonatologist. CTG traces were classified into types of hypoxia
      and allocated to groups; (1) chronic hypoxia or antepartum injury; (2)
      gradually evolving or subacute hypoxia; and (3) acute hypoxia. RESULTS: Of
      106 infants recruited to the study, records were available for 58 cases.
      Of these, CTGs were available for 37. All 37 had abnormal CTGs.
      Twenty-four infants, all of whom had received therapeutic hypothermia had
      cerebral MRI. Fourteen of the 24 (58%) infants had abnormal MRI. In group
      1 (chronic hypoxia/antenatal injury), total brain injury was most
      predominant (4/6 infants). Group 2 (gradually evolving/subacute hypoxia)
      was associated with peripheral brain injury (5/5 infants). Group 3 (acute
      hypoxia) was associated with basal-ganglia thalamic injury pattern (3/3
      infants). Later neurodevelopmental outcomes were available for 35 cases.
      Infants suspected to have a pre-labor injury on CTG (group 1) had a higher
      proportion of adverse neurodevelopmental outcomes (4/10, 40%) compared to
      groups 2 and 3 (4/25, 16%). CONCLUSION: Using this novel physiology-based
      CTG classification, we demonstrate an association between types of hypoxia
      observed on the CTG and MRI patterns of hypoxic brain injury. Infants with
      CTG trace suggestive of chronic hypoxia or other antenatal injuries were
      overrepresented in this cohort and were also more likely to have a poor
      neurodevelopmental outcome.
SN  - 1476-4954
DO  - 10.1080/14767058.2022.2050366
UR  - http://dx.doi.org/10.1080/14767058.2022.2050366
UR  - https://www.ncbi.nlm.nih.gov/pubmed/35282752
KW  - Cardiotocography
KW  - electronic fetal heart rate monitoring
KW  - magnetic resonance imaging
KW  - neonatal encephalopathy
KW  - neurodevelopmental outcome
KW  - physiological CTG
ER  - 

TY  - JOUR
AU  - Bersani, Iliana
AU  - Gasparroni, Giorgia
AU  - Bashir, Moataza
AU  - Aboulgar, Hanna
AU  - Mufeed, Hala
AU  - Iskander, Iman
AU  - Kornacka, Maria
AU  - Gruzfeld, Darek
AU  - Dotta, Andrea
AU  - Campi, Francesca
AU  - Longo, Daniela
AU  - Savarese, Immacolata
AU  - Braguglia, Annabella
AU  - Tina, Lucia Gabriella
AU  - Nigro, Francesco
AU  - Serpero, Laura
AU  - Strozzi, Maria Chiara
AU  - Maconi, Antonio
AU  - Ianniello, Patrizia
AU  - Di Battista, Caterina
AU  - D'Adamo, Ebe
AU  - Gavilanes, Danilo
AU  - Gazzolo, Diego
AD  - Neonatal Intensive Care Unit, G. d'Annunzio University, Chieti, Italy.
TI  - Early predictors of abnormal MRI patterns in asphyxiated infants: S100B
      protein urine levels
T2  - Clin Chem Lab Med
VL  - 60
IS  - 11
SP  - 1745-1752
PY  - 2022
DA  - 2022/8/18
CY  - Germany
AB  - OBJECTIVES: The early detection and stratification of asphyxiated infants
      at higher risk for impaired neurodevelopment is challenging. S100B protein
      is a well-established biomarker of brain damage, but lacks conclusive
      validation according to the "gold standard" methodology for
      hypoxic-ischemic encephalopathy (HIE) prognostication, i.e. brain MRI. The
      aim of the present study was to investigate the predictive role of urinary
      S100B concentrations, assessed in a cohort of HIE infants receiving
      therapeutic hypothermia (TH), compared to brain MRI. METHODS: Assessment
      of urine S100B concentrations was performed by immunoluminometric assay at
      first void and at 4, 8, 12, 16, 20, 24, 48, 72, 96, 108 and 120-h after
      birth. Neurologic evaluation, routine laboratory parameters,
      amplitude-integrated electroencephalography, and cerebral ultrasound were
      performed according to standard protocols. Brain MRI was performed at 7-10
      days of life. RESULTS: Overall, 74 HIE neonates receiving TH were included
      in the study. S100B correlated, already at first void, with the MRI
      patterns with higher concentrations in infants with the most severe MRI
      lesions. CONCLUSIONS: High S100B urine levels soon after birth constitute
      trustable predictors of brain injury as confirmed by MRI. Results support
      the reliability of S100B in clinical daily practice and open the way to
      its inclusion in the panel of parameters used for the selection of cases
      suitable for TH treatment.
SN  - 1437-4331
DO  - 10.1515/cclm-2022-0559
UR  - http://dx.doi.org/10.1515/cclm-2022-0559
UR  - https://www.ncbi.nlm.nih.gov/pubmed/35977430
KW  - S100B
KW  - brain damage
KW  - hypothermia
KW  - hypoxic ischemic encephalopathy
KW  - perinatal asphyxia
ER  - 

TY  - JOUR
AU  - Hasenstab, Kathryn A
AU  - Prabhakar, Varsha
AU  - Helmick, Roseanna
AU  - Yildiz, Vedat
AU  - Jadcherla, Sudarshan R
AD  - Department of Pediatrics, The Ohio State University College of Medicine,
      Columbus, Ohio, USA.
TI  - Pharyngeal biorhythms during oral milk challenge in high-risk infants: Do
      they predict chronic tube feeding?
T2  - Neurogastroenterol Motil
SP  - e14492
PY  - 2022
DA  - 2022/11/13
CY  - England
AB  - BACKGROUND: Eating difficulties are common in high-risk neonatal intensive
      care unit (NICU) infants; mechanisms remain unclear. Crib-side
      pharyngo-esophageal motility testing is utilized to assess contiguous
      swallowing physiology, and cross-system interplay with cardio-respiratory
      rhythms. Aims were to: (1) identify whether distinct pharyngeal rhythms
      exist during oral milk challenge (OMC), and (2) develop a chronic tube
      feeding risk prediction model in high-risk infants. METHODS: Symptomatic
      NICU infants (N = 56, 29.7 ± 3.7 weeks birth gestation) underwent
      pharyngo-esophageal manometry with OMC at 40.9 ± 2.5 weeks postmenstrual
      age (PMA). Exploratory cluster data analysis (partitioning around
      k-medoids) was performed to identify patient groups using pharyngeal
      contractile rhythm data (solitary swallows and swallows within bursts).
      Subsequently, (a) pharyngeal-esophageal, cardio-respiratory, and eating
      method characteristics were compared among patient groups using linear
      mixed models, and (b) chronic tube feeding prediction model was created
      using linear regression. RESULTS: Three distinct patient groups were
      identified with validity score of 0.6, and termed sparse (high frequency
      of solitary swallows), intermediate, or robust (high swallow rate within
      bursts). Robust group infants had: lesser pharyngeal and esophageal
      variability, greater deglutition apnea, pharyngeal activity, and
      esophageal activity (all p < 0.05), but less frequent heart rate decreases
      (p < 0.05) with improved clinical outcomes (milk transfer rate, p < 0.001,
      and independent oral feeding at discharge, p < 0.03). Chronic tube feeding
      risk = -11.37 + (0.22 × PMA) + (-0.73 × bronchopulmonary dysplasia) +
      (1.46 × intermediate group) + (2.57 × sparse group). CONCLUSIONS: Robust
      pharyngeal rhythm may be an ideal neurosensorimotor biomarker of
      independent oral feeding. Differential maturation of cranial
      nerve-mediated excitatory and inhibitory components involving foregut,
      airway, and cardiac rhythms distinguishes the physiologic and
      pathophysiologic basis of swallowing and cardio-respiratory adaptation.
SN  - 1365-2982
DO  - 10.1111/nmo.14492
UR  - http://dx.doi.org/10.1111/nmo.14492
UR  - https://www.ncbi.nlm.nih.gov/pubmed/36371708
KW  - bottle feeding
KW  - feeding difficulties
KW  - infant
KW  - maturation
KW  - neonatal intensive care unit
KW  - pharyngo-esophageal motility
ER  - 

TY  - JOUR
AU  - Ali, Marwa A
AU  - Khamis Hussein, Sherin
AU  - Ali Mohamed, Esam
AU  - Ezzat, Mostafa Ahmed
AU  - Abdelmoktader, Abdelrahman
AU  - Habib, Marwa A
AU  - Kamal, Marwa
AU  - Ahmed, Fatma A
AU  - Ali, Doaa Y
AD  - Department of Clinical and Chemical Pathology, Faculty of Medicine, Fayoum
      University, Fayoum, Egypt.
TI  - Diagnostic and prognostic values of miR181b-5p and miR21-5p for neonatal
      sepsis risk and their link to SNAP II score and disease mortality
T2  - Noncoding RNA Res
VL  - 8
IS  - 1
SP  - 115-125
PY  - 2022
DA  - 2022/11/7
CY  - Netherlands
AB  - BACKGROUND: Neonatal sepsis is a lethal syndrome that necessitates prompt
      treatment to avoid disease complications. As a result, biomarkers that may
      either differentiate sepsis early or predict the outcome of sepsis are
      essential. AIM: The goal of this research was to find out the clinical
      weight of using miR181b-5p and miR21-5p expression levels as diagnostic
      and prognostic new genetic markers for neonatal sepsis. METHOD: A total of
      60 neonates with sepsis and 60 healthy neonates were involved in this
      study. Laboratory tests include complete blood count (CBC), random blood
      sugar (RBS), arterial blood gases (ABG), and serum C-reactive protein
      (CRP). Neonates with sepsis were assessed by the Score for Neonatal Acute
      Physiology II (SNAP II). The serum fold changes of the target miRNAs were
      determined using qRT-PCR and the 2(-ΔΔCt) equation. RESULTS: The relative
      serum level of miR181b-5p was [ median (IQR) = 0.2509 (0.0009-4.11)] and
      for miR21-5p was [median (IQR) = 0.07 (0.007-7.16)] which were
      significantly downregulated in patients with neonatal sepsis compared to
      controls (p < 0.001 each). There was a strong significant positive
      correlation between miR181b-5p and miR21-5p with r = 0.718 and p < 0.001.
      MiR181b-5p and miR21-5p were significantly negatively correlated with
      total leucocytic count (TLC), lymphocytic count, and CRP. While they were
      both positively correlated to the SNAP II score. Obvious association
      between higher expressions of target genes and higher SNAP II score
      groups. After a following-up period, twenty-two (36.7%) neonates died,
      while 38 (63.3%) of the babies became better and were released from the
      hospital. We reported that miR-181-5p, miR21-5p, SNAP II score and CRP
      were significantly higher in non-survivors than survivors. Only
      miR181b-5p, miR21-5p, and SNAP II were predictive factors of septic
      mortality. CONCLUSION: MiR181b-5p and miR21-5p are diagnostic and
      prognostic biomarkers of neonatal sepsis.
SN  - 2468-0540
DO  - 10.1016/j.ncrna.2022.11.001
C2  - PMC9707010
UR  - http://dx.doi.org/10.1016/j.ncrna.2022.11.001
UR  - https://www.ncbi.nlm.nih.gov/pubmed/36474749
UR  - https://www.ncbi.nlm.nih.gov/pmc/articles/PMC9707010
KW  - Neonatal sepsis
KW  - SNAP II
KW  - miR181b-5p
KW  - miR21-5p
KW  - qRT-PCR
ER  - 

TY  - JOUR
AU  - Bourel-Ponchel, Emilie
AU  - Querne, Laurent
AU  - Flamein, Florence
AU  - Ghostine-Ramadan, Ghida
AU  - Wallois, Fabrice
AU  - Lamblin, Marie Dominique
AD  - Clinical Neurophysiology, Roger Salengro Hospital, Centre, Lille, France.
TI  - The prognostic value of neonatal conventional-EEG monitoring in
      hypoxic-ischemic encephalopathy during therapeutic hypothermia
T2  - Dev Med Child Neurol
VL  - 65
IS  - 1
SP  - 58-66
PY  - 2022
DA  - 2022/6/16
CY  - England
AB  - AIM: To determine the prognostic value of conventional
      electroencephalography (EEG) monitoring in neonatal hypoxic-ischemic
      encephalopathy (HIE). METHOD: In this multicentre retrospective study, 95
      full-term neonates (mean of 39.3wks gestational age [SD 1.4], 36 [38%]
      females, 59 [62%] males) with HIE (2013-2016) undergoing therapeutic
      hypothermia were divided between favourable or adverse outcomes.
      Background EEG activity (French classification scale: 0-1-2-3-4-5) and
      epileptic seizure burden (epileptic seizure scale: 0-1-2) were graded for
      seven 6-hour periods. Conventional EEG monitoring was investigated by
      principal component analysis (PCA), with clustering methods to extract
      prognostic biomarkers of development at 2 years and infant death. RESULTS:
      Eighty-one per cent of infants with an adverse outcome had a French
      classification scale equal to or greater than 3 after H48 (100% at H6-12).
      The H6-12 epileptic seizure scale was equal to or greater than 1 for 39%,
      increased to 52% at H30-36 and then remained equal to or greater than 1
      for 39% after H48. Forty-five per cent of infants with a favourable
      outcome had a H6-12 French classification scale equal to or greater than
      3, which dropped to 5% after H48; 13% had a H6-12 epileptic seizure scale
      equal to or greater than 1 but no seizures after H48. Clustering methods
      based on PCA showed the high efficiency (96%) of conventional EEG
      monitoring for outcome prediction and allowed the definition of three
      prognostic EEG biomarkers: H6-78 French classification scale mean, H6-78
      French classification scale slope, and H30-78 epileptic seizure scale
      mean. INTERPRETATION: Early lability and recovery of physiological
      features is prognostic of a favourable outcome. Seizure onset from the
      second day should also be considered to accurately predict
      neurodevelopment in HIE and support the importance of conventional EEG
      monitoring in HIE in infants cooled with therapeutic hypothermia. WHAT
      THIS PAPER ADDS: Comprehensive analysis showed the high prognostic
      efficiency (96%) of conventional electroencephalography (EEG) monitoring.
      Prognostic EEG biomarkers consist of the grade of background EEG activity,
      its evolution, and the mean seizure burden. Persistent seizures (H48)
      without an improvement in background EEG activity were consistently
      associated with an adverse outcome.
SN  - 1469-8749
DO  - 10.1111/dmcn.15302
UR  - http://dx.doi.org/10.1111/dmcn.15302
UR  - https://www.ncbi.nlm.nih.gov/pubmed/35711160
ER  - 

TY  - JOUR
AU  - Jhirwal, Manisha
AU  - Sharma, Charu
AU  - Shekhar, Shashank
AU  - Singh, Pratibha
AU  - Meena, Satya Prakash
AD  - Department of General Surgery, All India Institute of Medical Sciences,
      Jodhpur, Rajasthan India. GRID: grid.413618.9. ISNI: 0000 0004 1767 6103
TI  - Decreasing the Duration of Point of Decision to Getting Non-stress Test
      Done: A Quality Improvement Study
T2  - J Obstet Gynaecol India
VL  - 72
IS  - Suppl 1
SP  - 61-67
PY  - 2021
DA  - 2021/10/2
CY  - India
AB  - INTRODUCTION: Non-stress test is an important non-invasive tool of
      antepartum surveillance. The hypoxia, acidemia in the fetus can easily be
      picked up by a non-stress test. It is important to get a non-stress test
      done on time to prevent the adverse neonatal outcome. AIM: This quality
      improvement project aims to evaluate the waiting period for a non-stress
      test (NST) from the point of decision in the antenatal outpatient
      department and to increase the percentage of pregnant women getting NST
      done in less than 4 h from the point of decision from a baseline of 41% to
      80% in 4 weeks. METHOD: This observational study was conducted in the
      Department of Obstetrics & Gynecology at All India Institute of Medical
      Sciences Jodhpur for twelve weeks. This study has three phases-baseline
      assessment, implementation phase and continued implementation with the
      assessment phase. The tool used for the analysis of this problem was the
      Fishbone method. RESULTS: The baseline assessment showed that only 41% of
      pregnant women got the non-stress test done in 4 h. We conducted a
      plan-do-study-act (PDSA) cycle 3 times, and the target was achieved in the
      second PDSA cycle. CONCLUSION: This quality improvement project has
      demonstrated that increasing awareness among all the team members who are
      dealing with pregnant women requiring NST can significantly increase the
      percentage of pregnant women getting NST done within 4 h from the point of
      decision. By detecting the fetal heart rate variation, we can prevent
      adverse fetal and neonatal outcomes.
SN  - 0971-9202
DO  - 10.1007/s13224-021-01551-5
C2  - PMC8487224
UR  - http://dx.doi.org/10.1007/s13224-021-01551-5
UR  - https://www.ncbi.nlm.nih.gov/pubmed/34629785
UR  - https://www.ncbi.nlm.nih.gov/pmc/articles/PMC8487224
KW  - Antepartum surveillance
KW  - Fetal hypoxia
KW  - Fishbone method
KW  - Non-stress test
KW  - Quality improvement
ER  - 

TY  - JOUR
AU  - Zhao, Qianlei
AU  - Chen, Tingting
AU  - Ni, Chao
AU  - Hu, Yingying
AU  - Nan, Yan
AU  - Lin, Wei
AU  - Liu, Yanli
AU  - Zheng, Feixia
AU  - Shi, Xulai
AU  - Lin, Zhongdong
AU  - Zhu, Jianghu
AU  - Lin, Zhenlang
AD  - Department of Neonatology, The Second Affiliated Hospital and Yuying
      Children's Hospital of Wenzhou Medical University, Wenzhou, Zhejiang
      325027, China.
TI  - Indole-3-propionic Acid Attenuates HI-Related Blood-Brain Barrier Injury
      in Neonatal Rats by Modulating the PXR Signaling Pathway
T2  - ACS Chem Neurosci
VL  - 13
IS  - 19
SP  - 2897-2912
PY  - 2022
DA  - 2022/9/21
CY  - United States
AB  - The blood-brain barrier (BBB) is an important physiological barrier of the
      human body contributing to maintaining brain homeostasis and normal
      function. Hypoxic-ischemic (HI)-related brain injury is one of the main
      causes of neonatal acute morbidity and chronic disability. The previous
      research of our group confirmed that there was serious BBB destruction
      during HI brain injury. However, at present, the protection strategy of
      BBB is very limited, and further research on the protection mechanism is
      warranted. Indole-3-propionic acid (IPA) is a bacterial metabolism with
      anti-inflammatory and antioxidant properties, having neuroprotective
      effects and protective effects on the mucosal barrier. However, the role
      of IPA in BBB is not clear. In this research, we demonstrated the
      protective effect of IPA on BBB disruption from HI brain injury and
      hypothesized that it involves the amelioration of inflammation, oxidative
      stress, and MMP activation, thereby inhibiting apoptosis of rat brain
      microvascular endothelial cells (rBMECs). We demonstrated that expression
      levels of several inflammatory markers, including iNOS, TNF-α, IL-6, and
      IL-1β, were significantly increased from HI damage or OGD injury. However,
      IPA treatment inhibited the increase significantly. Moreover, we
      demonstrated that IPA reduced intracellular ROS levels and MMP activation
      in rBMECs from OGD injury. Further research on the underlying detailed
      molecular mechanisms suggested that IPA attenuates inflammation by
      inhibiting NF-κB signaling. Finally, we investigated the mechanism of the
      relationship between PXR activation and NF-κB inhibition. The results
      suggested overexpression of PXR in rBMECs could significantly counteract
      the decrease of junction proteins and downregulate the increased p-IκB-α
      and p-NF-κB from OGD injury. However, the protective effects of IPA were
      reversed by antagonists of the PXR. Taken together, IPA might mitigate
      HI-induced damage of the BBB and the protective effect may be exerted
      through modulating the PXR signaling pathway.
SN  - 1948-7193
DO  - 10.1021/acschemneuro.2c00418
UR  - http://dx.doi.org/10.1021/acschemneuro.2c00418
UR  - https://www.ncbi.nlm.nih.gov/pubmed/36129348
KW  - NF-κB
KW  - PXR
KW  - blood−brain barrier
KW  - indole-3-propionic acid
ER  - 

TY  - JOUR
AU  - Fijas, Melanie
AU  - Vega, Melissa
AU  - Xie, Xianhong
AU  - Kim, Mimi
AU  - Havranek, Tomas
AD  - Department of Pediatrics, Albert Einstein College of Medicine/Montefiore,
      Bronx, NY, USA.
TI  - SNAPPE-II and MDAS scores as predictors for surgical intervention in very
      low birth weight neonates with necrotizing enterocolitis
T2  - J Matern Fetal Neonatal Med
VL  - 36
IS  - 1
SP  - 2148096
PY  - 2022
DA  - 2022/11/20
CY  - England
AB  - BACKGROUND: Necrotizing enterocolitis (NEC) is the most common
      life-threatening gastrointestinal emergency in preterm and term neonates,
      with the majority of cases affecting neonates classified as very low birth
      weight (VLBW, bw <1500 g). Scores for neonatal acute physiology-perinatal
      extension-II (SNAPPE-II) and metabolic derangement acuity score (MDAS)
      have been developed and utilized to assess neonatal morbidity and
      mortality including the subset of VLBW neonates. Serial SNAPPE-II and MDAS
      scores have been reported in neonates with necrotizing enterocolitis to
      assist in surgical management, yielding mixed results. OBJECTIVE: To
      determine the relationship between clinical and/or laboratory
      deterioration using SNAPPE-II and MDAS scores measured at the time of NEC
      diagnosis and surgical management of NEC. METHODS: We retrospectively
      evaluated preterm neonates ≥23 weeks gestational age who developed
      pneumatosis intestinalis on radiographic imaging coupled with clinical
      signs of NEC. SNAPPE-II and MDAS scores were calculated within twelve
      hours of birth and within twelve hours of initial finding of pneumatosis
      intestinalis. Baseline characteristics and clinical variables between
      those who did and did not require surgical intervention were compared.
      Logistic regression and receiver - operator characteristics (ROC) curve
      analyses were also performed, and areas under the curve (AUC) computed, to
      assess the performance of SNAPPE-II and MDAS scoring systems to
      differentiate neonates with NEC in the two groups. RESULTS: Sixty-four
      neonates were evaluated in our study of which 20 required surgical
      management of NEC. While the baseline SNAPPE-II and MDAS scores did not
      differ between the surgical management and medical management only groups,
      when rescored within 12 h of NEC diagnosis, the surgical management group
      had significantly higher SNAPPE -II (38 (18.5-69) vs. 19 (10-34.5), p =
      .04) and MDAS (2.5 (1-3) vs. 1 (0-2), p = .0004) scores. The AUCs for MDAS
      0.77 (95% CI 0.65-0.89 and 0.71 (95% CI 0.57-0.85) for SNAPPE-II,
      indicating an acceptable level of diagnostic ability of both scoring
      systems to differentiate between those who did and did not need surgical
      management. CONCLUSION: SNAPPE II and MDAS scores performed within 12 h of
      NEC diagnosis may be useful in predicting which preterm VLBW neonates will
      require surgical intervention.
SN  - 1476-4954
DO  - 10.1080/14767058.2022.2148096
UR  - http://dx.doi.org/10.1080/14767058.2022.2148096
UR  - https://www.ncbi.nlm.nih.gov/pubmed/36404433
KW  - SNAPPE-II and MDAS scores
KW  - necrotizing enterocolitis
KW  - neonate
ER  - 

TY  - JOUR
AU  - Gao, Ting
AU  - Qian, Tianyang
AU  - Wang, Tianwei
AU  - Su, Yu
AU  - Qiu, Han
AU  - Tang, Wan
AU  - Xing, Qinghe
AU  - Wang, Laishuan
AD  - National Health Commission Key Laboratory of Neonatal Diseases, Department
      of Neonatology, Children's Hospital of Fudan University, Shanghai 201102,
      China; Department of Neonatology, National Children's Medical Center,
      Children's Hospital of Fudan University, Shanghai 201102, China.
      Electronic address: laishuanwang@fudan.edu.cn.
TI  - T0901317, a liver X receptor agonist, ameliorates perinatal white matter
      injury induced by ischemia and hypoxia in neonatal rats
T2  - Neurosci Lett
VL  - 793
SP  - 136994
PY  - 2022
DA  - 2022/11/29
CY  - Ireland
AB  - Perinatal white matter injury (PWMI) can lead to permanent neurological
      damage in preterm infants and bring a huge economic burden to their
      families and society. Liver X receptors (LXRs) are transcription factors
      that have been confirmed to mediate the myelination process under
      physiological conditions and are involved in regulating neurogenesis in
      adult animal models of acute and chronic cerebral ischemia. However, the
      role of LXRs in PWMI induced by both ischemic and hypoxic stimulation in
      the immature brain has not been reported. Herein, we investigated the role
      of LXRs in a neonatal rat model of white matter loss after
      hypoxia-ischemia (HI) injury through intraperitoneal injection of the LXR
      agonist T0901317 (T09) 1 day before and 15 min postinjury. The in vivo
      data showed that T09 treatment significantly facilitated myelination and
      ameliorated neurological behavior after PWMI. Moreover, T09 enhanced the
      proliferation of oligodendrocyte lineage cells and reduced microgliosis
      and astrogliosis in the microenvironment for oligodendrocytes (OLs),
      maintaining a healthy microenvironment for myelinating OLs. In vitro data
      suggested that the expression of the myelin-related genes Plp and Cnpase
      was increased in OLN-93 cells after T09 intervention compared with OLN-93
      cells injured by oxygen and glucose deprivation (OGD). In primary mixed
      astrocytes/microglia cells, T09 also reduced the expression of Il6, Cox2,
      Tnfa and Il10 that was induced by OGD. Mechanistically, the mRNA
      expression level and the protein level of ATP binding cassette subfamily A
      member 1 (Abca1) decreased after HI injury, and the protective effect of
      T09 might be related to the activation of the LXRβ-ABCA1 signaling
      pathway. Our study revealed the protective role of LXRs in myelination and
      white matter homeostasis, providing a potential therapeutic option for
      PWMI.
SN  - 1872-7972
DO  - 10.1016/j.neulet.2022.136994
UR  - http://dx.doi.org/10.1016/j.neulet.2022.136994
UR  - https://www.ncbi.nlm.nih.gov/pubmed/36460235
KW  - ATP-binding cassette transporter A1
KW  - Hypoxia ischemic brain damage
KW  - Liver X receptor
KW  - Myelinogenesis
KW  - Perinatal white matter injury
ER  - 

TY  - JOUR
AU  - Kiely, Daniel J
AU  - Hobson, Sebastian
AU  - Tyndall, Katherine
AU  - Oppenheimer, Lawrence
AD  - Ottawa, Ont.
TI  - Mise à jour technique n(o) 429 : Artéfact de la fréquence cardiaque
      maternelle pendant la surveillance du bien-être fœtal per partum
T2  - J Obstet Gynaecol Can
VL  - 44
IS  - 9
SP  - 1028-1039.e1
PY  - 2022
DA  - 2022/9
CY  - Netherlands
AB  - OBJECTIF: Améliorer les issues périnatales et réduire au minimum le risque
      d'erreurs chez les fournisseurs en améliorant leurs connaissances sur les
      stratégies de détection des artéfacts de la fréquence cardiaque maternelle
      per partum et sur les modes d'intervention lorsque de tels artéfacts sont
      soupçonnés. POPULATION CIBLE: Toutes les parturientes. OPTIONS: L'artéfact
      de la fréquence cardiaque maternelle peut être détecté à l'aide de
      caractéristiques cliniques ou de la technologie. On peut évaluer
      l'artéfact de la fréquence cardiaque maternelle soupçonné en posant une
      électrode de cuir chevelu fœtal (option à privilégier) ou en recourant à
      la surveillance fœtale externe optimisée par l'échographie au chevet
      (solution de rechange). RéSULTATS: Les artéfacts de la fréquence cardiaque
      maternelle per partum non détectés augmentent le risque que des rythmes
      anormaux ou atypiques de la fréquence cardiaque fœtale passent inaperçus,
      ce qui augmente le risque d'issues périnatales défavorables. BéNéFICES,
      RISQUES ET COûTS: L'artéfact de la fréquence cardiaque maternelle non
      détecté peut entraîner de graves issues périnatales défavorables
      (encéphalopathie hypoxo-ischémique, mort fœtale et mort néonatale) et des
      issues maternelles défavorables (césarienne injustifiée ou accouchement
      assisté). Ces issues peuvent être évitées par la détection rapide d'un tel
      artéfact. Le coût de la détection précoce des artéfacts de fréquence
      cardiaque maternelle est relativement faible (utilisation accrue des
      électrodes de cuir chevelu fœtal et de l'échographie au chevet avec
      évaluations supplémentaires par le fournisseur de soins). La réduction des
      événements périnataux défavorables engendre des économies considérables.
      Les risques sont : faux positifs d'artéfact de la fréquence cardiaque
      maternelle; accélération inutile de l'accouchement lorsque l'état du fœtus
      est normal, mais qu'on ne peut le déterminer de façon fiable; et les rares
      complications associées à l'utilisation accrue des électrodes de cuir
      chevelu fœtal. DONNéES PROBANTES: Deux recherches ont été effectuées dans
      PubMed. La première a été réalisée pour répertorier les articles publiés
      entre le 1(er) janvier 1970 et le 25 novembre 2021 à partir des termes
      MeSH fetal monitoring et artifacts (38 articles); la deuxième, pour
      répertorier les articles publiés au cours de la même période à partir des
      termes MeSH fetal monitoring et maternal heart rate (841 articles).
      MéTHODES DE VALIDATION: Les auteurs ont évalué la qualité des données
      probantes et la force des recommandations en utilisant le cadre
      méthodologique GRADE (Grading of Recommendations, Assessment, Development,
      and Evaluation). Voir l'annexe A en ligne (tableau A1 pour les définitions
      et tableau A2 pour l'interprétation des recommandations fortes et
      conditionnelles [faibles]). PROFESSIONNELS CONCERNéS: Tous les
      fournisseurs de soins obstétricaux. DÉCLARATIONS SOMMAIRES:
      RECOMMANDATIONS.
SN  - 1701-2163
DO  - 10.1016/j.jogc.2022.06.003
UR  - http://dx.doi.org/10.1016/j.jogc.2022.06.003
UR  - https://www.ncbi.nlm.nih.gov/pubmed/36109101
KW  - cardiotocographie
KW  - fréquence cardiaque, fœtale
KW  - hypoxie-ischémie, cérébrale
KW  - obstétrique
KW  - surveillance fœtale
KW  - traitement du signal, assistée par ordinateur
ER  - 
