# Supplementary material for: Exploring Computational Techniques in Preprocessing Neonatal Physiological Signals for Detecting Adverse Outcomes: Scoping Review
Source: Interact J Med Res. 2024 Aug 20;13:e46946. doi: 10.2196/46946 (PMC11372324; doi:10.2196/46946)
Supplement: Multimedia Appendix 2 [file ijmr_v13i1e46946_app2.zip › Bibliography/Scopus/scopus.ris]

TY  - JOUR
TI  - The principles of whole-hospital predictive analytics monitoring for clinical medicine originated in the neonatal ICU
T2  - npj Digital Medicine
VL  - 5
IS  - 1
PY  - 2022
DO  - 10.1038/s41746-022-00584-y
AU  - Randall Moorman, J.
AD  - Cardiovascular Division, Department of Internal Medicine, Center for Advanced Medical Analytics, University of Virginia, Charlottesville, VA, United States
AB  - In 2011, a multicenter group spearheaded at the University of Virginia demonstrated reduced mortality from real-time continuous cardiorespiratory monitoring in the neonatal ICU using what we now call Artificial Intelligence, Big Data, and Machine Learning. The large, randomized heart rate characteristics trial made real, for the first time that we know of, the promise that early detection of illness would allow earlier and more effective intervention and improved patient outcomes. Currently, though, we hear as much of failures as we do of successes in the rapidly growing field of predictive analytics monitoring that has followed. This Perspective aims to describe the principles of how we developed heart rate characteristics monitoring for neonatal sepsis and then applied them throughout adult ICU and hospital medicine. It primarily reflects the work since the 1990s of the University of Virginia group: the theme is that sudden and catastrophic deteriorations can be preceded by subclinical but measurable physiological changes apparent in the continuous cardiorespiratory monitoring and electronic health record. © 2022, The Author(s).
N1  - Export Date: 22 August 2022
M3  - Article
DB  - Scopus
C7  - 41
UR  - https://www.scopus.com/inward/record.uri?eid=2-s2.0-85127768908&doi=10.1038%2fs41746-022-00584-y&partnerID=40&md5=f68983f21a00fc6d6357fd2a0930d00b
ER  - 

TY  - JOUR
TI  - Pharmacological perturbation of CXCL1 signaling alleviates neuropathogenesis in a model of HEVA71 infection
T2  - Nature Communications
VL  - 13
IS  - 1
PY  - 2022
DO  - 10.1038/s41467-022-28533-z
AU  - Gunaseelan, S.
AU  - Ariffin, M.Z.
AU  - Khanna, S.
AU  - Ooi, M.H.
AU  - Perera, D.
AU  - Chu, J.J.H.
AU  - Chua, J.J.E.
AD  - Department of Physiology, Yong Loo Lin School of Medicine, National University of Singapore, Singapore, Singapore
AD  - Department of Microbiology and Immunology, National University of Singapore, Singapore, 117597, Singapore
AD  - LSI Neurobiology Programme, National University of Singapore, Singapore, 117456, Singapore
AD  - Department of Paediatrics, Sarawak General Hospital, Kuching, Sarawak, Malaysia
AD  - Institute of Health and Community Medicine, Universiti Malaysia Sarawak, Kota Samarahan, Sarawak, Malaysia
AD  - Institute of Molecular and Cell Biology, Agency for Science, Technology and Research (A*STAR), Singapore, 138673, Singapore
AD  - Healthy Longevity Translational Research Program, Yong Loo Lin School of Medicine, National University of Singapore, Singapore, Singapore
AB  - Hand, foot and mouth disease (HFMD) caused by Human Enterovirus A71 (HEVA71) infection is typically a benign infection. However, in minority of cases, children can develop severe neuropathology that culminate in fatality. Approximately 36.9% of HEVA71-related hospitalizations develop neurological complications, of which 10.5% are fatal. Yet, the mechanism by which HEVA71 induces these neurological deficits remain unclear. Here, we show that HEVA71-infected astrocytes release CXCL1 which supports viral replication in neurons by activating the CXCR2 receptor-associated ERK1/2 signaling pathway. Elevated CXCL1 levels correlates with disease severity in a HEVA71-infected mice model. In humans infected with HEVA71, high CXCL1 levels are only present in patients presenting neurological complications. CXCL1 release is specifically triggered by VP4 synthesis in HEVA71-infected astrocytes, which then acts via its receptor CXCR2 to enhance viral replication in neurons. Perturbing CXCL1 signaling or VP4 myristylation strongly attenuates viral replication. Treatment with AZD5069, a CXCL1-specific competitor, improves survival and lessens disease severity in infected animals. Collectively, these results highlight the CXCL1-CXCR2 signaling pathway as a potential target against HFMD neuropathogenesis. © 2022, The Author(s).
N1  - Export Date: 22 August 2022
M3  - Article
DB  - Scopus
C7  - 890
UR  - https://www.scopus.com/inward/record.uri?eid=2-s2.0-85124775899&doi=10.1038%2fs41467-022-28533-z&partnerID=40&md5=7c2d6033856d9d902011de8087c5dc5d
ER  - 

TY  - JOUR
TI  - Discovery of signatures of fatal neonatal illness in vital signs using highly comparative time-series analysis
T2  - npj Digital Medicine
VL  - 5
IS  - 1
PY  - 2022
DO  - 10.1038/s41746-021-00551-z
AU  - Niestroy, J.C.
AU  - Moorman, J.R.
AU  - Levinson, M.A.
AU  - Manir, S.A.
AU  - Clark, T.W.
AU  - Fairchild, K.D.
AU  - Lake, D.E.
AD  - Department of Public Health Sciences, University of Virginia, Charlottesville, VA  22947, United States
AD  - Center for Advanced Medical Analytics, University of Virginia, Charlottesville, VA  22947, United States
AD  - Department of Medicine, University of Virginia, Charlottesville, VA  22947, United States
AD  - School of Data Science, University of Virginia, Charlottesville, VA  22947, United States
AD  - Department of Pediatrics, University of Virginia, Charlottesville, VA  22947, United States
AD  - Department of Statistics, University of Virginia, Charlottesville, VA  22947, United States
AB  - To seek new signatures of illness in heart rate and oxygen saturation vital signs from Neonatal Intensive Care Unit (NICU) patients, we implemented highly comparative time-series analysis to discover features of all-cause mortality in the next 7 days. We collected 0.5 Hz heart rate and oxygen saturation vital signs of infants in the University of Virginia NICU from 2009 to 2019. We applied 4998 algorithmic operations from 11 mathematical families to random daily 10 min segments from 5957 NICU infants, 205 of whom died. We clustered the results and selected a representative from each, and examined multivariable logistic regression models. 3555 operations were usable; 20 cluster medoids held more than 81% of the information, and a multivariable model had AUC 0.83. New algorithms outperformed others: moving threshold, successive increases, surprise, and random walk. We computed provenance of the computations and constructed a software library with links to the data. We conclude that highly comparative time-series analysis revealed new vital sign measures to identify NICU patients at the highest risk of death in the next week. © 2022, The Author(s).
N1  - Cited By :1
N1  - Export Date: 22 August 2022
M3  - Article
DB  - Scopus
C7  - 6
UR  - https://www.scopus.com/inward/record.uri?eid=2-s2.0-85123100247&doi=10.1038%2fs41746-021-00551-z&partnerID=40&md5=a95aa39575788b2871348c1f1e0c9964
ER  - 

TY  - JOUR
TI  - Rubicon-regulated beta-1 adrenergic receptor recycling protects the heart from pressure overload
T2  - Scientific Reports
VL  - 12
IS  - 1
PY  - 2022
DO  - 10.1038/s41598-021-03920-6
AU  - Akazawa, Y.
AU  - Taneike, M.
AU  - Ueda, H.
AU  - Kitazume-Taneike, R.
AU  - Murakawa, T.
AU  - Sugihara, R.
AU  - Yorifuji, H.
AU  - Nishida, H.
AU  - Mine, K.
AU  - Hioki, A.
AU  - Omiya, S.
AU  - Nakayama, H.
AU  - Yamaguchi, O.
AU  - Yoshimori, T.
AU  - Sakata, Y.
AU  - Otsu, K.
AD  - Department of Cardiovascular Medicine, Osaka University Graduate School of Medicine, 2-2 Yamadaoka, Osaka, Suita, 565-0871, Japan
AD  - Preventive Diagnostics, Department of Biomedical Informatics, Division of Health Sciences, Osaka University Graduate School of Medicine, 1-7 Yamadaoka, Osaka, Suita, 565-0871, Japan
AD  - The School of Cardiovascular Medicine and Sciences, King’s College London British Heart Foundation Centre of Excellence, 125 Coldharbour Lane, London, SE5 9NU, United Kingdom
AD  - Department of Cardiology, Pulmonology, Hypertension and Nephrology, Ehime University Graduate School of Medicine, 454 Shitsukawa, Ehime, Toon, 791-0295, Japan
AD  - Department of Genetics, Osaka University Graduate School of Medicine, 2-2 Yamadaoka, Osaka, Suita, 565-0871, Japan
AB  - Heart failure has high morbidity and mortality in the developed countries. Autophagy is important for the quality control of proteins and organelles in the heart. Rubicon (Run domain Beclin-1-interacting and cysteine-rich domain-containing protein) has been identified as a potent negative regulator of autophagy and endolysosomal trafficking. The aim of this study was to investigate the in vivo role of Rubicon-mediated autophagy and endosomal trafficking in the heart. We generated cardiomyocyte-specific Rubicon-deficient mice and subjected the mice to pressure overload by means of transverse aortic constriction. Rubicon-deficient mice showed heart failure with left ventricular dilatation, systolic dysfunction and lung congestion one week after pressure overload. While autophagic activity was unchanged, the protein amount of beta-1 adrenergic receptor was decreased in the pressure-overloaded Rubicon-deficient hearts. The increases in heart rate and systolic function by beta-1 adrenergic stimulation were significantly attenuated in pressure-overloaded Rubicon-deficient hearts. In isolated rat neonatal cardiomyocytes, the downregulation of the receptor by beta-1 adrenergic agonist was accelerated by knockdown of Rubicon through the inhibition of recycling of the receptor. Taken together, Rubicon protects the heart from pressure overload. Rubicon maintains the intracellular recycling of beta-1 adrenergic receptor, which might contribute to its cardioprotective effect. © 2022, The Author(s).
N1  - Export Date: 22 August 2022
M3  - Article
DB  - Scopus
C7  - 41
UR  - https://www.scopus.com/inward/record.uri?eid=2-s2.0-85122507671&doi=10.1038%2fs41598-021-03920-6&partnerID=40&md5=0891971c87cd73d4df406e1aea10aef0
ER  - 

TY  - JOUR
TI  - Bio-electrochemical inter-molecular impedance sensing (Bio-EI2S) at calcium-calmodulin interface induced at Au-electrode surface
T2  - Journal of Solid State Electrochemistry
VL  - 26
IS  - 6-7
SP  - 1369
EP  - 1380
PY  - 2022
DO  - 10.1007/s10008-022-05169-z
AU  - Balayan, S.
AU  - Chauhan, N.
AU  - Chandra, R.
AU  - Jain, U.
AD  - Amity Institute of Nanotechnology (AINT), Amity University Uttar Pradesh (AUUP), Uttar Pradesh, Sector -125, Noida, 201313, India
AD  - Drug Discovery and Development Laboratory, Department of Chemistry, University of Delhi, Delhi, 110007, India
AD  - Institute of Nanomedical Sciences (INMS), University of Delhi, Delhi, 110007, India
AB  - Calcium is a necessary biochemical messenger in neuromuscular transmission, muscle compression, and hormonal secretion processes. Calcium binds with a multifunctional intermediate calcium-binding sensor protein calmodulin with a significantly higher affinity. This presented work introduces an electrochemical biosensor for the detection of sepsis by utilizing calmodulin protein on the sensing interface. The sensing platform is assembled on the gold screen-printed electrode (SPE) modified with platinum nanoparticles (PtNPs) and functionalized with chitosan. Furthermore, the calmodulin protein was electrodeposited on the chitosan functionalized SPE. The electrochemical measurements were recorded for the rapid screening of Ca2+ ions in various samples including bacterial cells and real serum samples. The serum ionized calcium is a biomarker for the detection of sepsis in newborns. The developed biosensor exhibits high sensitivity, low-cost development, and rapid results. The detection limit and sensitivity of the sensor were obtained as 1 nM and 0.51 µA/µM respectively. © 2022, The Author(s), under exclusive licence to Springer-Verlag GmbH Germany, part of Springer Nature.
KW  - Biosensor
KW  - Calcium
KW  - Calmodulin
KW  - Ionophore
KW  - Neonatal sepsis
KW  - Screen-printed electrode
N1  - Export Date: 22 August 2022
M3  - Article
DB  - Scopus
UR  - https://www.scopus.com/inward/record.uri?eid=2-s2.0-85128918007&doi=10.1007%2fs10008-022-05169-z&partnerID=40&md5=6b69be7f097e55b478673751cb843251
ER  - 

TY  - JOUR
TI  - Network Theory Based EHG Signal Analysis and its Application in Preterm Prediction
T2  - IEEE Journal of Biomedical and Health Informatics
VL  - 26
IS  - 7
SP  - 2876
EP  - 2887
PY  - 2022
DO  - 10.1109/JBHI.2022.3140427
AU  - Xu, J.
AU  - Wang, M.
AU  - Zhang, J.
AU  - Chen, Z.
AU  - Huang, W.
AU  - Shen, G.
AU  - Zhang, M.
AD  - Zhejiang University of Technology, College of Computer Science, Hangzhou, 310023, China
AD  - Zhejiang Lab, Research Center for AI Social Experiment, Hangzhou, 311121, China
AB  - Objective: Preterm birth is the leading cause of neonatal morbidity and mortality. Early identification of high-risk patients followed by medical interventions is essential to the prevention of preterm birth. Based on the relationship between uterine contraction and the fundamental electrical activities of muscles, we extracted effective features from EHG signals recorded from pregnant women, and use them to train classifiers with the purpose of providing high precision in classifying term and preterm pregnancies. Methods: To characterize changes from irregularity to coherence of the uterine activity during the whole pregnancy, network representations of the original electrohysterogram (EHG) signals are established by applying the Horizontal Visibility Graph (HVG) algorithm, from which we extract network degree density and distribution, clustering coefficient and assortativity coefficient. Concerns on the interferences of different noise sources embedded in the EHG signal, we apply Short-Time Fourier Transform (STFT) to expand the original signal in the time-frequency domain. This allows a network representation and the extraction of related features on each frequency component. Feature selection algorithms are then used to filter out unrelated frequency components. We further apply the proposed feature extraction method to EHG signals available in the Term-Preterm EHG database (TPEHG), and use them to train classifiers. We adopt the Partition-Synthesis scheme which splits the original imbalanced dataset into two sets, and synthesizes artificial samples separately within each subset to solve the problem of dataset imbalance. Results: The optimally selected network-based features, not only contribute to the identification of the essential frequency components of uterine activities related to preterm birth, but also to improved performance in classifying term/preterm pregnancies, i.e., the SVM (Support Vector Machine) classifier trained with the available samples in the TPEHG gives sensitivity, specificity, overall accuracy, and auc values as high as 0.89, 0.93, 0.91, and 0.97, respectively. © 2013 IEEE.
KW  - EHG analysis
KW  - feature extraction
KW  - horizontal visibility algorithm
KW  - Preterm prediction
N1  - Cited By :1
N1  - Export Date: 22 August 2022
M3  - Article
DB  - Scopus
UR  - https://www.scopus.com/inward/record.uri?eid=2-s2.0-85122573490&doi=10.1109%2fJBHI.2022.3140427&partnerID=40&md5=f35c1a4a72377384046e994a57261515
ER  - 

TY  - JOUR
TI  - Transcription factor Meis1 act as a new regulator of ischemic arrhythmias in mice
T2  - Journal of Advanced Research
VL  - 39
SP  - 275
EP  - 289
PY  - 2022
DO  - 10.1016/j.jare.2021.11.004
AU  - Liu, Y.
AU  - Li, J.
AU  - Xu, N.
AU  - Yu, H.
AU  - Gong, L.
AU  - Li, Q.
AU  - Yang, Z.
AU  - Li, S.
AU  - Yang, J.
AU  - Huang, D.
AU  - Xue, Y.
AU  - Xue, G.
AU  - Liu, J.
AU  - Chen, H.
AU  - Zhang, R.
AU  - Li, A.
AU  - Zhao, Y.
AU  - Li, P.
AU  - Li, M.
AU  - Liu, M.
AU  - Wang, N.
AU  - Cai, B.
AD  - Department of Pharmacology (State-Province Key Laboratories of Biomedicine-Pharmaceutics of China, Key Laboratory of Cardiovascular Medicine Research, Ministry of Education), College of Pharmacy, Harbin Medical University, Harbin, 150081, China
AD  - Department of Pharmacy, The Second Affiliated Hospital of Harbin Medical University (Institute of Clinical Pharmacy, The University Key Laboratory of Drug Research, Heilongjiang Higher Education Institutions), Harbin, China
AB  - Introduction: The principal voltage-gated Na+ channel, NaV1.5 governs heart excitability and conduction. NaV1.5 dysregulation is responsible for ventricular arrhythmias and subsequent sudden cardiac death (SCD) in post-infarct hearts. The transcription factor Meis1 performs a significant role in determining differentiation fate and regenerative capability of cardiomyocytes. However, the functions of Meis1 in ischemic arrhythmias following myocardial infarction (MI) are still largely undefined. Objectives: Here we aimed to study whether Meis1 could act as a key regulator to mediate cardiac Na+ channel and its underlying mechanisms. Methods: Heart-specific Meis1 overexpression was established by AAV9 virus injection in C57BL/6 mice. The QRS duration, the incidence of ventricular arrhythmias and cardiac conduction velocity were evaluated by ECG, programmed electrical stimulation and optical mapping techniques respectively. The conventional patch clamp technique was performed to explore the INa characteristics of isolated mouse ventricular myocytes. In vitro, Meis1 was also overexpressed in hypoxic-treated neonatal cardiomyocytes. The analysis of immunoblotting and immunofluorescence were used to detect the changes in the expression of NaV1.5 in each group. Results: We found that forced expression of Meis1 rescued the prolongation of QRS complex, produced anti-arrhythmic activity and improved epicardial conduction velocity in infarcted mouse hearts. In terms of mechanisms, cardiac electrophysiological changes of MI mice can be ameliorated by the recovery of Meis1, which is characterized by the restoration of INa current density and NaV1.5 expression level of cardiomyocytes in the marginal zone of MI mouse hearts. Furthermore, in vitro studies showed that Meis1 was also able to rescue hypoxia-induced decreased expression and dysfunction of NaV1.5 in ventricular myocytes. We further revealed that E3 ubiquitin ligase CDC20 led to the ubiquitination and degradation of Meis1, which blocked the transcriptional regulation of SCN5A by Meis1 and ultimately led to the electrophysiological remodeling in ischemic-hypoxic cardiomyocytes. Conclusion: CDC20 mediates ubiquitination of Meis1 to govern the transcription of SCN5A and cardiac electrical conduction in mouse cardiomyocytes. This finding uncovers a new mechanism of NaV1.5 dysregulation in infarcted heart, and provides new therapeutic strategies for malignant arrhythmias and sudden cardiac death following MI. © 2022
KW  - CDC20
KW  - Meis1
KW  - Myocardial infarction
KW  - NaV1.5 channel
KW  - Ubiquitin
KW  - Ventricular arrhythmias
N1  - Export Date: 22 August 2022
M3  - Article
DB  - Scopus
UR  - https://www.scopus.com/inward/record.uri?eid=2-s2.0-85119905554&doi=10.1016%2fj.jare.2021.11.004&partnerID=40&md5=f8768be0324e5446bff141d84046e4ae
ER  - 

TY  - CONF
TI  - An Investigation of Quantitative Measures of Sleep-Apnea-Induced Nocturnal Cardiac Stress
T2  - ACM International Conference Proceeding Series
SP  - 343
EP  - 350
PY  - 2022
DO  - 10.1145/3529190.3534762
AU  - Askari, P.
AU  - Jani, M.B.
AU  - Watenpaugh, D.E.
AU  - Behbehani, K.
AD  - Bioengineering Department, University of Texas at Arlington, Arlington, TX, United States
AB  - Obstructive Sleep Apnea (OSA) affects an estimated 18 million individuals in the U.S. adult population. Numerous research findings indicate that OSA has significant adverse effects on the cardiac health. Current method of assessing the severity of OSA using apnea hypopnea index (AHI) which is the average count of apneic events per hour of sleep does not reflect how OSA affects the cardiovascular system health. In this study, we investigate the possibility of analyzing the nocturnal Electrocardiography (ECG) signal to assess the adverse impact of sleep apnea events on the heart. Our approach focuses on determining whether nocturnal cardiac arrhythmia is different depending on whether they occur during apneic events or during periods of normal breathing. We utilized the ECG recordings that are routinely made during full-night (6-8 hr) polysomnography to compute two metrics that are inspired by standard measures of heart rate turbulence (HRT): turbulence onset (TO), and turbulence slope (TS). Eleven volunteers (9M, 2F, 52±8 yrs., BMI 34.07±7.25 kg/m2) who were either previously diagnosed as having obstructive sleep apnea or were suspected of having OSA and referred to our accredited sleep laboratory for diagnosis participated in the study. The volunteers exhibited AHI with 60.80±26.84 range of 18.3 to 105.4. The TS values obtained from averaged tachograms of premature ventricular contractions (PVCs) that occurred during apneic events and normal breathing were 16.11±10.36 ms/RR and 8.77±7.96 ms/RR, respectively and had no significant different means (p>0.08). The corresponding averaged TO were 13.41%±20.87% for PVCs during apneic events and 12.06%±21.02% for PVCs during normal breathing intervals did not significantly different mean either (p>0.8). However, the TO values computed for each PVC during apnea events had a different mean (21.75%±33.00%) compared with TO mean (31.96%±33.24%) for PVCs during normal breathing (p<0.0008). Similar analysis for TS values (72.01±97.84 ms/RR for apneic events and 52.29±73.02 ms/RR for normal breathing) showed that they also have significantly different means (p<0.007). The results of this study suggest that nocturnal PVCs appear to mediate quantifiably different disruptions in the heart sinus depending on whether they occur during normal breathing or during apneic events. © 2022 Owner/Author.
KW  - Cardiac stress
KW  - Heart rate turbulence
KW  - Sleep apnea
N1  - Export Date: 22 August 2022
M3  - Conference Paper
DB  - Scopus
UR  - https://www.scopus.com/inward/record.uri?eid=2-s2.0-85134432583&doi=10.1145%2f3529190.3534762&partnerID=40&md5=6fbf0c27efa43048882b297d5c47e800
ER  - 

TY  - JOUR
TI  - Evaluation of Sibel’s Advanced Neonatal Epidermal (ANNE) wireless continuous physiological monitor in Nairobi, Kenya
T2  - PLoS ONE
VL  - 17
IS  - 6 June
PY  - 2022
DO  - 10.1371/journal.pone.0267026
AU  - Coleman, J.
AU  - Ginsburg, A.S.
AU  - Macharia, W.
AU  - Ochieng, R.
AU  - Chomba, D.
AU  - Zhou, G.
AU  - Dunsmuir, D.
AU  - Xu, S.
AU  - Ansermino, J.M.
AD  - Evaluation of Technologies for Neonates in Africa (ETNA), Nairobi, Kenya
AD  - University of Washington, Seattle, WA, United States
AD  - Department of Pediatrics, Aga Khan University, Nairobi, Kenya
AD  - Center for Clinical Investigation, Brigham and Women’s Hospital, Boston, MA, United States
AD  - Anesthesiology, Pharmacology & Therapeutics, The University of British Columbia, Vancouver, BC, Canada
AD  - Querrey Simpson Institute for Bioelectronics, Department of Biomedical Engineering, McCormick School of Engineering, Department of Dermatology, Department of Pediatrics, Feinberg School of Medicine, Northwestern University, Evanston, IL, United States
AB  - Background Neonatal multiparameter continuous physiological monitoring (MCPM) technologies assist with early detection of preventable and treatable causes of neonatal mortality. Evaluating accuracy of novel MCPM technologies is critical for their appropriate use and adoption. Methods We prospectively compared the accuracy of Sibel’s Advanced Neonatal Epidermal (ANNE) technology with Masimo’s Rad-97 pulse CO-oximeter with capnography and Spengler’s Tempo Easy reference technologies during four evaluation rounds. We compared accuracy of heart rate (HR), respiratory rate (RR), oxygen saturation (SpO2), and skin temperature using Bland-Altman plots and root-mean-square deviation analyses (RMSD). Sibel’s ANNE algorithms were optimized between each round. We created Clarke error grids with zones of 20% to aid with clinical interpretation of HR and RR results. Results Between November 2019 and August 2020 we collected 320 hours of data from 84 neonates. In the final round, Sibel’s ANNE technology demonstrated a normalized bias of 0% for HR and 3.1% for RR, and a non-normalized bias of -0.3% for SpO2 and 0.2C for temperature. The normalized spread between 95% upper and lower limits-of-agreement (LOA) was 4.7% for HR and 29.3% for RR. RMSD for SpO2 was 1.9% and 1.5C for temperature. Agreement between Sibel’s ANNE technology and the reference technologies met the a priori-defined thresholds for 95% spread of LOA and RMSD. Clarke error grids showed that all HR and RR observations were within a 20% difference. Conclusion Our findings suggest acceptable agreement between Sibel’s ANNE and reference technologies. Clinical effectiveness, feasibility, usability, acceptability, and cost-effectiveness investigations are necessary for large-scale implementation. Copyright: © 2022 Coleman et al.
N1  - Cited By :1
N1  - Export Date: 22 August 2022
M3  - Article
DB  - Scopus
C7  - e0267026
UR  - https://www.scopus.com/inward/record.uri?eid=2-s2.0-85133291916&doi=10.1371%2fjournal.pone.0267026&partnerID=40&md5=97f88a08a4b287a999f9f094acebf8cb
ER  - 

TY  - JOUR
TI  - Identification of Hypoxia-Ischemia by Chemometrics Considering Systemic Changes of Physiology
T2  - IEEE Journal of Biomedical and Health Informatics
VL  - 26
IS  - 6
SP  - 2814
EP  - 2821
PY  - 2022
DO  - 10.1109/JBHI.2022.3142190
AU  - Lafuente, H.
AU  - Olaetxea, I.
AU  - Valero, A.
AU  - Alvarez, F.J.
AU  - Izeta, A.
AU  - Jaunarena, I.
AU  - Seifert, A.
AD  - Tissue Engineering Group Biodonostia Health Research Institute, San Sebastian, 20014, Spain
AD  - Cic NanoGUNE Brta, Nanoengineering Group, San Sebastian, 20018, Spain
AD  - University of the Basque Country, Department of Communications Engineering, Bilbao, 48013, Spain
AD  - Tecnun School of Engineering-University of Navarra, Department of Biomedical Engineering and Science, San Sebastian, 20009, Spain
AD  - Obstet. and Gynaecol. Dept. in Biodonostia Hlth. Research Institute and Donostia University Hospital, San Sebastian, 20014, Spain
AD  - Biocruces Bizkaia Health Research Institute, Neonatology Group, Barakaldo, 48903, Spain
AD  - Basque Foundation for Science, Ikerbasque, Bilbao, 48013, Spain
AB  - Perinatal asphyxia represents a major medical disorder and is related to around a fourth of all neonatal deaths worldwide. Specific thresholds for lactate or pH levels define the gold standard for detecting hypoxic-ischemic events as physiological abnormalities. In contrast to current gold standard, we analyze the systemic picture, represented by the whole set of biochemical parameters from blood gas analysis, by multiparametric machine learning algorithms. In a swine model with 22 objects, we investigate the impact of neonatal hypoxic-ischemic encephalopathy on 18 individual physiological parameters. In a first approach, we study the statistical significance of individual parameters by univariate analysis methods. In a second approach, we take the most relevant parameters as input for the development of predictive models by different hybrid and non-hybrid classification algorithms. The predictive power of our multiparametric models outperforms by far the limited performance of pH and lactate as reliable indicators, despite strong correlation with hypoxic-ischemic events. We have been able to detect hypoxic-ischemic events even one hour after the episode, with accuracies close to 100% in contrast to pH or lactate-based diagnosis with 62% and 78%, respectively. By all machine learning algorithms, lactate is recognized as the main contributor due to its longer-term evidence of hypoxia-ischemia episodes. However, substantial improvement of the diagnosis is achieved by predictions based on a systemic picture of different physiological parameters. Our results prove the potential applicability of our method as a support tool for decision-making that will allow obstetricians to identify hypoxic-ischemic episodes more accurately during labor. © 2013 IEEE.
KW  - hypoxia-ischemia
KW  - lactate
KW  - machine learning
KW  - Perinatal asphyxia
KW  - pH
N1  - Export Date: 22 August 2022
M3  - Article
DB  - Scopus
UR  - https://www.scopus.com/inward/record.uri?eid=2-s2.0-85123381384&doi=10.1109%2fJBHI.2022.3142190&partnerID=40&md5=876767470bd14807df48de071a7997db
ER  - 

TY  - JOUR
TI  - Lupus Pneumonitis: Case Report of a Rare Manifestation of Neonatal Lupus
T2  - Journal of Investigative Medicine High Impact Case Reports
VL  - 10
PY  - 2022
DO  - 10.1177/23247096221077815
AU  - Barreto Mota, R.
AU  - Santos, N.R.
AU  - Éden, P.
AU  - Rodrigues, M.
AU  - Brito, I.
AU  - Soares, H.
AD  - Neonatology Department, Centro Hospitalar Universitário de São João, Porto, Portugal
AD  - Pediatric Cardiology Department, Centro Hospitalar Universitário São João, Porto, Portugal
AD  - Pediatric and Young Adult Rheumatology Unit, Pediatrics Department, Centro Hospitalar Universitário São João, Porto, Portugal
AD  - Department of Obstetrics-Gynecology and Pediatrics, Faculty of Medicine, University of Porto, Portugal
AD  - Department of Rheumatology, Faculty of Medicine, University of Porto, Portugal
AB  - Neonatal lupus is a rare entity, secondary to placental transfer of antibodies from mothers with immune-mediated conditions. While pulmonary involvement is common in lupus, its incidence in neonates is extremely rare, with very few cases being reported in the literature. The authors report a case of a neonate whose mother was diagnosed with systemic lupus erythematosus, with a prenatal diagnosis of third-degree atrioventricular block. While initially admitted in the neonatal intensive care unit with no need for organ support, he presented progressive respiratory failure, initially attributed to sepsis. Favorable clinical progression after pacemaker placement allowed ventilatory weaning, but respiratory failure was again apparent. Chest computer tomography revealed areas of ground-glass lesions, raising the suspicion for lupus pneumonitis. He was started on immunoglobulin and corticosteroids, with clinical improvement. The authors consider this case to be relevant due to the rarity of acute lupus pneumonitis in neonates, alerting that it must be considered a differential diagnosis in neonates with prolonged ventilator dependency. © 2022 American Federation for Medical Research.
KW  - atrioventricular block
KW  - immunoglobulins
KW  - neonatal systemic lupus erythematosus
KW  - pneumonitis
N1  - Export Date: 22 August 2022
M3  - Article
DB  - Scopus
UR  - https://www.scopus.com/inward/record.uri?eid=2-s2.0-85128246441&doi=10.1177%2f23247096221077815&partnerID=40&md5=1c79e25edb1b43740e3c477d7276fc5d
ER  - 

TY  - JOUR
TI  - Specific patterns of vital sign fluctuations predict infection and enable sepsis diagnosis in pediatric burn patients
T2  - PLoS ONE
VL  - 17
IS  - 2 February
PY  - 2022
DO  - 10.1371/journal.pone.0263421
AU  - Sadeq, F.
AU  - Poster, J.
AU  - Chu, C.
AU  - Weber, J.
AU  - Lydon, M.
AU  - Begis, M.D.
AU  - Sheridan, R.L.
AU  - Uygun, K.
AD  - Department of Research, Shriners Hospitals for Children Boston, Boston, MA, United States
AD  - Department of Surgery, Massachusetts General Hospital, Boston, MA, United States
AD  - Center for Engineering in Medicine and Surgery, Massachusetts General Hospital, Boston, MA, United States
AD  - Harvard Medical School, Boston, MA, United States
AD  - Icahn School of Medicine at Mount Sinai, New York City, NY, United States
AB  - Early recognition of the clinical signs of bloodstream infection in pediatric burn patients is key to improving survival rates in the burn unit. The objective of this study was to propose a simple scoring criteria that used readily available temperature, heart rate (HR) and mean arterial pressure (MAP) data to accurately predict bloodstream infection in pediatric burn patients. A retrospective chart review included 100 patients admitted to the pediatric burn unit for >20% total body surface area (TBSA) burn injuries. Each patient had multiple blood culture tests, and each test was treated as a separate and independent “infection event” for analysis. The time at each blood culture draw was time 0 for that event, and temperature, HR and MAP data was collected for 24 hours after the blood culture was drawn. “Infection events” included in this study had at least six complete sets of temperature, HR and MAP data entries. Median temperature, HR and MAP, as well as mean fever spikes, HR spikes and MAP dips, were compared between infection group (positive blood cultures) and control group (negative blood cultures). These vital sign fluctuations were evaluated individually and as a combination of all three as timely predictors of bloodstream infection. In addition, we tested the prediction of Gram-negative bacteria versus Gram-positive or fungi present in blood cultures. Patients in the infection group had significantly higher median temperatures (p<0.001), mean fever spikes (p<0.001) and mean HR spikes (p<0.001), compared to the control group. Using the combination scoring criteria to predict bloodstream infection, the strongest predictive values in the 24-hour timeframe had high sensitivity (93%) and specificity (81%). The predictive test metric based on vital sign spikes predicted Gram-negative bacteria, but with limited sensitivity (57%) and specificity (44%). A simple scoring criteria using a combination of fever spikes, HR spikes and MAP dips predicted bloodstream infection in pediatric burn patients, and can be feasibly implemented in routine clinical care. There is also potential to use the predictive metric to detect a few select organisms based on vital signs, however further work is necessary to enhance accuracy to levels that would allow consideration for clinical use. Copyright: © 2022 Sadeq et al. This is an open access article distributed under the terms of the Creative Commons Attribution License, which permits unrestricted use, distribution, and reproduction in any medium, provided the original author and source are credited.
N1  - Export Date: 22 August 2022
M3  - Article
DB  - Scopus
C7  - e0263421
UR  - https://www.scopus.com/inward/record.uri?eid=2-s2.0-85124234085&doi=10.1371%2fjournal.pone.0263421&partnerID=40&md5=9737b3a69fe6bbe4e6934b6d16507168
ER  - 

TY  - JOUR
TI  - Randomized controlled trial of early, small-volume formula supplementation among newborns: A study protocol
T2  - PLoS ONE
VL  - 17
IS  - 2 February
PY  - 2022
DO  - 10.1371/journal.pone.0263129
AU  - Ginsburg, A.S.
AU  - de Sa, A.B.
AU  - Nankabirwa, V.
AU  - Co, R.
AU  - Murungi, J.
AU  - Kim, M.-O.
AU  - Brim, R.
AU  - Namiiro, F.
AU  - Namugga, O.
AU  - Hartigan-O'Connor, D.J.
AU  - Roberts, S.B.
AU  - Flaherman, V.
AD  - University of Washington, Seattle, WA, United States
AD  - International Partnership for Human Development, Bissau, Guinea-Bissau
AD  - Department of Epidemiology and Biostatistics, School of Public Health, College of Health Sciences, Makerere University, Kampala, Uganda
AD  - Department of Global Public Health and Primary Care, Centre for Intervention Science in Maternal and Child Health (CISMAC), Centre for International Health, University of Bergen, Bergen, Norway
AD  - Department of Epidemiology and Biostatistics, University of California, San Francisco, CA, United States
AD  - Department of Pediatrics, University of California, San Francisco, CA, United States
AD  - Mulago Specialized Women's and Neonatal Hospital, Kampala, Uganda
AD  - Department of Medical Microbiology and Immunology, California National Primate Research Center, University of California, Davis, CA, United States
AD  - Division of Experimental Medicine, University of California, San Francisco, CA, United States
AD  - Friedman School of Nutrition Science and Policy, Tufts University, Boston, MA, United States
AB  - Childhood undernutrition is a major health burden worldwide that increases childhood morbidity and mortality and causes impairment in infant growth and developmental delays that can persist into adulthood. The first weeks and months after birth are critical to the establishment of healthy growth and development during childhood. The World Health Organization recommends immediate and exclusive breastfeeding (EBF). In infants for whom EBF may not meet nutritional and caloric demands, early, daily, small-volume formula supplementation along with breastfeeding may more effectively avoid underweight wasting and stunting in early infancy than breastfeeding alone. The primary objective of this randomized controlled trial is to evaluate the efficacy of formula for 30 days among low birth weight (LBW) infants <6 hours of age and those not LBW with weights <2600 grams at 4 days of age. We will compare breastfeeding and formula (up to 59 milliliters administered daily) through 30 days of infant age vs recommendations for frequent EBF without supplementation, and test the hypothesis that formula increases weight-for-age z-score at 30 days of infant age. The trial will enroll and randomize 324 mother-infant pairs in Guinea-Bissau and Uganda, and follow them for 6 months for outcomes including growth, intestinal microbiota, breastfeeding duration, infant dietary intake, and adverse events. Conservatively estimating 20% loss to follow up, this sample size provides ≥80% power per weight stratum for intervention group comparison to detect a difference of 0.20 with respect to the outcome of WAZ at day 30. This trial was approved by the University of California, San Francisco Institutional Review Board (19-29405); the Guinea-Bissau National Committee on Ethics in Health (Comite Nacional de Etica na Saude, 075/CNES/INASA/2020); the Higher Degrees, Research and Ethics Committee of Makerere University (871); and the Uganda National Council of Science and Technology (HS1226ES). We plan to disseminate study results in peer-reviewed journals and international conferences. Copyright: © 2022 Ginsburg et al. This is an open access article distributed under the terms of the Creative Commons Attribution License, which permits unrestricted use, distribution, and reproduction in any medium, provided the original author and source are credited.
N1  - Cited By :1
N1  - Export Date: 22 August 2022
M3  - Article
DB  - Scopus
C7  - e0263129
UR  - https://www.scopus.com/inward/record.uri?eid=2-s2.0-85124174393&doi=10.1371%2fjournal.pone.0263129&partnerID=40&md5=ea4129c863609d9c3f75d7048882c1e3
ER  - 

TY  - JOUR
TI  - EEG phase-amplitude coupling to stratify encephalopathy severity in the developing brain
T2  - Computer Methods and Programs in Biomedicine
VL  - 214
PY  - 2022
DO  - 10.1016/j.cmpb.2021.106593
AU  - Wang, X.
AU  - Liu, H.
AU  - Kota, S.
AU  - Das, Y.
AU  - Liu, Y.
AU  - Zhang, R.
AU  - Chalak, L.
AD  - Department of Bioengineering, University of Texas at Arlington, Arlington, TX, United States
AD  - Department of Neurosurgery, University of Texas Southwestern Medical Center, Dallas, TX, United States
AD  - Department of Population and Data Sciences, University of Texas Southwestern Medical Center, Dallas, TX, United States
AD  - Departments of Internal Medicine and Neurology, University of Texas Southwestern Medical Center, Dallas, TX, United States
AD  - Department of Pediatrics, University of Texas Southwestern Medical Center, Dallas, TX, United States
AB  - Background: Neonatal hypoxic ischemic encephalopathy (HIE) is difficult to classify within the narrow therapeutic window of hypothermia. Neurophysiological biomarkers are needed for timely differentiation of encephalopathy severity within the short therapeutic window for initiation of hypothermia therapy. Methods: A novel analysis of mean Phase Amplitude Coupling index, PACm, of amplitudes high frequencies (12–30 Hz) coupled with phases of low (1,2 Hz) frequencies was calculated from the 6 h EEG recorded during the first day of life. PACm values were compared to identify differences between mild versus higher-grade HIE, respectively, for each of the EEG electrodes. A receiver operating characteristic curve was generated to examine the performance of PACm. Results: 38 newborns with different HIE grades were enrolled in the first 6 h of life. Threshold PACm 0.001 at Fz, O1, O2, P3, and P4 had AUC &gt;0.9 to differentiate HIE severity and predict the persistence of moderate to severe encephalopathy that requires treatment with hypothermia. Conclusion: PAC is a promising biomarker to identify mild from higher severity of HIE after birth. © 2021
KW  - EEG
KW  - Hypoxic ischemia encephalopathy biomarkers
KW  - Modified Sarnat Score
KW  - Neonatal hypoxic ischemia encephalopathy
KW  - Neural oscillation synchrony
KW  - Phase amplitude coupling
N1  - Cited By :1
N1  - Export Date: 22 August 2022
M3  - Article
DB  - Scopus
C7  - 106593
UR  - https://www.scopus.com/inward/record.uri?eid=2-s2.0-85121711453&doi=10.1016%2fj.cmpb.2021.106593&partnerID=40&md5=b3d3e0007b8b217d0ce2f321513ab2ae
ER  - 

TY  - JOUR
TI  - Inter-patient arrhythmia classification with improved deep residual convolutional neural network
T2  - Computer Methods and Programs in Biomedicine
VL  - 214
PY  - 2022
DO  - 10.1016/j.cmpb.2021.106582
AU  - Li, Y.
AU  - Qian, R.
AU  - Li, K.
AD  - B-DAT, School of Automation, Nanjing University of Information Science & Technology, Nanjing, 210044, China
AD  - Jiangsu Collaborative Innovation Centre on Atmospheric Environment and Equipment Technology, Nanjing University of Information Science & Technology, Nanjing, 210044, China
AB  - Background and Objective: Early detection of arrhythmias has become critical due to the increased mortality from cardiovascular disease, and ECG is an effective tool for diagnosing cardiovascular disease and detecting arrhythmias. Classification based on ECG signal segments is more suitable for clinical application. Methods: An improved deep residual convolutional neural network is proposed to classify arrhythmias automatically. Firstly, the overlapping segmentation method is used to segment the ECG signals in the MIT-BIH database into segments of 5 seconds in length to overcome the imbalance between classes, and these segments of the ECG signals are re-labeled. Then the discrete wavelet transform (DWT) is used to denoise these segments and the improved deep residual convolutional neural network is used for arrhythmia classification. In addition, the focal loss function is used to overcome the imbalanced classification difficulty between classes. Results: The proposed method gives 94.54% sensitivity, 93.33% positive predictivity, and 80.80% specificity for normal segments. For the supraventricular ectopic segment, the proposed method gives 35.22% sensitivity, 65.88% positive predictivity, and 98.83% specificity. For the ventricular ectopic segment, the proposed method gives 88.35% sensitivity, 79.86% positive predictivity, and 94.92% specificity. Conclusion: The results of this study indicate that the proposed improved deep residual convolutional neural network model trained by the training set obtained by using the overlapping segmentation method is comparable to a classical method and three state-of-art methods. In addition, the classification performance of the network model trained by focal loss as the loss function is further improved. © 2021 The Author(s)
KW  - Arrhythmia classification
KW  - Convolutional neural network
KW  - Deep learning
KW  - Electrocardiogram (ECG)
N1  - Cited By :3
N1  - Export Date: 22 August 2022
M3  - Article
DB  - Scopus
C7  - 106582
UR  - https://www.scopus.com/inward/record.uri?eid=2-s2.0-85121439762&doi=10.1016%2fj.cmpb.2021.106582&partnerID=40&md5=d661359507d5db4c7ea55aa9f6fea7d3
ER  - 

TY  - JOUR
TI  - Tunable Blood Shunt for Neonates With Complex Congenital Heart Defects
T2  - Frontiers in Bioengineering and Biotechnology
VL  - 9
PY  - 2022
DO  - 10.3389/fbioe.2021.734310
AU  - Garven, E.
AU  - Rodell, C.B.
AU  - Shema, K.
AU  - Govender, K.
AU  - Cassel, S.E.
AU  - Ferrick, B.
AU  - Kupsho, G.
AU  - Kung, E.
AU  - Spiller, K.L.
AU  - Stevens, R.
AU  - Throckmorton, A.L.
AD  - BioCirc Research Laboratory, School of Biomedical Engineering, Science, and Health Systems, Drexel University, Philadelphia, PA, United States
AD  - Tissue Instructive Materials Laboratory, School of Biomedical Engineering, Science, and Health Systems, Drexel University, Philadelphia, PA, United States
AD  - Biomaterials and Regenerative Medicine Laboratory, School of Biomedical Engineering, Science, and Health Systems, Drexel University, Philadelphia, PA, United States
AD  - Department of Mechanical Engineering and Bioengineering, Clemson University, Clemson, SC, United States
AD  - College of Medicine, Drexel UniversityPA, United States
AD  - Heart Center for Children, St. Christopher’s Hospital for Children, Philadelphia, PA, United States
AB  - Despite advancements in procedures and patient care, mortality rates for neonatal recipients of the Norwood procedure, a palliation for single ventricle congenital malformations, remain high due to the use of a fixed-diameter blood shunt. In this study, a new geometrically tunable blood shunt was investigated to address limitations of the current treatment paradigm (e.g., Modified Blalock-Taussig Shunt) by allowing for controlled modulation of blood flow through the shunt to accommodate physiological changes due to the patient’s growth. First, mathematical and computational cardiovascular models were established to investigate the hemodynamic requirements of growing neonatal patients with shunts and to inform design criteria for shunt diameter changes. Then, two stages of prototyping were performed to design, build and test responsive hydrogel systems that facilitate tuning of the shunt diameter by adjusting the hydrogel’s degree of crosslinking. We examined two mechanisms to drive crosslinking: infusion of chemical crosslinking agents and near-UV photoinitiation. The growth model showed that 15–18% increases in shunt diameter were required to accommodate growing patients’ increasing blood flow; similarly, the computational models demonstrated that blood flow magnitudes were in agreement with previous reports. These target levels of diameter increases were achieved experimentally with model hydrogel systems. We also verified that the photocrosslinkable hydrogel, composed of methacrylated dextran, was contact-nonhemolytic. These results demonstrate proof-of-concept feasibility and reflect the first steps in the development of this novel blood shunt. A tunable shunt design offers a new methodology to rebalance blood flow in this vulnerable patient population during growth and development. Copyright © 2022 Garven, Rodell, Shema, Govender, Cassel, Ferrick, Kupsho, Kung, Spiller, Stevens and Throckmorton.
KW  - biomaterials
KW  - blood flow
KW  - computational fluid dynamics
KW  - congenital heart defects
KW  - hydrogels
KW  - pediatrics
KW  - shunt
KW  - single ventricle physiology
N1  - Export Date: 22 August 2022
M3  - Article
DB  - Scopus
C7  - 734310
UR  - https://www.scopus.com/inward/record.uri?eid=2-s2.0-85123739861&doi=10.3389%2ffbioe.2021.734310&partnerID=40&md5=91e16ce8b27f8d8fe79670017a87a953
ER  - 

TY  - JOUR
TI  - Impacts of Motor Developmental Delay on the Inter-Joint Coordination Using Kinematic Synergies of Joint Angles during Infant Crawling
T2  - IEEE Transactions on Neural Systems and Rehabilitation Engineering
VL  - 30
SP  - 1664
EP  - 1674
PY  - 2022
DO  - 10.1109/TNSRE.2022.3180929
AU  - Zhang, L.
AU  - Deng, C.F.
AU  - Liu, Y.
AU  - Chen, L.
AU  - Xiao, N.
AU  - Zhai, S.J.
AU  - Hou, W.S.
AU  - Chen, Y.X.
AU  - Wu, X.Y.
AD  - the Key Laboratory of Biorheological Science and Technology, Bioengineering College, Chongqing University, Ministry of Education, Chongqing400044, China
AD  - the Department of Rehabilitation Center, Chongqing Medical University, Children's Hospital, Chongqing, 400014, China
AD  - the Department of Electrical and Computer Engineering, University of Nevada, Las Vegas, NV  89154, United States
AD  - the Chongqing Engineering Research Center of Medical Electronics Technology, Chongqing400044, China
AB  - Motor developmental delay (MDD) usually affects the inter-joint coordination for limb movement. However, the mechanism between the abnormal inter-joint coordination and MDD is still unclear, which poses a challenge for clinical diagnosis and motor rehabilitation of MDD in infant's early life. This study aimed to explore whether the joint activities of limbs during infant crawling are represented with kinematic synergies of joint angles, and evaluate the impacts of MDD on the inter-joint coordination using those synergies. 20 typically developing infants, 16 infants at risk of developmental delay, 11 infants at high risk of developmental delay and 13 infants with confirmed developmental delay were recruited for self-paced crawling on hands and knees. A motion capture system was employed to trace infants' limbs in space, and angles of shoulder, elbow, hip and knee over time were computed. Kinematic synergies were derived from joint angles using principal component analysis. Sample entropy and Spearman's rank correlation coefficients were calculated among those synergies to evaluate the crawling complexity and the symmetry of bilateral limbs, respectively. We found that the first two synergies with different contributions to the crawling movements sufficiently represented the joint angular profiles of limbs. MDD further delayed the development of motor function for lower limbs and mainly increased the crawling complexity of joint flexion/extension to some extent, but did not obviously change the symmetry of bilateral limbs. These results suggest that the time-varying kinematic synergy of joint angles is a potential index for objectively evaluating the abnormal inter-joint coordination affected by MDD. © 2001-2011 IEEE.
KW  - Infant crawling
KW  - joint angles
KW  - kinematic synergies
KW  - motor developmental delay
KW  - principal component analysis
N1  - Export Date: 22 August 2022
M3  - Article
DB  - Scopus
UR  - https://www.scopus.com/inward/record.uri?eid=2-s2.0-85131821067&doi=10.1109%2fTNSRE.2022.3180929&partnerID=40&md5=477bc9d06b881e45ec9d34a6238874ac
ER  - 

TY  - CONF
TI  - BOOST ENSEMBLE LEARNING FOR CLASSIFICATION OF CTG SIGNALS
T2  - ICASSP, IEEE International Conference on Acoustics, Speech and Signal Processing - Proceedings
VL  - 2022-May
SP  - 1316
EP  - 1320
PY  - 2022
DO  - 10.1109/ICASSP43922.2022.9746503
AU  - Ajirak, M.
AU  - Heiselman, C.
AU  - Quirk, J.G.
AU  - Djurić, P.M.
AD  - Department of Electrical and Computer Engineering, Stony Brook University, Stony BrookNY  11794, United States
AD  - Department of Obstetrics, Gynecology and Reproductive Medicine, Stony Brook University, Stony BrookNY  11794, United States
AB  - During the process of childbirth, fetal distress caused by hypoxia can lead to various abnormalities. Cardiotocography (CTG), which consists of continuous recording of the fetal heart rate (FHR) and uterine contractions (UC), is routinely used for classifying the fetuses as hypoxic or non-hypoxic. In practice, we face highly imbalanced data, where the hypoxic fetuses are significantly underrepresented. We propose to address this problem by boost ensemble learning, where for learning, we use the distribution of classification error over the dataset. We then iteratively select the most informative majority data samples according to this distribution. In our work, in addition to addressing the imbalanced problem, we also experimented with features that are not commonly used in obstetrics. We extracted a large number of statistical features of fetal heart tracings and uterine activity signals and used only the most informative ones. For classification, we implemented several methods: Random Forest, AdaBoost, k-Nearest Neighbors, Support Vector Machine, and Decision Trees. The paper provides a comparison in the performance of these methods on fetal heart rate tracings available from a public database. Our results on the publicly available Czech database show that most applied methods improved their performances considerably when boost ensemble was used. © 2022 IEEE
KW  - Boost ensemble learning
KW  - cardiotocography
KW  - imbalanced learning
N1  - Export Date: 22 August 2022
M3  - Conference Paper
DB  - Scopus
UR  - https://www.scopus.com/inward/record.uri?eid=2-s2.0-85131234208&doi=10.1109%2fICASSP43922.2022.9746503&partnerID=40&md5=49dd622a23f174986f2e25cd904e04c8
ER  - 

TY  - JOUR
TI  - Novel multichannel entropy features and machine learning for early assessment of pregnancy progression using electrohysterography
T2  - IEEE Transactions on Biomedical Engineering
SP  - 1
EP  - 1
PY  - 2022
DO  - 10.1109/TBME.2022.3176668
AU  - Cheng, A.
AU  - Yao, Y.
AU  - Jin, Y.
AU  - Chen, C.
AU  - Vullings, R.
AU  - Xu, L.
AU  - Mischi, M.
AD  - School of Information Science and Technology, ShanghaiTech University, 387433 Shanghai, China
AD  - Department of Electrical Engineering, Eindhoven University of Technology, Eindhoven, Netherlands
AD  - Electrical Engineering, Eindhoven University of Technology, Eindhoven, Netherlands, 5600 MB
AD  - signal processing systems, Technical University Eindhoven, eindhoven, Netherlands, 5641gp
AB  - Objective: Preterm birth is the leading cause of morbidity and mortality involving over 10% of infants. Tools for timely diagnosis of preterm birth are lacking and the underlying physiological mechanisms are unclear. The aim of the present study is to improve early assessment of pregnancy progression by combining and optimizing a large number of electrohysterography (EHG) features with a dedicated machine learning framework. Methods: A set of reported EHG features are extracted. In addition, novel cross and multichannel entropy and mutual information are employed. The optimal feature set is selected using a wrapper method according to the accuracy metric of the leave-one-out cross validation. An annotated database of 74 EHG recordings in women presenting with preterm contractions was employed to test the ability of the proposed method to recognize the onset of labor and the risk of preterm birth. Difference between using the contractile segments only and the whole EHG signal was compared. Results: The proposed method produces an accuracy of 96.4% and 90.5% for labor and preterm prediction, respectively, much higher than that reported in previous studies. The best labor prediction was observed with the contraction segments and the best preterm prediction was achieved with the whole EHG signal. Entropy features, particularly the newly-employed cross entropy contribute significantly to the optimal feature set for both labor and preterm prediction. Significance: Our results suggest that changes in the EHG, particularly the regularity, might manifest early in pregnancy. Single-channel and cross entropy may therefore provide relevant prognostic opportunities for pregnancy monitoring. IEEE
KW  - Electrodes
KW  - Electrohysterography
KW  - Entropy
KW  - Feature extraction
KW  - Feature extraction
KW  - Machine learning
KW  - Machine learning
KW  - Pediatrics
KW  - Pregnancy
KW  - Pregnancy monitoring
KW  - Preterm delivery
KW  - Recording
N1  - Export Date: 22 August 2022
M3  - Article
DB  - Scopus
UR  - https://www.scopus.com/inward/record.uri?eid=2-s2.0-85130802189&doi=10.1109%2fTBME.2022.3176668&partnerID=40&md5=d3fb469c4d7c5e6429132c7987074e8e
ER  - 

TY  - JOUR
TI  - An inverse analysis of the brain cooling process in neonates using the particle filter method
T2  - International Journal of Numerical Methods for Heat and Fluid Flow
PY  - 2022
DO  - 10.1108/HFF-04-2022-0207
AU  - Nunes, F.S.
AU  - Orlande, H.R.B.
AU  - Nowak, A.J.
AD  - Department of Mechanical Engineering, Federal University of Rio de Janeiro, Rio de Janeiro, Brazil
AD  - Institute of Thermal Technology, Silesian University of Technology, Gliwice, Poland
AB  - Purpose: This study deals with the computational simulation and inverse analysis of the cooling treatment of the hypoxic-ischemic encephalopathy in neonates. A reduced-order model is implemented for real-time monitoring of the internal body temperatures. The purpose of this study is to sequentially estimate the transient temperatures of the brain and other body regions with reduced uncertainties. Design/methodology/approach: Pennes’ model was applied in each body element, and Fiala’s blood pool concept was used for the solution of the forward bioheat transfer problem. A state estimation problem was solved with the Sampling Importance Resampling (SIR) algorithm of the particle filter method. Findings: The particle filter method was stable and accurate for the estimation of the internal body temperatures, even in situations involving large modeling and measurement uncertainties. Research limitations/implications: The proposed reduced-order model was verified with the results of a high-fidelity model available in the literature. Validation of the proposed model and of the solution of the state estimation problem shall be pursued in the future. Practical implications: The solution of the state estimation problem with the reduced-order model presented in this paper has great potential to perform as an observer of the brain temperature of neonates, for the analysis and control of the systemic cooling treatment of neonatal hypoxic-ischemic encephalopathy. Social implications: The main treatment for hypoxic-ischemic encephalopathy in neonates is the cooling of affected regions. Accurate and fast models might allow the development of individualized protocols, as well as control strategies for the cooling treatment. Originality/value: This paper presents the application of the SIR algorithm for the solution of a state problem during the systemic cooling of a neonate for the treatment of the hypoxic-ischemic encephalopathy. © 2022, Emerald Publishing Limited.
KW  - Bioheat transfer
KW  - Hypoxic-ischemic encephalopathy
KW  - Particle filters
KW  - Reduced-order model
KW  - Sampling Importance Resampling algorithm
KW  - State estimation problem
N1  - Export Date: 22 August 2022
M3  - Article
DB  - Scopus
UR  - https://www.scopus.com/inward/record.uri?eid=2-s2.0-85130577107&doi=10.1108%2fHFF-04-2022-0207&partnerID=40&md5=43a796517ac51e7e9df45aff161050fc
ER  - 

TY  - CONF
TI  - Classification of FHR Signals based on Morphological Features
T2  - ECS Transactions
VL  - 107
IS  - 1
SP  - 1637
EP  - 1648
PY  - 2022
DO  - 10.1149/10701.1637ecst
AU  - Akkanapalli, U.
AU  - Mudigonda, M.
AD  - Department of Biomedical Engineering, University College of Engineering, Osmania University, Hyderabad, India
AB  - Electronic fetal monitoring is a non-invasive procedure employed to assess the fetal health before and during labor. In this method fetal heart rate (FHR) is measured by placing electrodes on the mother's abdomen. The corresponding FHR signal is recorded on the graph called Cardiotocograph (CTG). During intrapartum, CTG records the changes in FHR in response to uterine contractions and helps in identifying the symptoms of fetal distress that may occur during the labor. In the present study, an algorithm is developed to calculate the features of fetal heart rate variability (FHRV). According to the RCOG guidelines, these features can be used to classify the subjects with normal, suspicious and abnormal FHRV. Correctly interpreting the FHR variability enables early detection of fetal distress thereby reducing fetal mortality rate. FHRV analysis also helps the obstetricians in efficient clinical decision making and avoiding unnecessary caesarean sections. © The Electrochemical Society
N1  - Export Date: 22 August 2022
M3  - Conference Paper
DB  - Scopus
UR  - https://www.scopus.com/inward/record.uri?eid=2-s2.0-85130523190&doi=10.1149%2f10701.1637ecst&partnerID=40&md5=503fbff73ac29b2abceb63bfd5e874cd
ER  - 

TY  - SER
TI  - Detection and Classification of Fetal Heart Rate (FHR)
T2  - Lecture Notes in Electrical Engineering
VL  - 836
SP  - 437
EP  - 447
PY  - 2022
DO  - 10.1007/978-981-16-8542-2_35
AU  - Haque, E.
AU  - Gupta, T.
AU  - Singh, V.
AU  - Nene, K.
AU  - Masurkar, A.
AD  - Department of Electronics Engineering, Vidyalankar Institute of Technology, Mumbai, India
AB  - Fetal heart rate (FHR) is an important parameter for long-term prenatal monitoring of intrauterine fetal health. FHR, if measured correctly, can help reduce incidences of miscarriage and infant mortality and detect potential heart problems prior to delivery. We propose a novel technique to predict whether the fetal heart rate is normal/abnormal using raw audio signals acquired from an electronic stethoscope. They undergo adaptive bandpass filtering based on extracted continuous wavelet transform (CWT) coefficients. From the filtered signal, the fetal heart rate is detected using a Shannon energy envelope-based beat localization algorithm. The detected BPM and frequency-based features extracted from the signal are compiled and undergo data preprocessing techniques to generate a suitable dataset that trains a support vector machine (SVM) classifier that is capable of classifying any new data samples that are fed to the system. The proposed method presents good performance with an 84% recall and 100% precision. © 2022, The Author(s), under exclusive license to Springer Nature Singapore Pte Ltd.
KW  - Adaptive bandpass filtering
KW  - Fetal heart sound signal de-noising
KW  - Shannon energy envelope-based beat localization
KW  - Support Vector Machine (SVM)
N1  - Export Date: 22 August 2022
M3  - Conference Paper
DB  - Scopus
UR  - https://www.scopus.com/inward/record.uri?eid=2-s2.0-85130280611&doi=10.1007%2f978-981-16-8542-2_35&partnerID=40&md5=214bd9ccfea12f7f78877ea23bfc5a45
ER  - 

TY  - JOUR
TI  - Hypoxia Marker Carbonic Anhydrase IX Is Present in Abdominal Aortic Aneurysm Tissue and Plasma
T2  - International Journal of Molecular Sciences
VL  - 23
IS  - 2
PY  - 2022
DO  - 10.3390/ijms23020879
AU  - Grossmannova, K.
AU  - Barathova, M.
AU  - Belvoncikova, P.
AU  - Lauko, V.
AU  - Csaderova, L.
AU  - Tomka, J.
AU  - Dulka, T.
AU  - Pastorek, J.
AU  - Madaric, J.
AD  - Department of Cancer Biology, Institute of Virology, Biomedical Research Center, Slovak Academy of Sciences, Dúbravská Cesta 9, Bratislava, 84505, Slovakia
AD  - Department of Laboratory Medicine, National Institute of Cardiovascular Disease, Pod Krásnou Hôrkou 1, Bratislava, 83101, Slovakia
AD  - Department of Vascular Surgery, National Institute of Cardiovascular Disease, Pod Krásnou Hôrkou 1, Bratislava, 83101, Slovakia
AD  - MABPRO, a.s., Dúbravská Cesta 2, Bratislava, 84104, Slovakia
AD  - Department of Angiology, National Institute of Cardiovascular Disease, Pod Krásnou Hôrkou 1, Bratislava, 83101, Slovakia
AB  - Abdominal aortic aneurysms (AAA) are a significant cause of premature deaths worldwide. Since there is no specific treatment for reducing AAA progression, it is crucial to understand the pathogenesis leading to aneurysm wall weakening/remodeling and identify new proteins involved in this process which could subsequently serve as novel therapeutic targets. In this study, we analyzed the presence of the hypoxia-related proteins carbonic anhydrase IX (CA IX), hypoxia-inducible factor 1α (HIF-1α), and AKT as the key molecule in the phosphoinositide-3-kinase pathway in the AAA wall. Additionally, we used a blood-based assay to examine soluble CA IX (s-CA IX) levels in the plasma of AAA patients. Using western blotting, we detected CA IX protein in 12 out of 15 AAA tissue samples. Immunohistochemistry staining proved CA IX expression in the media of the aneurysmal wall. Evaluation of phosphorylated (p-AKT) and total AKT showed elevated levels of both forms in AAA compared to normal aorta. Using ELISA, we determined the concentration of s-CA IX >20 pg/mL in 13 out of 15 AAA patients. Results obtained from in silico analysis of CA9 and aneurysm-associated genes suggest a role for CA IX in aneurysmal wall remodeling. Our results prove the presence of hypoxia-related CA IX in AAA tissues and indicate a possible role of CA IX in hypoxia-associated cardiovascular diseases. © 2022 by the authors. Licensee MDPI, Basel, Switzerland.
KW  - Abdominal aortic aneurysm
KW  - Carbonic anhydrase IX
KW  - Hypoxia
KW  - Hypoxia-inducible factor 1
N1  - Export Date: 22 August 2022
M3  - Article
DB  - Scopus
C7  - 879
UR  - https://www.scopus.com/inward/record.uri?eid=2-s2.0-85122786424&doi=10.3390%2fijms23020879&partnerID=40&md5=e478099b8a3dadd84e314a1ebc080b25
ER  - 

TY  - JOUR
TI  - Protecting brains and saving futures guidelines: A prospective, multicenter, and observational study on the use of telemedicine for neonatal neurocritical care in Brazil
T2  - PLoS ONE
VL  - 17
IS  - 1 January
PY  - 2022
DO  - 10.1371/journal.pone.0262581
AU  - Variane, G.F.T.
AU  - Magalhães, M.
AU  - Pietrobom, R.F.R.
AU  - Netto, A.
AU  - Rodrigues, D.P.
AU  - Gasperini, R.
AU  - Anna, G.M.S.
AD  - Neonatal Division, Department of Pediatrics, Irmandade da Santa Casa de Misericórdia de São Paulo, São Paulo, Brazil
AD  - Neonatal Division, Grupo Santa Joana, São Paulo, Brazil
AD  - Protecting Brains and Saving Futures Organization, São Paulo, Brazil
AD  - Neonatal Unit, Hospital Israelita Albert Einstein, São Paulo, Brazil
AD  - Faculdade de Ciências Médicas da Santa Casa de São Paulo, São Paulo, Brazil
AD  - Pediatric Nursing Department, Escola Paulista de Enfermagem, Universidade Federal de São Paulo, São Paulo, Brazil
AD  - Neonatal Division, McGill University Health Centre, Quebec, Canada
AB  - Management of high-risk newborns should involve the use of standardized protocols and training, continuous and specialized brain monitoring with electroencephalography (EEG), amplitude integrated EEG, Near Infrared Spectroscopy, and neuroimaging. Brazil is a large country with disparities in health care assessment and some neonatal intensive care units (NICUs) are not well structured with trained personnel able to provide adequate neurocritical care. To reduce this existing gap, an advanced telemedicine model of neurocritical care called Protecting Brains and Saving Futures (PBSF) Guidelines was developed and implemented in a group of Brazilian NICUs. Methods A prospective, multicenter, and observational study will be conducted in all 20 Brazilian NICUs using the PBSF Guidelines as standard-of-care. All infants treated accordingly to the guidelines during Dec 2021 to Nov 2024 will be eligible. Ethical approval was obtained from participating centers. The primary objective is to describe adherence to the PBSF Guidelines and clinical outcomes, by center and over a 3-year period. Adherence will be measured by quantification of neuromonitoring, neuroimaging exams, sub-specialties consultation, and clinical case discussions and videoconference meetings. Clinical outcomes of interest are detection of seizures during hospitalization, use of anticonvulsants, inotropes, and fluid resuscitation, death before hospital discharge, length of hospital stay, and referral of patients to specialized follow-up. The study will provide evaluation of PBSF Guidelines adherence and its impact on clinical outcomes. Thus, data from this large prospective, multicenter, and observational study will help determine whether neonatal neurocritical care via telemedicine can be effective. Ultimately, it may offer the necessary framework for larger scale implementation and development of research projects using remote neuromonitoring. © 2022 Variane et al. This is an open access article distributed under the terms of the Creative Commons Attribution License, which permits unrestricted use, distribution, and reproduction in any medium, provided the original author and source are credited.
N1  - Export Date: 22 August 2022
M3  - Article
DB  - Scopus
C7  - e0262581
UR  - https://www.scopus.com/inward/record.uri?eid=2-s2.0-85122743403&doi=10.1371%2fjournal.pone.0262581&partnerID=40&md5=3b9fbf00ed49c273c3a1aa9e1816b929
ER  - 

TY  - JOUR
TI  - Somatic Support with Veno-venous ECMO in a Pregnant Woman with Brain Death: A Case Report
T2  - ASAIO Journal
VL  - 68
IS  - 1
SP  - E16
EP  - E18
PY  - 2022
DO  - 10.1097/MAT.0000000000001411
AU  - Salazar, L.
AU  - Arora, L.
AU  - Botia, M.
AU  - Niño, M.A.
AU  - Figueredo, A.
AU  - Alvarado, J.
AU  - Serrano, N.
AU  - Riaño, C.
AU  - Pizarro, C.
AD  - Department of Intensive Care, Fundación Cardiovascular de Colombia, Bucaramanga, Colombia
AD  - Department of Anesthesia and Critical Care, University of Iowa Hospitals and Clinics, Carver College of Medicine, Iowa City, IA, United States
AD  - Department of Pediatrics, Universidad Industrial de Santander, Bucaramanga, Colombia
AD  - Department of Cardiac Surgery, Fundación Cardiovascular de Colombia, Bucaramanga, Colombia
AD  - Department of Pediatrics, Fundación Cardiovascular de Colombia, Bucaramanga, Colombia
AD  - Department of Medical Research, Fundación Cardiovascular de Colombia, Bucaramanga, Colombia
AD  - Department of Obstetrics and Gynecology, Fundación Cardiovascular de Colombia, Bucaramanga, Colombia
AB  - Supporting homeostasis in a pregnant woman with brain death to achieve fetal viability is called somatic support. We present a case of young pregnant woman at 21 weeks' gestation who developed acute respiratory distress syndrome secondary to influenza A H2N3 infection requiring veno-venous extracorporeal membrane oxygenation (VV ECMO) support for refractory hypoxemia. The clinical course was complicated by intracranial hemorrhage and subsequent brain death. After multidisciplinary team discussion with her family, consensus was reached to continue somatic support with VV ECMO to enable fetal development to attain extrauterine viability. The challenging clinical, ethical, and legal concerns are discussed. © ASAIO 2021
KW  - Brain death in pregnancy
KW  - Ethical challenges with somatic support
KW  - Extracorporeal membrane oxygenation (ECMO) in pregnancy
KW  - Panhypopituitarism
KW  - Somatic support
KW  - Viable gestational age
N1  - Cited By :1
N1  - Export Date: 22 August 2022
M3  - Article
DB  - Scopus
UR  - https://www.scopus.com/inward/record.uri?eid=2-s2.0-85122733904&doi=10.1097%2fMAT.0000000000001411&partnerID=40&md5=48f4ef81664038b7157a695a14e6464a
ER  - 

TY  - JOUR
TI  - Respiratory Monitoring: Current State of the Art and Future Roads
T2  - IEEE Reviews in Biomedical Engineering
VL  - 15
SP  - 103
EP  - 121
PY  - 2022
DO  - 10.1109/RBME.2020.3036330
AU  - Costanzo, I.
AU  - Sen, D.
AU  - Rhein, L.
AU  - Guler, U.
AD  - Department of Electrical and Computer Engineering, Worcester Polytechnic Institute, Worcester, MA  01609, United States
AD  - Division of Neonatology, University of Massachusetts, Memorial Medical Center, Worcester, MA  01605, United States
AB  - In this article, we present current methodologies, available technologies, and demands for monitoring various respiratory parameters. We discuss the importance of noninvasive techniques for remote and continuous monitoring and challenges involved in the current 'smart and connected health' era. We conducted an extensive literature review on the medical significance of monitoring respiratory vital parameters, along with the current methods and solutions with their respective advantages and disadvantages. We discuss the challenges of developing a noninvasive, wearable, wireless system that continuously monitors respiration parameters and opportunities in the field and then determine the requirements of a state-of-the-art system. Noninvasive techniques provide a significant amount of medical information for a continuous patient monitoring system. Contact methods offer more advantages than non-contact methods; however, reducing the size and power of contact methods is critical for enabling a wearable, wireless medical monitoring system. Continuous and accurate remote monitoring, along with other physiological data, can help caregivers improve the quality of care and allow patients greater freedom outside the hospital. Such monitoring systems could lead to highly tailored treatment plans, shorten patient stays at medical facilities, and reduce the cost of treatment. © 2008-2011 IEEE.
KW  - biosensors
KW  - CO2
KW  - ICU
KW  - intensive care unit
KW  - neonatal intensive care unit
KW  - NICU
KW  - O2
KW  - physiological monitoring
KW  - PICU
KW  - respiration parameters
KW  - respiration rate
KW  - SICU
KW  - SpO2
KW  - vital parameters
KW  - Wearables
KW  - wireless monitoring
N1  - Cited By :4
N1  - Export Date: 22 August 2022
M3  - Article
DB  - Scopus
UR  - https://www.scopus.com/inward/record.uri?eid=2-s2.0-85096383420&doi=10.1109%2fRBME.2020.3036330&partnerID=40&md5=c8bb69519d04123d7c17ac6cdf57b54d
ER  - 

TY  - JOUR
TI  - Transcranial photoacoustic characterization of neurovascular physiology during early-stage photothrombotic stroke in neonatal piglets in vivo
T2  - Journal of Neural Engineering
VL  - 18
IS  - 6
PY  - 2021
DO  - 10.1088/1741-2552/ac4596
AU  - Kang, J.
AU  - Liu, X.
AU  - Cao, S.
AU  - Zeiler, S.R.
AU  - Graham, E.M.
AU  - Boctor, E.M.
AU  - Koehler, R.C.
AD  - Laboratory for Computational Sensing and Robotics, Whiting School of Engineering, Johns Hopkins University, Baltimore, MD  21218, United States
AD  - Department of Anesthesiology and Critical Care Medicine, Johns Hopkins University, School of Medicine, Baltimore, MD  21287, United States
AD  - Department of Neurology, Johns Hopkins University, School of Medicine, Baltimore, MD  21205, United States
AD  - Division of Maternal-Fetal Medicine, Department of Gynecology-Obstetrics, Johns Hopkins University, School of Medicine, Baltimore, MD  21205, United States
AD  - Neuroscience Intensive Care Nursery Program, Johns Hopkins University, School of Medicine, Baltimore, MD  21205, United States
AB  - Objective: Perinatal ischemic stroke is estimated to occur in 1/2300-1/5000 live births, but early differential diagnosis from global hypoxia-ischemia is often difficult. In this study, we tested the ability of a hand-held transcranial photoacoustic (PA) imaging probe to non-invasively detect a focal photothrombotic stroke (PTS) within 2 h of stroke onset in a gyrencephalic piglet brain. Approach: About 17 stroke lesions of approximately 1 cm2 area were introduced randomly in anterior or posterior cortex via the light/dye PTS technique in anesthetized neonatal piglets (n = 11). The contralateral non-ischemic region served as control tissue for discrimination contrast for the PA hemoglobin metrics: oxygen saturation, total hemoglobin (tHb), and individual quantities of oxygenated and deoxygenated hemoglobin (HbO2 and HbR). Main results: The PA-derived tissue oxygen saturation at 2 h yielded a significant separation between control and affected regions-of-interest (p < 0.0001), which were well matched with 24 h post-stroke cerebral infarction confirmed in the triphenyltetrazolium chloride-stained image. The quantity of HbO2 also displayed a significant contrast (p = 0.021), whereas tHb and HbR did not. The analysis on receiver operating characteristic curves and multivariate data analysis also agreed with the results above. Significance: This study shows that a hand-held transcranial PA neuroimaging device can detect a regional thrombotic stroke in the cerebral cortex of a neonatal piglet. In particular, we conclude that the oxygen saturation metric can be used alone to identify regional stroke lesions. The lack of change in tHb may be related to arbitrary hand-held imaging configuration and/or entrapment of red blood cells within the thrombotic stroke. © 2022 IOP Publishing Ltd.
KW  - hemoglobin
KW  - oxygen
KW  - photoacoustic imaging
KW  - photothrombotic stroke
KW  - transcranial
N1  - Export Date: 22 August 2022
M3  - Article
DB  - Scopus
C7  - 065001
UR  - https://www.scopus.com/inward/record.uri?eid=2-s2.0-85123388134&doi=10.1088%2f1741-2552%2fac4596&partnerID=40&md5=70452fe96336cf1212566db2593991c5
ER  - 

TY  - JOUR
TI  - Viral burden and diversity in acute respiratory tract infections in hospitalized children in wet and dry zones of Sri Lanka
T2  - PLoS ONE
VL  - 16
IS  - 12 December
PY  - 2021
DO  - 10.1371/journal.pone.0259443
AU  - Jayaweera, J.A.A.S.
AU  - Morel, A.J.
AU  - Abeykoon, A.M.S.B.
AU  - Pitchai, F.N.N.
AU  - Kothalawela, H.S.
AU  - Peiris, J.S.M.
AU  - Noordeen, F.
AD  - Department of Microbiology, Faculty of Medicine and Allied Sciences, Rajarata University of Sri Lanka, Saliyapura, Sri Lanka
AD  - Department of Microbiology, Faculty of Medicine, University of Peradeniya, Peradeniya, Sri Lanka
AD  - Teaching Hospital, Gampola, Gampola, Sri Lanka
AD  - School of Public Health, University of Hong Kong, Pok Fu Lam, Hong Kong
AB  - The present study was done to identify the viral diversity, seasonality and burden associated with childhood acute respiratory tract infection (ARTI) in Sri Lanka. Nasopharyngeal aspirates (NPA) of hospitalized children (1 month—5 years) with ARTI were collected in 2 centers (wet and dry zones) from March 2013 to August 2014. Respiratory viral antigen detection by immunofluorescence assay (IFA) was used to identify the infecting viruses. IFA negative 100 NPA samples were tested for human metapeumovirus (hMPV), human boca-virus and corona viruses by polymerase chain reaction. Of the 443 and 418 NPAs, 37.2% and 39.4% were positive for any of the 8 different respiratory viruses tested from two centers studied. Viral co-infection was detected with respiratory syncytial virus (RSV) in both centers. Peak viral detection was noted in the wet zone from May-July 2013 and 2014 and in the dry zone from December-January 2014 suggesting a local seasonality for viral ARTI. RSV showed a clear seasonality with a direct correlation of monthly RSV infections with rainy days in the wet zone and an inverse correlation with temperature in both centers. The case fatality rate was 2.7% for RSV associated ARTI. The overall disability adjusted life years was 335.9 and for RSV associated ARTI it was 241.8. RSV was the commonly detected respiratory virus with an annual seasonality and distribution in rainy seasons in the dry and wet zones of Sri Lanka. Identifying the virus and seasonality will contribute to employ preventive measures and reduce the empirical use of antibiotics in resource limited settings. © 2021 Jayaweera et al. This is an open access article distributed under the terms of the Creative Commons Attribution License, which permits unrestricted use, distribution, and reproduction in any medium, provided the original author and source are credited.
N1  - Export Date: 22 August 2022
M3  - Article
DB  - Scopus
C7  - e0259443
UR  - https://www.scopus.com/inward/record.uri?eid=2-s2.0-85122002643&doi=10.1371%2fjournal.pone.0259443&partnerID=40&md5=a461f982837a7ec1c9b99b2e798314ee
ER  - 

TY  - JOUR
TI  - Assessment of sensitivity and profitability of an intravaginal sensor for remote calving prediction in dairy cattle
T2  - Sensors
VL  - 21
IS  - 24
PY  - 2021
DO  - 10.3390/s21248348
AU  - Crociati, M.
AU  - Sylla, L.
AU  - Stradaioli, G.
AU  - Monaci, M.
AU  - Zecconi, A.
AD  - Department of Veterinary Medicine, University of Perugia, Perugia, 06126, Italy
AD  - Centre for Perinatal and Reproductive Medicine, University of Perugia, Perugia, 06126, Italy
AD  - Department of Agricultural, Food, Environmental and Animal Sciences (DI4A), University of Udine, Udine, 33100, Italy
AD  - Surgical and Dental Sciences-One Health Unit, Department of Biomedical, University of Milano, Milano, 20133, Italy
AB  - One critical point of dairy farm management is calving and neonatal first care. Timely calving assistance is associated with the reduction of calf mortality and postpartum uterine disease, and with improved fertility in dairy cattle. This study aimed to evaluate the performance and profitability of an intravaginal sensor for the prediction of stage II of labor in dairy farms, thus allowing proper calving assistance. Seventy-three late-gestating Italian Holstein cows were submitted to the insertion of an intravaginal device, equipped with light and temperature sensors, connected with a Central Unit for the commutation of a radio-signal into a cell phone alert. The remote calving alarm correctly identified the beginning of the expulsive phase of labor in 86.3% of the monitored cows. The mean interval from alarm to complete expulsion of the fetus was 71.56 ± 52.98 min, with a greater range in cows with dystocia (p = 0.012). The sensor worked correctly in both cold and warm weather conditions, and during day-or night-time. The intravaginal probe was well tolerated, as any cow showed lesions to the vaginal mucosa after calving. Using sex-sorted semen in heifers and beef bull semen in cows at their last lactation, the economic estimation performed through PrecisionTree™ software led to an income improvement of 119 € and 123 €/monitored delivery in primiparous and pluriparous cows, respectively. Remote calving alarm devices are key components of “precision farming” management and proven to improve animal welfare, to reduce calf losses and to increase farm incomes. © 2021 by the authors. Licensee MDPI, Basel, Switzerland.
KW  - Cattle
KW  - GSM
KW  - Intravaginal device
KW  - Light sensor
KW  - Remote calving alert
KW  - Temperature sensor
N1  - Cited By :3
N1  - Export Date: 22 August 2022
M3  - Article
DB  - Scopus
C7  - 8348
UR  - https://www.scopus.com/inward/record.uri?eid=2-s2.0-85121046799&doi=10.3390%2fs21248348&partnerID=40&md5=1b3be9f1161d5cdf18a0902126f58f28
ER  - 

TY  - JOUR
TI  - Characterization of a novel splicing variant in acylglycerol kinase (Agk) associated with fatal sengers syndrome
T2  - International Journal of Molecular Sciences
VL  - 22
IS  - 24
PY  - 2021
DO  - 10.3390/ijms222413484
AU  - Barbosa‐gouveia, S.
AU  - Vázquez‐mosquera, M.E.
AU  - Gonzalez‐vioque, E.
AU  - Hermida‐ameijeiras, Á.
AU  - Valverde, L.L.
AU  - Armstrong‐moron, J.
AU  - Fons‐estupiña, M.C.
AU  - Wintjes, L.T.
AU  - Kappen, A.
AU  - Rodenburg, R.J.
AU  - Couce, M.L.
AD  - Unit of Diagnosis and Treatment of Congenital Metabolic Diseases, Department of Paediatrics, Santiago de Compostela University Clinical Hospital, Santiago de Compostela, 15706, Spain
AD  - Rare Diseases Networking Biomedical Research Centre (CIBERER), IDIS‐Health Research Institute of Santiago de Compostela, Santiago de Compostela University Clinical Hospital, European Reference Network for Hereditary Metabolic Disorders (MetabERN), Santiago de Compostela, 15706, Spain
AD  - Clinical Biochemistry Service, Puerta de Hierro‐Majadahonda University Hospital, Majadahonda, 28222, Spain
AD  - Clinical Genetics, Molecular and Genetic Medicine Section, Hospital Sant Joan de Déu and Institut de Recerca Sant Joan de Déu, Esplugues de Llobregat, 08950, Spain
AD  - CIBER‐ER (Biomedical Network Research Center for Rare Diseases), Instituto de Salud Carlos III (ISCIII), Madrid, 28029, Spain
AD  - Pediatric Neurology Department, Institut de Recerca Sant Joan de Déu, Sant Joan de Déu University Hospital, Barcelona, 08950, Spain
AD  - Translational Metabolic Laboratory, Department of Laboratory Medicine, Radboud University Medical Centre, Nijmegen, 6525 GA, Netherlands
AD  - Department of Pediatrics, Radboud Centre for Mitochondrial Medicine, Radboud University Medical Centre, Nijmegen, 6525 GA, Netherlands
AB  - Mitochondrial functional integrity depends on protein and lipid homeostasis in the mito-chondrial membranes and disturbances in their accumulation can cause disease. AGK, a mitochon-drial acylglycerol kinase, is not only involved in lipid signaling but is also a component of the TIM22 complex in the inner mitochondrial membrane, which mediates the import of a subset of membrane proteins. AGK mutations can alter both phospholipid metabolism and mitochondrial protein bio-genesis, contributing to the pathogenesis of Sengers syndrome. We describe the case of an infant carrying a novel homozygous AGK variant, c.518+1G>A, who was born with congenital cataracts, pielic ectasia, critical congenital dilated myocardiopathy, and hyperlactacidemia and died 20 h after birth. Using the patient’s DNA, we performed targeted sequencing of 314 nuclear genes encoding respiratory chain complex subunits and proteins implicated in mitochondrial oxidative phosphor-ylation (OXPHOS). A decrease of 96‐bp in the length of the AGK cDNA sequence was detected. Decreases in the oxygen consumption rate (OCR) and the OCR:ECAR (extracellular acidification rate) ratio in the patient’s fibroblasts indicated reduced electron flow through the respiratory chain, and spectrophotometry revealed decreased activity of OXPHOS complexes I and V. We demonstrate a clear defect in mitochondrial function in the patient’s fibroblasts and describe the possible molecular mechanism underlying the pathogenicity of this novel AGK variant. Experimental vali-dation using in vitro analysis allowed an accurate characterization of the disease‐causing variant. © 2021 by the authors. Licensee MDPI, Basel, Switzerland.
KW  - Acylglycerol kinase
KW  - Mitochondrial ATP generation
KW  - Mitochondrial dysfunction
KW  - Oxida-tive phosphorylation machinery
KW  - Sengers syndrome
N1  - Cited By :1
N1  - Export Date: 22 August 2022
M3  - Article
DB  - Scopus
C7  - 13484
UR  - https://www.scopus.com/inward/record.uri?eid=2-s2.0-85121025233&doi=10.3390%2fijms222413484&partnerID=40&md5=a73c8e554da94ee796cc1f1846b17561
ER  - 

TY  - JOUR
TI  - Camera-based heart rate estimation for hospitalized newborns in the presence of motion artifacts
T2  - BioMedical Engineering Online
VL  - 20
IS  - 1
PY  - 2021
DO  - 10.1186/s12938-021-00958-5
AU  - Chen, Q.
AU  - Wang, Y.
AU  - Liu, X.
AU  - Long, X.
AU  - Yin, B.
AU  - Chen, C.
AU  - Chen, W.
AD  - Center for Intelligent Medical Electronics, School of Information Science and Technology, Fudan University, Shanghai, China
AD  - School of Art Design and Media, East China University of Science and Technology, Shanghai, China
AD  - Department of Electrical Engineering, Eindhoven University of Technology, Eindhoven, Netherlands
AD  - Connected Care and Personal Health Department, Philips Research, Shanghai, China
AD  - Human Phenome Institute, Fudan University, Shanghai, China
AB  - Background: Heart rate (HR) is an important vital sign for evaluating the physiological condition of a newborn infant. Recently, for measuring HR, novel RGB camera-based non-contact techniques have demonstrated their specific superiority compared with other techniques, such as dopplers and thermal cameras. However, they still suffered poor robustness in infants’ HR measurements due to frequent body movement. Methods: This paper introduces a framework to improve the robustness of infants’ HR measurements by solving motion artifact problems. Our solution is based on the following steps: morphology-based filtering, region-of-interest (ROI) dividing, Eulerian video magnification and majority voting. In particular, ROI dividing improves ROI information utilization. The majority voting scheme improves the statistical robustness by choosing the HR with the highest probability. Additionally, we determined the dividing parameter that leads to the most accurate HR measurements. In order to examine the performance of the proposed method, we collected 4 hours of videos and recorded the corresponding electrocardiogram (ECG) of 9 hospitalized neonates under two different conditions—rest still and visible movements. Results: Experimental results indicate a promising performance: the mean absolute error during rest still and visible movements are 3.39 beats per minute (BPM) and 4.34 BPM, respectively, which improves at least 2.00 and 1.88 BPM compared with previous works. The Bland-Altman plots also show the remarkable consistency of our results and the HR derived from the ground-truth ECG. Conclusions: To the best of our knowledge, this is the first study aimed at improving the robustness of neonatal HR measurement under motion artifacts using an RGB camera. The preliminary results have shown the promising prospects of the proposed method, which hopefully reduce neonatal mortality in hospitals. © 2021, The Author(s).
KW  - Biomedical signal processing
KW  - Eulerian video magnification
KW  - Heart rate
KW  - Motion artifacts
KW  - Remote photoplethysmography (rPPG)
N1  - Export Date: 22 August 2022
M3  - Article
DB  - Scopus
C7  - 122
UR  - https://www.scopus.com/inward/record.uri?eid=2-s2.0-85120848176&doi=10.1186%2fs12938-021-00958-5&partnerID=40&md5=2fdb3500be30e2b838522cfbe8555d59
ER  - 

TY  - JOUR
TI  - Notch signaling and natural killer cell infiltration in tumor tissues underlie medulloblastoma prognosis
T2  - Scientific Reports
VL  - 11
IS  - 1
PY  - 2021
DO  - 10.1038/s41598-021-02651-y
AU  - Liang, K.-H.
AU  - Chang, C.-C.
AU  - Wu, K.-S.
AU  - Yu, A.L.
AU  - Sung, S.-Y.
AU  - Lee, Y.-Y.
AU  - Liang, M.-L.
AU  - Chen, H.-H.
AU  - Fen, J.-J.
AU  - Chao, M.-E.
AU  - Liao, Y.-T.
AU  - Wong, T.-T.
AD  - Department of Medical Research, Taipei Veterans General Hospital, Taipei, Taiwan
AD  - Institute of Food Safety and Health Risk Assessment, National Yang-Ming Chiao-Tung University, Taipei, Taiwan
AD  - Institute of Biomedical Informatics, National Yang-Ming Chiao-Tung University, Taipei, Taiwan
AD  - The PhD Program for Translational Medicine, Taipei Medical University, Taipei, 110, Taiwan
AD  - Graduate Institute of Clinical Medicine, College of Medicine, Taipei Medical University, Taipei, 110, Taiwan
AD  - Institute of Stem Cell and Translational Cancer Research, Chang Gung Memorial Hospital at Linkou and Chang Gung University, Taoyuan, 333, Taiwan
AD  - Genomics Research Center, Academia Sinica, Taipei, 115, Taiwan
AD  - Division of Paediatric Neurosurgery, the Neurological Institute, Taipei Veterans General Hospital and School of Medicine, National Yang-Ming University, Taipei, 112, Taiwan
AD  - Department of Informatics, Taipei Veterans General Hospital, Taipei, Taiwan
AD  - Pediatric Brain Tumor Program, Taipei Cancer Center, Taipei Medical University, Taipei, 110, Taiwan
AD  - Division of Pediatric Neurosurgery, Department of Neurosurgery, Taipei Medical University Hospital, Taipei Medical University, Taipei, 110, Taiwan
AD  - Neuroscience Research Center, Taipei Medical University Hospital, Taipei, 110, Taiwan
AB  - Medulloblastoma is the most common embryonic brain tumor in children. We investigated a cohort of 52 Asian medulloblastoma patients aged between 0 and 19 years old, who received surgical resections and post-resection treatments in the Taipei Medical University Hospital and the Taipei Veterans General Hospital. Genome-wide RNA sequencing was performed on fresh-frozen surgical tissues. These data were analyzed using the CIBERSORTx immune deconvolution software. Two external clinical and molecular datasets from United States (n = 62) and Canada (n = 763) were used to evaluate the transferability of the gene-signature scores across ethnic populations. The abundance of 13 genes, including DLL1, are significantly associated with overall survival (All Cox regression P < 0.001). A gene-signature score was derived from the deep transcriptome, capable of indicating patients’ subsequent tumor recurrence (Hazard Ratio [HR] 1.645, confidence interval [CI] 1.337–2.025, P < 0.001) and mortality (HR 2.720, CI 1.798–4.112, P < 0.001). After the adjustment of baseline clinical factors, the score remains indicative of recurrence-free survival (HR 1.604, CI 1.292–1.992, P < 0.001) and overall survival (HR 2.781, CI 1.762–4.390, P < 0.001). Patients stratified by this score manifest not only distinct prognosis but also different molecular characteristics: Notch signaling ligands and receptors are comparatively overexpressed in patients with poorer prognosis, while tumor infiltrating natural killer cells are more abundant in patients with better prognosis. Additionally, immunohistochemical staining showed the DLL1 protein, a major ligand in the Notch signaling pathway, and the NCAM1 protein, a representative biomarker of natural killer cells, are present in the surgical tissues of patients of four molecular subgroups, WNT, SHH, Group 3 and Group 4. NCAM1 RNA level is also positively associated with the mutation burden in tumor (P = 0.023). The gene-signature score is validated successfully in the Canadian cohort (P = 0.009) as well as its three molecular subgroups (SHH, Group 3 and Group 4; P = 0.047, 0.018 and 0.040 respectively). In conclusion, pediatric medullablastoma patients can be stratified by gene-signature scores with distinct prognosis and molecular characteristics. Ligands and receptors of the Notch signaling pathway are overexpressed in the patient stratum with poorer prognosis. Tumor infiltrating natural killer cells are more abundant in the patient stratum with better prognosis. © 2021, The Author(s).
N1  - Export Date: 22 August 2022
M3  - Article
DB  - Scopus
C7  - 23282
UR  - https://www.scopus.com/inward/record.uri?eid=2-s2.0-85120734731&doi=10.1038%2fs41598-021-02651-y&partnerID=40&md5=b95ea30998c72d250c9e99ff5902b1df
ER  - 

TY  - JOUR
TI  - Proteomic profiling of human amnion for preterm birth biomarker discovery
T2  - Scientific Reports
VL  - 11
IS  - 1
PY  - 2021
DO  - 10.1038/s41598-021-02587-3
AU  - Bruschi, M.
AU  - Bartolucci, M.
AU  - Petretto, A.
AU  - Buffelli, F.
AU  - Kajana, X.
AU  - Parodi, A.
AU  - Carbone, R.
AU  - Fulcheri, E.
AU  - Ramenghi, L.A.
AU  - Panfoli, I.
AU  - Candiano, G.
AD  - Laboratory of Molecular Nephrology, IRCCS Istituto Giannina Gaslini, Via Gerolamo Gaslini, 5, Genoa, 16147, Italy
AD  - Core Facilities—Clinical Proteomics and Metabolomics, IRCCS Istituto Giannina Gaslini, Genoa, Italy
AD  - Fetal-Perinatal Pathology Unit, IRCCS-Istituto Giannina Gaslini, Genoa, Italy
AD  - Neonatal Intensive Care Unit, IRCCS-Istituto Giannina Gaslini, Genoa, Italy
AD  - Department of Paediatric Science, University of Genoa, Genoa, Italy
AD  - Dipartimento Di Farmacia (DIFAR), Università Di Genova, Genoa, Italy
AB  - Spontaneous preterm birth (PTB) complicates about 12% of pregnancies worldwide, remaining the main cause of neonatal morbidity and mortality. Spontaneous preterm birth PTBs is often caused by microbial-induced preterm labor, mediated by an inflammatory process threatening both maternal and newborn health. In search for novel predictive biomarkers of PTB and preterm prelabor rupture of the membranes (pPROM), and to improve understanding of infection related PTB, we performed an untargeted mass spectrometry discovery study on 51 bioptic mid zone amnion samples from premature babies. A total of 6352 proteins were identified. Bioinformatics analyses revealed a ranked core of 159 proteins maximizing the discrimination between the selected clinical stratification groups allowing to distinguish conditions of absent (FIR 0) from maximal Fetal Inflammatory Response (FIR 3) stratified in function of Maternal Inflammatory Response (MIR) grade. Matrix metallopeptidase-9 (MMP-9) was the top differentially expressed protein. Gene Ontology enrichment analysis of the core proteins showed significant changes in the biological pathways associated to inflammation and regulation of immune and infection response. Data suggest that the conditions determining PTB would be a transversal event, secondary to the maternal inflammatory response causing a breakdown in fetal-maternal tolerance, with fetal inflammation being more severe than maternal one. We also highlight matrix metallopeptidase-9 as a potential predictive biomarker of PTB that can be assayed in the maternal serum, for future investigation. © 2021, The Author(s).
N1  - Export Date: 22 August 2022
M3  - Article
DB  - Scopus
C7  - 23144
UR  - https://www.scopus.com/inward/record.uri?eid=2-s2.0-85120164815&doi=10.1038%2fs41598-021-02587-3&partnerID=40&md5=5e1ff7eb773efbe7ddc6c6d7af6a3a54
ER  - 

TY  - JOUR
TI  - Proposal for a home sleep monitoring platform employing a smart glove
T2  - Sensors
VL  - 21
IS  - 23
PY  - 2021
DO  - 10.3390/s21237976
AU  - Lazazzera, R.
AU  - Laguna, P.
AU  - Gil, E.
AU  - Carrault, G.
AD  - Laboratoire Traitement du Signal et de l’Image (LTSI-Inserm, UMR 1099), Université de Rennes 1, Rennes, 35000, France
AD  - Biomedical Signal Interpretation and Computational Simulation (BSICoS) Group, I3A, IIS Aragón, University of Zaragoza, and with the CIBER de Bioingeniería, Biomateriales y Nanomedicina (CIBER-BBN), Zaragoza, 50018, Spain
AB  - The present paper proposes the design of a sleep monitoring platform. It consists of an entire sleep monitoring system based on a smart glove sensor called UpNEA worn during the night for signals acquisition, a mobile application, and a remote server called AeneA for cloud computing. UpNEA acquires a 3-axis accelerometer signal, a photoplethysmography (PPG), and a peripheral oxygen saturation (SpO2) signal from the index finger. Overnight recordings are sent from the hardware to a mobile application and then transferred to AeneA. After cloud computing, the results are shown in a web application, accessible for the user and the clinician. The AeneA sleep monitoring activity performs different tasks: sleep stages classification and oxygen desaturation assessment; heart rate and respiration rate estimation; tachycardia, bradycardia, atrial fibrillation, and premature ventricular contraction detection; and apnea and hypopnea identification and classification. The PPG breathing rate estimation algorithm showed an absolute median error of 0.5 breaths per minute for the 32s window and 0.2 for the 64s window. The apnea and hypopnea detection algorithm showed an accuracy (Acc) of 75.1%, by windowing the PPG in one-minute segments. The classification task revealed 92.6% Acc in separating central from obstructive apnea, 83.7% in separating central apnea from central hypopnea and 82.7% in separating obstructive apnea from obstructive hypopnea. The novelty of the integrated algorithms and the top-notch cloud computing products deployed, encourage the production of the proposed solution for home sleep monitoring. © 2021 by the authors. Licensee MDPI, Basel, Switzerland.
KW  - Apnea
KW  - Breathing rate
KW  - Heart rate variability
KW  - Medical of things
KW  - Sleep monitoring
KW  - Smart glove
N1  - Cited By :2
N1  - Export Date: 22 August 2022
M3  - Article
DB  - Scopus
C7  - 7976
UR  - https://www.scopus.com/inward/record.uri?eid=2-s2.0-85120073264&doi=10.3390%2fs21237976&partnerID=40&md5=377d450390aa020961de3e20c98b8c2a
ER  - 

TY  - JOUR
TI  - NR4A2 expression is not altered in placentas from cases of growth restriction or preeclampsia, but is reduced in hypoxic cytotrophoblast
T2  - Scientific Reports
VL  - 11
IS  - 1
PY  - 2021
DO  - 10.1038/s41598-021-00192-y
AU  - de Alwis, N.
AU  - Beard, S.
AU  - Binder, N.K.
AU  - Pritchard, N.
AU  - Kaitu’u-Lino, T.J.
AU  - Walker, S.P.
AU  - Stock, O.
AU  - Groom, K.M.
AU  - Petersen, S.
AU  - Henry, A.
AU  - Said, J.M.
AU  - Seeho, S.
AU  - Kane, S.C.
AU  - Tong, S.
AU  - Hannan, N.J.
AD  - Therapeutics Discovery and Vascular Function in Pregnancy Group, Mercy Hospital for Women, Heidelberg, VIC  3084, Australia
AD  - Translational Obstetrics Group, Mercy Hospital for Women, Heidelberg, VIC  3084, Australia
AD  - Mercy Perinatal, Mercy Hospital for Women, Heidelberg, VIC  3084, Australia
AD  - Department of Obstetrics and Gynaecology, University of Melbourne, Mercy Hospital for Women, 163 Studley Rd, Heidelberg, VIC  3084, Australia
AD  - Liggins Institute, University of Auckland, Auckland, 1023, New Zealand
AD  - Centre for Maternal Fetal Medicine, Mater Mothers’ Hospital, South Brisbane, QLD  4101, Australia
AD  - School of Women’s and Children’s Health, UNSW Medicine, University of New South Wales, Sydney, Australia
AD  - Maternal Fetal Medicine, Joan Kirner Women’s and Children’s Sunshine Hospital, St Albans, VIC  3021, Australia
AD  - Northern Clinical School, Women and Babies Research, The University of Sydney, St Leonards, NSW  2065, Australia
AD  - Department of Maternal Fetal Medicine, Royal Women’s Hospital, Parkville, VIC  3052, Australia
AB  - Nuclear Receptor Subfamily 4 Group A Member 2 (NR4A2) transcripts are elevated in the circulation of individuals whose pregnancies are complicated by preterm fetal growth restriction (FGR). In this paper, we show that the cases with preeclampsia (PE) have increased circulating NR4A2 transcripts compared to those with normotensive FGR. We aimed to establish whether the dysfunctional placenta mirrors the increase in NR4A2 transcripts and further, to uncover the function of placental NR4A2. NR4A2 expression was detected in preterm and term placental tissue; expressed higher at term. NR4A2 mRNA expression and protein were not altered in placentas from preterm FGR or PE pregnancies. Hypoxia (1% O2 compared to 8% O2) significantly reduced cytotrophoblast NR4A2 mRNA expression, but not placental explant NR4A2 expression. Silencing cytotrophoblast NR4A2 expression under hypoxia (via short interfering (si)RNAs) did not alter angiogenic Placental Growth Factor, nor anti-angiogenic sFlt-1 mRNA expression or protein secretion, but increased expression of cellular antioxidant, oxidative stress, inflammatory, and growth genes. NR4A2 expression was also not altered in a model of tumour necrosis factor-α-induced endothelial dysfunction, or with pravastatin treatment. Further studies are required to identify the origin of the circulating transcripts in pathological pregnancies, and investigate the function of placental NR4A2. © 2021, The Author(s).
N1  - Export Date: 22 August 2022
M3  - Article
DB  - Scopus
C7  - 20670
UR  - https://www.scopus.com/inward/record.uri?eid=2-s2.0-85117576885&doi=10.1038%2fs41598-021-00192-y&partnerID=40&md5=fa2bead2c9a687ef9d374f5d85f6db08
ER  - 

TY  - JOUR
TI  - X-ray dark-field radiography for in situ gout diagnosis by means of an ex vivo animal study
T2  - Scientific Reports
VL  - 11
IS  - 1
PY  - 2021
DO  - 10.1038/s41598-021-98151-0
AU  - Scholz, J.
AU  - Roiser, N.
AU  - Braig, E.-M.
AU  - Petrich, C.
AU  - Birnbacher, L.
AU  - Andrejewski, J.
AU  - Kimm, M.A.
AU  - Sauter, A.
AU  - Busse, M.
AU  - Korbel, R.
AU  - Herzen, J.
AU  - Pfeiffer, D.
AD  - Chair of Biomedical Physics, Department of Physics and Munich School of BioEngineering, Technical University of Munich, James-Franck Str. 1, Garching, 85748, Germany
AD  - Clinic for Birds, Small Mammals, Reptiles and Omamental Fish, Centre for Clinical Veterinary Medicine, LMU Munich, Oberschleißheim, 85764, Germany
AD  - Department of Diagnostic and Interventional Radiology, School of Medicine & Klinikum rechts der Isar, Technical University of Munich, Munich, 81675, Germany
AD  - Department of Radiology, University Hospital, LMU Munich, Munich, 81377, Germany
AD  - Institute for Advanced Study, Technical University of Munich, Garching, 85748, Germany
AB  - Gout is the most common form of inflammatory arthritis, caused by the deposition of monosodium urate (MSU) crystals in peripheral joints and tissue. Detection of MSU crystals is essential for definitive diagnosis, however the gold standard is an invasive process which is rarely utilized. In fact, most patients are diagnosed or even misdiagnosed based on manifested clinical signs, as indicated by the unchanged premature mortality among gout patients over the past decade, although effective treatment is now available. An alternative, non-invasive approach for the detection of MSU crystals is X-ray dark-field radiography. In our work, we demonstrate that dark-field X-ray radiography can detect naturally developed gout in animals with high diagnostic sensitivity and specificity based on the in situ measurement of MSU crystals. With the results of this study as a potential basis for further research, we believe that X-ray dark-field radiography has the potential to substantially improve gout diagnostics. © 2021, The Author(s).
N1  - Cited By :1
N1  - Export Date: 22 August 2022
M3  - Article
DB  - Scopus
C7  - 19021
UR  - https://www.scopus.com/inward/record.uri?eid=2-s2.0-85115721589&doi=10.1038%2fs41598-021-98151-0&partnerID=40&md5=b415e27c8a5bc6d687c5f4f6dd26d614
ER  - 

TY  - JOUR
TI  - Combining multi-site magnetic resonance imaging with machine learning predicts survival in pediatric brain tumors
T2  - Scientific Reports
VL  - 11
IS  - 1
PY  - 2021
DO  - 10.1038/s41598-021-96189-8
AU  - Grist, J.T.
AU  - Withey, S.
AU  - Bennett, C.
AU  - Rose, H.E.L.
AU  - MacPherson, L.
AU  - Oates, A.
AU  - Powell, S.
AU  - Novak, J.
AU  - Abernethy, L.
AU  - Pizer, B.
AU  - Bailey, S.
AU  - Clifford, S.C.
AU  - Mitra, D.
AU  - Arvanitis, T.N.
AU  - Auer, D.P.
AU  - Avula, S.
AU  - Grundy, R.
AU  - Peet, A.C.
AD  - Institute of Cancer and Genomic Sciences, School of Medical and Dental Sciences, University of Birmingham, Birmingham, United Kingdom
AD  - Oncology, Birmingham Women’s and Children’s NHS Foundation Trust, Birmingham, United Kingdom
AD  - RRPPS, University Hospitals Birmingham NHS Foundation Trust, Birmingham, United Kingdom
AD  - Radiology, Birmingham Women’s and Children’s NHS Foundation Trust, Birmingham, United Kingdom
AD  - Psychology, College of Health and Life Sciences Aston University, Birmingham, United Kingdom
AD  - Aston Neuroscience Institute, Aston University, Birmingham, United Kingdom
AD  - Radiology, Alder Hey Children’s NHS Foundation Trust, Liverpool, United Kingdom
AD  - Oncology, Alder Hey Children’s NHS Foundation Trust, Liverpool, United Kingdom
AD  - Sir James Spence Institute of Child Health, Royal Victoria Infirmary, Newcastle upon Tyne, United Kingdom
AD  - Wolfson Childhood Cancer Research Centre, Newcastle University Centre for Cancer, University of Newcastle, Newcastle upon Tyne, United Kingdom
AD  - Neuroradiology, Royal Victoria Infirmary, Newcastle Upon Tyne, United Kingdom
AD  - Institute of Digital Healthcare, WMG, University of Warwick, Coventry, United Kingdom
AD  - Sir Peter Mansfield Imaging Centre, University of Nottingham Biomedical Research Centre, Nottingham, United Kingdom
AD  - NIHR Nottingham Biomedical Research Centre, Nottingham, United Kingdom
AD  - The Children’s Brain Tumor Research Centre, University of Nottingham, Nottingham, United Kingdom
AB  - Brain tumors represent the highest cause of mortality in the pediatric oncological population. Diagnosis is commonly performed with magnetic resonance imaging. Survival biomarkers are challenging to identify due to the relatively low numbers of individual tumor types. 69 children with biopsy-confirmed brain tumors were recruited into this study. All participants had perfusion and diffusion weighted imaging performed at diagnosis. Imaging data were processed using conventional methods, and a Bayesian survival analysis performed. Unsupervised and supervised machine learning were performed with the survival features, to determine novel sub-groups related to survival. Sub-group analysis was undertaken to understand differences in imaging features. Survival analysis showed that a combination of diffusion and perfusion imaging were able to determine two novel sub-groups of brain tumors with different survival characteristics (p < 0.01), which were subsequently classified with high accuracy (98%) by a neural network. Analysis of high-grade tumors showed a marked difference in survival (p = 0.029) between the two clusters with high risk and low risk imaging features. This study has developed a novel model of survival for pediatric brain tumors. Tumor perfusion plays a key role in determining survival and should be considered as a high priority for future imaging protocols. © 2021, The Author(s).
N1  - Cited By :1
N1  - Export Date: 22 August 2022
M3  - Article
DB  - Scopus
C7  - 18897
UR  - https://www.scopus.com/inward/record.uri?eid=2-s2.0-85115357778&doi=10.1038%2fs41598-021-96189-8&partnerID=40&md5=2290b8e9d233a994a0dabf7853722046
ER  - 

TY  - JOUR
TI  - Circulating syndecan-1 is reduced in pregnancies with poor fetal growth and its secretion regulated by matrix metalloproteinases and the mitochondria
T2  - Scientific Reports
VL  - 11
IS  - 1
PY  - 2021
DO  - 10.1038/s41598-021-96077-1
AU  - Garcha, D.
AU  - Walker, S.P.
AU  - MacDonald, T.M.
AU  - Hyett, J.
AU  - Jellins, J.
AU  - Myers, J.
AU  - Illanes, S.E.
AU  - Nien, J.K.
AU  - Schepeler, M.
AU  - Keenan, E.
AU  - Whigham, C.-A.
AU  - Cannon, P.
AU  - Murray, E.
AU  - Nguyen, T.-V.
AU  - Kandel, M.
AU  - Masci, J.
AU  - Murphy, C.
AU  - Cruickshank, T.
AU  - Pritchard, N.
AU  - Hannan, N.J.
AU  - Brownfoot, F.
AU  - Roddy Mitchell, A.
AU  - Middleton, A.
AU  - Pell, G.
AU  - Wong, G.P.
AU  - Tong, S.
AU  - Kaitu’u-Lino, T.J.
AD  - The Department of Obstetrics and Gynaecology, Mercy Hospital for Women, University of Melbourne, 163 Studley Road, Heidelberg, VIC  3084, Australia
AD  - Mercy Perinatal, Mercy Hospital for Women, 163 Studley Road, Heidelberg, VIC  3084, Australia
AD  - Sydney Institute for Women, Children and Their Families, Royal Prince Alfred Hospital, Missenden Road, Camperdown, NSW  2050, Australia
AD  - University of Manchester, Manchester Academic Health Science Centre, St Mary’s Hospital, Manchester, M13 OJH, United Kingdom
AD  - Department of Obstetrics and Gynaecology and Laboratory of Reproductive Biology, Faculty of Medicine, Universidad de Los Andes, San Carlos de Apoquindo 2200, Las Condes, Santiago de Chile, Chile
AD  - Department of Obstetrics and Gynaecology, Clínica Davila, Recoleta 464, Recoleta, Santiago, Chile
AB  - Fetal growth restriction is a leading cause of stillbirth that often remains undetected during pregnancy. Identifying novel biomarkers may improve detection of pregnancies at risk. This study aimed to assess syndecan-1 as a biomarker for small for gestational age (SGA) or fetal growth restricted (FGR) pregnancies and determine its molecular regulation. Circulating maternal syndecan-1 was measured in several cohorts; a large prospective cohort collected around 36 weeks’ gestation (n = 1206), a case control study from the Manchester Antenatal Vascular service (285 women sampled at 24–34 weeks’ gestation); two prospective cohorts collected on the day of delivery (36 + 3–41 + 3 weeks’ gestation, n = 562 and n = 405 respectively) and a cohort who delivered for preterm FGR (< 34 weeks). Circulating syndecan-1 was consistently reduced in women destined to deliver growth restricted infants and those delivering for preterm disease. Syndecan-1 secretion was reduced by hypoxia, and its loss impaired proliferation. Matrix metalloproteinases and mitochondrial electron transport chain inhibitors significantly reduced syndecan-1 secretion, an effect that was rescued by coadministration of succinate, a mitochondrial electron transport chain activator. In conclusion, circulating syndecan-1 is reduced among cases of term and preterm growth restriction and has potential for inclusion in multi-marker algorithms to improve detection of poorly grown fetuses. © 2021, The Author(s).
N1  - Cited By :3
N1  - Export Date: 22 August 2022
M3  - Article
DB  - Scopus
C7  - 16595
UR  - https://www.scopus.com/inward/record.uri?eid=2-s2.0-85112703768&doi=10.1038%2fs41598-021-96077-1&partnerID=40&md5=b598d4b39caf475737e5154bb1d27a47
ER  - 

TY  - JOUR
TI  - In vivo MRI evaluation of early postnatal development in normal and impaired rat eyes
T2  - Scientific Reports
VL  - 11
IS  - 1
PY  - 2021
DO  - 10.1038/s41598-021-93991-2
AU  - Au, J.M.
AU  - Kancherla, S.
AU  - Hamade, M.
AU  - Mendoza, M.
AU  - Chan, K.C.
AD  - Department of Ophthalmology, NYU Grossman School of Medicine, NYU Langone Health, New York University, New York, NY, United States
AD  - Department of Ophthalmology, University of Pittsburgh, Pittsburgh, PA, United States
AD  - Department of Radiology, NYU Grossman School of Medicine, NYU Langone Health, New York University, New York, NY, United States
AD  - Neuroscience Institute, NYU Grossman School of Medicine, NYU Langone Health, New York University, New York, NY, United States
AD  - Center for Neural Science, College of Arts and Science, New York University, New York, NY, United States
AD  - Department of Biomedical Engineering, Tandon School of Engineering, New York University, New York, NY, United States
AD  - Department of Electrical and Electronic Engineering, The University of Hong Kong, Pokfulam, Hong Kong
AB  - This study employed in vivo 7-T magnetic resonance imaging (MRI) to evaluate the postnatal ocular growth patterns under normal development or neonatal impairments in Sprague–Dawley rats. Using T2-weighted imaging on healthy rats from postnatal day (P) 1 (newborn) to P60 (adult), the volumes of the anterior chamber and posterior chamber (ACPC), lens, and vitreous humor increased logistically with ACPC expanding by 33-fold and the others by fivefold. Intravitreal potassium dichromate injection at P1, P7, and P14 led to T1-weighted signal enhancement in the developing retina by 188–289%. Upon unilateral hypoxic-ischemic encephalopathy at P7, monocular deprivation at P15, and monocular enucleation at P1, T2-weighted imaging of the adult rats showed decreased ocular volumes to different extents. In summary, in vivo high-field MRI allows for non-invasive evaluation of early postnatal development in the normal and impaired rat eyes. Chromium-enhanced MRI appeared effective in examining the developing retina before natural eyelid opening at P14 with relevance to lipid metabolism. The reduced ocular volumes upon neonatal visual impairments provided evidence to the emerging problems of why some impaired visual outcomes cannot be solely predicted by neurological assessments and suggested the need to look into both the eye and the brain under such conditions. © 2021, The Author(s).
N1  - Export Date: 22 August 2022
M3  - Article
DB  - Scopus
C7  - 15513
UR  - https://www.scopus.com/inward/record.uri?eid=2-s2.0-85111700303&doi=10.1038%2fs41598-021-93991-2&partnerID=40&md5=15532281dc75bccde016f648d7e709eb
ER  - 

TY  - JOUR
TI  - Predicting mortality risk for preterm infants using deep learning models with time-series vital sign data
T2  - npj Digital Medicine
VL  - 4
IS  - 1
PY  - 2021
DO  - 10.1038/s41746-021-00479-4
AU  - Feng, J.
AU  - Lee, J.
AU  - Vesoulis, Z.A.
AU  - Li, F.
AD  - Institute for Informatics, Washington University School of Medicine, St. Louis, MO, United States
AD  - Department of Electrical and Systems Engineering, Washington University, St. Louis, MO, United States
AD  - Washington University School of Medicine, St. Louis, MO, United States
AD  - Department of Pediatrics, Division of Newborn Medicine, Washington University School of Medicine, St. Louis, MO, United States
AB  - Mortality remains an exceptional burden of extremely preterm birth. Current clinical mortality prediction scores are calculated using a few static variable measurements, such as gestational age, birth weight, temperature, and blood pressure at admission. While these models do provide some insight, numerical and time-series vital sign data are also available for preterm babies admitted to the NICU and may provide greater insight into outcomes. Computational models that predict the mortality risk of preterm birth in the NICU by integrating vital sign data and static clinical variables in real time may be clinically helpful and potentially superior to static prediction models. However, there is a lack of established computational models for this specific task. In this study, we developed a novel deep learning model, DeepPBSMonitor (Deep Preterm Birth Survival Risk Monitor), to predict the mortality risk of preterm infants during initial NICU hospitalization. The proposed deep learning model can effectively integrate time-series vital sign data and fixed variables while resolving the influence of noise and imbalanced data. The proposed model was evaluated and compared with other approaches using data from 285 infants. Results showed that the DeepPBSMonitor model outperforms other approaches, with an accuracy, recall, and AUC score of 0.888, 0.780, and 0.897, respectively. In conclusion, the proposed model has demonstrated efficacy in predicting the real-time mortality risk of preterm infants in initial NICU hospitalization. © 2021, The Author(s).
N1  - Cited By :1
N1  - Export Date: 22 August 2022
M3  - Article
DB  - Scopus
C7  - 108
UR  - https://www.scopus.com/inward/record.uri?eid=2-s2.0-85111090545&doi=10.1038%2fs41746-021-00479-4&partnerID=40&md5=d9d59039ac008b33f5b8b5c76738b556
ER  - 

TY  - JOUR
TI  - Deep neural network-based classification of cardiotocograms outperformed conventional algorithms
T2  - Scientific Reports
VL  - 11
IS  - 1
PY  - 2021
DO  - 10.1038/s41598-021-92805-9
AU  - Ogasawara, J.
AU  - Ikenoue, S.
AU  - Yamamoto, H.
AU  - Sato, M.
AU  - Kasuga, Y.
AU  - Mitsukura, Y.
AU  - Ikegaya, Y.
AU  - Yasui, M.
AU  - Tanaka, M.
AU  - Ochiai, D.
AD  - Department of Pharmacology, School of Medicine, Keio University, Tokyo, 160-8582, Japan
AD  - Department of Obstetrics and Gynecology, School of Medicine, Keio University, 35 Shinanomachi, Shinjuku-ku, Tokyo, 160-8582, Japan
AD  - Department of Systems Design Engineering, Faculty of Science and Technology, Keio University, Kanagawa, 223-8522, Japan
AD  - Graduate School of Pharmaceutical Sciences, The University of Tokyo, Tokyo, 113-0033, Japan
AD  - Institute for AI and Beyond, The University of Tokyo, Tokyo, 113-0033, Japan
AD  - Center for Information and Neural Networks, National Institute of Information and Communications Technology, Suita, Osaka  565-0871, Japan
AB  - Cardiotocography records fetal heart rates and their temporal relationship to uterine contractions. To identify high risk fetuses, obstetricians inspect cardiotocograms (CTGs) by eye. Therefore, CTG traces are often interpreted differently among obstetricians, resulting in inappropriate interventions. However, few studies have focused on quantitative and nonbiased algorithms for CTG evaluation. In this study, we propose a newly constructed deep neural network model (CTG-net) to detect compromised fetal status. CTG-net consists of three convolutional layers that extract temporal patterns and interrelationships between fetal heart rate and uterine contraction signals. We aimed to classify the abnormal group (umbilical artery pH < 7.20 or Apgar score at 1 min < 7) and the normal group from CTG data. We evaluated the performance of the CTG-net with the F1 score and compared it with conventional algorithms, namely, support vector machine and k-means clustering, and another deep neural network model, long short-term memory. CTG-net showed the area under the receiver operating characteristic curve of 0.73 ± 0.04, which was significantly higher than that of long short-term memory. CTG-net, a quantitative and automated diagnostic aid system, enables early intervention for putatively abnormal fetuses, resulting in a reduction in the number of cases of hypoxic injury. © 2021, The Author(s).
N1  - Cited By :2
N1  - Export Date: 22 August 2022
M3  - Article
DB  - Scopus
C7  - 13367
UR  - https://www.scopus.com/inward/record.uri?eid=2-s2.0-85109733023&doi=10.1038%2fs41598-021-92805-9&partnerID=40&md5=b373033daadc68b072e26551a350fa6d
ER  - 

TY  - JOUR
TI  - MYD88, NFKB1, and IL6 transcripts overexpression are associated with poor outcomes and short survival in neonatal sepsis
T2  - Scientific Reports
VL  - 11
IS  - 1
PY  - 2021
DO  - 10.1038/s41598-021-92912-7
AU  - AbdAllah, N.B.
AU  - Toraih, E.A.
AU  - Al Ageeli, E.
AU  - Elhagrasy, H.
AU  - Gouda, N.S.
AU  - Fawzy, M.S.
AU  - Helal, G.M.
AD  - Department of Pediatrics, Faculty of Medicine, Suez Canal University, Ismailia, Egypt
AD  - Department of Surgery, School of Medicine, Tulane University, New Orleans, LA, United States
AD  - Genetics Unit, Department of Histology and Cell Biology, Faculty of Medicine, Suez Canal University, Ismailia, Egypt
AD  - Department of Clinical Biochemistry (Medical Genetics), Faculty of Medicine, Jazan University, Jazan, Saudi Arabia
AD  - Department of Medical Microbiology and Immunology, Faculty of Medicine, Mansoura University, Mansoura, Egypt
AD  - Department of Medical Biochemistry and Molecular Biology, Faculty of Medicine, Suez Canal University, Ismailia, Egypt
AD  - Department of Biochemistry, Faculty of Medicine, Northern Border University, Arar, Saudi Arabia
AD  - Department of Medical Biochemistry, Faculty of Medicine, Mansoura University, Mansoura, Egypt
AB  - Toll-like receptor (TLR) family signature has been implicated in sepsis etiopathology. We aimed to evaluate the genetic profile of TLR pathway-related key genes; the myeloid differentiation protein 88 (MYD88), IL1 receptor-associated kinase 1 (IRAK1), the nuclear factor kappa-B1 (NFKB1), and interleukin 6 (IL6) in the blood of neonates with sepsis at the time of admission and post-treatment for the available paired-samples. This case–control study included 124 infants with sepsis admitted to the neonatal intensive care unit and 17 controls. The relative gene expressions were quantified by TaqMan Real-Time qPCR and correlated to the clinic-laboratory data. MYD88, NFKB1, and IL6 relative expressions were significantly higher in sepsis cases than controls. Higher levels of MYD88 and IL6 were found in male neonates and contributed to the sex-based separation of the cases by the principal component analysis. ROC analysis revealed MYD88 and NFKB1 transcripts to be good biomarkers for sepsis. Furthermore, patients with high circulatory MYD88 levels were associated with poor survival, as revealed by Kaplan–Meier curves analysis. MYD88, NFKB1, and IL6 transcripts showed association with different poor-outcome manifestations. Clustering analysis split the patient cohort into three distinct groups according to their transcriptomic signature and CRP levels. In conclusion, the study TLR pathway-related transcripts have a gender-specific signature, diagnostic, and prognostic clinical utility in neonatal sepsis. © 2021, The Author(s).
N1  - Cited By :5
N1  - Export Date: 22 August 2022
M3  - Article
DB  - Scopus
C7  - 13374
UR  - https://www.scopus.com/inward/record.uri?eid=2-s2.0-85109689728&doi=10.1038%2fs41598-021-92912-7&partnerID=40&md5=62be758ed8cbf3321c1d1e1022d73949
ER  - 

TY  - JOUR
TI  - Biomechanical characterization of the passive response of the thoracic aorta in chronic hypoxic newborn lambs using an evolutionary strategy
T2  - Scientific Reports
VL  - 11
IS  - 1
PY  - 2021
DO  - 10.1038/s41598-021-93267-9
AU  - Rivera, E.
AU  - Canales, C.
AU  - Pacheco, M.
AU  - García-Herrera, C.
AU  - Macías, D.
AU  - Celentano, D.J.
AU  - Herrera, E.A.
AD  - Departamento de Ingeniería Mecánica, Universidad de Santiago de Chile (USACH), Av. Bernardo O’Higgins 3363, Santiago de Chile, Chile
AD  - ICD, P2MN, L2n, Université de Technologie de Troyes, ERL 7004, CNRS, Troyes, France
AD  - Departamento de Ingeniería Mecánica y Metalúrgica, Pontificia Universidad Católica de Chile, Av. Vicuña Mackenna 4860, Santiago de Chile, Chile
AD  - Laboratorio de Función y Reactividad Vascular, Programa de Fisiopatología, ICBM, Universidad de Chile, Av. Salvador 486, Santiago de Chile, Chile
AB  - The present study involves experiments and modelling aimed at characterizing the passive structural mechanical behavior of the chronic hypoxic lamb thoracic aorta, whose gestation, birth and postnatal period were carried at high altitude (3600 masl). To this end, the mechanical response was studied via tensile and pressurization tests. The tensile and pressurization tests measurements were used simultaneously to calibrate the material parameters of the Gasser–Holzapfel–Ogden (GHO) hyperelasctic anisotropic constitutive model through an analytical-numerical optimization procedure solved with an evolutionary strategy that guarantees a stable response of the model. The model and procedure of calibration adequately adjust to the material behavior in a wide deformation range with an appropriate physical description. The results of this study predict the mechanical response of the lamb thoracic aorta under generalized loading states like those that can occur in physiological conditions and/or in systemic arterial hypertension. Finally, the novel use of the evolutionary strategy, together with the set of experiments and tools used in this study, provide a robust alternative to validate biomechanical characterizations. © 2021, The Author(s).
N1  - Export Date: 22 August 2022
M3  - Article
DB  - Scopus
C7  - 13875
UR  - https://www.scopus.com/inward/record.uri?eid=2-s2.0-85109286236&doi=10.1038%2fs41598-021-93267-9&partnerID=40&md5=896de2912674a9c0868d86abbc1d546a
ER  - 

TY  - JOUR
TI  - Investigation of the mechanisms of VEGF-mediated compensatory lung growth: the role of the VEGF heparin-binding domain
T2  - Scientific Reports
VL  - 11
IS  - 1
PY  - 2021
DO  - 10.1038/s41598-021-91127-0
AU  - Yu, L.J.
AU  - Ko, V.H.
AU  - Dao, D.T.
AU  - Secor, J.D.
AU  - Pan, A.
AU  - Cho, B.S.
AU  - Mitchell, P.D.
AU  - Kishikawa, H.
AU  - Bielenberg, D.R.
AU  - Puder, M.
AD  - Vascular Biology Program, Boston Children’s Hospital, Harvard Medical School, Boston, MA  02115, United States
AD  - Department of Surgery, Boston Children’s Hospital, Harvard Medical School, 300 Longwood Ave, Fegan 3, Boston, MA  02115, United States
AD  - Institutional Centers for Clinical and Translational Research, Boston Children’s Hospital, Boston, MA  02115, United States
AB  - Morbidity and mortality for neonates with congenital diaphragmatic hernia-associated pulmonary hypoplasia remains high. These patients may be deficient in vascular endothelial growth factor (VEGF). Our lab previously established that exogenous VEGF164 accelerates compensatory lung growth (CLG) after left pneumonectomy in a murine model. We aimed to further investigate VEGF-mediated CLG by examining the role of the heparin-binding domain (HBD). Eight-week-old, male, C57BL/6J mice underwent left pneumonectomy, followed by post-operative and daily intraperitoneal injections of equimolar VEGF164 or VEGF120, which lacks the HBD. Isovolumetric saline was used as a control. VEGF164 significantly increased lung volume, total lung capacity, and alveolarization, while VEGF120 did not. Treadmill exercise tolerance testing (TETT) demonstrated improved functional outcomes post-pneumonectomy with VEGF164 treatment. In lung protein analysis, VEGF treatment modulated downstream angiogenic signaling. Activation of epithelial growth factor receptor and pulmonary cell proliferation was also upregulated. Human microvascular lung endothelial cells (HMVEC-L) treated with VEGF demonstrated decreased potency of VEGFR2 activation with VEGF121 treatment compared to VEGF165 treatment. Taken together, these data indicate that the VEGF HBD contributes to angiogenic and proliferative signaling, is required for accelerated compensatory lung growth, and improves functional outcomes in a murine CLG model. © 2021, The Author(s).
N1  - Cited By :2
N1  - Export Date: 22 August 2022
M3  - Article
DB  - Scopus
C7  - 11827
UR  - https://www.scopus.com/inward/record.uri?eid=2-s2.0-85107330984&doi=10.1038%2fs41598-021-91127-0&partnerID=40&md5=34cf441cc79dfbe49203eed6b013c80c
ER  - 

TY  - JOUR
TI  - Early bradycardia detection and therapeutic interventions in preterm infant monitoring
T2  - Scientific Reports
VL  - 11
IS  - 1
PY  - 2021
DO  - 10.1038/s41598-021-89468-x
AU  - Doyen, M.
AU  - Hernández, A.I.
AU  - Flamant, C.
AU  - Defontaine, A.
AU  - Favrais, G.
AU  - Altuve, M.
AU  - Laviolle, B.
AU  - Beuchée, A.
AU  - Carrault, G.
AU  - Pladys, P.
AD  - Univ Rennes, CHU Rennes, Inserm, LTSI - UMR 1099, Rennes, 35000, France
AD  - Univ-Nantes, CHU Nantes, Inserm, CIC 0004, Nantes, F-44000, France
AD  - Univ-Tours, CHU Tours, Inserm, Imagerie et Cerveau UMR930, Tours, F-37000, France
AD  - Faculty of Electrical and Electronic Engineering, Pontifical Bolivarian University, Bucaramanga, Colombia
AD  - Univ-Rennes, CHU Rennes, Inserm, CIC 1414, Rennes, F-35000, France
AD  - Polyclinic Quimper, Dpt Thoracic Surgery, Campus de Beaulieu, Bat 22, Quimper, F-29000, France
AB  - In very preterm infants, cardio-respiratory events and associated hypoxemia occurring during early postnatal life have been associated with risks of retinopathy, growth alteration and neurodevelopment impairment. These events are commonly detected by continuous cardio-respiratory monitoring in neonatal intensive care units (NICU), through the associated bradycardia. NICU nurse interventions are mainly triggered by these alarms. In this work, we acquired data from 52 preterm infants during NICU monitoring, in order to propose an early bradycardia detector which is based on a decentralized fusion of three detectors. The main objective is to improve automatic detection under real-life conditions without altering performance with respect to that of a monitor commonly used in NICU. We used heart rate lower than 80 bpm during at least 10 sec to define bradycardia. With this definition we observed a high rate of false alarms (64%) in real-life and that 29% of the relevant alarms were not followed by manual interventions. Concerning the proposed detection method, when compared to current monitors, it provided a significant decrease of the detection delay of 2.9 seconds, without alteration of the sensitivity (97.6% vs 95.2%) and false alarm rate (63.7% vs 64.1%). We expect that such an early detection will improve the response of the newborn to the intervention and allow for the development of new automatic therapeutic strategies which could complement manual intervention and decrease the sepsis risk. © 2021, The Author(s).
N1  - Export Date: 22 August 2022
M3  - Article
DB  - Scopus
C7  - 10486
UR  - https://www.scopus.com/inward/record.uri?eid=2-s2.0-85106185957&doi=10.1038%2fs41598-021-89468-x&partnerID=40&md5=f23cf121a4a8b8fab7cb3d0dbc2a1f54
ER  - 

TY  - JOUR
TI  - An interplay of microglia and matrix metalloproteinase MMP9 under hypoxic stress regulates the opticin expression in retina
T2  - Scientific Reports
VL  - 11
IS  - 1
PY  - 2021
DO  - 10.1038/s41598-021-86302-2
AU  - Patnaik, S.
AU  - Rai, M.
AU  - Jalali, S.
AU  - Agarwal, K.
AU  - Badakere, A.
AU  - Puppala, L.
AU  - Vishwakarma, S.
AU  - Balakrishnan, D.
AU  - Rani, P.K.
AU  - Kekunnaya, R.
AU  - Chhablani, P.P.
AU  - Chakrabarti, S.
AU  - Kaur, I.
AD  - Prof. Brien Holden Eye Research Centre, LV Prasad Eye Institute, Hyderabad, India
AD  - Department of Animal Biology, School of Life Sciences, University of Hyderabad, Hyderabad, Telangana, India
AD  - Smt. Kannuri Santhamma Centre for Vitreo Retinal Diseases, Hyderabad, India
AD  - Jasti V Ramanamma Children’s Eye Care Centre, LV Prasad Eye Institute, Hyderabad, India
AD  - University of Pittsburgh Medical Center, Pittsburgh, United States
AB  - Inflammation plays a key role in the pathogenesis of retinal vascular diseases. We have shown earlier an increase in the activity of matrix metalloproteinases in the vitreous and tears of preterm born babies with retinopathy of prematurity (ROP) compared to those with no-ROP leading to a shift in the balance of angiogenic (vascular endothelial growth factor [VEGF], matrix metalloproteinase [MMPs], complement component [C3]) and anti-angiogenic (opticin, thrombospondin) in ROP eyes. We now confirmed that tear MMP levels in premature infants perfectly correlates with disease severity. Next, we demonstrated that a reduced opticin levels in ROP vitreous are regulated by MMPs secreted by activated microglia. Upon exposing the human microglia cell line (CHME3) to hypoxia, an increased expression of inflammatory proteins (MMP9, VEGF) was noticed while opticin reduced significantly (p = 0.005). Further, the reduced opticin’s expression by microglial cells under hypoxia could be rescued by inhibiting the MMP activity using doxycycline and EDTA. The inhibition of MMP activity altered the expression of other key signaling molecules under hypoxia. Our study clearly explains that increased activity of MMPs under hypoxia regulates the expression of opticin as seen in the vitreous humor of ROP and could serve as a potential target for ROP management. © 2021, The Author(s).
N1  - Cited By :2
N1  - Export Date: 22 August 2022
M3  - Article
DB  - Scopus
C7  - 7444
UR  - https://www.scopus.com/inward/record.uri?eid=2-s2.0-85103813310&doi=10.1038%2fs41598-021-86302-2&partnerID=40&md5=47c9fb6d4294f59de7e74ed9c0ba5944
ER  - 

TY  - JOUR
TI  - Fetal heart rate development during labour
T2  - BioMedical Engineering Online
VL  - 20
IS  - 1
PY  - 2021
DO  - 10.1186/s12938-021-00861-z
AU  - Urdal, J.
AU  - Engan, K.
AU  - Eftestøl, T.
AU  - Haaland, S.H.
AU  - Kamala, B.
AU  - Mdoe, P.
AU  - Kidanto, H.
AU  - Ersdal, H.
AD  - Department of Electrical Engineering and Computer Science, University of Stavanger, Stavanger, Norway
AD  - Strategic Research, Laerdal Medical AS, Stavanger, Norway
AD  - Haydom Lutheran Hospital, Haydom, Manyara, Tanzania
AD  - School of Medicine, Aga Khan University, Dar es Salaam, Tanzania
AD  - Department of Anesthesiology and Intensive Care, Stavanger University Hospital, Stavanger, Norway
AD  - Faculty of Health Sciences, University of Stavanger, Stavanger, Norway
AD  - Department of Obstetrics and Gynecology, Muhimbili National Hospital, Dar es Salaam, Tanzania
AB  - Background: Fresh stillbirths (FSB) and very early neonatal deaths (VEND) are important global challenges with 2.6 million deaths annually. The vast majority of these deaths occur in low- and low-middle income countries. Assessment of the fetal well-being during pregnancy, labour, and birth is normally conducted by monitoring the fetal heart rate (FHR). The heart rate of newborns is reported to increase shortly after birth, but a corresponding trend in how FHR changes just before birth for normal and adverse outcomes has not been studied. In this work, we utilise FHR measurements collected from 3711 labours from a low and low-middle income country to study how the FHR changes towards the end of the labour. The FHR development is also studied in groups defined by the neonatal well-being 24 h after birth. Methods: A signal pre-processing method was applied to identify and remove time periods in the FHR signal where the signal is less trustworthy. We suggest an analysis framework to study the FHR development using the median FHR of all measured heart rates within a 10-min window. The FHR trend is found for labours with a normal outcome, neonates still admitted for observation and perinatal mortality, i.e. FSB and VEND. Finally, we study how the spread of the FHR changes over time during labour. Results: When studying all labours, there is a drop in median FHR from 134 beats per minute (bpm) to 119 bpm the last 150 min before birth. The change in FHR was significant (p< 0.05) using Wilcoxon signed-rank test. A drop in median FHR as well as an increased spread in FHR is observed for all defined outcome groups in the same interval. Conclusion: A significant drop in FHR the last 150 min before birth is seen for all neonates with a normal outcome or still admitted to the NCU at 24 h after birth. The observed earlier and larger drop in the perinatal mortality group may indicate that they struggle to endure the physical strain of labour, and that an earlier intervention could potentially save lives. Due to the low amount of data in the perinatal mortality group, a larger dataset is required to validate the drop for this group. © 2021, The Author(s).
KW  - Fetal heart rate
KW  - Perinatal mortality
KW  - Signal processing
N1  - Export Date: 22 August 2022
M3  - Article
DB  - Scopus
C7  - 26
UR  - https://www.scopus.com/inward/record.uri?eid=2-s2.0-85102661175&doi=10.1186%2fs12938-021-00861-z&partnerID=40&md5=bd4ec80beae761f29f22a55293532ec5
ER  - 

TY  - JOUR
TI  - Circulating miR-21, miR-29a, and miR-126 are associated with premature death risk due to cancer and cardiovascular disease: the JACC Study
T2  - Scientific Reports
VL  - 11
IS  - 1
PY  - 2021
DO  - 10.1038/s41598-021-84707-7
AU  - Yamada, H.
AU  - Suzuki, K.
AU  - Fujii, R.
AU  - Kawado, M.
AU  - Hashimoto, S.
AU  - Watanabe, Y.
AU  - Iso, H.
AU  - Fujino, Y.
AU  - Wakai, K.
AU  - Tamakoshi, A.
AD  - Department of Hygiene, Fujita Health University School of Medicine, 1-98, Kutsukake-cho, Toyoake, Aichi  470-1192, Japan
AD  - Department of Preventive Medical Sciences, Fujita Health University School of Health Sciences, Toyoake, Aichi, Japan
AD  - Department of Epidemiology for Community Health and Medicine, Graduate School of Medical Science, Kyoto Prefectural University of Medicine, Kyoto, Japan
AD  - Public Health, Department of Social Medicine, Osaka University Graduate School of Medicine, Osaka, Japan
AD  - Department of Environmental Epidemiology, Institute of Industrial Ecological Sciences, University of Occupational and Environmental Health, Kitakyushu, Japan
AD  - Department of Preventive Medicine, Nagoya University Graduate School of Medicine, Nagoya, Japan
AD  - Department of Public Health, Hokkaido University Graduate School of Medicine, Sapporo, Japan
AB  - Primary prevention of premature death is a public health concern worldwide. Circulating microRNAs (miRNAs) have been described as potential diagnostic biomarkers for diseases as cancer and cardiovascular disease (CVD). This case-cohort study aimed to investigate the potential relationship between circulating miRNAs and the risk of premature death. A total of 39,242 subjects provided baseline serum samples in 1988–1990. Of these, 345 subjects who died of intrinsic disease (< 65 years old) and for which measurable samples were available were included in this study. We randomly selected a sub-cohort of 879 subjects. Circulatring miR-21, miR-29a, and miR-126 were determined using qRT-PCR. Conditional logistic regression models were used to analyse the data with respect to stratified miRNA levels. Multivariable logistic regression revealed that subjects with high circulating miR-21 and miR-29a individual levels had a significantly higher risk of total death, cancer death, and CVD death than those with medium miR-21 and miR-29a individual levels. Conversely, subjects with low circulating miR-126 levels had a significantly higher risk of total death than those with medium levels. This suggests that circulating miRNAs are associated with the risk of premature death from cancer and CVD, identifying them as potential biomarkers for early detection of high-risk individuals. © 2021, The Author(s).
N1  - Cited By :13
N1  - Export Date: 22 August 2022
M3  - Article
DB  - Scopus
C7  - 5298
UR  - https://www.scopus.com/inward/record.uri?eid=2-s2.0-85102183747&doi=10.1038%2fs41598-021-84707-7&partnerID=40&md5=8efa3f4b0c0fedae6d998e81f135d16a
ER  - 

TY  - JOUR
TI  - Cardiac-specific microRNA-125b deficiency induces perinatal death and cardiac hypertrophy
T2  - Scientific Reports
VL  - 11
IS  - 1
PY  - 2021
DO  - 10.1038/s41598-021-81700-y
AU  - Chen, C.-Y.
AU  - Lee, D.S.
AU  - Choong, O.K.
AU  - Chang, S.-K.
AU  - Hsu, T.
AU  - Nicholson, M.W.
AU  - Liu, L.-W.
AU  - Lin, P.-J.
AU  - Ruan, S.-C.
AU  - Lin, S.-W.
AU  - Hu, C.-Y.
AU  - Hsieh, P.C.H.
AD  - Cardiovascular Division, Institute of Biomedical Science, Academia Sinica, National Taiwan University College of Medicine, 128 Academia Road, Sec. 2, Nankang, Taipei, 115, Taiwan
AD  - Department of Clinical Laboratory Sciences and Medical Biotechnology, College of Medicine, National Taiwan University, Taipei, 100, Taiwan
AD  - Department of Biomedical Sciences and Engineering, National Central University, Taoyuan, 320, Taiwan
AD  - Institute of Medical Genomics and Proteomics, National Taiwan University College of Medicine, Taipei, 100, Taiwan
AD  - Institute of Clinical Medicine, National Taiwan University College of Medicine, Taipei, 100, Taiwan
AB  - MicroRNA-125b, the first microRNA to be identified, is known to promote cardiomyocyte maturation from embryonic stem cells; however, its physiological role remains unclear. To investigate the role of miR-125b in cardiovascular biology, cardiac-specific miR-125b-1 knockout mice were generated. We found that cardiac-specific miR-125b-1 knockout mice displayed half the miR-125b expression of control mice resulting in a 60% perinatal death rate. However, the surviving mice developed hearts with cardiac hypertrophy. The cardiomyocytes in both neonatal and adult mice displayed abnormal mitochondrial morphology. In the deficient neonatal hearts, there was an increase in mitochondrial DNA, but total ATP production was reduced. In addition, both the respiratory complex proteins in mitochondria and mitochondrial transcription machinery were impaired. Mechanistically, using transcriptome and proteome analysis, we found that many proteins involved in fatty acid metabolism were significantly downregulated in miR-125b knockout mice which resulted in reduced fatty acid metabolism. Importantly, many of these proteins are expressed in the mitochondria. We conclude that miR-125b deficiency causes a high mortality rate in neonates and cardiac hypertrophy in adult mice. The dysregulation of fatty acid metabolism may be responsible for the cardiac defect in the miR-125b deficient mice. © 2021, The Author(s).
N1  - Cited By :5
N1  - Export Date: 22 August 2022
M3  - Article
DB  - Scopus
C7  - 2377
UR  - https://www.scopus.com/inward/record.uri?eid=2-s2.0-85099862473&doi=10.1038%2fs41598-021-81700-y&partnerID=40&md5=f662d5a3040c5150566567764017b7b9
ER  - 

TY  - JOUR
TI  - Estimating the health burden of aflatoxin attributable stunting among children in low income countries of Africa
T2  - Scientific Reports
VL  - 11
IS  - 1
PY  - 2021
DO  - 10.1038/s41598-020-80356-4
AU  - Rasheed, H.
AU  - Xu, Y.
AU  - Kimanya, M.E.
AU  - Pan, X.
AU  - Li, Z.
AU  - Zou, X.
AU  - Shirima, C.P.
AU  - Holmes, M.
AU  - Routledge, M.N.
AU  - Gong, Y.Y.
AD  - School of Food Science and Nutrition, University of Leeds, Leeds, United Kingdom
AD  - Pakistan Council of Research in Water Resources, Islamabad, Pakistan
AD  - School of Medicine, University of Leeds, Leeds, LS2 9JT, United Kingdom
AD  - School of Life Sciences and Bioengineering, Nelson Mandela African Institution of Science and Technology, P. O. Box 447, Arusha, Tanzania
AD  - School of Food and Biological Engineering, Jiangsu University, Zhenjiang, China
AD  - Tanzania Bureau of Standards (TBS), P. O. Box 9524, Dar es Salaam, Tanzania
AB  - Numerous population-based studies have documented high prevalence of aflatoxin associated childhood stunting in low income countries. We provide an estimate of the disease burden of aflatoxin related stunting using data from the four African countries. For this empirical analysis, we obtained blood aflatoxin albumin adduct biomarker based exposure data as measured using ELISA technique and anthropometric measurement data from surveys done over a 12-year period from 2001 to 2012 in four low income countries in Africa. We used these data to calculate population attributable risk (PAR), life time disease burden for children under five by comparing two groups of stunted children using both prevalence and incidence-based approaches. We combined prevalence estimates with a disability weight, measuring childhood stunting and co-occurrence of stunting-underweight to produce years lived with disability. Using a previously reported mortality, years of life lost were estimated. We used probabilistic analysis to model these associations to estimate the disability-adjusted life-years (DALYs), and compared these with those given by the Institute for Health Metrics and Evaluation’s Global Burden of Disease (GBD) 2016 study. The PAR increased from 3 to 36% for aflatoxin-related stunting and 14–50% for co-occurrence of stunting and underweight. Using prevalence-based approach, children with aflatoxin related stunting resulted in 48,965.20 (95% uncertainty interval (UI): 45,868.75–52,207.53) DALYs per 100,000 individuals. Children with co-occurrence of stunting and underweight due to exposure to aflatoxin resulted in 40,703.41 (95% UI: 38,041.57–43,517.89) DALYs per 100,000 individuals. Uncertainty analysis revealed that reducing aflatoxin exposure in high exposure areas upto non-detectable levels could save the stunting DALYs up to 50%. The burden of childhood all causes stunting is greater in countries with higher aflatoxin exposure such as Benin. In high exposure areas, these results might help guide research protocols and prioritisation efforts and focus aflatoxin exposure reduction. HEFCE Global Challenge Research Fund Aflatoxin project. © 2021, The Author(s).
N1  - Cited By :7
N1  - Export Date: 22 August 2022
M3  - Article
DB  - Scopus
C7  - 1619
UR  - https://www.scopus.com/inward/record.uri?eid=2-s2.0-85099443201&doi=10.1038%2fs41598-020-80356-4&partnerID=40&md5=debd78b931961f4455116f254ee8e5c4
ER  - 

TY  - JOUR
TI  - Synergistic effect in neurological recovery via anti-apoptotic akt signaling in umbilical cord blood and erythropoietin combination therapy for neonatal hypoxic-ischemic brain injury
T2  - International Journal of Molecular Sciences
VL  - 22
IS  - 21
PY  - 2021
DO  - 10.3390/ijms222111995
AU  - Choi, J.I.
AU  - Choi, J.-W.
AU  - Shim, K.-H.
AU  - Choung, J.S.
AU  - Kim, H.-J.
AU  - Sim, H.R.
AU  - Suh, M.R.
AU  - Jung, J.E.
AU  - Kim, M.
AD  - Department of Rehabilitation Medicine, CHA Bundang Medical Center, CHA University School of Medicine, Seongnam, 13496, South Korea
AD  - Rehabilitation and Regeneration Research Center, CHA University School of Medicine, Seongnam, 13488, South Korea
AD  - Department of Neurology, University of Texas Health Science Center at Houston, McGovern Medical School, Houston, TX  77030, United States
AB  - Our previous clinical studies demonstrated the synergistic therapeutic effect induced by co-administering recombinant human erythropoietin (rhEPO) in human umbilical cord blood (hUCB) therapy for children with cerebral palsy. However, the cellular mechanism beyond the beneficial effects in this combination therapy still needs to be elucidated. A hypoxic–ischemic encephalopathy (HIE) model of neonates, representing cerebral palsy, was prepared and randomly divided into five groups (hUCB+rhEPO combination, hUCB, and rhEPO treatments over HIE, HIE control, and sham). Seven days after, hUCB was administered intraperitoneally and the rhEPO injections were started. Neurobehavioral tests showed the best outcome in the combination therapy group, while the hUCB and rhEPO alone treatments also showed better outcomes compared with the control (p < 0.05). Inflammatory cytokines were downregulated by the treatments and attenuated most by the combination therapy (p < 0.05). The hUCB+rhEPO treatment also showed remarkable increase in phosphorylation of Akt and potentiation of anti-apoptotic responses with decreased Bax and increased Bcl-2 (p < 0.05). Pre-treatment of MK-2206, an Akt inhibitor, for the combination therapy depressed the anti-apoptotic effects. In conclusion, these findings suggest that the therapeutic effect of hUCB therapy might be potentiated by co-administration of rhEPO via augmentation of anti-inflammatory and anti-apoptotic responses related to the phosphorylation of Akt. © 2021 by the authors. Licensee MDPI, Basel, Switzerland.
KW  - Akt signaling pathway
KW  - Anti-apoptosis
KW  - Cord blood cell therapy
KW  - Erythropoietin
KW  - Hypoxic–ischemic brain injury
KW  - Neurobehavioral recovery
N1  - Cited By :1
N1  - Export Date: 22 August 2022
M3  - Article
DB  - Scopus
C7  - 11995
UR  - https://www.scopus.com/inward/record.uri?eid=2-s2.0-85118367319&doi=10.3390%2fijms222111995&partnerID=40&md5=98816f202adf2dbc1e236fe1bc36815c
ER  - 

TY  - JOUR
TI  - Clustered regularly interspaced short palindromic repeat analysis of clonal complex 17 serotype iii group b streptococcus strains causing neonatal invasive diseases
T2  - International Journal of Molecular Sciences
VL  - 22
IS  - 21
PY  - 2021
DO  - 10.3390/ijms222111626
AU  - Hsu, J.-F.
AU  - Lu, J.-J.
AU  - Lin, C.
AU  - Chu, S.-M.
AU  - Lin, L.-C.
AU  - Lai, M.-Y.
AU  - Huang, H.-R.
AU  - Chiang, M.-C.
AU  - Tsai, M.-H.
AD  - Division of Pediatric Neonatology, Department of Pediatrics, Chang Gung Memorial Hospital, Taoyuan, 333, Taiwan
AD  - School of Medicine, College of Medicine, Chang Gung University, Taoyuan, 333, Taiwan
AD  - Department of Laboratory Medicine, Chang Gung Memorial Hospital at Linkou, Taoyuan, 333, Taiwan
AD  - Department of Medical Biotechnology and Laboratory Science, Chang Gung University, Taoyuan, 333, Taiwan
AD  - Division of Neonatology and Pediatric Hematology/Oncology, Department of Pediatrics, Chang Gung Memorial Hospital, Yunlin, 638, Taiwan
AB  - Group B Streptococcus (GBS) is an important pathogen of neonatal infections, and the clonal complex (CC)-17/serotype III GBS strain has emerged as the dominant strain. The clinical manifestations of CC17/III GBS sepsis may vary greatly but have not been well-investigated. A total of 103 CC17/III GBS isolates that caused neonatal invasive diseases were studied using a new approach based on clustered regularly interspaced short palindromic repeats (CRISPR) loci and re-striction fragment length polymorphism (RFLP) analyses. All spacers of CRISPR loci were se-quenced and analyzed with the clinical presentations. After CRISPR-RFLP analyses, a total of 11 different patterns were observed among the 103 CRISPR-positive GBS isolates. GBS isolates with the same RFLP patterns were found to have highly comparable spacer contents. Comparative sequence analysis of the CRISPR1 spacer content revealed that it is highly diverse and consistent with the dynamics of this system. A total of 29 of 43 (67.4%) spacers displayed homology to reported phage and plasmid DNA sequences. In addition, all CC17/III GBS isolates could be categorized into three subgroups based on the CRISPR-RFLP patterns and eBURST analysis. The CC17/III GBS isolates with a specific CRISPR-RFLP pattern were more significantly associated with occurrences of severe sepsis (57.1% vs. 29.3%, p = 0.012) and meningitis (50.0% vs. 20.8%, p = 0.009) than GBS isolates with RFLP lengths between 1000 and 1300 bp. Whole-genome sequencing was also performed to verify the differences between CC17/III GBS isolates with different CRISPR-RFLP patterns. We concluded that the CRISPR-RFLP analysis is potentially applicable to categorizing CC17/III GBS isolates, and a specific CRISPR-RFLP pattern could be used as a new biomarker to predict meningitis and illness severity after further verification. © 2021 by the authors.
KW  - Antimicrobial resistance
KW  - CRISPR
KW  - Group B Streptococcus
KW  - Multilocus sequence typing
KW  - Phage
N1  - Export Date: 22 August 2022
M3  - Article
DB  - Scopus
C7  - 11626
UR  - https://www.scopus.com/inward/record.uri?eid=2-s2.0-85117905386&doi=10.3390%2fijms222111626&partnerID=40&md5=fe19502d52b5213f1dd7fbbaebc5039e
ER  - 

TY  - JOUR
TI  - Mutants of the zebrafish k+ channel hcn2b exhibit epileptic-like behaviors
T2  - International Journal of Molecular Sciences
VL  - 22
IS  - 21
PY  - 2021
DO  - 10.3390/ijms222111471
AU  - Rodríguez-Ortiz, R.
AU  - Matínez-Torres, A.
AD  - Cátedras CONACyT—Departamento de Neurobiología Celular y Molecular, Instituto de Neurobiología, Campus UNAM-Juriquilla, Universidad Nacional Autónoma de México, Querétaro, CP 76230, Mexico
AD  - Departamento de Neurobiología Celular y Molecular, Instituto de Neurobiología, Campus UNAM-Juriquilla, Universidad Nacional Autónoma de México, Querétaro, CP 76230, Mexico
AB  - Epilepsy is a chronic neurological disorder that affects 50 million people worldwide. The most common form of epilepsy is idiopathic, where most of the genetic defects of this type of epilepsy occur in ion channels. Hyperpolarization-activated cyclic nucleotide-gated (HCN) channels are activated by membrane hyperpolarization, and are mainly expressed in the heart and central and peripheral nervous systems. In humans, four HCN genes have been described, and emergent clinical data shows that dysfunctional HCN channels are involved in epilepsy. Danio rerio has become a versatile organism to model a wide variety of diseases. In this work, we used CRISPR/Cas9 to generate hcn2b mutants in zebrafish, and characterized them molecularly and behaviorally. We obtained an hcn2b mutant allele with an 89 bp deletion that produced a premature stop codon. The mutant exhibited a high mortality rate in its life span, probably due to its sudden death. We did not detect heart malformations or important heart rate alterations. Absence seizures and moderate seizures were observed in response to light. These seizures rarely caused instant death. The results show that mutations in the Hcn2b channel are involved in epilepsy and provide evidence of the advantages of zebrafish to further our understanding of the pathogenesis of epilepsy. © 2021 by the authors. Licensee MDPI, Basel, Switzerland.
KW  - Absence seizures
KW  - Epilepsy
KW  - HCN channels
KW  - Zebrafish
N1  - Cited By :1
N1  - Export Date: 22 August 2022
M3  - Article
DB  - Scopus
C7  - 11471
UR  - https://www.scopus.com/inward/record.uri?eid=2-s2.0-85117585701&doi=10.3390%2fijms222111471&partnerID=40&md5=49138fe04e7633c36f4f6cb129bdb0d3
ER  - 

TY  - JOUR
TI  - FETAL TYPE CLASSIFICATION BASED on FETAL ELECTROCARDIOGRAPH in NON-STRESS TESTS
T2  - Journal of Mechanics in Medicine and Biology
VL  - 21
IS  - 9
PY  - 2021
DO  - 10.1142/S0219519421400522
AU  - Liu, J.
AU  - Yang, Y.
AU  - Zhang, S.
AU  - Li, X.
AU  - Yang, L.I.N.
AU  - Hao, D.
AD  - Faculty of Environment and Life, Beijing University of Technology, Beijing International Science and Technology, Cooperation Base for Intelligent Physiological, Measurement and Clinical Transformation, Beijing, 100024, China
AB  - Electronic fetal heart rate (FHR) monitoring is a technical means to evaluate the state of the fetus in the uterus by monitoring FHR. The main purpose is to detect intrauterine hypoxia and take corresponding medical measures timely. Because the fetus sleeps quietly for up to 1 hour sometimes, ultrasound Doppler is not easy to continuously detect for a long time. The electronic fetal monitor obtains the fetal heart rate, which not only improves the accuracy and comfort, but also the convenient implementation of long-term monitoring. It is beneficial to reduce perinatal fetal morbidity and mortality. This study used maternal-fetal Holter monitor which is based on the technology of fetal electrocardiograph (FECG) to collect the FHR, and then design algorithm to extract the baseline FHR, acceleration, variation, sleep-wake cycle and nonlinear parameters. There were significant differences in the 22 parameters between the normal and the suspicious group. Using the 22 characteristic parameters, the support vector machine was used to classify the normal and the suspected group of fetuses. 80% of the data was used to train a classification model. The remaining 20% of the data was used as a test set and its accuracy reached 93.75%. © 2021 The Author(s).
KW  - fetal heart rate
KW  - Fetal Holter monitor
KW  - support vector machine
N1  - Export Date: 22 August 2022
M3  - Article
DB  - Scopus
C7  - 2140052
UR  - https://www.scopus.com/inward/record.uri?eid=2-s2.0-85112602629&doi=10.1142%2fS0219519421400522&partnerID=40&md5=ba9057de385790c8ced584e39c593737
ER  - 

TY  - JOUR
TI  - Classical complement pathway inhibition reduces brain damage in a hypoxic ischemic encephalopathy animal model
T2  - PLoS ONE
VL  - 16
IS  - 9 September
PY  - 2021
DO  - 10.1371/journal.pone.0257960
AU  - Kumar, P.
AU  - Hair, P.
AU  - Cunnion, K.
AU  - Krishna, N.
AU  - Bass, T.
AD  - ReAlta Life Sciences, Norfolk, VA, United States
AD  - Department of Pediatrics, Children's Hospital of The King's Daughters, Norfolk, VA, United States
AD  - Eastern Virginia Medical School, Norfolk, VA, United States
AB  - Perinatal hypoxic ischemic encephalopathy (HIE) remains a major contributor of infant death and long-term disability worldwide. The role played by the complement system in this ischemia-reperfusion injury remains poorly understood. In order to better understand the role of complement activation and other modifiable mechanisms of injury in HIE, we tested the dual-targeting anti-inflammatory peptide, RLS-0071 in an animal model of HIE. Using the well-established HIE rat pup model we measured the effects of RLS-0071 during the acute stages of the brain injury and on long-term neurocognitive outcomes. Rat pups subject to hypoxia-ischemia insult received one of 4 interventions including normothermia, hypothermia and RLS-0071 with and without hypothermia. We measured histopathological effects, brain C1q levels and neuroimaging at day 1 and 21 after the injury. A subset of animals was followed into adolescence and evaluated for neurocognitive function. On histological evaluation, RLS-0071 showed neuronal protection in combination with hypothermia (P = 0.048) in addition to reducing C1q levels in the brain at 1hr (P = 0.01) and at 8 hr in combination with hypothermia (P = 0.005). MRI neuroimaging demonstrated that RLS-0071 in combination with hypothermia reduced lesion volume at 24 hours (P<0.05) as well as decreased T2 signal at day 21 in combination with hypothermia (P<0.01). RLS-0071 alone or in combination with hypothermia improved both short-term and long-term memory. These findings suggest that modulation by RLS-0071 can potentially decrease brain damage resulting from HIE. © 2021 Kumar et al. This is an open access article distributed under the terms of the Creative Commons Attribution License, which permits unrestricted use, distribution, and reproduction in any medium, provided the original author and source are credited.
N1  - Cited By :1
N1  - Export Date: 22 August 2022
M3  - Article
DB  - Scopus
C7  - e0257960
UR  - https://www.scopus.com/inward/record.uri?eid=2-s2.0-85116043410&doi=10.1371%2fjournal.pone.0257960&partnerID=40&md5=f1b9d6be2bd140dfcbb84cef694ad889
ER  - 

TY  - JOUR
TI  - Automatic separation of respiratory flow from motion in thermal videos for infant apnea detection
T2  - Sensors
VL  - 21
IS  - 18
PY  - 2021
DO  - 10.3390/s21186306
AU  - Lorato, I.
AU  - Stuijk, S.
AU  - Meftah, M.
AU  - Kommers, D.
AU  - Andriessen, P.
AU  - van Pul, C.
AU  - de Haan, G.
AD  - Department of Electrical Engineering, Eindhoven University of Technology, Eindhoven, 5612 AZ, Netherlands
AD  - Department of Family Care Solutions, Philips Research, Eindhoven, 5656 AE, Netherlands
AD  - Department of Neonatology, Máxima Medical Centre, Veldhoven, 5504 DB, Netherlands
AD  - Department of Applied Physics, Eindhoven University of Technology, Eindhoven, 5612 AZ, Netherlands
AD  - Department of Clinical Physics, Máxima Medical Centre, Veldhoven, 5504 DB, Netherlands
AB  - Both Respiratory Flow (RF) and Respiratory Motion (RM) are visible in thermal recordings of infants. Monitoring these two signals usually requires landmark detection for the selection of a region of interest. Other approaches combine respiratory signals coming from both RF and RM, obtaining a Mixed Respiratory (MR) signal. The detection and classification of apneas, particularly common in preterm infants with low birth weight, would benefit from monitoring both RF and RM, or MR, signals. Therefore, we propose in this work an automatic RF pixel detector not based on facial/body landmarks. The method is based on the property of RF pixels in thermal videos, which are in areas with a smooth circular gradient. We defined 5 features combined with the use of a bank of Gabor filters that together allow selection of the RF pixels. The algorithm was tested on thermal recordings of 9 infants amounting to a total of 132 minutes acquired in a neonatal ward. On average the percentage of correctly identified RF pixels was 84%. Obstructive Apneas (OAs) were simulated as a proof of concept to prove the advantage in monitoring the RF signal compared to the MR signal. The sensitivity in the simulated OA detection improved for the RF signal reaching 73% against the 23% of the MR signal. Overall, the method yielded promising results, although the positioning and number of cameras used could be further optimized for optimal RF visibility. © 2021 by the authors. Licensee MDPI, Basel, Switzerland.
KW  - Apnea
KW  - Infant
KW  - Neonatal
KW  - NICU
KW  - Obstructive apnea
KW  - Respiration
KW  - Respiratory flow
KW  - Thermal camera
KW  - Thermography
KW  - Unobtrusive
KW  - Vital signs
N1  - Cited By :1
N1  - Export Date: 22 August 2022
M3  - Article
DB  - Scopus
C7  - 6306
UR  - https://www.scopus.com/inward/record.uri?eid=2-s2.0-85115196995&doi=10.3390%2fs21186306&partnerID=40&md5=0bf2f4dc802ddb46f3e8523c3be31b3d
ER  - 

TY  - JOUR
TI  - Systemic adverse events after screening of retinopathy of prematurity with mydriatic
T2  - PLoS ONE
VL  - 16
IS  - 9 September
PY  - 2021
DO  - 10.1371/journal.pone.0256878
AU  - Obata, S.
AU  - Imamura, T.
AU  - Kakinoki, M.
AU  - Yanagi, T.
AU  - Maruo, Y.
AU  - Ohji, M.
AD  - Department of Ophthalmology, Shiga University of Medical Science, Otsu, Japan
AD  - Department of Pediatrics, Shiga University of Medical Science, Otsu, Japan
AB  - Purpose To evaluate systemic adverse events after screening for retinopathy of prematurity (ROP) performed with mydriatic. Methods This was a retrospective case series study. Medical records of consecutive patients who underwent screening for ROP with 0.5% phenylephrine and 0.5% tropicamide eyedrops were retrospectively reviewed. The score of abdominal distention (0–5), volume of milk sucked and volume of stool, along with systemic details (pulse and respiration rates, blood pressure and number of periods of apnea) were collected at 1 week and 1 day before ROP examination, and at 1 day after examination. Results were compared between the days before and after examination. Correlation between body weight at the time of examination and the score of abdominal distention was examined. The numbers of infants with abdominal and/or systemic adverse events were compared between pre- and post-examination periods. Results Eighty-six infants met the inclusion criteria. The score of abdominal distention increased from 2.0 at 1 day before examination to 2.3 at 1 day after examination (p = 0.005), and the number of infants who had worsened abdominal distension increased after examination (p = 0.01). Infants with lower body weight had a higher score of abdominal distention (p < 0.0001, r = -0.57). The number of infants with reduced milk consumption increased after examination (p = 0.0001), as did the number of infants with decreased pulse rate (p = 0.0008). Conclusions Screening for ROP with mydriatic may have adverse effects on systemic conditions. Infants should be carefully monitored after ROP screening with mydriatic. © 2021 Obata et al. This is an open access article distributed under the terms of the Creative Commons Attribution License, which permits unrestricted use, distribution, and reproduction in any medium, provided the original author and source are credited.
N1  - Export Date: 22 August 2022
M3  - Article
DB  - Scopus
C7  - e0256878
UR  - https://www.scopus.com/inward/record.uri?eid=2-s2.0-85114691885&doi=10.1371%2fjournal.pone.0256878&partnerID=40&md5=9481c4cc21b5ba846e66e54f109af6c6
ER  - 

TY  - JOUR
TI  - Predicting apneic events in preterm infants using cardio-respiratory and movement features
T2  - Computer Methods and Programs in Biomedicine
VL  - 209
PY  - 2021
DO  - 10.1016/j.cmpb.2021.106321
AU  - Zuzarte, I.
AU  - Sternad, D.
AU  - Paydarfar, D.
AD  - Department of Bioengineering, Northeastern University, Boston, MA  02115, United States
AD  - Departments of Biology, Electrical and Computer Engineering & Physics, Northeastern University, Boston, MA  02115, United States
AD  - Department of Neurology, Dell Medical School, Austin, TX  78712, United States
AD  - Oden Institute for Computational Sciences and Engineering, The University of Texas at Austin, Austin, TX  78712, United States
AB  - Background and objective: Preterm neonates are prone to episodes of apnea, bradycardia and hypoxia (ABH) that can lead to neurological morbidities or even death. There is broad interest in developing methods for real-time prediction of ABH events to inform interventions that prevent or reduce their incidence and severity. Using advances in machine learning methods, this study develops an algorithm to predict ABH events. Methods: Following previous studies showing that respiratory instabilities are closely associated with bouts of movement, we present a modeling framework that can predict ABH events using both movement and cardio-respiratory features derived from routine clinical recordings. In 10 preterm infants, movement onsets and durations were estimated with a wavelet-based algorithm that quantified artifactual distortions of the photoplethysmogram signal. For prediction, cardio-respiratory features were created from time-delayed correlations of inter-beat and inter-breath intervals with past values; movement features were derived from time-delayed correlations with inter-breath intervals. Gaussian Mixture Models and Logistic Regression were used to develop predictive models of apneic events. Performance of the models was evaluated with ROC curves. Results: Performance of the prediction framework (mean AUC) was 0.77 ± 0.04 for 66 ABH events on training data from 7 infants. When grouped by the severity of the associated bradycardia during the ABH event, the framework was able to predict 83% and 75% of the most severe episodes in the 7-infant training set and 3-infant test set, respectively. Notably, inclusion of movement features significantly improved the predictions compared with modeling with only cardio-respiratory signals. Conclusions: Our findings suggest that recordings of movement provide important information for predicting ABH events in preterm infants, and can inform preemptive interventions designed to reduce the incidence and severity of ABH events. © 2021
N1  - Export Date: 22 August 2022
M3  - Article
DB  - Scopus
C7  - 106321
UR  - https://www.scopus.com/inward/record.uri?eid=2-s2.0-85111981189&doi=10.1016%2fj.cmpb.2021.106321&partnerID=40&md5=a1ee728ec2f4bc0bcb5195fdb1f2d078
ER  - 

TY  - JOUR
TI  - Machine learning-data mining integrated approach for premature ventricular contraction prediction
T2  - Neural Computing and Applications
VL  - 33
IS  - 18
SP  - 11703
EP  - 11719
PY  - 2021
DO  - 10.1007/s00521-021-05820-2
AU  - Mastoi, Q.-U.-A.
AU  - Memon, M.S.
AU  - Lakhan, A.
AU  - Mohammed, M.A.
AU  - Qabulio, M.
AU  - Al-Turjman, F.
AU  - Abdulkareem, K.H.
AD  - Faculty of Computer Science and Information Technology, University of Malaya, Kuala Lumpur, Malaysia
AD  - Department of Information Technology, Dadu Campus, University of Sindh, Jamshoro, Pakistan
AD  - School of Computer Science and Engineering, Southeast University, Nanjing, China
AD  - College of Computer Science and Information Technology, University of Anbar, 11, Ramadi, Anbar, Iraq
AD  - Department of Software Engineering, Faculty of Engineering, University of Sindh, Jamshoro, Pakistan
AD  - Research Center for AI and IoT, Near East University, Mersin 10, Nicosia, Cyprus
AD  - College of Agriculture, Al-Muthanna University, Samawah, 66001, Iraq
AB  - Cardiac arrhythmias impose a significant burden on the healthcare environment due to the increasing ratio of mortality worldwide. Arrhythmia and abnormal ECG heartbeat are the possible symptoms of severe heart diseases that can lead to death. Premature ventricular contraction (PVC) is a common form of cardiac arrhythmia which begins from the lower chamber of the heart, and frequent occurrence of PVC beat might lead to mortality. ECG signals are the noninvasive and primary tool used to identify the actual life threat related to the heart. Nowadays, in society, the computer-assisted technique reduces doctors' burden to evaluate heart disease and heart arrhythmia automatically. Regardless of well-equipped and well-developed health facilities that are available for monitoring the cardiac condition, the success stories are yet unsatisfactorily due to the complexity of the cardiac disorder. The most challenging part in ECG signal analysis is to extract the accurate features relevant to the arrhythmia for classification due to the inter-patient variation. There are many morphological changes present in the ECG signals. Hence, there is a gap in the usage of appropriate methods for the extraction of features and classification models, which reduce the biased diagnosis of PVC arrhythmia. To predict PVC arrhythmia accurately is a quite challenging task owing to (a) QRS negative (b) long compensatory pause (c) p-wave (d) biased diagnosis of PVC detection due to the small feature set. This study presents a new approach for PVC prediction using derived predictor variables from the electrocardiograph (ECG-MLII) signals: R–R wave interval, previous R–R wave interval, QRS duration, and verification of P-wave whether it is present or absent using threshold technique. We propose the machine learning-data mining MACDM integrated approach using five different models of multiple logistic regression and four classifiers, namely, Random Forest (RF), K-Nearest Neighbor (KNN), Support vector machine (SVM), and Naïve Bayes (NB). The experiment was conducted on the public benchmark MIT-BIH-AR to evaluate the performance of our proposed MACDM technique. The multiple logistic regression models constructed as a function of all independent variables achieved an accuracy of 99.96%, sensitivity 98.9%, specificity 99.20%, PPV 99.25%, and Youden's index parameter 98.24%. Thus, it is proved that this computer-aided method helps our medical practitioners improve the efficiency of their services. © 2021, The Author(s), under exclusive licence to Springer-Verlag London Ltd. part of Springer Nature.
KW  - Data mining
KW  - ECG
KW  - Heart
KW  - Machine learning
KW  - Multiple logistic regression
KW  - Premature ventricular contraction
KW  - PVC prediction
N1  - Cited By :9
N1  - Export Date: 22 August 2022
M3  - Article
DB  - Scopus
UR  - https://www.scopus.com/inward/record.uri?eid=2-s2.0-85102591343&doi=10.1007%2fs00521-021-05820-2&partnerID=40&md5=eb2fb24d86ce67a734632725088fea8a
ER  - 

TY  - JOUR
TI  - Detection of Apnea Bradycardia from ECG Signals of Preterm Infants Using Layered Hidden Markov Model
T2  - Annals of Biomedical Engineering
VL  - 49
IS  - 9
SP  - 2159
EP  - 2169
PY  - 2021
DO  - 10.1007/s10439-021-02732-z
AU  - Sadoughi, A.
AU  - Shamsollahi, M.B.
AU  - Fatemizadeh, E.
AU  - Beuchée, A.
AU  - Hernández, A.I.
AU  - Montazeri Ghahjaverestan, N.
AD  - Faculty of Medical Sciences and Technologies, Science and Research Branch, Islamic Azad University, Tehran, Iran
AD  - Biomedical Signal and Image Processing Laboratory (BiSIPL), School of Electrical Engineering, Sharif University of Technology, Tehran, Iran
AD  - Univ Rennes, CHU Rennes, Inserm, LTSI - UMR 1099, Rennes, 35000, France
AD  - KITE - Toronto Rehabilitation Institute, University Health Network, Toronto, ON, Canada
AD  - Institute of Biomaterials and Biomedical Engineering, University of Toronto, Toronto, ON, Canada
AB  - Apnea-bradycardia (AB) is a common complication in prematurely born infants, which is associated with reduced survival and neurodevelopmental outcomes. Thus, early detection or predication of AB episodes is critical for initiating preventive interventions. To develop automatic real-time operating systems for early detection of AB, recent advances in signal processing can be employed. Hidden Markov Models (HMM) are probabilistic models with the ability of learning different dynamics of the real time-series such as clinical recordings. In this study, a hierarchy of HMMs named as layered HMM was presented to detect AB episodes from pre-processed single-channel Electrocardiography (ECG). For training the hierarchical structure, RR interval, and width of QRS complex were extracted from ECG as observations. The recordings of 32 premature infants with median 31.2 (29.7, 31.9) weeks of gestation were used for this study. The performance of the proposed layered HMM was evaluated in detecting AB. The best average accuracy of 97.14 ± 0.31% with detection delay of − 5.05 ± 0.41 s was achieved. The results show that layered structure can improve the performance of the detection system in early detecting of AB episodes. Such system can be incorporated for more robust long-term monitoring of preterm infants. © 2021, Biomedical Engineering Society.
KW  - Apnea-Bradycardia
KW  - Early detection
KW  - Electrocardiography
KW  - Hidden Markov Model
KW  - Machine learning
N1  - Cited By :2
N1  - Export Date: 22 August 2022
M3  - Article
DB  - Scopus
UR  - https://www.scopus.com/inward/record.uri?eid=2-s2.0-85101763905&doi=10.1007%2fs10439-021-02732-z&partnerID=40&md5=c003e8c8aa95cf13d4c886837fc35640
ER  - 

TY  - CONF
TI  - Baby-Guard: An IoT-based Neonatal Monitoring System Integrated with Smart Textiles
T2  - Proceedings - 2021 IEEE International Conference on Smart Computing, SMARTCOMP 2021
SP  - 129
EP  - 136
PY  - 2021
DO  - 10.1109/SMARTCOMP52413.2021.00038
AU  - Cay, G.
AU  - Solanki, D.
AU  - Ravichandran, V.
AU  - Hoffman, L.
AU  - Laptook, A.
AU  - Padbury, J.
AU  - Salisbury, A.L.
AU  - Mankodiya, K.
AD  - University of Rhode Island, Dept. of Electrical, Computer, and Biomedical Engineering, Kingston, RI, United States
AD  - Pediatrics, Women and Infants Hospital, Providence, RI, United States
AB  - A rising number of preterm babies demands innovative solutions to monitor them in the Neonatal Intensive Care Unit (NICU) continuously. NICU monitors various kinds of vital signs. Among them, there is a strong demand for an accurate and sophisticated technology to monitor respiration rate (RR) and detect critical events such as apnea. Existing solutions for RR monitoring either rely on the indirect measurements from thoracic impedance or other invasive techniques posing discomfort and risk of infections to babies. Also, multiple wire loops lying around babies hinder the delivery of parental and clinical care. Motivated by this need, we have designed an Internet-of-Things (IoT) based smart textile chest belt called "Baby-Guard"to monitor RR and detect apnea. The Baby-Guard is a neonatal wearable system consisting of a sensor belt, a wearable embedded system, and an edge computing device. The sensor belt consists of textile-based pressure sensors and an Inertial Measurement Unit (IMU). The wearable system consists of a microcontroller equipped with wireless connectivity and power management. The edge computing device (ECD) connects with the wearable system through an MQTT networking architecture. ECD hosts signal processing and computing services to extract RR and detect apnea. We conducted simulation experiments using a high-fidelity, programmable NICU baby mannequin. We found an average error of 0.89 BrPM in breathing rate and ~97 percent accuracy in apnea detection. Computation and communication latencies were found to be ~66 and 22 ms, respectively. The Baby-Guard showed potential to be a wireless infant monitoring system in the NICU settings. © 2021 IEEE.
KW  - Health Monitoring
KW  - Internet of Things
KW  - IoT
KW  - Neonatal Care
KW  - NICU
KW  - Respiration Monitoring
KW  - Smart Textiles
N1  - Export Date: 22 August 2022
M3  - Conference Paper
DB  - Scopus
UR  - https://www.scopus.com/inward/record.uri?eid=2-s2.0-85117604850&doi=10.1109%2fSMARTCOMP52413.2021.00038&partnerID=40&md5=c2aa8832f20a7031c42a539f8ab60d95
ER  - 

TY  - JOUR
TI  - Differential proteomic analysis of astrocytes and astrocytes-derived extracellular vesicles from control and rai knockout mice: insights into the mechanisms of neuroprotection
T2  - International Journal of Molecular Sciences
VL  - 22
IS  - 15
PY  - 2021
DO  - 10.3390/ijms22157933
AU  - Montecchi, T.
AU  - Shaba, E.
AU  - De Tommaso, D.
AU  - Di Giuseppe, F.
AU  - Angelucci, S.
AU  - Bini, L.
AU  - Landi, C.
AU  - Baldari, C.T.
AU  - Ulivieri, C.
AD  - Department of Life Sciences, University of Siena, Via Aldo Moro, 2, Siena, 53100, Italy
AD  - Functional Proteomics Laboratory, Department of Life Sciences, University of Siena, Via Aldo Moro, 2, Siena, 53100, Italy
AD  - Centre of Advanced Studies and Technoloy, Dentistry and Biotechnology and Proteomics Unit, Department Medical, Oral & Biotechnological Sciences, “G. d’Annunzio”, University of Chieti-Pescara, Via dei Vestini, 31, Chieti, 66100, Italy
AB  - Reactive astrocytes are a hallmark of neurodegenerative disease including multiple sclerosis. It is widely accepted that astrocytes may adopt alternative phenotypes depending on a combination of environmental cues and intrinsic features in a highly plastic and heterogeneous manner. However, we still lack a full understanding of signals and associated signaling pathways driving astrocyte reaction and of the mechanisms by which they drive disease. We have previously shown in the experimental autoimmune encephalomyelitis mouse model that deficiency of the molecular adaptor Rai reduces disease severity and demyelination. Moreover, using primary mouse astrocytes, we showed that Rai contributes to the generation of a pro-inflammatory central nervous system (CNS) microenvironment through the production of nitric oxide and IL-6 and by impairing CD39 activity in response to soluble factors released by encephalitogenic T cells. Here, we investigated the impact of Rai expression on astrocyte function both under basal conditions and in response to IL-17 treatment using a proteomic approach. We found that astrocytes and astrocyte-derived extracellular vesicles contain a set of proteins, to which Rai contributes, that are involved in the regulation of oligodendrocyte differentiation and myelination, nitrogen metabolism, and oxidative stress. The HIF-1α pathway and cellular energetic metabolism were the most statistically relevant molecular pathways and were related to ENOA and HSP70 dysregulation. © 2021 by the authors. Licensee MDPI, Basel, Switzerland.
KW  - Astrocytes
KW  - Extracellular vesicles
KW  - HIF-1α
KW  - IL-17
KW  - Molecular adaptor
KW  - Proteomics
N1  - Cited By :4
N1  - Export Date: 22 August 2022
M3  - Article
DB  - Scopus
C7  - 7933
UR  - https://www.scopus.com/inward/record.uri?eid=2-s2.0-85111034157&doi=10.3390%2fijms22157933&partnerID=40&md5=59939b80211b25dc1822eeafa6a54153
ER  - 

TY  - CONF
TI  - Towards Noninvasive Accurate Detection of Intrapartum Fetal Hypoxic Distress
T2  - 2021 IEEE 17th International Conference on Wearable and Implantable Body Sensor Networks, BSN 2021
PY  - 2021
DO  - 10.1109/BSN51625.2021.9507036
AU  - Kasap, B.
AU  - Vali, K.
AU  - Qian, W.
AU  - Hedriana, H.L.
AU  - Wang, A.
AU  - Farmer, D.L.
AU  - Ghiasi, S.
AD  - University of California Davis, Electrical and Computer Engineering Department, Davis, CA  95616, United States
AD  - University of California Davis Health, Department of Obstetrics and Gynecology, United States
AD  - University of California Davis Health, Department of Surgery, United States
AB  - Current intrapartum fetal well-being assessment is performed using electronic fetal monitoring (EFM), technically referred to as cardiotocography (CTG), which transabdominally monitors fetal heart rate (FHR) in relationship to maternal uterine contractions. Sometimes the deceleration in FHR following a uterine contraction can be sign of fetal hypoxic distress, but it may also be a normal physiological response. Multiple studies have shown that EFM has a high false positive rate for detecting fetal hypoxia. This has caused a rise in emergency Cesarean section (C-section) deliveries performed in the US over the years, while the rates of various conditions associated with anoxic brain injury at birth remain unchanged. The underlying problem is that many factors other than hypoxia can cause non-reassuring CTG traces and a more objective measure of oxygen supply to the fetal brain is not conveniently available. We are working to develop a transabdominal fetal pulse oximetry (TFO) system to non-invasively measure fetal arterial blood oxygen saturation (FSpO2) in order to enhance intrapartum fetal monitoring. This paper gives an overview of the past and ongoing work performed to develop TFO, highlights the main engineering and clinical challenges faced and presents preliminary results that demonstrate feasibility of TFO in both pregnant sheep models and human subjects. © 2021 IEEE.
N1  - Export Date: 22 August 2022
M3  - Conference Paper
DB  - Scopus
C7  - 9507036
UR  - https://www.scopus.com/inward/record.uri?eid=2-s2.0-85114126174&doi=10.1109%2fBSN51625.2021.9507036&partnerID=40&md5=485d50160e5f12a010e331ca1ca68ca6
ER  - 

TY  - JOUR
TI  - Signal processing of heart rate for predicting sepsis in premature neonates
T2  - Journal of Medical Signals and Sensors
VL  - 11
IS  - 3
SP  - 222
EP  - 226
PY  - 2021
DO  - 10.4103/jmss.JMSS_30_20
AU  - Mirnia, K.
AU  - Heidarzadeh, M.
AU  - Afjeh, S.A.
AU  - Alizadeh, P.
AU  - Kashan, A.A.
AU  - Bordbar, A.
AU  - Maghsoudi, A.
AD  - Children's Medical Center, Tehran University of Medical Science, Tehran, Iran
AD  - Department of Pediatrics, Pediatric Health Research Center, Tabriz University of Medical Science, Tabriz, Iran
AD  - Department of Pediatrics, Faculty of Medicine, Shahid Beheshti University of Medical Sciences, Tehran, Iran
AD  - Department of Pediatrics, Mofid Children Hospital, Shahid Beheshti University of Medical Science, Tehran, Iran
AD  - Department of Mechanical Engineering School, Iran University of Science and Technology, Tehran, Iran
AD  - Department of Neonatology, Akbar Abadi Hospital, Iran University of Medical Sciences, Tehran, Iran
AD  - Department of Mechanical Engineering, Mechanical Engineering School, Iran University of Science and Technology, Tehran University of Medical Science, Tehran, Iran
AB  - The heart rate characteristic (HeRO score) is a figure derived from the analysis of premature neonate's electrocardiogram signals, and can be used to detect infection before the onset of clinical symptoms. The United States and Europe accept this diagnostic technique, but we require more tests to prove its efficacy. This method is not accepted in other developed countries so far. The present study aimed to investigate changes in the heart characteristics of two neonates in Akbar Abadi Hospital in Tehran. Experts chose one newborn as a sepsis case, and the other neonate was healthy. The results were analyzed and compared with previous studies. In this research, a group of five neonates was selected randomly from the neonatal intensive care unit, and cardiac leads were attached to them for recording heart rates. We selected two neonates from the five cases, as a case (proven sepsis) and control, to analyze heart rate variability (HRV). Then, we compared the differences in the heart rate of both neonates. Analysis of HRV of these two neonates showed that the pattern of HRV is compatible with reports from US studies. Considering the results of this study, heart rates and their analysis can provide useful indicators for mathematical modeling before the onset of clinical symptoms in newborns. © 2021 Journal of Medical Signals and Sensors Published by Wolters Kluwer-Medknow.
KW  - Heart rate
KW  - HeRO
KW  - neonates
KW  - sepsis
KW  - signal processing
N1  - Export Date: 22 August 2022
M3  - Article
DB  - Scopus
UR  - https://www.scopus.com/inward/record.uri?eid=2-s2.0-85111835228&doi=10.4103%2fjmss.JMSS_30_20&partnerID=40&md5=86515db0dc46ab718e973c546a77f676
ER  - 

TY  - JOUR
TI  - Hybridized neural networks for non-invasive and continuous mortality risk assessment in neonates
T2  - Computers in Biology and Medicine
VL  - 134
PY  - 2021
DO  - 10.1016/j.compbiomed.2021.104521
AU  - Baker, S.
AU  - Xiang, W.
AU  - Atkinson, I.
AD  - College of Science & Engineering, James Cook University, Cairns, Queensland  4878, Australia
AD  - School of Engineering and Mathematical Sciences, La Trobe University, Melbourne, Victoria  3086, Australia
AD  - eResearch Centre, James Cook University, Townsville, Queensland  4811, Australia
AB  - Premature birth is the primary risk factor in neonatal deaths, with the majority of extremely premature babies cared for in neonatal intensive care units (NICUs). Mortality risk prediction in this setting can greatly improve patient outcomes and resource utilization. However, existing schemes often require laborious medical testing and calculation, and are typically only calculated once at admission. In this work, we propose a shallow hybrid neural network for the prediction of mortality risk in 3-day, 7-day, and 14-day risk windows using only birthweight, gestational age, sex, and heart rate (HR) and respiratory rate (RR) information from a 12-h window. As such, this scheme is capable of continuously updating mortality risk assessment, enabling analysis of health trends and responses to treatment. The highest performing scheme was the network that considered mortality risk within 3 days, with this scheme outperforming state-of-the-art works in the literature and achieving an area under the receiver-operator curve (AUROC) of 0.9336 with standard deviation of 0.0337 across 5 folds of cross-validation. As such, we conclude that our proposed scheme could readily be used for continuously-updating mortality risk prediction in NICU environments. © 2021 The Author(s)
KW  - Intensive care
KW  - Machine learning
KW  - Mortality risk prediction
KW  - Neonatal mortality
KW  - Neural networks
KW  - Prognostics
N1  - Cited By :2
N1  - Export Date: 22 August 2022
M3  - Article
DB  - Scopus
C7  - 104521
UR  - https://www.scopus.com/inward/record.uri?eid=2-s2.0-85107443311&doi=10.1016%2fj.compbiomed.2021.104521&partnerID=40&md5=bd9feecf3946b672f2c92e505215a062
ER  - 

TY  - CONF
TI  - Comparison of the Effectiveness of the Methods of Recording Physiological Signals Using Passive Electronic Sensors to Obtain Respiratory Parameters in People with Respiratory Dysfunction
T2  - Proceedings of 28th International Conference on Mixed Design of Integrated Circuits and Systems, MIXDES 2021
SP  - 231
EP  - 237
PY  - 2021
DO  - 10.23919/MIXDES52406.2021.9497647
AU  - Karpiel, I.
AU  - Woloszyn, J.
AU  - Olesz, K.
AU  - Mysinski, M.
AU  - Urzeniczok, M.
AU  - Feige, D.
AU  - Sobotnicki, A.
AU  - Czerw, M.
AD  - Institute of Medical Technology and Equipment, Łukasiewicz Research Network, Zabrze, Poland
AB  - The purpose of the work is to developed two sensors, based on piezoelectric and resistive elements, used to measure the respiratory signal from the thorax. As a result two innovative methods of monitoring respiratory parameters and cough incidents for patients with respiratory failure, caused by asthma or covid-19. The first sensor was made of the piezoelectric membrane, and the second uses conductive elastic rubber that changes its resistance when stretched. Both sensors were placed on the patient's chest using a specially designed for this purpose belt.Simultaneous biomedical signals were recorded in laboratory conditions for various measurement methods, which showed chest movement during breathing in healthy people with the simulation of difficult measurement conditions, such as shallow and rapid breathing, slow deep breathing combined with apnea, and in the presence of motor disturbances. The obtained results for both measurement methods allow confirming a satisfactory immunity to movement disturbances and correct detection in extreme measurement conditions such as fast and shallow breathing and apnea while the piezoelectric method, enables recording with better resolution in conditions of fast and shallow breathing. Both piezoelectric and resistive methods are correct for creating sensors that monitor basic patients' respiratory parameters. Their additional advantage is the simplicity and low cost of production which may be important in examining geriatric patients and neonates however piezoelectric is cheaper and less burdensome during the long-term recording of respiratory parameters. © 2021 Lodz University of Technology.
KW  - biomedical sensors
KW  - biomedical signals
KW  - breathing activities
KW  - respiratory ailments
KW  - respiratory monitoring
KW  - telemedicine
N1  - Export Date: 22 August 2022
M3  - Conference Paper
DB  - Scopus
C7  - 9497647
UR  - https://www.scopus.com/inward/record.uri?eid=2-s2.0-85112405163&doi=10.23919%2fMIXDES52406.2021.9497647&partnerID=40&md5=a9a14b4f40a5213778dc87108e483549
ER  - 

TY  - JOUR
TI  - An aged immune system drives senescence and ageing of solid organs
T2  - Nature
VL  - 594
IS  - 7861
SP  - 100
EP  - 105
PY  - 2021
DO  - 10.1038/s41586-021-03547-7
AU  - Yousefzadeh, M.J.
AU  - Flores, R.R.
AU  - Zhu, Y.
AU  - Schmiechen, Z.C.
AU  - Brooks, R.W.
AU  - Trussoni, C.E.
AU  - Cui, Y.
AU  - Angelini, L.
AU  - Lee, K.-A.
AU  - McGowan, S.J.
AU  - Burrack, A.L.
AU  - Wang, D.
AU  - Dong, Q.
AU  - Lu, A.
AU  - Sano, T.
AU  - O’Kelly, R.D.
AU  - McGuckian, C.A.
AU  - Kato, J.I.
AU  - Bank, M.P.
AU  - Wade, E.A.
AU  - Pillai, S.P.S.
AU  - Klug, J.
AU  - Ladiges, W.C.
AU  - Burd, C.E.
AU  - Lewis, S.E.
AU  - LaRusso, N.F.
AU  - Vo, N.V.
AU  - Wang, Y.
AU  - Kelley, E.E.
AU  - Huard, J.
AU  - Stromnes, I.M.
AU  - Robbins, P.D.
AU  - Niedernhofer, L.J.
AD  - Institute on the Biology of Aging and Metabolism, University of Minnesota, Minneapolis, MN, United States
AD  - Department of Biochemistry, Molecular Biology and Biophysics, University of Minnesota, Minneapolis, MN, United States
AD  - Robert and Arlene Kogod Center on Aging, Mayo Clinic, Rochester, MN, United States
AD  - Center for Immunology, University of Minnesota Medical School, Minneapolis, MN, United States
AD  - Department of Molecular Medicine, The Scripps Research Institute, Jupiter, FL, United States
AD  - Division of Gastroenterology, Center for Cell Signaling in Gastroenterology, Mayo Clinic, Rochester, MN, United States
AD  - Department of Chemistry, University of California Riverside, Riverside, CA, United States
AD  - Department of Orthopaedic Surgery, University of Pittsburgh, Pittsburgh, PA, United States
AD  - Department of Orthopedic Surgery, McGovern Medical School, University of Texas Health Science Center at Houston, Houston, TX, United States
AD  - Fred Hutchinson Cancer Research Center, Seattle, WA, United States
AD  - Department of Comparative Medicine, University of Washington, Seattle, WA, United States
AD  - Departments of Molecular Genetics and Cancer Biology and Genetics, The Ohio State University, Columbus, OH, United States
AD  - Department of Physiology & Pharmacology, West Virginia University, Morgantown, WV, United States
AB  - Ageing of the immune system, or immunosenescence, contributes to the morbidity and mortality of the elderly1,2. To define the contribution of immune system ageing to organism ageing, here we selectively deleted Ercc1, which encodes a crucial DNA repair protein3,4, in mouse haematopoietic cells to increase the burden of endogenous DNA damage and thereby senescence5–7 in the immune system only. We show that Vav-iCre+/−;Ercc1−/fl mice were healthy into adulthood, then displayed premature onset of immunosenescence characterized by attrition and senescence of specific immune cell populations and impaired immune function, similar to changes that occur during ageing in wild-type mice8–10. Notably, non-lymphoid organs also showed increased senescence and damage, which suggests that senescent, aged immune cells can promote systemic ageing. The transplantation of splenocytes from Vav-iCre+/−;Ercc1−/fl or aged wild-type mice into young mice induced senescence intrans, whereas the transplantation of young immune cells attenuated senescence. The treatment of Vav-iCre+/−;Ercc1−/fl mice with rapamycin reduced markers of senescence in immune cells and improved immune function11,12. These data demonstrate that an aged, senescent immune system has a causal role in driving systemic ageing and therefore represents a key therapeutic target to extend healthy ageing. © 2021, The Author(s), under exclusive licence to Springer Nature Limited.
N1  - Cited By :82
N1  - Export Date: 22 August 2022
M3  - Article
DB  - Scopus
UR  - https://www.scopus.com/inward/record.uri?eid=2-s2.0-85105793854&doi=10.1038%2fs41586-021-03547-7&partnerID=40&md5=1f35a3ea8b834240578fd4d0d21d92b8
ER  - 

TY  - JOUR
TI  - Exploring the mechanism of hyperpermeability following glycocalyx degradation: Beyond the glycocalyx as a structural barrier
T2  - PLoS ONE
VL  - 16
IS  - 6 June
PY  - 2021
DO  - 10.1371/journal.pone.0252416
AU  - Abe, K.
AU  - Tanaka, J.
AU  - Mishima, K.
AU  - Iijima, T.
AD  - Division of Anesthesiology, Department of Perioperative Medicine, School of Dentistry, Showa University, Ota City, Tokyo, Japan
AD  - Division of Pathology, Department of Oral Diagnostic Sciences, School of Dentistry, Showa University, Shinagawa, Tokyo, Japan
AB  - Pathological hyperpermeability is a morbidity involved in various systemic diseases, including sepsis. The endothelial glycocalyx layer (GCX) plays a key role in controlling vascular permeability and could be a useful therapeutic target. The purpose of the present study was to analyze the functional role of the GCX in vascular permeability and to elucidate its role in pathological conditions. First, male C57BL/6J wild-type mice were used as in vivo models to study the effects of sepsis and the pharmacological digestion of glycosaminoglycans (GAGs) on the GCX. Vascular permeability was evaluated using fluorescein isothiocyanate (FITC)-labeled dextran. Second, the changes in gene expression in vascular endothelial cells after GAGs digestion were compared between a control and a septic model using RNA sequencing. In the in vivo study, the glycocalyx was depleted in both the septic model and the group with pharmacological GAGs digestion. FITC-labeled dextran had leaked into the interstitium in the septic group, but not in the other groups. In the in vitro study, histamine decreased the transendothelial electrical resistance (TEER), indicating an increase in permeability. GAGs digestion alone did not change the TEER, and the effect of histamine on the TEER was not enhanced by GAGs digestion. The gene expression profiles after GAGs digestion differed from the control condition, indicating the initiation of signal transduction. In conclusion, we demonstrated that the structural barrier of the GCX does not solely determine the fluid permeability of the endothelial layer, since enzymatic depletion of the GCX did not increase the permeability. The gene expression findings suggest that the digestion of GAGs alone did not induce hyperpermeability either in vitro or in vivo, although sepsis did induce hyperpermeability. While GAGs degradation by itself does not appear to induce hyperpermeability, it may play an important role in initiating signal transductions. © 2021 Abe et al. This is an open access article distributed under the terms of the Creative Commons Attribution License, which permits unrestricted use, distribution, and reproduction in any medium, provided the original author and source are credited.
N1  - Export Date: 22 August 2022
M3  - Article
DB  - Scopus
C7  - e0252416
UR  - https://www.scopus.com/inward/record.uri?eid=2-s2.0-85107345154&doi=10.1371%2fjournal.pone.0252416&partnerID=40&md5=9677e048372bb8dc4c415c7bf1053804
ER  - 

TY  - JOUR
TI  - Comprehensive pregnancy monitoring with a network of wireless, soft, and flexible sensors in high-and low-resource health settings
T2  - Proceedings of the National Academy of Sciences of the United States of America
VL  - 118
IS  - 20
PY  - 2021
DO  - 10.1073/pnas.2100466118
AU  - Ryu, D.
AU  - Kim, D.H.
AU  - Price, J.T.
AU  - Lee, J.Y.
AU  - Chung, H.U.
AU  - Allen, E.
AU  - Walter, J.R.
AU  - Jeong, H.
AU  - Cao, J.
AU  - Kulikova, E.
AU  - Abu-Zayed, H.
AU  - Lee, R.
AU  - Martell, K.L.
AU  - Zhang, M.
AU  - Kampmeier, B.R.
AU  - Hill, M.
AU  - Lee, J.
AU  - Kim, E.
AU  - Park, Y.
AU  - Jang, H.
AU  - Arafa, H.
AU  - Liu, C.
AU  - Chisembele, M.
AU  - Vwalika, B.
AU  - Sindano, N.
AU  - Spelke, M.B.
AU  - Paller, A.S.
AU  - Premkumar, A.
AU  - Grobman, W.A.
AU  - Stringer, J.S.A.
AU  - Rogers, J.A.
AU  - Xu, S.
AD  - Sibel Inc., Niles, IL  60714, United States
AD  - Department of Obstetrics and Gynecology, University of North Carolina at Chapel Hill, Chapel Hill, NC  27599, United States
AD  - University of North Carolina Global Projects-Zambia, Lusaka, 1010, Zambia
AD  - Querrey Simpson Institute for Bioelectronics, Northwestern University, Evanston, IL  60208, United States
AD  - Department of Electrical and Computer Engineering, Northwestern University, Evanston, IL  60208, United States
AD  - Department of Obstetrics and Gynecology, Northwestern University Feinberg School of Medicine, Chicago, IL  60611, United States
AD  - Department of Materials Science and Engineering, Northwestern University, Evanston, IL  60208, United States
AD  - Department of Biomedical Engineering, Northwestern University, Evanston, IL  60208, United States
AD  - Department of Obstetrics and Gynecology, University of Zambia School of Medicine, Lusaka, 1010, Zambia
AD  - Women and Newborn Hospital, University Teaching Hospital, Lusaka, 1010, Zambia
AD  - Department of Dermatology, Northwestern University Feinberg School of Medicine, Chicago, IL  60611, United States
AD  - John H. Stroger, Jr. Hospital of Cook County, Chicago, IL  60612, United States
AD  - Department of Anthropology, The Graduate School, Northwestern University, Evanston, IL  60208, United States
AD  - Department of Neurological Surgery, Feinberg School of Medicine, Northwestern University, Chicago, IL  60611, United States
AB  - Vital signs monitoring is a fundamental component of ensuring the health and safety of women and newborns during pregnancy, labor, and childbirth. This monitoring is often the first step in early detection of pregnancy abnormalities, providing an opportunity for prompt, effective intervention to prevent maternal and neonatal morbidity and mortality. Contemporary pregnancy monitoring systems require numerous devices wired to large base units; at least five separate devices with distinct user interfaces are commonly used to detect uterine contractility, maternal blood oxygenation, temperature, heart rate, blood pressure, and fetal heart rate. Current monitoring technologies are expensive and complex with implementation challenges in low-resource settings where maternal morbidity and mortality is the greatest. We present an integrated monitoring platform leveraging advanced flexible electronics, wireless connectivity, and compatibility with a wide range of low-cost mobile devices. Three flexible, soft, and low-profile sensors offer comprehensive vital signs monitoring for both women and fetuses with time-synchronized operation, including advanced parameters such as continuous cuffless blood pressure, electrohysterography-derived uterine monitoring, and automated body position classification. Successful field trials of pregnant women between 25 and 41 wk of gestation in both highresource settings (n = 91) and low-resource settings (n = 485) demonstrate the system's performance, usability, and safety. © 2021 National Academy of Sciences. All rights reserved.
KW  - Biosensors
KW  - Pregnancy
KW  - Vital signs
N1  - Cited By :8
N1  - Export Date: 22 August 2022
M3  - Article
DB  - Scopus
C7  - e2100466118
UR  - https://www.scopus.com/inward/record.uri?eid=2-s2.0-85105772170&doi=10.1073%2fpnas.2100466118&partnerID=40&md5=705b20f76ba57ae43f06a26da343c1ba
ER  - 

TY  - JOUR
TI  - Biomarkers representing key aging-related biological pathways are associated with subclinical atherosclerosis and all-cause mortality: The Framingham Study
T2  - PLoS ONE
VL  - 16
IS  - 5 May
PY  - 2021
DO  - 10.1371/journal.pone.0251308
AU  - Castro-Diehl, C.
AU  - Ehrbar, R.
AU  - Obas, V.
AU  - Oh, A.
AU  - Vasan, R.S.
AU  - Xanthakis, V.
AD  - Department of Medicine, Section of Preventive Medicine and Epidemiology, Boston University School of Medicine, Boston, MA, United States
AD  - Department of Biostatistics, Boston University School of Public Health, Boston, MA, United States
AD  - Department of Medicine, Internal Medicine Residency Program, Boston University School of Medicine, Boston, MA, United States
AD  - Lung, and Blood Institute’s Framingham Heart Study, Boston University’s and National Heart, Framingham, MA, United States
AD  - Department of Medicine, Section of Cardiology, Boston University School of Medicine, Boston, MA, United States
AD  - Department of Epidemiology, Boston University School of Public Health, Boston, MA, United States
AB  - Background Increased oxidative stress, leukocyte telomere length (LTL) shortening, endothelial dysfunction, and lower insulin-like growth factor (IGF)-1 concentrations reflect key molecular mechanisms of aging. We hypothesized that biomarkers representing these pathways are associated with measures of subclinical atherosclerosis and all-cause mortality. Methods and results We evaluated up to 2,314 Framingham Offspring Study participants (mean age 61 years, 55% women) with available biomarkers of aging: LTL, circulating concentrations of IGF-1, asymmetrical dimethylarginine (ADMA), and urinary F2-Isoprostanes indexed to urinary creatinine. We evaluated the association of each biomarker with coronary artery calcium [ln (CAC+1)] and carotid intima-media thickness (IMT). In multivariable-adjusted linear regression models, higher ADMA levels were associated with higher CAC values (βADMA per 1-SD increase 0.25; 95% confidence interval [CI] [0.11, 0.39]). Additionally, shorter LTL and lower IGF-1 values were associated with higher IMT values (βLTL −0.08, 95%CI −0.14, −0.02, and βIGF-1 −0.04, 95%CI −0.08, −0.01, respectively). During a median follow-up of 15.5 years, 593 subjects died. In multivariable-adjusted Cox regression models, LTL and IGF-1 values were inversely associated with all-cause mortality (hazard ratios [HR] per SD increase in biomarker, 0.85, 95% CI 0.74–0.99, and 0.90, 95% CI 0.82–0.98 for LTL and IGF-1, respectively). F2-Isoprostanes and ADMA values were positively associated with all-cause mortality (HR per SD increase in biomarker, 1.15, 95% CI, 1.10–1.22, and 1.10, 95% CI, 1.02–1.20, respectively). Conclusion In our prospective community-based study, aging-related biomarkers were associated with measures of subclinical atherosclerosis cross-sectionally and with all-cause mortality prospectively, supporting the concept that these biomarkers may reflect the aging process in community-dwelling adults. © 2021 Castro-Diehl et al. This is an open access article distributed under the terms of the Creative Commons Attribution License, which permits unrestricted use, distribution, and reproduction in any medium, provided the original author and source are credited.
N1  - Cited By :4
N1  - Export Date: 22 August 2022
M3  - Article
DB  - Scopus
C7  - e0251308
UR  - https://www.scopus.com/inward/record.uri?eid=2-s2.0-85106266909&doi=10.1371%2fjournal.pone.0251308&partnerID=40&md5=a696233ad02c48de3b23fa8932ef640c
ER  - 

TY  - JOUR
TI  - Cerebral oxygen saturation and cerebrovascular instability in newborn infants with congenital heart disease compared to healthy controls
T2  - PLoS ONE
VL  - 16
IS  - 5 May 2021
PY  - 2021
DO  - 10.1371/journal.pone.0251255
AU  - Tran, N.N.
AU  - Votava-Smith, J.K.
AU  - Wood, J.C.
AU  - Panigrahy, A.
AU  - Wee, C.P.
AU  - Borzage, M.
AU  - Kumar, S.R.
AU  - Murray, P.M.
AU  - Brecht, M.-L.
AU  - Paquette, L.
AU  - Brady, K.M.
AU  - Peterson, B.S.
AD  - Institute for the Developing Mind, Saban Research Institute, Children’s Hospital Los Angeles, Los Angeles, CA, United States
AD  - Department of Surgery, Keck School of Medicine, University of Southern California, Los Angeles, CA, United States
AD  - Division of Cardiology, Children’s Hospital Los Angeles, Los Angeles, CA, United States
AD  - Keck School of Medicine, University of Southern California, Los Angeles, CA, United States
AD  - University of Pittsburgh Medical Center, Children’s Hospital of Pittsburgh, Pittsburgh, PA, United States
AD  - Department of Pediatric Radiology, Children’s Hospital Los Angeles, Los Angeles, CA, United States
AD  - Department of Preventive Medicine, Southern California Clinical and Translational Science Institute, Keck School of Medicine, University of Southern California, Los Angeles, CA, United States
AD  - Division of Neonatology, Department of Pediatrics, Fetal and Neonatal Institute, Children’s Hospital Los Angeles, Los Angeles, CA, United States
AD  - Division of Cardiothoracic Surgery, Children’s Hospital Los Angeles, Los Angeles, CA, United States
AD  - Institute for Nursing and Interprofessional Research, Children’s Hospital Los Angeles, Los Angeles, CA, United States
AD  - School of Nursing, University of California, Los Angeles, Los Angeles, CA, United States
AD  - Lurie Children’s Hospital of Chicago, Anesthesiology and Pediatrics, Northwestern University Feinberg School of Medicine, Chicago, IL, United States
AD  - Department of Psychiatry, Keck School of Medicine, University of Southern California, Los Angeles, CA, United States
AB  - Objective Infants with Congenital Heart Disease (CHD) are at risk for developmental delays, though the mechanisms of brain injury that impair development are unknown. Potential causes could include cerebral hypoxia and cerebrovascular instability. We hypothesized that we would detect significantly reduced cerebral oxygen saturation and greater cerebrovascular instability in CHD infants compared to the healthy controls. Methods We performed a secondary analysis on a sample of 43 term infants (28 CHD, 15 healthy controls) that assessed prospectively in temporal cross-section before or at 12 days of age. CHD infants were assessed prior to open-heart surgery. Cerebral oxygen saturation levels were estimated using Near-Infrared Spectroscopy, and cerebrovascular stability was assessed with the response of cerebral oxygen saturation after a postural change (supine to sitting). Results Cerebral oxygen saturation was 9 points lower in CHD than control infants in both postures (β = -9.3; 95%CI = -17.68, -1.00; p = 0.028), even after controlling for differences in peripheral oxygen saturation. Cerebrovascular stability was significantly impaired in CHD compared to healthy infants (β = -2.4; 95%CI = -4.12, -.61; p = 0.008), and in CHD infants with single ventricle compared with biventricular defects (β = -1.5; 95%CI = -2.95, -0.05; p = 0.04). Conclusion CHD infants had cerebral hypoxia and decreased cerebral oxygen saturation values following a postural change, suggesting cerebrovascular instability. Future longitudinal studies should assess the associations of cerebral hypoxia and cerebrovascular instability with long-term neurodevelopmental outcomes in CHD infants. © 2021 Tran et al. This is an open access article distributed under the terms of the Creative Commons Attribution License, which permits unrestricted use, distribution, and reproduction in any medium, provided the original author and source are credited.
N1  - Cited By :2
N1  - Export Date: 22 August 2022
M3  - Article
DB  - Scopus
C7  - e0251255
UR  - https://www.scopus.com/inward/record.uri?eid=2-s2.0-85105613962&doi=10.1371%2fjournal.pone.0251255&partnerID=40&md5=8210fbfaaeb103627bf35ac5eac86f85
ER  - 

TY  - JOUR
TI  - Preterm Newborn Presence Detection in Incubator and Open Bed Using Deep Transfer Learning
T2  - IEEE Journal of Biomedical and Health Informatics
VL  - 25
IS  - 5
SP  - 1419
EP  - 1428
PY  - 2021
DO  - 10.1109/JBHI.2021.3062617
AU  - Weber, R.
AU  - Cabon, S.
AU  - Simon, A.
AU  - Poree, F.
AU  - Carrault, G.
AD  - Inserm, LTSI - UMR 1099, Université of Rennes, Rennes, France
AB  - Video-based motion analysis recently appeared to be a promising approach in neonatal intensive care units for monitoring the state of preterm newborns since it is contact-less and noninvasive. However it is important to remove periods when the newborn is absent or an adult is present from the analysis. In this paper, we propose a method for automatic detection of preterm newborn presence in incubator and open bed. We learn a specific model for each bed type as the camera placement differs a lot and the encountered situations are different between both. We break the problem down into two binary classifications based on deep transfer learning that are fused afterwards: newborn presence detection on the one hand and adult presence detection on the other hand. Moreover, we adopt a strategy of decision intervals fusion in order to take advantage of temporal consistency. We test three deep neural network that were pre-trained on ImageNet: VGG16, MobileNetV2 and InceptionV3. Two classifiers are compared: support vector machine and a small neural network. Our experiments are conducted on a database of 120 newborns. The whole method is evaluated on a subset of 25 newborns including 66 days of video recordings. In incubator, we reach a balanced accuracy of 86%. In open bed, the performance is lower because of a much wider variety of situations whereas less data are available. © 2013 IEEE.
KW  - Deep transfer learning
KW  - neonatal intensive care units
KW  - preterm newborn
KW  - video monitoring
N1  - Cited By :2
N1  - Export Date: 22 August 2022
M3  - Article
DB  - Scopus
C7  - 9366392
UR  - https://www.scopus.com/inward/record.uri?eid=2-s2.0-85102320722&doi=10.1109%2fJBHI.2021.3062617&partnerID=40&md5=c24e02d95c73518c95bdb38a3ba7b0c2
ER  - 

TY  - JOUR
TI  - Predicting presumed serious infection among hospitalized children on central venous lines with machine learning
T2  - Computers in Biology and Medicine
VL  - 132
PY  - 2021
DO  - 10.1016/j.compbiomed.2021.104289
AU  - Tabaie, A.
AU  - Orenstein, E.W.
AU  - Nemati, S.
AU  - Basu, R.K.
AU  - Kandaswamy, S.
AU  - Clifford, G.D.
AU  - Kamaleswaran, R.
AD  - Department of Biomedical Informatics, Emory School of Medicine, Atlanta, GA, United States
AD  - Department of Pediatrics, Emory University School of Medicine, Atlanta, GA, United States
AD  - Department of Biomedical Informatics, University of California San Diego, San Diego, CA, United States
AD  - Department of Biomedical Engineering, Georgia Institute of Technology and Emory School of Medicine, Atlanta, GA, United States
AB  - Background: Presumed serious infection (PSI) is defined as a blood culture drawn and new antibiotic course of at least 4 days among pediatric patients with Central Venous Lines (CVLs). Early PSI prediction and use of medical interventions can prevent adverse outcomes and improve the quality of care. Methods: Clinical features including demographics, laboratory results, vital signs, characteristics of the CVLs and medications used were extracted retrospectively from electronic medical records. Data were aggregated across all hospitals within a single pediatric health system and used to train machine learning models (XGBoost and ElasticNet) to predict the occurrence of PSI 8 h prior to clinical suspicion. Prediction for PSI was benchmarked against PRISM-III. Results: Our model achieved an area under the receiver operating characteristic curve of 0.84 (95% CI = [0.82, 0.85]), sensitivity of 0.73 [0.69, 0.74], and positive predictive value (PPV) of 0.36 [0.34, 0.36]. The PRISM-III conversely achieved a lower sensitivity of 0.19 [0.16, 0.22] and PPV of 0.30 [0.26, 0.34] at a cut-off of ≥ 10. The features with the most impact on the PSI prediction were maximum diastolic blood pressure prior to PSI prediction (mean SHAP = 3.4), height (mean SHAP = 3.2), and maximum temperature prior to PSI prediction (mean SHAP = 2.6). Conclusion: A machine learning model using common features in the electronic medical records can predict the onset of serious infections in children with central venous lines at least 8 h prior to when a clinical team drew a blood culture. © 2021 Elsevier Ltd
KW  - CLABSI
KW  - Infection
KW  - Machine learning
KW  - Predictive model
KW  - Sepsis
N1  - Cited By :5
N1  - Export Date: 22 August 2022
M3  - Article
DB  - Scopus
C7  - 104289
UR  - https://www.scopus.com/inward/record.uri?eid=2-s2.0-85101850202&doi=10.1016%2fj.compbiomed.2021.104289&partnerID=40&md5=32a39e4c1c87b555122947e420164372
ER  - 

TY  - JOUR
TI  - Biomechanical trade-offs in the pelvic floor constrain the evolution of the human birth canal
T2  - Proceedings of the National Academy of Sciences of the United States of America
VL  - 118
IS  - 16
PY  - 2021
DO  - 10.1073/pnas.2022159118
AU  - Stansfield, E.
AU  - Kumar, K.
AU  - Mitteroecker, P.
AU  - Grunstra, N.D.S.
AD  - Department of Evolutionary Biology, University of Vienna, Vienna, 1090, Austria
AD  - Department of Civil, Architectural and Environmental Engineering, Cockrell School of Engineering, University of Texas at Austin, Austin, TX  78712-0273, United States
AD  - Konrad Lorenz Institute for Evolution and Cognition Research, Klosterneuburg, 3400, Austria
AD  - Mammal Collection, Natural History Museum Vienna, Vienna, 1010, Austria
AB  - Compared with most other primates, humans are characterized by a tight fit between the maternal birth canal and the fetal head, leading to a relatively high risk of neonatal and maternal mortality and morbidities. Obstetric selection is thought to favor a spacious birth canal, whereas the source for opposing selection is frequently assumed to relate to bipedal locomotion. Another, yet under-investigated, hypothesis is that a more expansive birth canal suspends the soft tissue of the pelvic floor across a larger area, which is disadvantageous for continence and support of the weight of the inner organs and fetus. To test this “pelvic floor hypothesis,” we generated a finite element model of the human female pelvic floor and varied its radial size and thickness while keeping all else constant. This allowed us to study the effect of pelvic geometry on pelvic floor deflection (i.e., the amount of bending from the original position) and tissue stresses and stretches. Deflection grew disproportionately fast with increasing radial size, and stresses and stretches also increased. By contrast, an increase in thickness increased pelvic floor stiffness (i.e., the resistance to deformation), which reduced deflection but was unable to fully compensate for the effect of increasing radial size. Moreover, larger thicknesses increase the intra-abdominal pressure necessary for childbirth. Our results support the pelvic floor hypothesis and evince functional trade-offs affecting not only the size of the birth canal but also the thickness and stiffness of the pelvic floor. © 2021 National Academy of Sciences. All rights reserved.
KW  - Biomechanics
KW  - Evolutionary trade-off
KW  - Finite element modeling
KW  - Human birth canal
KW  - Pelvic floor
N1  - Cited By :9
N1  - Export Date: 22 August 2022
M3  - Article
DB  - Scopus
C7  - e2022159118
UR  - https://www.scopus.com/inward/record.uri?eid=2-s2.0-85104407664&doi=10.1073%2fpnas.2022159118&partnerID=40&md5=cee2cbb2559e63184f32e883d1b26c41
ER  - 

TY  - JOUR
TI  - Leucine reconstitutes phagocytosis-induced cell death in e. Coli-infected neonatal monocytes—effects on energy metabolism and mtor signaling
T2  - International Journal of Molecular Sciences
VL  - 22
IS  - 8
PY  - 2021
DO  - 10.3390/ijms22084271
AU  - Dreschers, S.
AU  - Ohl, K.
AU  - Möllmann, J.
AU  - Tenbrock, K.
AU  - Orlikowsky, T.W.
AD  - Section of Neonatology, University Children’s Hospital, Pauwelsstr. 30, Aachen, 52074, Germany
AD  - Department of Pediatrics, RWTH Aachen University, Aachen, 52074, Germany
AD  - Department of Internal Medicine I, University Hospital RWTH Aachen, Aachen, 52074, Germany
AB  - MΦ differentiate from circulating monocytes (Mo). The reduced ability of neonatal Mo to undergo apoptosis after E. coli infection (phagocytosis-induced cell death (PICD)) could contribute to sustained inflammatory processes. The objective of our study was to investigate whether immune metabolism in Mo can be modified to gain access to pro-apoptotic signaling. To this end, we supple-mented Mo from neonates and from adults with the branched amino acid leucine. In neonatal Mo, we observed increased energy production via oxidative phosphorylation (Oxphos) after E. coli infection via Seahorse assay. Leucine did not change phagocytic properties. In neonatal Mo, we detected temporal activation of the AKT and mTOR pathways, accompanied with subsequent activation of downstream targets S6 Kinase (S6K) and S6. FACS analyses showed that once mTOR activation was terminated, the level of anti-apoptotic BCL-2 family proteins (BCL-2; BCL-XL) decreased. Release of cytochrome C and cleavage of caspase-3 indicated involvement of the intrinsic apoptotic pathway. Concomitantly, the PICD of neonatal Mo was initiated, as detected by hypodiploid DNA. This process was sensitive to rapamycin and metformin, suggesting a functional link between AKT, mTOR and the control of intrinsic apoptotic signaling. These features were unique to neonatal Mo and could not be observed in adult Mo. Supplementation with leucine therefore could be beneficial to reduce sustained inflammation in septic neonates. © 2021 by the authors. Licensee MDPI, Basel, Switzerland.
KW  - Apoptosis
KW  - Immuno-metabolism
KW  - Infection
KW  - Monocyte
KW  - Neonatal sepsis
N1  - Cited By :1
N1  - Export Date: 22 August 2022
M3  - Article
DB  - Scopus
C7  - 4271
UR  - https://www.scopus.com/inward/record.uri?eid=2-s2.0-85104446490&doi=10.3390%2fijms22084271&partnerID=40&md5=a0d042b17bfbdebe579ff6861058dc02
ER  - 

TY  - JOUR
TI  - Early Detection of Late Onset Sepsis in Premature Infants Using Visibility Graph Analysis of Heart Rate Variability
T2  - IEEE Journal of Biomedical and Health Informatics
VL  - 25
IS  - 4
SP  - 1006
EP  - 1017
PY  - 2021
DO  - 10.1109/JBHI.2020.3021662
AU  - Leon, C.
AU  - Carrault, G.
AU  - Pladys, P.
AU  - Beuchee, A.
AD  - Univ Rennes, Inserm, LTSI-UMR 1099, Rennes, France
AB  - Objective: This study was designed to test the diagnostic value of visibility graph features derived from the heart rate time series to predict late onset sepsis (LOS) in preterm infants using machine learning. Methods: The heart rate variability (HRV) data was acquired from 49 premature newborns hospitalized in neonatal intensive care units (NICU). The LOS group consisted of patients who received more than five days of antibiotics, at least 72 hours after birth. The control group consisted of infants who did not receive antibiotics. HRV features in the days prior to the start of antibiotics (LOS group) or in a randomly selected period (control group) were compared against a baseline value calculated during a calibration period. After automatic feature selection, four machine learning algorithms were trained. All the tests were done using two variants of the feature set: one only included traditional HRV features, and the other additionally included visibility graph features. Performance was studied using area under the receiver operating characteristics curve (AUROC). Results: The best performance for detecting LOS was obtained with logistic regression, using the feature set including visibility graph features, with AUROC of 87.7% during the six hours preceding the start of antibiotics, and with predictive potential (AUROC above 70%) as early as 42 h before start of antibiotics. Conclusion: These results demonstrate the usefulness of introducing visibility graph indexes in HRV analysis for sepsis prediction in newborns. Significance: The method proposed the possibility of non-invasive, real-Time monitoring of risk of LOS in a NICU setting. © 2013 IEEE.
KW  - Heart rate variability
KW  - late onset sepsis
KW  - machine learning
KW  - predictive monitoring
KW  - premature infants
KW  - visibility graph
N1  - Cited By :11
N1  - Export Date: 22 August 2022
M3  - Article
DB  - Scopus
C7  - 9186288
UR  - https://www.scopus.com/inward/record.uri?eid=2-s2.0-85104046403&doi=10.1109%2fJBHI.2020.3021662&partnerID=40&md5=58b9bc54c2618109c953687a3d5d6bbf
ER  - 

TY  - JOUR
TI  - A Machine Learning Approach to Monitor the Emergence of Late Intrauterine Growth Restriction
T2  - Frontiers in Artificial Intelligence
VL  - 4
PY  - 2021
DO  - 10.3389/frai.2021.622616
AU  - Pini, N.
AU  - Lucchini, M.
AU  - Esposito, G.
AU  - Tagliaferri, S.
AU  - Campanile, M.
AU  - Magenes, G.
AU  - Signorini, M.G.
AD  - Dipartimento di Elettronica, Informazione e Bioingegneria (DEIB), Politecnico di MilanoMilan, Italy
AD  - Department of Psychiatry, Columbia University Irving Medical Center, New York, NY, United States
AD  - Department of Obstetrical Gynaecological and Urological Science, Federico II University, Napoli, Italy
AD  - Department of Electrical, Computer and Biomedical Engineering, University of Pavia, Pavia, Italy
AB  - Late intrauterine growth restriction (IUGR) is a fetal pathological condition characterized by chronic hypoxia secondary to placental insufficiency, resulting in an abnormal rate of fetal growth. This pathology has been associated with increased fetal and neonatal morbidity and mortality. In standard clinical practice, late IUGR diagnosis can only be suspected in the third trimester and ultimately confirmed at birth. This study presents a radial basis function support vector machine (RBF-SVM) classification based on quantitative features extracted from fetal heart rate (FHR) signals acquired using routine cardiotocography (CTG) in a population of 160 healthy and 102 late IUGR fetuses. First, the individual performance of each time, frequency, and nonlinear feature was tested. To improve the unsatisfactory results of univariate analysis we firstly adopted a Recursive Feature Elimination approach to select the best subset of FHR-based parameters contributing to the discrimination of healthy vs. late IUGR fetuses. A fine tuning of the RBF-SVM model parameters resulted in a satisfactory classification performance in the training set (accuracy 0.93, sensitivity 0.93, specificity 0.84). Comparable results were obtained when applying the model on a totally independent testing set. This investigation supports the use of a multivariate approach for the in utero identification of late IUGR condition based on quantitative FHR features encompassing different domains. The proposed model allows describing the relationships among features beyond the traditional linear approaches, thus improving the classification performance. This framework has the potential to be proposed as a screening tool for the identification of late IUGR fetuses. © Copyright © 2021 Pini, Lucchini, Esposito, Tagliaferri, Campanile, Magenes and Signorini.
KW  - late intrauterine growth restriction
KW  - machine learning
KW  - perinatal medicine
KW  - predictive monitoring
KW  - support vector machines
N1  - Cited By :4
N1  - Export Date: 22 August 2022
M3  - Article
DB  - Scopus
C7  - 622616
UR  - https://www.scopus.com/inward/record.uri?eid=2-s2.0-85112429137&doi=10.3389%2ffrai.2021.622616&partnerID=40&md5=d640322e499fbc93c842771c70ebf760
ER  - 

TY  - JOUR
TI  - Sema7A is crucial for resolution of severe inflammation
T2  - Proceedings of the National Academy of Sciences of the United States of America
VL  - 118
IS  - 9
PY  - 2021
DO  - 10.1073/pnas.2017527118
AU  - Körner, A.
AU  - Bernard, A.
AU  - Fitzgerald, J.C.
AU  - Alarcon-Barrera, J.C.
AU  - Kostidis, S.
AU  - Kaussen, T.
AU  - Giera, M.
AU  - Mirakaj, V.
AD  - Department of Anesthesiology and Intensive Care Medicine, Molecular Intensive Care Medicine, University Hospital Eberhard-Karls University, Tübingen, 72076, Germany
AD  - Hertie Institute for Clinical Brain Research, University Clinic Tübingen, Tübingen, 72076, Germany
AD  - Center for Proteomics and Metabolomics, Leiden University Medical Center, Leiden, 2333 ZA, Netherlands
AD  - Department of Pediatric Cardiology and Pediatric Intensive Care Medicine, Hannover Medical School, Hannover, 30625, Germany
AB  - Endogenous mediators regulating acute inflammatory responses in both the induction and resolution phases of inflammatory processes are pivotal in host defense and tissue homeostasis. Recent studies have identified neuronal guidance proteins characterized in axonal development that display immunomodulatory functions. Here, we identify the neuroimmune guidance cue Semaphorin 7A (Sema7A), which appears to link macrophage (MΦ) metabolic remodeling to inflammation resolution. Sema7A orchestrated MΦ chemotaxis and chemokinesis, activated MΦ differentiation and polarization toward the proresolving M2 phenotype, and promoted leukocyte clearance. Peritoneal MΦSema7A−/− displayed metabolic reprogramming, characterized by reductions in fatty acid oxidation and oxidative phosphorylation, increases in glycolysis and the pentose phosphate pathway, and truncation of the tricarboxylic acid cycle, which resulted in increased levels of the intermediates succinate and fumarate. The low accumulation of citrate in MΦSema7A−/− correlated with the decreased synthesis of prostaglandins, leading to a reduced impact on lipid-mediator class switching and the generation of specialized pro resolving lipid mediators. Signaling network analysis indicated that Sema7A induced the metabolic reprogramming of MΦ by activating the mTOR- and AKT2-signaling pathways. Administration of Sema7ASL4cd orchestrated the resolution response to tissue homeostasis by shortening the resolution interval, promoting tissue protection in murine peritonitis, and enhancing survival in polymicrobial sepsis. © This open access article is distributed under Creative Commons Attribution License 4.0 (CC BY).
KW  - Inflammation
KW  - Lipid mediator
KW  - Metabolism
KW  - Resolution
KW  - Semaphorin 7A
N1  - Cited By :7
N1  - Export Date: 22 August 2022
M3  - Article
DB  - Scopus
C7  - e2017527118
UR  - https://www.scopus.com/inward/record.uri?eid=2-s2.0-85101659898&doi=10.1073%2fpnas.2017527118&partnerID=40&md5=d8d28a92bc24b997dafc1776799bd7ce
ER  - 

TY  - JOUR
TI  - Estimating the risk of aflatoxin-induced liver cancer in Tanzania based on biomarker data
T2  - PLoS ONE
VL  - 16
IS  - 3 March
PY  - 2021
DO  - 10.1371/journal.pone.0247281
AU  - Kimanya, M.E.
AU  - Routledge, M.N.
AU  - Mpolya, E.
AU  - Ezekiel, C.N.
AU  - Shirima, C.P.
AU  - Gong, Y.Y.
AD  - School of Life Sciences and Bioengineering, Nelson Mandela African Institution of Science andTechnology, Arusha, Arusha Region, Tanzania
AD  - School of Medicine, University of Leeds, Leeds, West Yorkshire, United Kingdom
AD  - School of Food and Biological Engineering, Jiangsu University, Zhenjiang, Jiangsu Province, China
AD  - Department of Microbiology, Babcock University, Ilishan Remo, OgunState, Nigeria
AD  - Tanzania Bureau of Standards, Dar es Salaam, Dar es Salaam Region, Tanzania
AD  - School of Food Science and Nutrition, University of Leeds, Leeds, West Yorkshire, United Kingdom
AB  - Evidence about the magnitude of the aflatoxin menace can help policy makers appreciate the importance of the problem and strengthen policies to support aflatoxin mitigation measures. In this study, we estimated aflatoxin-induced liver cancer risk in 2016 for Tanzania and used the information to estimate the health burden due to the aflatoxin exposure in the country. The burden of aflatoxin-induced liver cancer was assessed based on available aflatoxin biomarker data from a previous epidemiology study, hepatitis B virus infection prevalence and population size of Tanzania in 2016. The health burden due to aflatoxin-induced liver cancer was estimated using disability adjusted life years (DALYs). The aflatoxin exposures ranged from 15.0–10,926.0 ng/kg bw/day (median, 105.5 ng/kg bw/day). We estimated that in 2016 there were about 1,480 (2.95 per 100,000 persons) new cases of aflatoxin-induced liver cancer in Tanzania and assumed all of them would die within a year. These morbidity and mortality rates led to a total loss of about 56,247.63 DALYs. These results show, quantitatively, the cases of liver cancer and related deaths that could be avoided, and the healthy life years that could be saved, annually, by strengthening measures to control aflatoxin contamination in Tanzania. Copyright: © 2021 Kimanya et al. This is an open access article distributed under the terms of the Creative Commons Attribution License, which permits unrestricted use, distribution, and reproduction in any medium, provided the original author and source are credited.
N1  - Cited By :7
N1  - Export Date: 22 August 2022
M3  - Article
DB  - Scopus
C7  - e0247281
UR  - https://www.scopus.com/inward/record.uri?eid=2-s2.0-85102649437&doi=10.1371%2fjournal.pone.0247281&partnerID=40&md5=b82e77ae25272cfbcc15ddd688464598
ER  - 

TY  - JOUR
TI  - Automated detection of arrhythmia from electrocardiogram signal based on new convolutional encoded features with bidirectional long short-term memory network classifier
T2  - Physical and Engineering Sciences in Medicine
VL  - 44
IS  - 1
SP  - 173
EP  - 182
PY  - 2021
DO  - 10.1007/s13246-020-00965-1
AU  - Pandey, S.K.
AU  - Janghel, R.R.
AD  - Department of Information Technology, National Institute of Technology, Raipur, India
AB  - Early detection of cardiac arrhythmia is needed to reduce mortality. Automatically detecting the cardiac arrhythmias is a very challenging task. In this paper, a new deep convolutional encoded feature (CEF) based on non-linear compression composition is applied to diminish the ECG signal segment size. Bidirectional long short-term memory (BLSTM) network classifier has been proposed to detect arrhythmias from the ECG signal, which is encoded by the convolutional encoder. These encoded features are used as the input to BLSTM network classifier. For performance comparison, three other classifiers, namely unidirectional long short-term memory (ULSTM) network, gated recurrent Unit (GRU) and multilayer perceptron, are designed. The experimental studies detect and classify arrhythmias present in the MIT-BIH arrhythmia database into five different heartbeat classes. These heartbeat classes are normal (N), left bundle branch block (L), right bundle branch block(R), paced (P) and premature ventricular contraction (V). Evaluation of performance and system efficiency has been done with the help of four different types of evaluation criteria which are overall accuracy, precision, recall, and F-score. The experimental results indicate that the BLSTM network has achieved an overall accuracy of 99.52% with the processing time of only 6.043 s. © 2021, Australasian College of Physical Scientists and Engineers in Medicine.
KW  - Arrhythmia
KW  - Classification
KW  - Electrocardiogramsignals
KW  - Gated recurrent unit
KW  - Long sort term memory
N1  - Cited By :4
N1  - Export Date: 22 August 2022
M3  - Article
DB  - Scopus
UR  - https://www.scopus.com/inward/record.uri?eid=2-s2.0-85099029172&doi=10.1007%2fs13246-020-00965-1&partnerID=40&md5=496ca13ed9eae8f8e48f0b9b571063ee
ER  - 

TY  - JOUR
TI  - Gelatin-based hydrogels combined with electrical stimulation to modulate neonatal rat cardiomyocyte beating and promote maturation
T2  - Bio-Design and Manufacturing
VL  - 4
IS  - 1
SP  - 100
EP  - 110
PY  - 2021
DO  - 10.1007/s42242-020-00100-9
AU  - Zhang, F.
AU  - Qu, K.
AU  - Li, X.
AU  - Liu, C.
AU  - Ortiz, L.S.
AU  - Wu, K.
AU  - Wang, X.
AU  - Huang, N.
AD  - State Key Laboratory of Bioelectronics, School of Biological Science and Medical Engineering, Southeast University, Si Pai Lou 2#, Nanjing, 210096, China
AD  - Cardiovascular Center, Children’s Hospital of Nanjing Medical University, Nanjing, 210008, China
AD  - Department of Cardiovascular Surgery, The First Affiliated Hospital of Nanjing Medical University, Nanjing, 210029, China
AB  - Cardiovascular diseases are the leading cause of morbidity and mortality throughout the world underlining the importance of efficient treatments including disease modeling and drug discovery by cardiac tissue engineering. However, the predictive power of these applications is currently limited by the immature state of the cardiomyocytes. Here, we developed gelatin hydrogels chemically crosslinked by genipin, a biocompatible crosslinker, as cell culture scaffolds. Neonatal rat cardiomyocytes appear synchronous beating within 2 days after seeding on hydrogels. Furthermore, we applied the electrical stimulation as a conditioning treatment to promote the maturation of cardiomyocytes cultured on the hydrogels. Our results show that electrical stimulation improves the organization of sarcomeres, establishment of gap junctions, calcium-handling capacity and propagation of pacing signals, thereby, increase the beating velocity of cardiomyocytes and responsiveness to external pacing. The above system can be applied in promoting physiological function maturation of engineered cardiac tissues, exhibiting promising applications in cardiac tissue engineering and drug screening. © 2020, Zhejiang University Press.
KW  - Cardiac tissue engineering
KW  - Cardiomyocyte maturation
KW  - Electrical stimulation
KW  - Gelatin hydrogel
N1  - Cited By :8
N1  - Export Date: 22 August 2022
M3  - Article
DB  - Scopus
UR  - https://www.scopus.com/inward/record.uri?eid=2-s2.0-85092148449&doi=10.1007%2fs42242-020-00100-9&partnerID=40&md5=9ade3b6d6d9ddb4f08be89c652444c18
ER  - 

TY  - JOUR
TI  - Birth weight, growth, nutritional status and mortality of infants from Lambarene and Fougamou in Gabon in their first year of life
T2  - PLoS ONE
VL  - 16
IS  - 2 February
PY  - 2021
DO  - 10.1371/journal.pone.0246694
AU  - Zoleko-Manego, R.
AU  - Mischlinger, J.
AU  - Dejon-Agobe, J.C.
AU  - Basra, A.
AU  - MacKanga, J.R.
AU  - Diop, D.A.
AU  - Adegnika, A.A.
AU  - Agnandji, S.T.
AU  - Lell, B.
AU  - Kremsner, P.G.
AU  - Matsiegui, P.B.
AU  - Gonzalez, R.
AU  - Menendez, C.
AU  - Ramharter, M.
AU  - Mombo-Ngoma, G.
AD  - Centre de Recherches Medicales de Lambarene (CERMEL), Lambarene, Gabon
AD  - Institut fur Tropenmedizin, Universitat Tubingen, Tubingen, Germany
AD  - Department of Tropical Medicine, Bernhard Nocht Institute for Tropical Medicine & I. Dep. of Medicine, University Medical Center Hamburg-Eppendorf, Hamburg, Germany
AD  - Division of Internal Medicine, Center of Tropical Medicine and Travel Medicine, Department of Infectious Diseases, Amsterdam University Medical Centers, University of Amsterdam, Amsterdam, Netherlands
AD  - German Center for Infection Research (DZIF), African Partner Institution, CERMEL, Gabon
AD  - German Center for Infection Research (DZIF), Partner Site Tubingen, Germany
AD  - Division of Infectious Diseases and Tropical Medicine, Department of Medicine 1, Medical University of Vienna, Vienna, Austria
AD  - Centre de Recherches Medicales de la Ngounie (CRMN), Fougamou, Gabon
AD  - Barcelona Institute for Global Health, ISGlobal, Hospital Clinic, Universitat de Barcelona, Barcelona, Spain
AD  - Consorcio de Investigacion Biomedica en Red de Epidemiologia y Salud Publica (CIBERESP), Madrid, Spain
AD  - Faculty of Medicine, Central University of Catalonia (UVic-UCC), Can Baumann, Barcelona, Spain
AB  - Background Malnutrition and low birth weight (LBW) are two common causes of morbidity and mortality among children in sub-Saharan Africa. Both malnutrition and LBW affect early childhood development with long term consequences that may vary in their degree depending on the geographical setting. This study evaluates growth, nutritional status and mortality of infants from Lambaréné and Fougamou in Gabon from a birth cohort of a malaria in pregnancy clinical trial (NCT00811421). Method A prospective longitudinal birth cohort conducted between 2009 and 2012, included infants that were followed up from birth until their first-year anniversary. The exposure of interest was low birth weight and the outcomes explored were growth represented by weight gain, the nutritional status including stunting, wasting and underweight, and the mortality. Scheduled follow-up visits were at one, nine and 12 months of age. Logistic regression was used to assess the association between low birth weight and growth and nutritional outcomes, and cox regression was used for mortality. Result A total of 907 live-born infants were included in the analysis. The prevalence of LBW was 13% (115). At one month of life, out of 743 infants 10% and 4% presented with stunting and underweight, respectively, while these proportions increased at 12 months of life to 17% and 21%, respectively, out of 530 infants. The proportion of infants with wasting remained constant at 7% throughout the follow-up period. Stunting and underweight were associated with LBW, adjusted odds ratio (aOR): 2.6, 95% confidence interval (95%CI): 1.4-4.9 and aOR: 4.5, 95%CI: 2.5-8.1, respectively. Preterm birth was associated with stunting, aOR: 2.7, 95%CI: 1.2-6.3 and underweight, aOR: 5.4, 95%CI: 1.7-16.1 at one month of life. Infants with LBW were at higher hazard of death during the first year of life, adjusted hazard ratio 4.6, 95%CI: 1.2-17.0. Conclusion Low birthweight infants in Gabon are at higher risks of growth and nutritional deficits and mortality during the first year of life. Tailored interventions aiming at preventing adverse pregnancy outcomes including LBW, early detection and appropriate management of growth, and nutritional deficits in infants are necessary in Gabon. © 2021 Zoleko-Manego et al.
N1  - Cited By :3
N1  - Export Date: 22 August 2022
M3  - Article
DB  - Scopus
C7  - e0246694
UR  - https://www.scopus.com/inward/record.uri?eid=2-s2.0-85101003020&doi=10.1371%2fjournal.pone.0246694&partnerID=40&md5=a7b200eb73f7167ba600e1c46854994a
ER  - 

TY  - JOUR
TI  - Characterisation of textile embedded electrodes for use in a neonatal smart mattress electrocardiography system
T2  - Sensors (Switzerland)
VL  - 21
IS  - 3
SP  - 1
EP  - 20
PY  - 2021
DO  - 10.3390/s21030999
AU  - Dore, H.
AU  - Aviles-Espinosa, R.
AU  - Luo, Z.
AU  - Anton, O.
AU  - Rabe, H.
AU  - Rendon-Morales, E.
AD  - School of Engineering and Informatics, Robotics and Mechatronics Systems Research Group, University of Sussex, Brighton, BN1 9RH, United Kingdom
AD  - School of Water, Energy and Environment, Cranfield University, Bedford, MK43 0AL, United Kingdom
AD  - Academic Department of Paediatrics, Royal Alexandra Children’s Hospital Brighton, Brighton, BN2 5BE, United Kingdom
AB  - Heart rate monitoring is the predominant quantitative health indicator of a newborn in the delivery room. A rapid and accurate heart rate measurement is vital during the first minutes after birth. Clinical recommendations suggest that electrocardiogram (ECG) monitoring should be widely adopted in the neonatal intensive care unit to reduce infant mortality and improve long term health outcomes in births that require intervention. Novel non-contact electrocardiogram sensors can reduce the time from birth to heart rate reading as well as providing unobtrusive and continu-ous monitoring during intervention. In this work we report the design and development of a solution to provide high resolution, real time electrocardiogram data to the clinicians within the delivery room using non-contact electric potential sensors embedded in a neonatal intensive care unit mat-tress. A real-time high-resolution electrocardiogram acquisition solution based on a low power embedded system was developed and textile embedded electrodes were fabricated and characterised. Proof of concept tests were carried out on simulated and human cardiac signals, producing electro-cardiograms suitable for the calculation of heart rate having an accuracy within ±1 beat per minute using a test ECG signal, ECG recordings from a human volunteer with a correlation coefficient of ~ 87% proved accurate beat to beat morphology reproduction of the waveform without morphologi-cal alterations and a time from application to heart rate display below 6 s. This provides evidence that flexible non-contact textile-based electrodes can be embedded in wearable devices for assisting births through heart rate monitoring and serves as a proof of concept for a complete neonate electrocardiogram monitoring system. © 2021 by the authors. Licensee MDPI, Basel, Switzerland.
KW  - Electric potential sensor
KW  - Electrocardiogram
KW  - Electrode
KW  - Medical devices
KW  - Textile
KW  - Weara-bles
N1  - Cited By :3
N1  - Export Date: 22 August 2022
M3  - Article
DB  - Scopus
C7  - 999
UR  - https://www.scopus.com/inward/record.uri?eid=2-s2.0-85100143091&doi=10.3390%2fs21030999&partnerID=40&md5=c2635ea6725ccd1fc768f528768b3ff5
ER  - 

TY  - JOUR
TI  - Hypoxia-induced S100A8 expression activates microglial inflammation and promotes neuronal apoptosis
T2  - International Journal of Molecular Sciences
VL  - 22
IS  - 3
SP  - 1
EP  - 15
PY  - 2021
DO  - 10.3390/ijms22031205
AU  - Ha, J.S.
AU  - Choi, H.-R.
AU  - Kim, I.S.
AU  - Kim, E.-A.
AU  - Cho, S.-W.
AU  - Yang, S.-J.
AD  - Department of Biomedical Laboratory Science, Konyang University, Daejeon, 35365, South Korea
AD  - Department of Biomedical Laboratory Science, School of Medicine, Eulji University, Uijeongbu, 11759, South Korea
AD  - Department of Biochemistry and Molecular Biology, University of Ulsan College of Medicine, Seoul, 05505, South Korea
AB  - S100 calcium-binding protein A8 (S100A8), a danger-associated molecular pattern, has emerged as an important mediator of the pro-inflammatory response. Some S100 proteins play a prominent role in neuroinflammatory disorders and increase the secretion of pro-inflammatory cytokines in microglial cells. The aim of this study was to determine whether S100A8 induced neuronal apoptosis during cerebral hypoxia and elucidate its mechanism of action. In this study, we reported that the S100A8 protein expression was increased in mouse neuronal and microglial cells when exposed to hypoxia, and induced neuroinflammation and neuronal apoptosis. S100A8, secreted from neurons under hypoxia, activated the secretion of tumor necrosis factor (TNF-α) and interleukin-6 (IL-6) through phosphorylation of extracellular-signal-regulated kinase (ERK) and c-Jun N-terminal kinase (JNK) in microglia. Also, phosphorylation of ERK via the TLR4 receptor induced the priming of the NLRP3 inflammasome. The changes in Cyclooxygenase-2 (COX-2) expression, a well-known inflammatory activator, were regulated by the S100A8 expression in microglial cells. Knockdown of S100A8 levels by using shRNA revealed that microglial S100A8 expression activated COX-2 expression, leading to neuronal apoptosis under hypoxia. These results suggested that S100A8 may be an important molecule for bidirectional microglia-neuron communication and a new therapeutic target for neurological disorders caused by microglial inflammation during hypoxia. © 2021 by the authors. Licensee MDPI, Basel, Switzerland.
KW  - COX-2
KW  - Hypoxia
KW  - Inflammasome
KW  - Microglia
KW  - Neuronal apoptosis
KW  - S100A8
N1  - Cited By :2
N1  - Export Date: 22 August 2022
M3  - Article
DB  - Scopus
C7  - 1205
UR  - https://www.scopus.com/inward/record.uri?eid=2-s2.0-85099949911&doi=10.3390%2fijms22031205&partnerID=40&md5=1ee85fa512ca6c957b5c55824ee13098
ER  - 

TY  - CONF
TI  - Low Cost IR-UWB Radar for Multisubject Non-Contact Vital Sign Detection
T2  - 2021 IEEE International Symposium on Antennas and Propagation and North American Radio Science Meeting, APS/URSI 2021 - Proceedings
SP  - 135
EP  - 136
PY  - 2021
DO  - 10.1109/APS/URSI47566.2021.9704132
AU  - Moadi, A.-K.
AU  - Joshi, M.
AU  - Kilic, O.
AU  - Fathy, A.E.
AD  - University of Tennessee, Electrical Engineering and Computer Science Department, Knoxville, TN, United States
AB  - Impulse Radar Ultra-Wideband (IR-UWB) radar has a high range resolution due to its available wide band; thus, it can precisely localize more than one target along its range. However, it has been criticized for its inefficiency in terms of complexity and cost when used for vital sign detection. Here, we utilize a low-cost novel IR radar chip for non-contact vital-sign sensing that could be used for either single or multiple subjects' vital sign detection. The approach uses a commercial low cost 8 GHz IR-UWB Doppler radar chip with a combination of arctangent demodulation (AD) and Short-Time State-Space Method (ST-SSM) algorithms to successfully and accurately extract the phase variation signals to estimate the respiration rate and heart rate of a subject. Precise range information of the scene is utilized to clearly discern multiple targets, making it possible to detect vital signs multiple targets within the few cm range resolution. The proposed method can accurately operate in real time and it is feasible to be used for patients' health tracking, elderly care, emergency surveillance, and infant sleep apnea monitoring as well. © 2021 IEEE.
KW  - IR-UWB radars
KW  - multisubject monitoring
KW  - non-contact vital sign detection
KW  - vital signs detection
N1  - Export Date: 22 August 2022
M3  - Conference Paper
DB  - Scopus
UR  - https://www.scopus.com/inward/record.uri?eid=2-s2.0-85126865925&doi=10.1109%2fAPS%2fURSI47566.2021.9704132&partnerID=40&md5=c692ccc4ede26d2461ddc13aadb698c3
ER  - 

TY  - CONF
TI  - Arrhythmia Recognition Based on Multimodal Neural Network
T2  - 2021 IEEE Conference on Telecommunications, Optics and Computer Science, TOCS 2021
SP  - 26
EP  - 30
PY  - 2021
DO  - 10.1109/TOCS53301.2021.9688832
AU  - Wang, Y.
AU  - Li, C.
AD  - Inner Mongolia University of Technology, Hohhot, China
AB  - Cardiovascular disease has always been the highest morbidity and mortality of non-communicable diseases, arrhythmia is a relatively common cardiovascular disease. Traditional ECG signal classification methods require manual feature extraction, and feature extraction from a single model is insufficient, so it cannot maintain a high recognition rate for various arrhythmias. Premature beats need to be judged by the connection between beats, and only using CNN model will cause low sensitivity. In this paper, a model combining CNN and LSTM was proposed. CNN extracted local features and LSTM captured the dependence relationship between heart beats before and after, realizing the recognition of 15 arrhythmias with an accuracy of 98.15% and sensitivity of all arrhythmias above 90%. Compared with the single model, the dual-mode model not only improves the accuracy of arrhythmia identification, but also improves the sensitivity of some special arrhythmias. © 2021 IEEE.
KW  - Arrhythmia
KW  - Convolution neural network (CNN)
KW  - Long-term and short-term memory network (LSTM)
N1  - Export Date: 22 August 2022
M3  - Conference Paper
DB  - Scopus
UR  - https://www.scopus.com/inward/record.uri?eid=2-s2.0-85125088198&doi=10.1109%2fTOCS53301.2021.9688832&partnerID=40&md5=ddf9ecaf45cc4a20f10f78d22a548d98
ER  - 

TY  - CONF
TI  - Temporal Evolution of Intrapartum Fetal Heart Rate Features
T2  - Computing in Cardiology
VL  - 2021-September
PY  - 2021
DO  - 10.23919/CinC53138.2021.9662865
AU  - Vargas-Calixto, J.
AU  - Wu, Y.
AU  - Kuzniewicz, M.
AU  - Cornet, M.-C.
AU  - Forquer, H.
AU  - Gerstley, L.
AU  - Hamilton, E.
AU  - Warrick, P.
AU  - Kearney, R.
AD  - McGill University, Montreal, Canada
AD  - University of California, San Francisco, United States
AD  - Kaiser Permanente, NC, United States
AD  - PeriGen Inc., Montreal, Canada
AB  - Our research goal is to improve the intrapartum identification of tracings associated with severe acidosis at birth and subsequent hypoxic-ischemic encephalopathy so that timely interventions could avoid such complications without causing excessive unnecessary interventions in births with normal outcomes. The present study examines the evolution of fetal heart rate (FHR) features over the course of labor. We analyzed FHR signals collected in the last 6 hours before delivery in 21,853 births with normal neonatal outcomes and in 163 that developed hypoxic-ischemic encephalopathy (HIE) from 15 hospitals of Kaiser Permanente Northern California. We divided these six hours into 18 nonoverlapping 20-minute epochs. The power spectral density of each epoch was divided into three bands: low frequency (LF, 30-150 mHz), movement frequency (MF, 150-500 mHz), and high frequency (HF, 500-1000 mHz). We also estimated the LF/(MF+HF) ratio, the mean and standard deviation of the FHR signal, the approximate entropy (ApEn), and the deceleration capacity (DC). In our results, ApEn, the standard deviation, and DC showed a promising ability to detect risk of HIE as early as 120 minutes before birth, which gives enough leading time for timely interventions. © 2021 Creative Commons.
N1  - Export Date: 22 August 2022
M3  - Conference Paper
DB  - Scopus
UR  - https://www.scopus.com/inward/record.uri?eid=2-s2.0-85124751079&doi=10.23919%2fCinC53138.2021.9662865&partnerID=40&md5=3abbd09401550245d01d3bb52a3571de
ER  - 

TY  - CONF
TI  - Recurrent Neural Networks for Early Detection of Late Onset Sepsis in Premature Infants Using Heart Rate Variability
T2  - Computing in Cardiology
VL  - 2021-September
PY  - 2021
DO  - 10.23919/CinC53138.2021.9662715
AU  - Leon, C.
AU  - Pladys, P.
AU  - Beuchee, A.
AU  - Carrault, G.
AD  - Univ Rennes, Rennes, F-35000, France
AB  - Early diagnosis of late onset sepsis (LOS) in premature infants can help reduce morbidity and mortality in this particularly vulnerable population. In this work, we propose a machine learning model based on recurrent neural networks for the early detection of late onset sepsis in premature infants. The model combines gated recurrent units and long short-term memory units, and uses heart rate variability features as input data. The population used for this study consisted of 259 premature infants; 193 of them were used for training the model, which was then tested in the remaining 66 infants. Thus, we obtained an area under the receiver operating characteristics curve (AUROC) of more than 80% for the 24 hours before the onset of the infection, and reaching 90.4% (95% CI [88.1%, 92.6%]) six hours before the time of the infection. The proposed method has the potential to be easily implemented as a decision support system for real-time LOS detection in neonatal intensive care units, as it uses only data which is continuously and automatically available in such settings. © 2021 Creative Commons.
N1  - Export Date: 22 August 2022
M3  - Conference Paper
DB  - Scopus
UR  - https://www.scopus.com/inward/record.uri?eid=2-s2.0-85124717537&doi=10.23919%2fCinC53138.2021.9662715&partnerID=40&md5=1ddba78ba5d5bf0fc117a041d504c327
ER  - 

TY  - CONF
TI  - Is Short-Term Heart Rate Variability Good Enough to Predict Vascular Events in Hypertensive Patients?
T2  - 2021 9th E-Health and Bioengineering Conference, EHB 2021
PY  - 2021
DO  - 10.1109/EHB52898.2021.9657659
AU  - Tornero, R.
AU  - Facila, L.
AU  - Bertomeu-Gonzalez, V.
AU  - Zangroniz, R.
AU  - Alcaraz, R.
AU  - Rieta, J.J.
AD  - Universitat Politecnica de Valencia, BioMIT.org, Electronic Engineering Department, Spain
AD  - Hospital General Universitario de Valencia, Cardiology Department, Spain
AD  - Miguel Hernández University, Clinical Medicine Department, Elche, Spain
AD  - Univ. of Castilla-La Mancha, Research Group in Electronic, Biomedical and Telecomm. Eng., Spain
AB  - Vascular events are the main cause of premature death and disability in the developed countries, where there is great interest in the development of computational tools for their early detection. A very relevant variable for their study is the heart rate, that can be analyzed through heart rate variability (HRV). Furthermore, high blood pressure is an important risk factor for most cardiovascular diseases. In fact, small reductions in blood pressure are known to markedly reduce cardiovascular morbidity and mortality. This study evaluates the predictive value of short-term HRV (STHRV) by developing models based on data mining algorithms to stratify the risk of vascular events from hypertensive patients. For this specific framework, the performance of various machine learning models (Random Forest, Support Vector Machines, Gaussian Naive Bayes, KN Nearest Neighbours and Logistic regression), trained with different time lengths of 5, 30 and 60 minutes of HRV features during sleep stage was compared. The analyzed HRV parameters were associated to time, frequency and nonlinear features. A total of 139 Holter recordings from hypertensive patients of whom 17 developed a vascular event were analyzed. Results indicated that classification models developed using STHRV, with only 5 minutes length, provided similar or even better results than those developed with longer time series. Furthermore, the STHRV models provided a higher sensitivity and a slightly higher F1 score. The best one, based on Support Vector Machines, yielded 88.2% sensitivity and 75% F1 score. Thus, this research suggests the feasibility of STHRV analysis for risk stratification of hypertensive patients to anticipate serious vascular events. © 2021 IEEE.
KW  - blood pressure
KW  - classification models
KW  - Heart rate variability
KW  - HRV
KW  - hypertension
KW  - machine learning
KW  - vascular event
N1  - Export Date: 22 August 2022
M3  - Conference Paper
DB  - Scopus
UR  - https://www.scopus.com/inward/record.uri?eid=2-s2.0-85124572669&doi=10.1109%2fEHB52898.2021.9657659&partnerID=40&md5=dc3b7969ac5054659630dba91a6ac273
ER  - 

TY  - JOUR
TI  - Relationship between Twin-to-Twin Selective Intrauterine Growth Restriction with sFas/sFasL Level of Umbilical Cord Blood Using Doppler Ultrasound Fetal Heart Rhythm Detection Algorithm
T2  - Scientific Programming
VL  - 2021
PY  - 2021
DO  - 10.1155/2021/6256562
AU  - Zhu, G.
AU  - Zhang, Q.
AU  - He, S.
AD  - Department of Obstetrics and Gynecology, Maternal and Child Health Hospital, Shanxi Children's Hospital, Shanxi, Taiyuan, 030006, China
AB  - The study focused on the application value of ultrasound Doppler fetal heart rate detection algorithm based on short-time Fourier transform (STFT) in the diagnosis of twin-to-twin selective intrauterine growth restriction (sIUGR) and the correlation between twin-to-twin sIUGR and sFas/sFasL levels of umbilical cord blood. The normalized method was introduced into the STFT algorithm to optimize it to detect the fetal instantaneous heart rate. 82 pregnant women with twin pregnancies were selected as the research subjects and they were divided into the restricted group (41 cases) and the control group (41 cases) according to whether the fetus had selective growth restriction. The two groups were compared for the differences in the fetal mortality, complication rate, and sFas/sFasL expression levels. The results showed that the STFT-based ultrasonic Doppler fetal heart rate detection algorithm could ensure the quality of the fetal heart rate signal and had high resolution at the 200-400 Hz characteristic frequency band and that the accuracy in distinguishing S1 and S2 was 5.8% higher than that of the traditional autocorrelation algorithm. The proportion of abnormal fetal heart rate in the restricted group was significantly higher than that in the control group (P<0.05), birth weight was significantly lower than that in the control group (P<0.05), and fetal mortality was significantly higher than that in the control group (P<0.05). There was no statistical difference in the incidence of complications between the two groups (P>0.05). In restricted group, the content of sFas in cord blood was (3326.54 ± 317.42) pg/mL and that in the control group was (2003.29 ± 196.45) pg/mL. The content of sFas in cord blood of the restricted group was significantly higher than that of the control group (P<0.01). In the restricted group, the content of sFasL in cord blood was (382.52 ± 36.17) pg/mL, and that in the control group was (180.84 ± 16.20) pg/mL. The content of sFasL in cord blood of the restricted group was significantly higher than that of the control group (P<0.001). It was concluded that the STFT-based ultrasound Doppler fetal heart rate monitoring is beneficial to early diagnosis and timely intervention of twin-to-twin sIUGR. © 2021 Gaibian Zhu et al.
N1  - Export Date: 22 August 2022
M3  - Article
DB  - Scopus
C7  - 6256562
UR  - https://www.scopus.com/inward/record.uri?eid=2-s2.0-85122740876&doi=10.1155%2f2021%2f6256562&partnerID=40&md5=9628a23654fbf9eeff5c95a82d7a5317
ER  - 

TY  - CONF
TI  - A Generalized Linear Model for an ECG-based Neonatal Seizure Detector
T2  - Proceedings of the Annual International Conference of the IEEE Engineering in Medicine and Biology Society, EMBS
SP  - 471
EP  - 474
PY  - 2021
DO  - 10.1109/EMBC46164.2021.9630841
AU  - Frassineti, L.
AU  - Manfredi, C.
AU  - Olmi, B.
AU  - Lanata, A.
AD  - Department of Information Engineering, Universita' degli Studi di Firenze, Via Santa Marta 3, Firenze, Italy
AD  - Department of Medical Biotechnologies, University of Siena, Siena, Italy
AB  - Seizures represent one of the most challenging issues of the neonatal period's neurological emergency. Due to the heterogeneity of etiologies and clinical characteristics, seizures recognition is tricky and time-consuming. Currently, the gold standard for seizure diagnosis is Electroencephalography (EEG), whose correct interpretation requires a highly specialized team. Thus, to speed up and facilitate the detection of ictal events, several EEG-based Neonatal Seizure Detectors (NSDs) have been proposed in the literature. Research is currently exploiting more simple and less invasive approaches, such as Electrocardiography (ECG). This work aims at developing an ECG-based NSD using a Generalized Linear Model with features extracted from Heart Rate Variability (HRV) measures as input. The method is validated on a public dataset of 52 subjects (33 with seizures and 19 seizure-free). Achieved encouraging results show 69% Concatenated Area Under the ROC Curve (AUCcc) for the automatic detection of windows with seizure events, confirming that HRV features can be useful to catch the cardio-regulatory system alterations due to neonatal seizure events, particularly those related to Hypoxic-Ischaemic Encephalopathies. Thus, results suggest the use of ECG-based NSDs in clinical practice, especially when a timely diagnosis is needed and EEG technologies are not readily available.Clinical Relevance - An ECG-based Neonatal Seizure Detector could be a valid support to speed up the diagnosis of neonatal seizures, especially when EEG technologies for infants' neurological assessment are not readily available. © 2021 IEEE.
N1  - Cited By :1
N1  - Export Date: 22 August 2022
M3  - Conference Paper
DB  - Scopus
UR  - https://www.scopus.com/inward/record.uri?eid=2-s2.0-85122540099&doi=10.1109%2fEMBC46164.2021.9630841&partnerID=40&md5=c055d85f315dab470e7a863ea4ffb559
ER  - 

TY  - CONF
TI  - Body Motion Detection in Neonates Based on Motion Artifacts in Physiological Signals from a Clinical Patient Monitor
T2  - Proceedings of the Annual International Conference of the IEEE Engineering in Medicine and Biology Society, EMBS
SP  - 416
EP  - 419
PY  - 2021
DO  - 10.1109/EMBC46164.2021.9630133
AU  - Peng, Z.
AU  - Lorato, I.
AU  - Long, X.
AU  - Liang, R.-H.
AU  - Kommers, D.
AU  - Andriessen, P.
AU  - Cottaar, W.
AU  - Stuijk, S.
AU  - Van Pul, C.
AD  - Eindhoven University of Technology, Department of Applied Physics, Eindhoven, Netherlands
AD  - Department of Electrical Engineering, Eindhoven University of Technology, Eindhoven, Netherlands
AD  - Department of Electrical Engineering, Eindhoven University of Technology and the Philips Research, Eindhoven, Netherlands
AD  - Department of Industrial Design and Department of Electrical Engineering, Eindhoven University of Technology, Eindhoven, Netherlands
AD  - Department of Applied Physics, Eindhoven University of Technology, Department of Neonatology, Maxima Medical Centre, Veldhoven, Netherlands
AD  - Department of Applied Physics, Eindhoven University of Technology, Department of Clinical Physics, Maxima Medical Centre, Veldhoven, Netherlands
AB  - Motion patterns in newborns contain important information. Motion patterns change upon maturation and changes in the nature of motion may precede critical clinical events such as the onset of sepsis, seizures and apneas. However, in clinical practice, motion monitoring is still limited to observations by caregivers. In this study, we investigated a practical yet reliable method for motion detection using routinely used physiological signals in the patient monitor. Our method calculated motion measures with a continuous wavelet transform (CWT) and a signal instability index (SII) to detect gross-motor motion in 15 newborns using 40 hours of physiological data with annotated videos. We compared the performance of these measures on three signal modalities (electrocardiogram ECG, chest impedance, and photo plethysmography). In addition, we investigated whether their combinations increased performance. The best performance was achieved with the ECG signal with a median (interquartile range, IQR) area under receiver operating curve (AUC) of 0.92(0.87-0.95), but differences were small as both measures had a robust performance on all signal modalities. We then applied the algorithm on combined measures and modalities. The full combination outperformed all single-modal methods with a median (IQR) AUC of 0.95(0.91-0.96) when discriminating gross-motor motion from still. Our study demonstrates the feasibility of gross-motor motion detection method based on only clinically-available vital signs and that best results can be obtained by combining measures and vital signs. © 2021 IEEE.
N1  - Export Date: 22 August 2022
M3  - Conference Paper
DB  - Scopus
UR  - https://www.scopus.com/inward/record.uri?eid=2-s2.0-85122538017&doi=10.1109%2fEMBC46164.2021.9630133&partnerID=40&md5=73382d47de801e3bae27bf47afa82d9e
ER  - 

TY  - JOUR
TI  - Thermogram classification using deep siamese network for neonatal disease detection with limited data
T2  - Quantitative InfraRed Thermography Journal
PY  - 2021
DO  - 10.1080/17686733.2021.2010379
AU  - Ervural, S.
AU  - Ceylan, M.
AD  - Electrical-Electronics Engineering Department, KTO Karatay University, Konya, Turkey
AD  - Electrical-Electronics Engineering Department, Konya Technical University, Konya, Turkey
AB  - Monitoring the body temperatures and evaluating the thermal asymmetry of newborns give an idea about neonatal diseases. Infrared thermography is a non-invasive, non-harmful, and non-contact modality that allows the monitoring of the body temperature distribution. Early diagnosis using a limited data set is extremely vital due to the high mortality rate in newborns and some difficulties in neonatal imaging. Thermography stands out as a useful tool in detecting neonatal diseases compared to other techniques. However, creating a thermogram database consisting of thousands of images from each class required by traditional artificial intelligence methods, is impossible due to the sensitivity of newborns. One of the meta-learning models that has recently gained success in applying limited data learning, especially one-shot, in various fields is Siamese neural networks. In this work, we perform a multi-class classification to provide pre-diagnosis to experts in disease detection using Siamese neural networks. By using two different optimisation techniques and data augmentation, critical diseases with only a few sample data are classified using the method tested in two- and three-class evaluation approaches. The results based on the disease type achieve 99.4% accuracy in infection diseases and 96.4% oesophageal atresia, 97.4% in intestinal atresia, and 94.02% in necrotising enterocolitis. © 2021 Informa UK Limited, trading as Taylor & Francis Group.
KW  - Disease classification
KW  - neonatal intensive care
KW  - one-shot learning
KW  - siamese neural network
KW  - thermal imaging
N1  - Export Date: 22 August 2022
M3  - Article
DB  - Scopus
UR  - https://www.scopus.com/inward/record.uri?eid=2-s2.0-85122016157&doi=10.1080%2f17686733.2021.2010379&partnerID=40&md5=fa03385ec2c00e729d8d69b18625a4bc
ER  - 

TY  - SER
TI  - A Non-invasive Method for Premature Sudden Cardiac Death Detection: A Proposal Framework
T2  - Communications in Computer and Information Science
VL  - 1485 CCIS
SP  - 56
EP  - 69
PY  - 2021
DO  - 10.1007/978-3-030-90241-4_5
AU  - Betancourt, N.
AU  - Flores-Calero, M.
AU  - Almeida, C.
AD  - Escuela Politécnica Nacional, Departamento de Ciencias de la Computación, Ladrón de Guevara, P.O.Box 17–01-2759, Quito, E11-253, Ecuador
AD  - Departamento de Ciencias Exactas, Universidad de las Fuerzas Armadas - ESPE, Av. General Rumiñahui s/n, Sangolquí, Ecuador
AD  - Departamento de Eléctrica Electrónica y Telecomunicaciones, Universidad de las Fuerzas Armadas - ESPE, Av. General Rumiñahui s/n, Sangolquí, Ecuador
AD  - Departamento de Matemática, Escuela Politécnica Nacional, Ladrón de Guevara, Quito, E11-253, Ecuador
AB  - Sudden Cardiac Death is considered one of the main cause of mortality worldwide. The incomprehensible nature of this cardiac disease increases the necessity to develop new methods to predict this pathology. According to the literature review, several methods to predict SCD have been developed using Heart Rate Variability (HRV) and T-wave alternans (TWA). HRV has been extensively studied and it is considered as index in the cardiovascular risk stratification. On the other hand, T-wave alternans has been considered an important, non-invasive, very promising indicator to stratify the risk of sudden cardiac death. In this context, based on HRV and TWA as a risk stratification indices, this article proposes a research framework to stratify and predict the Sudden Cardiac Death (SCD) disease using non-invasive methods, by mixing elements of the HRV and TWA approaches, thus producing an hybrid approach. © 2021, Springer Nature Switzerland AG.
KW  - ECG
KW  - HRV
KW  - Prediction
KW  - SCD
KW  - TWA
N1  - Export Date: 22 August 2022
M3  - Conference Paper
DB  - Scopus
UR  - https://www.scopus.com/inward/record.uri?eid=2-s2.0-85120521712&doi=10.1007%2f978-3-030-90241-4_5&partnerID=40&md5=b49011bdb510e36f4cb63c24dd7324ac
ER  - 

TY  - JOUR
TI  - Fetal Heart Rate Extraction Based on Wavelet Transform to Prevent Fetal Distress in Utero
T2  - Journal of Healthcare Engineering
VL  - 2021
PY  - 2021
DO  - 10.1155/2021/7608785
AU  - Zhu, M.
AU  - Liu, L.
AD  - Obstetrics Department, Taikang Tongji (Wuhan) Hospital, Hubei, Wuhan, 430050, China
AB  - In order to improve the effective extraction of fetal heart rate and prevent fetal distress in utero, a study of fetal heart rate feature extraction based on wavelet transform to prevent fetal distress in utero was proposed. This paper adopts a fetal heart rate detection method based on the maximum value of the binary wavelet transform modulus. The method is simulated by the Doppler fetal heart signal obtained from the clinic. Compared with the original curve, the transformed curve can roughly see the change rule of the original signal and identify the peak point of the signal, but due to the large disturbance of the peak point, the influence on the computer processing is also great. The periodicity of the transformed signal is greatly enhanced, making it easier to deal with the computation. A total of 300 pregnant women with full-term fetal heart monitoring from January 2018 to January 2020 were selected as the research subjects and divided into the observation group and the control group. The observation group consisted of 100 patients with abnormal fetal heart monitoring, and the control group consisted of 200 patients with normal fetal heart monitoring. The uterine contractions and fetal heart rate were recorded, and the incidence of fetal distress, cesarean section, neonatal asphyxia, and amniotic fluid and fecal contamination were observed. The incidence of fetal distress, cesarean section, neonatal asphyxia, and amniotic fluid fecal stain in the observation group were significantly higher than those in the control group. Fetal heart monitoring can accurately judge the situation of the fetus in pregnant women and timely diagnose the abnormal fetal heart rate, which has a better effect on the prognosis of perinatal infants and can reduce their mortality. It can effectively solve the problems existing in the autocorrelation algorithm and extract the fetal heart rate more accurately. It is an effective improved scheme of fetal heart rate extraction. It is very helpful in preventing fetal distress in utero. © 2021 Mengni Zhu and Liping Liu.
N1  - Export Date: 22 August 2022
M3  - Article
DB  - Scopus
C7  - 7608785
UR  - https://www.scopus.com/inward/record.uri?eid=2-s2.0-85117385085&doi=10.1155%2f2021%2f7608785&partnerID=40&md5=52f21f703aea14f9ac9e42f73f83f56e
ER  - 

TY  - JOUR
TI  - Prediction of Cerebral Palsy in Newborns with Hypoxic-Ischemic Encephalopathy Using Multivariate EEG Analysis and Machine Learning
T2  - IEEE Access
VL  - 9
SP  - 137833
EP  - 137846
PY  - 2021
DO  - 10.1109/ACCESS.2021.3118076
AU  - Bakheet, D.
AU  - Alotaibi, N.
AU  - Konn, D.
AU  - Vollmer, B.
AU  - Maharatna, K.
AD  - School of Electronics and Computer Science, University of Southampton, Southampton, SO17 1BJ, United Kingdom
AD  - Computer Science and Artificial Intelligence Department, University of Jeddah, Jeddah, 21959, Saudi Arabia
AD  - Clinical Neurophysiology, University Hospital Southampton, Southampton, SO16 6YD, United Kingdom
AD  - Clinical Neurosciences, Clinical and Experimental Sciences, Faculty of Medicine, University of Southampton, Southampton, SO16 6YD, United Kingdom
AD  - Paediatric Neurology, Southampton Children's Hospital, Southampton, SO16 6YD, United Kingdom
AB  - This study was carried out to investigate whether the quantitative analysis of electroencephalogram (EEG) signals of infants with hypoxic-ischemic encephalopathy (HIE) can be used for early prediction of cerebral palsy (CP). We computed sample entropy (SampEn), permutation entropy (PEn), and spectral entropy (SpEn) measures to reflect the signals' complexity and the graph-theoretic parameters derived from weighted phase-lag index (WPLI) to measure functional brain connectivity. Both feature sets were calculated in the noise-assisted multivariate empirical mode decomposition (NA-MEMD) domain to characterize the tempo-spectral integration of information and thus provide novel insight into the brain dynamics. Statistical analysis results showed a general abnormality in the EEG of individuals with CP at the alpha-band component. Particularly, complexity measures were decreased, and graph-theoretic parameters specified by the diameter feature were increased in infants with CP compared to those with normal neurology. The proposed set of features have also been evaluated using the random under-sampling boosting (RUSBoost) classifier, which was trained and tested on the feature vectors of a cohort of 26 infants - 6 who developed CP by the age of 24 months and 20 with normal neuromotor outcome. A good performance of 84.6% classification accuracy (ACC), 83% sensitivity (SNS), 85% specificity (SPC) and 0.87 area under curve (AUC) was obtained using the entropy features extracted from the alpha-band component. A close result of 80.8% ACC, 67% SNS, 85% SPC and 0.79 AUC was also achieved using the diameter feature calculated from the same frequency range. Therefore, it was concluded that the obtained brain functions' characteristics successfully discriminate between the two groups of infants. These characteristics could be considered potential biomarkers of cerebral cellular damage and, therefore, could be employed in practical clinical applications for early CP prediction. © 2013 IEEE.
KW  - Brain connectivity
KW  - cerebral palsy (CP)
KW  - electroencephalogram (EEG)
KW  - empirical mode decomposition (EMD)
KW  - graph theory
KW  - hypoxic-ischemic encephalopathy (HIE)
KW  - noise-assisted multivariate empirical mode decomposition (NA-MEMD)
KW  - weighted phase-lag index (WPLI)
N1  - Cited By :1
N1  - Export Date: 22 August 2022
M3  - Article
DB  - Scopus
UR  - https://www.scopus.com/inward/record.uri?eid=2-s2.0-85117179385&doi=10.1109%2fACCESS.2021.3118076&partnerID=40&md5=2794dc2f27767dd5c11af30fdd726f11
ER  - 

TY  - SER
TI  - Texture-Based Analysis of Fetal Organs in Fetal Growth Restriction
T2  - Lecture Notes in Computer Science (including subseries Lecture Notes in Artificial Intelligence and Lecture Notes in Bioinformatics)
VL  - 12959 LNCS
SP  - 253
EP  - 262
PY  - 2021
DO  - 10.1007/978-3-030-87735-4_24
AU  - Zeidan, A.M.
AU  - Gilliland, P.R.
AU  - Patel, A.
AU  - Ou, Z.
AU  - Flouri, D.
AU  - Mufti, N.
AU  - Maksym, K.
AU  - Aughwane, R.
AU  - Ourselin, S.
AU  - David, A.L.
AU  - Melbourne, A.
AD  - School of Biomedical Engineering and Imaging Sciences, King’s College London, London, United Kingdom
AD  - Institute for Women’s Health, University College London, London, United Kingdom
AB  - Fetal growth restriction (FGR) is common, affecting around 10% of all pregnancies. Growth restricted fetuses fail to achieve their genetically predetermined size and often weigh &amp;lt;10th centile for gestation. However, even appropriately grown fetuses can be affected, with the diagnosis of FGR missed before birth. Babies with FGR have a higher rate of stillbirth, neonatal morbidity such as breathing problems, and neurodevelopmental delay. FGR is usually due to placental insufficiency leading to poor placental perfusion and fetal hypoxia. MRI is increasingly used to image the fetus and placenta. Here we explore the use of novel multi-compartment Intravoxel Incoherent Motion Model (IVIM)-based models for MRI fetal and placental analysis, to improve understanding of FGR and quantify abnormalities and biomarkers in fetal organs. In 12 normally grown and 12 FGR gestational-age matched pregnancies (Median 28+ 4 wks±3+ 3 wks) we acquired T2 relaxometry and diffusion MRI datasets. Decreased perfusion, pseudo-diffusion coefficient, and fetal blood T2 values in the placenta and fetal liver were significant features distinguishing between FGR and normal controls (p-value &amp;lt;0.05). This may be related to the preferential shunting of fetal blood away from the fetal liver to the fetal brain that occurs in placental insufficiency. These features were used to predict FGR diagnosis and gestational age at delivery using simple machine learning models. Texture analysis was explored to compare Haralick features between control and FGR fetuses, with the placenta and liver yielding the most significant differences between the groups. This project provides insights into the effect of FGR on fetal organs emphasizing the significant impact on the fetal liver and placenta, and the potential of an automated approach to diagnosis by leveraging simple machine learning models. © 2021, Springer Nature Switzerland AG.
KW  - FGR severity assessment
KW  - Multi-compartment models
N1  - Export Date: 22 August 2022
M3  - Conference Paper
DB  - Scopus
UR  - https://www.scopus.com/inward/record.uri?eid=2-s2.0-85117119892&doi=10.1007%2f978-3-030-87735-4_24&partnerID=40&md5=65090ae34429af5047975b55fe894e3e
ER  - 

TY  - JOUR
TI  - Stress reactivity near birth affects nest building timing and offspring number and survival in the European rabbit (Oryctolagus cuniculus)
T2  - PLoS ONE
VL  - 16
IS  - 1 January
PY  - 2021
DO  - 10.1371/journal.pone.0246258
AU  - Benedek, I.
AU  - Altbcker, V.
AU  - Molnár, T.
AD  - Department of Wild Biology and Ethology, Institute of Environmental Science and Nature Conservation, Szent István University, Kaposvár, Hungary
AD  - Department of Nature Conservation and Environmental Management, Institute of Environmental Science and Nature Conservation, Szent István University, Kaposvár, Hungary
AB  - The physiological response to stressors has great importance, and its variance has an adaptive role in the survival of individuals. This study describes the effects of stress-axis activation on maternal behavior during the birthing process (parturition) in captive rabbits (Oryctolagus cuniculus). In this species, chances of survival are strongly influenced by nest quality. Thus, maternal care is initiated with nest preparation in late pregnancy, which itself is subject to strict and complex hormonal regulation. Among these hormones, progesterone is one of the most dominant in the process of nest construction. We have demonstrated that its level is altered by the level of cortisol elevation in the animal in question, potentially having an influence on the preparation of the nest for the newborn kittens. We found that does that had a constant and un-elevated level of cortisol metabolite while delivering their litters performed better than those individuals that showed an increased corticoid response around parturition. The latter group exhibited a perceptible delay in the building of their nests, and in addition, further losses were also experienced in their already smaller litters. As the quality of the nest itself proved to be was in no way inferior to those of the other group, this higher kitten-mortality rate may be attributed to impaired maternal behavior. Individual variances in cortisol levels may also result in subtle changes in hormonal regulation, potentially affecting the expression of maternal behavior. We have concluded that the higher level of cortisol detected in more-sensitive does effectively disrupts the natural hormonal regulation involved in their nest-building processes. Copyright: © 2021 Benedek et al. This is an open access article distributed under the terms of the Creative Commons Attribution License, which permits unrestricted use, distribution, and reproduction in any medium, provided the original author and source are credited.
N1  - Cited By :1
N1  - Export Date: 22 August 2022
M3  - Article
DB  - Scopus
C7  - e0246258
UR  - https://www.scopus.com/inward/record.uri?eid=2-s2.0-85100315943&doi=10.1371%2fjournal.pone.0246258&partnerID=40&md5=0fc5d189c4ad47ca943cf49e6a5a75c0
ER  - 

TY  - JOUR
TI  - Prediction of neonatal morbidity and very preterm delivery using maternal steroid biomarkers in early gestation
T2  - PLoS ONE
VL  - 16
IS  - 1 January
PY  - 2021
DO  - 10.1371/journal.pone.0243585
AU  - Patil, A.S.
AU  - Grotegut, C.A.
AU  - Gaikwad, N.W.
AU  - Dowden, S.D.
AU  - Haas, D.M.
AD  - Department of Obstetrics and Gynecology, University of Arizona College of Medicine-Phoenix, Phoenix, AZ, United States
AD  - Valley Perinatal Services, Phoenix, AZ, United States
AD  - Department of Obstetrics and Gynecology, Wake Forest University, Winston-Salem, NC, United States
AD  - Gaikwad Steroidomics Laboratory, Davis, CA, United States
AD  - Department of Obstetrics and Gynecology, Indiana University School of Medicine, Indianapolis, Indianapolis, United States
AD  - Division of Clinical Pharmacology, Department of Medicine, Indiana University School of Medicine, Indianapolis, Indianapolis, United States
AB  - Background Preterm delivery is a common pregnancy complication that can result in significant neonatal morbidity and mortality. Limited tools exist to predict preterm birth, and none to predict neonatal morbidity, from early in pregnancy. The objective of this study was to determine if the progesterone metabolites 11-deoxycorticosterone (DOC) and 16-alpha hydroxyprogesterone (16α-OHP), when combined with patient demographic and obstetric history known during the pregnancy, are predictive of preterm delivery-associated neonatal morbidity, neonatal length of stay, and risk for spontaneous preterm delivery prior to 32 weeks’ gestation. Methods and findings We conducted a cohort study of pregnant women with plasma samples collected as part of Building Blocks of Pregnancy Biobank at the Indiana University School of Medicine. The progesterone metabolites, DOC and 16α-OHP, were quantified by mass spectroscopy from the plasma of 58 pregnant women collected in the late first trimester/early second trimester. Steroid levels were combined with patient demographic and obstetric history data in multivariable logistic regression models. The primary outcome was composite neonatal morbidity as measured by the Hassan scale. Secondary outcomes included neonatal length of stay and spontaneous preterm delivery prior to 32 weeks’ gestation. The final neonatal morbidity model, which incorporated antenatal corticosteroid exposure and fetal sex, was able to predict high morbidity (Hassan score ≥ 2) with an area under the ROC curve (AUROC) of 0.975 (95% CI 0.932, 1.00), while the model without corticosteroid and fetal sex predictors demonstrated an AUROC of 0.927 (95% CI 0.824, 1.00). The Hassan score was highly correlated with neonatal length of stay (p<0.001), allowing the neonatal morbidity model to also predict increased neonatal length of stay (53 [IQR 22, 76] days vs. 4.5 [2, 31] days, above and below the model cut point, respectively; p = 0.0017). Spontaneous preterm delivery prior to 32 weeks’ gestation was also predicted with an AUROC of 0.94 (95% CI 0.869, 1.00). Conclusions Plasma levels of DOC and 16α-OHP in early gestation can be combined with patient demographic and clinical data to predict significant neonatal morbidity, neonatal length of stay, and risk for very preterm delivery, though validation studies are needed to verify these findings. Early identification of pregnancies at risk for preterm delivery and neonatal morbidity allows for timely implementation of multidisciplinary care to improve perinatal outcomes. © 2021 Patil et al. This is an open access article distributed under the terms of the Creative Commons Attribution License, which permits unrestricted use, distribution, and reproduction in any medium, provided the original author and source are credited.
N1  - Cited By :1
N1  - Export Date: 22 August 2022
M3  - Article
DB  - Scopus
C7  - e0243585
UR  - https://www.scopus.com/inward/record.uri?eid=2-s2.0-85099478640&doi=10.1371%2fjournal.pone.0243585&partnerID=40&md5=7b058274b263ef2df23b851c02c44cf6
ER  - 

TY  - JOUR
TI  - Detecting oxygen changes in the lungs
T2  - Science
VL  - 371
IS  - 6524
SP  - 32
EP  - 33
PY  - 2021
DO  - 10.1126/science.abf4473
AU  - Zacharias, W.
AD  - Departments of Pediatrics and Medicine, Divisions of Pulmonary Biology and Pulmonary and Critical Care Medicine, University of Cincinnati School of Medicine, Cincinnati Children's Hospital, Cincinnati, OH, United States
N1  - Export Date: 22 August 2022
M3  - Article
DB  - Scopus
UR  - https://www.scopus.com/inward/record.uri?eid=2-s2.0-85099149059&doi=10.1126%2fscience.abf4473&partnerID=40&md5=b89b816b75093dcbc06056cce70cbf98
ER  - 

TY  - JOUR
TI  - Patient monitoring as a predictor of blood culture results in a tertiary neonatal intensive care unit
T2  - Applied Ergonomics
VL  - 90
PY  - 2021
DO  - 10.1016/j.apergo.2020.103233
AU  - Orlovsky, M.
AU  - Meyer, J.
AU  - Mitelpunkt, A.
AU  - Weiss-Meilik, A.
AD  - Clinical Operation Research and Quality Unit, Tel Aviv Medical Center, Israel
AD  - Department of Industrial Engineering, Tel Aviv University, Israel
AD  - Pediatric Neurology Dana-Dwek Children's Hospital, Tel Aviv Medical Center, Israel
AD  - Sackler Faculty of Medicine, Tel Aviv University, Israel
AB  - We present a mesoergonomic approach to the early detection of neonatal sepsis, analyzing clinical data for 4999 patients from a neo-natal intensive care unit to predict positive culture results. The Apgar score at birth predicted positive results. For neonates with poor and intermediate Apgar scores, culture results for monitored infants were more likely to be positive than those for unmonitored infants. Thus, the medical staff tended to monitor infants who eventually had a greater chance for positive test results. A cost-effectiveness analysis indicated that for infants with high Apgar scores, the physician should decide whether to obtain a blood culture, based on the patient's characteristics. For infants with lower Apgar scores, it may be advisable to obtain a blood culture whenever one decides to monitor a neonate. The study demonstrates that staff decisions regarding a patient can serve as input for further clinical decision-making. © 2020 Elsevier Ltd
KW  - Clinical decision making
KW  - Late onset neonatal sepsis
KW  - Naturalistic decision making
N1  - Cited By :2
N1  - Export Date: 22 August 2022
M3  - Article
DB  - Scopus
C7  - 103233
UR  - https://www.scopus.com/inward/record.uri?eid=2-s2.0-85089821126&doi=10.1016%2fj.apergo.2020.103233&partnerID=40&md5=69ea3c3764300d025913c88d9f456032
ER  - 

TY  - JOUR
TI  - Effects of cognitive and motor dual-tasks on oropharyngeal swallowing assessed with FEES in healthy individuals
T2  - Scientific Reports
VL  - 10
IS  - 1
PY  - 2020
DO  - 10.1038/s41598-020-77421-3
AU  - Muhle, P.
AU  - Claus, I.
AU  - Labeit, B.
AU  - Ogawa, M.
AU  - Dziewas, R.
AU  - Suntrup-Krueger, S.
AU  - Warnecke, T.
AD  - Department of Neurology with Institute for Translational Neurology, University Hospital Muenster, Albert-Schweitzer-Campus 1; Gebäude A1, Münster, 48149, Germany
AD  - Institute of Biomagnetism and Biosignalanalysis, University Hospital Muenster, University of Muenster, Malmedyweg 15, Münster, 48149, Germany
AD  - Department of Rehabilitation Medicine I, School of Medicine, Fujita Health University, 1-98 Dengakugakubo, Kutsukake, Toyoake, Aichi  470-1192, Japan
AB  - Dysphagia is frequent in many neurological diseases and gives rise to severe complications such as malnutrition, dehydration and aspiration pneumonia. Therefore, early detection and management of dysphagia is essential and can reduce mortality. This study investigated the effect of cognitive and motor dual-task interference on swallowing in healthy participants, as dual-task effects are reported for other motor tasks such as gait and speech. 27 participants (17 females; 29.2 ± 4.1 years) were included in this prospective study and examined using flexible endoscopic evaluation of swallowing (FEES). Using a previously established FEES-based score, the paradigms “baseline swallowing”, “cognitive dual-task” and “motor dual-task” were assessed. Scores of the three paradigms were compared using a repetitive measures ANOVA and post-hoc analysis. Mean baseline swallowing score in single task was 5 ± 3. It worsened to 6 ± 5 in the cognitive (p = 0.118), and to 8 ± 5 in the motor dual-task condition (p < 0.001). This change was driven by subclinical worsening of premature bolus spillage and pharyngeal residue. Oropharyngeal swallowing is not exclusively reflexive in nature but requires attention, which leads to motor dual-task interference. This has potential diagnostic and therapeutic implications, e.g. in the early screening for dysphagia or in avoiding dual-task situations while eating. © 2020, The Author(s).
N1  - Cited By :3
N1  - Export Date: 22 August 2022
M3  - Article
DB  - Scopus
C7  - 20403
UR  - https://www.scopus.com/inward/record.uri?eid=2-s2.0-85096447252&doi=10.1038%2fs41598-020-77421-3&partnerID=40&md5=9bddf77a074ecaa2eab3833c80394456
ER  - 

TY  - JOUR
TI  - The power struggle: assessing interacting global change stressors via experimental studies on sharks
T2  - Scientific Reports
VL  - 10
IS  - 1
PY  - 2020
DO  - 10.1038/s41598-020-76966-7
AU  - Bouyoucos, I.A.
AU  - Watson, S.-A.
AU  - Planes, S.
AU  - Simpfendorfer, C.A.
AU  - Schwieterman, G.D.
AU  - Whitney, N.M.
AU  - Rummer, J.L.
AD  - Australian Research Council Centre of Excellence for Coral Reef Studies, James Cook University, Townsville, QLD, Australia
AD  - PSL Research University, EPHE-UPVD-CNRS, USR 3278 CRIOBE, Université de Perpignan, Perpignan, France
AD  - Biodiversity and Geosciences Program, Museum of Tropical Queensland, Queensland Museum, Townsville, QLD, Australia
AD  - Laboratoire D’Excellence “CORAIL,” EPHE, PSL Research University, UPVD, CNRS, USR 3278 CRIOBE, Papetoai, Moorea, French Polynesia
AD  - Centre for Sustainable Tropical Fisheries and Aquaculture and College of Science and Engineering, James Cook University, Townsville, QLD, Australia
AD  - Virginia Institute of Marine Science, William & Mary, Gloucester Point, VA, United States
AD  - Anderson Cabot Center for Ocean Life, New England Aquarium, Boston, MA, United States
AB  - Ocean warming and acidification act concurrently on marine ectotherms with the potential for detrimental, synergistic effects; yet, effects of these stressors remain understudied in large predatory fishes, including sharks. We tested for behavioural and physiological responses of blacktip reef shark (Carcharhinus melanopterus) neonates to climate change relevant changes in temperature (28 and 31 °C) and carbon dioxide partial pressures (pCO2; 650 and 1050 µatm) using a fully factorial design. Behavioural assays (lateralisation, activity level) were conducted upon 7–13 days of acclimation, and physiological assays (hypoxia tolerance, oxygen uptake rates, acid–base and haematological status) were conducted upon 14–17 days of acclimation. Haematocrit was higher in sharks acclimated to 31 °C than to 28 °C. Significant treatment effects were also detected for blood lactate and minimum oxygen uptake rate; although, these observations were not supported by adequate statistical power. Inter-individual variability was considerable for all measured traits, except for haematocrit. Moving forward, studies on similarly ‘hard-to-study’ species may account for large inter-individual variability by increasing replication, testing larger, yet ecologically relevant, differences in temperature and pCO2, and reducing measurement error. Robust experimental studies on elasmobranchs are critical to meaningfully assess the threat of global change stressors in these data-deficient species. © 2020, The Author(s).
N1  - Cited By :5
N1  - Export Date: 22 August 2022
M3  - Article
DB  - Scopus
C7  - 19887
UR  - https://www.scopus.com/inward/record.uri?eid=2-s2.0-85096073873&doi=10.1038%2fs41598-020-76966-7&partnerID=40&md5=4b040dbb694d36f64a6729999b473191
ER  - 

TY  - JOUR
TI  - MicroRNAs 363 and 149 are differentially expressed in the maternal circulation preceding a diagnosis of preeclampsia
T2  - Scientific Reports
VL  - 10
IS  - 1
PY  - 2020
DO  - 10.1038/s41598-020-73783-w
AU  - Whigham, C.-A.
AU  - MacDonald, T.M.
AU  - Walker, S.P.
AU  - Hiscock, R.
AU  - Hannan, N.J.
AU  - Pritchard, N.
AU  - Cannon, P.
AU  - Nguyen, T.V.
AU  - Miranda, M.
AU  - Tong, S.
AU  - Kaitu’u-Lino, T.J.
AD  - Translational Obstetrics Group, The Department of Obstetrics and Gynaecology, Mercy Hospital for Women, University of Melbourne, 163 Studley Road, Heidelberg, VIC  3084, Australia
AD  - Mercy Perinatal, Mercy Hospital for Women, Heidelberg, VIC, Australia
AB  - Preeclampsia is a pregnancy complication associated with angiogenic dysbalance, maternal endothelial dysfunction and end-organ injury. A predictive test to identify those who will develop preeclampsia could substantially decrease morbidity and mortality. MicroRNAs (miRs) are small RNA molecules involved in post-transcriptional gene regulation. We screened for circulating miRs differentially expressed at 36 weeks’ gestation in pregnancies before the development of preeclampsia. We used a case–control group (198 controls, 34 pre-preeclampsia diagnosis) selected from a prospective cohort (n = 2015) and performed a PCR-based microarray to measure the expression of 41 miRs. We found six circulating miRs (miRs 363, 149, 18a, 1283, 16, 424) at 36 weeks' had significantly reduced expression (p < 0.0001–0.04). miR363 was significantly downregulated at 28 weeks’ gestation, 10–12 weeks before the onset of clinical disease. In the circulation of another cohort of 34 participants with established preterm preeclampsia (vs 23 controls), we found miRs363, 18a, 149 and 16 were significantly down regulated (p < 0.0001–0.04). Combined expression of miRs149 and 363 in the circulation at 36 weeks’ gestation provides a test with 45% sensitivity (at a specificity of 90%) which suggests measuring both miRs may have promise as part of a multi-marker test to predict preeclampsia. © 2020, The Author(s).
N1  - Cited By :5
N1  - Export Date: 22 August 2022
M3  - Article
DB  - Scopus
C7  - 18077
UR  - https://www.scopus.com/inward/record.uri?eid=2-s2.0-85093826865&doi=10.1038%2fs41598-020-73783-w&partnerID=40&md5=630a606fbbc9a4260edf02ccfedfbbc7
ER  - 

TY  - JOUR
TI  - Risk stratification for small for gestational age for the Brazilian population: a secondary analysis of the Birth in Brazil study
T2  - Scientific Reports
VL  - 10
IS  - 1
PY  - 2020
DO  - 10.1038/s41598-020-71252-y
AU  - Souza, R.T.
AU  - Vieira, M.C.
AU  - Esteves-Pereira, A.P.
AU  - Domingues, R.M.S.M.
AU  - Moreira, M.E.L.
AU  - da Cunha Filho, E.V.
AU  - Sandall, J.
AU  - Cecatti, J.G.
AU  - do Carmo Leal, M.
AU  - Dias, M.A.B.
AU  - Pasupathy, D.
AD  - Department of Obstetrics and Gynaecology, School of Medical Sciences, University of Campinas (UNICAMP), 101 Alexander Fleming St, Cidade Universitaria, Campinas, SP, Brazil
AD  - Department of Women and Children’s Health, School of Life Course Sciences, Faculty of Life Sciences and Medicine, King’s College London, Women’s Health Academic Centre KHP, 10th Floor North Wing, St. Thomas’ Hospital, Westminster Bridge Road, London, SE1 7EH, United Kingdom
AD  - Department of Obstetrics and Gynaecology, São Lucas Hospital, School of Medicine, Pontifical Catholic University of Rio Grande Do Sul, 6690 Ipiranga Avenue, Porto Alegre, RS, Brazil
AD  - National School of Public Health, Oswaldo Cruz Foundation/FIOCRUZ, 1480 Leopoldo Bulhoes St, Manguinhos, Rio de Janeiro, RJ, Brazil
AD  - National Institute of Infectious Diseases, Oswaldo Cruz Foundation/FIOCRUZ, 4365 Brasil Avenue, Manguinhos, Rio de Janeiro, RJ, Brazil
AD  - Department of Neonatology, Fernandes Figueira Institute, Oswaldo Cruz Foundation/FIOCRUZ, 716 Rui Barbosa st, Flamengo, Rio de Janeiro, Brazil
AD  - Fernandes Figueira Institute, Oswaldo Cruz Foundation/FIOCRUZ, 716 Rui Barbosa st, Flamengo, Rio de Janeiro, Brazil
AD  - Discipline of Obstetrics, Gynaecology and Neonatology, Westmead Clinical School, University of Sydney, Sydney, NSW  2145, Australia
AB  - Risk-stratification screening for SGA has been proposed in high-income countries to prevent perinatal morbidity and mortality. There is paucity of data from middle-income settings. The aim of this study is to explore risk factors for SGA in Brazil and assess potential for risk stratification. This population-based study is a secondary analysis of Birth in Brazil study, conducted in 266 maternity units between 2011 and 2012. Univariate and multivariate logistic regressions were performed, and population attributable fraction estimated for early and all pregnancy factors. We calculated absolute risk, odds ratio, and population prevalence of single or combined factors stratified by parity. Factors associated with SGA were maternal lupus (ORadj 4.36, 95% CI [2.32–8.18]), hypertensive disorders in pregnancy (ORadj 2.72, 95% CI [2.28–3.24]), weight gain &lt; 5 kg (ORadj 2.37, 95% CI [1.99–2.83]), smoking at late pregnancy (ORadj 2.04, 95% CI [1.60–2.59]), previous low birthweight (ORadj 2.22, 95% CI [1.79–2.75]), nulliparity (ORadj 1.81, 95% CI [1.60–2.05]), underweight (ORadj 1.61, 95% CI [1.36–1.92]) and socioeconomic status (SES) &lt; 5th centile (ORadj 1.23, 95% CI [1.05–1.45]). Having two or more risk factors (prevalence of 4.4% and 8.0%) was associated with a 2 and fourfold increase in the risk for SGA in nulliparous and multiparous, respectively. Early and all pregnancy risk factors allow development of risk-stratification for SGA. Implementation of risk stratification coupled with specific strategies for reduction of risk and increased surveillance has the potential to contribute to the reduction of stillbirth in Brazil through increased detection of SGA, appropriate management and timely delivery. © 2020, The Author(s).
N1  - Cited By :1
N1  - Export Date: 22 August 2022
M3  - Article
DB  - Scopus
C7  - 14725
UR  - https://www.scopus.com/inward/record.uri?eid=2-s2.0-85090326341&doi=10.1038%2fs41598-020-71252-y&partnerID=40&md5=57923ffa3afeef7d8e44bd395ac0b430
ER  - 

TY  - JOUR
TI  - Telomere shortening associates with elevated insulin and nuchal fat accumulation
T2  - Scientific Reports
VL  - 10
IS  - 1
PY  - 2020
DO  - 10.1038/s41598-020-63916-6
AU  - Mangge, H.
AU  - Herrmann, M.
AU  - Almer, G.
AU  - Zelzer, S.
AU  - Moeller, R.
AU  - Horejsi, R.
AU  - Renner, W.
AD  - Clinical Institute of Medical and Chemical Laboratory Diagnostics, Medical University of Graz, Graz, Austria
AD  - Otto Loewi Research Center (for Vascular Biology, Immunology and Inflammation), Medical University of Graz, Graz, Austria
AB  - Obesity and relative leucocyte telomere length (RTL) are both linked to accelerated aging and premature mortality. We examined if nuchal subcutaneous adipose tissue (SAT) thickness, a surrogate marker of central trunk-weighted obesity, is an independent predictor of RTL that provides information beyond BMI, metabolic and inflammatory markers. RTL and nuchal SAT thickness were determined in 362 participants of the STYJOBS/EDECTA study (STYrian Juvenile Obesity Study, Early DEteCTion of atherosclerosis), which included overweight individuals and matched eutrophic controls. Fasting plasma samples were used for the measurement of leptin, resistin, adiponectin, glucose, insulin, high-sensitivity C-reactive protein (hs-CRP), interleukin-6 (IL-6), liver enzymes, creatinine, cholesterol, high-density lipoprotein (HDL) cholesterol, low-density lipoprotein (LDL) cholesterol, oxidized LDL, triglycerides, homocysteine and uric acid. Furthermore, all participants underwent carotid artery ultrasound. Obese individuals had markedly higher body mass index (BMI), nuchal SAT thickness, hip and waist circumferences and carotid intima media thickness (IMT) than eutrophic controls. In addition, they showed typical biochemical abnormalities related to energy metabolism, systemic inflammation and liver function. RTL was inversely correlated with nuchal SAT thickness, IMT, hs-CRP, alkaline phosphatase, insulin, resistin, and leptin. Positive correlations were seen with homocysteine and creatinine. Stepwise linear regression analyses identified nuchal SAT thickness and insulin as the only significant predictors of RTL. In conclusion, nuchal SAT thickness is a robust predictor of RTL that provides information beyond traditional obesity-related metabolic and inflammatory biomarkers. This suggests an important role of fat depots at the neck for accelerated telomere shortening. © 2020, The Author(s).
N1  - Cited By :7
N1  - Export Date: 22 August 2022
M3  - Article
DB  - Scopus
C7  - 6863
UR  - https://www.scopus.com/inward/record.uri?eid=2-s2.0-85083770242&doi=10.1038%2fs41598-020-63916-6&partnerID=40&md5=c934e4ab836ebf51d2f383fa9e0e5ffe
ER  - 

TY  - JOUR
TI  - Therapeutic mechanism of cord blood mononuclear cells via the IL-8-mediated angiogenic pathway in neonatal hypoxic-ischaemic brain injury
T2  - Scientific Reports
VL  - 10
IS  - 1
PY  - 2020
DO  - 10.1038/s41598-020-61441-0
AU  - Cho, K.H.
AU  - Choi, J.I.
AU  - Kim, J.-O.
AU  - Jung, J.E.
AU  - Kim, D.-W.
AU  - Kim, M.Y.
AD  - Department of Rehabilitation Medicine, CHA Gumi Medical Center, CHA University College of Medicine, Gumi, Gyeongsangbukdo, South Korea
AD  - Rehabilitation and Regeneration Research Center, CHA University, Seongnam, South Korea
AD  - College of Pharmacy, Ajou University, Suwon, Gyeonggi-do, South Korea
AD  - Department of Neurology, University of Texas Health Science Center at Houston, McGovern Medical School, Houston, TX, United States
AD  - Department of Physiology, Yonsei University College of Medicine, Seoul, South Korea
AD  - Department of Rehabilitation Medicine, CHA Bundang Medical Center, CHA University College of Medicine, Seongnam, Gyeonggi-do, South Korea
AB  - In a clinical trial of cerebral palsy, the level of plasma interleukin-8 (IL-8) was increased, correlated with motor improvement, after human umbilical cord blood mononuclear cell (hUCBC) infusion. This study aimed to elucidate the role of IL-8 in the therapeutic effects of hUCBCs in a mouse model of hypoxic-ischaemic brain injury (HI). In P7 HI mouse brains, hUCBC administration at day 7 after HI upregulated the gene expression of Cxcl2, the mouse IL-8 homologue and increased the expression of its receptor, CXCR2. hUCBC administration restored the sequential downstream signalling axis of p-p38/p-MAPKAPK2, NFκB, and angiogenic factors, which were downregulated by HI. An in vitro assay revealed the downregulation of the angiogenic pathway by CXCR2 knockdown and p38 inhibition. In vivo p38 inhibition prior to hUCBC administration in HI mouse brains produced identical results. Behavioural outcomes revealed a therapeutic effect (ps < 0.01) of hUCBC or IL-8 administration, which was correlated with decreases in infarct size and angiogenic findings in the striatum. In conclusion, the response of the host to hUCBC administration in mice upregulated Cxcl2, which led to the activation of the IL-8-mediated p-p38 signalling pathway. The upregulation of the downstream pathway and angiogenic growth factors via NFκB can be inferred to be the potential therapeutic mechanism of hUCBCs. © 2020, The Author(s).
N1  - Cited By :6
N1  - Export Date: 22 August 2022
M3  - Article
DB  - Scopus
C7  - 4446
UR  - https://www.scopus.com/inward/record.uri?eid=2-s2.0-85081639632&doi=10.1038%2fs41598-020-61441-0&partnerID=40&md5=58d858d80a28ff563e9611379d124dab
ER  - 

TY  - JOUR
TI  - PLA2G6 guards placental trophoblasts against ferroptotic injury
T2  - Proceedings of the National Academy of Sciences of the United States of America
VL  - 117
IS  - 44
SP  - 27319
EP  - 27328
PY  - 2020
DO  - 10.1073/pnas.2009201117
AU  - Beharier, O.
AU  - Tyurin, V.A.
AU  - Goff, J.P.
AU  - Guerrero-Santoro, J.
AU  - Kajiwara, K.
AU  - Chu, T.
AU  - Tyurina, Y.Y.
AU  - St Croix, C.M.
AU  - Wallace, C.T.
AU  - Parry, S.
AU  - Tony Parks, W.
AU  - Kagan, V.E.
AU  - Sadovsky, Y.
AD  - Magee-Womens Research Institute, Department of Obstetrics, Gynecology, and Reproductive Sciences, University of Pittsburgh, Pittsburgh, PA  15213, United States
AD  - Department of Environmental and Occupational Health, Center for Free Radical and Antioxidant Health, University of Pittsburgh, Pittsburgh, PA  15261, United States
AD  - Department of Cell Biology, University of Pittsburgh, Pittsburgh, PA  15261, United States
AD  - Department of Obstetrics and Gynecology, University of Pennsylvania School of Medicine, Philadelphia, PA  19104, United States
AD  - Department of Laboratory Medicine and Pathobiology, Mount Sinai Hospital, University of Toronto, Toronto, ON  M5G 1X8, Canada
AD  - Department of Microbiology and Molecular Genetics, University of Pittsburgh, Pittsburgh, PA  15219, United States
AB  - The recently identified ferroptotic cell death is characterized by excessive accumulation of hydroperoxy-arachidonoyl (C20:4)- or adrenoyl (C22:4)- phosphatidylethanolamine (Hp-PE). The selenium-dependent glutathione peroxidase 4 (GPX4) inhibits ferroptosis, converting unstable ferroptotic lipid hydroperoxides to nontoxic lipid alcohols in a tissue-specific manner. While placental oxidative stress and lipotoxicity are hallmarks of placental dysfunction, the possible role of ferroptosis in placental dysfunction is largely unknown. We found that spontaneous preterm birth is associated with ferroptosis and that inhibition of GPX4 causes ferroptotic injury in primary human trophoblasts and during mouse pregnancy. Importantly, we uncovered a role for the phospholipase PLA2G6 (PNPLA9, iPLA2beta), known to metabolize Hp-PE to lyso-PE and oxidized fatty acid, in mitigating ferroptosis induced by GPX4 inhibition in vitro or by hypoxia/reoxygenation injury in vivo. Together, we identified ferroptosis signaling in the human and mouse placenta, established a role for PLA2G6 in attenuating trophoblastic ferroptosis, and provided mechanistic insights into the ill-defined placental lipotoxicity that may inspire PLA2G6-targeted therapeutic strategies. © 2020 National Academy of Sciences. All rights reserved.
KW  - Ferroptosis
KW  - GPX4
KW  - PLA2G6
KW  - Placenta
KW  - Trophoblast
N1  - Cited By :32
N1  - Export Date: 22 August 2022
M3  - Article
DB  - Scopus
UR  - https://www.scopus.com/inward/record.uri?eid=2-s2.0-85095672611&doi=10.1073%2fpnas.2009201117&partnerID=40&md5=88edf9a54d5ec3fd281b9b5a6bf8fd30
ER  - 

TY  - JOUR
TI  - Hair regeneration potential of human dermal sheath cells cultured under physiological oxygen
T2  - Tissue Engineering - Part A
VL  - 26
IS  - 21-22
SP  - 1147
EP  - 1157
PY  - 2020
DO  - 10.1089/ten.tea.2019.0329
AU  - Kanayama, K.
AU  - Takada, H.
AU  - Saito, N.
AU  - Kato, H.
AU  - Kinoshita, K.
AU  - Shirado, T.
AU  - Mashiko, T.
AU  - Asahi, R.
AU  - Mori, M.
AU  - Tashiro, K.
AU  - Sunaga, A.
AU  - Kurisaki, A.
AU  - Yoshizato, K.
AU  - Yoshimura, K.
AD  - Department of Plastic Surgery, Jichi Medical University, Shimotsuke City, Japan
AD  - Department of Plastic Surgery, University of Tokyo School of Medicine, Tokyo, Japan
AD  - Laboratory of Stem Cell Technology, Graduate School of Biological Sciences, Nara Institute of Science and Technology, Ikoma City, Japan
AD  - Synthetic Biology Laboratory, Graduate School of Medicine, Osaka City University, Osaka, Japan
AB  - We investigated the effect of oxygen tension on the proliferation and hair-inductive capacity of human dermal papilla cells (DPCs) and dermal sheath cells (DSCs). DPCs and DSCs were separately obtained from human hair follicles and each cultured under atmospheric/hyperoxic (20% O2), physiological/normoxic (6% O2), or hypoxic (1% O2) conditions. Proliferation of DPCs and DSCs was highest under normoxia. Compared with hyperoxia, hypoxia inhibited proliferation of DPCs, but enhanced that of DSCs. In DPCs, hypoxia downregulated the expression of hair-inductive capacity-related genes, including BMP4, LEF1, SOX2, and VCAN. In DSCs, both normoxia and hypoxia upregulated SOX2 expression, whereas hypoxia downregulated BMP4 expression. Microarray analysis revealed that normoxia increased the expression of pluripotency-related genes, including SPRY, NR0B1, MSX2, IFITM1, and DAZL, compared with hyperoxia. In an in vivo hair follicle reconstitution assay, cultured DPCs and DSCs were transplanted with newborn mouse epidermal keratinocytes into nude mice using a chamber method. In this experiment, normoxia resulted in the most efficient induction of DPC hair follicles, whereas hypoxia caused the most efficient induction and maturation of DSC hair follicles. These results suggest that application of physiological/hypoxic oxygen tension to cultured human DSCs enhances proliferation and maintenance of hair inductivity for skin engineering and clinical applications. © Mary Ann Liebert, Inc.
KW  - Cell culture
KW  - Dermal papilla cells
KW  - Dermal sheath cells
KW  - Follicular stem cells
KW  - Oxygen
KW  - Tissue regeneration
N1  - Cited By :4
N1  - Export Date: 22 August 2022
M3  - Article
DB  - Scopus
UR  - https://www.scopus.com/inward/record.uri?eid=2-s2.0-85096356001&doi=10.1089%2ften.tea.2019.0329&partnerID=40&md5=7655f7765ee37b0d833ae6f3937b1776
ER  - 

TY  - JOUR
TI  - Mid-gestation serum lipidomic profile associations with spontaneous preterm birth are influenced by body mass index
T2  - PLoS ONE
VL  - 15
IS  - 11 November
PY  - 2020
DO  - 10.1371/journal.pone.0239115
AU  - Borkowski, K.
AU  - Newman, J.W.
AU  - Aghaeepour, N.
AU  - Mayo, J.A.
AU  - Blazenović, I.
AU  - Fiehn, O.
AU  - Stevenson, D.K.
AU  - Shaw, G.M.
AU  - Carmichael, S.L.
AD  - West Coast Metabolomic Center, Genome Center, University of California-Davis, Davis, CA, United States
AD  - United States Department of Agriculture-Agriculture Research Service, Western Human Nutrition Research Center, Davis, CA, United States
AD  - Department of Nutrition, University of California-Davis, Davis, CA, United States
AD  - Department of Anesthesiology, Pain, and Perioperative Medicine, Stanford University School of Medicine, Stanford, CA, United States
AD  - Department of Pediatrics, Stanford University School of Medicine, Stanford, CA, United States
AD  - Department of Biomedical Data Sciences, Stanford University School of Medicine, Stanford, CA, United States
AB  - Spontaneous preterm birth (sPTB) is a major cause of infant morbidity and mortality. While metabolic changes leading to preterm birth are unknown, several factors including dyslipidemia and inflammation have been implicated and paradoxically both low (&lt;18.5 kg/m2) and high (&gt;30 kg/m2) body mass indices (BMIs) are risk factors for this condition. The objective of the study was to identify BMI-associated metabolic perturbations and potential mid-gestation serum biomarkers of preterm birth in a cohort of underweight, normal weight and obese women experiencing either sPTB or full-term deliveries (n = 102; n = 17/group). For this purpose, we combined untargeted metabolomics and lipidomics with targeted metabolic profiling of major regulators of inflammation and metabolism, including oxylipins, endocannabinoids, bile acids and ceramides. Women who were obese and had sPTB showed elevated oxidative stress and dyslipidemia characterized by elevated serum free fatty acids. Women who were underweight-associated sPTB also showed evidence of dyslipidemia characterized by elevated phospholipids, unsaturated triglycerides, sphingomyelins, cholesteryl esters and long-chain acylcarnitines. In normal weight women experiencing sPTB, the relative abundance of 14(15)-epoxyeicosatrienoic acid and 14,15-dihydroxyeicosatrienoic acids to other regioisomers were altered at mid-pregnancy. This phenomenon is not yet associated with any biological process, but may be linked to estrogen metabolism. These changes were differentially modulated across BMI groups. In conclusion, using metabolomics we observed distinct BMI-dependent metabolic manifestations among women who had sPTB. These observations suggest the potential to predict sPTB mid-gestation using a new set of metabolomic markers and BMI stratification. This study opens the door to further investigate the role of cytochrome P450/epoxide hydrolase metabolism in sPTB. Copyright: This is an open access article, free of all copyright, and may be freely reproduced, distributed, transmitted, modified, built upon, or otherwise used by anyone for any lawful purpose. The work is made available under the Creative Commons CC0 public domain dedication.
N1  - Cited By :8
N1  - Export Date: 22 August 2022
M3  - Article
DB  - Scopus
C7  - e0239115
UR  - https://www.scopus.com/inward/record.uri?eid=2-s2.0-85096348662&doi=10.1371%2fjournal.pone.0239115&partnerID=40&md5=5750543eab5146fbf87400686662eb92
ER  - 

TY  - JOUR
TI  - Evaluation of the human placenta optical scattering properties using continuous wave and frequency-domain diffuse reflectance spectroscopy
T2  - Journal of Biomedical Optics
VL  - 25
IS  - 11
PY  - 2020
DO  - 10.1117/1.JBO.25.11.116001
AU  - Khare, S.M.
AU  - Nguyen, T.
AU  - Anderson, A.A.
AU  - Hill, B.
AU  - Romero, R.
AU  - Gandjbakhche, A.H.
AD  - National Institute of Child Health and Human Development, National Institutes of Health, Bethesda, MD, United States
AD  - U.S. Department of Health and Human Services, Eunice Kennedy Shriver National Institute of Child Health and Human Development, Bethesda, MD, United States
AD  - National Institutes of Health, Perinatology Research Branch, Division of Obstetrics and Maternal-Fetal Medicine, Division of Intramural Research, Detroit, MI, United States
AD  - University of Michigan, Department of Obstetrics and Gynecology, Ann Arbor, MI, United States
AD  - Michigan State University, Department of Epidemiology and Biostatistics, East Lansing, MI, United States
AD  - Wayne State University, Center for Molecular Medicine and Genetics, Detroit, MI, United States
AD  - Detroit Medical Center, Detroit, MI, United States
AD  - Florida International University, Department of Obstetrics and Gynecology, Miami, FL, United States
AB  - Significance: Placenta is an essential organ for fetal development and successful reproduction. Placental insufficiency can lead to fetal hypoxia and, in extreme cases anoxia, leading to fetal death. Of the 145 million deliveries per year worldwide, a 1/415 million neonates are small for gestational age and, therefore, at risk for antepartum and intrapartum hypoxia. Clinical methods to assess placental function largely rely on the assessment of fetal heart rate changes but do not assess placental oxygenation. Near-infrared spectroscopy (NIRS) allows non-invasive, real-time assessment of tissue oxygenation in intact organs, which can be used to assess placental oxygenation. However, tissue optical properties can affect the accuracy of methods to measure tissue oxygenation. Aim: This study was performed to estimate the scattering coefficient of the human placenta. We have computed the scattering coefficients of the human placenta for the range of 659 to 840 nm using two methods of diffuse reflectance spectroscopy (DRS). Approach: Measurements were performed using an in-house DRS device and a well-established frequency-domain diffuse optical spectroscopic system (DOSI). Measurements were performed in eight placentas obtained after cesarean deliveries. Placentas were perfused with normal saline to minimize the effects of absorption due to blood. Three sites per placenta were measured. Absorption and scattering coefficients were then calculated from the measured reflectance using the random walk theory for DRS and frequency-domain algorithm for DOSI. Results: Average reduced scattering coefficient (s′) was 0.943 ± 0.015 mm-1 at 760 nm and 0.831 ± 0.009 mm-1 at 840 nm, and a power function s′ = 1.6619 (λ/500 nm)-1.426 was derived for the human placental scattering coefficient. Conclusion: We report for the first time the scattering coefficient of the human placenta. This information can be used to assess baseline scattering and improve measurements of placental oxygen saturation with NIRS. © The Authors.
KW  - diffuse optical spectroscopic system
KW  - near-infrared spectroscopy
KW  - power function
KW  - random walk theory
KW  - scattering coefficient
KW  - tissue oxygenation
N1  - Cited By :1
N1  - Export Date: 22 August 2022
M3  - Article
DB  - Scopus
C7  - 116001
UR  - https://www.scopus.com/inward/record.uri?eid=2-s2.0-85095740795&doi=10.1117%2f1.JBO.25.11.116001&partnerID=40&md5=97c53b6633dd394bd55f2ef43225c7fa
ER  - 

TY  - JOUR
TI  - Atrial Fibrillation Detection during Sepsis: Study on MIMIC III ICU Data
T2  - IEEE Journal of Biomedical and Health Informatics
VL  - 24
IS  - 11
SP  - 3124
EP  - 3135
PY  - 2020
DO  - 10.1109/JBHI.2020.2995139
AU  - Bashar, S.K.
AU  - Hossain, M.B.
AU  - Ding, E.
AU  - Walkey, A.J.
AU  - McManus, D.D.
AU  - Chon, K.H.
AD  - Biomedical Engineering Department, University of Connecticut, Storrs, CT  06269, United States
AD  - Division of Cardiology, University of Massachusetts Medical School, Worcester, MA  01655, United States
AD  - Department of Medicine, Boston University, School of Medicine, Boston, MA  02118, United States
AB  - Sepsis is defined by life-threatening organ dysfunction during infection and is one of the leading causes of critical illness. During sepsis, there is high risk that new-onset of atrial fibrillation (AF) can occur, which is associated with significant morbidity and mortality. As a result, computer aided automated and reliable detection of new-onset AF during sepsis is crucial, especially for the critically ill patients in the intensive care unit (ICU). In this paper, a novel automated and robust two-step algorithm to detect AF from ICU patients using electrocardiogram (ECG) signals is presented. First, several statistical parameters including root mean square of successive differences, Shannon entropy, and sample entropy were calculated from the heart rate for the screening of possible AF segments. Next, Poincaré plot-based features along with P-wave characteristics were used to reduce false positive detection of AF, caused by the premature atrial and ventricular beats. A subset of the Medical Information Mart for Intensive Care (MIMIC) III database containing 198 subjects was used in this study. During the training and validation phases, both the simple thresholding as well as machine learning classifiers achieved very high segment-wise AF classification performance. Finally, we tested the performance of our proposed algorithm using two independent test data sets and compared the performance with two state-of-the-art methods. The algorithm achieved an overall 100% sensitivity, 98% specificity, 98.99% accuracy, 98% positive predictive value, and 100% negative predictive value on the subject-wise AF detection, thus showing the efficacy of our proposed algorithm in critically ill sepsis patients. The annotations of the data have been made publicly available for other investigators. © 2013 IEEE.
KW  - Annotations
KW  - Atrial fibrillation
KW  - ICU
KW  - P-wave
KW  - Poincaré plot
KW  - Premature beat
KW  - Sepsis
N1  - Cited By :14
N1  - Export Date: 22 August 2022
M3  - Article
DB  - Scopus
C7  - 9094371
UR  - https://www.scopus.com/inward/record.uri?eid=2-s2.0-85092259682&doi=10.1109%2fJBHI.2020.2995139&partnerID=40&md5=5b988baa929ba116bbf12969db4e91b7
ER  - 

TY  - JOUR
TI  - Transmission dynamics reveal the impracticality of COVID-19 herd immunity strategies
T2  - Proceedings of the National Academy of Sciences of the United States of America
VL  - 117
IS  - 41
SP  - 25897
EP  - 25903
PY  - 2020
DO  - 10.1073/pnas.2008087117
AU  - Brett, T.S.
AU  - Rohani, P.
AD  - Odum School of Ecology, University of Georgia, Athens, GA  30602, United States
AD  - Center for the Ecology of Infectious Diseases, University of Georgia, Athens, GA  30602, United States
AD  - Department of Infectious Diseases, University of Georgia, Athens, GA  30602, United States
AB  - The rapid growth rate of COVID-19 continues to threaten to overwhelm healthcare systems in multiple countries. In response, severely affected countries have had to impose a range of public health strategies achieved via nonpharmaceutical interventions. Broadly, these strategies have fallen into two categories: 1) "mitigation, " which aims to achieve herd immunity by allowing the severe acute respiratory syndrome coronavirus 2 (SARS-CoV-2) virus to spread through the population while mitigating disease burden, and 2) "suppression, " aiming to drastically reduce SARS-CoV-2 transmission rates and halt endogenous transmission in the target population. Using an age-structured transmission model, parameterized to simulate SARS-CoV-2 transmission in the United Kingdom, we assessed the long-term prospects of success using both of these approaches. We simulated a range of different nonpharmaceutical intervention scenarios incorporating social distancing applied to differing age groups. Our modeling confirmed that suppression of SARS-CoV-2 transmission is possible with plausible levels of social distancing over a period of months, consistent with observed trends. Notably, our modeling did not support achieving herd immunity as a practical objective, requiring an unlikely balancing of multiple poorly defined forces. Specifically, we found that 1) social distancing must initially reduce the transmission rate to within a narrow range, 2) to compensate for susceptible depletion, the extent of social distancing must be adaptive over time in a precise yet unfeasible way, and 3) social distancing must be maintained for an extended period to ensure the healthcare system is not overwhelmed. © 2020 National Academy of Sciences. All rights reserved.
KW  - Dynamical systems
KW  - Infectious diseases
KW  - Mathematical modeling
N1  - Cited By :44
N1  - Export Date: 22 August 2022
M3  - Article
DB  - Scopus
UR  - https://www.scopus.com/inward/record.uri?eid=2-s2.0-85092906993&doi=10.1073%2fpnas.2008087117&partnerID=40&md5=cc80a913fa3586ab6b383b6194b5f4c7
ER  - 

TY  - JOUR
TI  - Identifying critically ill children at high risk of acute kidney injury and renal replacement therapy
T2  - PLoS ONE
VL  - 15
IS  - 10 October
PY  - 2020
DO  - 10.1371/journal.pone.0240360
AU  - McGalliard, R.J.
AU  - McWilliam, S.J.
AU  - Maguire, S.
AU  - Jones, C.A.
AU  - Jennings, R.J.
AU  - Siner, S.
AU  - Newland, P.
AU  - Peak, M.
AU  - Chesters, C.
AU  - Jeffers, G.
AU  - Broughton, C.
AU  - McColl, L.
AU  - Lane, S.
AU  - Paulus, S.
AU  - Cunliffe, N.A.
AU  - Baines, P.
AU  - Carrol, E.D.
AD  - Alder Hey Children’s NHS Foundation Trust, Liverpool, United Kingdom
AD  - Institute of Infection, Veterinary & Ecological Sciences, University of Liverpool, Liverpool, United Kingdom
AD  - Department of Women’s and Children’s Health, Institute of Life Course & Medical Sciences, University of Liverpool, Liverpool, United Kingdom
AD  - MRC Centre for Drug Safety Science, Institute of Systems, Molecular & Integrative Biology, University of Liverpool, Liverpool, United Kingdom
AD  - Liverpool Health Partners, First Floor Liverpool Science Park, Liverpool, United Kingdom
AD  - Medical School, University of Liverpool, Liverpool, United Kingdom
AD  - Institute of Life Course & Medical Sciences, University of Liverpool, Liverpool, United Kingdom
AD  - Select Statistical Services, Exeter, United Kingdom
AB  - Acute kidney injury (AKI), a common complication in paediatric intensive care units (PICU), is associated with increased morbidity and mortality. In this single centre, prospective, observational cohort study, neutrophil gelatinase-associated lipocalin in urine (uNGAL) and plasma (pNGAL) and renal angina index (RAI), and combinations of these markers, were assessed for their ability to predict severe (stage 2 or 3) AKI in children and young people admitted to PICU. In PICU children and young people had initial and serial uNGAL and pNGAL measurements, RAI calculation on day 1, and collection of clinical data, including serum creatinine measurements. Primary outcomes were severe AKI and renal replacement therapy (RRT). Secondary outcomes were length of stay, hospital acquired infection and mortality. The area under the Receiver Operating Characteristic (ROC) curves and Youden index was used to determine biomarker performance and identify optimum cut-off values. Of 657 children recruited, 104 met criteria for severe AKI (15•8%) and 47 (7•2%) required RRT. Severe AKI was associated with increased length of stay, hospital acquired infection, and mortality. The area under the curve (AUC) for severe AKI prediction for Day 1 uNGAL, Day 1 pNGAL and RAI were 0.75 (95% Confidence Interval [CI] 0•69, 0•81), 0•64 (95% CI 0•56, 0•72), and 0.73 (95% CI 0•65, 0•80) respectively. The optimal combination of measures was RAI and day 1 uNGAL, giving an AUC of 0•80 for severe AKI prediction (95% CI 0•71, 0•88). In this heterogenous PICU cohort, urine or plasma NGAL in isolation had poorer prediction accuracy for severe AKI than in previously reported homogeneous populations. However, when combined together with RAI, they produced good prediction for severe AKI. © 2020 McGalliard et al. This is an open access article distributed under the terms of the Creative Commons Attribution License, which permits unrestricted use, distribution, and reproduction in any medium, provided the original author and source are credited.
N1  - Cited By :6
N1  - Export Date: 22 August 2022
M3  - Article
DB  - Scopus
C7  - e0240360
UR  - https://www.scopus.com/inward/record.uri?eid=2-s2.0-85094891965&doi=10.1371%2fjournal.pone.0240360&partnerID=40&md5=a16677e23f881fff5bd50f7c732af98a
ER  - 

TY  - JOUR
TI  - Physiological and socioeconomic characteristics predict COVID-19 mortality and resource utilization in Brazil
T2  - PLoS ONE
VL  - 15
IS  - 10 October
PY  - 2020
DO  - 10.1371/journal.pone.0240346
AU  - Wollenstein-Betech, S.
AU  - Silva, A.A.B.
AU  - Fleck, J.L.
AU  - Cassandras, C.G.
AU  - Paschalidis, I.C.
AD  - Division of Systems Engineering, Boston University, Boston, MA, United States
AD  - Department ofElectrical and Computer Engineering, Boston University, Boston, MA, United States
AD  - Department of Biomedical Engineering, Boston University, Boston, MA, United States
AD  - Department of Industrial Engineering, Pontifícia Universidade Católica do Rio de Janeiro, RJ, Brazil
AB  - Background Given the severity and scope of the current COVID-19 pandemic, it is critical to determine predictive features of COVID-19 mortality and medical resource usage to effectively inform health, risk-based physical distancing, and work accommodation policies. Non-clinical sociodemographic features are important explanatory variables of COVID-19 outcomes, revealing existing disparities in large health care systems. Methods and findings We use nation-wide multicenter data of COVID-19 patients in Brazil to predict mortality and ventilator usage. The dataset contains hospitalized patients who tested positive for COVID-19 and had either recovered or were deceased between March 1 and June 30, 2020. A total of 113,214 patients with 50,387 deceased, were included. Both interpretable (sparse versions of Logistic Regression and Support Vector Machines) and state-of-the-art non-interpretable (Gradient Boosted Decision Trees and Random Forest) classification methods are employed. Death from COVID-19 was strongly associated with demographics, socioeconomic factors, and comorbidities. Variables highly predictive of mortality included geographic location of the hospital (OR = 2.2 for Northeast region, OR = 2.1 for North region); renal (OR = 2.0) and liver (OR = 1.7) chronic disease; immunosuppression (OR = 1.7); obesity (OR = 1.7); neurological (OR = 1.6), cardiovascular (OR = 1.5), and hematologic (OR = 1.2) disease; diabetes (OR = 1.4); chronic pneumopathy (OR = 1.4); immunosuppression (OR = 1.3); respiratory symptoms, ranging from respiratory discomfort (OR = 1.4) and dyspnea (OR = 1.3) to oxygen saturation less than 95% (OR = 1.7); hospitalization in a public hospital (OR = 1.2); and self-reported patient illiteracy (OR = 1.1). Validation accuracies (AUC) for predicting mortality and ventilation need reach 79% and 70%, respectively, when using only pre-admission variables. Models that use post-admission disease progression information reach accuracies (AUC) of 86% and 87% for predicting mortality and ventilation use, respectively. Conclusions The results highlight the predictive power of socioeconomic information in assessing COVID-19 mortality and medical resource allocation, and shed light on existing disparities in the Brazilian health care system during the COVID-19 pandemic. Copyright: © 2020 Wollenstein-Betech et al. This is an open access article distributed under the terms of the Creative Commons Attribution License, which permits unrestricted use, distribution, and reproduction in any medium, provided the original author and source are credited.
N1  - Cited By :19
N1  - Export Date: 22 August 2022
M3  - Article
DB  - Scopus
C7  - e0240346
UR  - https://www.scopus.com/inward/record.uri?eid=2-s2.0-85092788745&doi=10.1371%2fjournal.pone.0240346&partnerID=40&md5=7e916fb736c6f438762337bfc1c03e44
ER  - 

TY  - JOUR
TI  - Automatic unsupervised respiratory analysis of infant respiratory inductance plethysmography signals
T2  - PLoS ONE
VL  - 15
IS  - 9 September
PY  - 2020
DO  - 10.1371/journal.pone.0238402
AU  - Robles-Rubio, C.A.
AU  - Kearney, R.E.
AU  - Bertolizio, G.
AU  - Brown, K.A.
AD  - Department of Biomedical Engineering, McGill University, Montreal, QC, Canada
AD  - Department of Anesthesia, Division of Pediatric Anesthesia, McGill University Health Centre, Montreal, QC, Canada
AB  - Infants are at risk for potentially life-threatening postoperative apnea (POA). We developed an Automated Unsupervised Respiratory Event Analysis (AUREA) to classify breathing patterns obtained with dual belt respiratory inductance plethysmography and a reference using Expectation Maximization (EM). This work describes AUREA and evaluates its performance. AUREA computes six metrics and inputs them into a series of four binary k-means classifiers. Breathing patterns were characterized by normalized variance, nonperiodic power, instantaneous frequency and phase. Signals were classified sample by sample into one of 5 patterns: pause (PAU), movement (MVT), synchronous (SYB) and asynchronous (ASB) breathing, and unknown (UNK). MVT and UNK were combined as UNKNOWN. Twenty-one preprocessed records obtained from infants at risk for POA were analyzed. Performance was evaluated with a confusion matrix, overall accuracy, and pattern specific precision, recall, and F-score. Segments of identical patterns were evaluated for fragmentation and pattern matching with the EM reference. PAU exhibited very low normalized variance. MVT had high normalized nonperiodic power and low frequency. SYB and ASB had a median frequency of respectively, 0.76Hz and 0.71Hz, and a mode for phase of 4o and 100o. Overall accuracy was 0.80. AUREA confused patterns most often with UNKNOWN (25.5%). The pattern specific F-score was highest for SYB (0.88) and lowest for PAU (0.60). PAU had high precision (0.78) and low recall (0.49). Fragmentation was evident in pattern events &lt;2s. In 75% of the EM pattern events &gt;2s, 50% of the samples classified by AUREA had identical patterns. Frequency and phase for SYB and ASB were consistent with published values for synchronous and asynchronous breathing in infants. The low normalized variance in PAU, was consistent with published scoring rules for pediatric apnea. These findings support the use of AUREA to classify breathing patterns and warrant a future evaluation of clinically relevant respiratory events. © 2020 Robles-Rubio et al. This is an open access article distributed under the terms of the Creative Commons Attribution License, which permits unrestricted use, distribution, and reproduction in any medium, provided the original author and source are credited.
N1  - Cited By :4
N1  - Export Date: 22 August 2022
M3  - Article
DB  - Scopus
C7  - e0238402
UR  - https://www.scopus.com/inward/record.uri?eid=2-s2.0-85090905032&doi=10.1371%2fjournal.pone.0238402&partnerID=40&md5=5d9b12d59b5939c92a1dd9851f2dc939
ER  - 

TY  - JOUR
TI  - Automatic identification of stimulation activities during newborn resuscitation using ECG and accelerometer signals
T2  - Computer Methods and Programs in Biomedicine
VL  - 193
PY  - 2020
DO  - 10.1016/j.cmpb.2020.105445
AU  - Urdal, J.
AU  - Engan, K.
AU  - Eftestøl, T.
AU  - Naranjo, V.
AU  - Haug, I.A.
AU  - Yeconia, A.
AU  - Kidanto, H.
AU  - Ersdal, H.
AD  - Department of Electrical Engineering and Computer Science, University of Stavanger, Norway
AD  - Instituto de Investigación e Innovación en Bioingeniera (I3B), Universitat Politécnica de Valéncia, Spain
AD  - Strategic Research, Laerdal Medical AS, Stavanger, Norway
AD  - Haydom Lutheran Hospital, Haydom, Manyara, Tanzania
AD  - School of Medicine, Aga Khan University, Dar es Salaam, Tanzania
AD  - Department of Anesthesiology and Intensive Care, Stavanger University Hospital, Norway
AD  - Dep. of Health Sciences, University of Stavanger, Norway
AB  - Background and Objective:Early neonatal death is a worldwide challenge with 1 million newborn deaths every year. The primary cause of these deaths are complications during labour and birth asphyxia. The majority of these newborns could have been saved with adequate resuscitation at birth. Newborn resuscitation guidelines recommend immediate drying, stimulation, suctioning if indicated, and ventilation of non-breathing newborns. A system that will automatically detect and extract time periods where different resuscitation activities are performed, would be highly beneficial to evaluate what resuscitation activities that are improving the state of the newborn, and if current guidelines are good and if they are followed. The potential effects of especially stimulation are not very well documented as it has been difficult to investigate through observations. In this paper the main objective is to identify stimulation activities, regardless if the state of the newborn is changed or not, and produce timelines of the resuscitation episode with the identified stimulations. Methods:Data is collected by utilizing a new heart rate device, NeoBeat, with dry-electrode ECG and accelerometer sensors placed on the abdomen of the newborn. We propose a method, NBstim, based on time domain and frequency domain features from the accelerometer signals and ECG signals from NeoBeat, to detect time periods of stimulation. NBstim use causal features from a gliding window of the signals, thus it can potentially be used in future realtime systems. A high performing feature subset is found using feature selection. System performance is computed using a leave-one-out cross-validation and compared with manual annotations. Results:The system achieves an overall accuracy of 90.3% when identifying regions with stimulation activities. Conclusion:The performance indicates that the proposed NBstim, used with signals from the NeoBeat can be used to determine when stimulation is performed. The provided activity timelines, in combination with the status of the newborn, for example the heart rate, at different time points, can be studied further to investigate both the time spent and the effect of different newborn resuscitation parameters. © 2020
KW  - Activity recognition
KW  - Automatic annotation
KW  - Machine learning
KW  - Newborn resuscitation
N1  - Export Date: 22 August 2022
M3  - Article
DB  - Scopus
C7  - 105445
UR  - https://www.scopus.com/inward/record.uri?eid=2-s2.0-85083002350&doi=10.1016%2fj.cmpb.2020.105445&partnerID=40&md5=dd6746155f6882a6f1c3de6710e34da8
ER  - 

TY  - JOUR
TI  - A Proxy for Detecting IUGR Based on Gestational Age Estimation in a Guatemalan Rural Population
T2  - Frontiers in Artificial Intelligence
VL  - 3
PY  - 2020
DO  - 10.3389/frai.2020.00056
AU  - Valderrama, C.E.
AU  - Marzbanrad, F.
AU  - Hall-Clifford, R.
AU  - Rohloff, P.
AU  - Clifford, G.D.
AD  - Department of Biomedical Informatics, Emory University, Atlanta, GA, United States
AD  - Department of Electrical and Computer Systems Engineering, Monash University, Melbourne, VIC, Australia
AD  - Department of Sociology, Center for the Study of Human Health, Emory University, Atlanta, GA, United States
AD  - Wuqu' Kawoq | Maya Health Alliance, Santiago Sacatepéquez, Guatemala
AD  - Division of Global Health Equity, Brigham and Women's Hospital, Boston, MA, United States
AD  - Department of Biomedical Engineering, Georgia Institute of Technology, Emory University, Atlanta, GA, United States
AB  - In-utero progress of fetal development is normally assessed through manual measurements taken from ultrasound images, requiring relatively expensive equipment and well-trained personnel. Such monitoring is therefore unavailable in low- and middle-income countries (LMICs), where most of the perinatal mortality and morbidity exists. The work presented here attempts to identify a proxy for IUGR, which is a significant contributor to perinatal death in LMICs, by determining gestational age (GA) from data derived from simple-to-use, low-cost one-dimensional Doppler ultrasound (1D-DUS) and blood pressure devices. A total of 114 paired 1D-DUS recordings and maternal blood pressure recordings were selected, based on previously described signal quality measures. The average length of 1D-DUS recording was 10.43 ± 1.41 min. The min/median/max systolic and diastolic maternal blood pressures were 79/102/121 and 50.5/63.5/78.5 mmHg, respectively. GA was estimated using features derived from the 1D-DUS and maternal blood pressure using a support vector regression (SVR) approach and GA based on the last menstrual period as a reference target. A total of 50 trials of 5-fold cross-validation were performed for feature selection. The final SVR model was retrained on the training data and then tested on a held-out set comprising 28 normal weight and 25 low birth weight (LBW) newborns. The mean absolute GA error with respect to the last menstrual period was found to be 0.72 and 1.01 months for the normal and LBW newborns, respectively. The mean error in the GA estimate was shown to be negatively correlated with the birth weight. Thus, if the estimated GA is lower than the (remembered) GA calculated from last menstruation, then this could be interpreted as a potential sign of IUGR associated with LBW, and referral and intervention may be necessary. The assessment system may, therefore, have an immediate impact if coupled with suitable intervention, such as nutritional supplementation. However, a prospective clinical trial is required to show the efficacy of such a metric in the detection of IUGR and the impact of the intervention. © Copyright © 2020 Valderrama, Marzbanrad, Hall-Clifford, Rohloff and Clifford.
KW  - fetal heart rate (FHR)
KW  - gestational age estimation
KW  - intra-uterine growth restriction (IUGR)
KW  - low-and middle-income countries (LMICs)
KW  - maternal blood pressure
KW  - one-dimension Doppler ultrasound (1D-DUS)
KW  - signal processing
KW  - supervised machine learning
N1  - Cited By :1
N1  - Export Date: 22 August 2022
M3  - Article
DB  - Scopus
C7  - 56
UR  - https://www.scopus.com/inward/record.uri?eid=2-s2.0-85098238453&doi=10.3389%2ffrai.2020.00056&partnerID=40&md5=851d39a1b78873b22f03efa7229bc745
ER  - 

TY  - JOUR
TI  - Early identification of preterm neonates at birth with a Tablet App for the Simplified Gestational Age Score (T-SGAS) when ultrasound gestational age dating is unavailable: A validation study
T2  - PLoS ONE
VL  - 15
IS  - 8 August
PY  - 2020
DO  - 10.1371/journal.pone.0238315
AU  - Patel, A.B.
AU  - Kulkarni, H.
AU  - Kurhe, K.
AU  - Prakash, A.
AU  - Bhargav, S.
AU  - Parepalli, S.
AU  - Fogleman, E.V.
AU  - Moore, J.L.
AU  - Wallace, D.D.
AU  - Hibberd, P.L.
AD  - Lata Medical Research Foundation, Nagpur, Maharashtra, India
AD  - Datta Meghe Institute of Medical Sciences, Sawangi, India
AD  - M&H Research, LLC, San Antonio, TX, United States
AD  - RTI International, Research Triangle Park, Durham, NC, United States
AD  - Department of Global Health, Boston University School of Public Health, Boston, MA  Avenue, United States
AB  - Background In low resource settings recall of the date of the mother’s last menstrual period may be unreliable and due to limited availability of prenatal ultrasound, gestational age of newborns may not be assessed reliably. Preterm babies are at high risk of morbidity and mortality so an alternative strategy is to identify them soon after birth is needed for early referral and management. Objective The objective of this study was to assess the accuracy in assessing prematurity of newborn, over and above birthweight, using a pictorial Simplified Gestational Age Score adapted for use as a Tablet App. Methods Two trained nurse midwives, blinded to each other’s assessment and the actual gestational age of the baby used the app to assess gestational age at birth in 3 hospitals based on the following 4 parameters—newborn’s posture, skin texture, breast and genital development. Inter-observer variation was evaluated and the optimal scoring cut-off to detect preterm birth was determined. Sensitivity and specificity of gestational age score using the tablet was estimated using combinations of last menstrual period and ultrasound as reference standards to assess preterm birth. The predictive accuracy of the score using the area under a receiver operating characteristic curve was also determined. To account for potential reference standard bias, we also evaluated the score using latent class models.
Results A total of 8,591 live singleton births whose gestational age by last menstrual period and ultrasound was within 1 weeks of each other were enrolled. There was strong agreement between assessors (concordance correlation coefficient 0.77 (95% CI 0.76–0.78) and Fleiss’ kappa was 0.76 (95% CI 0.76–0.78). The optimal cut-off for the score to predict preterm was 13. Irrespective of the reference standard, the specificity of the score was 90% and sensitivity varied from 40–50% and the predictive accuracy between 74%–79% for the reference standards. The likelihood ratio of a positive score varied between 3.75–4.88 while the same for a negative likelihood ratio consistently varied between 0.57–0.72. Latent class models showed similar results indicating no reference standard bias. Conclusion Gestational age scores had strong inter-observer agreement, robust prediction of preterm births simplicity of use by nurse midwives and can be a useful tool in resource-limited scenarios. © 2020 Patel et al. This is an open access article distributed under the terms of the Creative Commons Attribution License, which permits unrestricted use, distribution, and reproduction in any medium, provided the original author and source are credited.
N1  - Export Date: 22 August 2022
M3  - Article
DB  - Scopus
C7  - e0238315
UR  - https://www.scopus.com/inward/record.uri?eid=2-s2.0-85090180689&doi=10.1371%2fjournal.pone.0238315&partnerID=40&md5=b8a6dddc10f6b3c558215e72980c8041
ER  - 

TY  - JOUR
TI  - Defining the relationship between maternal care behavior and sensory development in Wistar rats: Auditory periphery development, eye opening and brain gene expression
T2  - PLoS ONE
VL  - 15
IS  - 8 August 2020
PY  - 2020
DO  - 10.1371/journal.pone.0237933
AU  - Qiu, J.
AU  - Singh, P.
AU  - Pan, G.
AU  - de Paolis, A.
AU  - Champagne, F.A.
AU  - Liu, J.
AU  - Cardoso, L.
AU  - Rodríguez-Contreras, A.
AD  - Department of Biology and Center for Discovery and Innovation, City College, City University of New York, New York, NY, United States
AD  - Department of Biomedical Engineering, City College, City University of New York, New York, NY, United States
AD  - Department of Psychology, University of Texas at Austin, Austin, TX, United States
AD  - Neuroscience Initiative, Advanced Science Research Center at the Graduate Center, City University of New York, New York, NY, United States
AB  - Defining the relationship between maternal care, sensory development and brain gene expression in neonates is important to understand the impact of environmental challenges during sensitive periods in early life. In this study, we used a selection approach to test the hypothesis that variation in maternal licking and grooming (LG) during the first week of life influences sensory development in Wistar rat pups. We tracked the onset of the auditory brainstem response (ABR), the timing of eye opening (EO), middle ear development with micro-CT X-ray tomography, and used qRT-PCR to monitor changes in gene expression of the hypoxia-sensitive pathway and neurotrophin signaling in pups reared by low-LG or high-LG dams. The results show the first evidence that the transcription of genes involved in the hypoxia-sensitive pathway and neurotrophin signaling is regulated during separate sensitive periods that occur before and after hearing onset, respectively. Although the timing of ABR onset, EO, and the relative mRNA levels of genes involved in the hypoxia-sensitive pathway did not differ between pups from different LG groups, we found statistically significant increases in the relative mRNA levels of four genes involved in neurotrophin signaling in auditory brain regions from pups of different LG backgrounds. These results suggest that sensitivity to hypoxic challenge might be widespread in the auditory system of neonate rats before hearing onset, and that maternal LG may affect the transcription of genes involved in experience-dependent neuroplasticity. © 2020 Qiu et al. This is an open access article distributed under the terms of the Creative Commons Attribution License, which permits unrestricted use, distribution, and reproduction in any medium, provided the original author and source are credited.
N1  - Cited By :3
N1  - Export Date: 22 August 2022
M3  - Article
DB  - Scopus
C7  - e0237933
UR  - https://www.scopus.com/inward/record.uri?eid=2-s2.0-85089799395&doi=10.1371%2fjournal.pone.0237933&partnerID=40&md5=7d57404505645821465871ed749c4bf8
ER  - 

TY  - CONF
TI  - Periodic change detection in fetal heart rate using cardiotocograph
T2  - Proceedings - IEEE Symposium on Computer-Based Medical Systems
VL  - 2020-July
SP  - 104
EP  - 109
PY  - 2020
DO  - 10.1109/CBMS49503.2020.00027
AU  - Das, S.
AU  - Mukherjee, H.
AU  - Santosh, K.C.
AU  - Saha, C.K.
AU  - Roy, K.
AD  - Department of Computer Science, West Bengal State University, Kolkata, India
AD  - Department of Computer Science, University of South Dakota, South Dakota, SD  57069, United States
AD  - Department of Obstetrics and Gynaecology, Biraj Mohini Matri-Sadan and Hospital, Kolkata, India
AB  - Since 1960s, Cardiotocography (CTG) has been considered the primary tool for monitoring fetal health during antepartum and intra-partum periods. It records both Fetal Heart Rate (FHR) and mother's Uterine Contraction Pressure (UCP) simultaneously. However, due to inter and intra-observer variations, the introduction of CTG in fetal care did little to reduce the fetal mortality and morbidity. To ensure that the signs of hypoxia are recognized at the onset it is needed to have a robust and automated clinical decision support system since the visual analysis (clinicians) can be error-prone. In this work, we proposed methods to identify the periodic changes i.e. acceleration and deceleration. Our method detected 987 accelerations and 1755 decelerations from the 556 CTG data. There were 96.6% and 97.3% agreements with the three clinicians estimate for acceleration and deceleration, respectively. Besides, we also proposed a novel method to detect Sinusoidal Heart Rate (SHR) pattern. With Random Forest classifier, the SHR classification accuracy was 93%. The sensitivity and specificity were 93% and 86%, respectively, while both Positive Predictive Value (PPV) and Negative Predictive Value (NPV) were found to be 100%. We conclude that the proposed method can be used as a 'gold standard' for SHR identification. © 2020 IEEE.
KW  - Cardiotocograph
KW  - Fetal heart rate
KW  - Periodic change detection
KW  - Sinusoidal heart rate pattern
N1  - Cited By :4
N1  - Export Date: 22 August 2022
M3  - Conference Paper
DB  - Scopus
C7  - 9182830
UR  - https://www.scopus.com/inward/record.uri?eid=2-s2.0-85091168264&doi=10.1109%2fCBMS49503.2020.00027&partnerID=40&md5=b9dcb16528cfe8348c91c7e93a191246
ER  - 

TY  - CONF
TI  - Identification of temporal changes on patients at risk of lons with TPRMine: A case study in NICU
T2  - Proceedings - IEEE Symposium on Computer-Based Medical Systems
VL  - 2020-July
SP  - 33
EP  - 36
PY  - 2020
DO  - 10.1109/CBMS49503.2020.00014
AU  - Inibhunu, C.
AU  - Mcgregor, C.
AD  - Ontario Tech University, Oshawa, ON, Canada
AD  - University of Technology Sydney, Ultimo, NSW, Australia
AB  - A neonatal intensive care unit (NICU) provides specialized care for preterm or ill term infants. The onset of many conditions they can develop are not obvious to physicians until they are significantly impacted and this could result in death. An example of such a problem is neonatal infection which is a common cause of death for premature infants. It remains a challenging task for clinicians to accurately diagnose the presence of bacteria on patients with frequent presence of multiple comorbidities. There is potential for early detection of neonatal infections by timely analysis of patient physiological data and this can lead to improved health outcome of critically ill patients. This paper demonstrates application of a method for Temporal Pattern Recognition and Mining (TPRMine) in order to (a) understand if continuous analysis of temporal changes in patient physiological data streams can lead to discovery of pathophysiological patterns from patients at risk of neonatal sepsis and, (b) utilize the resulting analysis for formulating and testing hypothesis facilitating statistical quantification of patients. © 2020 IEEE.
KW  - Patient scoring
KW  - Pattern recognition in healthcare
KW  - Temporal analysis
KW  - Temporal pattern mining
N1  - Cited By :1
N1  - Export Date: 22 August 2022
M3  - Conference Paper
DB  - Scopus
C7  - 9183345
UR  - https://www.scopus.com/inward/record.uri?eid=2-s2.0-85091144513&doi=10.1109%2fCBMS49503.2020.00014&partnerID=40&md5=6571ec89554d3808b1c80f09f6adea83
ER  - 

TY  - CONF
TI  - Wavelet Spectral Time-Frequency Training of Deep Convolutional Neural Networks for Accurate Identification of Micro-Scale Sharp Wave Biomarkers in the Post-Hypoxic-Ischemic EEG of Preterm Sheep
T2  - Proceedings of the Annual International Conference of the IEEE Engineering in Medicine and Biology Society, EMBS
VL  - 2020-July
SP  - 1039
EP  - 1042
PY  - 2020
DO  - 10.1109/EMBC44109.2020.9176057
AU  - Abbasi, H.
AU  - Gunn, A.J.
AU  - Unsworth, C.P.
AU  - Bennet, L.
AD  - University of Auckland, Departments of Engineering Science and Physiology, New Zealand
AB  - Neonatal hypoxic-ischemic encephalopathy (HIE) evolves over different phases of time during recovery. Some neuroprotection treatments are only effective for specific, short windows of time during this evolution of injury. Clinically, we often do not know when an insult may have started, and thus which phase of injury the brain may be experiencing. To improve diagnosis, prognosis and treatment efficacy, we need to establish biomarkers which denote phases of injury. Our pre-clinical research, using preterm fetal sheep, show that micro-scale EEG patterns (e.g. spikes and sharp waves), superimposed on suppressed EEG background, primarily occur during the early recovery from an HI insult (0-6 h), and that numbers of events within the first 2 h are strongly predictive of neural survival. Thus, real-time automated algorithms that could reliably identify EEG patterns in this phase will help clinicians to determine the phases of injury, to help guide treatment options. We have previously developed successful automated machine learning approaches for accurate identification and quantification of HI micro-scale EEG patterns in preterm fetal sheep post-HI. This paper introduces, for the first time, a novel online fusion strategy that employs a high-level wavelet-Fourier (WF) spectral feature extraction method in conjunction with a deep convolutional neural network (CNN) classifier for accurate identification of micro-scale preterm fetal sheep post-HI sharp waves in 1024Hz EEG recordings, along with 256Hz down-sampled data. The classifier was trained and tested over 4120 EEG segments within the first 2 hours latent phase recordings. The WF-CNN classifier can robustly identify sharp waves with considerable high-performance of 99.86% in 1024Hz and 99.5% in 256Hz data. The method is an alternative deep-structure approach with competitive high-accuracy compared to our computationally-intensive WS-CNN sharp wave classifier. © 2020 IEEE.
N1  - Cited By :4
N1  - Export Date: 22 August 2022
M3  - Conference Paper
DB  - Scopus
C7  - 9176057
UR  - https://www.scopus.com/inward/record.uri?eid=2-s2.0-85091024647&doi=10.1109%2fEMBC44109.2020.9176057&partnerID=40&md5=649327b8f3138506d003b60ab84d22cd
ER  - 

TY  - CONF
TI  - Deep transfer learning for video-based detection of newborn presence in incubator
T2  - Proceedings of the Annual International Conference of the IEEE Engineering in Medicine and Biology Society, EMBS
VL  - 2020-July
SP  - 2147
EP  - 2150
PY  - 2020
DO  - 10.1109/EMBC44109.2020.9175952
AU  - Weber, R.
AU  - Simon, A.
AU  - Poree, F.
AU  - Carrault, G.
AD  - Univ Rennes, Rennes, F-35000, France
AB  - Preterm newborns are prone to late-onset sepsis, leading to a high risk of mortality. Video-based analysis of motion is a promising non-invasive approach because the behavior of the newborn is related to his physiological state. But it is needed to analyze only images where the newborn is solely present in incubator. In this context, we propose a method for video-based detection of newborn presence. We use deep transfer learning: bottleneck features are extracted from a pre-trained deep neural network and then a classifier is trained with these features on our database. Moreover, we propose a strategy that allows to take advantage of temporal consistency. On a database of 11 newborns with 56 days of video recordings, the results show a balanced accuracy of 80%. © 2020 IEEE.
N1  - Cited By :3
N1  - Export Date: 22 August 2022
M3  - Conference Paper
DB  - Scopus
C7  - 9175952
UR  - https://www.scopus.com/inward/record.uri?eid=2-s2.0-85091013031&doi=10.1109%2fEMBC44109.2020.9175952&partnerID=40&md5=0e7e348567455bcfadfbab58139dd2e6
ER  - 

TY  - CONF
TI  - Potential Prognostic Markers in the Heart Rate Variability Features for Early Diagnosis of Sepsis in the Pediatric Intensive Care Unit using Convolutional Neural Network Classifiers
T2  - Proceedings of the Annual International Conference of the IEEE Engineering in Medicine and Biology Society, EMBS
VL  - 2020-July
SP  - 5627
EP  - 5630
PY  - 2020
DO  - 10.1109/EMBC44109.2020.9175481
AU  - Amiri, P.
AU  - Abbasi, H.
AU  - Derakhshan, A.
AU  - Gharib, B.
AU  - Nooralishahi, B.
AU  - Mirzaaghayan, M.
AD  - Tehran University Medical Sciences, Tehran, Iran
AD  - University of Auckland, Departments of Engineering Science and Physiology, Auckland, New Zealand
AD  - Shahed University, Biomedical Engineering Department, Tehran, Iran
AD  - Tehran University of Medical Sciences, Department of Pediatrics, Iran
AD  - Tehran University of Medical Sciences, Cardiac Anesthesiology, Iran
AD  - Tehran University of Medical Sciences, Pediatric Cardiac Surgery, Iran
AB  - Blood infection due to different circumstances could immediately develop to an extreme body reaction that leads to a serious life-threatening condition, called Sepsis. Currently, therapeutic protocols through timely antibiotic resuscitation strategies play an important role to fight against the adverse conditions and improve survival. Therefore, timing, and more specifically early diagnosis of the illness, is crucially important for an effective treatment. Studies have indicated that vital signals such as heart rate variability (HRV) could provide potential prognostic biological markers that can help with early detection of sepsis before it is clinically diagnosed through its actual symptoms. Therefore, this study employs neonatal and pediatric electrocardiogram (ECG) to extract 52 hourly sets of linear and non-linear features from the HRV, starting from 24 hours prior to the clinical diagnosis of sepsis in patients with positive blood cultures (n=14). Similar sets of features were also obtained from a non-sepsis control group to create an evaluation benchmark (n=14).In particular, this study initially demonstrates how the variations within the 24 hours values of specific HRV featuresets could effectively reveal prognostic information about the evolution of sepsis, prior to the actual clinical diagnosis. Moreover, this study demonstrates that differences in the values of a particular set of features at 22 hours before the actual clinical diagnosis/symptoms can be reliably used to train a convolutional neural network for automatic classification between the individuals in the sepsis and non-sepsis groups with 88.89±7.86% accuracy.Clinical relevance - Results suggest potential early diagnosis of sepsis through real-time automatic classification of HRV features as prognostic indicators in clinical ECG recordings. © 2020 IEEE.
N1  - Cited By :2
N1  - Export Date: 22 August 2022
M3  - Conference Paper
DB  - Scopus
C7  - 9175481
UR  - https://www.scopus.com/inward/record.uri?eid=2-s2.0-85091005484&doi=10.1109%2fEMBC44109.2020.9175481&partnerID=40&md5=89eba9f867b3e85bf7d351d18a0e9ea8
ER  - 

TY  - JOUR
TI  - Pro-atrial natriuretic peptide and proadrenomedullin before cardiac surgery in children. Can we predict the future?
T2  - PLoS ONE
VL  - 15
IS  - 7 July
PY  - 2020
DO  - 10.1371/journal.pone.0236377
AU  - Bobillo-Perez, S.
AU  - Girona-Alarcon, M.
AU  - Corniero, P.
AU  - Sole-Ribalta, A.
AU  - Balaguer, M.
AU  - Esteban, E.
AU  - Valls, A.
AU  - Jordan, I.
AU  - Cambra, F.J.
AD  - Pediatric Intensive Care Unit, Hospital Sant Joan de Deu, Universitat de Barcelona, Barcelona, Spain
AD  - Disorders of Immunity and Respiration of the Pediatric Critical Patient Research Group, Institut de Recerca Hospital Sant Joan de Deu, Universitat de Barcelona, Barcelona, Spain
AD  - Biochemistry Laboratory, Hospital Sant Joan de Deu, Universitat de Barcelona, Barcelona, Spain
AD  - Pediatric Infectious Diseases Research Group, Institut de Recerca Hospital Sant Joan de Deu, CIBERESP, Barcelona, Spain
AB  - Introduction and objective Pro-atrial natriuretic peptide (proANP) and pro-adrenomedullin (proADM) levels increase in acute heart failure and sepsis. After cardiac surgery, children may require increased support in the intensive care unit and may develop complications. The aim of this study was to evaluate the utility of proANP and proADM values, determined prior to cardiac surgery, for predicting the need for increased respiratory or inotropic support during the post-operative period. Methods This was a prospective study in children. Biomarkers were analyzed before surgery using a single blood test. The primary endpoints were the need for greater respiratory and/or inotropic support during the post-operative period. Secondary endpoints were the relationship between these biomarkers and complications after surgery. Results One hundred thirteen patients were included. ProANP and proADM were higher in children who required greater respiratory and inotropic support, especially proANP; for increased respiratory support, 578.9 vs. 106.6 pmol/L (p = 0.004), and for increased inotropic support, 1938 vs. 110.4 pmol/L (p = 0.002). ProANP had a greater AUC than proADM for predicting increased respiratory support after surgery: 0.791 vs. 0.724. A possible cut-off point for proANP could be ≥ 325 pmol/L (sensitivity = 66.7% and specificity = 88.8%). In the multivariate analysis, the logarithmic transformation of proANP was independently associated with the need for increased respiratory support (OR = 3.575). Patients who presented a poor outcome after cardiac surgery also had higher biomarker values (proADM, p = 0.013; proANP, p = 0.001). Conclusions Elevated proANP before cardiac surgery may identify which children will need more respiratory and inotropic support during the post-operative period. Copyright: © 2020 Bobillo-Perez et al. This is an open access article distributed under the terms of the Creative Commons Attribution License, which permits unrestricted use, distribution, and reproduction in any medium, provided the original author and source are credited.
N1  - Cited By :2
N1  - Export Date: 22 August 2022
M3  - Article
DB  - Scopus
C7  - e0236377
UR  - https://www.scopus.com/inward/record.uri?eid=2-s2.0-85088521713&doi=10.1371%2fjournal.pone.0236377&partnerID=40&md5=7f5e8f60963a06e39b912935ad0f1c37
ER  - 

TY  - JOUR
TI  - Prediction of mortality in very low birth weight neonates in Spain
T2  - PLoS ONE
VL  - 15
IS  - 7 July 2020
PY  - 2020
DO  - 10.1371/journal.pone.0235794
AU  - Iriondo, M.
AU  - Thio, M.
AU  - Del Rió, R.
AU  - Baucells, B.J.
AU  - Bosio, M.
AU  - Figueras-Aloy, J.
AD  - Neonatology Department, Barcelona University, Hospital Sant Joan de Deú, BCNatal, Barcelona, Spain
AD  - Newborn Research Centre, Melbourne and University of Melbourne, Royal Women's Hospital, Melbourne, Australia
AD  - Murdoch Childrens Research Institute, Melbourne, Australia
AD  - University of Melbourne, Melbourne, Australia
AD  - Barcelona Supercomputing Center (BSC), Barcelona, Spain
AD  - Neonatology Department, Barcelona University, Hospital Clínic, BCNatal, Barcelona, Spain
AB  - Objective Predictive models for preterm infant mortality have been developed internationally, albeit not valid for all populations. This study aimed to develop and validate different mortality predictive models, using Spanish data, to be applicable to centers with similar morbidity and mortality. Methods Infants born alive, admitted to NICU (BW<1500 g or GA<30 w), and registered in the SEN1500 database, were included. There were two time periods; development of the predictive models (2009-2012) and validation (2013-2015). Three models were produced; prenatal (1), first 24 hours of life (2), and whilst admitted (3). For the statistical analysis, hospital mortality was the dependent variable. Significant variables were used in multivariable regression models. Specificity, sensitivity, accuracy, and area under the curve (AUC), for all models, were calculated. Results Out of 14953 included newborns, 2015 died; 373 (18.5%) in their first 24 hours, 1315 (65.3%) during the first month, and 327 (16.2%) thereafter, before discharge. In the development stage, mortality prediction AUC was 0.834 (95% CI: 0.822-0.846) (p<0.001) in model 1 and 0.872 (95% CI: 0.860-0.884) (p<0.001) in model 2. Model 3's AUC was 0.989 (95% CI: 0.983-0.996) (p<0.001) and 0.942 (95% CI: 0.929-0.956) (p<0.001) during the 0-30 and >30 days of life, respectively. During validation, models 1 and 2 showed moderate concordance, whilst that of model 3 was good. Conclusion Using dynamic models to predict individual mortality can improve outcome estimations. Development of models in the prenatal period, first 24 hours, and during hospital admission, cover key stages of mortality prediction in preterm infants. © 2020 Iriondo et al.
N1  - Cited By :2
N1  - Export Date: 22 August 2022
M3  - Article
DB  - Scopus
C7  - e0235794
UR  - https://www.scopus.com/inward/record.uri?eid=2-s2.0-85087837135&doi=10.1371%2fjournal.pone.0235794&partnerID=40&md5=2445917550b2609dcf17d585b95a3403
ER  - 

TY  - JOUR
TI  - Addition of terlipressin to initial volume resuscitation in a pediatric model of hemorrhagic shock improves hemodynamics and cerebral perfusion
T2  - PLoS ONE
VL  - 15
IS  - 7
PY  - 2020
DO  - 10.1371/journal.pone.0235084
AU  - Gil-Anton, J.
AU  - Mielgo, V.E.
AU  - Rey-Santano, C.
AU  - Galbarriatu, L.
AU  - Santos, C.
AU  - Unceta, M.
AU  - López-Fernández, Y.
AU  - Redondo, S.
AU  - Morteruel, E.
AD  - Department of Pediatric, Pediatric Intensive Care Unit, Biocruces Bizkaia Health Research Institute, Cruces University Hospital, University of Basque Country, UPV/EHU, Barakaldo, Bizkaia, Spain
AD  - Animal Research Unit, Biocruces Bizkaia Health Research Institute, Barakaldo, Bizkaia, Spain
AD  - Department of Neurosurgery, Cruces University Hospital, Barakaldo, Bizkaia, Spain
AD  - Department of Neurophysiology, Cruces University Hospital, Barakaldo, Bizkaia, Spain
AD  - Biochemistry Laboratory, Cruces University Hospital, Barakaldo, Bizkaia, Spain
AD  - Pediatric Intensive Care Unit, Biocruces Bizkaia Health Research Institute, Cruces University Hospital, Barakaldo, Bizkaia, Spain
AB  - Hemorrhagic shock is one of the leading causes of mortality and morbidity in pediatric trauma. Current treatment based on volume resuscitation is associated to adverse effects, and it has been proposed that vasopressors may be used in the pharmacological management of trauma. Terlipressin has demonstrated its usefulness in other pediatric critical care scenarios and its long half-life allows its use as a bolus in an outpatient critical settings. The aim of this study was to analyze whether the addition of a dose of terlipressin to the initial volume expansion produces an improvement in hemodynamic and cerebral perfusion at early stages of hemorrhagic shock in an infant animal model. We conducted an experimental randomized animal study with 1-month old pigs. After 30 minutes of hypotension (mean arterial blood pressure [MAP]&lt;45 mmHg) induced by the withdrawal of blood over 30 min, animals were randomized to receive either normal saline (NS) 30 mL/kg (n = 8) or a bolus of 20 mcg/ kg of terlipressin plus 30 mL/kg of normal saline (TP) (n = 8). Global hemodynamic and cerebral monitoring parameters, brain damage markers and histology samples were compared. After controlled bleeding, significant decreases were observed in MAP, cardiac index (CI), central venous pressure, global end-diastolic volume index (GEDI), left cardiac output index, SvO2, intracranial pressure, carotid blood flow, bispectral index (BIS), cerebral perfusion pressure (CPP) and increases in systemic vascular resistance index, heart rate and lactate. After treatment, MAP, GEDI, CI, CPP and BIS remained significantly higher in the TP group. The addition of a dose of terlipressin to initial fluid resuscitation was associated with hemodynamic improvement, intracranial pressure maintenance and better cerebral perfusion, which would mean protection from ischemic injury. Brain monitoring through BIS was able to detect changes caused by hemorrhagic shock and treatment. Copyright: © 2020 Gil-Anton et al. This is an open access article distributed under the terms of the Creative Commons Attribution License, which permits unrestricted use, distribution, and reproduction in any medium, provided the original author and source are credited.
N1  - Export Date: 22 August 2022
M3  - Article
DB  - Scopus
C7  - e0235084
UR  - https://www.scopus.com/inward/record.uri?eid=2-s2.0-85087473006&doi=10.1371%2fjournal.pone.0235084&partnerID=40&md5=977bd8d832003030b988491e47453afd
ER  - 

TY  - JOUR
TI  - Automatic ecg diagnosis using convolutional neural network
T2  - Electronics (Switzerland)
VL  - 9
IS  - 6
SP  - 1
EP  - 14
PY  - 2020
DO  - 10.3390/electronics9060951
AU  - Avanzato, R.
AU  - Beritelli, F.
AD  - Department of Electrical, Electronic and Computer Engineering, University of Catania, Catania, 95125, Italy
AB  - Cardiovascular disease (CVD) is the most common class of chronic and life-threatening diseases and, therefore, considered to be one of the main causes of mortality. The proposed new neural architecture based on the recent popularity of convolutional neural networks (CNN) was a solution for the development of automatic heart disease diagnosis systems using electrocardiogram (ECG) signals. More specifically, ECG signals were passed directly to a properly trained CNN network. The database consisted of more than 4000 ECG signal instances extracted from outpatient ECG examinations obtained from 47 subjects: 25 males and 22 females. The confusion matrix derived from the testing dataset indicated 99% accuracy for the “normal” class. For the “atrial premature beat” class, ECG segments were correctly classified 100% of the time. Finally, for the “premature ventricular contraction” class, ECG segments were correctly classified 96% of the time. In total, there was an average classification accuracy of 98.33%. The sensitivity (SNS) and the specificity (SPC) were, respectively, 98.33% and 98.35%. The new approach based on deep learning and, in particular, on a CNN network guaranteed excellent performance in automatic recognition and, therefore, prevention of cardiovascular diseases. © 2020 by the authors. Licensee MDPI, Basel, Switzerland.
KW  - Cardiovascular diseases
KW  - Convolutional neural network (CNN)
KW  - ECG signal detection
KW  - Myocardial infarction (MI)
N1  - Cited By :27
N1  - Export Date: 22 August 2022
M3  - Article
DB  - Scopus
C7  - 951
UR  - https://www.scopus.com/inward/record.uri?eid=2-s2.0-85086261371&doi=10.3390%2felectronics9060951&partnerID=40&md5=9ff8042124215fc4a66f3bc7726b7e33
ER  - 

TY  - JOUR
TI  - Maternal and neonatal outcomes associated with COVID-19 infection: A systematic review
T2  - PLoS ONE
VL  - 15
IS  - 6
PY  - 2020
DO  - 10.1371/journal.pone.0234187
AU  - Smith, V.
AU  - Seo, D.
AU  - Warty, R.
AU  - Payne, O.
AU  - Salih, M.
AU  - Chin, K.L.
AU  - Ofori-Asenso, R.
AU  - Krishnan, S.
AU  - Da Silva Costa, F.
AU  - Vollenhoven, B.
AU  - Wallace, E.
AD  - Department of Obstetrics and Gynaecology, Monash University, Clayton, VIC, Australia
AD  - School of Public Health and Preventive Medicine, Monash University, Melbourne, VIC, Australia
AD  - Fetal Monitoring Unit, Monash Medical Centre, Monash Health, Clayton, VIC, Australia
AD  - Melbourne Medical School, University of Melbourne, Parkville, VIC, Australia
AD  - Department of Pharmacy, University of Copenhagen, København, Denmark
AD  - Newborn Services, Western Health, Sunshine, VIC, Australia
AD  - Department of Gynecology and Obstetrics, Ribeirão Preto Medical School, University of São Paulo, Ribeirão Preto, São Paulo, Brazil
AB  - Background COVID-19 has created an extraordinary global health crisis. However, with limited understanding of the effects of COVID-19 during pregnancy, clinicians and patients are forced to make uninformed decisions. Objectives To systematically evaluate the literature and report the maternal and neonatal outcomes associated with COVID-19. Search strategy PubMed, MEDLINE, and EMBASE were searched from November 1st, 2019 and March 28th, 2020. Selection criteria Primary studies, reported in English, investigating COVID-19-positive pregnant women and reporting their pregnancy and neonatal outcomes. Data collection and analysis Data in relation to clinical presentation, investigation were maternal and neonatal outcomes were extracted and analysed using summary statistics. Hypothesis testing was performed to examine differences in time-to-delivery. Study quality was assessed using the ICROMS tool. Main results Of 73 identified articles, nine were eligible for inclusion (n = 92). 67.4% (62/92) of women were symptomatic at presentation. RT-PCR was inferior to CT-based diagnosis in 31.7% (26/79) of cases. Maternal mortality rate was 0% and only one patient required intensive care and ventilation. 63.8% (30/47) had preterm births, 61.1% (11/18) fetal distress and 80% (40/50) a Caesarean section. 76.92% (11/13) of neonates required NICU admission and 42.8% (40/50) had a low birth weight. There was one indeterminate case of potential vertical transmission. Mean time-to-delivery was 4.3±3.08 days (n = 12) with no difference in outcomes (p&gt;0.05). Conclusions COVID-19-positive pregnant women present with fewer symptoms than the general population and may be RT-PCR negative despite having signs of viral pneumonia. The incidence of preterm births, low birth weight, C-section, NICU admission appear higher than the general population. © 2020 Smith et al. This is an open access article distributed under the terms of the Creative Commons Attribution License, which permits unrestricted use, distribution, and reproduction in any medium, provided the original author and source are credited.
N1  - Cited By :119
N1  - Export Date: 22 August 2022
M3  - Article
DB  - Scopus
C7  - e0234187
UR  - https://www.scopus.com/inward/record.uri?eid=2-s2.0-85086007961&doi=10.1371%2fjournal.pone.0234187&partnerID=40&md5=1e26b021378b08c7c2ff50af70b20258
ER  - 

TY  - CONF
TI  - Hidden markov models for sepsis detection in preterm infants
T2  - ICASSP, IEEE International Conference on Acoustics, Speech and Signal Processing - Proceedings
VL  - 2020-May
SP  - 1130
EP  - 1134
PY  - 2020
DO  - 10.1109/ICASSP40776.2020.9054635
AU  - Honore, A.
AU  - Liu, D.
AU  - Forsberg, D.
AU  - Coste, K.
AU  - Herlenius, E.
AU  - Chatterjee, S.
AU  - Skoglund, M.
AD  - Div. Information Science and Engineering, KTH Royal Institute of Technology, Stockholm, Sweden
AD  - Dept. Women's and Children's Health, Karolinska Institutet, Stockholm, Sweden
AB  - We explore the use of traditional and contemporary hidden Markov models (HMMs) for sequential physiological data analysis and sepsis prediction in preterm infants. We investigate the use of classical Gaussian mixture model basedHMM, and a recently proposed neural network based HMM. To improve the neural network based HMM, we propose a discriminative training approach. Experimental results show the potential of HMMs over logistic regression, support vector machine and extreme learning machine. © 2020 Institute of Electrical and Electronics Engineers Inc.. All rights reserved.
KW  - Hidden Markov Model
KW  - Neonatal Sepsis
N1  - Cited By :1
N1  - Export Date: 22 August 2022
M3  - Conference Paper
DB  - Scopus
C7  - 9054635
UR  - https://www.scopus.com/inward/record.uri?eid=2-s2.0-85091306553&doi=10.1109%2fICASSP40776.2020.9054635&partnerID=40&md5=aa0a5324628a4ddf9df8bbcf8d544ba6
ER  - 

TY  - CONF
TI  - Smart infant-monitoring system with machine learning model to detect physiological activities and ambient conditions
T2  - I2MTC 2020 - International Instrumentation and Measurement Technology Conference, Proceedings
PY  - 2020
DO  - 10.1109/I2MTC43012.2020.9129295
AU  - Shamsir, S.
AU  - Hassan, O.
AU  - Islam, S.K.
AD  - University of Missouri, Department of Electrical Engineering and Computer Science, Columbia, MO  65211, United States
AB  - The paper presents development of a smart infant monitoring system using multiple non-invasive sensors to detect various physiological functions. The system can evaluate different physiological activities such as respiration, movement, noise, position, as well as ambient temperature, and humidity. By processing the acquired data from different sensor modules, the system can generate alarm signals for adverse situations such as the occurrence of apnea, seizure, or noisy and uncomfortable environmental conditions. The system will also be able to detect critical respiratory conditions by analyzing breathing data and saturated blood oxygen level (SpO2) using machine learning (ML) models such as neural networks. The proposed system allows the caregiver to monitor the condition of the patient from a remote location by implementing wireless communication with a remote computer or a cell phone. © 2020 IEEE.
KW  - Apnea
KW  - Fully Connected Neural Network
KW  - Infant monitoring
KW  - Machine learning
KW  - Recurrent Neural Network
KW  - Seizure
KW  - SIDS
N1  - Cited By :4
N1  - Export Date: 22 August 2022
M3  - Conference Paper
DB  - Scopus
C7  - 9129295
UR  - https://www.scopus.com/inward/record.uri?eid=2-s2.0-85088304624&doi=10.1109%2fI2MTC43012.2020.9129295&partnerID=40&md5=15fbb6387376b385c6a4624bb521d9dd
ER  - 

TY  - JOUR
TI  - How will the main risk factors contribute to the burden of non-communicable diseases under different scenarios by 2050? A modelling study
T2  - PLoS ONE
VL  - 15
IS  - 4
PY  - 2020
DO  - 10.1371/journal.pone.0231725
AU  - Devaux, M.
AU  - Lerouge, A.
AU  - Giuffre, G.
AU  - Giesecke, S.
AU  - Baiocco, S.
AU  - Ricci, A.
AU  - Reyes, F.
AU  - Cantarero, D.
AU  - Ventelou, B.
AU  - Cecchini, M.
AD  - Organisation for Economic Cooperation and Development, Paris, France
AD  - ISINNOVA, Institute of Studies for the Integration of Systems, Rome, Italy
AD  - Austrian Institute of Technology, Seibersdorf, Austria
AD  - Centre for European Policy Studies, Brussels, Belgium
AD  - Universidad de Vigo, Vigo, Spain
AD  - Universidad de Cantabria, Cantabria, Spain
AD  - Aix-Marseille Université, CNRS, EHESS, Centrale Marseille, IRD, AMSE, Marseille, France
AB  - Background The future burden of non-communicable diseases (NCDs) depends on numerous factors such as population ageing, evolution of societal trends, behavioural and physiological risk factors of individuals (e.g. smoking, alcohol use, obesity, physical inactivity, and hypertension). This study aims to assess the burden of NCDs in Europe by 2050 under alternative scenarios. Methods This study combines qualitative and quantitative forecasting techniques to examine how population health in Europe may evolve from 2015 to 2050, taking into account future societal trends. Four scenarios were developed (one business-as-usual scenario, two response scenarios and one pessimistic scenario) and assessed against ‘best’ and ‘worst’-case scenarios. This study provides quantitative estimates of both diseases and mortality outcomes, using a microsimulation model incorporating international survey data. Findings Each scenario is associated with a different risk factor prevalence rate across Europe during the period 2015–2050. The prevalence and incidence of NCDs consistently increase during the analysed time period, mainly driven by population ageing. In more optimistic scenarios, diseases will appear in later ages, while in the pessimistic scenarios, NCDs will impair working-age people. Life expectancy is expected to grow in all scenarios, but with differences by up to 4 years across scenarios and population groups. Premature mortality from NCDs will be reduced in more optimistic scenarios but stagnate in the worst-case scenario. Interpretation Population ageing will have a greater impact on the spread of NCDs by 2050 compared to risk factors. Nevertheless, risk factors, which are influenced by living environments, are an important factor for determining future life expectancy in Europe. © 2020 Devaux et al. This is an open access article distributed under the terms of the Creative Commons Attribution License, which permits unrestricted use, distribution, and reproduction in any medium, provided the original author and source are credited.
N1  - Cited By :3
N1  - Export Date: 22 August 2022
M3  - Article
DB  - Scopus
C7  - e0231725
UR  - https://www.scopus.com/inward/record.uri?eid=2-s2.0-85084092810&doi=10.1371%2fjournal.pone.0231725&partnerID=40&md5=d5677292aef39ca63ef6a0f5fe26086b
ER  - 

TY  - JOUR
TI  - Near-infrared spectroscopy of the placenta for monitoring fetal oxygenation during labour
T2  - PLoS ONE
VL  - 15
IS  - 4
PY  - 2020
DO  - 10.1371/journal.pone.0231461
AU  - Ražem, K.
AU  - Kocijan, J.
AU  - Podbregar, M.
AU  - Lučovnik, M.
AD  - Division of Obstetrics and Gynecology, Department of Perinatology, UniversityMedical Centre Ljubljana, Ljubljana, Slovenia
AD  - Department of Systems and Control, Jožef Štefan Institute, Ljubljana, Slovenia
AD  - School of Engineering and Management, University of Nova Gorica, Nova Gorica, Slovenia
AD  - Department of Intensive Internal Medicine, General Hospital Celje, Celje, Slovenia
AD  - Faculty of Medicine, University of Ljubljana, Ljubljana, Slovenia
AB  - Although being the golden standard for intrapartum fetal surveillance, cardiotocography (CTG) has been shown to have poor specificity for detecting fetal acidosis. Non-invasive near-infrared-spectroscopy (NIRS) monitoring of placental oxygenation during labour has not been studied yet. The objective of the study was to determine whether changes in placental NIRS values during labour could identify intrapartum fetal hypoxia and resulting acidosis. We included 43 healthy women in active stage of labour at term. CTG and NIRS parameters in groups with vs. without neonatal umbilical artery pH ≤ 7.20 were compared using Mann-Whitney-U. Receiver-operating-characteristics (ROC) curves were used to estimate predictive value of CTG and NIRS parameters for neonatal pH ≤ 7.20. A computerbased statistical classification was also performed to further evaluate predictive values of CTG and NIRS for neonatal acidosis. Ten (23%) neonates were born with umbilical artery pH ≤ 7.20. Compared to group with pH > 7.20, fetal acidosis was associated with more episodes of placental NIRS deoxygenation (9 (range 2-37) vs. 2 (range 0-65); p<0.001), higher velocity of placental NIRS deoxygenation (2.31 (range 0-22) vs. 1 (range 0-49) %/s; p = 0.03), more decelerations on CTG (25 (range 3-91) vs. 10 (range 10-60); p = 0.02), and more prolonged decelerations on CTG (2 (range 0-4) vs. 1 (range 0-3); p = 0.04). Number of placental deoxygenations had the highest prognostic value for fetal/neonatal acidosis (area under the ROC curve 0.85 (95% confidence interval 0.70-0.99). Computer-based classification also identified number of placental deoxygenations as the most accurate classifier, with 25% false positive and 93% true positive rate in the training dataset, with 100% accuracy when applied to the testing dataset. Placental deoxygenations during labour measured by NIRS are associated with fetal/neonatal acidosis. Predictive value of placental NIRS for neonatal acidosis was superior to that of CTG. © 2020 Ražem et al. This is an open access article distributed under the terms of the Creative Commons Attribution License, which permits unrestricted use, distribution, and reproduction in any medium, provided the original author and source are credited.
N1  - Cited By :2
N1  - Export Date: 22 August 2022
M3  - Article
DB  - Scopus
C7  - e0231461
UR  - https://www.scopus.com/inward/record.uri?eid=2-s2.0-85083491851&doi=10.1371%2fjournal.pone.0231461&partnerID=40&md5=6036dbefbf7bc39a38315f74d3b1368e
ER  - 

TY  - JOUR
TI  - Theoretical Value of Deceleration Capacity Points to Deceleration Reserve of Fetal Heart Rate
T2  - IEEE Transactions on Biomedical Engineering
VL  - 67
IS  - 4
SP  - 1176
EP  - 1185
PY  - 2020
DO  - 10.1109/TBME.2019.2932808
AU  - Rivolta, M.W.
AU  - Stampalija, T.
AU  - Frasch, M.G.
AU  - Sassi, R.
AD  - Dipartimento di Informatica, Università Degli Studi di Milano, Milano, 20133, Italy
AD  - Unit of Fetal Medicine and Prenatal DiagnosisInstitute for Maternal and Child Health, IRCCS Burlo Garofolo, Italy
AD  - Department of Obstetrics and Gynecology, University of Washington, United States
AD  - Dipartimento di Informatica, Università Degli Studi di Milano, Italy
AB  - Objective: The interpretation of Average Acceleration and Deceleration Capacities (AC/DC), computed through Phase-Rectified Signal Averaging (PRSA), in intrapartum fetal heart rate (FHR) monitoring is still matter of investigation. We aimed to elucidate some behaviors of AC/DC. Methods: We derived the theoretical value of PRSA for stationary stochastic Gaussian processes and proved that for these time series AC and DC are necessarily identical in absolute value. The difference between DC and AC, termed Deceleration Reserve (DR), was introduced to detect signal's asymmetric trends. DR was tested on FHR signals from: near-term pregnant sheep model of labor consisting of chronically hypoxic and normoxic fetuses with both groups developing acidemia due to umbilical cord occlusions (UCO); and the CTU-UHB dataset containing fetal CTG recordings collected during labor of newborns that resulted acidotic and non-acidotic, respectively. DR was compared with AC and DC in terms of discriminatory power (AUC), between the groups, after correcting for signal power or deceleration area, respectively. Results: DR displayed higher discriminatory power on the animal model during severe acidemia, with respect to AC/DC (p< 0.05) but also distinguished correctly all chronically hypoxic from normoxic fetuses at baseline prior to UCO. DR also outperformed AC/DC on the CTU-UHB dataset in distinguishing acidemic fetuses at birth (AUC: 0.65). Conclusion: Theoretical results motivated the introduction of DR, that proved to be superior than AC/DC for risk stratification during labor. Significance: DR, measured during labor, might permit to distinguish acidemic fetuses due to their different autonomic regulation, paving the way for new monitoring strategies. © 1964-2012 IEEE.
KW  - fetal heart rate variability
KW  - fetal monitoring
KW  - heart rate variability
KW  - Phase-rectified signal averaging (PRSA)
N1  - Cited By :11
N1  - Export Date: 22 August 2022
M3  - Article
DB  - Scopus
C7  - 8786150
UR  - https://www.scopus.com/inward/record.uri?eid=2-s2.0-85082342254&doi=10.1109%2fTBME.2019.2932808&partnerID=40&md5=96da860a1536d83bb4fcf9140a7d031a
ER  - 

TY  - CONF
TI  - Design and Development of Sleep Apnea Detection and Stimulation System (ADSS)
T2  - 2nd International Conference on Innovative Mechanisms for Industry Applications, ICIMIA 2020 - Conference Proceedings
SP  - 442
EP  - 447
PY  - 2020
DO  - 10.1109/ICIMIA48430.2020.9074906
AU  - Kumar, K.V.S.
AU  - Praveen, L.S.
AD  - M. S. Ramaiah University of Applied Scineces, Department of Electronic and Communication Engineering, Bangalore, India
AB  - Sleep apnea is a syndrome that causes one to experience shortness of breath. It can happen in persons of all ages, but it is mainly risky for infants, as their immature respiration systems often lead to inconsistent breathing patterns. Infant apnea is an extensive condition, where new born babies fail to breathe efficiently and this condition may result in death. The proposed system aims to protect infants from sleep apnea disease. The developed system uses light intensity sensor to detect the breathing rate and pulse sensor to detect the heart rate. The developed system alerts the caretaker by alarm sound if the symptoms sleep apnea is detected in premature infants. Simultaneously, the automatic stimulation system is activated to awake the baby using rubber wheels integrated in the system. The proposed system effectively detect the sleep apnea and provides real time detection values to the caretakers. This system is low-cost and easily affordable by majority of the peoples. © 2020 IEEE.
KW  - Component
KW  - Formatting
KW  - Insert (key words)
KW  - Style
KW  - Styling
N1  - Export Date: 22 August 2022
M3  - Conference Paper
DB  - Scopus
C7  - 9074906
UR  - https://www.scopus.com/inward/record.uri?eid=2-s2.0-85084593573&doi=10.1109%2fICIMIA48430.2020.9074906&partnerID=40&md5=343231ea982a5490a60f5f895db1ca8c
ER  - 

TY  - JOUR
TI  - Object Detection during Newborn Resuscitation Activities
T2  - IEEE Journal of Biomedical and Health Informatics
VL  - 24
IS  - 3
SP  - 796
EP  - 803
PY  - 2020
DO  - 10.1109/JBHI.2019.2924808
AU  - Meinich-Bache, O.
AU  - Engan, K.
AU  - Austvoll, I.
AU  - Eftestol, T.
AU  - Myklebust, H.
AU  - Yarrot, L.B.
AU  - Kidanto, H.
AU  - Ersdal, H.
AD  - Department of Electrical Engineering and Computer Science, University of Stavanger, Stavanger, Norway
AD  - Laerdal Medical, Stavanger, Norway
AD  - Research Institute, Haydom Lutheran Hospital, Manyara, Tanzania
AD  - School of Medicine, Aga Khan University, Dar es Salaam, Tanzania
AD  - Faculty of Health Sciences, University of Stavanger, Stavanger, Norway
AB  - Birth asphyxia is a major newborn mortality problem in low-resource countries. International guideline provides treatment recommendations; however, the importance and effect of the different treatments are not fully explored. The available data are collected in Tanzania, during newborn resuscitation, for analysis of the resuscitation activities and the response of the newborn. An important step in the analysis is to create activity timelines of the episodes, where activities include ventilation, suction, stimulation, etc. Methods: The available recordings are noisy real-world videos with large variations. We propose a two-step process in order to detect activities possibly overlapping in time. The first step is to detect and track the relevant objects, such as bag-mask resuscitator, heart rate sensors, etc., and the second step is to use this information to recognize the resuscitation activities. The topic of this paper is the first step, and the object detection and tracking are based on convolutional neural networks followed by post processing. Results: The performance of the object detection during activities were 96.97% (ventilations), 100% (attaching/removing heart rate sensor), and 75% (suction) on a test set of 20 videos. The system also estimate the number of health care providers present with a performance of 71.16%. Conclusion: The proposed object detection and tracking system provides promising results in noisy newborn resuscitation videos. Significance: This is the first step in a thorough analysis of newborn resuscitation episodes, which could provide important insight about the importance and effect of different newborn resuscitation activities. © 2013 IEEE.
KW  - automatic video analysis
KW  - convolutional neural networks
KW  - Newborn resuscitation
KW  - object detection
N1  - Cited By :2
N1  - Export Date: 22 August 2022
M3  - Article
DB  - Scopus
C7  - 8744590
UR  - https://www.scopus.com/inward/record.uri?eid=2-s2.0-85081750688&doi=10.1109%2fJBHI.2019.2924808&partnerID=40&md5=65458c4f3323fa520d49c9088a8aa7f9
ER  - 

TY  - JOUR
TI  - Predicting Neonatal Sepsis Using Features of Heart Rate Variability, Respiratory Characteristics, and ECG-Derived Estimates of Infant Motion
T2  - IEEE Journal of Biomedical and Health Informatics
VL  - 24
IS  - 3
SP  - 681
EP  - 692
PY  - 2020
DO  - 10.1109/JBHI.2019.2927463
AU  - Joshi, R.
AU  - Kommers, D.
AU  - Oosterwijk, L.
AU  - Feijs, L.
AU  - Van Pul, C.
AU  - Andriessen, P.
AD  - Department of Industrial Design, Eindhoven University of Technology, Eindhoven, MB  5600, Netherlands
AD  - Department of Neonatology, Máxima Medical Centre, Veldhoven, MB, Netherlands
AD  - Department of Clinical Physics, Máxima Medical Centre Veldhoven, Veldhoven, MB, Netherlands
AB  - This study in preterm infants was designed to characterize the prognostic potential of several features of heart rate variability (HRV), respiration, and (infant) motion for the predictive monitoring of late-onset sepsis (LOS). In a neonatal intensive care setting, the cardiorespiratory waveforms of infants with blood-culture positive LOS were analyzed to characterize the prognostic potential of 22 features for discriminating control from sepsis-state, using the Naïve Bayes algorithm. Historical data of the subjects acquired from a period sufficiently before the clinical suspicion of LOS was used as control state, whereas data from the 24 h preceding the clinical suspicion of LOS were used as sepsis state (test data). The overall prognostic potential of all features was quantified at three-hourly intervals for the period corresponding to test data by calculating the area under the receiver operating characteristics curve. For the 49 infants studied, features of HRV, respiration, and movement showed characteristic changes in the hours leading up to the clinical suspicion of sepsis, namely, an increased propensity toward pathological heart rate decelerations, increased respiratory instability, and a decrease in spontaneous infant activity, i.e., lethargy. While features characterizing HRV and respiration can be used to probe the state of the autonomic nervous system, those characterizing movement probe the state of the motor system - dysregulation of both reflects an increased likelihood of sepsis. By using readily interpretable features derived from cardiorespiratory monitoring, opportunities for pre-emptively identifying and treating LOS can be developed. © 2013 IEEE.
KW  - Body movement
KW  - heart rate variability
KW  - lethargy
KW  - neonatal sepsis
KW  - predictive monitoring
KW  - respiratory characteristics
KW  - respiratory dynamics
N1  - Cited By :22
N1  - Export Date: 22 August 2022
M3  - Article
DB  - Scopus
C7  - 8758174
UR  - https://www.scopus.com/inward/record.uri?eid=2-s2.0-85081720810&doi=10.1109%2fJBHI.2019.2927463&partnerID=40&md5=17d0b0e553186ac3163a9c653a9db9dd
ER  - 

TY  - JOUR
TI  - Latent phase identification of high-frequency micro-scale gamma spike transients in the hypoxic ischemic eeg of preterm fetal sheep using spectral analysis and fuzzy classifiers
T2  - Sensors (Switzerland)
VL  - 20
IS  - 5
PY  - 2020
DO  - 10.3390/s20051424
AU  - Abbasi, H.
AU  - Gunn, A.J.
AU  - Bennet, L.
AU  - Unsworth, C.P.
AD  - Department of Engineering Science, Faculty of Engineering, University of Auckland, Auckland, 1142, New Zealand
AD  - Department of Physiology, Faculty of Medical and Health Sciences, University of Auckland, Auckland, 1023, New Zealand
AB  - Premature babies are at high risk of serious neurodevelopmental disabilities, which in many cases are related to perinatal hypoxic–ischemic encephalopathy (HIE). Studies of neuroprotection in animal models consistently suggest that treatment must be started as early as possible in the first 6 h after hypoxia–ischemia (HI), the so-called latent phase before secondary deterioration, to improve outcomes. We have shown in preterm sheep that EEG biomarkers of injury, in the form of high-frequency micro-scale spike transients, develop and evolve in this critical latent phase after severe asphyxia. Real-time automatic identification of such events is important for the early and accurate detection of HI injury, so that the right treatment can be implemented at the right time. We have previously reported successful strategies for accurate identification of EEG patterns after HI. In this study, we report an alternative high-performance approach based on the fusion of spectral Fourier analysis and Type-I fuzzy classifiers (FFT-Type-I-FLC). We assessed its performance in over 2520 min of latent phase EEG recordings from seven asphyxiated in utero preterm fetal sheep exposed to a range of different occlusion periods. The FFT-Type-I-FLC classifier demonstrated 98.9 ± 1.0% accuracy for identification of high-frequency spike transients in the gamma frequency band (namely 80–120 Hz) post-HI. The spectral-based approach (FFT-Type-I-FLC classifier) has similar accuracy to our previous reverse biorthogonal wavelets rbio2.8 basis function and type-1 fuzzy classifier (rbio-WT-Type-1-FLC), providing competitive performance (within the margin of error: 0.89%), but it is computationally simpler and would be readily adapted to identify other potentially relevant EEG waveforms. © 2020 by the authors. Licensee MDPI, Basel, Switzerland.
KW  - Automatic detection and quantification
KW  - Electrocorticogram (ECoG)
KW  - Electroencephalogram (EEG)
KW  - Fuzzy
KW  - High-frequency micro-scale gamma spikes
KW  - Hypoxic
KW  - Ischemic encephalopathy (HIE)
KW  - Spectral Fourier transform analysis
N1  - Cited By :5
N1  - Export Date: 22 August 2022
M3  - Article
DB  - Scopus
C7  - 1424
UR  - https://www.scopus.com/inward/record.uri?eid=2-s2.0-85081027371&doi=10.3390%2fs20051424&partnerID=40&md5=5c1bf15c0fa2b3dacb67328d2bb23235
ER  - 

TY  - JOUR
TI  - Integrating machine learning techniques and physiology based heart rate features for antepartum fetal monitoring
T2  - Computer Methods and Programs in Biomedicine
VL  - 185
PY  - 2020
DO  - 10.1016/j.cmpb.2019.105015
AU  - Signorini, M.G.
AU  - Pini, N.
AU  - Malovini, A.
AU  - Bellazzi, R.
AU  - Magenes, G.
AD  - Department of Electronics, Information and Bioengineering (DEIB), Politecnico Milano, Piazza Leonardo da Vinci 32, Milano, 20133, Italy
AD  - IRCCS Fondazione S. Maugeri, Via Maugeri 10, Pavia, 27100, Italy
AD  - Department of Electrical, Computer and Biomedical Engineering, University of Pavia, Via Ferrata 5, Pavia, 27100, Italy
AB  - Background and objectives: Intrauterine Growth Restriction (IUGR) is a fetal condition defined as the abnormal rate of fetal growth. The pathology is a documented cause of fetal and neonatal morbidity and mortality. In clinical practice, diagnosis is confirmed at birth and may only be suspected during pregnancy. Therefore, designing an accurate model for the early and prompt identification of pathology in the antepartum period is crucial in view of pregnancy management. Methods: We tested the performance of 15 machine learning techniques in discriminating healthy versus IUGR fetuses. The various models were trained with a set of 12 physiology based heart rate features extracted from a single antepartum CardioTocographic (CTG) recording. The reason for the utilization of time, frequency, and nonlinear indices is based on their standalone documented ability to describe several physiological and pathological fetal conditions. Results: We validated our approach on a database of 60 healthy and 60 IUGR fetuses. The machine learning methodology achieving the best performance was Random Forests. Specifically, we obtained a mean classification accuracy of 0.911 [0.860, 0.961 (0.95 confidence interval)] averaged over 10 test sets (10 Fold Cross Validation). Similar results were provided by Classification Trees, Logistic Regression, and Support Vector Machines. A features ranking procedure highlighted that nonlinear indices showed the highest capability to discriminate between the considered fetal conditions. Nevertheless, is the combination of features investigating CTG signal in different domains, that contributes to an increase in classification accuracy. Conclusions: We provided validation of an accurate artificially intelligence framework for the diagnosis of IUGR condition in the antepartum period. The employed physiology based heart rate features constitute an interpretable link between the machine learning results and the quantitative estimators of fetal wellbeing. © 2019
KW  - Fetal Heart Rate monitoring
KW  - Machine learning and statistical models
KW  - Multivariate analysis
KW  - Physiology-based features
KW  - Predictive analytics
N1  - Cited By :24
N1  - Export Date: 22 August 2022
M3  - Article
DB  - Scopus
C7  - 105015
UR  - https://www.scopus.com/inward/record.uri?eid=2-s2.0-85074206833&doi=10.1016%2fj.cmpb.2019.105015&partnerID=40&md5=65af3d3dc37b3f0efe6dc13fb04f785a
ER  - 

TY  - JOUR
TI  - Cluster analysis of early postnatal biochemical markers may predict development of retinopathy of prematurity
T2  - Translational Vision Science and Technology
VL  - 9
IS  - 13
SP  - 1
EP  - 17
PY  - 2020
DO  - 10.1167/tvst.9.13.14
AU  - Markasz, L.
AU  - Olsson, K.-W.
AU  - Holmström, G.
AU  - Sindelar, R.
AD  - Department of Women’s and Children’s Health, Uppsala University, Uppsala, Sweden
AD  - Department of Surgical Sciences, Uppsala University, Uppsala, Sweden
AD  - Department of Neuroscience/Ophthalmology, Uppsala University, Uppsala, Sweden
[truncated: 824,073 more chars]
