# Supplementary material for: Exploring Computational Techniques in Preprocessing Neonatal Physiological Signals for Detecting Adverse Outcomes: Scoping Review
Source: Interact J Med Res. 2024 Aug 20;13:e46946. doi: 10.2196/46946 (PMC11372324; doi:10.2196/46946)
Supplement: Multimedia Appendix 2 [file ijmr_v13i1e46946_app2.zip › Bibliography/Scopus/scopus_jan2023.ris]

TY  - JOUR
TI  - Multi-layer perceptron classification & quantification of neuronal survival in hypoxic-ischemic brain image slices using a novel gradient direction, grey level co-occurrence matrix image training
T2  - PLoS ONE
VL  - 17
IS  - 12 December
PY  - 2022
DO  - 10.1371/journal.pone.0278874
AU  - Bhattacharya, S.
AU  - Bennet, L.
AU  - Davidson, J.O.
AU  - Unsworth, C.P.
AD  - Department of Engineering Science, The University of Auckland, Auckland, New Zealand
AD  - Department of Physiology, The University of Auckland, Auckland, New Zealand
AB  - Hypoxic ischemic encephalopathy (HIE) is a major global cause of neonatal death and lifelong disability. Large animal translational studies of hypoxic ischemic brain injury, such as those conducted in fetal sheep, have and continue to play a key role in furthering our understanding of the cellular and molecular mechanisms of injury and developing new treatment strategies for clinical translation. At present, the quantification of neurons in histological images consists of slow, manually intensive morphological assessment, requiring many repeats by an expert, which can prove to be time-consuming and prone to human error. Hence, there is an urgent need to automate the neuron classification and quantification process. In this article, we present a’Gradient Direction, Grey level Co-occurrence Matrix’ (GD-GLCM) image training method which outperforms and simplifies the standard training methodology using texture analysis to cell-classification. This is achieved by determining the Grey level Co-occurrence Matrix of the gradient direction of a cell image followed by direct passing to a classifier in the form of a Multilayer Perceptron (MLP). Hence, avoiding all texture feature computation steps. The proposed MLP is trained on both healthy and dying neurons that are manually identified by an expert and validated on unseen hypoxic-ischemic brain slice images from the fetal sheep in utero model. We compared the performance of our classifier using the gradient magnitude dataset as well as the gradient direction dataset. We also compare the performance of a perceptron, a 1-layer MLP, and a 2-layer MLP to each other. We demonstrate here a way of accurately identifying both healthy and dying cortical neurons obtained from brain slice images of the fetal sheep model under global hypoxia to high precision by identifying the most minimised MLP architecture, minimised input space (GLCM size) and minimised training data (GLCM representations) to achieve the highest performance over the standard methodology. © 2022 Bhattacharya et al. This is an open access article distributed under the terms of the Creative Commons Attribution License, which permits unrestricted use, distribution, and reproduction in any medium, provided the original author and source are credited.
N1  - Export Date: 8 January 2023
M3  - Article
DB  - Scopus
C7  - e0278874
UR  - https://www.scopus.com/inward/record.uri?eid=2-s2.0-85144313151&doi=10.1371%2fjournal.pone.0278874&partnerID=40&md5=ebd92eabeb1bd47c7ddef4b4f0ec6c3f
ER  - 

TY  - JOUR
TI  - First Trimester Maternal Plasma Aberrant miRNA Expression Associated with Spontaneous Preterm Birth
T2  - International Journal of Molecular Sciences
VL  - 23
IS  - 23
PY  - 2022
DO  - 10.3390/ijms232314972
AU  - Mavreli, D.
AU  - Theodora, M.
AU  - Avgeris, M.
AU  - Papantoniou, N.
AU  - Antsaklis, P.
AU  - Daskalakis, G.
AU  - Kolialexi, A.
AD  - Laboratory of Medical Genetics, School of Medicine, National and Kapodistrian University of Athens, Athens, 106 79, Greece
AD  - 1st Department of Obstetrics and Gynecology, School of Medicine, National and Kapodistrian University of Athens, Athens, 106 79, Greece
AD  - Laboratory of Clinical Biochemistry–Molecular Diagnostics, Second Department of Pediatrics, School of Medicine, National and Kapodistrian University of Athens, “P. & A. Kyriakou” Children’s Hospital, Athens, 106 79, Greece
AD  - Department of Genetics, Institute of Child Health, Athens, 106 79, Greece
AB  - Spontaneous Preterm Delivery (sPTD) is one of the leading causes of perinatal mortality and morbidity worldwide. The present case–control study aims to detect miRNAs differentially expressed in the first trimester maternal plasma with the view to identify predictive biomarkers for sPTD, between 320/7 and 366/7 weeks, that will allow for timely interventions for this serious pregnancy complication. Small RNA sequencing (small RNA-seq) of five samples from women with a subsequent sPTD and their matched controls revealed significant down-regulation of miR-23b-5p and miR-125a-3p in sPTD cases compared to controls, whereas miR-4732-5p was significantly overexpressed. Results were confirmed by qRT-PCR in an independent cohort of 29 sPTD cases and 29 controls. Statistical analysis demonstrated that miR-125a is a promising early predictor for sPTL (AUC: 0.895; 95% CI: 0.814-0.972; p &lt; 0.001), independent of the confounding factors tested, providing a useful basis for the development of a novel non-invasive predictive test to assist clinicians in estimating patient-specific risk. © 2022 by the authors.
KW  - microRNAs
KW  - miR-125a-5p
KW  - miR-23b-5p
KW  - miR-4732-5p
KW  - miRNAs
KW  - small RNA sequencing
KW  - small RNA-seq
KW  - sPTD
N1  - Export Date: 8 January 2023
M3  - Article
DB  - Scopus
C7  - 14972
UR  - https://www.scopus.com/inward/record.uri?eid=2-s2.0-85143739764&doi=10.3390%2fijms232314972&partnerID=40&md5=8d80f651dad6a3cb7423d1d51c69ca95
ER  - 

TY  - JOUR
TI  - Design and development of an electroanalytical enzymatic sensor using anodized laser induced graphene for the management of Hirschsprung Disease
T2  - Diamond and Related Materials
VL  - 130
PY  - 2022
DO  - 10.1016/j.diamond.2022.109524
AU  - Roy, S.
AU  - Sain, S.
AU  - Roy, S.S.
AU  - Mathur, A.
AU  - Pati, A.B.
AD  - Centre for Interdisciplinary Research and Innovation (CIDRI), University of Petroleum and Energy Studies, Dehradun, India
AD  - Department of Physics, School of Natural Sciences, Shiv Nadar University, Greater Noida, India
AD  - Department of Physics, University of Petroleum and Energy Studies, Dehradun, India
AD  - Department of Pediatric Surgery, All India Institute of Medical Sciences (AIIMS), Bhubaneswar, India
AB  - Hirschsprung's disease (HD) is widely characterized by the absence of ganglion cells in the colon of infants and children resulting in a spectrum of diseases starting from constipation to intestinal obstruction. The disease can have a serious manifestation of Hirschsprung-associated enterocolitis which can lead to significant morbidity and even mortality. Presently the treatment includes surgical excision of the pathological segment of the colon. Identification of the segment requires histopathology and immunohistochemistry which is time-consuming and requires significant expertise of a pathologist. There is a gap in the management of the disease in the form of absence of suitable, sensitive, and efficient technologies to detect the pathological segment of the intestine, which could significantly reduce surgery duration in the operation theatre, as well as associated risks to patients. It, therefore, becomes a matter of extreme importance to develop a point-of-care platform for early and efficient identification of the occurrence of HD in neonates and older children during surgery. The present work reports on the development of an electrochemical enzymatic biosensor using anodized laser-induced graphene (aLIG) conjugated with acetylcholinesterase enzyme (AchE), for detection of HD as a function of acetylcholine – the key biomarker. The developed sensor was initially characterized using cyclic voltammetry (CV) and electrochemical impedance spectroscopy (EIS), while the sensor's analytical performance was assessed using CV. The sensor exhibited a limit of detection of 0.26 μM with a shelf life of 1 month, while remaining unperturbed in the presence of common interferants. The performance of the developed sensor was also examined in spiked serum samples and was observed to yield a high degree of linearity. © 2022 Elsevier B.V.
KW  - Anodized laser induced graphene
KW  - Electrochemical biosensor
KW  - Gastrointestinal infections
KW  - Hirschsprung disease
KW  - Hirschsprung-assisted enterocolitis
N1  - Export Date: 8 January 2023
M3  - Article
DB  - Scopus
C7  - 109524
UR  - https://www.scopus.com/inward/record.uri?eid=2-s2.0-85141928261&doi=10.1016%2fj.diamond.2022.109524&partnerID=40&md5=f59efd59b60e9bbb44f8618160ad875a
ER  - 

TY  - JOUR
TI  - Electrochemical sensing of the maple syrup urine disease biomarker valine, using saffron-silver nanoparticles
T2  - Biosensors and Bioelectronics: X
VL  - 12
PY  - 2022
DO  - 10.1016/j.biosx.2022.100275
AU  - Karastogianni, S.
AU  - Paraschi, I.
AU  - Girousi, S.
AD  - Aristotle University of Thessaloniki, Analytical Chemistry Laboratory, Chemistry Department, Thessaloniki, 54124, Greece
AB  - Metabolic disorders are inherited disorders in which genetic defects prevent a metabolic pathway and cause enzymes to malfunction. Maple syrup urine disease (MSUD) is a rare metabolic disease marked by high levels of branched-chain amino acids (b-AAs), leucine, isoleucine, and valine. Elevated concentrations of b-AAs pose issues including liver failure, neurocognitive impairment, and mortality. Given the unavoidable repercussions for newborns, it is critical to establish quick and adaptable diagnoses in the early stages of life. Thus, this study highlights the development of a novel electrochemical sensor for valine detection (MSDU biomarker) based on a modified carbon paste electrode (CPE) with electropolymerized silver nanoparticles capped with saffron (AgNPs@Sa) synthesized using a green method. Thus, a modified carbon paste electrode (CPE) with a conductive polymer posing silver nanoparticles was employed to sensitively determine Val in this paper. Saffron capped with silver nanoparticles (AgNPs@Sa) were synthesized, using a green method and studied using cyclic and square wave voltammetry. Cyclic voltammetry (CV) was used in the electropolymerization of AgNPs@Sa on CPE (poly-AgNPs@Sa-CPE) and utilized in the detection of Val. The modified electrode under the selected conditions produced square wave signals with valine mass concentrations ranging from 0.258 to 11.94 ng L−1 in the case of buffer solutions and it was successfully applied in urine samples. The assay proved to be simple, rapid, and cost-effective, sensitive with a low detection limit of 0.085 and 0.097 ng L−1 for buffer and urine samples, respectively. © 2022 The Authors
KW  - Electrochemical sensing
KW  - Maple syrup disease
KW  - Saffron
KW  - Silver nanoparticles
KW  - Urine samples
KW  - Valine
N1  - Export Date: 8 January 2023
M3  - Article
DB  - Scopus
C7  - 100275
UR  - https://www.scopus.com/inward/record.uri?eid=2-s2.0-85141755151&doi=10.1016%2fj.biosx.2022.100275&partnerID=40&md5=89c6972a541786916d8c0407f3ac02d1
ER  - 

TY  - JOUR
TI  - DeepLOS: Deep learning for late-onset sepsis prediction in preterm infants using heart rate variability
T2  - Smart Health
VL  - 26
PY  - 2022
DO  - 10.1016/j.smhl.2022.100335
AU  - Peng, Z.
AU  - Varisco, G.
AU  - Liang, R.-H.
AU  - Kommers, D.
AU  - Cottaar, W.
AU  - Andriessen, P.
AU  - van Pul, C.
AU  - Long, X.
AD  - Applied Physics, Eindhoven University of Technology, De Zaale, Eindhoven, 5600 MB, Netherlands
AD  - Industrial Design, Eindhoven University of Technology, De Zaale, Eindhoven, 5600 MB, Netherlands
AD  - Electrical Engineering, Eindhoven University of Technology, De Zaale, Eindhoven, 5600 MB, Netherlands
AD  - Clinical Physics, Máxima Medical Centre, De Run 4600, Veldhoven, 5504 DB, Netherlands
AD  - Neonatology, Máxima Medical Centre, De Run 4600, Veldhoven, 5504 DB, Netherlands
AD  - Philips Research, HTC 34, Eindhoven, 5656 AE, Netherlands
AB  - Late onset sepsis (LOS) is one of the main causes of death in preterm infants in a neonatal intensive care unit (NICU). LOS can be better treated with early detection, reducing its morbidity and mortality. In this study, an end-to-end deep learning model called DeepLOS was developed to predict LOS in preterm infants in a NICU. The model is based on a residual convolutional neural network (ResNet) with feature map (or channel) attention and uses RR intervals (i.e., interbeat intervals) as input. The model was trained and tested on a dataset composed of 128 preterm infants (60 blood-culture-proven LOS patients and 68 control patients). To minimize the possible age effect on modeling, we also considered an age-matched dataset including 32 LOS and 32 control patients from the full dataset. Prediction was done with a one-hour (non-overlapping) sliding window from 24 h before LOS to onset of LOS. We used 5-fold patient-independent cross validation and F-score to evaluate the model performance. The DeepLOS achieves an F-score of 0.72 for the full dataset and 0.73 for the matched dataset in LOS prediction for all one-hour segments, outperforming the baseline ResNet model without channel attention. F-score is generally higher (>0.75) when coming closer to the onset of LOS. Our study demonstrates the feasibility of deep learning for end-to-end LOS prediction in preterm infants. Furthermore, the model uses readily available RR intervals as input only; and is therefore vendor-processing independent and has the potential to be easily deployed in different NICUs. © 2022
KW  - Deep learning
KW  - Heart rate variability
KW  - Late-onset sepsis
KW  - Machine learning
KW  - Predictive monitoring
KW  - Preterm infants
N1  - Export Date: 8 January 2023
M3  - Article
DB  - Scopus
C7  - 100335
UR  - https://www.scopus.com/inward/record.uri?eid=2-s2.0-85139880152&doi=10.1016%2fj.smhl.2022.100335&partnerID=40&md5=885bba3b2b7398d138eb9d4c7daebfaa
ER  - 

TY  - JOUR
TI  - Detection and categorization of severe cardiac disorders based solely on heart period measurements
T2  - Scientific Reports
VL  - 12
IS  - 1
PY  - 2022
DO  - 10.1038/s41598-022-21260-x
AU  - Shinomoto, S.
AU  - Tsubo, Y.
AU  - Marunaka, Y.
AD  - Brain Information Communication Research Laboratory Group, ATR Institute International, Kyoto, 619-0288, Japan
AD  - Graduate School of Informatics, Kyoto University, Kyoto, 606-8501, Japan
AD  - Medical Research Institute, Kyoto Industrial Health Association, Kyoto, 604-8472, Japan
AD  - College of Information Science and Engineering, Ritsumeikan University, Shiga, 525-8577, Japan
AD  - Department of Molecular Cell Physiology, Kyoto Prefectural University of Medicine Graduate School of Medical Science, Kyoto, 602-8566, Japan
AB  - Cardiac disorders are common conditions associated with a high mortality rate. Due to their potential for causing serious symptoms, it is desirable to constantly monitor cardiac status using an accessible device such as a smartwatch. While electrocardiograms (ECGs) can make the detailed diagnosis of cardiac disorders, the examination is typically performed only once a year for each individual during health checkups, and it requires expert medical practitioners to make comprehensive judgments. Here we describe a newly developed automated system for alerting individuals about cardiac disorders solely by measuring a series of heart periods. For this purpose, we examined two metrics of heart rate variability (HRV) and analyzed 1-day ECG recordings of more than 1,000 subjects in total. We found that a metric of local variation was more efficient than conventional HRV metrics for alerting cardiac disorders, and furthermore, that a newly introduced metric of local-global variation resulted in superior capacity for discriminating between premature contraction and atrial fibrillation. Even with a 1-minute recording of heart periods, our new detection system had a diagnostic performance even better than that of the conventional analysis method applied to a 1-day recording. © 2022, The Author(s).
N1  - Export Date: 8 January 2023
M3  - Article
DB  - Scopus
C7  - 17019
UR  - https://www.scopus.com/inward/record.uri?eid=2-s2.0-85139710543&doi=10.1038%2fs41598-022-21260-x&partnerID=40&md5=1697d0d4f661d94a8080824a9d424256
ER  - 

TY  - JOUR
TI  - Novel Multichannel Entropy Features and Machine Learning for Early Assessment of Pregnancy Progression Using Electrohysterography
T2  - IEEE Transactions on Biomedical Engineering
VL  - 69
IS  - 12
SP  - 3728
EP  - 3738
PY  - 2022
DO  - 10.1109/TBME.2022.3176668
AU  - Cheng, A.
AU  - Yao, Y.
AU  - Jin, Y.
AU  - Chen, C.
AU  - Vullings, R.
AU  - Xu, L.
AU  - Mischi, M.
AD  - School of Information Science and Technology, ShanghaiTech University, China
AD  - Shanghai Advanced Research Institute, Chinese Academy of Sciences, China
AD  - Department of Electrical Engineering, Eindhoven University of Technology, Netherlands
AD  - School of Information Science and Technology, ShanghaiTech University, Shanghai, 201210, China
AD  - Shanghai Engineering Research Center of Energy Efficient and Custom Ai Ic, Shanghai, 201210, China
AB  - Objective: Preterm birth is the leading cause of morbidity and mortality involving over 10% of infants. Tools for timely diagnosis of preterm birth are lacking and the underlying physiological mechanisms are unclear. The aim of the present study is to improve early assessment of pregnancy progression by combining and optimizing a large number of electrohysterography (EHG) features with a dedicated machine learning framework. Methods: A set of reported EHG features are extracted. In addition, novel cross and multichannel entropy and mutual information are employed. The optimal feature set is selected using a wrapper method according to the accuracy of the leave-one-out cross validation. An annotated database of 74 EHG recordings in women with preterm contractions was employed to test the ability of the proposed method to recognize the onset of labor and the risk of preterm birth. Difference between using the contractile segments only and the whole EHG signal was compared. Results: The proposed method produces an accuracy of 96.4% and 90.5% for labor and preterm prediction, respectively, much higher than that reported in previous studies. The best labor prediction was observed with the contraction segments and the best preterm prediction achieved with the whole EHG signal. Entropy features, particularly the newly-employed cross entropy contribute significantly to the optimal feature set for both labor and preterm prediction. Significance: Our results suggest that changes in the EHG, particularly the regularity, might manifest early in pregnancy. Single-channel and cross entropy may therefore provide relevant prognostic opportunities for pregnancy monitoring. © 1964-2012 IEEE.
KW  - electrohysterography
KW  - feature extraction
KW  - machine learning
KW  - Pregnancy monitoring
KW  - preterm delivery
N1  - Export Date: 8 January 2023
M3  - Article
DB  - Scopus
UR  - https://www.scopus.com/inward/record.uri?eid=2-s2.0-85130802189&doi=10.1109%2fTBME.2022.3176668&partnerID=40&md5=d3fb469c4d7c5e6429132c7987074e8e
ER  - 

TY  - JOUR
TI  - The principles of whole-hospital predictive analytics monitoring for clinical medicine originated in the neonatal ICU
T2  - npj Digital Medicine
VL  - 5
IS  - 1
PY  - 2022
DO  - 10.1038/s41746-022-00584-y
AU  - Randall Moorman, J.
AD  - Cardiovascular Division, Department of Internal Medicine, Center for Advanced Medical Analytics, University of Virginia, Charlottesville, VA, United States
AB  - In 2011, a multicenter group spearheaded at the University of Virginia demonstrated reduced mortality from real-time continuous cardiorespiratory monitoring in the neonatal ICU using what we now call Artificial Intelligence, Big Data, and Machine Learning. The large, randomized heart rate characteristics trial made real, for the first time that we know of, the promise that early detection of illness would allow earlier and more effective intervention and improved patient outcomes. Currently, though, we hear as much of failures as we do of successes in the rapidly growing field of predictive analytics monitoring that has followed. This Perspective aims to describe the principles of how we developed heart rate characteristics monitoring for neonatal sepsis and then applied them throughout adult ICU and hospital medicine. It primarily reflects the work since the 1990s of the University of Virginia group: the theme is that sudden and catastrophic deteriorations can be preceded by subclinical but measurable physiological changes apparent in the continuous cardiorespiratory monitoring and electronic health record. © 2022, The Author(s).
N1  - Cited By :1
N1  - Export Date: 8 January 2023
M3  - Article
DB  - Scopus
C7  - 41
UR  - https://www.scopus.com/inward/record.uri?eid=2-s2.0-85127768908&doi=10.1038%2fs41746-022-00584-y&partnerID=40&md5=f68983f21a00fc6d6357fd2a0930d00b
ER  - 

TY  - JOUR
TI  - Pharmacological perturbation of CXCL1 signaling alleviates neuropathogenesis in a model of HEVA71 infection
T2  - Nature Communications
VL  - 13
IS  - 1
PY  - 2022
DO  - 10.1038/s41467-022-28533-z
AU  - Gunaseelan, S.
AU  - Ariffin, M.Z.
AU  - Khanna, S.
AU  - Ooi, M.H.
AU  - Perera, D.
AU  - Chu, J.J.H.
AU  - Chua, J.J.E.
AD  - Department of Physiology, Yong Loo Lin School of Medicine, National University of Singapore, Singapore, Singapore
AD  - Department of Microbiology and Immunology, National University of Singapore, Singapore, 117597, Singapore
AD  - LSI Neurobiology Programme, National University of Singapore, Singapore, 117456, Singapore
AD  - Department of Paediatrics, Sarawak General Hospital, Kuching, Sarawak, Malaysia
AD  - Institute of Health and Community Medicine, Universiti Malaysia Sarawak, Kota Samarahan, Sarawak, Malaysia
AD  - Institute of Molecular and Cell Biology, Agency for Science, Technology and Research (A*STAR), Singapore, 138673, Singapore
AD  - Healthy Longevity Translational Research Program, Yong Loo Lin School of Medicine, National University of Singapore, Singapore, Singapore
AB  - Hand, foot and mouth disease (HFMD) caused by Human Enterovirus A71 (HEVA71) infection is typically a benign infection. However, in minority of cases, children can develop severe neuropathology that culminate in fatality. Approximately 36.9% of HEVA71-related hospitalizations develop neurological complications, of which 10.5% are fatal. Yet, the mechanism by which HEVA71 induces these neurological deficits remain unclear. Here, we show that HEVA71-infected astrocytes release CXCL1 which supports viral replication in neurons by activating the CXCR2 receptor-associated ERK1/2 signaling pathway. Elevated CXCL1 levels correlates with disease severity in a HEVA71-infected mice model. In humans infected with HEVA71, high CXCL1 levels are only present in patients presenting neurological complications. CXCL1 release is specifically triggered by VP4 synthesis in HEVA71-infected astrocytes, which then acts via its receptor CXCR2 to enhance viral replication in neurons. Perturbing CXCL1 signaling or VP4 myristylation strongly attenuates viral replication. Treatment with AZD5069, a CXCL1-specific competitor, improves survival and lessens disease severity in infected animals. Collectively, these results highlight the CXCL1-CXCR2 signaling pathway as a potential target against HFMD neuropathogenesis. © 2022, The Author(s).
N1  - Cited By :1
N1  - Export Date: 8 January 2023
M3  - Article
DB  - Scopus
C7  - 890
UR  - https://www.scopus.com/inward/record.uri?eid=2-s2.0-85124775899&doi=10.1038%2fs41467-022-28533-z&partnerID=40&md5=7c2d6033856d9d902011de8087c5dc5d
ER  - 

TY  - JOUR
TI  - Maternal-fetal immune responses in pregnant women infected with SARS-CoV-2
T2  - Nature Communications
VL  - 13
IS  - 1
PY  - 2022
DO  - 10.1038/s41467-021-27745-z
AU  - Garcia-Flores, V.
AU  - Romero, R.
AU  - Xu, Y.
AU  - Theis, K.R.
AU  - Arenas-Hernandez, M.
AU  - Miller, D.
AU  - Peyvandipour, A.
AU  - Bhatti, G.
AU  - Galaz, J.
AU  - Gershater, M.
AU  - Levenson, D.
AU  - Pusod, E.
AU  - Tao, L.
AU  - Kracht, D.
AU  - Florova, V.
AU  - Leng, Y.
AU  - Motomura, K.
AU  - Para, R.
AU  - Faucett, M.
AU  - Hsu, C.-D.
AU  - Zhang, G.
AU  - Tarca, A.L.
AU  - Pique-Regi, R.
AU  - Gomez-Lopez, N.
AD  - Perinatology Research Branch, Division of Obstetrics and Maternal–Fetal Medicine, Division of Intramural Research, Eunice Kennedy Shriver National Institute of Child Health and Human Development, National Institutes of Health, US Department of Health and Human Services (NICHD/NIH/DHHS), MD 20892 and Detroit, Bethesda, MI  48201, United States
AD  - Department of Obstetrics and Gynecology, Wayne State University School of Medicine, Detroit, MI  48201, United States
AD  - Department of Obstetrics and Gynecology, University of Michigan, Ann Arbor, MI  48109, United States
AD  - Department of Epidemiology and Biostatistics, Michigan State University, East Lansing, MI  48824, United States
AD  - Center for Molecular Medicine and Genetics, Wayne State University, Detroit, MI  48201, United States
AD  - Detroit Medical Center, Detroit, MI  48201, United States
AD  - Department of Biochemistry, Microbiology and Immunology, Wayne State University School of Medicine, Detroit, MI  48201, United States
AD  - Department of Physiology, Wayne State University School of Medicine, Detroit, MI  48201, United States
AD  - Department of Computer Science, Wayne State University College of Engineering, Detroit, MI  48201, United States
AB  - Pregnant women represent a high-risk population for severe/critical COVID-19 and mortality. However, the maternal-fetal immune responses initiated by SARS-CoV-2 infection, and whether this virus is detectable in the placenta, are still under investigation. Here we show that SARS-CoV-2 infection during pregnancy primarily induces unique inflammatory responses at the maternal-fetal interface, which are largely governed by maternal T cells and fetal stromal cells. SARS-CoV-2 infection during pregnancy is also associated with humoral and cellular immune responses in the maternal blood, as well as with a mild cytokine response in the neonatal circulation (i.e., umbilical cord blood), without compromising the T-cell repertoire or initiating IgM responses. Importantly, SARS-CoV-2 is not detected in the placental tissues, nor is the sterility of the placenta compromised by maternal viral infection. This study provides insight into the maternal-fetal immune responses triggered by SARS-CoV-2 and emphasizes the rarity of placental infection. © 2022, The Author(s).
N1  - Cited By :37
N1  - Export Date: 8 January 2023
M3  - Article
DB  - Scopus
C7  - 320
UR  - https://www.scopus.com/inward/record.uri?eid=2-s2.0-85123105603&doi=10.1038%2fs41467-021-27745-z&partnerID=40&md5=ab7ac85287e8ea6dc9e3bd8bb3ed00df
ER  - 

TY  - JOUR
TI  - Discovery of signatures of fatal neonatal illness in vital signs using highly comparative time-series analysis
T2  - npj Digital Medicine
VL  - 5
IS  - 1
PY  - 2022
DO  - 10.1038/s41746-021-00551-z
AU  - Niestroy, J.C.
AU  - Moorman, J.R.
AU  - Levinson, M.A.
AU  - Manir, S.A.
AU  - Clark, T.W.
AU  - Fairchild, K.D.
AU  - Lake, D.E.
AD  - Department of Public Health Sciences, University of Virginia, Charlottesville, VA  22947, United States
AD  - Center for Advanced Medical Analytics, University of Virginia, Charlottesville, VA  22947, United States
AD  - Department of Medicine, University of Virginia, Charlottesville, VA  22947, United States
AD  - School of Data Science, University of Virginia, Charlottesville, VA  22947, United States
AD  - Department of Pediatrics, University of Virginia, Charlottesville, VA  22947, United States
AD  - Department of Statistics, University of Virginia, Charlottesville, VA  22947, United States
AB  - To seek new signatures of illness in heart rate and oxygen saturation vital signs from Neonatal Intensive Care Unit (NICU) patients, we implemented highly comparative time-series analysis to discover features of all-cause mortality in the next 7 days. We collected 0.5 Hz heart rate and oxygen saturation vital signs of infants in the University of Virginia NICU from 2009 to 2019. We applied 4998 algorithmic operations from 11 mathematical families to random daily 10 min segments from 5957 NICU infants, 205 of whom died. We clustered the results and selected a representative from each, and examined multivariable logistic regression models. 3555 operations were usable; 20 cluster medoids held more than 81% of the information, and a multivariable model had AUC 0.83. New algorithms outperformed others: moving threshold, successive increases, surprise, and random walk. We computed provenance of the computations and constructed a software library with links to the data. We conclude that highly comparative time-series analysis revealed new vital sign measures to identify NICU patients at the highest risk of death in the next week. © 2022, The Author(s).
N1  - Cited By :2
N1  - Export Date: 8 January 2023
M3  - Article
DB  - Scopus
C7  - 6
UR  - https://www.scopus.com/inward/record.uri?eid=2-s2.0-85123100247&doi=10.1038%2fs41746-021-00551-z&partnerID=40&md5=a95aa39575788b2871348c1f1e0c9964
ER  - 

TY  - JOUR
TI  - Rubicon-regulated beta-1 adrenergic receptor recycling protects the heart from pressure overload
T2  - Scientific Reports
VL  - 12
IS  - 1
PY  - 2022
DO  - 10.1038/s41598-021-03920-6
AU  - Akazawa, Y.
AU  - Taneike, M.
AU  - Ueda, H.
AU  - Kitazume-Taneike, R.
AU  - Murakawa, T.
AU  - Sugihara, R.
AU  - Yorifuji, H.
AU  - Nishida, H.
AU  - Mine, K.
AU  - Hioki, A.
AU  - Omiya, S.
AU  - Nakayama, H.
AU  - Yamaguchi, O.
AU  - Yoshimori, T.
AU  - Sakata, Y.
AU  - Otsu, K.
AD  - Department of Cardiovascular Medicine, Osaka University Graduate School of Medicine, 2-2 Yamadaoka, Osaka, Suita, 565-0871, Japan
AD  - Preventive Diagnostics, Department of Biomedical Informatics, Division of Health Sciences, Osaka University Graduate School of Medicine, 1-7 Yamadaoka, Osaka, Suita, 565-0871, Japan
AD  - The School of Cardiovascular Medicine and Sciences, King’s College London British Heart Foundation Centre of Excellence, 125 Coldharbour Lane, London, SE5 9NU, United Kingdom
AD  - Department of Cardiology, Pulmonology, Hypertension and Nephrology, Ehime University Graduate School of Medicine, 454 Shitsukawa, Ehime, Toon, 791-0295, Japan
AD  - Department of Genetics, Osaka University Graduate School of Medicine, 2-2 Yamadaoka, Osaka, Suita, 565-0871, Japan
AB  - Heart failure has high morbidity and mortality in the developed countries. Autophagy is important for the quality control of proteins and organelles in the heart. Rubicon (Run domain Beclin-1-interacting and cysteine-rich domain-containing protein) has been identified as a potent negative regulator of autophagy and endolysosomal trafficking. The aim of this study was to investigate the in vivo role of Rubicon-mediated autophagy and endosomal trafficking in the heart. We generated cardiomyocyte-specific Rubicon-deficient mice and subjected the mice to pressure overload by means of transverse aortic constriction. Rubicon-deficient mice showed heart failure with left ventricular dilatation, systolic dysfunction and lung congestion one week after pressure overload. While autophagic activity was unchanged, the protein amount of beta-1 adrenergic receptor was decreased in the pressure-overloaded Rubicon-deficient hearts. The increases in heart rate and systolic function by beta-1 adrenergic stimulation were significantly attenuated in pressure-overloaded Rubicon-deficient hearts. In isolated rat neonatal cardiomyocytes, the downregulation of the receptor by beta-1 adrenergic agonist was accelerated by knockdown of Rubicon through the inhibition of recycling of the receptor. Taken together, Rubicon protects the heart from pressure overload. Rubicon maintains the intracellular recycling of beta-1 adrenergic receptor, which might contribute to its cardioprotective effect. © 2022, The Author(s).
N1  - Cited By :1
N1  - Export Date: 8 January 2023
M3  - Article
DB  - Scopus
C7  - 41
UR  - https://www.scopus.com/inward/record.uri?eid=2-s2.0-85122507671&doi=10.1038%2fs41598-021-03920-6&partnerID=40&md5=0891971c87cd73d4df406e1aea10aef0
ER  - 

TY  - JOUR
TI  - An inverse analysis of the brain cooling process in neonates using the particle filter method
T2  - International Journal of Numerical Methods for Heat and Fluid Flow
VL  - 32
IS  - 12
SP  - 3908
EP  - 3934
PY  - 2022
DO  - 10.1108/HFF-04-2022-0207
AU  - Nunes, F.S.
AU  - Orlande, H.R.B.
AU  - Nowak, A.J.
AD  - Department of Mechanical Engineering, Federal University of Rio de Janeiro, Rio de Janeiro, Brazil
AD  - Institute of Thermal Technology, Silesian University of Technology, Gliwice, Poland
AB  - Purpose: This study deals with the computational simulation and inverse analysis of the cooling treatment of the hypoxic-ischemic encephalopathy in neonates. A reduced-order model is implemented for real-time monitoring of the internal body temperatures. The purpose of this study is to sequentially estimate the transient temperatures of the brain and other body regions with reduced uncertainties. Design/methodology/approach: Pennes’ model was applied in each body element, and Fiala’s blood pool concept was used for the solution of the forward bioheat transfer problem. A state estimation problem was solved with the Sampling Importance Resampling (SIR) algorithm of the particle filter method. Findings: The particle filter method was stable and accurate for the estimation of the internal body temperatures, even in situations involving large modeling and measurement uncertainties. Research limitations/implications: The proposed reduced-order model was verified with the results of a high-fidelity model available in the literature. Validation of the proposed model and of the solution of the state estimation problem shall be pursued in the future. Practical implications: The solution of the state estimation problem with the reduced-order model presented in this paper has great potential to perform as an observer of the brain temperature of neonates, for the analysis and control of the systemic cooling treatment of neonatal hypoxic-ischemic encephalopathy. Social implications: The main treatment for hypoxic-ischemic encephalopathy in neonates is the cooling of affected regions. Accurate and fast models might allow the development of individualized protocols, as well as control strategies for the cooling treatment. Originality/value: This paper presents the application of the SIR algorithm for the solution of a state problem during the systemic cooling of a neonate for the treatment of the hypoxic-ischemic encephalopathy. © 2022, Emerald Publishing Limited.
KW  - Bioheat transfer
KW  - Hypoxic-ischemic encephalopathy
KW  - Particle filters
KW  - Reduced-order model
KW  - Sampling Importance Resampling algorithm
KW  - State estimation problem
N1  - Export Date: 8 January 2023
M3  - Article
DB  - Scopus
UR  - https://www.scopus.com/inward/record.uri?eid=2-s2.0-85130577107&doi=10.1108%2fHFF-04-2022-0207&partnerID=40&md5=43a796517ac51e7e9df45aff161050fc
ER  - 

TY  - JOUR
TI  - Identification of key biomarkers in neonatal sepsis by integrated bioinformatics analysis and clinical validation
T2  - Heliyon
VL  - 8
IS  - 11
PY  - 2022
DO  - 10.1016/j.heliyon.2022.e11634
AU  - Yan, R.
AU  - Zhou, T.
AD  - Department of Pediatrics, Shenzhen Baoan Women's and Children's Hospital, Jinan University, Shenzhen, 518102, China
AB  - Background: Neonatal sepsis (NS) is a systemic inflammatory response to severe pathogenic infections, and is a major cause of high morbidity and mortality in newborns. Currently, there is a lack of efficient diagnostic technology to accurately and rapidly diagnose NS, and the precise pathogenesis of NS has yet to be fully elucidated. The present study aimed to identify the optimal biomarkers in the progression of NS. Methods: The differentially expressed genes (DEGs) between NS and controls in the discovery datasets were screened. Gene set variation analysis (GSVA) was used to enrich the changes in biological functions and pathways in sepsis patients compared to healthy individuals. The differences in immune cell infiltration between these two groups were assessed using CIBERSORT. Furthermore, LASSO algorithm and ROC analysis were performed to identify and evaluate the gene signature. Results: A total of 85 upregulated and 40 downregulated overlapping DEGs were screened in sepsis samples. The GSVA results indicated that DEGs largely contributed to upregulated inflammation and metabolism-related processes, and suppressed adaptive immune responses in NS. Markedly lower infiltration of most types of immune cell was observed in sepsis patients, except for some innate immune cells. Moreover, 57 genes with AUC >0.9 in both discovery sets were selected and applied to a LASSO model. Using this model, a seven-gene signature was acquired, which was validated in the discovery and independent validation sets. Five genes among the gene signatures with optimal diagnostic performance were obtained and further validated in clinical samples using RT-qPCR. Finally, three genes SLC2A3, OSCAR, and CD3G were identified as key biomarkers for NS. Conclusions: Our findings will provide novel insights into the pathogenesis of NS, and the potential biomarkers may have promising application values for its early detection and therapeutic intervention. © 2022 The Author(s)
KW  - Diagnostic biomarker
KW  - GSVA
KW  - Immune cell infiltration
KW  - Inflammatory response
KW  - LASSO model
KW  - Neonatal sepsis
N1  - Export Date: 8 January 2023
M3  - Article
DB  - Scopus
C7  - e11634
UR  - https://www.scopus.com/inward/record.uri?eid=2-s2.0-85141953853&doi=10.1016%2fj.heliyon.2022.e11634&partnerID=40&md5=faab500fba90eba57713042829d802d6
ER  - 

TY  - JOUR
TI  - Central apnea detection in premature infants using machine learning
T2  - Computer Methods and Programs in Biomedicine
VL  - 226
PY  - 2022
DO  - 10.1016/j.cmpb.2022.107155
AU  - Varisco, G.
AU  - Peng, Z.
AU  - Kommers, D.
AU  - Zhan, Z.
AU  - Cottaar, W.
AU  - Andriessen, P.
AU  - Long, X.
AU  - van Pul, C.
AD  - Applied Physics, Eindhoven University of Technology, Eindhoven, Netherlands
AD  - Clinical Physics, Máxima Medical Center, Veldhoven, Netherlands
AD  - Pediatrics, Máxima Medical Center, Veldhoven, Netherlands
AD  - Mathematics and Computer Science, Eindhoven University of Technology, Eindhoven, Netherlands
AD  - Philips Research, Eindhoven, Netherlands
AD  - Electrical Engineering, Eindhoven University of Technology, Eindhoven, Netherlands
AB  - Background and objective: Apnea of prematurity is one of the most common diagnosis in neonatal intensive care units. Apneas can be classified as central, obstructive or mixed. According to the current international standards, minimal fluctuations or absence of fluctuations in the chest impedance (CI) suggest a central apnea (CA). However, automatic detection of reduced CI fluctuations leads to a high number of central apnea-suspected events (CASEs), the majority being false alarms. We aim to improve automatic detection of CAs by using machine learning to optimize detection of CAs among CASEs. Methods: Using an optimized algorithm for automated detection, all CASEs were detected in a population of 10 premature infants developing late-onset sepsis and 10 age-matched control patients. CASEs were inspected by two clinical experts and annotated as CAs or rejections in two rounds of annotations. A total of 47 features were extracted from the ECG, CI and oxygen saturation signals considering four 30 s-long moving windows, from 30 s before to 15 s after the onset of each CASE, using a moving step size of 5 s. Consecutively, new CA detection models were developed based on logistic regression with elastic net penalty, random forest and support vector machines. Performance was evaluated using both leave-one-patient-out and 10-fold cross-validation considering the mean area under the receiver-operating-characteristic curve (AUROC). Results: The CA detection model based on logistic regression with elastic net penalty returned the highest mean AUROC when features extracted from all four time windows were included, both using leave-one-patient-out and 10-fold cross-validation (mean AUROC of 0.88 and 0.90, respectively). Feature relevance was found to be the highest for features derived from the CI. A threshold for the false positive rate in the mean receiver-operating-characteristic curve equal to 0.3 led to a high percentage of correct detections for all CAs (78.2%) and even higher for CAs followed by a bradycardia (93.4%) and CAs followed by both a bradycardia and a desaturation (95.2%), which are more critical for the well-being of premature infants. Conclusions: Models based on machine learning can lead to improved CA detection with fewer false alarms. © 2022
KW  - Apnea of prematurity
KW  - Central apnea
KW  - Late-onset sepsis
KW  - Machine Learning
N1  - Export Date: 8 January 2023
M3  - Article
DB  - Scopus
C7  - 107155
UR  - https://www.scopus.com/inward/record.uri?eid=2-s2.0-85139400271&doi=10.1016%2fj.cmpb.2022.107155&partnerID=40&md5=3d98e4b587d1f36e58052f8ec9bbb9b4
ER  - 

TY  - JOUR
TI  - Analysis of digitalized ECG signals based on artificial intelligence and spectral analysis methods specialized in ARVC
T2  - International Journal for Numerical Methods in Biomedical Engineering
VL  - 38
IS  - 11
PY  - 2022
DO  - 10.1002/cnm.3644
AU  - Papageorgiou, V.E.
AU  - Zegkos, T.
AU  - Efthimiadis, G.
AU  - Tsaklidis, G.
AD  - Department of Mathematics, Aristotle University of Thessaloniki, Thessaloniki, Greece
AD  - 1st Cardiology Department, AHEPA University Hospital, Aristotle University of Thessaloniki, Thessaloniki, Greece
AB  - Arrhythmogenic right ventricular cardiomyopathy (ARVC) is an inherited heart muscle disease that appears between the second and forth decade of a patient's life, being responsible for 20% of sudden cardiac deaths before the age of 35. The effective and punctual diagnosis of this disease based on electrocardiograms (ECGs) could have a vital role in reducing premature cardiovascular mortality. In our analysis, we first outline the digitalization process of paper-based ECG signals enhanced by a spatial filter aiming to eliminate dark regions in the dataset's images that do not correspond to ECG waveform, producing undesirable noise. Next, we propose the utilization of a low-complexity convolutional neural network for the detection of an arrhythmogenic heart disease, that has not been studied through the usage of deep learning methodology to date, achieving high classification accuracy, namely 99.98% training and 98.6% testing accuracy, on a disease the major identification criterion of which are infinitesimal millivolt variations in the ECG's morphology, in contrast with other arrhythmogenic abnormalities. Finally, by performing spectral analysis we investigate significant differentiations in the field of frequencies between normal ECGs and ECGs corresponding to patients suffering from ARVC. In 16 out of the 18 frequencies where we encounter statistically significant differentiations, the normal ECGs are characterized by greater normalized amplitudes compared to the abnormal ones. The overall research carried out in this article highlights the importance of integrating mathematical methods into the examination and effective diagnosis of various diseases, aiming to a substantial contribution to their successful treatment. © 2022 John Wiley & Sons Ltd.
KW  - arrhythmia detection
KW  - arrhythmia diagnosis
KW  - arrhythmogenic right ventricular cardiomyopathy
KW  - convolutional neural networks
KW  - ECG
KW  - signal digitalization
KW  - spectral analysis
N1  - Cited By :2
N1  - Export Date: 8 January 2023
M3  - Article
DB  - Scopus
C7  - e3644
UR  - https://www.scopus.com/inward/record.uri?eid=2-s2.0-85137200423&doi=10.1002%2fcnm.3644&partnerID=40&md5=f5db1a5a69cd121934c847a79ad874f5
ER  - 

TY  - JOUR
TI  - NeoWear: An IoT-connected e-textile wearable for neonatal medical monitoring
T2  - Pervasive and Mobile Computing
VL  - 86
PY  - 2022
DO  - 10.1016/j.pmcj.2022.101679
AU  - Cay, G.
AU  - Solanki, D.
AU  - Rumon, M.A.A.
AU  - Ravichandran, V.
AU  - Hoffman, L.
AU  - Laptook, A.
AU  - Padbury, J.
AU  - Salisbury, A.L.
AU  - Mankodiya, K.
AD  - Department of Electrical, Computer, and Biomedical Engineering, University of Rhode Island, Kingston, RI, United States
AD  - Pediatrics, Women and Infants Hospital, Providence, RI, United States
AD  - School of Nursing, Virginia Commonwealth University, Richmond, VA, United States
AB  - According to WHO, 15 millions babies are born preterm each year globally. Preterm infant (born before 37 weeks of gestation) are at a significantly higher risk of medical and surgical morbidity in comparison to babies born at term (around 37 weeks). Innovative solutions are warranted to meet the increased requirements of Neonatal Intensive Care Unit (NICU) with rising number of preterm babies. Various kinds of vital signs such as heart rate (HR), respiration rate (RR) or blood oxygen level (SpO2) are monitored in NICU. Considering the fact the lungs develop in the last few weeks of gestation, preterm babies in NICU demands sophisticated technology to monitor respiration and events related to the respiration. Current technologies rely on the indirect measurements from thoracic impedance or other invasive techniques for RR monitoring. This poses discomfort and risk of infections to babies. Also, the delivery of parental and clinical care is largely impacted by a large number of monitoring cables placed on the babies. To address this requirements, we have developed an Internet-of-Things (IoT) based smart textile chest belt called “NeoWear” to monitor RR and detect apnea events in babies. The NeoWear is a wearable system consisting of a sensor belt, a wearable embedded system, and an edge computing device. The sensor belt comprised of a pressure sensors made of smart-textile and an Inertial Measurement Unit (IMU) to monitor movements. These sensors are connected to a micro-controller equipped with wireless communication capabilities called as a wireless embedded system (WES). The WES wirelessly connects with an edge computing device (ECD) using an MQTT-based IoT networking architecture. ECD is capable to offer signal processing and computing services to detect RR and apnea events. Simulation experiments using a high-fidelity, programmable NICU baby mannequin and five healthy adults were conducted to test the efficacy of the NeoWear System. Our findings shows an average error of 0.89 BrPM in respiration rate measurement and ∼97 percent accuracy in apnea detection on baby mannequin. Our experiments also demonstrated that how the movements of the baby mannequin affected the respiration signal during apnea episodes and when breathing rate increased to 40 breaths per minute. In addition, the changes on human respiration data showed a meaningful increase for slow, normal and fast breathing. We also computed computation and communication latencies and they were found to be ∼66 and 22 ms, respectively. Our preliminary results are promising showing the efficacy of NeoWear to measure respiration and related events for babies. © 2022 Elsevier B.V.
KW  - Health monitoring
KW  - Internet of Things
KW  - IoT
KW  - Neonatal care
KW  - NICU
KW  - Respiration monitoring
KW  - Smart textiles
N1  - Cited By :1
N1  - Export Date: 8 January 2023
M3  - Article
DB  - Scopus
C7  - 101679
UR  - https://www.scopus.com/inward/record.uri?eid=2-s2.0-85137161061&doi=10.1016%2fj.pmcj.2022.101679&partnerID=40&md5=e883836f08a323aa1cf0f67fc2bef0fd
ER  - 

TY  - JOUR
TI  - Post-transport TOPS score as a predictive marker of mortality among transported neonates and its comparative analysis with SNAP-II PE
T2  - Heliyon
VL  - 8
IS  - 8
PY  - 2022
DO  - 10.1016/j.heliyon.2022.e10165
AU  - Ravikumar, S.P.
AU  - Kaliyan, A.
AU  - Jeganathan, S.
AU  - Manjunathan, R.
AD  - Department of Paediatric, Chengalpattu Government Medical College and Hospital, Chengalpattu, Tamil Nadu, India
AD  - Multi-disciplinary Research Unit, Chengalpattu Government Medical College, Chengalpattu, Tamil Nadu, India
AB  - Aim: Multiple parameters are available to predict the outcome of critically sick neonates admitted in neonatal intensive care unit (NICU). Main aim of the study is to validate the role of TOPS, especially the post-transport TOPS score as a simplified assessment of neonatal acute physiology in predicting mortality among transported neonates admitted at level III NICU. Also, to compare the efficiency of post transport TOPS score with SNAP II PE in predicting mortality. Methods: A prospective study carried out with 85 neonates transported from various primary health care centres to level III NICU. Physiological status of the neonates was assessed with the help of pre and post transport TOPS scores. Post-transport TOPS score was recorded immediately after the admission and SNAP II PE within 24 h of admission at level III NICU. Receiver operating characteristics analysis was performed to observe the mortality prediction efficiency of TOPS score and was compared with SNAP II PE. Results: 64 neonates were died due to asphyxia and preterm birth (32%) related complications. Strong significant association with the mortality rate was found between the total post transport TOPS score (0.001) and SNAP II PE (0.003). The AUC, sensitivity and specificity of post transport TOPS score for a cut-off value ≤7 were 0.900, 87.5% and 80% and significant (<0.001) and for SNAP II PE for a cut-off value >12 were 0.913, 75.5% and 100% and is significant (<0.001). Conclusion: TOPS score, especially the post transport TOPS score has an equally good prediction capacity of mortality similar like SNAP II PE among mobilised critically ill neonates. Hence, the TOPS score can be used as a simple and effective method to predict mortality risk among transported neonates immediately after admission at level III NICU. © 2022 The Author(s)
KW  - Critically ill
KW  - Mortality
KW  - Neonates
KW  - SNAP II PE
KW  - TOPS score
N1  - Export Date: 8 January 2023
M3  - Article
DB  - Scopus
C7  - e10165
UR  - https://www.scopus.com/inward/record.uri?eid=2-s2.0-85136755081&doi=10.1016%2fj.heliyon.2022.e10165&partnerID=40&md5=6fb1e9f97e6841fb7ae64b649210487b
ER  - 

TY  - JOUR
TI  - Using patient biomarker time series to determine mortality risk in hospitalised COVID-19 patients: A comparative analysis across two New York hospitals
T2  - PLoS ONE
VL  - 17
IS  - 8 August
PY  - 2022
DO  - 10.1371/journal.pone.0272442
AU  - Lambert, B.
AU  - Stopard, I.J.
AU  - Momeni-Boroujeni, A.
AU  - Mendoza, R.
AU  - Zuretti, A.
AD  - Department of Computer Science, University of Oxford, Oxfordshire, Oxford, United Kingdom
AD  - Department of Mathematics, College of Engineering Mathematics and Physical Sciences, University of Exeter, Exeter, United Kingdom
AD  - MRC Centre for Global Infectious Disease Analysis, School of Public Health, Faculty of Medicine, Imperial College London, London, United Kingdom
AD  - Department of Pathology, Memorial Sloan Kettering Cancer Center, New York, NY, United States
AD  - Department of Pathology, SUNY Downstate Health Sciences University, Brooklyn, NY, United States
AD  - Department of Pathology, SUNY Downstate Health Sciences University, Maimonides Medical Center, Brooklyn, NY, United States
AB  - A large range of prognostic models for determining the risk of COVID-19 patient mortality exist, but these typically restrict the set of biomarkers considered to measurements available at patient admission. Additionally, many of these models are trained and tested on patient cohorts from a single hospital, raising questions about the generalisability of results. We used a Bayesian Markov model to analyse time series data of biomarker measurements taken throughout the duration of a COVID-19 patient's hospitalisation for n = 1540 patients from two hospitals in New York: State University of New York (SUNY) Downstate Health Sciences University and Maimonides Medical Center. Our main focus was to quantify the mortality risk associated with both static (e.g. demographic and patient history variables) and dynamic factors (e.g. changes in biomarkers) throughout hospitalisation, by so doing, to explain the observed patterns of mortality. By using our model to make predictions across the hospitals, we assessed how predictive factors generalised between the two cohorts. The individual dynamics of the measurements and their associated mortality risk were remarkably consistent across the hospitals. The model accuracy in predicting patient outcome (death or discharge) was 72.3% (predicting SUNY; posterior median accuracy) and 71.3% (predicting Maimonides) respectively. Model sensitivity was higher for detecting patients who would go on to be discharged (78.7%) versus those who died (61.8%). Our results indicate the utility of including dynamic clinical measurements when assessing patient mortality risk but also highlight the difficulty of identifying high risk patients. © 2022 Lambert et al. This is an open access article distributed under the terms of the Creative Commons Attribution License, which permits unrestricted use, distribution, and reproduction in any medium, provided the original author and source are credited.
N1  - Export Date: 8 January 2023
M3  - Article
DB  - Scopus
C7  - e0272442
UR  - https://www.scopus.com/inward/record.uri?eid=2-s2.0-85136139943&doi=10.1371%2fjournal.pone.0272442&partnerID=40&md5=a529a725ab8ee2a2ee8d917b27cc2960
ER  - 

TY  - JOUR
TI  - Bio-electrochemical inter-molecular impedance sensing (Bio-EI2S) at calcium-calmodulin interface induced at Au-electrode surface
T2  - Journal of Solid State Electrochemistry
VL  - 26
IS  - 6-7
SP  - 1369
EP  - 1380
PY  - 2022
DO  - 10.1007/s10008-022-05169-z
AU  - Balayan, S.
AU  - Chauhan, N.
AU  - Chandra, R.
AU  - Jain, U.
AD  - Amity Institute of Nanotechnology (AINT), Amity University Uttar Pradesh (AUUP), Uttar Pradesh, Sector -125, Noida, 201313, India
AD  - Drug Discovery and Development Laboratory, Department of Chemistry, University of Delhi, Delhi, 110007, India
AD  - Institute of Nanomedical Sciences (INMS), University of Delhi, Delhi, 110007, India
AB  - Calcium is a necessary biochemical messenger in neuromuscular transmission, muscle compression, and hormonal secretion processes. Calcium binds with a multifunctional intermediate calcium-binding sensor protein calmodulin with a significantly higher affinity. This presented work introduces an electrochemical biosensor for the detection of sepsis by utilizing calmodulin protein on the sensing interface. The sensing platform is assembled on the gold screen-printed electrode (SPE) modified with platinum nanoparticles (PtNPs) and functionalized with chitosan. Furthermore, the calmodulin protein was electrodeposited on the chitosan functionalized SPE. The electrochemical measurements were recorded for the rapid screening of Ca2+ ions in various samples including bacterial cells and real serum samples. The serum ionized calcium is a biomarker for the detection of sepsis in newborns. The developed biosensor exhibits high sensitivity, low-cost development, and rapid results. The detection limit and sensitivity of the sensor were obtained as 1 nM and 0.51 µA/µM respectively. © 2022, The Author(s), under exclusive licence to Springer-Verlag GmbH Germany, part of Springer Nature.
KW  - Biosensor
KW  - Calcium
KW  - Calmodulin
KW  - Ionophore
KW  - Neonatal sepsis
KW  - Screen-printed electrode
N1  - Cited By :1
N1  - Export Date: 8 January 2023
M3  - Article
DB  - Scopus
UR  - https://www.scopus.com/inward/record.uri?eid=2-s2.0-85128918007&doi=10.1007%2fs10008-022-05169-z&partnerID=40&md5=6b69be7f097e55b478673751cb843251
ER  - 

TY  - JOUR
TI  - Network Theory Based EHG Signal Analysis and its Application in Preterm Prediction
T2  - IEEE Journal of Biomedical and Health Informatics
VL  - 26
IS  - 7
SP  - 2876
EP  - 2887
PY  - 2022
DO  - 10.1109/JBHI.2022.3140427
AU  - Xu, J.
AU  - Wang, M.
AU  - Zhang, J.
AU  - Chen, Z.
AU  - Huang, W.
AU  - Shen, G.
AU  - Zhang, M.
AD  - Zhejiang University of Technology, College of Computer Science, Hangzhou, 310023, China
AD  - Zhejiang Lab, Research Center for AI Social Experiment, Hangzhou, 311121, China
AB  - Objective: Preterm birth is the leading cause of neonatal morbidity and mortality. Early identification of high-risk patients followed by medical interventions is essential to the prevention of preterm birth. Based on the relationship between uterine contraction and the fundamental electrical activities of muscles, we extracted effective features from EHG signals recorded from pregnant women, and use them to train classifiers with the purpose of providing high precision in classifying term and preterm pregnancies. Methods: To characterize changes from irregularity to coherence of the uterine activity during the whole pregnancy, network representations of the original electrohysterogram (EHG) signals are established by applying the Horizontal Visibility Graph (HVG) algorithm, from which we extract network degree density and distribution, clustering coefficient and assortativity coefficient. Concerns on the interferences of different noise sources embedded in the EHG signal, we apply Short-Time Fourier Transform (STFT) to expand the original signal in the time-frequency domain. This allows a network representation and the extraction of related features on each frequency component. Feature selection algorithms are then used to filter out unrelated frequency components. We further apply the proposed feature extraction method to EHG signals available in the Term-Preterm EHG database (TPEHG), and use them to train classifiers. We adopt the Partition-Synthesis scheme which splits the original imbalanced dataset into two sets, and synthesizes artificial samples separately within each subset to solve the problem of dataset imbalance. Results: The optimally selected network-based features, not only contribute to the identification of the essential frequency components of uterine activities related to preterm birth, but also to improved performance in classifying term/preterm pregnancies, i.e., the SVM (Support Vector Machine) classifier trained with the available samples in the TPEHG gives sensitivity, specificity, overall accuracy, and auc values as high as 0.89, 0.93, 0.91, and 0.97, respectively. © 2013 IEEE.
KW  - EHG analysis
KW  - feature extraction
KW  - horizontal visibility algorithm
KW  - Preterm prediction
N1  - Cited By :1
N1  - Export Date: 8 January 2023
M3  - Article
DB  - Scopus
UR  - https://www.scopus.com/inward/record.uri?eid=2-s2.0-85122573490&doi=10.1109%2fJBHI.2022.3140427&partnerID=40&md5=f35c1a4a72377384046e994a57261515
ER  - 

TY  - JOUR
TI  - Transcription factor Meis1 act as a new regulator of ischemic arrhythmias in mice
T2  - Journal of Advanced Research
VL  - 39
SP  - 275
EP  - 289
PY  - 2022
DO  - 10.1016/j.jare.2021.11.004
AU  - Liu, Y.
AU  - Li, J.
AU  - Xu, N.
AU  - Yu, H.
AU  - Gong, L.
AU  - Li, Q.
AU  - Yang, Z.
AU  - Li, S.
AU  - Yang, J.
AU  - Huang, D.
AU  - Xue, Y.
AU  - Xue, G.
AU  - Liu, J.
AU  - Chen, H.
AU  - Zhang, R.
AU  - Li, A.
AU  - Zhao, Y.
AU  - Li, P.
AU  - Li, M.
AU  - Liu, M.
AU  - Wang, N.
AU  - Cai, B.
AD  - Department of Pharmacology (State-Province Key Laboratories of Biomedicine-Pharmaceutics of China, Key Laboratory of Cardiovascular Medicine Research, Ministry of Education), College of Pharmacy, Harbin Medical University, Harbin, 150081, China
AD  - Department of Pharmacy, The Second Affiliated Hospital of Harbin Medical University (Institute of Clinical Pharmacy, The University Key Laboratory of Drug Research, Heilongjiang Higher Education Institutions), Harbin, China
AB  - Introduction: The principal voltage-gated Na+ channel, NaV1.5 governs heart excitability and conduction. NaV1.5 dysregulation is responsible for ventricular arrhythmias and subsequent sudden cardiac death (SCD) in post-infarct hearts. The transcription factor Meis1 performs a significant role in determining differentiation fate and regenerative capability of cardiomyocytes. However, the functions of Meis1 in ischemic arrhythmias following myocardial infarction (MI) are still largely undefined. Objectives: Here we aimed to study whether Meis1 could act as a key regulator to mediate cardiac Na+ channel and its underlying mechanisms. Methods: Heart-specific Meis1 overexpression was established by AAV9 virus injection in C57BL/6 mice. The QRS duration, the incidence of ventricular arrhythmias and cardiac conduction velocity were evaluated by ECG, programmed electrical stimulation and optical mapping techniques respectively. The conventional patch clamp technique was performed to explore the INa characteristics of isolated mouse ventricular myocytes. In vitro, Meis1 was also overexpressed in hypoxic-treated neonatal cardiomyocytes. The analysis of immunoblotting and immunofluorescence were used to detect the changes in the expression of NaV1.5 in each group. Results: We found that forced expression of Meis1 rescued the prolongation of QRS complex, produced anti-arrhythmic activity and improved epicardial conduction velocity in infarcted mouse hearts. In terms of mechanisms, cardiac electrophysiological changes of MI mice can be ameliorated by the recovery of Meis1, which is characterized by the restoration of INa current density and NaV1.5 expression level of cardiomyocytes in the marginal zone of MI mouse hearts. Furthermore, in vitro studies showed that Meis1 was also able to rescue hypoxia-induced decreased expression and dysfunction of NaV1.5 in ventricular myocytes. We further revealed that E3 ubiquitin ligase CDC20 led to the ubiquitination and degradation of Meis1, which blocked the transcriptional regulation of SCN5A by Meis1 and ultimately led to the electrophysiological remodeling in ischemic-hypoxic cardiomyocytes. Conclusion: CDC20 mediates ubiquitination of Meis1 to govern the transcription of SCN5A and cardiac electrical conduction in mouse cardiomyocytes. This finding uncovers a new mechanism of NaV1.5 dysregulation in infarcted heart, and provides new therapeutic strategies for malignant arrhythmias and sudden cardiac death following MI. © 2022
KW  - CDC20
KW  - Meis1
KW  - Myocardial infarction
KW  - NaV1.5 channel
KW  - Ubiquitin
KW  - Ventricular arrhythmias
N1  - Export Date: 8 January 2023
M3  - Article
DB  - Scopus
UR  - https://www.scopus.com/inward/record.uri?eid=2-s2.0-85119905554&doi=10.1016%2fj.jare.2021.11.004&partnerID=40&md5=f8768be0324e5446bff141d84046e4ae
ER  - 

TY  - CONF
TI  - An Investigation of Quantitative Measures of Sleep-Apnea-Induced Nocturnal Cardiac Stress
T2  - ACM International Conference Proceeding Series
SP  - 343
EP  - 350
PY  - 2022
DO  - 10.1145/3529190.3534762
AU  - Askari, P.
AU  - Jani, M.B.
AU  - Watenpaugh, D.E.
AU  - Behbehani, K.
AD  - Bioengineering Department, University of Texas at Arlington, Arlington, TX, United States
AB  - Obstructive Sleep Apnea (OSA) affects an estimated 18 million individuals in the U.S. adult population. Numerous research findings indicate that OSA has significant adverse effects on the cardiac health. Current method of assessing the severity of OSA using apnea hypopnea index (AHI) which is the average count of apneic events per hour of sleep does not reflect how OSA affects the cardiovascular system health. In this study, we investigate the possibility of analyzing the nocturnal Electrocardiography (ECG) signal to assess the adverse impact of sleep apnea events on the heart. Our approach focuses on determining whether nocturnal cardiac arrhythmia is different depending on whether they occur during apneic events or during periods of normal breathing. We utilized the ECG recordings that are routinely made during full-night (6-8 hr) polysomnography to compute two metrics that are inspired by standard measures of heart rate turbulence (HRT): turbulence onset (TO), and turbulence slope (TS). Eleven volunteers (9M, 2F, 52±8 yrs., BMI 34.07±7.25 kg/m2) who were either previously diagnosed as having obstructive sleep apnea or were suspected of having OSA and referred to our accredited sleep laboratory for diagnosis participated in the study. The volunteers exhibited AHI with 60.80±26.84 range of 18.3 to 105.4. The TS values obtained from averaged tachograms of premature ventricular contractions (PVCs) that occurred during apneic events and normal breathing were 16.11±10.36 ms/RR and 8.77±7.96 ms/RR, respectively and had no significant different means (p>0.08). The corresponding averaged TO were 13.41%±20.87% for PVCs during apneic events and 12.06%±21.02% for PVCs during normal breathing intervals did not significantly different mean either (p>0.8). However, the TO values computed for each PVC during apnea events had a different mean (21.75%±33.00%) compared with TO mean (31.96%±33.24%) for PVCs during normal breathing (p<0.0008). Similar analysis for TS values (72.01±97.84 ms/RR for apneic events and 52.29±73.02 ms/RR for normal breathing) showed that they also have significantly different means (p<0.007). The results of this study suggest that nocturnal PVCs appear to mediate quantifiably different disruptions in the heart sinus depending on whether they occur during normal breathing or during apneic events. © 2022 Owner/Author.
KW  - Cardiac stress
KW  - Heart rate turbulence
KW  - Sleep apnea
N1  - Export Date: 8 January 2023
M3  - Conference Paper
DB  - Scopus
UR  - https://www.scopus.com/inward/record.uri?eid=2-s2.0-85134432583&doi=10.1145%2f3529190.3534762&partnerID=40&md5=6fbf0c27efa43048882b297d5c47e800
ER  - 

TY  - JOUR
TI  - Evaluation of Sibel’s Advanced Neonatal Epidermal (ANNE) wireless continuous physiological monitor in Nairobi, Kenya
T2  - PLoS ONE
VL  - 17
IS  - 6 June
PY  - 2022
DO  - 10.1371/journal.pone.0267026
AU  - Coleman, J.
AU  - Ginsburg, A.S.
AU  - Macharia, W.
AU  - Ochieng, R.
AU  - Chomba, D.
AU  - Zhou, G.
AU  - Dunsmuir, D.
AU  - Xu, S.
AU  - Ansermino, J.M.
AD  - Evaluation of Technologies for Neonates in Africa (ETNA), Nairobi, Kenya
AD  - University of Washington, Seattle, WA, United States
AD  - Department of Pediatrics, Aga Khan University, Nairobi, Kenya
AD  - Center for Clinical Investigation, Brigham and Women’s Hospital, Boston, MA, United States
AD  - Anesthesiology, Pharmacology & Therapeutics, The University of British Columbia, Vancouver, BC, Canada
AD  - Querrey Simpson Institute for Bioelectronics, Department of Biomedical Engineering, McCormick School of Engineering, Department of Dermatology, Department of Pediatrics, Feinberg School of Medicine, Northwestern University, Evanston, IL, United States
AB  - Background Neonatal multiparameter continuous physiological monitoring (MCPM) technologies assist with early detection of preventable and treatable causes of neonatal mortality. Evaluating accuracy of novel MCPM technologies is critical for their appropriate use and adoption. Methods We prospectively compared the accuracy of Sibel’s Advanced Neonatal Epidermal (ANNE) technology with Masimo’s Rad-97 pulse CO-oximeter with capnography and Spengler’s Tempo Easy reference technologies during four evaluation rounds. We compared accuracy of heart rate (HR), respiratory rate (RR), oxygen saturation (SpO2), and skin temperature using Bland-Altman plots and root-mean-square deviation analyses (RMSD). Sibel’s ANNE algorithms were optimized between each round. We created Clarke error grids with zones of 20% to aid with clinical interpretation of HR and RR results. Results Between November 2019 and August 2020 we collected 320 hours of data from 84 neonates. In the final round, Sibel’s ANNE technology demonstrated a normalized bias of 0% for HR and 3.1% for RR, and a non-normalized bias of -0.3% for SpO2 and 0.2C for temperature. The normalized spread between 95% upper and lower limits-of-agreement (LOA) was 4.7% for HR and 29.3% for RR. RMSD for SpO2 was 1.9% and 1.5C for temperature. Agreement between Sibel’s ANNE technology and the reference technologies met the a priori-defined thresholds for 95% spread of LOA and RMSD. Clarke error grids showed that all HR and RR observations were within a 20% difference. Conclusion Our findings suggest acceptable agreement between Sibel’s ANNE and reference technologies. Clinical effectiveness, feasibility, usability, acceptability, and cost-effectiveness investigations are necessary for large-scale implementation. Copyright: © 2022 Coleman et al.
N1  - Cited By :1
N1  - Export Date: 8 January 2023
M3  - Article
DB  - Scopus
C7  - e0267026
UR  - https://www.scopus.com/inward/record.uri?eid=2-s2.0-85133291916&doi=10.1371%2fjournal.pone.0267026&partnerID=40&md5=97f88a08a4b287a999f9f094acebf8cb
ER  - 

TY  - JOUR
TI  - Identification of Hypoxia-Ischemia by Chemometrics Considering Systemic Changes of Physiology
T2  - IEEE Journal of Biomedical and Health Informatics
VL  - 26
IS  - 6
SP  - 2814
EP  - 2821
PY  - 2022
DO  - 10.1109/JBHI.2022.3142190
AU  - Lafuente, H.
AU  - Olaetxea, I.
AU  - Valero, A.
AU  - Alvarez, F.J.
AU  - Izeta, A.
AU  - Jaunarena, I.
AU  - Seifert, A.
AD  - Tissue Engineering Group Biodonostia Health Research Institute, San Sebastian, 20014, Spain
AD  - Cic NanoGUNE Brta, Nanoengineering Group, San Sebastian, 20018, Spain
AD  - University of the Basque Country, Department of Communications Engineering, Bilbao, 48013, Spain
AD  - Tecnun School of Engineering-University of Navarra, Department of Biomedical Engineering and Science, San Sebastian, 20009, Spain
AD  - Obstet. and Gynaecol. Dept. in Biodonostia Hlth. Research Institute and Donostia University Hospital, San Sebastian, 20014, Spain
AD  - Biocruces Bizkaia Health Research Institute, Neonatology Group, Barakaldo, 48903, Spain
AD  - Basque Foundation for Science, Ikerbasque, Bilbao, 48013, Spain
AB  - Perinatal asphyxia represents a major medical disorder and is related to around a fourth of all neonatal deaths worldwide. Specific thresholds for lactate or pH levels define the gold standard for detecting hypoxic-ischemic events as physiological abnormalities. In contrast to current gold standard, we analyze the systemic picture, represented by the whole set of biochemical parameters from blood gas analysis, by multiparametric machine learning algorithms. In a swine model with 22 objects, we investigate the impact of neonatal hypoxic-ischemic encephalopathy on 18 individual physiological parameters. In a first approach, we study the statistical significance of individual parameters by univariate analysis methods. In a second approach, we take the most relevant parameters as input for the development of predictive models by different hybrid and non-hybrid classification algorithms. The predictive power of our multiparametric models outperforms by far the limited performance of pH and lactate as reliable indicators, despite strong correlation with hypoxic-ischemic events. We have been able to detect hypoxic-ischemic events even one hour after the episode, with accuracies close to 100% in contrast to pH or lactate-based diagnosis with 62% and 78%, respectively. By all machine learning algorithms, lactate is recognized as the main contributor due to its longer-term evidence of hypoxia-ischemia episodes. However, substantial improvement of the diagnosis is achieved by predictions based on a systemic picture of different physiological parameters. Our results prove the potential applicability of our method as a support tool for decision-making that will allow obstetricians to identify hypoxic-ischemic episodes more accurately during labor. © 2013 IEEE.
KW  - hypoxia-ischemia
KW  - lactate
KW  - machine learning
KW  - Perinatal asphyxia
KW  - pH
N1  - Cited By :1
N1  - Export Date: 8 January 2023
M3  - Article
DB  - Scopus
UR  - https://www.scopus.com/inward/record.uri?eid=2-s2.0-85123381384&doi=10.1109%2fJBHI.2022.3142190&partnerID=40&md5=876767470bd14807df48de071a7997db
ER  - 

TY  - JOUR
TI  - Lupus Pneumonitis: Case Report of a Rare Manifestation of Neonatal Lupus
T2  - Journal of Investigative Medicine High Impact Case Reports
VL  - 10
PY  - 2022
DO  - 10.1177/23247096221077815
AU  - Barreto Mota, R.
AU  - Santos, N.R.
AU  - Éden, P.
AU  - Rodrigues, M.
AU  - Brito, I.
AU  - Soares, H.
AD  - Neonatology Department, Centro Hospitalar Universitário de São João, Porto, Portugal
AD  - Pediatric Cardiology Department, Centro Hospitalar Universitário São João, Porto, Portugal
AD  - Pediatric and Young Adult Rheumatology Unit, Pediatrics Department, Centro Hospitalar Universitário São João, Porto, Portugal
AD  - Department of Obstetrics-Gynecology and Pediatrics, Faculty of Medicine, University of Porto, Portugal
AD  - Department of Rheumatology, Faculty of Medicine, University of Porto, Portugal
AB  - Neonatal lupus is a rare entity, secondary to placental transfer of antibodies from mothers with immune-mediated conditions. While pulmonary involvement is common in lupus, its incidence in neonates is extremely rare, with very few cases being reported in the literature. The authors report a case of a neonate whose mother was diagnosed with systemic lupus erythematosus, with a prenatal diagnosis of third-degree atrioventricular block. While initially admitted in the neonatal intensive care unit with no need for organ support, he presented progressive respiratory failure, initially attributed to sepsis. Favorable clinical progression after pacemaker placement allowed ventilatory weaning, but respiratory failure was again apparent. Chest computer tomography revealed areas of ground-glass lesions, raising the suspicion for lupus pneumonitis. He was started on immunoglobulin and corticosteroids, with clinical improvement. The authors consider this case to be relevant due to the rarity of acute lupus pneumonitis in neonates, alerting that it must be considered a differential diagnosis in neonates with prolonged ventilator dependency. © 2022 American Federation for Medical Research.
KW  - atrioventricular block
KW  - immunoglobulins
KW  - neonatal systemic lupus erythematosus
KW  - pneumonitis
N1  - Export Date: 8 January 2023
M3  - Article
DB  - Scopus
UR  - https://www.scopus.com/inward/record.uri?eid=2-s2.0-85128246441&doi=10.1177%2f23247096221077815&partnerID=40&md5=1c79e25edb1b43740e3c477d7276fc5d
ER  - 

TY  - JOUR
TI  - Specific patterns of vital sign fluctuations predict infection and enable sepsis diagnosis in pediatric burn patients
T2  - PLoS ONE
VL  - 17
IS  - 2 February
PY  - 2022
DO  - 10.1371/journal.pone.0263421
AU  - Sadeq, F.
AU  - Poster, J.
AU  - Chu, C.
AU  - Weber, J.
AU  - Lydon, M.
AU  - Begis, M.D.
AU  - Sheridan, R.L.
AU  - Uygun, K.
AD  - Department of Research, Shriners Hospitals for Children Boston, Boston, MA, United States
AD  - Department of Surgery, Massachusetts General Hospital, Boston, MA, United States
AD  - Center for Engineering in Medicine and Surgery, Massachusetts General Hospital, Boston, MA, United States
AD  - Harvard Medical School, Boston, MA, United States
AD  - Icahn School of Medicine at Mount Sinai, New York City, NY, United States
AB  - Early recognition of the clinical signs of bloodstream infection in pediatric burn patients is key to improving survival rates in the burn unit. The objective of this study was to propose a simple scoring criteria that used readily available temperature, heart rate (HR) and mean arterial pressure (MAP) data to accurately predict bloodstream infection in pediatric burn patients. A retrospective chart review included 100 patients admitted to the pediatric burn unit for >20% total body surface area (TBSA) burn injuries. Each patient had multiple blood culture tests, and each test was treated as a separate and independent “infection event” for analysis. The time at each blood culture draw was time 0 for that event, and temperature, HR and MAP data was collected for 24 hours after the blood culture was drawn. “Infection events” included in this study had at least six complete sets of temperature, HR and MAP data entries. Median temperature, HR and MAP, as well as mean fever spikes, HR spikes and MAP dips, were compared between infection group (positive blood cultures) and control group (negative blood cultures). These vital sign fluctuations were evaluated individually and as a combination of all three as timely predictors of bloodstream infection. In addition, we tested the prediction of Gram-negative bacteria versus Gram-positive or fungi present in blood cultures. Patients in the infection group had significantly higher median temperatures (p<0.001), mean fever spikes (p<0.001) and mean HR spikes (p<0.001), compared to the control group. Using the combination scoring criteria to predict bloodstream infection, the strongest predictive values in the 24-hour timeframe had high sensitivity (93%) and specificity (81%). The predictive test metric based on vital sign spikes predicted Gram-negative bacteria, but with limited sensitivity (57%) and specificity (44%). A simple scoring criteria using a combination of fever spikes, HR spikes and MAP dips predicted bloodstream infection in pediatric burn patients, and can be feasibly implemented in routine clinical care. There is also potential to use the predictive metric to detect a few select organisms based on vital signs, however further work is necessary to enhance accuracy to levels that would allow consideration for clinical use. Copyright: © 2022 Sadeq et al. This is an open access article distributed under the terms of the Creative Commons Attribution License, which permits unrestricted use, distribution, and reproduction in any medium, provided the original author and source are credited.
N1  - Export Date: 8 January 2023
M3  - Article
DB  - Scopus
C7  - e0263421
UR  - https://www.scopus.com/inward/record.uri?eid=2-s2.0-85124234085&doi=10.1371%2fjournal.pone.0263421&partnerID=40&md5=9737b3a69fe6bbe4e6934b6d16507168
ER  - 

TY  - JOUR
TI  - Randomized controlled trial of early, small-volume formula supplementation among newborns: A study protocol
T2  - PLoS ONE
VL  - 17
IS  - 2 February
PY  - 2022
DO  - 10.1371/journal.pone.0263129
AU  - Ginsburg, A.S.
AU  - de Sa, A.B.
AU  - Nankabirwa, V.
AU  - Co, R.
AU  - Murungi, J.
AU  - Kim, M.-O.
AU  - Brim, R.
AU  - Namiiro, F.
AU  - Namugga, O.
AU  - Hartigan-O'Connor, D.J.
AU  - Roberts, S.B.
AU  - Flaherman, V.
AD  - University of Washington, Seattle, WA, United States
AD  - International Partnership for Human Development, Bissau, Guinea-Bissau
AD  - Department of Epidemiology and Biostatistics, School of Public Health, College of Health Sciences, Makerere University, Kampala, Uganda
AD  - Department of Global Public Health and Primary Care, Centre for Intervention Science in Maternal and Child Health (CISMAC), Centre for International Health, University of Bergen, Bergen, Norway
AD  - Department of Epidemiology and Biostatistics, University of California, San Francisco, CA, United States
AD  - Department of Pediatrics, University of California, San Francisco, CA, United States
AD  - Mulago Specialized Women's and Neonatal Hospital, Kampala, Uganda
AD  - Department of Medical Microbiology and Immunology, California National Primate Research Center, University of California, Davis, CA, United States
AD  - Division of Experimental Medicine, University of California, San Francisco, CA, United States
AD  - Friedman School of Nutrition Science and Policy, Tufts University, Boston, MA, United States
AB  - Childhood undernutrition is a major health burden worldwide that increases childhood morbidity and mortality and causes impairment in infant growth and developmental delays that can persist into adulthood. The first weeks and months after birth are critical to the establishment of healthy growth and development during childhood. The World Health Organization recommends immediate and exclusive breastfeeding (EBF). In infants for whom EBF may not meet nutritional and caloric demands, early, daily, small-volume formula supplementation along with breastfeeding may more effectively avoid underweight wasting and stunting in early infancy than breastfeeding alone. The primary objective of this randomized controlled trial is to evaluate the efficacy of formula for 30 days among low birth weight (LBW) infants <6 hours of age and those not LBW with weights <2600 grams at 4 days of age. We will compare breastfeeding and formula (up to 59 milliliters administered daily) through 30 days of infant age vs recommendations for frequent EBF without supplementation, and test the hypothesis that formula increases weight-for-age z-score at 30 days of infant age. The trial will enroll and randomize 324 mother-infant pairs in Guinea-Bissau and Uganda, and follow them for 6 months for outcomes including growth, intestinal microbiota, breastfeeding duration, infant dietary intake, and adverse events. Conservatively estimating 20% loss to follow up, this sample size provides ≥80% power per weight stratum for intervention group comparison to detect a difference of 0.20 with respect to the outcome of WAZ at day 30. This trial was approved by the University of California, San Francisco Institutional Review Board (19-29405); the Guinea-Bissau National Committee on Ethics in Health (Comite Nacional de Etica na Saude, 075/CNES/INASA/2020); the Higher Degrees, Research and Ethics Committee of Makerere University (871); and the Uganda National Council of Science and Technology (HS1226ES). We plan to disseminate study results in peer-reviewed journals and international conferences. Copyright: © 2022 Ginsburg et al. This is an open access article distributed under the terms of the Creative Commons Attribution License, which permits unrestricted use, distribution, and reproduction in any medium, provided the original author and source are credited.
N1  - Cited By :2
N1  - Export Date: 8 January 2023
M3  - Article
DB  - Scopus
C7  - e0263129
UR  - https://www.scopus.com/inward/record.uri?eid=2-s2.0-85124174393&doi=10.1371%2fjournal.pone.0263129&partnerID=40&md5=ea4129c863609d9c3f75d7048882c1e3
ER  - 

TY  - JOUR
TI  - EEG phase-amplitude coupling to stratify encephalopathy severity in the developing brain
T2  - Computer Methods and Programs in Biomedicine
VL  - 214
PY  - 2022
DO  - 10.1016/j.cmpb.2021.106593
AU  - Wang, X.
AU  - Liu, H.
AU  - Kota, S.
AU  - Das, Y.
AU  - Liu, Y.
AU  - Zhang, R.
AU  - Chalak, L.
AD  - Department of Bioengineering, University of Texas at Arlington, Arlington, TX, United States
AD  - Department of Neurosurgery, University of Texas Southwestern Medical Center, Dallas, TX, United States
AD  - Department of Population and Data Sciences, University of Texas Southwestern Medical Center, Dallas, TX, United States
AD  - Departments of Internal Medicine and Neurology, University of Texas Southwestern Medical Center, Dallas, TX, United States
AD  - Department of Pediatrics, University of Texas Southwestern Medical Center, Dallas, TX, United States
AB  - Background: Neonatal hypoxic ischemic encephalopathy (HIE) is difficult to classify within the narrow therapeutic window of hypothermia. Neurophysiological biomarkers are needed for timely differentiation of encephalopathy severity within the short therapeutic window for initiation of hypothermia therapy. Methods: A novel analysis of mean Phase Amplitude Coupling index, PACm, of amplitudes high frequencies (12–30 Hz) coupled with phases of low (1,2 Hz) frequencies was calculated from the 6 h EEG recorded during the first day of life. PACm values were compared to identify differences between mild versus higher-grade HIE, respectively, for each of the EEG electrodes. A receiver operating characteristic curve was generated to examine the performance of PACm. Results: 38 newborns with different HIE grades were enrolled in the first 6 h of life. Threshold PACm 0.001 at Fz, O1, O2, P3, and P4 had AUC &gt;0.9 to differentiate HIE severity and predict the persistence of moderate to severe encephalopathy that requires treatment with hypothermia. Conclusion: PAC is a promising biomarker to identify mild from higher severity of HIE after birth. © 2021
KW  - EEG
KW  - Hypoxic ischemia encephalopathy biomarkers
KW  - Modified Sarnat Score
KW  - Neonatal hypoxic ischemia encephalopathy
KW  - Neural oscillation synchrony
KW  - Phase amplitude coupling
N1  - Cited By :1
N1  - Export Date: 8 January 2023
M3  - Article
DB  - Scopus
C7  - 106593
UR  - https://www.scopus.com/inward/record.uri?eid=2-s2.0-85121711453&doi=10.1016%2fj.cmpb.2021.106593&partnerID=40&md5=b3d3e0007b8b217d0ce2f321513ab2ae
ER  - 

TY  - JOUR
TI  - Inter-patient arrhythmia classification with improved deep residual convolutional neural network
T2  - Computer Methods and Programs in Biomedicine
VL  - 214
PY  - 2022
DO  - 10.1016/j.cmpb.2021.106582
AU  - Li, Y.
AU  - Qian, R.
AU  - Li, K.
AD  - B-DAT, School of Automation, Nanjing University of Information Science & Technology, Nanjing, 210044, China
AD  - Jiangsu Collaborative Innovation Centre on Atmospheric Environment and Equipment Technology, Nanjing University of Information Science & Technology, Nanjing, 210044, China
AB  - Background and Objective: Early detection of arrhythmias has become critical due to the increased mortality from cardiovascular disease, and ECG is an effective tool for diagnosing cardiovascular disease and detecting arrhythmias. Classification based on ECG signal segments is more suitable for clinical application. Methods: An improved deep residual convolutional neural network is proposed to classify arrhythmias automatically. Firstly, the overlapping segmentation method is used to segment the ECG signals in the MIT-BIH database into segments of 5 seconds in length to overcome the imbalance between classes, and these segments of the ECG signals are re-labeled. Then the discrete wavelet transform (DWT) is used to denoise these segments and the improved deep residual convolutional neural network is used for arrhythmia classification. In addition, the focal loss function is used to overcome the imbalanced classification difficulty between classes. Results: The proposed method gives 94.54% sensitivity, 93.33% positive predictivity, and 80.80% specificity for normal segments. For the supraventricular ectopic segment, the proposed method gives 35.22% sensitivity, 65.88% positive predictivity, and 98.83% specificity. For the ventricular ectopic segment, the proposed method gives 88.35% sensitivity, 79.86% positive predictivity, and 94.92% specificity. Conclusion: The results of this study indicate that the proposed improved deep residual convolutional neural network model trained by the training set obtained by using the overlapping segmentation method is comparable to a classical method and three state-of-art methods. In addition, the classification performance of the network model trained by focal loss as the loss function is further improved. © 2021 The Author(s)
KW  - Arrhythmia classification
KW  - Convolutional neural network
KW  - Deep learning
KW  - Electrocardiogram (ECG)
N1  - Cited By :9
N1  - Export Date: 8 January 2023
M3  - Article
DB  - Scopus
C7  - 106582
UR  - https://www.scopus.com/inward/record.uri?eid=2-s2.0-85121439762&doi=10.1016%2fj.cmpb.2021.106582&partnerID=40&md5=d661359507d5db4c7ea55aa9f6fea7d3
ER  - 

TY  - JOUR
TI  - Tunable Blood Shunt for Neonates With Complex Congenital Heart Defects
T2  - Frontiers in Bioengineering and Biotechnology
VL  - 9
PY  - 2022
DO  - 10.3389/fbioe.2021.734310
AU  - Garven, E.
AU  - Rodell, C.B.
AU  - Shema, K.
AU  - Govender, K.
AU  - Cassel, S.E.
AU  - Ferrick, B.
AU  - Kupsho, G.
AU  - Kung, E.
AU  - Spiller, K.L.
AU  - Stevens, R.
AU  - Throckmorton, A.L.
AD  - BioCirc Research Laboratory, School of Biomedical Engineering, Science, and Health Systems, Drexel University, Philadelphia, PA, United States
AD  - Tissue Instructive Materials Laboratory, School of Biomedical Engineering, Science, and Health Systems, Drexel University, Philadelphia, PA, United States
AD  - Biomaterials and Regenerative Medicine Laboratory, School of Biomedical Engineering, Science, and Health Systems, Drexel University, Philadelphia, PA, United States
AD  - Department of Mechanical Engineering and Bioengineering, Clemson University, Clemson, SC, United States
AD  - College of Medicine, Drexel UniversityPA, United States
AD  - Heart Center for Children, St. Christopher’s Hospital for Children, Philadelphia, PA, United States
AB  - Despite advancements in procedures and patient care, mortality rates for neonatal recipients of the Norwood procedure, a palliation for single ventricle congenital malformations, remain high due to the use of a fixed-diameter blood shunt. In this study, a new geometrically tunable blood shunt was investigated to address limitations of the current treatment paradigm (e.g., Modified Blalock-Taussig Shunt) by allowing for controlled modulation of blood flow through the shunt to accommodate physiological changes due to the patient’s growth. First, mathematical and computational cardiovascular models were established to investigate the hemodynamic requirements of growing neonatal patients with shunts and to inform design criteria for shunt diameter changes. Then, two stages of prototyping were performed to design, build and test responsive hydrogel systems that facilitate tuning of the shunt diameter by adjusting the hydrogel’s degree of crosslinking. We examined two mechanisms to drive crosslinking: infusion of chemical crosslinking agents and near-UV photoinitiation. The growth model showed that 15–18% increases in shunt diameter were required to accommodate growing patients’ increasing blood flow; similarly, the computational models demonstrated that blood flow magnitudes were in agreement with previous reports. These target levels of diameter increases were achieved experimentally with model hydrogel systems. We also verified that the photocrosslinkable hydrogel, composed of methacrylated dextran, was contact-nonhemolytic. These results demonstrate proof-of-concept feasibility and reflect the first steps in the development of this novel blood shunt. A tunable shunt design offers a new methodology to rebalance blood flow in this vulnerable patient population during growth and development. Copyright © 2022 Garven, Rodell, Shema, Govender, Cassel, Ferrick, Kupsho, Kung, Spiller, Stevens and Throckmorton.
KW  - biomaterials
KW  - blood flow
KW  - computational fluid dynamics
KW  - congenital heart defects
KW  - hydrogels
KW  - pediatrics
KW  - shunt
KW  - single ventricle physiology
N1  - Export Date: 8 January 2023
M3  - Article
DB  - Scopus
C7  - 734310
UR  - https://www.scopus.com/inward/record.uri?eid=2-s2.0-85123739861&doi=10.3389%2ffbioe.2021.734310&partnerID=40&md5=91e16ce8b27f8d8fe79670017a87a953
ER  - 

TY  - JOUR
TI  - On the Use of Deep Learning Decompositions and Physiological Measurements for the Prediction of Preterm Pregnancies in a Cohort of Patients in Active Labor †
T2  - Engineering Proceedings
VL  - 27
IS  - 1
PY  - 2022
DO  - 10.3390/ecsa-9-13192
AU  - Nsugbe, E.
AU  - Reyes-Lagos, J.J.
AU  - Adams, D.
AU  - Samuel, O.W.
AU  - Asogbon, M.G.
AU  - Provost, M.
AD  - Nsugbe Research Labs, Swindon, SN1 31G, United Kingdom
AD  - School of Medicine, Autonomous University of Mexico State (UAEMéx), Toluca de Lerdo, 50180, Mexico
AD  - School of Computing, Ulster University, NewtownabbeyBT37 0QB, United Kingdom
AD  - Key Laboratory of Human-Machine Intelligence-Synergy Systems, Shenzhen Institutes of Advanced Technology, Chinese Academy of Sciences (CAS), Shenzhen, 518055, China
AD  - Independent Researcher, Nottingham, NG9 3FT, United Kingdom
AB  - Preterm pregnancies are one of the leading causes of morbidity and mortality amongst children under the age of five. This is a global issue and has been identified as an area requiring active research. The emphasis now is to identify and develop methods of predicting the likelihood of preterm birth. This paper uses physiological data from a group of patients in active labor. The dataset contains information about fetal heart rate (FHR) and maternal heart rate (MHR) for all patients and electrohysterogram (EHG) recordings for the measurement of uterine contractions. For the physiological data analysis and associated signal processing, we utilize deep wavelet scattering (DWS). This is an unsupervised decomposition and feature extraction method combining characteristics from deep learning convolutions, as well as the classical wavelet transform, to observe and investigate the extent to which active preterm labor can be accurately identified from an acquired physiological signal, the results of which were compared with the metaheuristic linear series decomposition learner (LSDL). Additional machine learning algorithms are tested on the acquired physiological data to allow for the identification of optimal model architecture for this specific physiological data. © 2022 by the authors.
KW  - artificial intelligence
KW  - epidemic
KW  - LSDL
KW  - obstetric medicine
KW  - pregnancy
KW  - preterm
KW  - signal decomposition
KW  - signal processing
KW  - WHO
N1  - Export Date: 8 January 2023
M3  - Article
DB  - Scopus
C7  - 20
UR  - https://www.scopus.com/inward/record.uri?eid=2-s2.0-85145423998&doi=10.3390%2fecsa-9-13192&partnerID=40&md5=4f8ebeee82ffa376b8506392fe885234
ER  - 

TY  - CHAP
TI  - A frequency analysis-based apnea detection algorithm using photoplethysmography
T2  - Computational Intelligence in Healthcare Applications
SP  - 197
EP  - 208
PY  - 2022
DO  - 10.1016/B978-0-323-99031-8.00017-X
AU  - Gaurav, G.
AU  - Anand, R.S.
AD  - Faculty of Engineering and Technology, Datta Meghe Institute of Medical Sciences University, Maharashtra, Wardha, India
AD  - Department of Electrical Engineering, Indian Institute of Technology–Roorkee, Uttarakhand, Roorkee, India
AB  - Apnea is a very common breathing disorder in voluntarily or involuntarily cessation of breathing occurs. Apnea events could be very risky for both adult and infants especially for premature neonates, where it can cause fatality. This manuscript discusses about the presence of respiratory-induced rhythm in photoplethysmography (PPG), which is a noninvasive technique and an algorithm to detect apnea through PPG using Fourier transform analysis. The frequency spectrum extracted from Fourier transform of the PPG, which is inscribed with frequency components of the respiratory signal and heart pulse signal, is used to detect apnea. The apnea testing algorithm being tested on 16 volunteers, and the maximum detection time taken was 10.1s (except for an outlier of 13.7s), which is clinically acceptable. On the contrary, the proposed method was incapable in detecting emulated obstructive apnea. © 2022 Elsevier Inc. All rights reserved.
KW  - Accelerometer
KW  - Apnea
KW  - Fourier transform
KW  - Medical device
KW  - Photoplethysmography
KW  - Pulse oximeter
KW  - Respiratory induced rhythm
KW  - Respiratory physiology
KW  - Signal processing
KW  - Thermistor
N1  - Export Date: 8 January 2023
M3  - Book Chapter
DB  - Scopus
UR  - https://www.scopus.com/inward/record.uri?eid=2-s2.0-85143379039&doi=10.1016%2fB978-0-323-99031-8.00017-X&partnerID=40&md5=e20ca4bc8a2afdb0d6be8e26907e0032
ER  - 

TY  - CONF
TI  - Machine Learning-based Detection of In-Utero Fetal Presentation from Non-Invasive Fetal ECG
T2  - BHI-BSN 2022 - IEEE-EMBS International Conference on Biomedical and Health Informatics and IEEE-EMBS International Conference on Wearable and Implantable Body Sensor Networks, Symposium Proceedings
PY  - 2022
DO  - 10.1109/BHI56158.2022.9926804
AU  - Jaeger, K.M.
AU  - Nissen, M.
AU  - Richer, R.
AU  - Rahm, S.
AU  - Titzmann, A.
AU  - Fasching, P.A.
AU  - Eskofier, B.M.
AU  - Leutheuser, H.
AD  - Friedrich-Alexander-Universitat Erlangen-Niirnberg(FAU), Machine Learning and Data Analytics Lab (MaD Lab), Department Artificial Intelligence in Biomedical Engineering (AIBE), Erlangen, Germany
AD  - Erlangen University Hospital, Department of Gynecology and Obstetrics, Erlangen, Germany
AB  - Preterm births account for more than 10 % of all newborns. An adverse fetal presentation is a risk factor for intrapartum and neonatal mortality. To date, no technology enables a longitudinal, ubiquitous, and unobtrusive monitoring of fetal presentation. This study presents a first approach to fetal orientation detection based on non-invasive fetal electrocardiography (NI-fECG) using the non-invasive multi-modal foetal ECG-Doppler data set for antenatal cardiology research. The data set contains 60 recordings from 39 pregnant women (21-27 weeks), including NI-fECG and ultrasound position ground truth. We evaluated both handcrafted and generic features for five different classifiers (k-Nearest-Neighbor, Decision Tree Classifier, Support Vector Classification, AdaBoost Classifier, and Multilayer Perceptron) using cross-validation on subject splits on a cleaned subset. Best results for the distinction between vertex (head down) and breech (head up) were achieved using an AdaBoost classifier with a balanced accuracy of 86.5 ± 15.0 %. With this work, we take a first step towards longitudinal fetal presentation monitoring, which contributes to a better understanding of reduced fetal movements and extends the potential applications of NI-fECG in prenatal care. In future work, we will expand our classification system to detect more detailed fetal presentations using a newly created data set. © 2022 IEEE.
KW  - Digital Health
KW  - Fetal Electrocardiography
KW  - Prenatal Care
KW  - Preterm Birth
N1  - Export Date: 8 January 2023
M3  - Conference Paper
DB  - Scopus
UR  - https://www.scopus.com/inward/record.uri?eid=2-s2.0-85143052297&doi=10.1109%2fBHI56158.2022.9926804&partnerID=40&md5=b2a17e6661d3aeaa00bff735fb84c0ef
ER  - 

TY  - CONF
TI  - Automated Classification of CTG signals using Deep Learning based Scalogram Analysis
T2  - 2022 IEEE Global Conference on Computing, Power and Communication Technologies, GlobConPT 2022
PY  - 2022
DO  - 10.1109/GlobConPT57482.2022.9938304
AU  - Nitin Moses, S.
AU  - Priyadarsine, S.
AU  - Lalitha Ambigai, V.D.
AU  - Logavarshini, S.
AU  - Madhanlal, U.
AU  - Kanchana, D.
AD  - Saveetha Engineering College, Dept. of Medical Electronics, Chennai, India
AD  - Srm Institute of Science and Technology, Dept. of Biomedical Engineering, Chennai, India
AB  - In this work, an attempt has been made to classify Cardiotocograph (CTG) signals using scalogram and deep learning approach. Preterm labor is the leading cause of death in prematurely born babies across the world. According to the World Health Organization (WHO), 15% of babies are born prematurely every year. Prediction of preterm labor could help in early maternal and neonatal healthcare thereby minimizing premature mortalities. In this work, the CTG signals consisting of Fetal Heart Rate (FHR) and Uterine Contraction (UC) are obtained from a publicly available database. The obtained FHR and UC signals are converted into two dimensional scalograms using Continuous Wavelet Transform (CWT). The scalogram images are labeled according to the gestational age and given as input to the deep learning network. GoogLeNet, a pre-trained Convolutional Neural Network (CNN) is used for classification of the CTG signals. The scalogram images are resized to match the input size of the GoogLeNet. The data is split into training and validation data to prevent overfitting of the deep neural network. The network is trained for 80 iterations and for each iteration, the training and validation data are split accordingly. The trained network is tested for three different gestational periods namely preterm, term and post-term labor. The proposed approach is able to differentiate gestational stages and produce classification accuracy of 88.23% for FHR signals and 87.50% for UC signals. Hence, this method could be used as a diagnostic tool for predicting preterm labor in pregnant women and provide appropriate health care services. © 2022 IEEE.
KW  - Cardiotocograph
KW  - Continuous Wavelet Transform
KW  - Convolutional Neural Network
KW  - Deep Learning
KW  - Fetal Heart Rate
KW  - GoogLeNet
KW  - Preterm Labor
KW  - Scalogram
KW  - Uterine Contraction
N1  - Export Date: 8 January 2023
M3  - Conference Paper
DB  - Scopus
UR  - https://www.scopus.com/inward/record.uri?eid=2-s2.0-85142876711&doi=10.1109%2fGlobConPT57482.2022.9938304&partnerID=40&md5=ea28351bedb013d2f0b7bed1d9af21c1
ER  - 

TY  - CONF
TI  - Cardiac monitoring with novel low power sensors measuring upper thoracic electrostatic charge variation for long lasting wearable devices
T2  - International Conference on Wireless and Mobile Computing, Networking and Communications
VL  - 2022-October
SP  - 154
EP  - 159
PY  - 2022
DO  - 10.1109/WiMob55322.2022.9941545
AU  - Dheman, K.
AU  - Werder, D.
AU  - Magno, M.
AD  - Center for Project Based Learning, D-ITET, Eth Zurich, Zurich, Switzerland
AB  - Cardiovascular disease is a major cause of premature mortality, high healthcare costs, and disability-adjusted life years. Digital interventions such as continuous cardiac monitoring solutions can help to monitor the patient status and provide valuable feedback to clinicians to detect early warning signs and provide effective interventions. This paper presents the evaluation of a novel low-power sensor exploited to measure the electrostatic charge variation in the upper thorax to provide an energy-efficient and accurate detection of the electric activity of the heart. The sensor is investigated for measuring the heart activity in terms of the QRS complex. The paper presents the design of a wearable sensor device, optimization of electrode positions and incorporation into a wearable chest strap that can be integrated seamlessly under clothes. Due to the low power consumption of the sensor, the sensor node consumes only 87.3 μW of power and can provide multiple weeks of operation using a coin cell battery while providing the same functionality as that of commercially available sensors such as photoplethysmography and electrocardiogram (ECG) ICs. In addition, the chest strap was also characterised for different use scenarios during sedentary and activity periods. We evaluated both the signal quality and the power consumption compared with other sensors technology showing a power save of an order of magnitude when compared with photoplethysmography sensors. © 2022 IEEE.
KW  - cardiac activity monitoring
KW  - charge variation detection
KW  - low power system
KW  - wearable system
N1  - Export Date: 8 January 2023
M3  - Conference Paper
DB  - Scopus
UR  - https://www.scopus.com/inward/record.uri?eid=2-s2.0-85142670709&doi=10.1109%2fWiMob55322.2022.9941545&partnerID=40&md5=0b53a1fa53ca4192682889114616b885
ER  - 

TY  - JOUR
TI  - A Continuous Late-Onset Sepsis Prediction Algorithm for Preterm Infants Using Multi-Channel Physiological Signals From a Patient Monitor
T2  - IEEE Journal of Biomedical and Health Informatics
SP  - 1
EP  - 12
PY  - 2022
DO  - 10.1109/JBHI.2022.3216055
AU  - Peng, Z.
AU  - Varisco, G.
AU  - Long, X.
AU  - Liang, R.
AU  - Kommers, D.
AU  - Cottaar, W.
AU  - Andriessen, P.
AU  - van Pul, C.
AD  - Department of Applied Physics, Eindhoven University of Technology, Netherlands
AD  - Philips Research and the Department of Electrical Engineering, Eindhoven University of Technology, The Netherlands
AD  - Department of Industrial Design and Department of Electrical Engineering, Eindhoven University of Technology, The Netherlands
AD  - Department of Applied Physics, Eindhoven University of Technology, The Netherlands
AD  - Department of Neonatology, Maxima Medical Centre, The Netherlands
AB  - The aim of this study is to develop an explainable late-onset sepsis (LOS) prediction algorithm based on continuously measured multi-channel physiological signals that can be applied to a bedside patient monitor for preterm infants in a neonatal intensive care unit (NICU). The study highlights the complementary predictive value of motion information for LOS prediction when combined with cardiorespiratory information. The algorithm uses features that contain information on heart rate variability (HRV), respiration, and motion, based on continuously measured physiological waveforms including electrocardiogram (ECG) and chest impedance (CI). In this study, 127 preterm infants were included, of whom 59 were blood-culture-proven LOS patients and 68 were control patients. Features in 24 hours before the onset of sepsis (for the LOS group), and an age-matched onset time point (for the control group) were extracted and fed into machine learning classifiers together with gestational age (GA) and birth weight. We compared the prediction performance of several well-known classifiers using features extracted from different signal channels (HRV, respiration, and motion) individually as well as their combinations. The prediction performance was evaluated using the area under the receiver-operating-characteristics curve (AUC). The best performance for LOS prediction was achieved by an XGB classifier combining features from all signal channels, with an AUC of 0.88, a positive predictive value of 0.80, and a negative predictive value of 0.83 during the 6 hours preceding LOS onset. This feasibility study demonstrates the complementary predictive value of motion information in addition to cardiorespiratory information for LOS prediction. Furthermore, visualization of how each feature measured in the individual patient impacts the algorithm decision can strengthen its interpretability. In clinical practice, it is important that clinical interventions are motivated and this visualization method can help to support the clinical decision. Author
KW  - Biomedical monitoring
KW  - Early warning model
KW  - Electrocardiography
KW  - Feature extraction
KW  - Heart rate variability
KW  - heart rate variability
KW  - late-onset sepsis
KW  - machine learning
KW  - motion
KW  - multi-channel physiological signal
KW  - Pediatrics
KW  - Prediction algorithms
KW  - predictive monitoring
KW  - preterm infants
KW  - respiration
KW  - Sepsis
KW  - sepsis prediction
N1  - Export Date: 8 January 2023
M3  - Article
DB  - Scopus
UR  - https://www.scopus.com/inward/record.uri?eid=2-s2.0-85140756956&doi=10.1109%2fJBHI.2022.3216055&partnerID=40&md5=3bc25c868a049d9c634abcbec83574ca
ER  - 

TY  - CONF
TI  - Development of Intelligent Cradle for Infant Monitoring System
T2  - 2022 IEEE International Conference on Electronics, Computing and Communication Technologies, CONECCT 2022
PY  - 2022
DO  - 10.1109/CONECCT55679.2022.9865840
AU  - Satish Kumar, K.V.
AU  - Praveen, L.S.
AU  - Vadde, A.
AU  - Ranjith Pawar, G.
AD  - M. S. Ramaiah University of Applied Sciences, Department of Electronics and Communication Engineering, Bangalore, India
AB  - Sleep Apnea is a syndrome that causes one to experience shortness of breath while asleep. It occurs in persons of all ages but is a high risk for infants, as their immature respiration system often leads to inconsistent breathing patterns. Infant apnea, referred to as Sudden Infant Death Syndrome (SIDS), is an extensive condition in which infants fail to breathe, fatal. It is necessary to develop a system capable of monitoring an infant's vitals and detecting and rectifying sleep apnea and the occurrence of SIDS. The developed intelligent cradle for Infant monitoring aims to protect infants from the health risks of sleep apnea and map algorithms in real-time. The system uses a Pulse rate sensor to detect Heart rate as a baseline to monitor an infant's breath. If the system detects a symptom of a possible apnea event - an alarm sounds, alerting the caretaker, and signals the electromechanical vibrators to produce vibrations to re-activate the infant's breath. As soon as an infant's breathing becomes normal, the physical stimulus is withdrawn. The system also consists of a PIR sensor to monitor the physical movement of the infants, a moisture sensor to sense whether the infant has urinated, temperature and humidity sensors to monitor surrounding temperature and humidity. These sensors are connected to simulation software, which follows an algorithm to process the sensory data. The data is transferred to an android application (via a cloud setup) where the user (doctor/caretaker) can track the infant's vitals. © 2022 IEEE.
KW  - Apnea of Prematurity
KW  - Beats per minute (BPM)
KW  - Electromyography (EMG)
KW  - Obstructive sleep Apnea
KW  - Pulse Oximeter
KW  - Sudden Infant Death Syndrome (SIDS)
N1  - Export Date: 8 January 2023
M3  - Conference Paper
DB  - Scopus
UR  - https://www.scopus.com/inward/record.uri?eid=2-s2.0-85138295241&doi=10.1109%2fCONECCT55679.2022.9865840&partnerID=40&md5=19f1fb7ca6a6666e0d164632d0ff8f07
ER  - 

TY  - CONF
TI  - Evolution of Heart Rate Complexity Indices in the Early Detection of Neonatal Sepsis
T2  - Proceedings of the Annual International Conference of the IEEE Engineering in Medicine and Biology Society, EMBS
VL  - 2022-July
SP  - 367
EP  - 372
PY  - 2022
DO  - 10.1109/EMBC48229.2022.9871274
AU  - Ribeiro, M.
AU  - Castro, L.
AU  - Carrault, G.
AU  - Pladys, P.
AU  - Costa-Santos, C.
AU  - Henriques, T.
AD  - Institute for Systems and Computer Engineering, Technology and Science (INESC-TEC), Porto, 4200-465, Portugal
AD  - University of Porto, Faculty of Sciences, Computer Science Department, Porto, 4169-007, Portugal
AD  - University of Porto, Information and Health Decision Sciences - MEDCIDS, Faculty of Medicine, Department of Community Medicine, Porto, 4200-450, Portugal
AD  - School of Health of Polytechnic of Porto, Porto, 4200-072, Portugal
AD  - University of Rennes, Inserm, LTSI, Rennes, F-35000, France
AD  - Inserm, Centre Hospitalier Universitaire de Rennes, Rennes, F-35000, France
AD  - CHU, Department of Pediatrics/Neonatology, Rennes, 35033, France
AD  - Univ Rennes, LTSI-UMR S 1099, Inserm, Rennes, 35000, France
AD  - University of Porto, Centre for Health Technology and Services Research (CINTESIS), Faculty of Medicine, Porto, 4200-450, Portugal
AB  - Despite advances in prenatal health care, neonatal sepsis remains a major cause of neonatal mortality. Early diagnosis and adequate treatment are essential to reduce morbidity and mortality related to this disease. In this paper, we propose a new method to detect neonatal sepsis based on heart rate (HR) complexity measures (entropy and compression indices) that takes into consideration neonatal gestational age. First, the percentile curves were computed for all the complexity indices using data from 118 control neonates. Eight indices were computed: the sample entropy (SampEn) and three indices to quantify the multiscale entropy (MSE) curve - the sum, the slope, and the product of the previous two - and the compression ratio (CR), using the bzip2 compressor, as well as the same three indices but related to the multiscale compression (MSC) curve. Then, the corresponding percentile was estimated for 23 sepsis neonates. Results show a significant decrease in the entropy indices SampEn and MSEsum and in the MSCslope a day before the detection of sepsis by the clinicians. The indices CR and MSCsum increased before the antibiotic take. These results imply that sepsis causes a random, uncorrelated pattern on the HR signal. Future studies should include a bigger data set to calculate a compound index comprising information of other physiological signals. Clinical Relevance - Prompt and accurate diagnosis of neona-tal sepsis is essential for the successful clinical management of neonates and significantly reduce morbidity and mortality. Complexity measures applied to the HR time series appear to detect sepsis in neonates starting one day before the clinical detection © 2022 IEEE.
N1  - Export Date: 8 January 2023
M3  - Conference Paper
DB  - Scopus
UR  - https://www.scopus.com/inward/record.uri?eid=2-s2.0-85138128356&doi=10.1109%2fEMBC48229.2022.9871274&partnerID=40&md5=19609ad0fd6c9c6208021c685845237a
ER  - 

TY  - CONF
TI  - A Comparison of Video-based Methods for Neonatal Body Motion Detection
T2  - Proceedings of the Annual International Conference of the IEEE Engineering in Medicine and Biology Society, EMBS
VL  - 2022-July
SP  - 3047
EP  - 3050
PY  - 2022
DO  - 10.1109/EMBC48229.2022.9871700
AU  - Peng, Z.
AU  - Van De Sande, D.
AU  - Lorato, I.
AU  - Long, X.
AU  - Liang, R.-H.
AU  - Andriessen, P.
AU  - Cottaar, W.
AU  - Stuijk, S.
AU  - Van Pul, C.
AD  - The Department of Applied Physics, Eindhoven University of Technology, Veldhoven, Netherlands
AD  - The Department of Clinical Physics, Maxima Medical Centre, Veldhoven, Netherlands
AD  - The Department of Electrical Engineering, Eindhoven University of Technology, Netherlands
AD  - The Philips Research, The Department of Electrical Engineering, Eindhoven University of Technology, Netherlands
AD  - The Department of Industrial Design, Eindhoven University of Technology, Netherlands
AD  - Department of Neonatology, Maxima Medical Centre, Veldhoven, Netherlands
AB  - Preterm infants in a neonatal intensive care unit (NICU) are continuously monitored for their vital signs, such as heart rate and oxygen saturation. Body motion patterns are documented intermittently by clinical observations. Changing motion patterns in preterm infants are associated with maturation and clinical events such as late-onset sepsis and seizures. However, continuous motion monitoring in the NICU setting is not yet performed. Video-based motion monitoring is a promising method due to its non-contact nature and therefore unobtrusiveness. This study aims to determine the feasibility of simple video-based methods for infant body motion detection. We investigated and compared four methods to detect the motion in videos of infants, using two datasets acquired with different types of cameras. The thermal dataset contains 32 hours of annotated videos from 13 infants in open beds. The RGB dataset contains 9 hours of annotated videos from 5 infants in incubators. The compared methods include background substruction (BS), sparse optical flow (SOF), dense optical flow (DOF), and oriented FAST and rotated BRIEF (ORB). The detection performance and computation time were evaluated by the area under receiver operating curves (AUC) and run time. We conducted experiments to detect motion and gross motion respectively. In the thermal dataset, the best performance of both experiments is achieved by BS with mean (standard deviation) AUCs of 0.86 (0.03) and 0.93 (0.03). In the RGB dataset, SOF outperforms the other methods in both experiments with AUCs of 0.82 (0.10) and 0.91 (0.05). All methods are efficient to be integrated into a camera system when using low-resolution thermal cameras. © 2022 IEEE.
N1  - Export Date: 8 January 2023
M3  - Conference Paper
DB  - Scopus
UR  - https://www.scopus.com/inward/record.uri?eid=2-s2.0-85138127375&doi=10.1109%2fEMBC48229.2022.9871700&partnerID=40&md5=9328fa33755d5f74d340539a46cd31ef
ER  - 

TY  - CONF
TI  - Fully Automatic Classification of Cardiotocographic Signals with 1D-CNN and Bi-directional GRU
T2  - Proceedings of the Annual International Conference of the IEEE Engineering in Medicine and Biology Society, EMBS
VL  - 2022-July
SP  - 4590
EP  - 4594
PY  - 2022
DO  - 10.1109/EMBC48229.2022.9871253
AU  - Liang, H.
AU  - Lu, Y.
AU  - Liu, Q.
AU  - Fu, X.
AD  - College of Big Data and Internet, Shenzhen Technology University, Shenzhen, China
AD  - School of Applied Technology, Shenzhen University, Shenzhen, China
AD  - School of Computing Science, University of Glasgow, Glasgow, United Kingdom
AB  - Prenatal fetal monitoring, which can monitor the growth and health of the fetus, is vital for pregnant women before delivery. During pregnancy, it is essential to classify whether the fetus is abnormal, which helps physicians carry out early intervention to avoid fetal heart hypoxia and even death. Fetal heart rate and uterine contraction signals obtained by fetal heart monitoring equipment are essential to estimate fetal health status. In this paper, we pre-process the obtained data set and enhance them using Hermite interpolation on the abnormal classification in the samples. We use the 1D-CNN and GRU hybrid models to extract the abstract features of fetal heart rate and uterine contraction signals. Several evaluation metrics are used for evaluation, and the accuracy is 96 %, while the sensitivity is 95 %, and the specificity is 96 %. The experiments show the effectiveness of the proposed method, which can provide physicians and users with more stable, efficient, and convenient diagnosis and decision support. © 2022 IEEE.
N1  - Cited By :1
N1  - Export Date: 8 January 2023
M3  - Conference Paper
DB  - Scopus
UR  - https://www.scopus.com/inward/record.uri?eid=2-s2.0-85138127296&doi=10.1109%2fEMBC48229.2022.9871253&partnerID=40&md5=db3b15b136b3df34841aede5f77ff72f
ER  - 

TY  - CONF
TI  - Multi-Chain Semi-Markov Analysis of Intrapartum Cardiotocography
T2  - Proceedings of the Annual International Conference of the IEEE Engineering in Medicine and Biology Society, EMBS
VL  - 2022-July
SP  - 1948
EP  - 1952
PY  - 2022
DO  - 10.1109/EMBC48229.2022.9871665
AU  - Vargas-Calixto, J.
AU  - Wu, Y.
AU  - Kuzniewicz, M.
AU  - Cornet, M.-C.
AU  - Forquer, H.
AU  - Gerstley, L.
AU  - Hamilton, E.
AU  - Warrick, P.A.
AU  - Kearney, R.E.
AD  - The Department of Biomedical Engineering, McGill University, Montreal, QC  H3A 2B4, Canada
AD  - The University of California, San Francisco, CA  94158, United States
AD  - Kaiser Permanente, Oakland, CA  94612, United States
AD  - McGill University, Montreal, QC  H3A 2B4, Canada
AD  - PeriGen Inc., Montreal, QC  H4Z1E8, Canada
AB  - Visual assessment of the evolution of fetal heart rate (FHR) and uterine pressure (UP) patterns is the standard of care in the intrapartum period. Unfortunately, this assessment has high levels of intra- and inter-observer variability. This study processed and analyzed FHR and UP patterns using computerized pattern recognition tools. The goal was to evaluate differences in FHR and UP patterns between fetuses with normal outcomes and those who developed hypoxic-ischemic encephalopathy (HIE). For this purpose, we modeled the sequence of FHR patterns and uterine contractions using Multi-Chain Semi-Markov models (MCSMMs). These models estimate the probability of transitioning between FHR or UP patterns and the dwell time of each pattern. Our results showed that in comparison to the control group, the HIE group had: (1) more frequent uterine contractions during the last 12 hours before birth; (2) more frequent FHR decelerations during the last 12 hours before birth; (3) longer decelerations during the last eight hours before birth; and (4) shorter baseline durations during the last five hours before birth. These results demonstrate that the fetuses in the HIE group were subject to a more stressful environment than those in the normal group. Clinical Relevance - Our results revealed statistically significant differences in FHR/UP patterns between the normal and HIE groups in the hours before birth. This indicates that features derived using MCSMMs may be useful in a machine learning framework to detect infants at increased risk of developing HIE allowing preventive interventions © 2022 IEEE.
N1  - Export Date: 8 January 2023
M3  - Conference Paper
DB  - Scopus
UR  - https://www.scopus.com/inward/record.uri?eid=2-s2.0-85138127030&doi=10.1109%2fEMBC48229.2022.9871665&partnerID=40&md5=82e3589fbc2505568a6df00c175bd9f5
ER  - 

TY  - JOUR
TI  - Impacts of Motor Developmental Delay on the Inter-Joint Coordination Using Kinematic Synergies of Joint Angles during Infant Crawling
T2  - IEEE Transactions on Neural Systems and Rehabilitation Engineering
VL  - 30
SP  - 1664
EP  - 1674
PY  - 2022
DO  - 10.1109/TNSRE.2022.3180929
AU  - Zhang, L.
AU  - Deng, C.F.
AU  - Liu, Y.
AU  - Chen, L.
AU  - Xiao, N.
AU  - Zhai, S.J.
AU  - Hou, W.S.
AU  - Chen, Y.X.
AU  - Wu, X.Y.
AD  - the Key Laboratory of Biorheological Science and Technology, Bioengineering College, Chongqing University, Ministry of Education, Chongqing400044, China
AD  - the Department of Rehabilitation Center, Chongqing Medical University, Children's Hospital, Chongqing, 400014, China
AD  - the Department of Electrical and Computer Engineering, University of Nevada, Las Vegas, NV  89154, United States
AD  - the Chongqing Engineering Research Center of Medical Electronics Technology, Chongqing400044, China
AB  - Motor developmental delay (MDD) usually affects the inter-joint coordination for limb movement. However, the mechanism between the abnormal inter-joint coordination and MDD is still unclear, which poses a challenge for clinical diagnosis and motor rehabilitation of MDD in infant's early life. This study aimed to explore whether the joint activities of limbs during infant crawling are represented with kinematic synergies of joint angles, and evaluate the impacts of MDD on the inter-joint coordination using those synergies. 20 typically developing infants, 16 infants at risk of developmental delay, 11 infants at high risk of developmental delay and 13 infants with confirmed developmental delay were recruited for self-paced crawling on hands and knees. A motion capture system was employed to trace infants' limbs in space, and angles of shoulder, elbow, hip and knee over time were computed. Kinematic synergies were derived from joint angles using principal component analysis. Sample entropy and Spearman's rank correlation coefficients were calculated among those synergies to evaluate the crawling complexity and the symmetry of bilateral limbs, respectively. We found that the first two synergies with different contributions to the crawling movements sufficiently represented the joint angular profiles of limbs. MDD further delayed the development of motor function for lower limbs and mainly increased the crawling complexity of joint flexion/extension to some extent, but did not obviously change the symmetry of bilateral limbs. These results suggest that the time-varying kinematic synergy of joint angles is a potential index for objectively evaluating the abnormal inter-joint coordination affected by MDD. © 2001-2011 IEEE.
KW  - Infant crawling
KW  - joint angles
KW  - kinematic synergies
KW  - motor developmental delay
KW  - principal component analysis
N1  - Export Date: 8 January 2023
M3  - Article
DB  - Scopus
UR  - https://www.scopus.com/inward/record.uri?eid=2-s2.0-85131821067&doi=10.1109%2fTNSRE.2022.3180929&partnerID=40&md5=477bc9d06b881e45ec9d34a6238874ac
ER  - 

TY  - CONF
TI  - BOOST ENSEMBLE LEARNING FOR CLASSIFICATION OF CTG SIGNALS
T2  - ICASSP, IEEE International Conference on Acoustics, Speech and Signal Processing - Proceedings
VL  - 2022-May
SP  - 1316
EP  - 1320
PY  - 2022
DO  - 10.1109/ICASSP43922.2022.9746503
AU  - Ajirak, M.
AU  - Heiselman, C.
AU  - Quirk, J.G.
AU  - Djurić, P.M.
AD  - Department of Electrical and Computer Engineering, Stony Brook University, Stony BrookNY  11794, United States
AD  - Department of Obstetrics, Gynecology and Reproductive Medicine, Stony Brook University, Stony BrookNY  11794, United States
AB  - During the process of childbirth, fetal distress caused by hypoxia can lead to various abnormalities. Cardiotocography (CTG), which consists of continuous recording of the fetal heart rate (FHR) and uterine contractions (UC), is routinely used for classifying the fetuses as hypoxic or non-hypoxic. In practice, we face highly imbalanced data, where the hypoxic fetuses are significantly underrepresented. We propose to address this problem by boost ensemble learning, where for learning, we use the distribution of classification error over the dataset. We then iteratively select the most informative majority data samples according to this distribution. In our work, in addition to addressing the imbalanced problem, we also experimented with features that are not commonly used in obstetrics. We extracted a large number of statistical features of fetal heart tracings and uterine activity signals and used only the most informative ones. For classification, we implemented several methods: Random Forest, AdaBoost, k-Nearest Neighbors, Support Vector Machine, and Decision Trees. The paper provides a comparison in the performance of these methods on fetal heart rate tracings available from a public database. Our results on the publicly available Czech database show that most applied methods improved their performances considerably when boost ensemble was used. © 2022 IEEE
KW  - Boost ensemble learning
KW  - cardiotocography
KW  - imbalanced learning
N1  - Export Date: 8 January 2023
M3  - Conference Paper
DB  - Scopus
UR  - https://www.scopus.com/inward/record.uri?eid=2-s2.0-85131234208&doi=10.1109%2fICASSP43922.2022.9746503&partnerID=40&md5=49dd622a23f174986f2e25cd904e04c8
ER  - 

TY  - CONF
TI  - Classification of FHR Signals based on Morphological Features
T2  - ECS Transactions
VL  - 107
IS  - 1
SP  - 1637
EP  - 1648
PY  - 2022
DO  - 10.1149/10701.1637ecst
AU  - Akkanapalli, U.
AU  - Mudigonda, M.
AD  - Department of Biomedical Engineering, University College of Engineering, Osmania University, Hyderabad, India
AB  - Electronic fetal monitoring is a non-invasive procedure employed to assess the fetal health before and during labor. In this method fetal heart rate (FHR) is measured by placing electrodes on the mother's abdomen. The corresponding FHR signal is recorded on the graph called Cardiotocograph (CTG). During intrapartum, CTG records the changes in FHR in response to uterine contractions and helps in identifying the symptoms of fetal distress that may occur during the labor. In the present study, an algorithm is developed to calculate the features of fetal heart rate variability (FHRV). According to the RCOG guidelines, these features can be used to classify the subjects with normal, suspicious and abnormal FHRV. Correctly interpreting the FHR variability enables early detection of fetal distress thereby reducing fetal mortality rate. FHRV analysis also helps the obstetricians in efficient clinical decision making and avoiding unnecessary caesarean sections. © The Electrochemical Society
N1  - Cited By :1
N1  - Export Date: 8 January 2023
M3  - Conference Paper
DB  - Scopus
UR  - https://www.scopus.com/inward/record.uri?eid=2-s2.0-85130523190&doi=10.1149%2f10701.1637ecst&partnerID=40&md5=503fbff73ac29b2abceb63bfd5e874cd
ER  - 

TY  - SER
TI  - Detection and Classification of Fetal Heart Rate (FHR)
T2  - Lecture Notes in Electrical Engineering
VL  - 836
SP  - 437
EP  - 447
PY  - 2022
DO  - 10.1007/978-981-16-8542-2_35
AU  - Haque, E.
AU  - Gupta, T.
AU  - Singh, V.
AU  - Nene, K.
AU  - Masurkar, A.
AD  - Department of Electronics Engineering, Vidyalankar Institute of Technology, Mumbai, India
AB  - Fetal heart rate (FHR) is an important parameter for long-term prenatal monitoring of intrauterine fetal health. FHR, if measured correctly, can help reduce incidences of miscarriage and infant mortality and detect potential heart problems prior to delivery. We propose a novel technique to predict whether the fetal heart rate is normal/abnormal using raw audio signals acquired from an electronic stethoscope. They undergo adaptive bandpass filtering based on extracted continuous wavelet transform (CWT) coefficients. From the filtered signal, the fetal heart rate is detected using a Shannon energy envelope-based beat localization algorithm. The detected BPM and frequency-based features extracted from the signal are compiled and undergo data preprocessing techniques to generate a suitable dataset that trains a support vector machine (SVM) classifier that is capable of classifying any new data samples that are fed to the system. The proposed method presents good performance with an 84% recall and 100% precision. © 2022, The Author(s), under exclusive license to Springer Nature Singapore Pte Ltd.
KW  - Adaptive bandpass filtering
KW  - Fetal heart sound signal de-noising
KW  - Shannon energy envelope-based beat localization
KW  - Support Vector Machine (SVM)
N1  - Export Date: 8 January 2023
M3  - Conference Paper
DB  - Scopus
UR  - https://www.scopus.com/inward/record.uri?eid=2-s2.0-85130280611&doi=10.1007%2f978-981-16-8542-2_35&partnerID=40&md5=214bd9ccfea12f7f78877ea23bfc5a45
ER  - 

TY  - JOUR
TI  - Hypoxia Marker Carbonic Anhydrase IX Is Present in Abdominal Aortic Aneurysm Tissue and Plasma
T2  - International Journal of Molecular Sciences
VL  - 23
IS  - 2
PY  - 2022
DO  - 10.3390/ijms23020879
AU  - Grossmannova, K.
AU  - Barathova, M.
AU  - Belvoncikova, P.
AU  - Lauko, V.
AU  - Csaderova, L.
AU  - Tomka, J.
AU  - Dulka, T.
AU  - Pastorek, J.
AU  - Madaric, J.
AD  - Department of Cancer Biology, Institute of Virology, Biomedical Research Center, Slovak Academy of Sciences, Dúbravská Cesta 9, Bratislava, 84505, Slovakia
AD  - Department of Laboratory Medicine, National Institute of Cardiovascular Disease, Pod Krásnou Hôrkou 1, Bratislava, 83101, Slovakia
AD  - Department of Vascular Surgery, National Institute of Cardiovascular Disease, Pod Krásnou Hôrkou 1, Bratislava, 83101, Slovakia
AD  - MABPRO, a.s., Dúbravská Cesta 2, Bratislava, 84104, Slovakia
AD  - Department of Angiology, National Institute of Cardiovascular Disease, Pod Krásnou Hôrkou 1, Bratislava, 83101, Slovakia
AB  - Abdominal aortic aneurysms (AAA) are a significant cause of premature deaths worldwide. Since there is no specific treatment for reducing AAA progression, it is crucial to understand the pathogenesis leading to aneurysm wall weakening/remodeling and identify new proteins involved in this process which could subsequently serve as novel therapeutic targets. In this study, we analyzed the presence of the hypoxia-related proteins carbonic anhydrase IX (CA IX), hypoxia-inducible factor 1α (HIF-1α), and AKT as the key molecule in the phosphoinositide-3-kinase pathway in the AAA wall. Additionally, we used a blood-based assay to examine soluble CA IX (s-CA IX) levels in the plasma of AAA patients. Using western blotting, we detected CA IX protein in 12 out of 15 AAA tissue samples. Immunohistochemistry staining proved CA IX expression in the media of the aneurysmal wall. Evaluation of phosphorylated (p-AKT) and total AKT showed elevated levels of both forms in AAA compared to normal aorta. Using ELISA, we determined the concentration of s-CA IX >20 pg/mL in 13 out of 15 AAA patients. Results obtained from in silico analysis of CA9 and aneurysm-associated genes suggest a role for CA IX in aneurysmal wall remodeling. Our results prove the presence of hypoxia-related CA IX in AAA tissues and indicate a possible role of CA IX in hypoxia-associated cardiovascular diseases. © 2022 by the authors. Licensee MDPI, Basel, Switzerland.
KW  - Abdominal aortic aneurysm
KW  - Carbonic anhydrase IX
KW  - Hypoxia
KW  - Hypoxia-inducible factor 1
N1  - Export Date: 8 January 2023
M3  - Article
DB  - Scopus
C7  - 879
UR  - https://www.scopus.com/inward/record.uri?eid=2-s2.0-85122786424&doi=10.3390%2fijms23020879&partnerID=40&md5=e478099b8a3dadd84e314a1ebc080b25
ER  - 

TY  - JOUR
TI  - Protecting brains and saving futures guidelines: A prospective, multicenter, and observational study on the use of telemedicine for neonatal neurocritical care in Brazil
T2  - PLoS ONE
VL  - 17
IS  - 1 January
PY  - 2022
DO  - 10.1371/journal.pone.0262581
AU  - Variane, G.F.T.
AU  - Magalhães, M.
AU  - Pietrobom, R.F.R.
AU  - Netto, A.
AU  - Rodrigues, D.P.
AU  - Gasperini, R.
AU  - Anna, G.M.S.
AD  - Neonatal Division, Department of Pediatrics, Irmandade da Santa Casa de Misericórdia de São Paulo, São Paulo, Brazil
AD  - Neonatal Division, Grupo Santa Joana, São Paulo, Brazil
AD  - Protecting Brains and Saving Futures Organization, São Paulo, Brazil
AD  - Neonatal Unit, Hospital Israelita Albert Einstein, São Paulo, Brazil
AD  - Faculdade de Ciências Médicas da Santa Casa de São Paulo, São Paulo, Brazil
AD  - Pediatric Nursing Department, Escola Paulista de Enfermagem, Universidade Federal de São Paulo, São Paulo, Brazil
AD  - Neonatal Division, McGill University Health Centre, Quebec, Canada
AB  - Management of high-risk newborns should involve the use of standardized protocols and training, continuous and specialized brain monitoring with electroencephalography (EEG), amplitude integrated EEG, Near Infrared Spectroscopy, and neuroimaging. Brazil is a large country with disparities in health care assessment and some neonatal intensive care units (NICUs) are not well structured with trained personnel able to provide adequate neurocritical care. To reduce this existing gap, an advanced telemedicine model of neurocritical care called Protecting Brains and Saving Futures (PBSF) Guidelines was developed and implemented in a group of Brazilian NICUs. Methods A prospective, multicenter, and observational study will be conducted in all 20 Brazilian NICUs using the PBSF Guidelines as standard-of-care. All infants treated accordingly to the guidelines during Dec 2021 to Nov 2024 will be eligible. Ethical approval was obtained from participating centers. The primary objective is to describe adherence to the PBSF Guidelines and clinical outcomes, by center and over a 3-year period. Adherence will be measured by quantification of neuromonitoring, neuroimaging exams, sub-specialties consultation, and clinical case discussions and videoconference meetings. Clinical outcomes of interest are detection of seizures during hospitalization, use of anticonvulsants, inotropes, and fluid resuscitation, death before hospital discharge, length of hospital stay, and referral of patients to specialized follow-up. The study will provide evaluation of PBSF Guidelines adherence and its impact on clinical outcomes. Thus, data from this large prospective, multicenter, and observational study will help determine whether neonatal neurocritical care via telemedicine can be effective. Ultimately, it may offer the necessary framework for larger scale implementation and development of research projects using remote neuromonitoring. © 2022 Variane et al. This is an open access article distributed under the terms of the Creative Commons Attribution License, which permits unrestricted use, distribution, and reproduction in any medium, provided the original author and source are credited.
N1  - Export Date: 8 January 2023
M3  - Article
DB  - Scopus
C7  - e0262581
UR  - https://www.scopus.com/inward/record.uri?eid=2-s2.0-85122743403&doi=10.1371%2fjournal.pone.0262581&partnerID=40&md5=3b9fbf00ed49c273c3a1aa9e1816b929
ER  - 

TY  - JOUR
TI  - Somatic Support with Veno-venous ECMO in a Pregnant Woman with Brain Death: A Case Report
T2  - ASAIO Journal
VL  - 68
IS  - 1
SP  - E16
EP  - E18
PY  - 2022
DO  - 10.1097/MAT.0000000000001411
AU  - Salazar, L.
AU  - Arora, L.
AU  - Botia, M.
AU  - Niño, M.A.
AU  - Figueredo, A.
AU  - Alvarado, J.
AU  - Serrano, N.
AU  - Riaño, C.
AU  - Pizarro, C.
AD  - Department of Intensive Care, Fundación Cardiovascular de Colombia, Bucaramanga, Colombia
AD  - Department of Anesthesia and Critical Care, University of Iowa Hospitals and Clinics, Carver College of Medicine, Iowa City, IA, United States
AD  - Department of Pediatrics, Universidad Industrial de Santander, Bucaramanga, Colombia
AD  - Department of Cardiac Surgery, Fundación Cardiovascular de Colombia, Bucaramanga, Colombia
AD  - Department of Pediatrics, Fundación Cardiovascular de Colombia, Bucaramanga, Colombia
AD  - Department of Medical Research, Fundación Cardiovascular de Colombia, Bucaramanga, Colombia
AD  - Department of Obstetrics and Gynecology, Fundación Cardiovascular de Colombia, Bucaramanga, Colombia
AB  - Supporting homeostasis in a pregnant woman with brain death to achieve fetal viability is called somatic support. We present a case of young pregnant woman at 21 weeks' gestation who developed acute respiratory distress syndrome secondary to influenza A H2N3 infection requiring veno-venous extracorporeal membrane oxygenation (VV ECMO) support for refractory hypoxemia. The clinical course was complicated by intracranial hemorrhage and subsequent brain death. After multidisciplinary team discussion with her family, consensus was reached to continue somatic support with VV ECMO to enable fetal development to attain extrauterine viability. The challenging clinical, ethical, and legal concerns are discussed. © ASAIO 2021
KW  - Brain death in pregnancy
KW  - Ethical challenges with somatic support
KW  - Extracorporeal membrane oxygenation (ECMO) in pregnancy
KW  - Panhypopituitarism
KW  - Somatic support
KW  - Viable gestational age
N1  - Cited By :1
N1  - Export Date: 8 January 2023
M3  - Article
DB  - Scopus
UR  - https://www.scopus.com/inward/record.uri?eid=2-s2.0-85122733904&doi=10.1097%2fMAT.0000000000001411&partnerID=40&md5=48f4ef81664038b7157a695a14e6464a
ER  - 

TY  - JOUR
TI  - Thermogram classification using deep siamese network for neonatal disease detection with limited data
T2  - Quantitative InfraRed Thermography Journal
VL  - 19
IS  - 5
SP  - 312
EP  - 330
PY  - 2022
DO  - 10.1080/17686733.2021.2010379
AU  - Ervural, S.
AU  - Ceylan, M.
AD  - Electrical-Electronics Engineering Department, KTO Karatay University, Konya, Turkey
AD  - Electrical-Electronics Engineering Department, Konya Technical University, Konya, Turkey
AB  - Monitoring the body temperatures and evaluating the thermal asymmetry of newborns give an idea about neonatal diseases. Infrared thermography is a non-invasive, non-harmful, and non-contact modality that allows the monitoring of the body temperature distribution. Early diagnosis using a limited data set is extremely vital due to the high mortality rate in newborns and some difficulties in neonatal imaging. Thermography stands out as a useful tool in detecting neonatal diseases compared to other techniques. However, creating a thermogram database consisting of thousands of images from each class required by traditional artificial intelligence methods, is impossible due to the sensitivity of newborns. One of the meta-learning models that has recently gained success in applying limited data learning, especially one-shot, in various fields is Siamese neural networks. In this work, we perform a multi-class classification to provide pre-diagnosis to experts in disease detection using Siamese neural networks. By using two different optimisation techniques and data augmentation, critical diseases with only a few sample data are classified using the method tested in two- and three-class evaluation approaches. The results based on the disease type achieve 99.4% accuracy in infection diseases and 96.4% oesophageal atresia, 97.4% in intestinal atresia, and 94.02% in necrotising enterocolitis. © 2021 Informa UK Limited, trading as Taylor & Francis Group.
KW  - Disease classification
KW  - neonatal intensive care
KW  - one-shot learning
KW  - siamese neural network
KW  - thermal imaging
N1  - Export Date: 8 January 2023
M3  - Article
DB  - Scopus
UR  - https://www.scopus.com/inward/record.uri?eid=2-s2.0-85122016157&doi=10.1080%2f17686733.2021.2010379&partnerID=40&md5=fa03385ec2c00e729d8d69b18625a4bc
ER  - 

TY  - JOUR
TI  - Respiratory Monitoring: Current State of the Art and Future Roads
T2  - IEEE Reviews in Biomedical Engineering
VL  - 15
SP  - 103
EP  - 121
PY  - 2022
DO  - 10.1109/RBME.2020.3036330
AU  - Costanzo, I.
AU  - Sen, D.
AU  - Rhein, L.
AU  - Guler, U.
AD  - Department of Electrical and Computer Engineering, Worcester Polytechnic Institute, Worcester, MA  01609, United States
AD  - Division of Neonatology, University of Massachusetts, Memorial Medical Center, Worcester, MA  01605, United States
AB  - In this article, we present current methodologies, available technologies, and demands for monitoring various respiratory parameters. We discuss the importance of noninvasive techniques for remote and continuous monitoring and challenges involved in the current 'smart and connected health' era. We conducted an extensive literature review on the medical significance of monitoring respiratory vital parameters, along with the current methods and solutions with their respective advantages and disadvantages. We discuss the challenges of developing a noninvasive, wearable, wireless system that continuously monitors respiration parameters and opportunities in the field and then determine the requirements of a state-of-the-art system. Noninvasive techniques provide a significant amount of medical information for a continuous patient monitoring system. Contact methods offer more advantages than non-contact methods; however, reducing the size and power of contact methods is critical for enabling a wearable, wireless medical monitoring system. Continuous and accurate remote monitoring, along with other physiological data, can help caregivers improve the quality of care and allow patients greater freedom outside the hospital. Such monitoring systems could lead to highly tailored treatment plans, shorten patient stays at medical facilities, and reduce the cost of treatment. © 2008-2011 IEEE.
KW  - biosensors
KW  - CO2
KW  - ICU
KW  - intensive care unit
KW  - neonatal intensive care unit
KW  - NICU
KW  - O2
KW  - physiological monitoring
KW  - PICU
KW  - respiration parameters
KW  - respiration rate
KW  - SICU
KW  - SpO2
KW  - vital parameters
KW  - Wearables
KW  - wireless monitoring
N1  - Cited By :11
N1  - Export Date: 8 January 2023
M3  - Article
DB  - Scopus
UR  - https://www.scopus.com/inward/record.uri?eid=2-s2.0-85096383420&doi=10.1109%2fRBME.2020.3036330&partnerID=40&md5=c8bb69519d04123d7c17ac6cdf57b54d
ER  - 
