# Supplementary material for: Exploring Computational Techniques in Preprocessing Neonatal Physiological Signals for Detecting Adverse Outcomes: Scoping Review
Source: Interact J Med Res. 2024 Aug 20;13:e46946. doi: 10.2196/46946 (PMC11372324; doi:10.2196/46946)
Supplement: Multimedia Appendix 2 [file ijmr_v13i1e46946_app2.zip › Bibliography/Web of Science/web_of_science.ris]

TY  - JOUR
AU  - Fairchild, KD
AU  - Lake, DE
AU  - Kattwinkel, J
AU  - Moorman, JR
AU  - Bateman, DA
AU  - Grieve, PG
AU  - Isler, JR
AU  - Sahni, R
TI  - Vital signs and their cross-correlation in sepsis and NEC: a study of 1,065 very-low-birth-weight infants in two NICUs
T2  - PEDIATRIC RESEARCH
AB  - BACKGROUND: Subtle changes in vital signs and their interactions occur in preterm infants prior to overt deterioration from late-onset septicemia (LOS) or necrotizing enterocolitis (NEC). Optimizing predictive algorithms may lead to earlier treatment.
   METHODS: For 1,065 very-low-birth-weight (VLBW) infants in two neonatal intensive care units (NICUs), mean, SD, and cross-correlation of respiratory rate, heart rate (HR), and oxygen saturation (SpO(2)) were analyzed hourly (131 infant-years' data). Cross-correlation (cotrending) between two vital signs was measured allowing a lag of +/- 30s. Cases of LOS and NEC were identified retrospectively (n = 186) and vital sign models were evaluated for ability to predict illness diagnosed in the ensuing 24 h.
   RESULTS: The best single illness predictor within and between institutions was cross-correlation of HR-SpO(2). The best combined model (mean SpO(2), SDHR, and cross-correlation of HR-SpO(2),) trained at one site with ROC area 0.695 had external ROC area of 0.754 at the other site, and provided additive value to an established HR characteristics index for illness prediction (Net Reclassification Improvement: 0.205; 95% confidence interval (CD: 0.113, 0.328).
   CONCLUSION: Despite minor inter-institutional differences in vital sign patterns of VLBW infants, cross-correlation of HR-SpO(2) and a 3-variable vital sign model performed well at both centers for preclinical detection of sepsis or NEC.
SN  - 0031-3998
SN  - 1530-0447
DA  - FEB
PY  - 2017
VL  - 81
IS  - 2
SP  - 315
EP  - 321
DO  - 10.1038/pr.2016.215
AN  - WOS:000395359000007
ER  -

TY  - JOUR
AU  - Lee, H
AU  - Kim, BH
AU  - Park, JK
AU  - Kim, SW
AU  - Yook, JG
TI  - A Resolution Enhancement Technique for Remote Monitoring of the Vital Signs of Multiple Subjects Using a 24 Ghz Bandwidth-Limited FMCW Radar
T2  - IEEE ACCESS
AB  - This study proposes a novel signal processing method for detecting the vital signs of multiple adjacent subjects using a 24 GHz frequency modulated continuous wave Doppler radar. Radar-based vital signs sensors have attracted significant attention because of their contactless and unobtrusive mode of measurement. However, limited-bandwidth, fixed-beam systems have been restricted to single subjects because a high resolution is required to detect the vital signs of multiple adjacent subjects. As the range resolution is determined by the frequency bandwidth, a novel method is proposed that doubles the effective frequency bandwidth by using a modified waveform. The proposed method can distinguish between two subjects sitting 40 cm apart, overcoming the 60 cm Rayleigh resolution for a frequency bandwidth of 250 MHz. The computational complexity of the proposed method is considerably low when compared with high-resolution algorithms such as the multiple signal classification algorithm. Furthermore, the method easily suppresses stationary clutter by using phase deviation. To validate the performance of the proposed method, experiments were conducted with two subjects lying side by side on a bed. The results indicate the excellent performance, with enhanced range and high detection accuracy. This method has many potential applications, including monitoring infants and sleep apnea patients.
SN  - 2169-3536
PY  - 2020
VL  - 8
SP  - 1240
EP  - 1248
DO  - 10.1109/ACCESS.2019.2961130
AN  - WOS:000507293900101
ER  -

TY  - JOUR
AU  - Feng, JR
AU  - Lee, J
AU  - Vesoulis, ZA
AU  - Li, FH
TI  - Predicting mortality risk for preterm infants using deep learning models with time-series vital sign data
T2  - NPJ DIGITAL MEDICINE
AB  - Mortality remains an exceptional burden of extremely preterm birth. Current clinical mortality prediction scores are calculated using a few static variable measurements, such as gestational age, birth weight, temperature, and blood pressure at admission. While these models do provide some insight, numerical and time-series vital sign data are also available for preterm babies admitted to the NICU and may provide greater insight into outcomes. Computational models that predict the mortality risk of preterm birth in the NICU by integrating vital sign data and static clinical variables in real time may be clinically helpful and potentially superior to static prediction models. However, there is a lack of established computational models for this specific task. In this study, we developed a novel deep learning model, DeepPBSMonitor (Deep Preterm Birth Survival Risk Monitor), to predict the mortality risk of preterm infants during initial NICU hospitalization. The proposed deep learning model can effectively integrate time-series vital sign data and fixed variables while resolving the influence of noise and imbalanced data. The proposed model was evaluated and compared with other approaches using data from 285 infants. Results showed that the DeepPBSMonitor model outperforms other approaches, with an accuracy, recall, and AUC score of 0.888, 0.780, and 0.897, respectively. In conclusion, the proposed model has demonstrated efficacy in predicting the real-time mortality risk of preterm infants in initial NICU hospitalization.
SN  - 2398-6352
DA  - JUL 14
PY  - 2021
VL  - 4
IS  - 1
C7  - 108
DO  - 10.1038/s41746-021-00479-4
AN  - WOS:000675363000001
ER  -

TY  - JOUR
AU  - Niestroy, JC
AU  - Moorman, JR
AU  - Levinson, MA
AU  - Al Manir, S
AU  - Clark, TW
AU  - Fairchild, KD
AU  - Lake, DE
TI  - Discovery of signatures of fatal neonatal illness in vital signs using highly comparative time-series analysis
T2  - NPJ DIGITAL MEDICINE
AB  - To seek new signatures of illness in heart rate and oxygen saturation vital signs from Neonatal Intensive Care Unit (NICU) patients, we implemented highly comparative time-series analysis to discover features of all-cause mortality in the next 7 days. We collected 0.5 Hz heart rate and oxygen saturation vital signs of infants in the University of Virginia NICU from 2009 to 2019. We applied 4998 algorithmic operations from 11 mathematical families to random daily 10 min segments from 5957 NICU infants, 205 of whom died. We clustered the results and selected a representative from each, and examined multivariable logistic regression models. 3555 operations were usable; 20 cluster medoids held more than 81% of the information, and a multivariable model had AUC 0.83. New algorithms outperformed others: moving threshold, successive increases, surprise, and random walk. We computed provenance of the computations and constructed a software library with links to the data. We conclude that highly comparative time-series analysis revealed new vital sign measures to identify NICU patients at the highest risk of death in the next week.
SN  - 2398-6352
DA  - JAN 17
PY  - 2022
VL  - 5
IS  - 1
C7  - 6
DO  - 10.1038/s41746-021-00551-z
AN  - WOS:000743522200001
ER  -

TY  - JOUR
AU  - Ryu, D
AU  - Kim, DH
AU  - Price, JT
AU  - Lee, JY
AU  - Chung, HU
AU  - Allen, E
AU  - Walter, JR
AU  - Jeong, H
AU  - Cao, JY
AU  - Kulikova, E
AU  - Abu-Zayed, H
AU  - Lee, R
AU  - Martell, KL
AU  - Zhang, MC
AU  - Kampmeier, BR
AU  - Hill, M
AU  - Lee, JH
AU  - Kim, E
AU  - Park, Y
AU  - Jang, H
AU  - Arafa, H
AU  - Liu, C
AU  - Chisembele, M
AU  - Vwalika, B
AU  - Sindano, N
AU  - Spelke, MB
AU  - Paller, AS
AU  - Premkumar, A
AU  - Grobman, WA
AU  - Stringer, JSA
AU  - Rogers, JA
AU  - Xu, S
TI  - Comprehensive pregnancy monitoring with a network of wireless, soft, and flexible sensors in high- and low-resource health settings
T2  - PROCEEDINGS OF THE NATIONAL ACADEMY OF SCIENCES OF THE UNITED STATES OF AMERICA
AB  - Vital signs monitoring is a fundamental component of ensuring the health and safety of women and newborns during pregnancy, labor, and childbirth. This monitoring is often the first step in early detection of pregnancy abnormalities, providing an opportunity for prompt, effective intervention to prevent maternal and neonatal morbidity and mortality. Contemporary pregnancy monitoring systems require numerous devices wired to large base units; at least five separate devices with distinct user interfaces are commonly used to detect uterine contractility, maternal blood oxygenation, temperature, heart rate, blood pressure, and fetal heart rate. Current monitoring technologies are expensive and complex with implementation challenges in low-resource settings where maternal morbidity and mortality is the greatest. We present an integrated monitoring platform leveraging advanced flexible electronics, wireless connectivity, and compatibility with a wide range of low-cost mobile devices. Three flexible, soft, and low-profile sensors offer comprehensive vital signs monitoring for both women and fetuses with time-synchronized operation, including advanced parameters such as continuous cuffless blood pressure, electrohysterography-derived uterine monitoring, and automated body position classification. Successful field trials of pregnant women between 25 and 41 wk of gestation in both highresource settings (n = 91) and low-resource settings (n = 485) demonstrate the system's performance, usability, and safety.
SN  - 0027-8424
SN  - 1091-6490
DA  - MAY 18
PY  - 2021
VL  - 118
IS  - 20
C7  - e2100466118
DO  - 10.1073/pnas.2100466118
AN  - WOS:000656222200012
ER  -

TY  - JOUR
AU  - Kovacs, D
AU  - Msanga, DR
AU  - Mshana, SE
AU  - Bilal, M
AU  - Oravcova, K
AU  - Matthews, L
TI  - Developing practical clinical tools for predicting neonatal mortality at a neonatal intensive care unit in Tanzania
T2  - BMC PEDIATRICS
AB  - Background Neonatal mortality remains high in Tanzania at approximately 20 deaths per 1000 live births. Low birthweight, prematurity, and asphyxia are associated with neonatal mortality; however, no studies have assessed the value of combining underlying conditions and vital signs to provide clinicians with early warning of infants at risk of mortality. The aim of this study was to identify risk factors (including vital signs) associated with neonatal mortality in the neonatal intensive care unit (NICU) in Bugando Medical Centre (BMC), Mwanza, Tanzania; to identify the most accurate generalised linear model (GLM) or decision tree for predicting mortality; and to provide a tool that provides clinically relevant cut-offs for predicting mortality that is easily used by clinicians in a low-resource setting. Methods In total, 165 neonates were enrolled between November 2019 and March 2020, of whom 80 (48.5%) died. We competed the performance of GLMs and decision trees by resampling the data to create training and test datasets and comparing their accuracy at correctly predicting mortality. Results GLMs always outperformed decision trees. The best fitting GLM showed that (for standardised risk factors) temperature (OR 0.61, 95% CI 0.40-0.90), birthweight (OR 0.33, 95% CI 0.20-0.52), and oxygen saturation (OR 0.66, 95% CI 0.45-0.94) were negatively associated with mortality, while heart rate (OR 1.59, 95% CI 1.10-2.35) and asphyxia (OR 3.23, 95% 1.25-8.91) were risk factors. To identify the tool that balances accuracy and with ease of use in a low-resource clinical setting, we compared the best fitting GLM with simpler versions, and identified the three-variable GLM with temperature, heart rate, and birth weight as the best candidate. For this tool, cut-offs were identified using receiver operator characteristic (ROC) curves with the optimal cut-off for mortality prediction corresponding to 76.3% sensitivity and 68.2% specificity. The final tool is graphical, showing cut-offs that depend on birthweight, heart rate, and temperature. Conclusions Underlying conditions and vital signs can be combined into simple graphical tools that improve upon the current guidelines and are straightforward to use by clinicians in a low-resource setting.
SN  - 1471-2431
DA  - DEC 1
PY  - 2021
VL  - 21
IS  - 1
C7  - 537
DO  - 10.1186/s12887-021-03012-4
AN  - WOS:000724771500004
ER  -

TY  - JOUR
AU  - Sobowale, AA
AU  - Olaniyan, OM
AU  - Adetan, O
AU  - Adanigbo, O
AU  - Esan, A
AU  - Olusesi, AT
AU  - Wahab, WB
AU  - Adewumi, OA
TI  - Implementation of a Clinical Decision Support Systems-Based Neonatal Monitoring System Framework
T2  - INTERNATIONAL JOURNAL OF ADVANCED COMPUTER SCIENCE AND APPLICATIONS
AB  - A Clinical Decision Support-based information systems to monitor the vital signs of the neonate's conditions in prematurely born babies placed in infant incubators of Neonatal Intensive Care Unit (NICU) is developed in this work. A DMS was developed consisting of a supervisory microcomputer and sensitive sensors for measuring the vital signs. The Conventional Monitoring System (CMS) was used simultaneously with the DMS to collect the vital sign readings of thirty (30) neonates, over a period of one week. Fuzzy Inference System CDSS (FIS-CDSS) was developed for the three inputs: Temperature, Heart rate and Respiration rate (THR) based on their membership functions' value (low, medium, high) and twenty-seven (27) IF-THEN fuzzy rules using fuzzy logic toolbox in Matrix Laboratory 8.1 (R2014a). The FIS-CDSS maps the THR to an output status (Normal, Abnormal and Critical). The performance of the FIS-CDSS was evaluated using confusion matrix. The results showed that the system yielded sensitivity ranges of 90 - 100, 80 - 89, 70 - 79, 60 - 69 and 50 - 59% for five, eleven, seven, six and one neonates, respectively with an average sensitivity of 77.92%. The specificity of the system ranged from 5.00 to 66.67% with an associated average specificity of 35.10%. The accuracy of the FIS-CDSS ranged from 70 to 100, 60 to 69, 50 to 59 and 0 to 49% for nine, nine, eight and four neonates, respectively with an average accuracy of 60.94%. The developed system provides adequate and accurate information for on-the-spot assessment of neonates for decision making that improves the mortality rate and recovery period of neonates.
SN  - 2158-107X
SN  - 2156-5570
DA  - SEP
PY  - 2020
VL  - 11
IS  - 9
SP  - 372
EP  - 377
AN  - WOS:000592987700045
ER  -

TY  - CPAPER
AU  - Hu, YF
AU  - Lee, VCS
AU  - Tan, K
A1  - IEEE
TI  - Prediction of Clinicians' Treatment in Preterm Infants with Suspected Late-onset Sepsis - An ML Approach
T2  - PROCEEDINGS OF THE 2018 13TH IEEE CONFERENCE ON INDUSTRIAL ELECTRONICS AND APPLICATIONS (ICIEA 2018)
CP  - 13th IEEE Conference on Industrial Electronics and Applications (ICIEA)
AB  - As a prevalent disease of preterm infants, lateonset neonatal sepsis has taken up a huge proportion of morbidity and mortality of newborn babies. We have been continuously capturing vital signs of preterm infants in NICU, and proposed a non-invasive method based on machine learning techniques to predict the clinicians' treatment on them. Then we provide evaluation of predictive models and prove their feasibility. Our models could help the pediatricians make wiser clinical decision, such as more accurate treatment, avoiding the abuse of antibiotics to some extent.
SN  - 2156-2318
SN  - 978-1-5386-3758-6
PY  - 2018
SP  - 1177
EP  - 1182
AN  - WOS:000467079500210
ER  -

TY  - JOUR
AU  - Song, W
AU  - Jung, SY
AU  - Baek, H
AU  - Choi, CW
AU  - Jung, YH
AU  - Yoo, S
TI  - A Predictive Model Based on Machine Learning for the Early Detection of Late-Onset Neonatal Sepsis: Development and Observational Study
T2  - JMIR MEDICAL INFORMATICS
AB  - Background: Neonatal sepsis is associated with most cases of mortalities and morbidities in the neonatal intensive care unit (NICU). Many studies have developed prediction models for the early diagnosis of bloodstream infections in newborns, but there are limitations to data collection and management because these models are based on high-resolution waveform data.
   Objective: The aim of this study was to examine the feasibility of a prediction model by using noninvasive vital sign data and machine learning technology.
   Methods: We used electronic medical record data in intensive care units published in the Medical Information Mart for Intensive Care III clinical database. The late-onset neonatal sepsis (LONS) prediction algorithm using our proposed forward feature selection technique was based on NICU inpatient data and was designed to detect clinical sepsis 48 hours before occurrence. The performance of this prediction model was evaluated using various feature selection algorithms and machine learning models.
   Results: The performance of the LONS prediction model was found to be comparable to that of the prediction models that use invasive data such as high-resolution vital sign data, blood gas estimations, blood cell counts, and pH levels. The area under the receiver operating characteristic curve of the 48-hour prediction model was 0.861 and that of the onset detection model was 0.868. The main features that could be vital candidate markers for clinical neonatal sepsis were blood pressure, oxygen saturation, and body temperature. Feature generation using kurtosis and skewness of the features showed the highest performance.
   Conclusions: The findings of our study confirmed that the LONS prediction model based on machine learning can be developed using vital sign data that are regularly measured in clinical settings. Future studies should conduct external validation by using different types of data sets and actual clinical verification of the developed model.
SN  - 2291-9694
DA  - JUL
PY  - 2020
VL  - 8
IS  - 7
C7  - e15965
DO  - 10.2196/15965
AN  - WOS:000557459300023
ER  -

TY  - CPAPER
AU  - Stanculescu, I
AU  - Williams, CKI
AU  - Freer, Y
ED  - Zhang, NL
ED  - Tian, J
TI  - A Hierarchical Switching Linear Dynamical System Applied to the Detection of Sepsis in Neonatal Condition Monitoring
T2  - UNCERTAINTY IN ARTIFICIAL INTELLIGENCE
CP  - 30th Conference on Uncertainty in Artificial Intelligence (UAI)
AB  - In this paper we develop a Hierarchical Switching Linear Dynamical System (HSLDS) for the detection of sepsis in neonates in an intensive care unit. The Factorial Switching LDS (FSLDS) of Quinn et al. (2009) is able to describe the observed vital signs data in terms of a number of discrete factors, which have either physiological or artifactual origin. In this paper we demonstrate that by adding a higher-level discrete variable with semantics sepsis/non-sepsis we can detect changes in the physiological factors that signal the presence of sepsis. We demonstrate that the performance of our model for the detection of sepsis is not statistically different from the auto-regressive HMM of Stanculescu et al. (2013), despite the fact that their model is given "ground truth" annotations of the physiological factors, while our HSLDS must infer them from the raw vital signs data.
SN  - 978-0-9749039-1-0
PY  - 2014
SP  - 752
EP  - 761
AN  - WOS:000493122100077
ER  -

TY  - JOUR
AU  - Msanga, DR
AU  - Parpia, F
AU  - Konje, ET
AU  - Hokororo, A
AU  - Mshana, SE
TI  - High Mortality among Premature Neonates with Positive Blood Culture Neonatal Sepsis in a Tertiary Hospital, Tanzania: A Call for Action
T2  - CHILDREN-BASEL
AB  - Well-documented vital signs are key in the prediction of sepsis in low- and middle-income countries. We determined prevalence, associated factors, and outcomes of positive blood culture sepsis in premature neonates at Bugando Medical Centre Mwanza, Tanzania. Temperature, oxygen saturation, heart rate, respiratory rate, and random blood glucose were repeatedly recorded at admission, 8 h, and 24 h in all 250 neonates enrolled. Clinical and microbiological data were collected from patient records followed by descriptive data analysis. The mean age of the neonates was 3 +/- 5.2 days, with the majority (90%) aged <10 days. The prevalence of positive blood culture sepsis was 21.2% (95% CI: 16.1-26.2). The fluctuation of the random blood glucose (RBG) (aOR = 1.34, 95% CI: (1.07-1.67), p = 0.010), low oxygen saturation (aOR = 0.94, 95% CI: (0.88-0.99), p = 0.031), premature rupture of membrane aOR = 4.28, 95% CI: (1.71-10.71), p = 0.002), gestational age < 34 weeks (aOR = 2.73, 95% CI: (1.20-6.24), p = 0.017), and home delivery (aOR = 3.90, 95% CI: (1.07-14.19), p = 0.039) independently predicted positive blood culture. Significantly more deaths were recorded in neonates with a positive blood culture than those with a negative blood culture (32.1% vs. 5.1%, p < 0.001). In limited-resource settings, clinicians should use the vital signs and clinical information to initiate timely sepsis treatment among preterm neonates to prevent deaths and other morbidities.
SN  - 2227-9067
DA  - NOV
PY  - 2021
VL  - 8
IS  - 11
C7  - 1037
DO  - 10.3390/children8111037
AN  - WOS:000815317700001
ER  -

TY  - JOUR
AU  - Gur, I
AU  - Riskin, A
AU  - Markel, G
AU  - Bader, D
AU  - Nave, Y
AU  - Barzilay, B
AU  - Eyal, FG
AU  - Eisenkraft, A
TI  - Pilot Study of a New Mathematical Algorithm for Early Detection of Late-Onset Sepsis in Very Low-Birth-Weight Infants
T2  - AMERICAN JOURNAL OF PERINATOLOGY
AB  - BackgroundDiagnosis of late onset sepsis (LOS) in very low birth weight (VLBW) preterm infants relies mainly on clinical suspicion, whereas prognosis depends on early initiation of antibiotic treatment. RALIS is a mathematical algorithm for early detection of LOS incorporating six vital signs measured every 2 hours.
   ObjectiveThe aim of this study is to study RALIS ability to detect LOS before clinical suspicion.
   Study DesignA total of 118 VLBW preterm infants (gestational age<33 weeks, birth weight<1,500 g) were enrolled in a prospective multicentered study. Vital signs were recorded prospectively up to day 21 of life in a blinded manner, with no effect on standard care. The primary end point was comparison of the rates and timing of detection of LOS between RALIS and clinical/culture evidence of LOS.
   ResultsOf the 2,174 monitoring days, RALIS indicated sepsis in 590 days, and LOS was positively diagnosed in 229 days. Sensitivity, specificity, positive, and negative predictive values were 74.6, 80.7, 38.8, and 95.1%, respectively. RALIS provided an indication for sepsis 3 days on the average before clinical suspicion.
   ConclusionRALIS has a promising potential as an easy to implement noninvasive early indicator of LOS, especially for ruling out LOS in VLBW high-risk infants.
SN  - 0735-1631
SN  - 1098-8785
DA  - MAR
PY  - 2015
VL  - 32
IS  - 4
SP  - 321
EP  - 329
DO  - 10.1055/s-0034-1384645
AN  - WOS:000351664400003
ER  -

TY  - JOUR
AU  - Singh, H
AU  - Kaur, R
AU  - Gangadharan, A
AU  - Pandey, AK
AU  - Manur, A
AU  - Sun, Y
AU  - Saluja, S
AU  - Gupta, S
AU  - Palma, JP
AU  - Kumar, P
TI  - Neo-Bedside monitoring Device for Integrated Neonatal Intensive Care Unit (iNICU)
T2  - IEEE ACCESS
AB  - We report the design and implementation of an affordable bedside device, Neo is capable of acquiring vital data in real time by integrating with diverse devices connected to newborns in neonatal intensive care units (NICUs). NICUs are equipped with multiple vital sign monitoring devices that are connected to the premature newborn and acquire a few gigabytes of data every day. The continuous vital data from these devices are manually documented every hour. This introduces errors and loses a large amount of high-resolution data. The intermittent documentation of physiological data also makes it difficult for clinicians to visualize and detect the trends of diagnostic utility. Neo is built on an affordable Internet of Things platform that aggregates and sends the real-time data to a cloud-based big data platform called integrated NICU. Apart from minimizing documentation errors, the device enables data acquisition at sufficiently real-time rates as to indicate the current status of all the patients at the NICU. Neo automates immediate vital sign status and past trends as graphs or charts that the doctor and nurses can view from anywhere through the Internet. Physiological signal and clinical parameters from Neo is used to score different diseases like sepsis, respiratory distress syndrome, necrotizing enterocolitis, and retinopathy of prematurity. This score predicts the physiological health of the newborn and aid clinicians in decision-making ensuring timely intervention.
SN  - 2169-3536
PY  - 2019
VL  - 7
SP  - 7803
EP  - 7813
DO  - 10.1109/ACCESS.2018.2886879
AN  - WOS:000457108000001
ER  -

TY  - CPAPER
AU  - Vora, SA
AU  - Mongan, WM
AU  - Anday, EK
AU  - Dandekar, KR
AU  - Dion, G
AU  - Fontecchio, AK
AU  - Kurzweg, TP
A1  - IEEE
TI  - On Implementing an Unconventional Infant Vital Signs Monitor with Passive RFID Tags
T2  - 2017 IEEE INTERNATIONAL CONFERENCE ON RFID (RFID)
CP  - IEEE International Conference on RFID (RFID)
AB  - Enabling continuous and comfortable monitoring for newborn infants continues to remain a challenge. The circuitry and power required to monitor an infant's vital signs both with wired and wireless implementations are the main obstacles in realizing a seamless wearable infant monitor. In this paper, an unconventional battery-free and wireless infant heart and respiration rate monitor that uses passive RFID technology is proposed. Heart rate information is transmitted by turning an RFID tag on and off based on detection of heart beats and respiration rate is measured by monitoring the change in the received signal strength from the RFID tag due to respiratory activity. The system affords tremendous reduction in hardware and makes an integrated unobtrusive infant monitor possible. Such a monitor can contribute to reducing infant mortality by enabling continuous monitoring of potentially life threatening conditions like apnea and bradycardia.
SN  - 2374-0221
SN  - 978-1-5090-4576-1
PY  - 2017
AN  - WOS:000408553800009
ER  -

TY  - CPAPER
AU  - Peng, Z
AU  - Lorato, I
AU  - Long, X
AU  - Liang, RH
AU  - Kommers, D
AU  - Andriessen, P
AU  - Cottaar, W
AU  - Stuijk, S
AU  - van Pul, C
A1  - IEEE
TI  - Body Motion Detection in Neonates Based on Motion Artifacts in Physiological Signals from a Clinical Patient Monitor
T2  - 2021 43RD ANNUAL INTERNATIONAL CONFERENCE OF THE IEEE ENGINEERING IN MEDICINE & BIOLOGY SOCIETY (EMBC)
CP  - 43rd Annual International Conference of the IEEE-Engineering-in-Medicine-and-Biology-Society (IEEE EMBC)
AB  - Motion patterns in newborns contain important information. Motion patterns change upon maturation and changes in the nature of motion may precede critical clinical events such as the onset of sepsis, seizures and apneas. However, in clinical practice, motion monitoring is still limited to observations by caregivers. In this study, we investigated a practical yet reliable method for motion detection using routinely used physiological signals in the patient monitor. Our method calculated motion measures with a continuous wavelet transform (CWT) and a signal instability index (SII) to detect gross-motor motion in 15 newborns using 40 hours of physiological data with annotated videos. We compared the performance of these measures on three signal modalities (electrocardiogram ECG, chest impedance, and photo plethysmography). In addition, we investigated whether their combinations increased performance. The best performance was achieved with the ECG signal with a median (interquartile range, IQR) area under receiver operating curve (AUC) of 0.92(0.87-0.95), but differences were small as both measures had a robust performance on all signal modalities. We then applied the algorithm on combined measures and modalities. The full combination outperformed all single-modal methods with a median (IQR) AUC of 0.95(0.91-0.96) when discriminating gross-motor motion from still. Our study demonstrates the feasibility of gross-motor motion detection method based on only clinically-available vital signs and that best results can be obtained by combining measures and vital signs.
SN  - 1557-170X
SN  - 1558-4615
SN  - 978-1-7281-1179-7
PY  - 2021
SP  - 416
EP  - 419
DO  - 10.1109/EMBC46164.2021.9630133
AN  - WOS:000760910500097
ER  -

TY  - JOUR
AU  - Hu, YQ
AU  - Gong, XJ
AU  - Shu, LQ
AU  - Zeng, X
AU  - Duan, HL
AU  - Luo, QY
AU  - Zhang, BH
AU  - Ji, YR
AU  - Wang, XF
AU  - Shu, Q
AU  - Li, HM
TI  - Understanding risk factors for postoperative mortality in neonates based on explainable machine learning technology
T2  - JOURNAL OF PEDIATRIC SURGERY
AB  - Purpose: : We aimed to introduce an explainable machine learning technology to help clinicians understand the risk factors for neonatal postoperative mortality at different levels.
   Methods: : A total of 1481 neonatal surgeries performed between May 2016 and December 2019 at a children's hospital were included in this study. Perioperative variables, including vital signs during surgery, were collected and used to predict postoperative mortality. Several widely used machine learning methods were trained and evaluated on split datasets. The model with the best performance was explained by SHAP (SHapley Additive exPlanations) at different levels.
   Results: : The random forest model achieved the best performance with an area under the receiver operating characteristic curve of 0.72 in the validation set. TreeExplainer of SHAP was used to identify the risk factors for neonatal postoperative mortality. The explainable machine learning model not only explains the risk factors identified by traditional statistical analysis but also identifies additional risk factors. The visualization of feature contributions at different levels by SHAP makes the "black-box" machine learning model easily understood by clinicians and families. Based on this explanation, vital signs during surgery play an important role in eventual survival.
   Conclusions: : The explainable machine learning model not only exhibited good performance in predicting neonatal surgical mortality but also helped clinicians understand each risk factor and each individual case. (c) 2021 Elsevier Inc. All rights reserved.
SN  - 0022-3468
SN  - 1531-5037
DA  - DEC
PY  - 2021
VL  - 56
IS  - 12
SP  - 2165
EP  - 2171
DO  - 10.1016/j.jpedsurg.2021.03.057
C6  - NOV 2021
AN  - WOS:000756155000006
ER  -

TY  - JOUR
AU  - Amagasa, S
AU  - Tsuji, S
AU  - Matsui, H
AU  - Uematsu, S
AU  - Moriya, T
AU  - Kinoshita, K
TI  - Prognostic factors of acute neurological outcomes in infants with traumatic brain injury
T2  - CHILDS NERVOUS SYSTEM
AB  - The purpose of this study is to clarify risk factors for poor neurological outcomes and distinctive characteristics in infants with traumatic brain injury.
   The study retrospectively reviewed data of 166 infants with traumatic intracranial hemorrhage from three tertiary institutions in Japan between 2002 and 2013. Univariate and multivariate analyses were used to identify clinical symptoms, vital signs, physical findings, and computed tomography findings associated with poor neurological outcomes at discharge from the intensive care unit.
   In univariate analysis, bradypnea, tachycardia, hypotension, dyscoria, retinal hemorrhage, subdural hematoma, cerebral edema, and a Glasgow Coma Scale (GCS) score of 12 were significantly associated with poor neurological outcomes (P < 0.05). In multivariate analysis, a GCS score of 12 (OR = 130.7; 95% CI, 7.3-2323.2; P < 0.001), cerebral edema (OR = 109.1; 95% CI, 7.2-1664.1; P < 0.001), retinal hemorrhage (OR = 7.2; 95% CI, 1.2-42.1; P = 0.027), and Pediatric Index of Mortality 2 score (OR = 1.6; 95% CI, 1.1-2.3; P = 0.018) were independently associated with poor neurological outcomes. Incidence of bradypnea in infants with a GCS score of 12 (25/42) was significantly higher than that in infants with GCS score of > 12 (27/90) (P = 0.001).
   Infants with a GCS score of 12 are likely to have respiratory disorders associated with traumatic brain injury. Physiological disorders may easily lead to secondary brain injury, resulting in poor neurological outcomes. Secondary brain injury should be prevented through early interventions based on vital signs and the GCS score.
SN  - 0256-7040
SN  - 1433-0350
DA  - APR
PY  - 2018
VL  - 34
IS  - 4
SP  - 673
EP  - 680
DO  - 10.1007/s00381-017-3695-4
AN  - WOS:000427697700015
ER  -

TY  - JOUR
AU  - Teheux, L
AU  - Verlaat, CW
AU  - Lemson, J
AU  - Draaisma, JMT
AU  - Fuijkschot, J
TI  - Risk stratification to improve Pediatric Early Warning Systems: it is all about the context
T2  - EUROPEAN JOURNAL OF PEDIATRICS
AB  - Early recognition of critically ill patients is of paramount importance to reduce pediatric mortality and morbidity. We created a risk stratification system combining vital parameters and predefined risk factors aimed at reducing the risk of unrecognized clinical deterioration compared with conventional Pediatric Early Warning Systems (PEWS). This single-center retrospective case cohort study included infants (gestational age >= 37 weeks) to adolescents (aged <18 years) with unplanned pediatric intensive care unit (PICU) admission between April 01, 2014, and February 28, 2018. The sensitivity in the 24 h prior to endpoint of the Pediatric Risk Evaluation and Stratification System (PRESS) was compared with that of the conventional PEWS and calculated as the proportion of study patients who received a high-risk score. Seventy-four PICU admissions were included. PRESS and PEWS sensitivities at 2 h prior to endpoint were 0.70 (95%CI 0.59 to 0.80) and 0.30 (95%CI 0.20 to 0.42) respectively (p < 0.001). Excluding patients with seizures, PRESS sensitivity increased to 0.75 (95%CI 0.64 to 0.85). Forty-nine patients (66%) scored positive on at least one high-risk factor, and "worried sign" was scored in 31 patients (42%). Conclusion: Risk stratification seems advantageous for a faster detection of clinical deterioration, providing opportunity for earlier intervention.What is Known:center dot Prompt detection of clinical deterioration is of essential importance to reduce morbidity and mortality.center dot Conventional Pediatric Early Warning Systems (PEWS) have limited sensitivity and a short window of detection of 1 to 2 h.What is New:center dot Risk stratification based on context factors allows earlier identification of patients at risk, well before deviation of vital signs.center dot Risk stratification combined with continuous monitoring of deteriorating trends in vital signs could lead to the development of next-generation warning systems achieving true patient safety.
SN  - 0340-6199
SN  - 1432-1076
DA  - OCT
PY  - 2019
VL  - 178
IS  - 10
SP  - 1589
EP  - 1596
DO  - 10.1007/s00431-019-03446-0
AN  - WOS:000484907200014
ER  -

TY  - JOUR
AU  - Achten, NB
AU  - Plotz, FB
AU  - Klingenberg, C
AU  - Stocker, M
AU  - Bokelaar, R
AU  - Bijlsma, M
AU  - Giannoni, E
AU  - van Rossum, AMC
AU  - Benitz, WE
TI  - Stratification of Culture-Proven Early-Onset Sepsis Cases by the Neonatal Early-Onset Sepsis Calculator: An Individual Patient Data Meta-Analysis
T2  - JOURNAL OF PEDIATRICS
AB  - Objectives To provide a comprehensive assessment of case stratification by the Neonatal Early-Onset Sepsis (EOS) Calculator, a novel tool for reducing unnecessary antibiotic treatment.
   Study design A systematic review with individual patient data meta-analysis was conducted, extending PROSPERO record CRD42018116188. Cochrane, PubMed/MEDLINE, EMBASE, Web of Science, Google Scholar, and major conference proceedings were searched from 2011 through May 1, 2020. Original data studies including culture-proven EOS case(s) with EOS Calculator application, independent from EOS Calculator development, and including representative birth cohorts were included. Relevant (individual patient) data were extracted from full-text and data queries. The main outcomes were the proportions of EOS cases assigned to risk categories by the EOS Calculator at initial assessment and within 12 hours. Evidence quality was assessed using Newcastle-Ottawa scale, Critical Appraisal and Data Extraction for Systematic Reviews of Prediction Modelling Studies, and GRADE tools.
   Results Among 543 unique search results, 18 were included, totaling more than 459 000 newborns. Among 234 EOS cases, EOS Calculator application resulted in initial assignments to (strong consideration of) empiric antibiotic administration for 95 (40.6%; 95% CI, 34.2%-47.2%), more frequent vital signs for 36 (15.4%; 95% CI, 11.0%-20.7%), and routine care for 103 (44.0%; 95% CI, 37.6%-50.6%). By 12 hours of age, these proportions changed to 143 (61.1%; 95% CI, 54.5%-67.4%), 26 (11.1%; 95% CI, 7.4%-15.9%), and 65 (27.8%; 95% CI, 22.1%-34.0%) of 234 EOS cases, respectively.
   Conclusions EOS Calculator application assigns frequent vital signs or routine care to a substantial proportion of EOS cases. Clinical vigilance remains essential for all newborns.
SN  - 0022-3476
SN  - 1097-6833
DA  - JUL
PY  - 2021
VL  - 234
SP  - 77
EP  - +
DO  - 10.1016/j.jpeds.2021.01.065
C6  - JUN 2021
AN  - WOS:000664383600017
ER  -

TY  - JOUR
AU  - Mithal, LB
AU  - Yogev, R
AU  - Palac, H
AU  - Gur, I
AU  - Mestan, KK
TI  - Computerized vital signs analysis and late onset infections in extremely low gestational age infants
T2  - JOURNAL OF PERINATAL MEDICINE
AB  - Aim: Current clinical and laboratory diagnostics for neonatal infection are inadequate. An infant's systemic inflammatory response may be identified earlier than clinical suspicion by a computerized algorithm (RALIS) incorporating multiple vital signs (VS). We tested the ability of RALIS to detect late onset infection (LOI) earlier than clinically suspected.
   Methods: We conducted a retrospective review of infants enrolled in a birth cohort study at Prentice Women's Hospital. VS data (heart rate, respirations, temperature, desaturation, bradycardia) were extracted from electronic records of 73 premature infants (born <= 28 weeks' gestation; survived first month). RALIS generated a continuous output for the first 28 days of life. A score >= 5 for 6 h triggered an alert. The time of RALIS alert to time of clinical suspicion of infection (time culture sent) was measured for each episode of suspected and/or confirmed LOI.
   Results: Among the 73 infants followed with RALIS, there were 34 episodes of culture-positive LOI, seven culture-negative but treated episodes, and 13 false-positive culture (untreated) episodes. Twenty-five infants had no culture-positive or treated sepsis events during the observation period. There was a positive linear association between alert and culture (beta=0.88, P<0.001). Mean absolute time difference between alert and culture was 59.4 h before culture. Sensitivity and specificity of RALIS for LOI were 0.82 and 0.44.
   Conclusion: The RALIS algorithm is a sensitive indicator for early detection of infection in preterm infants. Further modifications to improve the specificity of the algorithm are needed prior to application of VS modeling to patient antibiotic treatment decisions.
SN  - 0300-5577
SN  - 1619-3997
DA  - JUL
PY  - 2016
VL  - 44
IS  - 5
SP  - 491
EP  - 497
DO  - 10.1515/jpm-2015-0362
AN  - WOS:000379131200003
ER  -

TY  - JOUR
AU  - Mithal, LB
AU  - Yogev, R
AU  - Palac, HL
AU  - Kaminsky, D
AU  - Gur, I
AU  - Mestan, KK
TI  - Vital signs analysis algorithm detects inflammatory response in premature infants with late onset sepsis and necrotizing enterocolitis
T2  - EARLY HUMAN DEVELOPMENT
AB  - Background Nonspecific clinical signs and suboptimal diagnostic tests limit accurate identification of late onset sepsis (LOS) and necrotizing enterocolitis (NEC) in premature infants, resulting in significant morbidity and antibiotic overuse. An infant's systemic inflammatory response may be identified earlier than clinical suspicion through analysis of multiple vital signs by a computerized algorithm (RALIS).
   Aim: To evaluate the revised RALIS algorithm for detection of LOS and NEC in preterm infants.
   Methods: In this nested case-control study, VS data (heart rate, respiratory rate, temperature, desaturations, bradycardias) were extracted from medical records of infants 23-32 weeks gestation. RALIS generated an output, with score >= 5 triggering an alert. Patient episodes were classified based on culture, radiograph, and antibiotic data into categories: LOS, expanded LOS, NEC, and controls. Paired t-tests, linear regression and cross-validation analyses were used to evaluate the relationship between RALIS alert and LOS/NEC.
   Results: Among 155 infants with 161 episodes, there were 41 expanded LOS (+ blood, CSF, urine, respiratory culture), 31 LOS (+ blood, CSF, urine), 9 NEC, and 93 controls. RALIS alert was 43.1 +/- 79 h before culture in. LOS (p =.012). There was a significant association between RALIS alert and LOS/NEC (beta = 0.72, p <.0001). Sensitivity and specificity for LOS/NEC were 84% and 80%, (PPV = 63%; NPV = 93%). The regression model demonstrated an AUC of 89.9%.
   Conclusions: For infants <= 32 weeks, RALIS detects systemic inflammatory responses in LOS and NEC in the first month of life. The algorithm can identify infection earlier than clinical suspicion, even for NEC with negative cultures. RALIS has high NPV to rule-out LOS and NEC, and may, after prospective validation, aid in antibiotic treatment decisions.
SN  - 0378-3782
SN  - 1872-6232
DA  - FEB
PY  - 2018
VL  - 117
SP  - 83
EP  - 89
DO  - 10.1016/j.earlhumdev.2018.01.008
AN  - WOS:000429392000014
ER  -

TY  - JOUR
AU  - Zanelli, SA
AU  - Abubakar, M
AU  - Andris, R
AU  - Patwardhan, K
AU  - Fairchild, KD
AU  - Vesoulis, ZA
TI  - Early Vital Sign Differences in Very Low Birth Weight Infants with Severe Intraventricular Hemorrhage
T2  - AMERICAN JOURNAL OF PERINATOLOGY
AB  - Objective Severe intraventricular hemorrhage (sIVH, grades 3 and 4) is a serious complication for very low birth weight (VLBW) infants and is often clinically silent requiring screening cranial ultrasound (cUS) for detection. Abnormal vital sign (VS) patterns might serve as biomarkers to identify risk or occurrence of sIVH. Study Design This retrospective study was conducted in VLBW infants admitted to two level-IV neonatal intensive care units (NICUs) between January 2009 and December 2018. Inclusion criteria were: birth weight <1.5 kg and gestational age (GA) <32 weeks, at least 12 hours of systemic oxygen saturation from pulse oximetry (SpO (2) ) data over the first 24 hours and cUS imaging. Infants were categorized as early sIVH (sIVH identified in the first 48 hours), late sIVH (sIVH identified after 48 hours and normal imaging in the first 48 hours), and no IVH. Infants with grades 1 and 2 or unknown timing IVH were excluded. Mean heart rate (HR), SpO (2) , mean arterial blood pressure (MABP), number of episodes of bradycardia (HR < 100 bpm), and desaturation (SpO (2) < 80%) were compared. Results A total of 639 infants (mean: 27 weeks' gestation) were included (567 no IVH, 34 early sIVH, and 37 late sIVH). In the first 48 hours, those with sIVH had significantly higher HR compared with those with no IVH. Infants with sIVH also had lower mean SpO (2) and MABP and more desaturations Conclusion VLBW infants who develop sIVH demonstrate VS differences with significantly lower SpO (2) and higher mean HR over the first 48 hours after birth compared with VLBW infants with no IVH. Abnormalities in early VS patterns may be a useful biomarker for sIVH. Whether VS abnormalities predict or simply reflect sIVH remains to be determined.
SN  - 0735-1631
SN  - 1098-8785
DO  - 10.1055/s-0041-1733955
C6  - AUG 2021
AN  - WOS:000690383500001
ER  -

TY  - CPAPER
AU  - Harte, R
AU  - Quinlan, LR
AU  - Andrade, E
AU  - Fallon, E
AU  - Kelly, M
AU  - O'Connor, P
AU  - O'Hora, D
AU  - Pladys, P
AU  - Beuchee, A
AU  - OLaighin, G
ED  - Ahram, T
ED  - Karwowski, W
ED  - Taiar, R
TI  - Defining User Needs for a New Sepsis Risk Decision Support System in Neonatal ICU Settings Through Ethnography: User Interviews and Participatory Design
T2  - HUMAN SYSTEMS ENGINEERING AND DESIGN, IHSED2018
CP  - 1st International Conference on Human Systems Engineering and Design (IHSED) - Future Trends and Applications
AB  - The diagnosis of late onset sepsis in neonates is complex and therefore usually late, resulting in increased risks. The Digi-NewB project proposes a novel solution to this problem, by designing a non-invasive Decision Support System (DSS) which will use vital signs, images and sounds to measure the risk of sepsis in the preterm infant and therefore support clinicians in diagnosis. The introduction of any new system to a neonatal intensive care unit (NICU) environment presents a challenge for designers who must account for a technology laden environment and a demanding work-load for clinicians. To define the user needs and therefore build the first use cases for such a system, a multi-method approach was adopted and is described in this paper. This approach consisted of a period of ethnography, eleven semi-structured interviews and the application of a prototyping exercise based on the principles of participatory design.
SN  - 2194-5357
SN  - 2194-5365
SN  - 978-3-030-02053-8
SN  - 978-3-030-02052-1
PY  - 2019
VL  - 876
SP  - 221
EP  - 227
DO  - 10.1007/978-3-030-02053-8_34
AN  - WOS:000589188300034
ER  -

TY  - CPAPER
AU  - Shashidhar, D
AU  - Lin, MZ
AU  - Ivanov, R
AU  - Lee, I
AU  - Simpao, AF
AU  - Lingappan, A
AU  - Galvez, JA
AU  - Laje, P
AU  - Flake, AW
AU  - Rehman, MA
A1  - IEEE
TI  - Application of Python to AIMS Data to Analyze Intraoperative Hypotension through Pediatric Blood Pressure Curves
T2  - 2014 IEEE 27TH INTERNATIONAL SYMPOSIUM ON COMPUTER-BASED MEDICAL SYSTEMS (CBMS)
CP  - 27th IEEE International Symposium on Computer-Based Medical Systems (CBMS)
AB  - There is scant data regarding thresholds for intraoperative hypotension (IOH) in children less than 1 year of age. We used anesthesia information management systems (AIMS) data to develop reference values for normal perioperative blood pressures (BPs) and IOH in the infant population undergoing thoracic surgery. Manipulating large data sets such as AIMS vital sign data can be challenging, thus, we developed custom software in Python to organize the data, parse the files, perform the appropriate calculations, and output the information in graphical form. In general, the results show that BP values at each percentile gradually increase as the patient's age increases. We plan to develop a broader set of reference values for normal BPs under anesthesia and thresholds for IOH, irrespective of the type of surgery. These can be used to ascertain the relationship of IOH to morbidity and mortality in the perioperative period and beyond.
SN  - 2372-9198
SN  - 978-1-4799-4435-4
PY  - 2014
SP  - 555
EP  - +
DO  - 10.1109/CBMS.2014.135
AN  - WOS:000345222200135
ER  -

TY  - JOUR
AU  - Chong, SL
AU  - Ong, GYK
AU  - Chin, WYW
AU  - Chua, JMZ
AU  - Nair, P
AU  - Ong, ASZ
AU  - Ng, KC
AU  - Maconochie, I
TI  - A retrospective review of vital signs and clinical outcomes of febrile infants younger than 3 months old presenting to the emergency department
T2  - PLOS ONE
AB  - Objectives
   Febrile infants younger than 3 months old present a diagnostic dilemma to the emergency physician. We aim to describe a large population of febrile infants less than 3 months old presenting to a pediatric emergency department (ED) and to assess the performance of current heart rate guidelines in the prediction of serious infections (SI).
   Materials and methods
   We performed a retrospective review of febrile infants younger than 3 months old, between March 2015 and Feb 2016, in a large tertiary pediatric ED. We documented the primary outcome of SI for each infant, as well as the clinical findings, vital signs, and Severity Index Score (SIS). We assessed the performance of the Paediatric Canadian Triage and Acuity Scale (PaedCTAS), Advanced Pediatric Life Support (APLS) guidelines and Fleming normal reference values, using sensitivity, specificity, positive predictive value (PPV), negative predictive value (NPV) and area under receiver operating characteristics curve (AUC).
   Results
   1057 infants were analyzed, with 326 (30.6%) infants diagnosed with SI. High temperature, tachycardia, and low SIS score were significantly associated with SI. Item analysis showed that the SIS performance was driven by the presence of mottling (p = 0.003) and high temperature (p<0.001). The APLS guideline had the highest sensitivity (66.0%, 95% CI 60.5-71.1%), NPV (73.3%, 95% CI 69.7-76.5%) and AUC (0.538), while the PaedCTAS (2 standard deviation from normal) had the highest specificity (98.5%, 95% CI 97.3-99.3%) and PPV (55.2%, 95% CI 32.7-71.0%).
   Conclusions
   Current guidelines on infantile heart rates have a variable performance. In our study, the APLS heart rate guidelines performed with the highest sensitivity, but no individual guideline predicted for SIs satisfactorily.
SN  - 1932-6203
DA  - JAN 5
PY  - 2018
VL  - 13
IS  - 1
C7  - e0190649
DO  - 10.1371/journal.pone.0190649
AN  - WOS:000419403800088
ER  -

TY  - CPAPER
AU  - Hu, YF
AU  - Lee, VCS
AU  - Tan, K
A1  - IEEE
TI  - An Application of Convolutional Neural Networks for the Early Detection of Late-onset Neonatal Sepsis
T2  - 2019 INTERNATIONAL JOINT CONFERENCE ON NEURAL NETWORKS (IJCNN)
CP  - International Joint Conference on Neural Networks (IJCNN)
AB  - Preterm newborns are vulnerable and easily infected due to the immature immune system. Late-onset neonatal sepsis occurring 48 hours after birth is a widespread disease among preterm newborns leading to high mortality and morbidity rates. The diagnosis is primarily based on biochemistry test, and the prescribed treatment is to use antibiotics. Risk averse clinicians, often applied overdose to reduce the mortality. A non-invasive method on monitoring vital sign signals deterioration to predict late-onset neonatal sepsis is proposed in this paper. First, we set up collectors within the local networks in Neonatal Intensive Care Units (NICUs) where bedside monitoring machines locate to capture the necessary data. Then they were transformed to images according to specific rules. Finally, a convolutional neural network was built to predict the onset of sepsis. Pilot experiments conducted on data we have collected demonstrated the feasibility of this deep learning model. This method could be incorporated into the current clinical workflow as a decision support system and provide useful information for clinicians.
SN  - 2161-4393
SN  - 978-1-7281-1985-4
PY  - 2019
AN  - WOS:000530893800002
ER  -

TY  - JOUR
AU  - Warburton, A
AU  - Monga, R
AU  - Sampath, V
AU  - Kumar, N
TI  - Continuous pulse oximetry and respiratory rate trends predict short-term respiratory and growth outcomes in premature infants
T2  - PEDIATRIC RESEARCH
AB  - BACKGROUND: To examine the correlation between interval vital signs recorded by nursing staff and continuous monitor recordings, and to determine whether aggregated monitor recordings can better predict impending escalation of respiratory support in premature infants.
   METHOD: Preterm infants on noninvasive respiratory support or room air (RA) were prospectively enrolled. Nursing-and monitor-recorded pulse oximetry (SpO2) and respiratory rates (RR) data were recorded daily.
   RESULTS: Ninety four infants were recruited with median gestational age of 32 weeks and birth weight of 1848 g.> 3 x 10(6) data points were analyzed over 2204 patient days. Median events/day recorded was 8 (nursing) and 1424 (monitor) per infant. We did not find a strong correlation between monitor- and nursing events of tachypnea (RR > 70) and hypoxia (SpO2 < 90%). Infants with monitor-recorded hypoxia for > 5%/day (p < 0.0001) or tachypnea for > 30%/day (p < 0.0001) were more likely to require an increase in respiratory support within next 3 days. Monitor-recorded hypoxia and tachypnea were also associated with poor weight gain.
   CONCLUSIONS: Monitor-recorded trends for tachypnea and oxygen saturations < 90% were able to predict short-term respiratory outcomes, and were associated with growth outcomes. This study emphasizes the potential for monitor-recorded data to augment clinical decision making at the bedside.
SN  - 0031-3998
SN  - 1530-0447
DA  - MAR
PY  - 2019
VL  - 85
IS  - 4
SP  - 494
EP  - 501
DO  - 10.1038/s41390-018-0269-4
AN  - WOS:000460127000015
ER  -

TY  - CPAPER
AU  - Ali, MAM
AU  - Tahir, NM
AU  - Ali, AI
A1  - IEEE
TI  - Monitoring Healthcare System for Infants: A Review
T2  - 2018 IEEE CONFERENCE ON SYSTEMS, PROCESS AND CONTROL (ICSPC)
CP  - IEEE Conference on Systems, Process and Control (ICSPC)
AB  - In this research, infants and newborns mortality can decrease significantly to 50% by monitoring vital signs and early intervention. Real time care is indeed vital for sick baby in ensuring the appropriate treatment is given and thus more attentions are required to detect any symptoms or signs of infants' diseases. Hence, a system is proposed that integrates several functions in one single device and analyze the data from sensors along with the interaction of the device that will inform the conditions which will be determined by standard based clinical studies. The proposed system could be able to reduce the burden on hospitals and parents, with less direct intervention for unserious conditions and allow early intervention for serious conditions. The integrate system will offers technology to assist for existing medical practices and also for real-time monitoring system for newborn, special treatment and assistance for newborns.
SN  - 978-1-5386-6327-1
PY  - 2018
SP  - 44
EP  - 47
AN  - WOS:000469099300009
ER  -

TY  - CPAPER
AU  - Demirer, RM
AU  - Demirer, O
A1  - IEEE
TI  - Early Prediction of Sepsis from Clinical Data Using Artificial Intelligence
T2  - 2019 SCIENTIFIC MEETING ON ELECTRICAL-ELECTRONICS & BIOMEDICAL ENGINEERING AND COMPUTER SCIENCE (EBBT)
CP  - International Scientific Meeting on Electrical-Electronics and Biomedical Engineering and Computer Science (EBBT)
AB  - Sepsis is a major cause of death in the world. World Health Organization estimates 30 million people developing sepsis and 6 million people die from sepsis each year; an estimated 4.2 million newborns and children are affected. The mortality rate is highest in septic shock in poor and developing countries. Early prediction of sepsis is critical for improving sepsis outcomes. The late prediction of sepsis in non-sepsis patients is a challenging problem. The aim of this study is to develop an artificial intelligence-based early warning and therapeutic decision support system which reduces sepsis-associated hospital mortality. We propose two compatible Boolean switchable Partially Observable Markov Decision Processes (POMDP) under a general risk-sensitive optimization criterion with finite time horizon. It is based on Spectral analysis of unevenly sampled (missing) observations with Demographics, Vital Signs, and Laboratory values for the patient. The policy is a common mixture of sepsis and non-sepsis beliefs on own utility functions which favors to achieve Pareto Optimality from this high dimensional belief space.
SN  - 978-1-7281-1013-4
PY  - 2019
AN  - WOS:000491430200032
ER  -

TY  - JOUR
AU  - Bruns, N
AU  - Moosmann, J
AU  - Munch, F
AU  - Dohna-Schwake, C
AU  - Woelfle, J
AU  - Cesnjevar, R
AU  - Dittrich, S
AU  - Felderhoff-Muser, U
AU  - Muller, H
TI  - How to Administer Near-Infrared Spectroscopy in Critically ill Neonates, Infants, and Children
T2  - JOVE-JOURNAL OF VISUALIZED EXPERIMENTS
AB  - Near infrared spectroscopy (NIRS) calculates regional tissue oxygenation (rSO(2)) using the different absorption spectra of oxygenated and deoxygenated hemoglobin molecules. A probe placed on the skin emits light that is absorbed, scattered, and reflected by the underlying tissue. Detectors in the probe sense the amount of reflected light: this reflects the organ-specific ratio of oxygen supply and consumption - independent of pulsatile flow. Modern devices enable the simultaneous monitoring at different body sites. A rise or dip in the rSO(2) curve visualizes changes in oxygen supply or demand before vital signs indicate them. The evolution of rSO(2) values in relation to the starting point is more important for interpretation than are absolute values.
   A routine clinical application of NIRS is the surveillance of somatic and cerebral oxygenation during and after cardiac surgery. It is also administered in preterm infants at risk for necrotizing enterocolitis, newborns with hypoxic ischemic encephalopathy and a potential risk of impaired tissue oxygenation. In the future, NIRS could be increasingly used in multimodal neuromonitoring, or applied to monitor patients with other conditions (e.g., after resuscitation or traumatic brain injury).
SN  - 1940-087X
DA  - AUG
PY  - 2020
IS  - 162
C7  - e61533
DO  - 10.3791/61533
AN  - WOS:000585824100043
ER  -

TY  - JOUR
AU  - Simmen, P
AU  - Kreuzer, S
AU  - Thomet, M
AU  - Suter, L
AU  - Jesacher, B
AU  - Tran, PA
AU  - Haeberlin, A
AU  - Schulzke, S
AU  - Jost, K
AU  - Niederhauser, T
TI  - Multichannel Esophageal Heart Rate Monitoring of Preterm Infants
T2  - IEEE TRANSACTIONS ON BIOMEDICAL ENGINEERING
AB  - Objective: Autonomic dysregulation in preterm infants requires continuous monitoring of vital signs such as heart rate over days to months. Unfortunately, common surface electrodes are prone to electrocardiography (ECG) signal artifacts and cause serious skin irritations during long-term use. In contrast, esophageal ECG is known to be very sensitive due to the proximity of electrodes and heart and insensitive to external influences. This study addresses if multichannel esophageal ECG qualifies for heart rate monitoring in preterm infants. Methods: We recorded esophageal leads with a multi-electrode gastric feeding tube in a clinical study with 13 neonates and compared the heartbeat detection performance with standard surface leads. A computationally simple and versatile ECG wave detection algorithm was used. Results: Multichannel esophageal ECG manifested heartbeat sensitivity and positive predictive value greater than 98.5% and significant less false negative (FN) ECG waves as compared to surface ECG due to site-typical electrode motion artifacts. False positive bradycardia as indicated with more than 13 consecutive FN ECG waves was equally expectable in esophageal and surface channels. No adverse events were reported for the multi-electrode gastric feeding tube. Conclusion: Heart rate monitoring of preterm infants with multiple esophageal electrodes is considered as feasible and reliable. Less signal artifacts will improve the detection of bradycardia, which is crucial for immediate interventions, and reduce alarm fatigue. Significance: Due to the possibility to integrate the multichannel ECG into a gastric feeding tube and meanwhile omit harmful skin electrodes, the presented system has great potential to facilitate future intensive care of preterm infants.
SN  - 0018-9294
SN  - 1558-2531
DA  - JUN
PY  - 2021
VL  - 68
IS  - 6
SP  - 1903
EP  - 1912
DO  - 10.1109/TBME.2020.3030162
AN  - WOS:000652795800016
ER  -

TY  - JOUR
AU  - Vergales, BD
AU  - Paget-Brown, AO
AU  - Lee, H
AU  - Guin, LE
AU  - Smoot, TJ
AU  - Rusin, CG
AU  - Clark, MT
AU  - Delos, JB
AU  - Fairchild, KD
AU  - Lake, DE
AU  - Moorman, R
AU  - Kattwinkel, J
TI  - Accurate Automated Apnea Analysis in Preterm Infants
T2  - AMERICAN JOURNAL OF PERINATOLOGY
AB  - ObjectiveIn 2006 the apnea of prematurity (AOP) consensus group identified inaccurate counting of apnea episodes as a major barrier to progress in AOP research. We compare nursing records of AOP to events detected by a clinically validated computer algorithm that detects apnea from standard bedside monitors.
   Study DesignWaveform, vital sign, and alarm data were collected continuously from all very low-birth-weight infants admitted over a 25-month period, analyzed for central apnea, bradycardia, and desaturation (ABD) events, and compared with nursing documentation collected from charts. Our algorithm defined apnea as>10seconds if accompanied by bradycardia and desaturation.
   ResultsOf the 3,019 nurse-recorded events, only 68% had any algorithm-detected ABD event. Of the 5,275 algorithm-detected prolonged apnea events>30seconds, only 26% had nurse-recorded documentation within 1 hour. Monitor alarms sounded in only 74% of events of algorithm-detected prolonged apnea events>10 seconds. There were 8,190,418 monitor alarms of any description throughout the neonatal intensive care unit during the 747 days analyzed, or one alarm every 2 to 3 minutes per nurse.
   ConclusionAn automated computer algorithm for continuous ABD quantitation is a far more reliable tool than the medical record to address the important research questions identified by the 2006 AOP consensus group.
SN  - 0735-1631
SN  - 1098-8785
DA  - FEB
PY  - 2014
VL  - 31
IS  - 2
SP  - 156
EP  - 162
DO  - 10.1055/s-0033-1343769
AN  - WOS:000331195200010
ER  -

TY  - CPAPER
AU  - Antognoli, L
AU  - Marchionni, P
AU  - Spinsante, S
AU  - Nobile, S
AU  - Carnielli, VP
AU  - Scalise, L
A1  - IEEE
TI  - Enanced video heart rate and respiratory rate evaluation: standard multiparameter monitor vs clinical confrontation in newborn patients
T2  - 2019 IEEE INTERNATIONAL SYMPOSIUM ON MEDICAL MEASUREMENTS AND APPLICATIONS (MEMEA)
CP  - IEEE International Symposium on Medical Measurements and Applications (IEEE MeMeA)
AB  - Vital signs in neonatal care are usually measured by a multiparameter monitor (MM). However, this kind of device is inaccurate on the assessment in newborns, which can present different respiratory patterns and superficial breathing, resulting hardly detectable by the MM. In some cases, the assessment of the physician is more effective on the evaluation of the patient. In this paper we present a non-contact solution to measure the respiration rate (RR) and heart rate (HR) using a commercially available web-camera (WeC) and a personal computer (PC). We use Eulerian Video Magnification (EVM) to amplify the color variations in the image sequence. By extracting the signal from the thorax portion of the patients we are able to measure the RR and HR by spectral analysis. The results are compared with the MM and the assessment of the physician. The measures of RR and HR correlate with the data from the MM and result even more accurate than the MM when compared with the physician's evaluation. We collect data on 40 patients demonstrating the feasibility of this method. The measure of RR and HR shows a root mean square error of 6.8 bpm for the HR and 2.1 bpm for the RR.
SN  - 978-1-5386-8427-6
PY  - 2019
AN  - WOS:000497499300022
ER  -

TY  - CPAPER
AU  - Amiri, P
AU  - Abbasi, H
AU  - Derakhshan, A
AU  - Gharib, B
AU  - Nooralishahi, B
AU  - Mirzaaghayan, M
A1  - IEEE
TI  - Potential Prognostic Markers in the Heart Rate Variability Features for Early Diagnosis of Sepsis in the Pediatric Intensive Care Unit using Convolutional Neural Network Classifiers
T2  - 42ND ANNUAL INTERNATIONAL CONFERENCES OF THE IEEE ENGINEERING IN MEDICINE AND BIOLOGY SOCIETY: ENABLING INNOVATIVE TECHNOLOGIES FOR GLOBAL HEALTHCARE EMBC'20
CP  - 42nd Annual International Conference of the IEEE-Engineering-in-Medicine-and-Biology-Society (EMBC)
AB  - Blood infection due to different circumstances could immediately develop to an extreme body reaction that leads to a serious life-threatening condition, called Sepsis. Currently, therapeutic protocols through timely antibiotic resuscitation strategies play an important role to fight against the adverse conditions and improve survival. Therefore, timing, and more specifically early diagnosis of the illness, is crucially important for an effective treatment. Studies have indicated that vital signals such as heart rate variability (HRV) could provide potential prognostic biological markers that can help with early detection of sepsis before it is clinically diagnosed through its actual symptoms. Therefore, this study employs neonatal and pediatric electrocardiogram (ECG) to extract 52 hourly sets of linear and non-linear features from the HRV, starting from 24 hours prior to the clinical diagnosis of sepsis in patients with positive blood cultures (n=14). Similar sets of features were also obtained from a non-sepsis control group to create an evaluation benchmark (n=14).
   In particular, this study initially demonstrates how the variations within the 24 hours values of specific HRV feature-sets could effectively reveal prognostic information about the evolution of sepsis, prior to the actual clinical diagnosis. Moreover, this study demonstrates that differences in the values of a particular set of features at 22 hours before the actual clinical diagnosis/symptoms can be reliably used to train a convolutional neural network for automatic classification between the individuals in the sepsis and non-sepsis groups with 88.89 +/- 7.86% accuracy.
SN  - 1557-170X
SN  - 1558-4615
SN  - 978-1-7281-1990-8
PY  - 2020
SP  - 5627
EP  - 5630
AN  - WOS:000621592205225
ER  -

TY  - JOUR
AU  - Escobar, GJ
AU  - Puopolo, KM
AU  - Wi, S
AU  - Turk, BJ
AU  - Kuzniewicz, MW
AU  - Walsh, EM
AU  - Newman, TB
AU  - Zupancic, J
AU  - Lieberman, E
AU  - Draper, D
TI  - Stratification of Risk of Early-Onset Sepsis in Newborns >= 34 Weeks' Gestation
T2  - PEDIATRICS
AB  - OBJECTIVE: To define a quantitative stratification algorithm for the risk of early-onset sepsis (EOS) in newborns >= 34 weeks' gestation.
   METHODS: We conducted a retrospective nested case-control study that used split validation. Data collected on each infant included sepsis risk at birth based on objective maternal factors, demographics, specific clinical milestones, and vital signs during the first 24 hours after birth. Using a combination of recursive partitioning and logistic regression, we developed a risk classification scheme for EOS on the derivation dataset. This scheme was then applied to the validation dataset.
   RESULTS: Using a base population of 608 014 live births >= 34 weeks' gestation at 14 hospitals between 1993 and 2007, we identified all 350 EOS cases,72 hours of age and frequency matched them by hospital and year of birth to 1063 controls. Using maternal and neonatal data, we defined a risk stratification scheme that divided the neonatal population into 3 groups: treat empirically (4.1% of all live births, 60.8% of all EOS cases, sepsis incidence of 8.4/1000 live births), observe and evaluate (11.1% of births, 23.4% of cases, 1.2/1000), and continued observation (84.8% of births, 15.7% of cases, incidence 0.11/1000).
   CONCLUSIONS: It is possible to combine objective maternal data with evolving objective neonatal clinical findings to define more efficient strategies for the evaluation and treatment of EOS in term and late preterm infants. Judicious application of our scheme could result in decreased antibiotic treatment in 80 000 to 240 000 US newborns each year.
SN  - 0031-4005
SN  - 1098-4275
DA  - JAN
PY  - 2014
VL  - 133
IS  - 1
SP  - 30
EP  - 36
DO  - 10.1542/peds.2013-1689
AN  - WOS:000329168400041
ER  -

TY  - JOUR
AU  - Katheria, AC
AU  - Harbert, MJ
AU  - Nagaraj, SB
AU  - Arnell, K
AU  - Poeltler, DM
AU  - Brown, MK
AU  - Rich, W
AU  - Hassen, KO
AU  - Finer, N
TI  - The Neu-Prem Trial: Neuromonitoring of Brains of Infants Born Preterm During Resuscitation-A Prospective Observational Cohort Study
T2  - JOURNAL OF PEDIATRICS
AB  - Objective To determine whether monitoring cerebral oxygen tissue saturation (St0 2 ) with near-infrared spectroscopy (NIRS) and brain activity with amplitude-integrated electroencephalography (aEEG) can predict infants at risk for intraventricular hemorrhage (IVH) and death in the first 72 hours of life.
   Study design A NIRS sensor and electroencephalography leads were placed on 127 newborns <32 weeks of gestational age at birth. Ten minutes of continuous NIRS and aEEG along with heart rate, peripheral arterial oxygen saturation, fraction of inspired oxygen, and mean airway pressure measurements were obtained in the delivery room. Once the infant was transferred to the neonatal intensive care unit, NIRS, aEEG, and vital signs were recorded until 72 hours of life. An ultrasound scan of the head was performed within the first 12 hours of life and again at 72 hours of life.
   Results Thirteen of the infants developed any IVH or died; of these, 4 developed severe IVH (grade 3-4) within 72 hours. There were no differences in either cerebral St0 2 or aEEG in the infants with low-grade IVH. Infants who developed severe IVH or death had significantly lower cerebral St0 2 from 8 to 10 minutes of life.
   Conclusions aEEG was not predictive of IVH or death in the delivery room or in the neonatal intensive care unit. It may be possible to use NIRS in the delivery room to predict severe IVH and early death.
SN  - 0022-3476
SN  - 1097-6833
DA  - JUL
PY  - 2018
VL  - 198
SP  - 209
EP  - +
DO  - 10.1016/j.jpeds.2018.02.065
AN  - WOS:000436817000038
ER  -

TY  - JOUR
AU  - Nagraj, VP
AU  - Lake, DE
AU  - Kuhn, L
AU  - Moorman, JR
AU  - Fairchild, KD
TI  - Central Apnea of Prematurity: Does Sex Matter?
T2  - AMERICAN JOURNAL OF PERINATOLOGY
AB  - Objective Apnea is common among infants in the neonatal intensive care unit (NICU). Our group previously developed an automated algorithm to quantitate central apneas with associated bradycardia and desaturation (ABDs). Sex differences in lung disease are well described in preterm infants, but the influence of sex on apnea has not been established. Study Design This study includes infants < 34 weeks' gestation admitted to the University of Virginia NICU from 2009 to 2014 with at least 1 day of bedside monitor data available when not on mechanical ventilation. Waveform and vital sign data were analyzed using a validated algorithm to detect ABD events of low variance in chest impedance signal lasting at least 10 seconds with associated drop in heart rate to < 100 beats/minute and drop in oxygen saturation to < 80%. Male and female infants were compared for prevalence of at least one ABD event during the NICU stay, treatment with caffeine, occurrence of ABDs at each week of postmenstrual age, and number of events per day. Results Of 926 infants studied (median gestational age 30 weeks, 53% male), median days of data analyzed were 19 and 22 for males and females, respectively. There was no sex difference in prevalence of at least one ABD event during the NICU stay (males 62%, females 64%, p = 0.47) or in the percentage of infants treated with caffeine (males 64%, females 67%, p = 0.40). Cumulative prevalence of ABDs from postmenstrual ages 24 to 36 weeks was comparable between sexes. Males had 18% more ABDs per day of data, but this difference was not statistically significant ( p = 0.16). Conclusion In this large cohort of infants < 34 weeks' gestation, we did not detect a sex difference in prevalence of central ABD events. There was a nonsignificant trend toward a greater number of ABDs per day in male infants.
SN  - 0735-1631
SN  - 1098-8785
DA  - NOV
PY  - 2021
VL  - 38
IS  - 13
SP  - 1428
EP  - 1434
DO  - 10.1055/s-0040-1713405
AN  - WOS:000713768800013
ER  -

TY  - CPAPER
AU  - Amiri, P
AU  - Abbasi, H
AU  - Derakhshan, A
AU  - Nooralishahi, BGB
AU  - Mirzaaghayan, M
A1  - IEEE
TI  - Potential Prognostic Markers in the Heart Rate Variability Features for Early Diagnosis of Sepsis in the Pediatric Intensive Care Unit using Convolutional Neural Network Classifiers
T2  - 42ND ANNUAL INTERNATIONAL CONFERENCES OF THE IEEE ENGINEERING IN MEDICINE AND BIOLOGY SOCIETY: ENABLING INNOVATIVE TECHNOLOGIES FOR GLOBAL HEALTHCARE EMBC'20
CP  - 42nd Annual International Conference of the IEEE-Engineering-in-Medicine-and-Biology-Society (EMBC)
AB  - Blood infection due to different circumstances could immediately develop to an extreme body reaction that leads to a serious life-threatening condition, called Sepsis. Currently, therapeutic protocols through timely antibiotic resuscitation strategies play an important role to fight against the adverse conditions and improve survival. Therefore, timing, and more specifically early diagnosis of the illness, is crucially important for an effective treatment. Studies have indicated that vital signals such as heart rate variability (HRV) could provide potential prognostic biological markers that can help with early detection of sepsis before it is clinically diagnosed through its actual symptoms. Therefore, this study employs neonatal and pediatric electrocardiogram (ECG) to extract 52 hourly sets of linear and non-linear features from the HRV, starting from 24 hours prior to the clinical diagnosis of sepsis in patients with positive blood cultures (n=14). Similar sets of features were also obtained from a non-sepsis control group to create an evaluation benchmark (n=14).
   In particular, this study initially demonstrates how the variations within the 24 hours values of specific HRV feature-sets could effectively reveal prognostic information about the evolution of sepsis, prior to the actual clinical diagnosis. Moreover, this study demonstrates that differences in the values of a particular set of features at 22 hours before the actual clinical diagnosis/symptoms can be reliably used to train a convolutional neural network for automatic classification between the individuals in the sepsis and non-sepsis groups with 88.89 +/- 7.86% accuracy.
SN  - 1557-170X
SN  - 1558-4615
SN  - 978-1-7281-1990-8
PY  - 2020
SP  - 1031
EP  - 1034
AN  - WOS:000621592201088
ER  -

TY  - CPAPER
AU  - Areekath, L
AU  - George, B
AU  - Shruthi, P
AU  - Sharanya, M
AU  - Sudha, S
A1  - IEEE
TI  - An Electric-Field Based Breathing Rate Monitor
T2  - 2018 IEEE INTERNATIONAL SYMPOSIUM ON MEDICAL MEASUREMENTS AND APPLICATIONS (MEMEA)
CP  - 13th IEEE International Symposium on Medical Measurements and Applications (MeMeA)
AB  - Breathing rate is a significant vital sign. Growing evidence suggests that it may be one of the best early predictors of decline of health. Breathing rate trends enables neonatal care, home monitoring of the chronically ill, sleep studies to detect sleep apnea, ascertaining deception via polygraph and long term tracking of health conditions of invalids. Contact methods to determine breathing rate are fraught with limitations such as restricting patient's mobility, causing physiological discomfort and psychological stress, all of which can detrimentally affect the reading. Also these ways of monitoring are not suitable for neonatal patients and burn victims. Thus non-contact techniques are preferred. However, most of these measurement paradigms are error-prone by virtue of design, e.g., infrared-based non-contact sensors are highly sensitive to even slight change in position, pressure, etc. These systems (e.g. radar-based) are often expensive and involve complex signal processing. Recently textile-based sensors for breathing rate monitoring have gained popularity. But these are generally developed as wearables. In this paper we propose a novel, low-cost, non-invasive, non-contact, electric-field based sensing sheet which can be used on hospital beds. The electrodes for breathing rate measurement are designed, as part of the sheet, using conductive fabric. It functions on less power and has simple measurement and signal processing requirements. It determines the breathing rate by measuring the capacitance values that vary in accordance to the respiration of the subject lying on the sheet. The sheet is washable and reusable.
SN  - 978-1-5386-3392-2
PY  - 2018
SP  - 418
EP  - 422
AN  - WOS:000505594000075
ER  -

TY  - JOUR
AU  - Liu, J
AU  - Zhao, HR
AU  - Wei, HL
AU  - Chen, C
AU  - Qiu, RX
AU  - Ren, XL
AU  - Zhang, L
AU  - Gao, YQ
TI  - Efficacy of Bronchoalveolar Lavage as Adjunct Therapy in the Treatment of Neonatal Severe Pneumonia: A Prospective Case-Control Study
T2  - JOURNAL OF TROPICAL PEDIATRICS
AB  - Objective: The aim of this study was to investigate the efficacy and safety of bronchoalveolar lavage (BAL) in the treatment of neonatal severe pneumonia (NSP).
   Methods: One hundred patients with severe pneumonia were randomly divided into two groups, the BAL and control groups, with 50 patients in each group. In the BAL group, normal saline was instilled into the endotracheal tube for BAL. Before and after lavage, lung ultrasound (LUS) monitoring was performed to observe the lung pathological changes. Conventional treatment was administered in the control group. The need for and duration of invasive mechanical ventilation, the complication rate, the duration and cost of hospitalization and the mortality rate were compared between the two groups.
   Results: The results of this study showed that there were 35 (70%) patients who meet the indications of the invasive mechanical ventilation (IMV) at admission in the BAL group, while there were only 15 (30%) patients still requiring IMV after BAL therapy. The duration of IMV was 41.7 +/- 7.5 vs. 97.7 +/- 12.9 h in BAL and controls, the incidence rate of complications was 8.0% vs. 20.0% in both groups, the length of hospital stay was 9.2 +/- 1.9 vs. 14.1 +/- 2.1 days in both groups, and the expense of hospital cost was 12 557 +/- 832 vs. 19 121 +/- 929 Chinese Yuan in both groups. All patients had stable vital signs during lavage, and no significant adverse side effects were observed.
   Conclusion: BAL was significantly beneficial for NSP with no significant adverse side effects; LUS is a useful tool for the timely detection of BAL effects.
SN  - 0142-6338
SN  - 1465-3664
DA  - OCT
PY  - 2020
VL  - 66
IS  - 5
SP  - 528
EP  - 533
DO  - 10.1093/tropej/fmaa010
AN  - WOS:000593259700009
ER  -

TY  - JOUR
AU  - Buldur, E
AU  - Baltaci, NY
AU  - Terek, D
AU  - Yalaz, M
AU  - Koroglu, OA
AU  - Akisu, M
AU  - Kultursay, N
TI  - Comparison of the Finger Feeding Method Versus Syringe Feeding Method in Supporting Sucking Skills of Preterm Babies
T2  - BREASTFEEDING MEDICINE
AB  - Aim:The aim of this study is to compare the efficiency of a new method called "finger feeding" with a well-known technique called syringe feeding for improving sucking skills and accelerating transition to breastfeeding in preterm infants. Materials and Methods:Totally 70 babies were included in this prospective randomized controlled study. Finger feeding method was applied in Group 1 (n = 35) and syringe feeding method was applied in Group 2 (n = 35). The COMFORTneo scale (CnS), oxygen saturation, pulse, respiratory rate, body temperature, amount of breast milk taken, and vomiting data were recorded before and after both applications. Hospitalization period and time elapsed for complete transition from both methods to breastfeeding were also recorded. Results:There was no statistical difference for birth weights, mean gestational age, and vital signs recorded before and after feeding between two groups. Predicted comfort and distress scores of Group 1 determined by the CnS were significantly lower than those of Group 2. This means that babies in the finger feeding group had better comfort than the those in Group 2 (p = 0.000). Time passed for transition to breastfeeding was significantly shorter than that in Group 2 (19.4 +/- 15.0 days versus 29.7 +/- 10.2 days,p = 0.000). Group 1 had lower amount of food leakage while feeding and their average weight gain at the end of 10th day was significantly higher (322.1 +/- 82.3 g versus 252 +/- 108.4 g,p = 0.004). They also were discharged earlier than Group 2 (25.8 +/- 17.4 days versus 35.9 +/- 13.0 days,p = 0.001). Conclusion:Finger feeding method is an effective way for increasing sucking abilities, accelerating transition to breastfeeding, and shortens duration of hospitalization in preterm infants.
SN  - 1556-8253
SN  - 1556-8342
DA  - NOV 1
PY  - 2020
VL  - 15
IS  - 11
SP  - 703
EP  - 708
DO  - 10.1089/bfm.2020.0043
C6  - SEP 2020
AN  - WOS:000570572200001
ER  -

TY  - JOUR
AU  - Kitzmiller, RR
AU  - Vaughan, A
AU  - Skeeles-Worley, A
AU  - Keim-Malpass, J
AU  - Yap, TL
AU  - Lindberg, C
AU  - Kennerly, S
AU  - Mitchell, C
AU  - Tait, R
AU  - Sullivan, BA
AU  - Anderson, R
AU  - Moorman, JR
TI  - Diffusing an Innovation: Clinician Perceptions of Continuous Predictive Analytics Monitoring in Intensive Care
T2  - APPLIED CLINICAL INFORMATICS
AB  - Background The purpose of this article is to describe neonatal intensive care unit clinician perceptions of a continuous predictive analytics technology and how those perceptions influenced clinician adoption. Adopting and integrating new technology into care is notoriously slow and difficult; realizing expected gains remain a challenge.
   Methods Semistructured interviews from a cross-section of neonatal physicians (n = 14) and nurses (n = 8) from a single U.S. medical center were collected 18 months following the conclusion of the predictive monitoring technology randomized control trial. Following qualitative descriptive analysis, innovation attributes from Diffusion of Innovation Theory-guided thematic development.
   Results Results suggest that the combination of physical location as well as lack of integration into work flow or methods of using data in care decisionmaking may have delayed clinicians from routinely paying attention to the data. Once data were routinely collected, documented, and reported during patient rounds and patient handoffs, clinicians came to view data as another vital sign. Through clinicians' observation of senior physicians and nurses, and ongoing dialogue about data trends and patient status, clinicians learned how to integrate these data in care decision making (e.g., differential diagnosis) and came to value the technology as beneficial to care delivery.
   Discussion The use of newly created predictive technologies that provide early warning of illness may require implementation strategies that acknowledge the risk-benefit of treatment clinicians must balance and take advantage of existing clinician training methods.
SN  - 1869-0327
DA  - MAR
PY  - 2019
VL  - 10
IS  - 2
SP  - 295
EP  - 306
DO  - 10.1055/s-0039-1688478
AN  - WOS:000467283500002
ER  -

TY  - JOUR
AU  - Tyagi, P
AU  - Tullu, MS
AU  - Agrawal, M
TI  - Comparison of Pediatric Risk of Mortality III, Pediatric Index of Mortality 2, and Pediatric Index of Mortality 3 in Predicting Mortality in a Pediatric Intensive Care Unit
T2  - JOURNAL OF PEDIATRIC INTENSIVE CARE
AB  - Aims To compare and validate the Pediatric Risk of Mortality (PRISM) III, Pediatric Index of Mortality (PIM) 2, and PIM 3 scores in a tertiary care pediatric intensive care unit (PICU) (Indian setting).
   Materials and Methods All consecutively admitted patients in the PICU of a public hospital (excluding those with unstable vital signs or cardiopulmonary resuscitation within 2 hours of admission, cardiopulmonary resuscitation before admission, and discharge or death in less than 24 hours after admission) were included. PRISM III, PIM 2, and PIM 3 scores were calculated. Mortality discrimination for the three scores was calculated using the receiver operating characteristic (ROC) curve, and calibration was performed using the Hosmer-Lemeshow goodness-of-fit test.
   Results A total of 350 patients were included (male:female = 1.3:1) over the study duration of 18 months (median age: 12 months [interquartile range: 4-60 month]). Nearly half were infants (47.4%). Patients with central nervous system disease were the highest (22.8%) followed by cardiovascular system (20.6%). Mortality rate was 39.4% (138 deaths). The area under the ROC curve for the PRISM III score was 0.667, and goodness-of-fit test showed no significant difference between the observed and expected mortalities in any of these categories (p > 0.5), showing good calibration. Areas under the ROC curve for the PIM 2 and PIM 3 scores were 0.728 and 0.726, respectively. For both the scores, the goodness-of-fit test showed good calibration.
   Conclusions Although all the three scores demonstrate good calibration, the PIM 2 and PIM 3 scores have an advantage regarding the better discrimination ability, ease of data collection, simplicity of computation, and inherent capacity of not being affected by treatment in PICU.
SN  - 2146-4618
SN  - 2146-4626
DA  - DEC
PY  - 2018
VL  - 7
IS  - 4
SP  - 201
EP  - 206
DO  - 10.1055/s-0038-1673671
AN  - WOS:000449419100005
ER  -

TY  - JOUR
AU  - Peters, C
AU  - Murthy, S
AU  - Brant, R
AU  - Kissoon, N
AU  - Gorges, M
TI  - Mortality Risk Using a Pediatric Quick Sequential (Sepsis-Related) Organ Failure Assessment Varies With Vital Sign Thresholds*
T2  - PEDIATRIC CRITICAL CARE MEDICINE
AB  - Objectives: We evaluated adapting the quick Sequential (Sepsis-Related) Organ Failure Assessment score (fast respiratory rate, altered mental status, low blood pressure) for pediatric use by selecting thresholds from three commonly used definitions: Pediatric Logistic Organ Dysfunction 2, Pediatric Advanced Life Support, and International Pediatric Sepsis Consensus Conference. We examined their respective performance in identifying children who had a discharge diagnosis of infection at high risk of mortality using PICU registry data, with additional focus on the influence of age on performance.
   Design: Analysis of retrospective data obtained from the Virtual Pediatric Systems PICU database. The performance in predicting observed mortality was assessed for the three candidate approaches using receiver operating characteristics analysis, including age group effects.
   Setting: The Virtual Pediatric Systems database contains data on diagnosis, clinical markers, and outcomes in prospectively collected clinical records from 130 participating PICUs in the United States and Canada.
   Patients: Children who had a discharge diagnosis of infection in a participating PICU between 2009 and 2014, for which all required data were available.
   Interventions: None.
   Measurements and Main Results: Data from 40,228 children revealed an overall mortality of 4.22%. Area under the receiver operating characteristics curve (95% CI) was 0.760 (0.749-0.771) for Pediatric Logistic Organ Dysfunction 2 with mechanical ventilation, 0.700 (0.689-0.712) for Pediatric Advanced Life Support, and 0.709 (0.696-0.721) for International Pediatric Sepsis Consensus Conference. When split by age group, the performance of Pediatric Logistic Organ Dysfunction 2 with mechanical ventilation was lowest in the youngest neonates (under 1wk old), with an area under the receiver operating characteristics curve (95% CI) of 0.724 (0.656-0.791), and in the teenagers (13-18 yr), with an area under the receiver operating characteristics curve of 0.710 (0.682-0.738), yet it still outperformed Pediatric Advanced Life Support and International Pediatric Sepsis Consensus Conference in both groups.
   Conclusions: Among critically ill children who had a discharge diagnosis of infection in the PICU, quick Sequential (Sepsis-Related) Organ Failure Assessment score performs best when using the Pediatric Logistic Organ Dysfunction 2 age thresholds with mechanical ventilation, while all definitions performed worse at extremes of pediatric age. Thus, mortality risk varies with vital sign thresholds, and although Pediatric Logistic Organ Dysfunction 2 with mechanical ventilation performed marginally better, it is unlikely to be of use to clinicians. More work is needed to develop a robust and relevant pediatric sepsis risk score.
SN  - 1529-7535
SN  - 1947-3893
DA  - AUG
PY  - 2018
VL  - 19
IS  - 8
SP  - E394
EP  - E402
DO  - 10.1097/PCC.0000000000001598
AN  - WOS:000440946300003
ER  -

TY  - JOUR
AU  - Neuhaus, D
AU  - Schmitz, A
AU  - Gerber, A
AU  - Weiss, M
TI  - Controlled rapid sequence induction and intubation - an analysis of 1001 children
T2  - PEDIATRIC ANESTHESIA
AB  - Background Classic rapid sequence induction puts pediatric patients at risk of cardiorespiratory deterioration and traumatic intubation due to their reduced apnea tolerance and related shortened intubation time. A controlled' rapid sequence induction and intubation technique (cRSII) with gentle facemask ventilation prior to intubation may be a safer and more appropriate approach in pediatric patients. The aim of this study was to analyze the benefits and complications of cRSII in a large cohort.
   Methods Retrospective cohort analysis of all patients undergoing cRSII according to a standardized institutional protocol between 2007 and 2011 in a tertiary pediatric hospital. By means of an electronic patient data management system, vital sign data were reviewed for cardiorespiratory parameters, intubation conditions, general adverse respiratory events, and general anesthesia parameters.
   Results A total of 1001 patients with cRSII were analyzed. Moderate hypoxemia (SpO(2) 80-89%) during cRSII occurred in 0.5% (n=5) and severe hypoxemia (SpO(2) <80%) in 0.3% of patients (n=3). None of these patients developed bradycardia or hypotension. Overall, one single gastric regurgitation was observed (0.1%), but no pulmonary aspiration could be detected. Intubation was documented as difficult' in two patients with expected (0.2%) and in three patients with unexpected difficult intubation (0.3%). The further course of anesthesia as well as respiratory conditions after extubation did not reveal evidence of silent aspiration' during cRSII.
   Conclusion Controlled RSII with gentle facemask ventilation prior to intubation supports stable cardiorespiratory conditions for securing the airway in children with an expected or suspected full stomach. Pulmonary aspiration does not seem to be significantly increased.
SN  - 1155-5645
SN  - 1460-9592
DA  - AUG
PY  - 2013
VL  - 23
IS  - 8
SP  - 734
EP  - 740
DO  - 10.1111/pan.12213
AN  - WOS:000321296900009
ER  -

TY  - JOUR
AU  - Chen, Q
AU  - Wang, YL
AU  - Liu, XY
AU  - Long, X
AU  - Yin, B
AU  - Chen, C
AU  - Chen, W
TI  - Camera-based heart rate estimation for hospitalized newborns in the presence of motion artifacts
T2  - BIOMEDICAL ENGINEERING ONLINE
AB  - Background Heart rate (HR) is an important vital sign for evaluating the physiological condition of a newborn infant. Recently, for measuring HR, novel RGB camera-based non-contact techniques have demonstrated their specific superiority compared with other techniques, such as dopplers and thermal cameras. However, they still suffered poor robustness in infants' HR measurements due to frequent body movement. Methods This paper introduces a framework to improve the robustness of infants' HR measurements by solving motion artifact problems. Our solution is based on the following steps: morphology-based filtering, region-of-interest (ROI) dividing, Eulerian video magnification and majority voting. In particular, ROI dividing improves ROI information utilization. The majority voting scheme improves the statistical robustness by choosing the HR with the highest probability. Additionally, we determined the dividing parameter that leads to the most accurate HR measurements. In order to examine the performance of the proposed method, we collected 4 hours of videos and recorded the corresponding electrocardiogram (ECG) of 9 hospitalized neonates under two different conditions-rest still and visible movements. Results Experimental results indicate a promising performance: the mean absolute error during rest still and visible movements are 3.39 beats per minute (BPM) and 4.34 BPM, respectively, which improves at least 2.00 and 1.88 BPM compared with previous works. The Bland-Altman plots also show the remarkable consistency of our results and the HR derived from the ground-truth ECG. Conclusions To the best of our knowledge, this is the first study aimed at improving the robustness of neonatal HR measurement under motion artifacts using an RGB camera. The preliminary results have shown the promising prospects of the proposed method, which hopefully reduce neonatal mortality in hospitals.
SN  - 1475-925X
DA  - DEC 4
PY  - 2021
VL  - 20
IS  - 1
C7  - 122
DO  - 10.1186/s12938-021-00958-5
AN  - WOS:000726268500001
ER  -

TY  - JOUR
AU  - Joshi, R
AU  - Peng, Z
AU  - Long, X
AU  - Feijs, L
AU  - Andriessen, P
AU  - Van Pul, C
TI  - Predictive Monitoring of Critical Cardiorespiratory Alarms in Neonates Under Intensive Care
T2  - IEEE JOURNAL OF TRANSLATIONAL ENGINEERING IN HEALTH AND MEDICINE
AB  - We aimed at reducing alarm fatigue in neonatal intensive care units by developing a model using machine learning for the early prediction of critical cardiorespiratory alarms. During this study in over 34,000 patient monitoring hours in 55 infants 278,000 advisory (yellow) and 70,000 critical (red) alarms occurred. Vital signs including the heart rate, breathing rate, and oxygen saturation were obtained at a sampling frequency of 1 Hz while heart rate variability was calculated by processing the ECG - both were used for feature development and for predicting alarms. Yellow alarms that were followed by at least one red alarm within a short post-alarm window constituted the case-cohort while the remaining yellow alarms constituted the control cohort. For analysis, the case and control cohorts, stratified by proportion, were split into training (80%) and test sets (20%). Classifiers based on decision trees were used to predict, at the moment the yellow alarm occurred, whether a red alarm(s) would shortly follow. The best performing classifier used data from the 2-min window before the occurrence of the yellow alarm and could predict 26% of the red alarms in advance (18.4s, median), at the expense of 7% additional red alarms. These results indicate that based on predictive monitoring of critical alarms, nurses can be provided a longer window of opportunity for preemptive clinical action. Further, such as algorithm can be safely implemented as alarms that are not algorithmically predicted can still be generated upon the usual breach of the threshold, as in current clinical practice.
SN  - 2168-2372
PY  - 2019
VL  - 7
C7  - 2700310
DO  - 10.1109/JTEHM.2019.2953520
AN  - WOS:000502788400001
ER  -

TY  - JOUR
AU  - Kwizera, A
AU  - Kissoon, N
AU  - Musa, N
AU  - Urayeneza, O
AU  - Mujyarugamba, P
AU  - Patterson, AJ
AU  - Harmon, L
AU  - Farmer, JC
AU  - Dunser, MW
AU  - Meier, J
A1  - Sepsis Resource-Ltd Nations Task F
TI  - A Machine Learning-Based Triage Tool for Children With Acute Infection in a Low Resource Setting*
T2  - PEDIATRIC CRITICAL CARE MEDICINE
AB  - Objectives: To deploy machine learning tools (random forests) to develop a model that reliably predicts hospital mortality in children with acute infections residing in low- and middle-income countries, using age and other variables collected at hospital admission. Design: Post hoc analysis of a single-center, prospective, before-and-after feasibility trial. Setting: Rural district hospital in Rwanda, a low-income country in Sub-Sahara Africa. Patients: Infants and children greater than 28 days and less than 18 years of life hospitalized because of an acute infection. Interventions: None. Measurements and Main Results: Age, vital signs (heart rate, respiratory rate, and temperature) capillary refill time, altered mental state collected at hospital admission, as well as survival status at hospital discharge were extracted from the trial database. This information was collected for 1,579 adult and pediatric patients admitted to a regional referral hospital with an acute infection in rural Rwanda. Nine-hundred forty-nine children were included in this analysis. We predicted survival in study subjects using random forests, a machine learning algorithm. Five prediction models, all including age plus two to five other variables, were tested. Three distinct optimization criteria of the algorithm were then compared. The in-hospital mortality was 1.5% (n = 14). All five models could predict in-hospital mortality with an area under the receiver operating characteristic curve ranging between 0.69 and 0.8. The model including age, respiratory rate, capillary refill time, altered mental state exhibited the highest predictive value area under the receiver operating characteristic curve 0.8 (95% CI, 0.78-0.8) with the lowest possible number of variables. Conclusions: A machine learning-based algorithm could reliably predict hospital mortality in a Sub-Sahara African population of 949 children with an acute infection using easily collected information at admission which includes age, respiratory rate, capillary refill time, and altered mental state. Future studies need to evaluate and strengthen this algorithm in larger pediatric populations, both in high- and low-/middle-income countries.
SN  - 1529-7535
SN  - 1947-3893
DA  - DEC
PY  - 2019
VL  - 20
IS  - 12
SP  - E524
EP  - E530
DO  - 10.1097/PCC.0000000000002121
AN  - WOS:000501153000002
ER  -

TY  - JOUR
AU  - Vaisbourd, Y
AU  - Abu-Raya, B
AU  - Zangen, S
AU  - Arnon, S
AU  - Riskin, A
AU  - Shoris, I
AU  - Elias, N
AU  - Bader, D
AU  - Kugelman, A
TI  - Inhaled corticosteroids in transient tachypnea of the newborn: A randomized, placebo-controlled study
T2  - PEDIATRIC PULMONOLOGY
CP  - SPR Meeting
AB  - Objective: Prenatal corticosteroids were shown to reduce the respiratory complication in late preterm infants. Our objective was to determine if early inhaled corticosteroids could alleviate the respiratory distress and morbidity in late preterm and term neonates with transient tachypnea of the newborn (TTN).
   Study Design: Double-blind, randomized placebo-controlled, multicenter pilot study. Infants born at >= 34 weeks gestational age with TTN at 4 h of age were randomized to two doses, 12 h apart, of inhaled Budesonide 1000 mu g/dose or placebo within 6 h from delivery. Analysis was done by intention to treat.
   Results: The study (n = 24) and control (n = 25) groups were comparable in birth characteristics (gestational age: 36.8 +/- 1.9 vs 36.4 +/- 1.8 weeks) and clinical condition at the time of recruitment (vital signs, clinical score, ventilation support, and blood gases). There was no difference between the study and control groups in clinical score (based on grunting, retractions, ala nasi, and respiratory rate) at recruitment and at 12, 24, and 48 h after the first inhalation (4.3 +/- 1.6 vs 4.1 +/- 2.1; 1.9 +/- 1.8 vs 1.5 +/- 1.7; 1.1 +/- 1.4 vs 1.3 +/- 1.6; 0.5 +/- 0.8 vs 0.6 +/- 1.0; respectively). Respiratory support at each time point, time to spontaneous unsupported breathing (67.4 +/- 74.1 vs 75.2 +/- 95.2 h), time to full feeds (86.7 +/- 68.7 vs 84.3 +/- 66.6 h) and length of stay (9.9 +/- 5.5 vs 12.4 +/- 8.0 days) did not differ between the groups. We did not detect any side effects.
   Conclusions: Our pilot study was unable to detect a beneficial effect of early administration of inhaled steroids on the clinical course of TTN in late preterm and term infants.
SN  - 8755-6863
SN  - 1099-0496
DA  - AUG
PY  - 2017
VL  - 52
IS  - 8
SP  - 1043
EP  - 1050
DO  - 10.1002/ppul.23756
AN  - WOS:000405752200012
ER  -

TY  - JOUR
AU  - Punn, D
AU  - Gill, KS
AU  - Bhargava, S
AU  - Pooni, PA
TI  - Clinical Profile and Outcome of Children Requiring Noninvasive Ventilation (NIV)
T2  - INDIAN JOURNAL OF PEDIATRICS
AB  - Objectives To determine the clinical profile and outcome of children requiring noninvasive ventilation (NIV) in a PICU. Methods This prospective observational study was conducted in the PICU at Dayanand Medical College and Hospital, Punjab. Children (1 mo-18 y) with moderate-to-severe respiratory distress who received NIV during one-year period were included. Failure was defined as the need for endotracheal intubation. The patients received bilevel positive airway pressure (BiPAP) with inspiratory and expiratory positive airway pressure (8-18 cm H2O and 4-8 cm), respectively and indigenous continuous positive airway pressure (CPAP) were included. Vital signs (heart rate, respiratory rate) and gasometric parameters (pH, HCO3, pCO(2), pO(2)) were recorded. Results Out of total 115 patients, 81.7% were successfully treated by NIV whereas 18.3% constituted NIV failure group. Two types of NIV were used, 65.2% were started on BiPAP and 34.8% on indigenous bubble CPAP. Most common diagnosis was tropical fever (24.3%), bronchopneumonia (20%), and sepsis with multiple organ dysfunction syndrome (MODS) (7.8%). Commonest indication of NIV was respiratory distress (70.4%) and prevention of postextubation respiratory failure (20.8%). Seven patients (6.9%) died during the study. NIV failure is higher in children with sepsis with MODS, abnormal blood gas (acidosis), and moderate-to-severe acute respiratory distress syndrome (ARDS). Conclusions This study demonstrates that NIV is an effective form of respiratory support for children with acute respiratory distress/failure. Sepsis with MODS, acidosis and ARDS (moderate to severe) were predictors of NIV failure. Careful patient selection may help in judicious use of NIV in PICU.
SN  - 0019-5456
SN  - 0973-7693
DA  - MAY
PY  - 2022
VL  - 89
IS  - 5
SP  - 466
EP  - 472
DO  - 10.1007/s12098-021-03965-5
C6  - NOV 2021
AN  - WOS:000721671000002
ER  -

TY  - JOUR
AU  - Sefton, G
AU  - Carter, B
AU  - Lane, S
AU  - Peak, M
AU  - Mateus, C
AU  - Preston, J
AU  - Mehta, F
AU  - Hollingsworth, B
AU  - Killen, R
AU  - Carrol, ED
TI  - Dynamic Electronic Tracking and Escalation to reduce Critical care Transfers (DETECT): the protocol for a stepped wedge mixed method study to explore the clinical effectiveness, clinical utility and cost-effectiveness of an electronic physiological surveillance system for use in children
T2  - BMC PEDIATRICS
AB  - Background Active monitoring of hospitalised adults, using handheld electronic physiological surveillance systems, is associated with reduced in-patient mortality in the UK. Potential also exists to improve the recognition and response to deterioration in hospitalised children. However, the clinical effectiveness, the clinical utility, and the cost-effectiveness of this technology to reduce paediatric critical deterioration, have not been evaluated in an NHS environment. Method This is a non-randomised stepped-wedge prospective mixed methods study. Participants will be in-patients under the age of 18 years, at a tertiary children's hospital. Day-case, neonatal surgery and Paediatric Intensive Care Unit (PICU) patients will be excluded. The intervention is the implementation of Careflow Vitals and Connect (System C) to document vital signs and sepsis screening. The underpinning age-specific Paediatric Early Warning Score (PEWS) risk model calculates PEWS and provides associated clinical decision support. Real-time data of deterioration risk are immediately visible to the entire clinical team to optimise situation awareness, the chronology of the escalation and response are captured with automated reporting of the organisational safety profile. Baseline data will be collected prospectively for 1 year preceding the intervention. Following a 3 month implementation period, 1 year of post-intervention data will be collected. The primary outcome is unplanned transfers to critical care (HDU and/or PICU). The secondary outcomes are critical deterioration events (CDE), the timeliness of critical care transfer, the critical care interventions required, critical care length of stay and outcome. The clinical effectiveness will be measured by prevalence of CDE per 1000 hospital admissions and per 1000 non-PICU bed days. Observation, field notes, e-surveys and focused interviews will be used to establish the clinical utility of the technology to healthcare professionals and the acceptability to in-patient families. The cost-effectiveness will be analysed using Health Related Group costs per day for the critical care and hospital stay for up to 90 days post CDE. Discussion If the technology is effective at reducing CDE in hospitalised children it could be deployed widely, to reduce morbidity and mortality, and associated costs.
SN  - 1471-2431
DA  - OCT 17
PY  - 2019
VL  - 19
IS  - 1
C7  - 359
DO  - 10.1186/s12887-019-1745-7
AN  - WOS:000490970900002
ER  -

TY  - JOUR
AU  - Rogers, L
AU  - Ray, S
AU  - Johnson, M
AU  - Feinstein, Y
AU  - Dominguez, TE
AU  - Peters, MJ
AU  - Hoskote, A
AU  - Brown, KL
TI  - The Inadequate Oxygen Delivery Index and Low Cardiac Output Syndrome Score As Predictors of Adverse Events Associated With Low Cardiac Output Syndrome Early After Cardiac Bypass*
T2  - PEDIATRIC CRITICAL CARE MEDICINE
AB  - Objectives: To evaluate the effectiveness of two scoring systems, the inadequate oxygen delivery index, a risk analytics algorithm (Etiometry, Boston, MA) and the Low Cardiac Output Syndrome Score, in predicting adverse events recognized as indicative of low cardiac output syndrome within 72 hours of surgery. Design: A retrospective observational pair-matched study. Setting: Tertiary pediatric cardiac ICU. Patients: Children undergoing cardiac bypass for congenital heart defects. Cases experienced an adverse event linked to low cardiac output syndrome in the 72 hours following surgery (extracorporeal membrane oxygenation, renal replacement therapy, cardiopulmonary resuscitation, and necrotizing enterocolitis) and were matched with a control patient on criteria of procedure, diagnosis, and age who experienced no such event. Interventions: None. Measurements and Main Results: Of a total 536 bypass operations in the study period, 38 patients experienced one of the defined events. Twenty-eight cases were included in the study after removing patients who suffered an event after 72 hours or who had insufficient data. Clinical and laboratory data were collected to derive scores for the first 12 hours after surgery. The inadequate oxygen delivery index was calculated by Etiometry using vital signs and laboratory data. A modified Low Cardiac Output Syndrome Score was calculated from clinical and therapeutic markers. The mean inadequate oxygen delivery and modified Low Cardiac Output Syndrome Score were compared within each matched pair using the Wilcoxon signed-rank test. Inadequate oxygen delivery correctly differentiated adverse events in 13 of 28 matched pairs, with no evidence of inadequate oxygen delivery being higher in cases (p = 0.71). Modified Low Cardiac Output Syndrome Score correctly differentiated adverse events in 23 of 28 matched pairs, with strong evidence of a raised score in low cardiac output syndrome cases (p < 0.01). Conclusions: Although inadequate oxygen delivery is an Food and Drug Administration approved indicator of risk for low mixed venous oxygen saturation, early postoperative average values were not linked with medium-term adverse events. The indicators included in the modified Low Cardiac Output Syndrome Score had a much stronger association with the specified adverse events.
SN  - 1529-7535
SN  - 1947-3893
DA  - AUG
PY  - 2019
VL  - 20
IS  - 8
SP  - 737
EP  - 743
DO  - 10.1097/PCC.0000000000001960
AN  - WOS:000482363000010
ER  -

TY  - JOUR
AU  - Tsai, HY
AU  - Chao, HC
AU  - Yu, WJ
TI  - Early appendectomy shortens antibiotic course and hospital stay in children with early perforated appendicitis
T2  - PEDIATRICS AND NEONATOLOGY
AB  - Background: The optimal management of perforated appendicitis in the pediatric population has been controversial. This study aimed to compare the therapeutic efficacy between conservative treatment (CS) and early appendectomy (EA) in pediatric perforated appendicitis, and to determine whether surgical intervention is an optimal treatment modality for early perforated appendicitis in children.
   Methods: Patients treated between January 2012 and April 2014, aged 0-18 years, with an imaging-based diagnosis of perforated appendicitis were retrospectively reviewed. Patients were classified into nonabscess and abscess groups by image findings, and were further categorized into CS and EA groups by treatment modality. Early perforated appendicitis was defined as having duration of symptoms <7 days, C-reactive protein level <200 mg/L, maximum abscess diameter < 5 cm, and absence of general peritonitis, and unstable vital signs. The clinical features and therapeutic outcomes were compared between CS and EA in each group.
   Results: A total of 326 patients had confirmed appendicitis, including 116 patients with an image diagnosis of perforation. The CS group had a significantly longer duration of symptoms, larger abscesses, and higher serum C-reactive protein levels at presentation (all p <0.05). Patients in the EA group had a shorter antibiotic course and length of hospitalization, and a lower rate of antibiotic escalation than those in the CS group (p < 0.001, p < 0.001, and p < 0.05, respectively). In patients with early perforated appendicitis, the CS and EA groups showed no difference in baseline disease severity. Patients in the EA group also had a shorter antibiotic course and length of hospitalization than those in the CS group (p < 0.001 and p < 0.001, respectively).
   Conclusion: Compared with CS, EA shortens the antibiotic course and hospital stay in pediatric early perforated appendicitis, even in the presence of small abscesses. Copyright 2017, Taiwan Pediatric Association. Published by Elsevier Taiwan LLC. This is an open access article under the CC BY-NC-ND license
SN  - 1875-9572
DA  - OCT
PY  - 2017
VL  - 58
IS  - 5
SP  - 406
EP  - 414
DO  - 10.1016/j.pedneo.2016.09.001
AN  - WOS:000424735400004
ER  -

TY  - JOUR
AU  - Goldsmith, MP
AU  - Schwartz, EJ
AU  - Hehir, DA
TI  - Data analytics in pediatric cardiac intensive care: How and what can we learn to improve care
T2  - PROGRESS IN PEDIATRIC CARDIOLOGY
CP  - 23rd Annual Update on Pediatric and Congenital Cardiovascular Disease Conference - Vision 2020 - Lessons from the Past, a Bold Look towards the Future
AB  - Infants and children with congenital and acquired heart disease carry a significant burden of morbidity and mortality around the time of cardiothoracic surgery and cardiopulmonary bypass. Identifying patients with unstable physiology, at risk for clinical deterioration, is a constant struggle, limited by issues of patient complexity, information overload, and distraction all competing for the finite resource of clinician cognitive processing throughput. Advances in clinical data management and analysis hold the potential to assist clinicians in identifying patients at high risk of deterioration. High-frequency, high-fidelity capture of physiologic data can improve diagnostic precision and identification of rapidly changing patient states. Optimal formatting of data display can improve clinician comprehension of patient state and decrease cognitive burden. Finally, using this data to build novel clinical decision support tools can assist the inexperienced, fatigued, distracted, or unaware clinician in making appropriate and timely clinical decisions on critically ill patients.
SN  - 1058-9813
SN  - 1558-1519
DA  - DEC
PY  - 2020
VL  - 59
C7  - 101317
DO  - 10.1016/j.ppedcard.2020.101317
AN  - WOS:000600976600017
ER  -

TY  - JOUR
AU  - Lorato, I
AU  - Stuijk, S
AU  - Meftah, M
AU  - Kommers, D
AU  - Andriessen, P
AU  - van Pul, C
AU  - de Haan, G
TI  - Automatic Separation of Respiratory Flow from Motion in Thermal Videos for Infant Apnea Detection
T2  - SENSORS
AB  - Both Respiratory Flow (RF) and Respiratory Motion (RM) are visible in thermal recordings of infants. Monitoring these two signals usually requires landmark detection for the selection of a region of interest. Other approaches combine respiratory signals coming from both RF and RM, obtaining a Mixed Respiratory (MR) signal. The detection and classification of apneas, particularly common in preterm infants with low birth weight, would benefit from monitoring both RF and RM, or MR, signals. Therefore, we propose in this work an automatic RF pixel detector not based on facial/body landmarks. The method is based on the property of RF pixels in thermal videos, which are in areas with a smooth circular gradient. We defined 5 features combined with the use of a bank of Gabor filters that together allow selection of the RF pixels. The algorithm was tested on thermal recordings of 9 infants amounting to a total of 132 min acquired in a neonatal ward. On average the percentage of correctly identified RF pixels was 84%. Obstructive Apneas (OAs) were simulated as a proof of concept to prove the advantage in monitoring the RF signal compared to the MR signal. The sensitivity in the simulated OA detection improved for the RF signal reaching 73% against the 23% of the MR signal. Overall, the method yielded promising results, although the positioning and number of cameras used could be further optimized for optimal RF visibility.
SN  - 1424-8220
DA  - SEP
PY  - 2021
VL  - 21
IS  - 18
C7  - 6306
DO  - 10.3390/s21186306
AN  - WOS:000701064800001
ER  -

TY  - JOUR
AU  - Joshi, R
AU  - Kommers, D
AU  - Oosterwijk, L
AU  - Feijs, L
AU  - van Pul, C
AU  - Andriessen, P
TI  - Predicting Neonatal Sepsis Using Features of Heart Rate Variability, Respiratory Characteristics, and ECG-Derived Estimates of Infant Motion
T2  - IEEE JOURNAL OF BIOMEDICAL AND HEALTH INFORMATICS
AB  - This study in preterm infants was designed to characterize the prognostic potential of several features of heart rate variability (HRV), respiration, and (infant) motion for the predictive monitoring of late-onset sepsis (LOS). In a neonatal intensive care setting, the cardiorespiratory waveforms of infants with blood-culture positive LOS were analyzed to characterize the prognostic potential of 22 features for discriminating control from sepsis-state, using the Naive Bayes algorithm. Historical data of the subjects acquired from a period sufficiently before the clinical suspicion of LOS was used as control state, whereas data from the 24 h preceding the clinical suspicion of LOS were used as sepsis state (test data). The overall prognostic potential of all features was quantified at three-hourly intervals for the period corresponding to test data by calculating the area under the receiver operating characteristics curve. For the 49 infants studied, features of HRV, respiration, and movement showed characteristic changes in the hours leading up to the clinical suspicion of sepsis, namely, an increased propensity toward pathological heart rate decelerations, increased respiratory instability, and a decrease in spontaneous infant activity, i.e., lethargy. While features characterizing HRV and respiration can be used to probe the state of the autonomic nervous system, those characterizing movement probe the state of the motor system-dysregulation of both reflects an increased likelihood of sepsis. By using readily interpretable features derived from cardiorespiratory monitoring, opportunities for pre-emptively identifying and treating LOS can be developed.
SN  - 2168-2194
SN  - 2168-2208
DA  - MAR
PY  - 2020
VL  - 24
IS  - 3
SP  - 681
EP  - 692
DO  - 10.1109/JBHI.2019.2927463
AN  - WOS:000519730300005
ER  -

TY  - JOUR
AU  - Masino, AJ
AU  - Harris, MC
AU  - Forsyth, D
AU  - Ostapenko, S
AU  - Srinivasan, L
AU  - Bonafide, CP
AU  - Balamuth, F
AU  - Schmatz, M
AU  - Grundmeier, RW
TI  - Machine learning models for early sepsis recognition in the neonatal intensive care unit using readily available electronic health record data
T2  - PLOS ONE
AB  - Background
   Rapid antibiotic administration is known to improve sepsis outcomes, however early diagnosis remains challenging due to complex presentation. Our objective was to develop a model using readily available electronic health record (EHR) data capable of recognizing infant sepsis at least 4 hours prior to clinical recognition.
   Methods and findings
   We performed a retrospective case control study of infants hospitalized. 48 hours in the Neonatal Intensive Care Unit (NICU) at the Children's Hospital of Philadelphia between September 2014 and November 2017 who received at least one sepsis evaluation before 12 months of age. We considered two evaluation outcomes as cases: culture positive-positive blood culture for a known pathogen (110 evaluations); and clinically positive-negative cultures but antibiotics administered for. 120 hours (265 evaluations). Case data was taken from the 44-hour window ending 4 hours prior to evaluation. We randomly sampled 1,100 44-hour windows of control data from all times. 10 days removed from any evaluation. Model inputs consisted of up to 36 features derived from routine EHR data. Using 10-fold nested cross-validation, 8 machine learning models were trained to classify inputs as sepsis positive or negative. When tasked with discriminating culture positive cases from controls, 6 models achieved a mean area under the receiver operating characteristic (AUC) between 0.80-0.82 with no significant differences between them. Including both culture and clinically positive cases, the same 6 models achieved an AUC between 0.85-0.87, again with no significant differences.
   Conclusions
   Machine learning models can identify infants with sepsis in the NICU hours prior to clinical recognition. Learning curves indicate model improvement may be achieved with additional training examples. Additional input features may also improve performance. Further research is warranted to assess potential performance improvements and clinical efficacy in a prospective trial.
SN  - 1932-6203
DA  - FEB 22
PY  - 2019
VL  - 14
IS  - 2
C7  - e0212665
DO  - 10.1371/journal.pone.0212665
AN  - WOS:000459709100108
ER  -

TY  - JOUR
AU  - Mirnia, K
AU  - Heidarzadeh, M
AU  - Afjeh, SA
AU  - Alizadeh, P
AU  - Kashan, AA
AU  - Bordbar, A
AU  - Maghsoudi, A
TI  - Signal processing of heart rate for predicting sepsis in premature neonates
T2  - JOURNAL OF MEDICAL SIGNALS & SENSORS
AB  - The heart rate characteristic (HeRO score) is a figure derived from the analysis of premature neonate's electrocardiogram signals, and can be used to detect infection before the onset of clinical symptoms. The United States and Europe accept this diagnostic technique, but we require more tests to prove its efficacy. This method is not accepted in other developed countries so far. The present study aimed to investigate changes in the heart characteristics of two neonates in Akbar Abadi Hospital in Tehran. Experts chose one newborn as a sepsis case, and the other neonate was healthy. The results were analyzed and compared with previous studies. In this research, a group of five neonates was selected randomly from the neonatal intensive care unit, and cardiac leads were attached to them for recording heart rates. We selected two neonates from the five cases, as a case (proven sepsis) and control, to analyze heart rate variability (HRV). Then, we compared the differences in the heart rate of both neonates. Analysis of HRV of these two neonates showed that the pattern of HRV is compatible with reports from US studies. Considering the results of this study, heart rates and their analysis can provide useful indicators for mathematical modeling before the onset of clinical symptoms in newborns.
SN  - 2228-7477
DA  - JUL-SEP
PY  - 2021
VL  - 11
IS  - 3
SP  - 222
EP  - 226
DO  - 10.4103/jmss.JMSS_30_20
AN  - WOS:000679418200008
ER  -

TY  - CPAPER
AU  - Schiavenato, M
AU  - Oliu, C
AU  - Bello, E
AU  - Bohorquez, J
AU  - Claure, N
ED  - Jung, R
ED  - McGoron, AJ
ED  - Riera, J
TI  - Development of a System for the Assessment of Heart Rate Variability in the Neonatal Intensive Care Unit (NICU)
T2  - 29TH SOUTHERN BIOMEDICAL ENGINEERING CONFERENCE (SBEC 2013)
CP  - 29th Southern Biomedical Engineering Conference (SBEC)
AB  - Heart rate variability (HRV) analysis is used to examine morbidity and mortality in premature neonates. We developed a system to acquire and analyze full frequency spectrum HRV based on ECG signal to identify frequency ranges associated with responses to "normal care" of the NICU neonate. The system will allow real-time monitoring of specific frequency ranges at the bedside. Twenty NICU newborns were enrolled under University of Miami IRB approved protocol. Infants were recorded before, during and after procedures associated with normal NICU care. ECG signals were sampled from analog output from a standard bedside monitor using a custom interface based in an Arduino system. Interface was connected to a computer running a LabView program for real-time process. Pam-Tompkins QRS detection algorithm was tuned to spectral characteristics of the preterm ECG signal; HRV computation was done using the Lomb-Scargle algorithm. ECG acquisition was safe, reliable and appropriate for HRV computation. 1186 minutes of ECG were sampled at 1000SPS and processed. The QRS detection algorithm was reliable, requiring minor intervention to eliminate artifacts. HRV computation using non-uniformly spaced samples was appropriate for ECG analysis. HRV can be used in real time to monitor neonatal response to normal care.
SN  - 1086-4105
SN  - 978-0-7695-5032-9
SN  - 978-1-4799-0624-6
PY  - 2013
SP  - 25
EP  - +
DO  - 10.1109/SBEC.2013.21
AN  - WOS:000324751700013
ER  -

TY  - JOUR
AU  - Bender, GJ
AU  - Koestler, D
AU  - Ombao, H
AU  - McCourt, M
AU  - Alskinis, B
AU  - Rubin, LP
AU  - Padbury, JF
TI  - Neonatal intensive care unit: predictive models for length of stay
T2  - JOURNAL OF PERINATOLOGY
AB  - Objective: Hospital length of stay (LOS) is important to administrators and families of neonates admitted to the neonatal intensive care unit (NICU). A prediction model for NICU LOS was developed using predictors birth Weight, gestational age and two severity of illness tools, the score for neonatal acute physiology, perinatal extension (SNAPPE) and the morbidity assessment index for newborns (MAIN).
   Study Design: Consecutive admissions (n = 293) to a New England regional level III NICU were retrospectively collected. Multiple predictive models were compared for complexity and goodness-of-fit, coefficient of determination (R-2) and predictive error. The optimal-model was validated prospectively with consecutive admissions (n = 615). Observed and expected LOS was compared.
   Result: The MAIN models had best Akaike's information Criterion, highest R-2 (0.786) and lowest predictive error. The best SNAPPE model underestimated LOS, with substantial variability, yet Was fairly well calibrated by birthweight category. LOS was longer in the prospective cohort than the retrospective cohort, without differences in birth weight, gestational age, MAIN or SNAPPE.
   Conclusion: LOS prediction is improved by accounting for severity of illness in the first week of life, beyond factors known at birth. Prospective validation of both MAIN and SNAPPE models is warranted. Journal of Perinatology (2013) 33, 147-153; doi:10.1038/jp.2012.62; published online 7 June 2012
SN  - 0743-8346
SN  - 1476-5543
DA  - FEB
PY  - 2013
VL  - 33
IS  - 2
SP  - 147
EP  - 153
DO  - 10.1038/jp.2012.62
AN  - WOS:000314434200011
ER  -

TY  - JOUR
AU  - Leon, C
AU  - Carrault, G
AU  - Pladys, P
AU  - Beuchee, A
TI  - Early Detection of Late Onset Sepsis in Premature Infants Using Visibility Graph Analysis of Heart Rate Variability
T2  - IEEE JOURNAL OF BIOMEDICAL AND HEALTH INFORMATICS
AB  - Objective: This study was designed to test the diagnostic value of visibility graph features derived from the heart rate time series to predict late onset sepsis (LOS) in preterm infants using machine learning. Methods: The heart rate variability (HRV) data was acquired from 49 premature newborns hospitalized in neonatal intensive care units (NICU). The LOS group consisted of patients who received more than five days of antibiotics, at least 72 hours after birth. The control group consisted of infants who did not receive antibiotics. HRV features in the days prior to the start of antibiotics (LOS group) or in a randomly selected period (control group) were compared against a baseline value calculated during a calibration period. After automatic feature selection, four machine learning algorithms were trained. All the tests were done using two variants of the feature set: one only included traditional HRV features, and the other additionally included visibility graph features. Performance was studied using area under the receiver operating characteristics curve (AUROC). Results: The best performance for detecting LOS was obtained with logistic regression, using the feature set including visibility graph features, with AUROC of 87.7% during the six hours preceding the start of antibiotics, and with predictive potential (AUROC above 70%) as early as 42 h before start of antibiotics. Conclusion: These results demonstrate the usefulness of introducing visibility graph indexes in HRV analysis for sepsis prediction in newborns. Significance: The method proposed the possibility of non-invasive, real-time monitoring of risk of LOS in a NICU setting.
SN  - 2168-2194
SN  - 2168-2208
DA  - APR
PY  - 2021
VL  - 25
IS  - 4
SP  - 1006
EP  - 1017
DO  - 10.1109/JBHI.2020.3021662
AN  - WOS:000638401400011
ER  -

TY  - JOUR
AU  - Israeli-Mendlovic, H
AU  - Mendlovic, J
AU  - Zuk, L
AU  - Katz-Leurer, M
TI  - Reproducibility of 24-h heart rate variability measures in preterm infants born at 28-32 weeks of gestation
T2  - EARLY HUMAN DEVELOPMENT
AB  - Aims: To determine the reproducibility and minimum detectable change (MDC) of heart rate variability (HRV) measures during two sequential 24-h periods, at week 32 of gestation, in preterm infants born between 28 and 32 weeks, hospitalized in the neonatal intensive care unit (NICU). The second aim is to assess postnatal changes in HRV measures between 32 and 35 weeks.
   Study design: 32 preterm infants born between 28 and 32 weeks of gestation were recruited. For each infant 48 h of recordings of RR interval were performed at week 32 and week 35. HRV parameters included time and frequency parameters.
   Results: At week 32, the intra-class correlation coefficient (ICC) of all HRV values was statistically significant with high correlation coefficients (ICC = 0.83-0.97). M week 35, a significant increase was noted in the HRV parameters, characterize mainly the sympathetic tone, with over half the infants showing an increase greater than the MDC for these parameters.
   Conclusions: Using 24-h recording at week 32 of gestation during NICU routine is reliable, feasible, not costly and may have important implications for an early identification of premature in a state of stress such as sepsis, or as a follow-up measure.
SN  - 0378-3782
SN  - 1872-6232
DA  - SEP
PY  - 2020
VL  - 148
C7  - 105117
DO  - 10.1016/j.earlhumdev.2020.105117
AN  - WOS:000556727000009
ER  -

TY  - JOUR
AU  - Dalili, H
AU  - Farrokhzad, N
AU  - Kayyani, Z
AU  - Sahebi, L
AU  - Habibelahi, A
AU  - Ashrafzade, M
AU  - Faridpur, F
AU  - Shariat, M
TI  - Determination of Predictive Power of CRIB-II and SNAPPE-II in Mortality Risk of Neonates with Low Gestational Age or Birth Weight Admitted to the Neonatal Intensive Care Unit
T2  - IRANIAN JOURNAL OF NEONATOLOGY
AB  - Background: Risk scoring systems evaluate neonatal outcomes using perinatal and neonatal status. The present study aimed to predict the mortality risk of preterm or low birth weight infants using the Clinical Risk Index for Babies (CRIB-II) and Score for Neonatal Acute Physiology Perinatal Extension (SNAPPE-II) scoring systems.
   Methods: This prospective cohort study investigated the preterm neonates admitted to the Neonatal Intensive Care Unit (NICU) of Vali-e-Asr Hospital, Tehran, Iran, with the birth weight of <1500g or a gestational age<32weeks using the CRIB-II and SNAPPE-II scoring systems within the first 12 h after birth. The area under the curve, sensitivity, specificity, positive and negative predictive values of the scoring systems, as well as the association between neonate factors and neonatal death were calculated in this study.
   Results: Out of 344 neonates under study, 253casessurvived after24hof birth and 91 newborns died. The total CRIB-II scores in survived and deceased infants were 6.12 and 10.28, respectively. The area under the receiver operating characteristic (ROC) curve with a cut-off point of 8.5 was obtained at 0.838. Moreover, the sensitivity, specificity, positive predictive value, and negative predictive value were estimated at 74.4%, 78.65%, 55.37%, and 89.68%, respectively, for the CRIB-II system. Total scores of SNAPPE-II in survived and deceased infants were 16.9 and 51.6, respectively. The area under the ROC curve with a cut-off point of 27.5 was determined at 0.887. Sensitivity (84.44%) and specificity (79.05%) were calculated for the SNAPPE-II. Furthermore, positive and negative predictive values were 58.91% and 93.46%, respectively.
   Conclusion: This study demonstrated that the CRIB-II and SNAPPE-II scoring systems can be useful mortality predictors for at-risk neonates.
SN  - 2251-7510
SN  - 2322-2158
DA  - FAL
PY  - 2020
VL  - 11
IS  - 4
SP  - 74
EP  - 80
DO  - 10.22038/ijn.2020.42513.1704
AN  - WOS:000577507400013
ER  -

TY  - JOUR
AU  - Luong, DH
AU  - Cheung, PY
AU  - O'Reilly, M
AU  - Lee, TF
AU  - Schmolzer, GM
TI  - Electrocardiography vs. Auscultation to Assess Heart Rate During Cardiac Arrest With Pulseless Electrical Activity in Newborn Infants
T2  - FRONTIERS IN PEDIATRICS
AB  - Background: In 2015, the neonatal resuscitation guidelines incorporated the use of electrocardiography (ECG) to monitor heart rate of newborns. However, previous studies have indicated that cardiac arrest with pulseless electrical activity rhythm (PEA) may occur in the delivery room, rendering this method problematic.
   Objective: To evaluate the accuracy of ECG and auscultation to assess heart rate during PEA.
   Methods: A total of 45 piglets (age 1-3 days, weight 1.7-2.3 kg) were exposed to 30 min normocapnic alveolar hypoxia followed by asphyxia until asystole, achieved by disconnecting the ventilator and clamping the endotracheal tube. During asphyxia, heart rate (HR) was assess using auscultation, ECG, and carotid blood flow (CBF). At the time of asystole (defined as zero CBF) HR auscultated using a neonata/infant stethoscope was compared to ECG traces.
   Results: The median (IQR) duration of asphyxia was 325 (200-491) s. In 8(18%) piglets, CBF, ECG, and auscultation identified asystole. In 22(49%) piglets no CBF and no audible heart sounds, were observed, while ECG displayed a HR ranging from 17 to 75/min. Fifteen (33%) piglets remained bradycardic (defined as HR of <100/min) after 10 min of asphyxia, which was identified by CBF, ECG, and auscultation. The overall accuracy of ECG and auscultation in the detection of HR were 51 and 80%, respectively (p = 0.004).
   Conclusion: In cases with PEA ECG is not superior in correctly identifying HR in newborn piglets.
SN  - 2296-2360
DA  - NOV 27
PY  - 2018
VL  - 6
C7  - 366
DO  - 10.3389/fped.2018.00366
AN  - WOS:000451463600001
ER  -

TY  - JOUR
AU  - Carneiro, C
AU  - Pissarra, S
AU  - Flor-de-Lima, F
AU  - Costa, S
AU  - Guimaraes, H
TI  - Cholestasis in the newborn: experience of a level III Neonatal Intensive Care Unit during 19 years
T2  - JOURNAL OF PEDIATRIC AND NEONATAL INDIVIDUALIZED MEDICINE
AB  - Introduction: Neonatal cholestasis is a rare and always pathological condition that must be distinguished from physiologic jaundice of the newborn. It is characterized by a conjugated hyperbilirubinemia with accumulation of biliary products due to multiple causes, some of which need prompt treatment. The objectives of this study are to characterize a population of neonates with neonatal cholestasis in a level III Neonatal Intensive Care Unit (NICU) and to identify predictors of mortality.
   Materials and methods: All patients presenting cholestasis and admitted to "Centro Hospitalar Sao Joao" NICU from January 1996 to December 2014 were included.
   Results: A total of 83 newborns were included with a prevalence of prematurity of 78.3% and of major malformations of 30.1%. Sixty-seven newborns developed sepsis and 71 needed total parenteral nutrition for a median length of 32 days. A multifactorial etiology for cholestasis was found in 57.8%; extra-and intrahepatic diseases accounted for 19.3% and 22.9% of the cases, respectively. Maximum values for total bilirubin (TB) and direct bilirubin (DB) were significantly higher in newborns who died (TB: median 22.9 versus 13.5 mg/dl, p = 0.005; DB: median 15.0 versus 6.4 mg/dl, p = 0.009). The same was observed for minimum values of albumin and total proteins. Ursodeoxycholic acid (UDCA) was more often used in patients that survived than in those that died (50.9% versus 19.2%) and this difference was statistically significant (p = 0.007).
   Conclusions: Cholestasis in our NICU has a multifactorial etiology and a prevalence of 1%. TB and total proteins can be used as predictors of mortality in newborns with cholestasis. Higher levels of DB and lower levels of albumin were also associated with worse prognosis with a statistically significant difference between the groups. UDCA is a possible agent in this context and clinicians should be reminded of its utility.
SN  - 2281-0692
DA  - APR
PY  - 2017
VL  - 6
IS  - 1
C7  - e060127
DO  - 10.7363/060127
AN  - WOS:000396733500018
ER  -

TY  - JOUR
AU  - Romli, MI
AU  - Yuniati, T
AU  - Hilmanto, D
TI  - Presepsin level as risk factor for mortality in premature infants with neonatal sepsis
T2  - PAEDIATRICA INDONESIANA
AB  - Background Prematurity is a risk factor of neonatal sepsis and its associated morbidities and mortality. Most deaths in neonatal sepsis occur within the first seven days. Presepsin has been reported as one of the earliest biomarkers for predicting mortality.
   Objective To determine the association between presepsin levels and mortality risk, as well as the optimal presepsin cut- off point for predicting mortality, in premature infants with neonatal sepsis.
   Method This was a prospective cohort study on 62 preterm infants born at 28 to <37 weeks' gestation. We recorded clinical and laboratory characteristics, performed blood culture, and measured presepsin levels at initial diagnosis of sepsis. Subjects were followed for seven days and their outcomes (death or survival) recorded. We evaluated the association between clinical and laboratory characteristics, including presepsin levels, with sepsis outcome. We also constructed a receiver-operator characteristics curve to determine the optimal cut-off point of presepsin as a predictor of sepsis mortality.
   Results Only blood culture result s and presepsin level were significantly associated with sepsis outcome on the seventh day. The optimal presepsin cut- off value for predicting mortality was 1057 ng/mL, with an area under curve of 80.4%, sensitivity of 60.71%, and specificity of 88.24%. A presepsin level of >1057 ng/mL was associated with increased mortality [RR 3.02; 95%CI 68.3 to 89.4; P<0.001].
   Conclusion In preterm infants with neonatal sepsis, an elevated presepsin level at diagnosis is a significant risk factor for mortality within seven days. Presepsin can be used as an early biomarker of sepsis outcomes.
SN  - 0030-9311
SN  - 2338-476X
DA  - MAY
PY  - 2021
VL  - 61
IS  - 3
SP  - 165
EP  - 170
DO  - 10.14238/pi61.3.2021.165-70
AN  - WOS:000664926300007
ER  -

TY  - JOUR
AU  - Jost, K
AU  - Scherer, S
AU  - De Angelis, C
AU  - Buchler, M
AU  - Datta, AN
AU  - Cattin, PC
AU  - Frey, U
AU  - Suki, B
AU  - Schulzke, SM
TI  - Surface electromyography for analysis of heart rate variability in preterm infants
T2  - PHYSIOLOGICAL MEASUREMENT
AB  - Objective: Characterizing heart rate variability (HRV) in neonates has gained increased attention and is helpful in quantifying maturation and risk of sepsis in preterm infants. Raw data used to derive HRV in a clinical setting commonly contain noise from motion artifacts. Thoracic surface electromyography (sEMG) potentially allows for pre-emptive removal of motion artifacts and subsequent detection of interbeat interval (IBI) of heart rate to calculate HRV. We tested the feasibility of sEMG in preterm infants to exclude noisy raw data and to derive IBI for HRV analysis. We hypothesized that a stepwise quality control algorithm can identify motion artifacts which influence IBI values, their distribution in the time domain, and outcomes of nonlinear time series analysis. Approach: This is a prospective observational study in preterm infants <6 days of age. We used 100 sEMG measurements from 24 infants to develop a semi-automatic quality control algorithm including synchronized video recording, threshold-based sEMG envelope curve, optimized QRS-complex detection, and final targeted visual inspection of raw data. Main results: Analysis of HRV from sEMG data in preterm infants is feasible. A stepwise algorithm to exclude motion artifacts and improve QRS detection significantly influenced data quality (34% of raw data excluded), distribution of IBI values in the time domain, and nonlinear time series analysis. The majority of unsuitable data (94%) were excluded by automated steps of the algorithm. Significance: Thoracic sEMG is a promising method to assess motion artifacts and calculate HRV in preterm neonates.
SN  - 0967-3334
SN  - 1361-6579
DA  - JAN
PY  - 2018
VL  - 39
IS  - 1
C7  - 015004
DO  - 10.1088/1361-6579/aa996a
AN  - WOS:000419105600004
ER  -

TY  - JOUR
AU  - Swanson, JR
AU  - King, WE
AU  - Sinkin, RA
AU  - Lake, DE
AU  - Carlo, WA
AU  - Schelonka, RL
AU  - Porcelli, PJ
AU  - Navarrete, CT
AU  - Bancalari, E
AU  - Aschner, JL
AU  - Perez, JA
AU  - O'Shea, TM
AU  - Walker, MW
TI  - Neonatal Intensive Care Unit Length of Stay Reduction by Heart Rate Characteristics Monitoring
T2  - JOURNAL OF PEDIATRICS
AB  - Objective To examine the effect of heart rate characteristics (HRC) monitoring on length of stay among very low birth weight (VLBW; <1500 g birth weight) neonates in the HeRO randomized controlled trial (RCT).
   Study design We performed a retrospective analysis of length of stay metrics among 3 subpopulations (all patients, all survivors, and survivors with positive blood or urine cultures) enrolled in a multicenter, RCT of HRC monitoring.
   Results Among all patients in the RCT, infants randomized to receive HRC monitoring were more likely than controls to be discharged alive and prior to day 120 (83.6% vs 80.1%, P = .014). The postmenstrual age at discharge for survivors with positive blood or urine cultures was 3.2 days lower among infants randomized to receive HRC monitoring when compared with controls (P = .026). Although there were trends in other metrics toward reduced length of stay in HRC-monitored patients. none reached statistical significance.
   Conclusions HRC monitoring is associated with reduced mortality in VLBW patients and a reduction in length of stay among infected surviving VLBW infants.
SN  - 0022-3476
SN  - 1097-6833
DA  - JUL
PY  - 2018
VL  - 198
SP  - 162
EP  - 167
DO  - 10.1016/j.jpeds.2018.02.045
AN  - WOS:000436817000030
ER  -

TY  - JOUR
AU  - Zhang, Y
AU  - Chan, GSH
AU  - Tracy, MB
AU  - Hinder, M
AU  - Savkin, AV
AU  - Lovell, NH
TI  - Detrended fluctuation analysis of blood pressure in preterm infants with intraventricular hemorrhage
T2  - MEDICAL & BIOLOGICAL ENGINEERING & COMPUTING
AB  - Very preterm infants are at high risk of death and serious permanent brain damage, as occurs with intraventricular hemorrhage (IVH). Detrended fluctuation analysis (DFA) that quantifies the fractal correlation properties of physiological signals has been proposed as a potential method for clinical risk assessment. This study examined whether DFA of the arterial blood pressure (ABP) signal could derive markers for the identification of preterm infants who developed IVH. ABP data were recorded from a prospective cohort of 30 critically ill preterm infants in the first 1-3 h of life, 10 of which developed IVH. DFA was performed on the beat-to-beat sequences of mean arterial pressure (MAP), systolic blood pressure (SBP) and pulse interval, with short-term exponent (alpha (1), for timescale of 4-15 beats) and long-term exponent (alpha (2), for timescale of 15-50 beats) computed accordingly. The IVH infants were found to have higher short-term scaling exponents of both MAP and SBP (alpha (1) = 1.06 +/- A 0.18 and 0.98 +/- A 0.20) compared to the non-IVH infants (alpha (1) = 0.84 +/- A 0.25 and 0.78 +/- A 0.25, P = 0.017 and 0.038, respectively). The results have demonstrated that fractal dynamics embedded in the arterial pressure waveform could provide useful information that facilitates early identification of IVH in preterm infants.
SN  - 0140-0118
SN  - 1741-0444
DA  - SEP
PY  - 2013
VL  - 51
IS  - 9
SP  - 1051
EP  - 1057
DO  - 10.1007/s11517-013-1083-0
AN  - WOS:000322739200011
ER  -

TY  - JOUR
AU  - Clark, MT
AU  - Delos, JB
AU  - Lake, DE
AU  - Lee, H
AU  - Fairchild, KD
AU  - Kattwinkel, J
AU  - Moorman, JR
TI  - Stochastic modeling of central apnea events in preterm infants
T2  - PHYSIOLOGICAL MEASUREMENT
AB  - A near-ubiquitous pathology in very low birth weight infants is neonatal apnea, breathing pauses with slowing of the heart and falling blood oxygen. Events of substantial duration occasionally occur after an infant is discharged from the neonatal intensive care unit (NICU). It is not known whether apneas result from a predictable process or from a stochastic process, but the observation that they occur in seemingly random clusters justifies the use of stochastic models. We use a hidden-Markov model to analyze the distribution of durations of apneas and the distribution of times between apneas. The model suggests the presence of four breathing states, ranging from very stable (with an average lifetime of 12 h) to very unstable (with an average lifetime of 10 s). Although the states themselves are not visible, the mathematical analysis gives estimates of the transition rates among these states. We have obtained these transition rates, and shown how they change with post-menstrual age; as expected, the residence time in the more stable breathing states increases with age. We also extrapolated the model to predict the frequency of very prolonged apnea during the first year of life. This paradigm-stochastic modeling of cardiorespiratory control in neonatal infants to estimate risk for severe clinical events-may be a first step toward personalized risk assessment for life threatening apnea events after NICU discharge.
SN  - 0967-3334
SN  - 1361-6579
DA  - APR
PY  - 2016
VL  - 37
IS  - 4
SP  - 463
EP  - 484
DO  - 10.1088/0967-3334/37/4/463
AN  - WOS:000374687400002
ER  -

TY  - JOUR
AU  - Sadoughi, A
AU  - Shamsollahi, MB
AU  - Fatemizadeh, E
AU  - Beuche, A
AU  - Hernndez, AI
AU  - Ghahjaverestan, NM
TI  - Detection of Apnea Bradycardia from ECG Signals of Preterm Infants Using Layered Hidden Markov Model
T2  - ANNALS OF BIOMEDICAL ENGINEERING
AB  - Apnea-bradycardia (AB) is a common complication in prematurely born infants, which is associated with reduced survival and neurodevelopmental outcomes. Thus, early detection or predication of AB episodes is critical for initiating preventive interventions. To develop automatic real-time operating systems for early detection of AB, recent advances in signal processing can be employed. Hidden Markov Models (HMM) are probabilistic models with the ability of learning different dynamics of the real time-series such as clinical recordings. In this study, a hierarchy of HMMs named as layered HMM was presented to detect AB episodes from pre-processed single-channel Electrocardiography (ECG). For training the hierarchical structure, RR interval, and width of QRS complex were extracted from ECG as observations. The recordings of 32 premature infants with median 31.2 (29.7, 31.9) weeks of gestation were used for this study. The performance of the proposed layered HMM was evaluated in detecting AB. The best average accuracy of 97.14 +/- 0.31% with detection delay of - 5.05 +/- 0.41 s was achieved. The results show that layered structure can improve the performance of the detection system in early detecting of AB episodes. Such system can be incorporated for more robust long-term monitoring of preterm infants.
SN  - 0090-6964
SN  - 1573-9686
DA  - SEP
PY  - 2021
VL  - 49
IS  - 9
SP  - 2159
EP  - 2169
DO  - 10.1007/s10439-021-02732-z
C6  - FEB 2021
AN  - WOS:000622230300004
ER  -

TY  - JOUR
AU  - King, WE
AU  - Carlo, WA
AU  - O'Shea, TM
AU  - Schelonka, RL
A1  - HRC Neurodev Follow-up Investigato
TI  - Heart rate characteristics monitoring and reduction in mortality or neurodevelopmental impairment in extremely low birthweight infants with sepsis
T2  - EARLY HUMAN DEVELOPMENT
AB  - We questioned whether a heart rate characteristics (HRC) sepsis risk score displayed to clinicians would modify 18-22 month neurodevelopmental outcomes for extremely low birthweight infants who develop sepsis. Infants allocated to HRC display with sepsis had a 12% absolute reduction in the composite outcome of death or neu-rodevelopmental impairment. Trial registration: NCT00307333
SN  - 0378-3782
SN  - 1872-6232
DA  - AUG
PY  - 2021
VL  - 159
C7  - 105419
DO  - 10.1016/j.earlhumdev.2021.105419
C6  - JUL 2021
AN  - WOS:000681392300006
ER  -

TY  - JOUR
AU  - Ruetsch, V
AU  - Barreault, S
AU  - Le Sache, N
AU  - Tisseres, P
TI  - Procalcitonin is a prognosis biomarker in very preterm neonates with late onset sepsis: a pilot study
T2  - EUROPEAN JOURNAL OF PEDIATRICS
AB  - Neonatal sepsis contributes substantially to neonatal morbidity and mortality. Procalcitonin (PCT) is a recognized biomarker for the diagnosis of late-onset neonatal sepsis (LONS); however, little is known about the prognosis value of PCT in LONS. This study aims at assessing PCT value as a prognosis biomarker in preterm infants with LONS. Retrospective single center observational cohort study. All premature infants (less than 32 weeks of gestational age) with LONS admitted in a tertiary neonatal intensive care unit. Among the 59 preterm infants included in the analysis, 48 survived (81.4%, 48/59). Deceased patients had a significantly lower postmenstrual age (30 [29-32] vs. 28 [27-30], p = 0.025) and weight (1072 [850-1320] vs. 820 [730-1065], p = 0.016) at the time of LONS diagnosis. Although PCT values were not different between both groups at the time of LONS diagnosis, it was more elevated during the first 24 h in deceased patients (12 [1.1-20.3] vs. 1.57 [0.6-4.1], p = 0.041). Accuracy of PCT for predicting 60-day mortality in preterm neonates with LONS ranged from 0.70 to 0.82 of area under the curve on receiver operating characteristic curves. Optimal PCT cut-off values at LONS diagnosis was 8.92 mu g/L, 15.75 mu g/L for PCT values during the first 24 h, and 6.74 mu g/L between 24 and 48 h after diagnosis. The estimated survival probability at day 60 was above 95% for patient with a PCT value at sepsis diagnosis under 8.92 mu g/L and less than 45% if higher (p < 0.0001). Conclusion: A PCT value > 8.92 mu g/L obtained at LONS diagnosis suspicion seems to be a good prognosis biomarker. What is Known: center dot Procalcitonin (PCT) is a recognized biomarker of 28-day mortality in critically ill adults with septic shock and trauma. center dot Failure to have decreased in PCT in the first days of critical care is associated with increased mortality. What is New: center dot Hereby, we show that PCT has a prognosis value in premature infants with late-onset neonatal sepsis. center dot Procalcitonin value > 8.92 mu g/L at LONS diagnosis is associated with an increase at 60-day mortality.
SN  - 0340-6199
SN  - 1432-1076
DA  - APR
PY  - 2022
VL  - 181
IS  - 4
SP  - 1459
EP  - 1464
DO  - 10.1007/s00431-021-04326-2
C6  - NOV 2021
AN  - WOS:000724021300001
ER  -

TY  - CPAPER
AU  - Kuo, HH
AU  - Peng, NH
AU  - Kao, T
AU  - Hu, WC
A1  - IEEE
TI  - Using ECG Surface Electrodes in Measurement of Respiration Rate for Preterm Infants
T2  - 2014 IEEE INTERNATIONAL SYMPOSIUM ON BIOELECTRONICS AND BIOINFORMATICS (ISBB)
CP  - IEEE International Symposium on Bioelectronics and Bioinformatics (ISBB)
AB  - Sudden infant death syndrome (SIDS) is the common cause of death in infants. Apnea is known to be associated with increased incidence of the SIDS. A cessation of breathing, longer than 15 seconds, or accompanied by hypoxia or bradycardia, is called apnea of prematurity and has been found in more than 50% of premature infants. We have designed and constructed an apnea detector for infant monitoring in a clinical environment. The device uses a breath processor module with a surface ECG for detecting apnea. When the infant's breathing counts and heart rates are abnormal, an alarm will sound. This device has shown good performance and feasibility.
SN  - 978-1-4799-2770-8
PY  - 2014
AN  - WOS:000355661400038
ER  -

TY  - JOUR
AU  - Gee, AH
AU  - Barbieri, R
AU  - Paydarfar, D
AU  - Indic, P
TI  - Predicting Bradycardia in Preterm Infants Using Point Process Analysis of Heart Rate
T2  - IEEE TRANSACTIONS ON BIOMEDICAL ENGINEERING
AB  - Objective: Episodes of bradycardia are common and recur sporadically in preterm infants, posing a threat to the developing brain and other vital organs. We hypothesize that bradycardias are a result of transient temporal destabilization of the cardiac autonomic control system and that fluctuations in the heart rate signal might contain information that precedes bradycardia. We investigate infant heart rate fluctuations with a novel application of point process theory. Methods: In ten preterm infants, we estimate instantaneous linear measures of the heart rate signal, use these measures to extract statistical features of bradycardia, and propose a simplistic framework for prediction of bradycardia. Results: We present the performance of a prediction algorithm using instantaneous linear measures ( mean area under the curve = 0.79 +/- 0.018) for over 440 bradycardia events. The algorithm achieves an average forecast time of 116 s prior to bradycardia onset (FPR = 0.15). Our analysis reveals that increased variance in the heart rate signal is a precursor of severe bradycardia. This increase in variance is associated with an increase in power from low content dynamics in the LF band (0.04-0.2 Hz) and lower multiscale entropy values prior to bradycardia. Conclusion: Point process analysis of the heartbeat time series reveals instantaneous measures that can be used to predict infant bradycardia prior to onset. Significance: Our findings are relevant to risk stratification, predictive monitoring, and implementation of preventative strategies for reducing morbidity and mortality associated with bradycardia in neonatal intensive care units.
SN  - 0018-9294
SN  - 1558-2531
DA  - SEP
PY  - 2017
VL  - 64
IS  - 9
SP  - 2300
EP  - 2308
DO  - 10.1109/TBME.2016.2632746
AN  - WOS:000408111500027
ER  -

TY  - JOUR
AU  - Khattab, AA
AU  - El-Mekkawy, MS
AU  - Helwa, MA
AU  - Omar, ES
TI  - Utility of serum resistin in the diagnosis of neonatal sepsis and prediction of disease severity in term and late preterm infants
T2  - JOURNAL OF PERINATAL MEDICINE
AB  - Introduction: Resistin is a proinflammatory hormone recently proposed as a sepsis biomarker. Our aim was to evaluate the diagnostic and prognostic values of this marker in neonatal sepsis.
   Methods: This is a prospective observational study that includes 60 term and late preterm neonates with proven and possible sepsis besides 30 healthy controls. Resistin and other biomarkers, like C-reactive protein (CRP), were measured within 2 h of neonatal intensive care unit (NICU) admission. Infants were monitored and the primary outcome was 30-day mortality.
   Results: Resistin was higher among septic neonates compared with controls (P<0.001). Resistin had an area under the receiver operating characteristic (ROC) curve of 0.994 for differentiating septic infants from controls. The area under the curve (AUC) for differentiating infants with culture-proven sepsis from controls was 0.999 compared with an AUC of 1 for CRP. The other markers, like platelet count, were inferior to resistin and CRP. Resistin was positively correlated with CRP [Spearman's correlation coefficient (r(s))=0.55, P<0.001]. No significant differences in resistin levels were noted between survivors and non-survivors but resistin was higher among infants with severe sepsis (P=0.015) and among those who needed mechanical ventilation (P<0.001).
   Conclusion: Resistin is useful for the diagnosis of neonatal sepsis. Resistin failed to predict mortality but was associated with indicators of disease severity.
SN  - 0300-5577
SN  - 1619-3997
DA  - NOV
PY  - 2018
VL  - 46
IS  - 8
SP  - 919
EP  - 925
DO  - 10.1515/jpm-2018-0018
AN  - WOS:000446680300017
ER  -

TY  - JOUR
AU  - Go, H
AU  - Ohto, H
AU  - Nollet, KE
AU  - Takano, S
AU  - Kashiwabara, N
AU  - Chishiki, M
AU  - Maeda, H
AU  - Imamura, T
AU  - Kawasaki, Y
AU  - Momoi, N
AU  - Hosoya, M
TI  - Using Platelet Parameters to Anticipate Morbidity and Mortality Among Preterm Neonates: A Retrospective Study
T2  - FRONTIERS IN PEDIATRICS
AB  - Background: Platelets participate in many physiological and pathological functions and some platelet parameters predict adult diseases. However, few studies report whether platelet parameters may reflect neonatal disease and mortality in a large cohort.
   Objective: We aimed to investigate whether platelet parameters could predict bronchopulmonary dysplasia (BPD), necrotizing enterocolitis (NEC), intraventricular hemorrhage (IVH), and NICU mortality.
   Study Design and Methods: This retrospective cohort study examined records from 2006 to 2017 at the neonatal intensive care unit (NICU) of Fukushima Medical University Hospital. We retrospectively investigated platelet count, plateletcrit (PCT), mean platelet volume (MPV), and platelet distribution width (PDW) on the first day of life in preterm newborns born <32 weeks' gestation admitted to our NICU from 2006 to 2017. Receiver operating characteristic (ROC) and multiple regression analyses, along with Cox proportional hazard modeling, identified independent predictors of morbidities and mortality in preterm newborns.
   Results: Of 1,501 neonates admitted to our NICU, a total of 305 preterm newborns were included in this study. Gestational age, birth weight, and Apgar score were significantly lower in non-survivors than in survivors. Platelet count, PCT, PDW and PMI did not differ significantly between the two groups, whereas mean MPV in non-survivors was significantly higher than in survivors (10.5 fl vs. 10.0 fl, p = 0.001). Multivariate Cox hazard modeling showed that shorter GA [HR: 0.628, 95% CI: 0.464-0.840, p = 0.003], male sex [HR: 0.269, 95% CI: 0.113-0.640, p = 0.001], and MPV [HR: 1.469, 95% CI: 1.046-2.063, p = 0.026] independently predicted overall survival. Per receiver operating curve, an MPV threshold of 10.2 fl. MPV predicts prognosis in neonates with a sensitivity of 72.4% and a specificity of 58.6% (AUC = 0.685, 95% CI: 0.600-0.789, p = 0.001). Furthermore, multivariate analysis revealed that platelet parameters were not associated with BPD and NEC, whereas small for gestational age (SGA), Apgar score at 5 min, and low PCT were associated with intraventricular hemorrhage (IVH).
   Conclusion: This study demonstrates that low PCT predicts IVH, and MPV >= 10.2 fL correlates with mortality among infants born after <32 weeks' gestation.
SN  - 2296-2360
DA  - MAR 13
PY  - 2020
VL  - 8
C7  - 90
DO  - 10.3389/fped.2020.00090
AN  - WOS:000525687500001
ER  -

TY  - JOUR
AU  - Stone, ML
AU  - Tatum, PM
AU  - Weitkamp, JH
AU  - Mukherjee, AB
AU  - Attridge, J
AU  - McGahren, ED
AU  - Rodgers, BM
AU  - Lake, DE
AU  - Moorman, JR
AU  - Fairchild, KD
TI  - Abnormal heart rate characteristics before clinical diagnosis of necrotizing enterocolitis
T2  - JOURNAL OF PERINATOLOGY
AB  - OBJECTIVE: Earlier diagnosis and treatment of necrotizing enterocolitis (NEC) in preterm infants, before clinical deterioration, might improve outcomes. A monitor that measures abnormal heart rate characteristics (HRC) of decreased variability and transient decelerations was developed as an early warning system for sepsis. As NEC shares pathophysiologic features with sepsis, we tested the hypothesis that abnormal HRC occur before clinical diagnosis of NEC.
   STUDY DESIGN: Retrospective review of Bells stage II to III NEC cases among infants <34 weeks gestation enrolled in a prospective randomized clinical trial of HRC monitoring at three neonatal intensive care units.
   RESULT: Of 97 infants with NEC and HRC data, 33 underwent surgical intervention within 1 week of diagnosis. The baseline HRC index from 1 to 3 days before diagnosis was higher in patients who developed surgical vs medical NEC (2.06 +/- 1.98 vs 1.22 +/- 1.10, P = 0.009). The HRC index increased significantly 16 h before the clinical diagnosis of surgical NEC and 6 h before medical NEC. At the time of clinical diagnosis, the HRC index was higher in patients with surgical vs medical NEC (3.3 +/- 2.2 vs 1.9 +/- 1.7, P<0.001).
   CONCLUSION: Abnormal HRC occur before clinical diagnosis of NEC, suggesting that continuous HRC monitoring may facilitate earlier detection and treatment.
SN  - 0743-8346
SN  - 1476-5543
DA  - NOV
PY  - 2013
VL  - 33
IS  - 11
SP  - 847
EP  - 850
DO  - 10.1038/jp.2013.63
AN  - WOS:000326503500006
ER  -

TY  - JOUR
AU  - Clark, MT
AU  - Vergales, BD
AU  - Paget-Brown, AO
AU  - Smoot, TJ
AU  - Lake, DE
AU  - Hudson, JL
AU  - Delos, JB
AU  - Kattwinkel, J
AU  - Moorman, JR
TI  - Predictive Monitoring for respiratory decompensation leading to urgent unplanned intubation in the neonatal intensive care unit
T2  - PEDIATRIC RESEARCH
AB  - BACKGROUND: Infants admitted to the neonatal intensive care unit (NICU), and especially those born with very low birth weight (VLBW; <1,500 g), are at risk for respiratory decompensation requiring endotracheal intubation and mechanical ventilation. I ntubation and mechanical ventilation are associated with increased morbidity, particularly in urgent unplanned cases.
   METHODS: We tested the hypothesis that the systemic response associated with respiratory decombensation can be detected from physiological monitoring and that statistical models of bedside monitoring data can identify infants at increased risk of urgent unplanned intubation. We studied 287 VLBW infants consecutively admitted to our NICU and found 96 events in 51 patients, excluding intUbations occurring within. 12h of a previous extubation.
   RESULTS: In order of importance in a multivariable statistical model, we found that the characteristics of reduced O-2 satura, tion, especially as "heart rate was falling; increased heart rate correlation with respiratory rate; and the amount of apnea were aIF significant independent pr,edictors.' The predictive model, validated internally by bootStrap, had a receiver-operating characteristic area of 0.84 +/- 0.04.
   CONCLUSION: We propose that predictive monitoring in the NICU for urgent unplanned intubation may improve outcomes by allowing clinicians to intervene noninvasively before intubation is required.
SN  - 0031-3998
DA  - JAN
PY  - 2013
VL  - 73
IS  - 1
SP  - 104
EP  - 110
DO  - 10.1038/pr.2012.155
AN  - WOS:000313307900016
ER  -

TY  - JOUR
AU  - Garcia, LS
AU  - Calvo, C
AU  - Casas, I
AU  - Pozo, F
AU  - Pellicer, A
TI  - Viral respiratory infections in very low birthweight infants at neonatal intensive care unit: prospective observational study
T2  - BMJ PAEDIATRICS OPEN
AB  - Background and objectiveVery low birthweight (VLBW) infants are highly susceptible to respiratory infections. Information about prevalence of viral respiratory infections (VRIs) in neonatal intensive care unit (NICU) is scarce. Recent evidence suggests short-term and long-term impact of VRI in morbidity of VLBW infants. The goal of this study is to conduct a VRI surveillance in VLBW infants during NICU admission to address the prevalence, type of viruses and associated clinical features.MethodsProspective observational cohort study on infants below 32 gestational weeks admitted to a tertiary NICU during a 2-year period. Respiratory virus detection (influenza, parainfluenza, rhinovirus (hRV), enterovirus, respiratory syncytial virus, metapneumovirus, coronavirus, bocavirus and adenovirus) was performed by real time multiplex PCR assays in nasopharyngeal aspirates (NPAs), within the first 72 hours after birth and weekly, until discharge. Additional samples were taken if clinically indicated.Results147 out of 224 eligible infants were enrolled. At least one positive NPA was found in 38% of the study cohort. Main viruses identified were hRV (58%) and adenovirus (31%). Among the 56 infants with positive NPA, 26 showed non-specific respiratory features in 58% (increased respiratory workload, tachypnoea, apnoea) or typical cold features in 38% (rhinorrhea, cough, fever), at least in one episode. Antibiotics were prescribed in 29% of cases. Positive infants showed higher rates of bronchopulmonary dysplasia (BPD), need for supplemental oxygen and mechanical ventilation, and had longer hospital stay. Cox regression analysis found BPD as an independent risk factor for viral infection (p<0.001) and symptomatic VRI (p<0.04).ConclusionsSystematic surveillance in VLBW infants reports VRI is frequent, particularly by hRV. Asymptomatic infection is highly prevalent which is critical in the face of establishing appropriate preventive strategies. Infants with BPD are especially vulnerable to such infections.
SN  - 2399-9772
DA  - JUN
PY  - 2020
VL  - 4
IS  - 1
C7  - e000661
DO  - 10.1136/bmjpo-2020-000661
AN  - WOS:000672547800041
ER  -

TY  - JOUR
AU  - Kurul, S
AU  - van Ackeren, N
AU  - Goos, TG
AU  - Ramakers, CRB
AU  - Been, JV
AU  - Kornelisse, RF
AU  - Reiss, IKM
AU  - Simons, SHP
AU  - Taal, HR
TI  - Introducing heart rate variability monitoring combined with biomarker screening into a level IV NICU: a prospective implementation study
T2  - EUROPEAN JOURNAL OF PEDIATRICS
AB  - The aim of this study was to investigate the association between the implementation of a local heart rate variability (HRV) monitoring guideline combined with determination of inflammatory biomarkers and mortality, measures of sepsis severity, frequency of sepsis testing, and antibiotic usage, among very preterm neonates. In January 2018, a guideline was implemented for early detection of late-onset neonatal sepsis using HRV monitoring combined with determination of inflammatory biomarkers. Data on all patients admitted with a gestational age at birth of < 32 weeks were reviewed in the period January 2016-June 2020 (n= 1,135; n = 515 pre-implementation, n= 620 post-implementation). Outcomes of interest were (sepsis-related) mortality, sepsis severity (neonatal sequential organ failure assessment (nSOFA)), sepsis testing, and antibiotic usage. Differences before and after implementation of the guideline were assessed using logistic and linear regression analysis for binary and continuous outcomes respectively. All analyses were adjusted for gestational age and sex. Mortality within 10 days of a sepsis episode occurred in 39 (10.3%) and 34 (7.6%) episodes in the pre- and post-implementation period respectively (P = 0.13). The nSOFA course during a sepsis episode was significantly lower in the post-implementation group (P = 0.01). We observed significantly more blood tests for determination of inflammatory biomarkers, but no statistically significant difference in number of blood cultures drawn and in antibiotic usage between the two periods.
   Conclusion: Implementing HRV monitoring with determination of inflammatory biomarkers might help identify patients with sepsis sooner, resulting in reduced sepsis severity, without an increased use of antibiotics or number of blood cultures.
SN  - 0340-6199
SN  - 1432-1076
DO  - 10.1007/s00431-022-04534-4
C6  - JUL 2022
AN  - WOS:000820090700001
ER  -

TY  - JOUR
AU  - Nguyen, N
AU  - Vandenbroucke, L
AU  - Hernandez, A
AU  - Pham, T
AU  - Beuchee, A
AU  - Pladys, P
TI  - Early-onset neonatal sepsis is associated with a high heart rate during automatically selected stationary periods
T2  - ACTA PAEDIATRICA
AB  - Aim: This study examined the heart rate variability characteristics associated with early-onset neonatal sepsis in a prospective, observational controlled study.
   Methods: Eligible patients were full-term neonates hospitalised with clinical signs that suggested early-onset sepsis and a C-reactive protein of >10 mg/L. Sepsis was considered proven in cases of symptomatic septicaemia, meningitis, pneumonia or enterocolitis. Heart rate variability parameters (n = 16) were assessed from five-, 15- and 30-minute stationary sequences automatically selected from electrocardiographic recordings performed at admission and compared with a control group using the U-test with post hoc Benjamini-Yekutieli correction. Stationary sequences corresponded to the periods with the lowest changes of heart rate variability over time.
   Results: A total of 40 full-term infants were enrolled, including 14 with proven sepsis. The mean duration of the cardiac cycle length was lower in the proven sepsis group than in the control group (n = 11), without other significant changes in heart rate variability parameters. These durations, measured in five-minute stationary periods, were 406 (367-433) ms in proven sepsis group versus 507 (463-522) ms in the control group (p < 0.05).
   Conclusion: Early-onset neonatal sepsis was associated with a high mean heart rate measured during automatically selected stationary periods.
SN  - 0803-5253
SN  - 1651-2227
DA  - MAY
PY  - 2017
VL  - 106
IS  - 5
SP  - 749
EP  - 754
DO  - 10.1111/apa.13782
AN  - WOS:000398859300011
ER  -

TY  - JOUR
AU  - Kaczmarek, J
AU  - Chawla, S
AU  - Marchica, C
AU  - Dwaihy, M
AU  - Grundy, L
AU  - Sant'Anna, GM
TI  - Heart Rate Variability and Extubation Readiness in Extremely Preterm Infants
T2  - NEONATOLOGY
AB  - Background: Mechanical ventilation (MV) is associated with changes in autonomic nervous system activity in preterm infants, which can be assessed by measurements of heart rate variability (HRV). Decreased HRV has been described in adults undergoing disconnection from MV; such information is not available in preterm infants. Objective: To compare differences in HRV between infants successfully extubated and those who failed, and to evaluate the accuracy of HRV as a predictor of extubation readiness. Methods: This is a prospective, observational study of infants with a birth weight <= 1,250 g undergoing their first extubation attempt. Heart rate was measured during a 60-min period immediately prior to extubation and HRV was calculated using the frequency domain analysis. Results: A total of 47 infants were studied; 36 were successfully extubated and 11 reintubated. There were no differences in patient demographics, ventilator settings, blood gases or postextubation management between the groups. All components of the HRV analysis were significantly decreased in infants who failed, generating high areas under the receiver operating characteristic curve. The specificity and positive predictive values were 100, but with limited sensitivity and negative predictive values. Conclusions: Infants considered 'ready to be extubated' but who subsequently failed their first extubation attempt had decreased HRV prior to extubation. Though promising, the value of HRV as a predictor of extubation readiness requires further evaluation. Copyright (c) 2013 S. Karger AG, Basel
SN  - 1661-7800
SN  - 1661-7819
PY  - 2013
VL  - 104
IS  - 1
SP  - 42
EP  - 48
DO  - 10.1159/000347101
AN  - WOS:000321442100008
ER  -

TY  - JOUR
AU  - Halil, H
AU  - Tayman, C
AU  - Buyuktiryaki, M
AU  - Okur, N
AU  - Cakir, U
AU  - Serkant, U
TI  - Serum Interleukin-33 as a Biomarker in Predicting Neonatal Sepsis in Premature Infants
T2  - COMBINATORIAL CHEMISTRY & HIGH THROUGHPUT SCREENING
AB  - Background: Neonatal sepsis is considered as the most frequent cause of death in newborns. Early diagnosis is important to reduce mortality and morbidity. The rapid progression of the disease requires proper use of biomarkers specific for prompt diagnosis and intervention.
   Objective: We aimed to evaluate the benefit of interleukin-33 serum levels in the diagnosis and treatment of neonatal sepsis.
   Method: We included 51 infants with neonatal sepsis as the main study group and 50 neonates without sepsis as the control group. Serum levels of interleukin-6, interleukin-33 and C-reactive protein were measured on the 1st, 3rd and 7th days of sepsis in the study group and on the 3rd postpartum day in the control group, respectively.
   Results: Serum levels of interleukin-6, interleukin-33 and C-reactive protein were significantly higher in the first day of sepsis. Serum levels of interleukin-6, interleukin-33 and C-reactive protein decreased significantly on the 3rd and the 7th days of antibiotic treatment. We found a significant relationship between interleukin-33 and C-reactive protein and between interleukin-6 and C-reactive protein on the first day of sepsis.
   Conclusion: Serum interleukin-33 level is up-regulated in neonatal sepsis, which might be used as a novel diagnostic marker and also a useful tool to predict prognosis in early neonatal sepsis.
SN  - 1386-2073
SN  - 1875-5402
PY  - 2018
VL  - 21
IS  - 7
SP  - 510
EP  - 515
DO  - 10.2174/1386207321666180911090656
AN  - WOS:000450162000007
ER  -

TY  - JOUR
AU  - Jost, K
AU  - Datta, AN
AU  - Frey, UP
AU  - Suki, B
AU  - Schulzke, SM
TI  - Heart rate fluctuation after birth predicts subsequent cardiorespiratory stability in preterm infants
T2  - PEDIATRIC RESEARCH
AB  - BACKGROUND: Cardiorespiratory stability of preterm infants is a prerequisite for discharge from the neonatal intensive care unit (NICU) but very difficult to predict. We aimed to assess whether characterizing heart rate fluctuation (HRF) within the first days of life has prognostic utility.
   METHODS: We conducted a prospective cohort study in 90 preterm infants using a previously validated surface diaphragmatic electromyography (sEMG) method to derive interbeat intervals. We characterized HRF by time series parameters including sample entropy (SampEn) and scaling exponent alpha (ScalExp) obtained from daily 3-h measurements. Data were analyzed by multivariable, multilevel linear regression.
   RESULTS: We obtained acceptable raw data from 309/330 sEMG measurements in 76/90 infants born at a mean (range) of 30.2 (24/-34.0) weeks gestation. We found a significant negative association of SampEn with duration of respiratory support (R-2= 0.53, p <0.001) and corrected age at discontinuation of caffeine therapy (R-2= 0.35, p < 0.001) after adjusting for sex, gestational age, birth weight z-score, and sepsis.
   CONCLUSIONS: Baseline SampEn calculated over the first 5 days of life carries prognostic utility for an estimation of subsequent respiratory support and pre-discharge cardiorespiratory stability in preterm infants, both important for planning of treatment and utilization of health care resources.
SN  - 0031-3998
SN  - 1530-0447
DA  - SEP
PY  - 2019
VL  - 86
IS  - 3
SP  - 348
EP  - 354
DO  - 10.1038/s41390-019-0424-6
AN  - WOS:000481648100012
ER  -

TY  - JOUR
AU  - Stewart, CJ
AU  - Nelson, A
AU  - Treumann, A
AU  - Skeath, T
AU  - Cummings, SP
AU  - Embleton, ND
AU  - Berrington, JE
TI  - Metabolomic and proteomic analysis of serum from preterm infants with necrotising entercolitis and late-onset sepsis
T2  - PEDIATRIC RESEARCH
AB  - BACKGROUND: Necrotising enterocolitis (NEC) and late-onset sepsis (LOS) are the leading causes of death among preterm infants in the developed world. This study aimed to explore the serum proteome and metabolome longitudinally in preterm infants with NEC or LOS, matched to controls.
   METHODS: Nineteen patients (10 cases, 9 controls) were included. A sample 14 d prior to and following, as well as at disease diagnosis, was included for cases. Controls had serum matched at diagnosis for corresponding case. All samples (n = 39) underwent shotgun proteomic analysis, and 37 samples also underwent metabolomics analysis using ultra performance liquid chromatography-tandem mass spectrometry.
   RESULTS: The proteomic and metabolomic profiles of serum were comparable between all infants. Eight proteins were associated with NEC and four proteins were associated with LOS. C-reactive protein was increased in all NEC patients at diagnosis.
   CONCLUSION: No single protein or metabolite was detected in all NEC or LOS cases which was absent from controls; however, several proteins were identified which were associated with disease status. The differing expression of these proteins between diseased infants potentially relates to differing pathophysiology of disease. Thus, it is unlikely a single biomarker exists for NEC and/or LOS.
SN  - 0031-3998
SN  - 1530-0447
DA  - MAR
PY  - 2016
VL  - 79
IS  - 3
SP  - 425
EP  - 431
DO  - 10.1038/pr.2015.235
AN  - WOS:000373371800009
ER  -

TY  - JOUR
AU  - Sullivan, BA
AU  - McClure, C
AU  - Hicks, J
AU  - Lake, DE
AU  - Moorman, JR
AU  - Fairchild, KD
TI  - Early Heart Rate Characteristics Predict Death and Morbidities in Preterm Infants
T2  - JOURNAL OF PEDIATRICS
AB  - Objectives To determine whether an early heart rate characteristics (HRC) index (HeRO score), measured in the first day and week after birth predicts death and morbidities compared with established illness severity scores.
   Study design For all very low birth weight infants in a single neonatal intensive care unit from 2004-2014, the average first day HRC index was calculated within 24 hours of birth (aHRC-24h) and the average first week HRC index within 7 days of birth (aHRC-7d). The Score for Neonatal Acute Physiology (SNAP-II) and Clinical Risk Indicator for Babies (CRIB-II) were calculated when data were available. The aHRC was compared with the SNAP-II and CRIB-II for predicting death, late-onset septicemia, necrotizing enterocolitis, bronchopulmonary dysplasia, severe intraventricular hemorrhage, or severe retinopathy of prematurity.
   Results All 4 scores were associated with death and severe intraventricular hemorrhage (P < .01). The OR and 95% CI for every 1-point increase in aHRC for predicting mortality, adjusted for gestational age, was 1.59 (1.252.00) for aHRC-24h and 2.61 (1.58-4.33) for aHRC-7d. High aHRC-7d, SNAP-II, and CRIB-II were associated with bronchopulmonary dysplasia (P < .001). High aHRC-7d was associated with late-onset septicemia (P < .05). None of the scores predicted necrotizing enterocolitis or severe retinopathy of prematurity.
   Conclusions HRC assessed in the first day or first week after birth compares favorably to established risk scores to predict death and morbidities in very low birth weight infants.
SN  - 0022-3476
SN  - 1097-6833
DA  - JUL
PY  - 2016
VL  - 174
SP  - 57
EP  - 62
DO  - 10.1016/j.jpeds.2016.03.042
AN  - WOS:000378620800014
ER  -

TY  - JOUR
AU  - Demisse, AG
AU  - Alemu, F
AU  - Gizaw, MA
AU  - Tigabu, Z
TI  - Patterns of admission and factors associated with neonatal mortality among neonates admitted to the neonatal intensive care unit of University of Gondar Hospital, Northwest Ethiopia
T2  - PEDIATRIC HEALTH MEDICINE AND THERAPEUTICS
AB  - Introduction: The neonatal period is a highly vulnerable time for an infant completing many of the physiologic adjustments required for life outside the uterus. As a result, there are high rates of morbidity and mortality. The three major causes of mortality in developing countries include prematurity, infection, and perinatal asphyxia. The aim of this study was to identify the patterns of neonatal admission and factors associated with mortality among neonates admitted at the Neonatal Intensive Care Unit (NICU) of University of Gondar Hospital.
   Materials and methods: A retrospective cross-sectional study was conducted among all admitted neonates in the NICU of University of Gondar referral hospital from December 1, 2015 to August 31, 2016. Information was extracted retrospectively during admission from patient records and death certificates, using a pretested questionnaire. The data were entered and analyzed using SPSS version 20, and p-values <0.05 were considered statistically significant.
   Results: A total of 769 neonates was included in the study. There were 448 (58.3%) male neonates, and 398 (51.8%) neonates were rural residents. More than two-thirds of the 587 deliveries (76.3%) were performed in tertiary hospitals. Neonatal morbidity included hypothermia 546 (71%), sepsis 522 (67.9%), prematurity 250 (34.9%), polycythemia 242 (31.5%), hypoglycemia 142 (18.5), meconium aspiration syndrome 113 (14.7%), and perinatal asphyxia 96 (12.5%). The overall mortality was 110 (14.3%; 95% confidence interval [CI]: 11.9-16.9) of which 69 (62.7%) deaths occurred in the first 24 hours of age. In the multivariate analysis, mortality was associated with perinatal asphyxia (adjusted odds ratio [AOR]: 5.97; 95% CI: 3.06-11.64), instrumental delivery (AOR: 2.99; 95% CI: 1.08-8.31), and early onset neonatal sepsis (AOR: 2.66; 95% CI: 1.62-6.11).
   Conclusion: Hypothermia, sepsis, and prematurity were the main reasons for NICU admission. Neonates often died within the first 24 hours of age. Implementing a better referral link and timely intervention could decrease neonatal mortality and morbidities in Gondar, Ethiopia.
SN  - 1179-9927
PY  - 2017
VL  - 8
SP  - 57
EP  - 64
DO  - 10.2147/PHMT.S130309
AN  - WOS:000401292400001
ER  -

TY  - JOUR
AU  - Mohr, MA
AU  - Fairchild, KD
AU  - Patel, M
AU  - Sinkin, RA
AU  - Clark, MT
AU  - Moorman, JR
AU  - Lake, DE
AU  - Kattwinkel, J
AU  - Delos, JB
TI  - Quantification of periodic breathing in premature infants
T2  - PHYSIOLOGICAL MEASUREMENT
AB  - Periodic breathing (PB), regular cycles of short apneic pauses and breaths, is common in newborn infants. To characterize normal and potentially pathologic PB, we used our automated apnea detection system and developed a novel method for quantifying PB. We identified a preterm infant who died of sudden infant death syndrome (SIDS) and who, on review of her breathing pattern while in the neonatal intensive care unit (NICU), had exaggerated PB.
   We analyzed the chest impedance signal for short apneic pauses and developed a wavelet transform method to identify repetitive 10-40 second cycles of apnea/breathing. Clinical validation was performed to distinguish PB from apnea clusters and determine the wavelet coefficient cutoff having optimum diagnostic utility. We applied this method to analyze the chest impedance signals throughout the entire NICU stays of all 70 infants born at 32 weeks' gestation admitted over a two-and-a-half year period. This group includes an infant who died of SIDS and her twin.
   For infants of 32 weeks' gestation, the fraction of time spent in PB peaks 7-14 d after birth at 6.5%. During that time the infant that died of SIDS spent 40% of each day in PB and her twin spent 15% of each day in PB.
   This wavelet transform method allows quantification of normal and potentially pathologic PB in NICU patients.
SN  - 0967-3334
SN  - 1361-6579
DA  - JUL
PY  - 2015
VL  - 36
IS  - 7
SP  - 1415
EP  - 1427
DO  - 10.1088/0967-3334/36/7/1415
AN  - WOS:000357422800007
ER  -

TY  - JOUR
AU  - Massaro, AN
AU  - Govindan, RB
AU  - Al-Shargabi, T
AU  - Andescavage, NN
AU  - Metzler, M
AU  - Chang, T
AU  - Glass, P
AU  - du Plessis, AJ
TI  - Heart rate variability in encephalopathic newborns during and after therapeutic hypothermia
T2  - JOURNAL OF PERINATOLOGY
AB  - OBJECTIVE: To evaluate whether heart rate variability (HRV) measures are predictive of neurological outcome in babies with hypoxic ischemic encephalopathy (HIE).
   STUDY DESIGN: This case-control investigation included 20 term encephalopathic newborns treated with systemic hypothermia in a regional neonatal intensive care unit. Electrocardiographic data were collected continuously during hypothermia. Spectral analysis of beat-to-beat heart rate interval was used to quantify HRV. HRV measures were compared between infants With adverse Outcome (death or neurodevelopmental impairment at 15 months, n=10) and those with favorable outcome :(survivors without impairment, n=10).
   RESULT: HRV differentiated infants by outcome during hypothermia through post-rewarming, with the best distinction between groups at 24-h and after 80 h of life.
   CONCLUSION: HRV during hypothermia treatment distinguished HIE babies who subsequently died or had neurodevelopmental impairment from intact survivors. This physiological biomarker may identify infants in need of adjuvant neuroprotective interventions. These findings warrant further investigation in a larger population of infants with HIE.
SN  - 0743-8346
SN  - 1476-5543
DA  - NOV
PY  - 2014
VL  - 34
IS  - 11
SP  - 836
EP  - 841
DO  - 10.1038/jp.2014.108
AN  - WOS:000344046800008
ER  -

TY  - JOUR
AU  - Raihana, S
AU  - Dunsmuir, D
AU  - Huda, T
AU  - Zhou, GH
AU  - Rahman, QSU
AU  - Garde, A
AU  - Moinuddin, M
AU  - Karlen, W
AU  - Dumont, GA
AU  - Kissoon, N
AU  - El Arifeen, S
AU  - Larson, C
AU  - Ansermino, JM
TI  - Development and Internal Validation of a Predictive Model Including Pulse Oximetry for Hospitalization of Under-Five Children in Bangladesh
T2  - PLOS ONE
AB  - Background
   The reduction in the deaths of millions of children who die from infectious diseases requires early initiation of treatment and improved access to care available in health facilities. A major challenge is the lack of objective evidence to guide front line health workers in the community to recognize critical illness in children earlier in their course.
   Methods
   We undertook a prospective observational study of children less than 5 years of age presenting at the outpatient or emergency department of a rural tertiary care hospital between October 2012 and April 2013. Study physicians collected clinical signs and symptoms from the facility records, and with a mobile application performed recordings of oxygen saturation, heart rate and respiratory rate. Facility physicians decided the need for hospital admission without knowledge of the oxygen saturation. Multiple logistic predictive models were tested.
   Findings
   Twenty-five percent of the 3374 assessed children, with a median (interquartile range) age of 1.02 (0.42-2.24), were admitted to hospital. We were unable to contact 20% of subjects after their visit. A logistic regression model using continuous oxygen saturation, respiratory rate, temperature and age combined with dichotomous signs of chest indrawing, lethargy, irritability and symptoms of cough, diarrhea and fast or difficult breathing predicted admission to hospital with an area under the receiver operating characteristic curve of 0.89 (95% confidence interval -CI: 0.87 to 0.90). At a risk threshold of 25% for admission, the sensitivity was 77% (95% CI: 74% to 80%), specificity was 87% (95% CI: 86% to 88%), positive predictive value was 70% (95% CI: 67% to 73%) and negative predictive value was 91% (95% CI: 90% to 92%).
   Conclusion
   A model using oxygen saturation, respiratory rate and temperature in combination with readily obtained clinical signs and symptoms predicted the need for hospitalization of critically ill children. External validation of this model in a community setting will be required before adoption into clinical practice.
SN  - 1932-6203
DA  - NOV 18
PY  - 2015
VL  - 10
IS  - 11
C7  - e0143213
DO  - 10.1371/journal.pone.0143213
AN  - WOS:000365154600098
ER  -

TY  - JOUR
AU  - Montaldo, P
AU  - Rosso, R
AU  - Santantonio, A
AU  - Chello, G
AU  - Giliberti, P
TI  - Presepsin for the detection of early-onset sepsis in preterm newborns
T2  - PEDIATRIC RESEARCH
AB  - BACKGROUND: Early-onset sepsis (EOS) is responsible for an important fraction of neonatal morbidity and mortality all over the world. The aim of this study was to assess whether presepsin (P-SEP) can be a more accurate biomarker of EOS compared with pro-calcitonin (PCT) and C-reactive protein (CRP).
   STUDY DESIGN: Consecutive preterm neonates (<34 wk gestational age, admitted to Neonatal Intensive Care Unit by 6h of age and undergoing sepsis evaluation) were recruited as part of a case-matched control study. We determined CRP, PCT and P-SEP at admission, and then at 12, 24, and 48 h of age. Neonates recruited into the study were divided into the EOS group (n = 32) and the uninfected group (n = 38) according to their infection screening.
   RESULTS: P-SEP values were significantly higher in the EOS group than in the uninfected group at different time intervals. The highest accuracy was achieved by P-SEP at 24 h after birth. The AUC for P-SEP was 0.97. In our sample, P-SEP achieved the best accuracy for prediction of EOS at the cut-off of 788 ng/l with 93% sensitivity and 100% specificity.
   CONCLUSIONS: This study shows that P-SEP is significantly higher in preterm infants with EOS compared with uninfected infants.
SN  - 0031-3998
SN  - 1530-0447
DA  - FEB
PY  - 2017
VL  - 81
IS  - 2
SP  - 329
EP  - 334
DO  - 10.1038/pr.2016.217
AN  - WOS:000395359000009
ER  -

TY  - JOUR
AU  - Jayasheel, A
AU  - Chandrasegaran, B
AU  - Kumar, VB
AU  - Babji, NS
TI  - Evaluation of Modified Extended Sick Neonate Score to Predict In-Hospital Mortality among Newborns Admitted to Resource-Poor Settings in Rural India
T2  - INDIAN JOURNAL OF PEDIATRICS
AB  - Objectives To devise a score based on eight extended sick neonatal score (ESNS) variables by adding two more variables, birth weight, and gestational age to check its efficacy. Methods A retrospective study was conducted on 521 neonates admitted from January 2018 to June 2020 in the neonatal intensive care unit (NICU) of a tertiary care center. The proposed score has the following components, respiratory effort, heart rate, axillary temperature, capillary refill time, random blood sugar, pulse oximeter saturation, Moro reflex, modified Downes score, gestation age, and birth weight. Each was scored as 0, 1, and 2. The total score for each neonate was calculated from the records available and outcome documented. Receiver operating characteristic (ROC) curve was generated; and a cutoff score was derived to predict mortality and compared with modified sick neonatal score (MSNS). Results Modified ESNS has a strong correlation with the outcome. Area under the ROC curve was 0.995 (95% CI: 0.925-0.985) for modified ESNS and 0.933 (95% CI: 0.901-0.976) for MSNS. The optimum cutoff values for predicting mortality were 15.5 for modified ESNS and 12.5 for MSNS. For a cutoff score of <= 15, sensitivity and specificity were 86.27% and 86.60% for modified ESNS and 90.20% and 84.89%, respectively, for MSNS, in predicting mortality. Positive and negative predictive values were 41.12% and 98.31% for modified ESNS and 39.32% and 98.76%, respectively for MSNS. Conclusion The modified ESNS can predict in-hospital mortality among neonates, with good sensitivity and specificity.
SN  - 0019-5456
SN  - 0973-7693
DO  - 10.1007/s12098-022-04199-9
C6  - JUL 2022
AN  - WOS:000820551900007
ER  -

TY  - JOUR
AU  - Sullivan, BA
AU  - Wallman-Stokes, A
AU  - Isler, J
AU  - Sahni, R
AU  - Moorman, JR
AU  - Fairchild, KD
AU  - Lake, DE
TI  - Early Pulse Oximetry Data Improves Prediction of Death and Adverse Outcomes in a Two-Center Cohort of Very Low Birth Weight Infants
T2  - AMERICAN JOURNAL OF PERINATOLOGY
AB  - Background We previously showed, in a single-center study, that early heart rate (HR) characteristics predicted later adverse outcomes in very low birth weight (VLBW) infants. We sought to improve predictive models by adding oxygenation data and testing in a second neonatal intensive care unit (NICU).
   Methods HR and oxygen saturation (SpO (2) ) from the first 12 hours and first 7 days after birth were analyzed for 778 VLBW infants at two NICUs. Using multivariate logistic regression, clinical predictive scores were developed for death, severe intraventricular hemorrhage (sIVH), bronchopulmonary dysplasia (BPD), treated retinopathy of prematurity (tROP), late-onset septicemia (LOS), and necrotizing enterocolitis (NEC). Ten HR-SpO (2) measures were analyzed, with first 12 hours data used for predicting death or sIVH and first 7 days for the other outcomes. HR-SpO (2) models were combined with clinical models to develop a pulse oximetry predictive score (POPS). Net reclassification improvement (NRI) compared performance of POPS with the clinical predictive score.
   Results Models using clinical or pulse oximetry variables alone performed well for each outcome. POPS performed better than clinical variables for predicting death, sIVH, and BPD (NRI>0.5, p <0.01), but not tROP, LOS, or NEC.
   Conclusion Analysis of early HR-SpO (2) characteristics adds to clinical risk factors to predict later adverse outcomes in VLBW infants.
SN  - 0735-1631
SN  - 1098-8785
DA  - NOV
PY  - 2018
VL  - 35
IS  - 13
SP  - 1331
EP  - 1338
DO  - 10.1055/s-0038-1654712
AN  - WOS:000447808600014
ER  -

TY  - JOUR
AU  - Mialet-Marty, T
AU  - Beuchee, A
AU  - Ben Jmaa, W
AU  - N'Guyen, N
AU  - Navarro, X
AU  - Poree, F
AU  - Nuyt, AM
AU  - Pladys, P
TI  - Possible Predictors of Cardiorespiratory Events after Immunization in Preterm Neonates
T2  - NEONATOLOGY
AB  - Background: The influence of the first immunization on cardiorespiratory (CR) stability in very preterm infants is still a controversial subject. Objectives: To describe the changes induced by immunization on heart and respiratory rate variability (HRV-RRV) and to test a potential association between preimmunization profiles and postimmunization CR events. Methods: Continuous 72-hour CR recordings and 2.5-hour polysomnographic recordings were performed on very preterm infants immunized after 7 weeks. The results are expressed as medians (interquartile ranges). Results: Immunization was performed on 31 very preterm infants [28 weeks' gestation (26.9-29), birth weight: 965 g (795-1,105)], and was associated with an increased incidence (p < 0.01) of events lasting more than 10 s: bradycardia < 80 bpm [2.2 (1.1-7) vs. 1.8 (1-4)/12 h], desaturation [17.6 (9.4-36.4) vs. 13.9 (7.7-33.8)/12 h] and associated bradycardia-desaturation [IB+D, 4.1 (1.4-7.3) vs. 2.4 (1-4.6)/12 h], with mild changes in HRV and no change in RRV. The changes in IB+D frequency were correlated with preimmunization IB+D frequency (r = 0.44, p < 0.05), HRV spectral parameter low frequency/high frequency ratio (LF/HF, r = 0.55, p < 0.01) and approximate entropy of HRV (r = -0.39, p < 0.05). Conclusion: The increase in CR events after the first immunization in very preterm infants was associated with: (1) sympathetic predominance in heart rate control (high LF/HF ratio), (2) abnormal oversimplification of HRV (low entropy) and (3) persistent respiratory rhythm control immaturity (high IB+D before vaccine). Copyright (C) 2013 S. Karger AG, Basel
SN  - 1661-7800
PY  - 2013
VL  - 104
IS  - 2
SP  - 151
EP  - 155
DO  - 10.1159/000351035
AN  - WOS:000322733700014
ER  -

TY  - JOUR
AU  - Sagheb, S
AU  - Sepidarkish, M
AU  - Mohseni, SO
AU  - Movahedian, A
AU  - Mosayebi, Z
TI  - Red Cell Distribution Width as a Predictor of Persistent Pulmonary Hypertension of the Newborn
T2  - AMERICAN JOURNAL OF PERINATOLOGY
AB  - Objective Persistent pulmonary hypertension of the newborn (PPHN) is a critical condition with high mortality and morbidity rates in neonatal intensive care unit (NICU) admitted neonates due to severe hypoxemia. The aim of this study was to evaluate red cell distribution width (RDW) as a biomarker of hypoxemia and determine the optimal cutoff point of RDW for identifying neonates with PPHN.
   Study Design All PPHN diagnosed, NICU admitted term infants with hypoxemia after birth from May 2014 to September 2016 were enrolled as case control and healthy term infants with nonhemolytic jaundice who were admitted for phototherapy on the second or third day of birth were the control group. Blood samples were collected. Multiple logistic regression modeling was used to examine the association between PPHN and RDW.
   Results Receiver-operating characteristics (ROC) curve analysis was used to determine the optimal cutoff point of RDW for identifying neonates with PPHN. RDW was higher in the PPHN group compared with the control group (p < 0.001). Significant predictors of PPHN were mother's underlying disease (p = 0.01) and RDW(p < 0.001). The optimal RDW cut point for prediction of PPHN by the ROC curve analysis was 17.9 (sensitivity = 85.71%). RDW's area under the curve was 0.9197 (p < 0.001).
   Conclusion RDW may be a simple, valuable, accessible marker for predicting PPHN before performing echocardiography in hypoxemic NICU admitted neonates.
SN  - 0735-1631
SN  - 1098-8785
DA  - DEC
PY  - 2017
VL  - 34
IS  - 14
SP  - 1442
EP  - 1446
DO  - 10.1055/s-0037-1604246
AN  - WOS:000415170800011
ER  -

TY  - JOUR
AU  - Latremouille, S
AU  - Shalish, W
AU  - Kanbar, L
AU  - Lamer, P
AU  - Rao, S
AU  - Kearney, RE
AU  - Sant'Anna, GM
TI  - The effects of nasal continuous positive airway pressure and high flow nasal cannula on heart rate variability in extremely preterm infants after extubation: A randomized crossover trial
T2  - PEDIATRIC PULMONOLOGY
AB  - BackgroundNCPAP and High flow nasal cannula (HFNC) are common modes of non-invasive respiratory support used after extubation. Heart rate variability (HRV) has been demonstrated as a marker of well-being in neonates and differences in HRV were described in preterm infants receiving respiratory care. The objective was to investigate the effects of NCPAP and HFNC on HRV after extubation.
   MethodsRandomized crossover trial in infants with birth weight (BW) <= 1250g after undergoing their first elective extubation. ECG recordings were performed during 45min while on HFNC and nasal continuous positive airway pressure (NCPAP). Time domain, non-linear, and frequency domain parameters were calculated and compared during HFNC and NCPAP using paired nonparametric tests. A secondary analysis was performed in the subgroup of infants that were successfully extubated.
   ResultsThirty infants with median [range] gestational age of 27 weeks [24.1-29.3] and BW of 930g [610-1220] were studied at 5 days [1-39] of age. No differences in HRV parameters were observed between HFNC and NCPAP. In the secondary analysis, infants successfully extubated (n=27) had a significantly higher HRV during HFNC for some time domain parameters. For instance, the standard deviation of the RR intervals (SDRR) was more likely to be higher during HFNC compared to NCPAP (HFNC: 18/27 vs NCPAP: 9/27, P=0.017) .
   ConclusionDuring the first hours after extubation, no differences in HRV were detected between HFNC and NCPAP in the overall cohort. However, a significantly higher HRV was noted during HFNC in the subgroup of infants successfully extubated.
SN  - 8755-6863
SN  - 1099-0496
DA  - JUN
PY  - 2019
VL  - 54
IS  - 6
SP  - 788
EP  - 796
DO  - 10.1002/ppul.24284
AN  - WOS:000474786700023
ER  -

TY  - JOUR
AU  - Hannaford, KE
AU  - Stout, MJ
AU  - Smyser, CD
AU  - Mathur, A
AU  - Cahill, AG
TI  - Evaluating the Sensitivity of Electronic Fetal Monitoring Patterns for the Prediction of Intraventricular Hemorrhage
T2  - AMERICAN JOURNAL OF PERINATOLOGY
AB  - Objective We evaluated electronic fetal (heart rate) monitoring (EFM) patterns among very preterm infants with and without intraventricular hemorrhage (IVH) to evaluate the test characteristics of EFM for the prediction of IVH.
   Study Design We performed a case-control study of preterm infants born <= 30 weeks' gestation over a 6-year period. We evaluated differences in EFM patterns between those (cases) with and without IVH (controls). The relative odds ratio of observing differences in EFM patterns between cases and controls was calculated. Regression models were adjusted based on confounding variables. The sensitivity, specificity, and positive and negative predictive values of EFM characteristics were evaluated for the diagnosis of IVH.
   Results Total 79 very preterm infants underwent cranial ultrasound, 24 of whom had IVH. Infants with IVH were more likely to be males and delivered at earlier gestational ages. Moderate variability was seen in all infants with normal cranial ultrasounds and 83% of infants with IVH. Minimal variability has a sensitivity of 17% in the prediction of IVH.
   Conclusion While minimal variability was observed more frequently in fetuses that developed IVH, it is poorly predictive of IVH. EFM patterns are not discriminating in identifying very preterm infants at risk for developing IVH.
SN  - 0735-1631
SN  - 1098-8785
DA  - DEC
PY  - 2016
VL  - 33
IS  - 14
SP  - 1420
EP  - 1425
DO  - 10.1055/s-0036-1584140
AN  - WOS:000388549100013
ER  -

TY  - JOUR
AU  - Muktan, D
AU  - Singh, RR
AU  - Bhatta, NK
AU  - Shah, D
TI  - Neonatal mortality risk assessment using SNAPPE- II score in a neonatal intensive care unit
T2  - BMC PEDIATRICS
AB  - Background There are many scoring systems to predict neonatal mortality and morbidity in neonatal intensive care units (NICU). One of the scoring systems is SNAPPE-II (Score for Neonatal Acute Physiology with Perinatal extension-II). This study was carried out to assess the validity of SNAPPE-II score (Score for Neonatal Acute Physiology with Perinatal Extension-II) as a predictor of neonatal mortality and duration of stay in a neonatal intensive care unit (NICU). Methods This prospective, observational study was carried out over a period of 12 months from June 2015 to May 2016. Two hundred fifty five neonates, who met the inclusion criteria admitted to NICU in tertiary care hospital, BPKIHS Hospital, Nepal were enrolled in the study and SNAPPE-II score was calculated. Receiver Operating Characteristic (ROC) curve was constructed to derive the best SNAPPE-II cut-off score for mortality. Results A total of 305 neonates were admitted to NICU over a period of one year. Among them, 255 neonates fulfilled the inclusion criteria. Out of 255 neonates, 45 neonates (17.6%) died and 210 were discharged. SNAPPE-II score was significantly higher among neonates who died compared to those who survived [median (IQR) 57 (42-64) vs. 22 (14-32), P < 0.001]. SNAPPE II score had discrimination to predict mortality with area under ROC Curve (AUC): 0.917 (95% CI, 0.854-0.980). The best cut - off score for predicting mortality was 38 with sensitivity 84.4%, specificity 91%, positive predictive value 66.7% and negative predictive value 96.5%. SNAPPE II score could not predict the duration of NICU stay (P = 0.477). Conclusion SNAPPE- II is a useful tool to predict neonatal mortality in NICU. The score of 38 may be associated with higher mortality.
SN  - 1471-2431
DA  - AUG 13
PY  - 2019
VL  - 19
IS  - 1
C7  - 279
DO  - 10.1186/s12887-019-1660-y
AN  - WOS:000480770600002
ER  -

TY  - JOUR
AU  - Semenova, O
AU  - Carra, G
AU  - Lightbody, G
AU  - Boylan, G
AU  - Dempsey, E
AU  - Temko, A
TI  - Prediction of short-term health outcomes in preterm neonates from heart-rate variability and blood pressure using boosted decision trees
T2  - COMPUTER METHODS AND PROGRAMS IN BIOMEDICINE
AB  - Background and Objective: Efficient management of low blood pressure (BP) in preterm neonates remains challenging with considerable variability in clinical practice. There is currently no clear consensus on what constitutes a limit for low BP that is a risk to the preterm brain. It is argued that a personalised approach rather than a population based threshold is more appropriate. This work aims to assist healthcare professionals in assessing preterm wellbeing during episodes of low BP in order to decide when and whether hypotension treatment should be initiated. In particular, the study investigates the relationship between heart rate variability (HRV) and BP in preterm infants and its relevance to a short-term health outcome.
   Methods: The study is performed on a large clinically collected dataset of 831 h from 23 preterm infants of less than 32 weeks gestational age. The statistical predictive power of common HRV features is first assessed with respect to the outcome. A decision support system, based on boosted decision trees (XGboost), was developed to continuously estimate the probability of neonatal morbidity based on the feature vector of HRV characteristics and the mean arterial blood pressure.
   Results: It is shown that the predictive power of the extracted features improves when observed during episodes of hypotension. A single best HRV feature achieves an AUC of 0.87. Combining multiple HRV features extracted during hypotensive episodes with the classifier achieves an AUC of 0.97, using a leave-one-patient-out performance assessment. Finally it is shown that good performance can even be achieved using continuous HRV recordings, rather than only focusing on hypotensive events - this had the benefit of not requiring invasive BP monitoring.
   Conclusions: The work presents a promising step towards the use of multimodal data in providing objective decision support for the prediction of short-term outcome in preterm infants with hypotensive episodes. (C) 2019 Published by Elsevier B.V.
SN  - 0169-2607
SN  - 1872-7565
DA  - OCT
PY  - 2019
VL  - 180
C7  - 104996
DO  - 10.1016/j.cmpb.2019.104996
AN  - WOS:000488005200008
ER  -

TY  - CPAPER
AU  - Leon, C
AU  - Pladys, P
AU  - Beuchee, A
AU  - Carrault, G
A1  - IEEE
TI  - Recurrent Neural Networks for Early Detection of Late Onset Sepsis in Premature Infants Using Heart Rate Variability
T2  - 2021 COMPUTING IN CARDIOLOGY (CINC)
CP  - Conference on Computing in Cardiology (CinC)
AB  - Early diagnosis of late onset sepsis (LOS) in premature infants can help reduce morbidity and mortality in this particularly vulnerable population. In this work, we propose a machine learning model based on recurrent neural networks for the early detection of late onset sepsis in premature infants. The model combines gated recurrent units and long short-term memory units, and uses heart rate variability features as input data. The population used for this study consisted of 259 premature infants; 193 of them were used for training the model, which was then tested in the remaining 66 infants. Thus, we obtained an area under the receiver operating characteristics curve (AUROC) of more than 80% for the 24 hours before the onset of the infection, and reaching 90.4% (95% CI [88.1%, 92.6%]) six hours before the time of the infection. The proposed method has the potential to be easily implemented as a decision support system for real-time LOS detection in neonatal intensive care units, as it uses only data which is continuously and automatically available in such settings.
SN  - 2325-8861
SN  - 2325-887X
PY  - 2021
DO  - 10.22489/CinC.2021.060
AN  - WOS:000821955000039
ER  -

TY  - CPAPER
AU  - Gomez, R
AU  - Collantes, G
AU  - Garcia, N
AU  - Ponce, F
AU  - Redon, P
A1  - IEEE
TI  - Development of a non-invasive procedure to early detect neonatal sepsis using HRV monitoring and machine learning algorithms
T2  - 2019 IEEE 32ND INTERNATIONAL SYMPOSIUM ON COMPUTER-BASED MEDICAL SYSTEMS (CBMS)
CP  - 32nd IEEE International Symposium on Computer-Based Medical Systems (IEEE CBMS)
AB  - Heart rate variability (HRV) monitoring has shown to be promising to early diagnose neonatal sepsis and therefore the objective is to develop a minimally invasive and cost-effective tool, based on HRV monitoring and machine learning (ML) algorithms, to predict sepsis risk in neonates within the first 48 hours of life.
   Seventy-nine new-borns, with less than 48 hours of life and with a gestational age between 36 and 41 weeks, borned in the Consorci Hospital General Universitari of Valencia were enrolled after the tutor's authorization. Fifteen of them were diagnosed with sepsis. Electrocardiogram signal was monitored and recorded for 90 minutes and HRV parameters were calculated. Clinical data was extracted from the electronic medical record and sepsis was confirmed by central laboratory analyses. Supervised ML algorithms were evaluated based on sensitivity, specificity, positive predictive value, negative predictive value and area under the receiver operating characteristic curve (AUC).
   Significant differences were observed in the power spectrum density at very low and low frequency bands and in long-term non-linear components. The AUC revealed that Adaptive boosting was the ML model with greater sensitivity and specificity (AUC=0.94) followed by Bagged Trees (AUC=0.88) and Random Forest (AUC=0.84).
   In conclusion, HRV and Adaptive Boosting algorithm can be used to identify new-borns with higher risk of suffering neonatal sepsis during their first 48 hours.
SN  - 2372-9198
SN  - 978-1-7281-2286-1
PY  - 2019
SP  - 132
EP  - 137
DO  - 10.1109/CBMS.2019.00037
AN  - WOS:000502356600028
ER  -

TY  - JOUR
AU  - Ozdemir, OM
AU  - Ozdemir, E
AU  - Enli, Y
AU  - Oztekin, O
AU  - Ergin, H
TI  - Ischemia-modified albumin in preterm infants born to mothers with pre-eclampsia
T2  - PEDIATRICS INTERNATIONAL
AB  - Background Pre-eclampsia (PE) carries an increased risk for maternal and/or fetal mortality or serious morbidity. PE is associated with ischemia and increased oxidative stress in the placenta, which may lead to modification of plasma albumin to ischemia-modified albumin (IMA). The aim of this study was to investigate IMA and hematological parameters in mothers and in premature infants in normal and in pre-eclamptic pregnancies.
   Methods Twenty-five pregnant women with PE and their premature newborns were categorized as the PE group, and 25 normotensive pregnant women and their premature newborns as the control group. Preterm infants are classified as small for gestational age (SGA) or non-SGA according to the Fenton preterm growth chart. Serum IMA, complete blood count (CBC), liver function tests (LFT), renal function tests (RFT), albumin, and C-reactive protein were measured in the mothers immediately before birth, and in the cord blood and serum of the newborns at 6 and 24 h after birth. Clinical and demographic data were recorded for both groups.
   Results While IMA, LFT and RFT were significantly increased in the PE group compared with the control group, albumin and CBC were significantly lower in the PE group. A total of 40% of PE newborns were SGA, 30% of whom had severe SGA (birthweight <3 rd percentile). Cord IMA was significantly increased in all preterm neonates in the PE group compared with the control group. No mothers or neonates died.
   Conclusion Serum IMA in addition to the prevalence of SGA were significantly increased in the PE group. Cord blood IMA, therefore, might be a predictive biomarker for SGA in PE pregnancies.
SN  - 1328-8067
SN  - 1442-200X
DA  - JUN
PY  - 2018
VL  - 60
IS  - 6
SP  - 553
EP  - 559
DO  - 10.1111/ped.13563
AN  - WOS:000435805800009
ER  -

TY  - JOUR
AU  - Amin, SB
AU  - Burnell, E
TI  - Monitoring Apnea of Prematurity: Validity of Nursing Documentation and Bedside Cardiorespiratory Monitor
T2  - AMERICAN JOURNAL OF PERINATOLOGY
AB  - Objective To compare apnea events recorded by bedside cardiorespiratory monitor and nursing documentation with those detected by visual inspection of continuous electronic cardiorespiratory waveform.
   Methods In a prospective observational study, 20 nonventilated infants of 28 to 33 weeks' gestational age were monitored for apnea during the first 2 postnatal weeks. Apnea was defined as a respiratory pause > 20 seconds or > 15 seconds if associated with a heart rate < 80/min or oxygen saturation < 85%. True apnea was defined as one for which visual inspection of continuous electronic cardiorespiratory waveform on the central monitor verified apnea.
   Results The number of apnea episodes recorded by nursing documentation and bedside monitors were 207 and 418, respectively. Only 7.7% of apnea events recorded by nursing documentation were confirmed as true apnea compared with 50.4% of apnea recorded by bedside monitors and the difference was statistically significant. Of true apnea (n = 211) episodes recorded on central monitors, 99% were recorded by bedside monitors but only 7.6% of apnea occurrences were recorded by nursing personnel.
   Conclusions Nursing documentation does not provide accurate monitoring of apnea. Although bedside monitors have better sensitivity and specificity than nursing documentation, future research should be directed to improve the specificity of bedside monitoring.
SN  - 0735-1631
SN  - 1098-8785
DA  - SEP
PY  - 2013
VL  - 30
IS  - 8
SP  - 643
EP  - 647
DO  - 10.1055/s-0032-1329694
AN  - WOS:000337107400004
ER  -

TY  - JOUR
AU  - Ge, WJ
AU  - Mirea, L
AU  - Yang, JM
AU  - Bassil, KL
AU  - Lee, SK
AU  - Shah, PS
A1  - Canadian Neonatal Network
TI  - Prediction of Neonatal Outcomes in Extremely Preterm Neonates
T2  - PEDIATRICS
AB  - OBJECTIVE: To develop and validate a statistical prediction model spanning the severity range of neonatal outcomes in infants born at <= 30 weeks' gestation.
   METHODS: A national cohort of infants, born at 23 to 30 weeks' gestation and admitted to level III NICUs in Canada in 2010-2011, was identified from the Canadian Neonatal Network database. A multinomial logistic regression model was developed to predict survival without morbidities, mild morbidities, severe morbidities, or mortality, using maternal, obstetric, and infant characteristics available within the first day of NICU admission. Discrimination and calibration were assessed using a concordance C-statistic and the C-g goodness-of-fit test, respectively. Internal validation was performed using a bootstrap approach.
   RESULTS: Of 6106 eligible infants, 2280 (37%) survived without morbidities, 1964 (32%) and 1251 (21%) survived with mild and severe morbidities, respectively, and 611 (10%) died. Predictors in the model were gestational age, small (<10th percentile) for gestational age, gender, Score for Neonatal Acute Physiology version II >20, outborn status, use of antenatal corticosteroids, and receipt of surfactant and mechanical ventilation on the first day of admission. High model discrimination was confirmed by internal bootstrap validation (bias-corrected C-statistic = 0.899, 95% confidence interval = 0.894-0.903). Predicted probabilities were consistent with the observed outcomes (C-g P value =.96).
   CONCLUSIONS: Neonatal outcomes ranging from mortality to survival without morbidity in extremely preterm infants can be predicted on their first day in the NICU by using a multinomial model with good discrimination and calibration. The prediction model requires additional external validation.
SN  - 0031-4005
DA  - OCT
PY  - 2013
VL  - 132
IS  - 4
SP  - E876
EP  - E885
DO  - 10.1542/peds.2013-0702
AN  - WOS:000325095400009
ER  -

TY  - JOUR
AU  - Coggins, SA
AU  - Weitkamp, JH
AU  - Grunwald, L
AU  - Stark, AR
AU  - Reese, J
AU  - Walsh, W
AU  - Wynn, JL
TI  - Heart rate characteristic index monitoring for bloodstream infection in an NICU: a 3-year experience
T2  - ARCHIVES OF DISEASE IN CHILDHOOD-FETAL AND NEONATAL EDITION
AB  - Background Bloodstream infection (BSI) among neonatal intensive care unit (NICU) infants is a frequent problem associated with poor outcomes. Monitoring for abnormal heart rate characteristics (HRCs) may decrease infant mortality by alerting clinicians to sepsis before it becomes clinically apparent.
   Methods HRC scores were acquired using the HRC (HeRO) monitor system from Medical Predictive Science Corporation and entered into the electronic medical record by bedside staff. We retrospectively analysed HRC scores recorded twice daily in the medical record during a 30-month period (1 January 2010 through 30 June 2012) for infants in the NICU at the Monroe Carell Jr. Children's Hospital at Vanderbilt. We identified infants that met Centers for Disease Control criteria for late-onset BSI (> 3 days of life) during the study period.
   Results During the study period, we recorded 127 673 HRC scores from 2384 infants. We identified 46 infants with BSI. Although 8% (9701/127 673) of the HRC scores were >= 2 and 1% (1387/127 673) were >= 5, BSI (at any time) was observed in just 5% of patients with HRC scores >= 2, and 9% of patients with HRC scores >= 5. Of infants with BSI, 5/46 (11%) had at least one HRC score >= 5 and 17/46 (37%) had at least one score >= 2 recorded in the 48 h period prior to the evaluation that resulted in the first positive blood culture of the episode.
   Conclusions In our single-centre retrospective study, elevated HRC scores had limited ability to detect BSI. BSI was infrequent at any time during hospitalisation in infants with significantly elevated HRC scores.
SN  - 1359-2998
SN  - 1468-2052
DA  - JUL
PY  - 2016
VL  - 101
IS  - 4
SP  - F329
EP  - +
DO  - 10.1136/archdischild-2015-309210
AN  - WOS:000378254700013
ER  -

TY  - JOUR
AU  - Saboute, M
AU  - Moridpoor, K
AU  - Khosravi, N
AU  - Yavar, R
AU  - Khalesi, N
AU  - Karimi, A
TI  - Assessment of serum interleukin-35 as a diagnostic biomarker of neonatal early-onset sepsis
T2  - SN APPLIED SCIENCES
AB  - Neonatal sepsis is a life-threatening disorder among infants, which is associated with high morbidity and mortality. In recent years, although the management of newborns has improved, early diagnosis and treatment of neonatal early-onset sepsis (NEOS) are the major challenges for neonatologists in Neonatal intensive care units (NICUs). We assessed the diagnostic value of interleukins-35 (IL-35) in diagnosis of NEOS. A prospective process evaluation study was carried out in the NICU of Akbar-Abadi and Ali-Asghar Hospitals affiliated to Iran University of Medical Sciences from 2017 to 2018. Eighty hospitalized neonates with clinical suspicion of sepsis in the first 72 h of life entered the study by convenience or accidental sampling. Routine hematology tests regarding sepsis diagnosis were performed after admission. All subjects were assigned into two groups: newborns with proven sepsis and newborns with suspected sepsis. IL-35 levels in septic and unlikely infected hospitalized newborns were measured using Elisa Kit (ZellBio GmbH. Cat. No; ZB-10042C-H9648, Human Interleukin 35), and the results were compared. The mean IL-35 in serum samples from septic neonates was significantly higher than this variable in samples from unlikely infected newborns (13.41 +/- 2.4 vs. 9.02 +/- 2.6 pg/ml; p < 0.0001). The area under receiver-operating characteristic (ROC) curve for IL-35 was 0.895 (CI 95% = 0.826-0.963; p = 0.0001). The result of study showed serum IL-35 had a moderate accuracy (AUC = 0.895) for the diagnosis of NS. Therefore, serum IL-35 could be suggested as a predictive biomarker in neonatal early-onset sepsis. Further studies with larger sample size are strongly suggested.
SN  - 2523-3963
SN  - 2523-3971
DA  - DEC
PY  - 2019
VL  - 1
IS  - 12
C7  - 1602
DO  - 10.1007/s42452-019-1565-2
AN  - WOS:000502036600003
ER  -

TY  - JOUR
AU  - Pirr, S
AU  - Hartel, C
AU  - Viemann, D
TI  - Sepsis of the preterm neonate Innovative concepts of prevention and early diagnostics
T2  - MONATSSCHRIFT KINDERHEILKUNDE
AB  - Neonatal sepsis is a leading cause of mortality in the neonatal period worldwide. Preterm infants are particularly susceptible to severe infections. Due to the rapid course, the high mortality and the lack of reliable early markers, empirical antibiotic treatment must often be initiated even when sepsis is only suspected. Therefore, the majority of preterm neonates are subjected to an antibiotic treatment at least once during their stay in the neonatal intensive care unit. Established preventive measures have not significantly reduced the incidence of neonatal sepsis over the past years. An unfavorable intestinal microbiome and immunological specificities of the preterm infant were identified as critical risk factors for neonatal sepsis. Therefore, the postnatal development of the intestinal microbiome and the interplay with the maturing immune system have become a focus for the development of new treatment strategies. Recent studies have fundamentally changed the understanding of the neonatal immune system. The previously assumed immaturity of neonatal immune responses has now been replaced by the concept of specific programming that enables an event-free transition from the intrauterine to the extrauterine world. The alarmins S100A8-A9 play an important role in these processes. They protect the neonate from excessive inflammatory reactions during bacterial colonization without impairing the pathogen defence mechanisms. These findings offer new options as predictive biomarkers and for the prevention of neonatal sepsis.
SN  - 0026-9298
SN  - 1433-0474
DA  - DEC
PY  - 2021
VL  - 169
IS  - 12
SP  - 1133
EP  - 1140
DO  - 10.1007/s00112-021-01329-z
C6  - OCT 2021
AN  - WOS:000706907600001
ER  -

TY  - CPAPER
AU  - Honore, A
AU  - Liu, D
AU  - Forsberg, D
AU  - Coste, K
AU  - Herlenius, E
AU  - Chatterjee, S
AU  - Skoglund, M
A1  - IEEE
TI  - HIDDEN MARKOV MODELS FOR SEPSIS DETECTION IN PRETERM INFANTS
T2  - 2020 IEEE INTERNATIONAL CONFERENCE ON ACOUSTICS, SPEECH, AND SIGNAL PROCESSING
CP  - IEEE International Conference on Acoustics, Speech, and Signal Processing
AB  - We explore the use of traditional and contemporary hidden Markov models (HMMs) for sequential physiological data analysis and sepsis prediction in preterm infants. We investigate the use of classical Gaussian mixture model basedHMM, and a recently proposed neural network based HMM. To improve the neural network based HMM, we propose a discriminative training approach. Experimental results show the potential of HMMs over logistic regression, support vector machine and extreme learning machine.
SN  - 1520-6149
SN  - 978-1-5090-6631-5
PY  - 2020
SP  - 1130
EP  - 1134
AN  - WOS:000615970401074
ER  -

TY  - JOUR
AU  - Ghahjaverestan, NM
AU  - Shamsollahi, MB
AU  - Ge, D
AU  - Hernandez, AI
TI  - Switching Kalman filter based methods for apnea bradycardia detection from ECG signals
T2  - PHYSIOLOGICAL MEASUREMENT
AB  - Apnea bradycardia (AB) is an outcome of apnea occurrence in preterm infants and is an observable phenomenon in cardiovascular signals. Early detection of apnea in infants under monitoring is a critical challenge for the early intervention of nurses. In this paper, we introduce two switching Kalman filter (SKF) based methods for AB detection using electrocardiogram (ECG) signal.
   The first SKF model uses McSharry's ECG dynamical model integrated in two Kalman filter (KF) models trained for normal and AB intervals. Whereas the second SKF model is established by using only the RR sequence extracted from ECG and two AR models to be fitted in normal and AB intervals. In both SKF approaches, a discrete state variable called a switch is considered that chooses one of the models (corresponding to normal and AB) during the inference phase. According to the probability of each model indicated by this switch, the model with larger probability determines the observation label at each time instant.
   It is shown that the method based on ECG dynamical model can be effectively used for AB detection. The detection performance is evaluated by comparing statistical metrics and the amount of time taken to detect AB compared with the annotated onset. The results demonstrate the superiority of this method, with sensitivity and specificity 94.74% and 94.17%, respectively. The presented approaches may therefore serve as an effective algorithm for monitoring neonates suffering from AB.
SN  - 0967-3334
SN  - 1361-6579
DA  - SEP
PY  - 2015
VL  - 36
IS  - 9
SP  - 1763
EP  - 1783
DO  - 10.1088/0967-3334/36/9/1763
AN  - WOS:000360099300002
ER  -

TY  - JOUR
AU  - Racinet, C
AU  - Ouellet, P
AU  - Muraskas, J
AU  - Daboval, T
TI  - Neonatal cord blood eucapnic pH: A potential biomarker predicting the need for transfer to the NICU
T2  - ARCHIVES DE PEDIATRIE
AB  - Introduction: The best biomarker for neonatal metabolic acidosis (NMA) and its related complications is still a matter of debate. Umbilical artery (Ua) cord pH is not sufficiently specific, as is lactatemia, while base deficit is considered to offer no added value. From a physiological point of view, the calculated neonatal eucapnic pH is a more specific marker for neonatal metabolic acidosis and may be a better predictor of birth complications of hypoxic origin, because complications related to asphyxia are always preceded by neonatal depression leading to a transfer to a neonatal intensive care unit (NICU) for close monitoring.
   Objective: This study aimed to test the hypothesis that in a group of neonates with significant acidemia, neonatal eucapnic pH (pH euc-n) predicts NICU admission better than the Ua cord pH does.
   Methods: From a cohort of 5,392 infants all born at >= 35 weeks' gestation, we identified a group of 30 cases with Ua cord pH < 7.0. We calculated the area under the curve (AUC) for pH euc-n and Ua cord pH using the receiver-operating characteristic (ROC) curve and compared the performance of these biological markers in predicting transfer to the NICU. Cut-off points were determined by selecting the best value of the positive likelihood ratio that maximizes the accuracy of prediction.
   Results: From the 30 newborns diagnosed with significant acidemia, four infants were transferred to the NICU. No case of neonatal encephalopathy was observed. In these infants, the pH euc-n AUC (0.66) was significantly higher than the Ua cord pH AUC (0.44) (P < 0.005), with the best pH euc-n cut-off value at 7.11.
   Conclusion: Despite the study limitations, our results suggest that pH euc-n is a better marker than Ua pH for predicting admission to the NICU in newborns with acidemia at birth. These are preliminary results and further investigations are mandatory in larger population samples to confirm these findings and to determine the optimal cut-off value for pH euc-n for the most accurate prediction of a complicated transition to extrauterine life and, potentially, neonatal hypoxic-ischemic encephalopathy. (C) 2019 French Society of Pediatrics. Published by Elsevier Masson SAS. All rights reserved.
SN  - 0929-693X
SN  - 1769-664X
DA  - JAN
PY  - 2020
VL  - 27
IS  - 1
SP  - 6
EP  - 11
DO  - 10.1016/j.arcped.2019.10.013
AN  - WOS:000512473900002
ER  -

TY  - JOUR
AU  - Deviaene, M
AU  - Castro, ID
AU  - Borzee, P
AU  - Patel, A
AU  - Torfs, T
AU  - Buyse, B
AU  - Testelmans, D
AU  - Van Huffel, S
AU  - Varon, C
TI  - Capacitively-coupled ECG and respiration for the unobtrusive detection of sleep apnea
T2  - PHYSIOLOGICAL MEASUREMENT
AB  - Objective. The performance of a novel unobtrusive system based on capacitively-coupled electrocardiography (ccECG) combined with different respiratory measurements is evaluated for the detection of sleep apnea. Approach. A sleep apnea detection algorithm is proposed, which can be applied to electrocardiography (ECG) and ccECG, combined with different unobtrusive respiratory measurements, including ECG derived respiration (EDR), respiratory effort measured using the thoracic belt (TB) and capacitively-coupled bioimpedance (ccBioz). Several ECG, respiratory and cardiorespiratory features were defined, of which the most relevant ones were identified using a random forest based backwards wrapper. Using this relevant feature set, a least-squares support vector machine classifier was trained to decide if a one minute segment is apneic or not, based on the annotated polysomnography (PSG) data of 218 patients suspected of having sleep apnea. The obtained classifier was then tested on the PSG and capacitively-coupled data of 28 different patients. Main results. On the PSG data, an AUC of 76.3% was obtained when the ECG was combined with the EDR. Replacing the EDR with the TB led to an AUC of 80.0%. Using the ccECG and ccBioz or the ccECG and TB resulted in similar performances as on the PSG data, while using the ccECG and ccECG-based EDR resulted in a drop in AUC to 67.4%. Significance. This is the first study which tests an apnea detection algorithm on capacitively-coupled ECG and bioimpedance signals and shows promising results on the capacitively-coupled data set. However, it was shown that the EDR could not be accurately estimated from the ccECG signals. Further research into the effect that respiration has on the ccECG is needed to propose alternative EDR estimates.
SN  - 0967-3334
SN  - 1361-6579
DA  - FEB 1
PY  - 2021
VL  - 42
IS  - 2
C7  - 024001
DO  - 10.1088/1361-6579/abdf3d
AN  - WOS:000627735300001
ER  -

TY  - JOUR
AU  - Aly, S
AU  - El-Dib, M
AU  - Lu, Z
AU  - El Tatawy, S
AU  - Mohamed, M
AU  - Aly, H
TI  - Factors affecting cerebrovascular reactivity to CO2 in premature infants
T2  - JOURNAL OF PERINATAL MEDICINE
AB  - Background: Hypercarbia increases cerebral blood flow secondary to cerebral vasodilatation, while hypocarbia can lead to vasoconstriction with a subsequent decrease in cerebral blood flow. The aim of this study was to examine CO2 cerebral vasoreactivity in a cohort of premature infants and to identify factors which influence this reactivity.
   Methods: We prospectively studied a cohort of hemodynamically stable premature infants [birth weight (BW) <1500 g and gestational age (GA) >= 34 weeks]. Subjects underwent two studies, one in the first 72 h and the second after 1 week of life. Infants were continuously monitored via a physiology station that included transcutaneous CO2 (tcPCO(2)) monitor, near-infrared spectroscopy (NIRS), arterial pulse oximetry and heart rate. The total hemoglobin (Hb-T) signal of NIRS was used as an indicator of cerebral blood volume (CBV). Correlation between tcPCO(2) and Hb-T was performed in each 1-h period using Pearson's correlation. Factors affecting the CO2 cerebrovascular reactivity were examined using bivariate and linear regression analyses.
   Results: A total of 3847 1-h epochs were obtained from 140 studies of 72 premature infants. tcPCO(2) correlated positively with Hb-T in 42% of epochs. In regression analysis, factors associated with increased percentage of positive correlation epochs were male sex and younger postmenstrual age (PMA; beta = 0.176, 0.169 and P-value = 0.036, 0.047 respectively). Factors associated with increased strength of positive correlation were mechanical ventilation and increased average tcPCO 2 (beta = 0.198, 0.220 and P-value = 0.024, 0.011 respectively).
   Conclusion: Increased prematurity, male sex, mechanical ventilation and hypercarbia are associated with stronger PCO2 cerebrovascular reactivity in premature infants. This association may explain their role in the pathogenesis of brain injury.
SN  - 0300-5577
SN  - 1619-3997
DA  - NOV
PY  - 2019
VL  - 47
IS  - 9
SP  - 979
EP  - 985
DO  - 10.1515/jpm-2019-0031
AN  - WOS:000495573000010
ER  -

TY  - JOUR
AU  - Zeigler, AC
AU  - Ainsworth, JE
AU  - Fairchild, KD
AU  - Wynn, JL
AU  - Sullivan, BA
TI  - Sepsis and Mortality Prediction in Very Low Birth Weight Infants: Analysis of HeRO and nSOFA
T2  - AMERICAN JOURNAL OF PERINATOLOGY
AB  - Objective Scores to predict sepsis or define sepsis severity could improve care for very low birth weight (VLBW) infants. The heart rate characteristics (HRC) index (HeRO score) was developed as an early warning system for late-onset sepsis (LOS), and also rises before necrotizing enterocolitis (NEC). The neonatal sequential organ failure assessment (nSOFA) was developed to predict sepsis-associated mortality using respiratory, hemodynamic, and hematologic data. The aim of this study was to analyze the HRC index and nSOFA near blood cultures in VLBW infants relative to diagnosis and sepsis-associated mortality.
   Study Design Retrospective, single-center study of VLBW infants from 2011 to 2019. We analyzed HRC index and nSOFA around blood cultures diagnosed as LOS/NEC. In a subgroup of the cohort, we analyzed HRC and nSOFA near the first sepsis-like illness (SLI) or sepsis ruled-out (SRO) compared with LOS/NEC. We compared scores by diagnosis and mortality during treatment.
   Results We analyzed 179 LOS/NEC, 93 SLI, and 96 SRO blood culture events. In LOS/NEC, the HRC index increased before the blood culture, while nSOFA increased at the time of culture. Both scores were higher in nonsurvivors compared with survivors and in LOS/NEC compared with SRO. The nSOFA 12 hours after the time of blood culture predicted mortality during treatment better than any other time point analyzed (area under the curve 0.91).
   Conclusion The HRC index provides earlier warning of imminent sepsis, whereas nSOFA after blood culture provides better prediction of mortality.
SN  - 0735-1631
SN  - 1098-8785
DO  - 10.1055/s-0041-1728829
C6  - MAY 2021
AN  - WOS:000648702100002
ER  -

TY  - CPAPER
AU  - Sbrollini, A
AU  - Mancinelli, M
AU  - Marcantoni, I
AU  - Morettini, M
AU  - Burattini, L
ED  - Henriques, J
ED  - Neves, N
ED  - DeCarvalho, P
TI  - Bradycardia Assessment in Preterm Infants
T2  - XV MEDITERRANEAN CONFERENCE ON MEDICAL AND BIOLOGICAL ENGINEERING AND COMPUTING - MEDICON 2019
CP  - 15th Mediterranean Conference on Medical and Biological Engineering and Computing (MEDICON)
AB  - Prematurity is a severe condition, usually correlated with critical outcomes. One of the major diseases in preterm infants is bradycardia, defined as the heart rate decreasing under 100 bpm for at least two heartbeats in duration. Usually, bradycardia is considered as a manifestation of immature cardiorespiratory control, but no studies investigated its nature in relation to the different clinical features of preterm infants. Thus, aim of this work is to assess the relation between bradycardia features and the main preterm infant clinical features, weight and gestational age. Ten preterm infants were considered, classified according with three criteria: the weight classification, the gestational age classification and the birth size assessment (that combined the two previous classifications). For each preterm infant, bradycardias are automatically identified and characterized in term of bradycardia features: amplitude, duration and area. Moreover, bradycardia events are classified according with their severity. Finally, bradycardia feature distributions of classes that belong to the same classification criterion were compared. Results seems suggesting that bradycardia features differences are more relevant in preterm infants with different weights than in those with different gestational age, contrary to what expected. Anyway, the best results in term of classification were obtained in the birth size assessment; thus, a combined approach that considers both weight and gestational age is preferable. Moreover, a combined evaluation of amplitude and duration for bradycardia characterization can better assess the severity of this arrhythmia and of the preterm infant clinical status.
SN  - 1680-0737
SN  - 978-3-030-31635-8
SN  - 978-3-030-31634-1
PY  - 2020
VL  - 76
SP  - 100
EP  - 107
DO  - 10.1007/978-3-030-31635-8_12
AN  - WOS:000582693600012
ER  -

TY  - JOUR
AU  - Berkhout, DJC
AU  - Niemarkt, HJ
AU  - Buijck, M
AU  - Van Weissenbruch, MM
AU  - Brinkman, P
AU  - Benninga, MA
AU  - van Kaam, AH
AU  - Kramer, BW
AU  - Andriessen, P
AU  - de Boer, NKH
AU  - de Meij, TGJ
TI  - Detection of Sepsis in Preterm Infants by Fecal Volatile Organic Compounds Analysis: A Proof of Principle Study
T2  - JOURNAL OF PEDIATRIC GASTROENTEROLOGY AND NUTRITION
AB  - Objectives: Several studies associated altered gut microbiota composition in preterm infants with late-onset sepsis (LOS), up to days before clinical onset of sepsis. Microbiota analysis as early diagnostic biomarker is, however, in clinical practice currently not feasible because of logistic aspects and high costs. Therefore, we hypothesized that analysis of fecal volatile organic compounds (VOCs) may serve as noninvasive biomarker to predict LOS at a preclinical stage, because VOC reflect the composition and activity of intestinal microbial communities.
   Methods: In a prospective multicenter study, fecal samples were collected daily from infants with a gestational age of < 30 weeks. VOC signatures of fecal samples from infants with LOS, collected up to 5 days before diagnosis, were analyzed by means of an electronic nose technology (Cyranose 320) and compared to matched controls.
   Results: Fecal VOC profiles of infants with LOS (n = 36) could be discriminated from controls (n = 40) at 3 days (area under the curve [+/- 95% confidence interval], P value, sensitivity, specificity; 70.2 [52.2-88.3], 0.033, 57.1%, 61.5%), 2 days (77.7 [62.7-92.7], 0.050, 75.0%, 70.8%), and 1 day (70.4 [49.6-91.3], 0.037, 64.3%, 64.3%) before the onset of LOS.
   Conclusions: Fecal VOC profiles of preterm infants with LOS could be discriminated from matched controls, up to 3 days before clinical onset of the disease, underlining the hypothesis that intestinal microbiota may play an etiological role in LOS. Notably, VOC profiling is clinically feasible and the potential of this technique in the early detection of LOS needs to be confirmed in future studies.
SN  - 0277-2116
SN  - 1536-4801
DA  - SEP
PY  - 2017
VL  - 65
IS  - 3
SP  - E47
EP  - E52
DO  - 10.1097/MPG.0000000000001471
AN  - WOS:000408995000001
ER  -

TY  - JOUR
AU  - Varisco, G
AU  - Lensen, I
AU  - Kommers, D
AU  - Andriessen, P
AU  - Bovendeerd, P
AU  - van Pul, C
TI  - The effect of apnea length on vital parameters in apnea of prematurity - Hybrid observations from clinical data and simulation in a mathematical model
T2  - EARLY HUMAN DEVELOPMENT
AB  - Apnea of prematurity (AOP) is a critical condition for preterm infants which can lead to several adverse outcomes. Despite its relevance, mechanisms underlying AOP are still unclear. In this work we aimed at improving the understanding of AOP and its physiologic responses by analyzing and comparing characteristics of real infant data and model-based simulations of AOP. We implemented an existing algorithm to extract apnea events originating from the central nervous system from a population of 26 premature infants (1248 h of data in total) and investigated oxygen saturation (SpO(2)) and heart rate (HR) of the infants around these events. We then extended a previously developed cardio-vascular model to include the lung mechanics and gas exchange. After simulating the steady state of a preterm infant, which successfully replicated results described in previous literature studies, the extended model was used to simulate apneas with different lengths caused by a stop in respiratory muscles. Apneas identified by the algorithm and simulated by the model showed several similarities, including a far deeper decrease in SpO(2), with the minimum reached later in time, in case of longer apneas. Results also showed some differences, either due to how measures are performed in clinical practice in our neonatal intensive care unit (e.g. delayed detection of decline in SpO(2) after apnea onset due to signal averaging) or to the limited number of very long apneas (>= 80 s) identified in our dataset.
SN  - 0378-3782
SN  - 1872-6232
DA  - FEB
PY  - 2022
VL  - 165
C7  - 105536
DO  - 10.1016/j.earlhumdev.2021.105536
AN  - WOS:000788158500007
ER  -

TY  - CPAPER
AU  - Gholinezhadasnefestani, S
AU  - Temko, A
AU  - Stevenson, N
AU  - Boylan, G
AU  - Lightbody, G
AU  - Marnane, W
A1  - IEEE
TI  - Assessment of Quality of ECG for Accurate Estimation of Heart Rate Variability in Newborns
T2  - 2015 37TH ANNUAL INTERNATIONAL CONFERENCE OF THE IEEE ENGINEERING IN MEDICINE AND BIOLOGY SOCIETY (EMBC)
CP  - 37th Annual International Conference of the IEEE-Engineering-in-Medicine-and-Biology-Society (EMBC)
AB  - Heart Rate Variability has been recently used to determine the severity of Hypoxic Ischemic Encephalopathy in neonates. However, it was shown that ECG and subsequently Instantaneous Heart Rate can be heavily corrupted by artefacts which have to be manually removed. This work analyses a set of features to assess their sensitivity to normal and corrupted ECG in newborns. Specifically, the IHR signal is obtained by detecting R-Peaks using the Pan-Tompkins algorithm. Four features are extracted from both ECG and IHR signal using various temporal resolutions to discriminate normal and corrupted signal. The performance of these features in discrimination is then assessed using statistical tests.
SN  - 1557-170X
SN  - 1558-4615
SN  - 978-1-4244-9270-1
PY  - 2015
SP  - 5863
EP  - 5866
AN  - WOS:000371717206033
ER  -

TY  - JOUR
AU  - Cohen, G
AU  - de Chazal, P
TI  - Automated detection of sleep apnea in infants: A multi-modal approach
T2  - COMPUTERS IN BIOLOGY AND MEDICINE
AB  - This study explores the use and applicability of two minimally invasive sensors, electrocardiogram (ECG) and pulse oximetry, in addressing the high costs and difficulty associated with the early detection of sleep apnea hypopnea syndrome in infants. An existing dataset of 396 scored overnight polysomnography recordings were used to train and test a linear discriminants classifier. The dataset contained data from healthy infants, infants diagnosed with sleep apnea, infants with siblings who had died from sudden infant death syndrome (SIDS) and pre-term infants. Features were extracted from the ECG and pulse-oximetry data and used to train the classifier. The performance of the classifier was evaluated using a leave-one-out cross-validation scheme and an accuracy of 66.7% was achieved, with a specificity of 67.0% and a sensitivity of 58.1%. Although the performance of the system is not yet at the level required for clinical use, this work forms an important step in demonstrating the validity and potential for such low-cost and minimally invasive diagnostic systems. (C) 2015 Elsevier Ltd. All rights reserved.
SN  - 0010-4825
SN  - 1879-0534
DA  - AUG 1
PY  - 2015
VL  - 63
SP  - 118
EP  - 123
DO  - 10.1016/j.compbiomed.2015.05.007
AN  - WOS:000358269300014
ER  -

TY  - JOUR
AU  - Ellsworth, MA
AU  - Ulrich, TJ
AU  - Carey, WA
AU  - Colby, CE
AU  - Ackerman, MJ
TI  - QTc Interval Prolongation and Severe Apneas Associated With a Change in Infant Positioning
T2  - PEDIATRICS
AB  - For more than a decade there has been considerable interest in the role of QT interval prolongation in the pathogenesis of sudden infant death syndrome. It has been proposed that the QT interval is a surrogate marker for autonomic instability and can be used to identify infants at risk for significant morbidity and mortality, including sudden infant death syndrome. We present the case of an infant that experienced a significant increase in his QTc, as detected by continuous QTc monitoring in the NICU after repositioning from a supine to prone position. This increase from a 413 +/- 6 6 millisecond baseline average to 500 milliseconds was sustained for 2 hours and associated with clinically relevant apnea that ultimately required repositioning of the infant back to the supine position. Repositioning resulted in an immediate decrease of the QTc back to the previous baseline and termination of the apneic events. This case demonstrates an example of how the use of continuous QTc monitoring in the NICU setting may be used to detect QTc-accentuating factors in real time and identify situations that cause perturbations in an infant's autonomic nervous system.
SN  - 0031-4005
SN  - 1098-4275
DA  - DEC
PY  - 2013
VL  - 132
IS  - 6
SP  - E1690
EP  - E1693
DO  - 10.1542/peds.2012-4005
AN  - WOS:000329163900031
ER  -

TY  - JOUR
AU  - Mithal, LB
AU  - Palac, HL
AU  - Yogev, R
AU  - Ernst, LM
AU  - Mestan, KK
TI  - Cord Blood Acute Phase Reactants Predict Early Onset Neonatal Sepsis in Preterm Infants
T2  - PLOS ONE
AB  - Background
   Early onset sepsis (EOS) is a major cause of morbidity and mortality in preterm infants, yet diagnosis remains inadequate resulting in missed cases or prolonged empiric antibiotics with adverse consequences. Evaluation of acute phase reactant (APR) biomarkers in umbilical cord blood at birth may improve EOS detection in preterm infants with intrauterine infection.
   Methods
   In this nested case-control study, infants (29.7 weeks gestation, IQR: 27.7-32.2) were identified from a longitudinal cohort with archived cord blood and placental histopathology. Patients were categorized using culture, laboratory, clinical, and antibiotic treatment data into sepsis groups: confirmed sepsis (cEOS, n = 12); presumed sepsis (PS, n = 30); and no sepsis (controls, n = 30). Nine APRs were measured in duplicate from cord blood using commercially available multiplex immunoassays (Bio-Plex Pro (TM)). In addition, placental histopathologic data were linked to biomarker results.
   Results
   cEOS organisms were Escherichia coli, Streptococcus agalactiae, Proteus mirabilis, Haemophilus influenzae and Listeria monocytogenes. C-reactive protein (CRP), serum amyloid A (SAA), haptoglobin (Hp), serum amyloid P and ferritin were significantly elevated in cEOS compared to controls (p<0.01). SAA, CRP, and Hp were elevated in cEOS but not in PS (p<0.01) and had AUCs of 99%, 96%, and 95% respectively in predicting cEOS. Regression analysis revealed robust associations of SAA, CRP, and Hp with EOS after adjustment for covariates. Procalcitonin, fibrinogen, alpha-2-macroglobulin and tissue plasminogen activator were not significantly different across groups. Placental acute inflammation was associated with APR elevation and was present in all cEOS, 9 PS, and 17 control infants.
   Conclusion
   This study shows that certain APRs are elevated in cord blood of premature infants with EOS of intrauterine origin. SAA, CRP, and Hp at birth have potential diagnostic utility for risk stratification and identification of infants with EOS.
SN  - 1932-6203
DA  - JAN 3
PY  - 2017
VL  - 12
IS  - 1
C7  - e0168677
DO  - 10.1371/journal.pone.0168677
AN  - WOS:000391612300042
ER  -

TY  - JOUR
AU  - Okur, N
AU  - Buyuktiryaki, M
AU  - Uras, N
AU  - Oncel, MY
AU  - Halil, H
AU  - Isik, S
AU  - Ipek, MS
AU  - Canpolat, FE
AU  - Oguz, SS
TI  - Role of N-Terminal Pro-brain Natriuretic Peptide in the Early Diagnosis of Neonatal Sepsis
T2  - JOURNAL OF PEDIATRIC INFECTIOUS DISEASES
AB  - Objective Sepsis is one of the most significant contributors to mortality and morbidity in the neonatal population. The need to find specific biomarkers that provide meaningful information about the diagnosis of sepsis is still ongoing. This study aimed to investigate the utility of N-terminal pro-brain natriuretic peptide (NT-proBNP) as a diagnostic biomarker in newborn infants with late-onset sepsis. Methods A prospective, observational study was conducted in the neonatal intensive care unit between July 2016 and January 2017. The patients suspected of having late-onset sepsis and meeting the selection criteria were included in the study, and serial measurements of white blood cell count, serum C-reactive protein (CRP), plasma interleukin (IL) 6, and whole blood NT-proBNP levels were performed. Results The study included 87 patients diagnosed with sepsis and 35 control patients. The median NT-proBNP levels were higher in septic patients (58 [22-169] vs. 14 [7-21]; p < 0.001), showing a significant correlation with CRP and IL-6 levels ( r = 0.327, p < 0.01 and r = 0.216, p < 0.05, respectively). The optimal diagnostic cutoff value for differentiating sepsis was 27.5 pg/mL. Predictive parameters of NT-proBNP, such as sensitivity (72%) and specificity (86%), were comparable to those of CRP and IL-6 for the early diagnosis of sepsis in neonates. Conclusion Plasma NT-proBNP levels were higher in septic neonates, and the predictive values were comparable to those of CRP and IL-6. However, these values were not high enough to make it a reliable diagnostic biomarker for identifying neonates in the early stages of sepsis.
SN  - 1305-7707
SN  - 1305-7693
DA  - OCT
PY  - 2019
VL  - 14
IS  - 5
SP  - 228
EP  - 234
DO  - 10.1055/s-0039-1692341
AN  - WOS:000488815700003
ER  -

TY  - CPAPER
AU  - Lavanga, M
AU  - De Wel, O
AU  - Caicedo, A
AU  - Deviaene, M
AU  - Moeyersons, J
AU  - Varon, C
AU  - Bollen, B
AU  - Jansen, K
AU  - Ortibus, E
AU  - Naulaers, G
AU  - Van Huffel, S
A1  - IEEE
TI  - The implementation of an apnea-based perinatal stress calculator
T2  - 2019 41ST ANNUAL INTERNATIONAL CONFERENCE OF THE IEEE ENGINEERING IN MEDICINE AND BIOLOGY SOCIETY (EMBC)
CP  - 41st Annual International Conference of the IEEE Engineering in Medicine and Biology Society (EMBC)
AB  - Early life stress in the neonatal intensive care unit (NICU) predisposes premature infants to adverse health outcomes. Although those patients experience frequent apneas and sleep-wake disturbances during their hospital stay, clinicians still rely on clinical scales to assess pain and stress burden. This study addresses the relationship between stress and apneic spells in NICU patients to implement an automatic stress detector. EEG, ECG and SpO(2) were recorded from 40 patients for at least 3 hours and the stress burden was assessed using the Leuven Pain Scale. Different logistic regression models were designed to detect the presence or the absence of stress based on the signals reactivity to each apneic spell. The classification shows that stress can be detected with an area under the curve of 0.94 and a misclassification error of 19.23%. These results were obtained via SPO2 dips and EEG regularity. These findings suggest that stress deepens the physiological reaction to apneas, which could ultimately impact the neurological and behavioral development.
SN  - 1557-170X
SN  - 1558-4615
SN  - 978-1-5386-1311-5
PY  - 2019
SP  - 6000
EP  - 6003
AN  - WOS:000557295306097
ER  -

TY  - JOUR
AU  - Buyuktiryaki, M
AU  - Tayman, C
AU  - Okur, N
AU  - Serkant, U
AU  - Cakir, U
AU  - Halil, H
AU  - Oncel, MY
AU  - Oguz, SS
TI  - Can Endocan Predict Late-Onset Neonatal Sepsis?
T2  - JOURNAL OF PEDIATRIC INFECTIOUS DISEASES
AB  - Objective Endocan, a proteoglycan secreted by endothelial cells, plays a role in the pathogenesis of sepsis. Endocan is an effective diagnostic and prognostic biomarker of sepsis in adult patients. We evaluate the utility of endocan as a new biomarker in the recognition of late-onset neonatal sepsis (LOS) in preterm infants.
   Methods This study included preterm infants at gestational age <= 32 weeks diagnosed with LOS. Sepsis was diagnosed in the presence of three or more clinical findings plus significant elevation of C-reactive protein (CRP) or interleukin 6 (IL-6) levels. Blood samples were obtained to determine leukocyte count, CRP, IL-6, and endocan levels immediately after the sepsis diagnosis and on the 3rd and 7th day after diagnosis.
   Results A total of 102 preterm infants, 52 with LOS (21 proven, 31 suspected sepsis) and 50 controls, were included in the study. Mean leukocyte count, serum CRP, IL-6, and endocan levels were significantly higher in the LOS group compared with healthy controls (p < 0.001) at enrolment. Serial measurements showed no significant difference in CRP and IL-6 levels between the proven and suspected sepsis groups, while endocan levels were significantly higher at enrolment and on day 7 in the proven sepsis group (p = 0.003 and p = 0.01, respectively). The endocan levels of preterm infants who died were significantly higher at all time points (p < 0.001, p = 0.001, and p = 0.004, respectively).
   Conclusion Endocan is an effective, reliable, and promising new biomarker for detecting LOS in preterm infants.
SN  - 1305-7707
SN  - 1305-7693
DA  - APR
PY  - 2019
VL  - 14
IS  - 3
SP  - 96
EP  - 102
DO  - 10.1055/s-0038-1675239
AN  - WOS:000462681400003
ER  -

TY  - JOUR
AU  - Ussat, M
AU  - Vogtmann, C
AU  - Gebauer, C
AU  - Pulzer, F
AU  - Thome, U
AU  - Knupfer, M
TI  - The role of elevated central-peripheral temperature difference in early detection of late-onset sepsis in preterm infants
T2  - EARLY HUMAN DEVELOPMENT
AB  - Aims: The study investigated the association between clinical symptoms and late-onset sepsis (LOS) in preterm infants with the aim of identifying a non-invasive tool for the early detection of LOS.
   Methods: This was a prospective study of 83 episodes of suspected LOS in 67 preterm infants. At the time LOS was suspected, we recorded a standardized set of clinical symptoms. A diagnosis of "clinical LOS" (Clin-LOS), "culture-proven LOS" (Prov-LOS) or "LOS not present" (No-LOS) was made on the basis of C-reactive protein (CrP) and blood culture results where Clin-LOS was defined as CrP > 10 mg/l, Prov-LOS was defined as CrP > 10 mg/l AND positive blood cultures, or it was established that there was no sepsis present (No-LOS). We examined univariable associations between clinical signs and LOS using odds ratio (OR) analysis and then adjusted the odds ratio (adOR) through binary regression analysis.
   Results: Clin-LOS was diagnosed in 20/83 episodes, 19 cases were found to have Prov-LOS. Clinical signs which had a significant association with Clin-LOS were capillary refill time > 2 s (OR 2.9) and decreased responsiveness (OR 5.2), whereas there was a negative association between gastric residuals and LOS (OR 035). However, the most marked association was found for a greater central-peripheral temperature difference (cpTD) > 2 degrees C (OR 9). In Prov-LOS an increased heart rate (OR 3.1), prolonged capillary refill time (OR 3.3) and again an increased cpTD (OR 16) had a significant association with LOS, whereas gastric residuals were negatively associated (OR 0.29). Regression analysis showed that cpTD was the most striking clinical sign associated with both Clin- (adOR 63) and Prov-LOS (adOR 10.5).
   Conclusions: Prolonged capillary refill time and - more impressive - elevated cpTD were the most useful clinical symptoms for detection of LOS in preterm infants. We especially suggest using cpTD as a predictor of LOS. It is a cheap, non-invasive and readily available tool for daily routines. (C) 2015 Elsevier Ireland Ltd. All rights reserved.
SN  - 0378-3782
SN  - 1872-6232
DA  - DEC
PY  - 2015
VL  - 91
IS  - 12
SP  - 677
EP  - 681
DO  - 10.1016/j.earlhumdev.2015.09.007
AN  - WOS:000366440000004
ER  -

TY  - JOUR
AU  - Mol, MBA
AU  - Strous, MTA
AU  - van Osch, FHM
AU  - Vogelaar, FJ
AU  - Barten, DG
AU  - Farchi, M
AU  - Foudraine, NA
AU  - Gidron, Y
TI  - Heart-rate-variability (HRV), predicts outcomes in COVID-19
T2  - PLOS ONE
AB  - Background
   Patients with COVID-19 present with a variety of clinical manifestations, ranging from mild or asymptomatic disease to severe illness and death. Whilst previous studies have clarified these and several other aspects of COVID-19, one of the ongoing challenges regarding COVID-19 is to determine which patients are at risk of adverse outcomes of COVID-19 infection. It is hypothesized that this is the result of insufficient inhibition of the immune response, with the vagus nerve being an important neuro-immuno-modulator of inflammation. Vagus nerve activity can be non-invasively indexed by heart-rate-variability (HRV). Therefore, we aimed to assess the prognostic value of HRV, as a surrogate marker for vagus nerve activity, in predicting mortality and intensive care unit (ICU) referral, in patients hospitalized with COVID-19.
   Methods
   A retrospective cohort study including all consecutive patients (n = 271) diagnosed and hospitalized with COVID-19 between March 2020 and May 2020, without a history of cardiac arrhythmias (including atrial and ventricular premature contractions), pacemaker, or current bradycardia (heart rate <50 bpm) or tachycardia (heart rate >110 bpm). HRV was based on one 10s ECG recorded at admission. 3-week survival and ICU referral were examined.
   Results
   HRV indexed as standard deviation of normal to normal heartbeat intervals (SDNN) predicted survival (H.R. = 0.53 95%CI: 0.31-0.92). This protective role was observed only in patients aged 70 years and older, not in younger patients. HRV below median value also predicted ICU referral within the first week of hospitalization (H.R = 0.51, 95%CI: 0.29-0.90, P = 0.021).
   Conclusion
   Higher HRV predicts greater chances of survival, especially in patients aged 70 years and older with COVID-19, independent of major prognostic factors. Low HRV predicts ICU indication and admission in the first week after hospitalization.
SN  - 1932-6203
DA  - OCT 28
PY  - 2021
VL  - 16
IS  - 10
C7  - e0258841
DO  - 10.1371/journal.pone.0258841
AN  - WOS:000755563200041
ER  -

TY  - JOUR
AU  - Qu, WW
AU  - Shen, YH
AU  - Qi, YJ
AU  - Jiang, M
AU  - Zheng, X
AU  - Zhang, JJ
AU  - Wu, D
AU  - He, WW
AU  - Geng, WJ
AU  - Hei, MY
TI  - Comparison of four neonatal transport scoring methods in the prediction of mortality risk in full-term, out-born infants: a single-center retrospective cohort study
T2  - EUROPEAN JOURNAL OF PEDIATRICS
AB  - Neonatal transport scoring systems can assess severity before and after transport, improve transport efficiency, and predict the occurrence of critical illness. The aim of this study was to compare four neonatal transport scoring methods to predict mortality risk and clinical utility within the first week after transportation. This was a single-center retrospective cohort study. All patients were full-term, out-born neonates. Each patient was assessed by the Transport Risk Index of Physiologic Stability (TRIPS), Mortality Index for Neonatal Transportation (MINT), Transport-Related Mortality Score (TREMS), and Neonatal Critical Illness Score (NCIS) scoring methods. Receiver operating characteristic (ROC) curves and decision curve analysis (DCA) for each method were compared for their utility in predicting mortality risk within the 1st week after admission. In total, 368 full-term infants were included (368/770, 47.8% of all transported infants). Within the 1st week after admission, five infants (1.36%, 5/368) died while receiving advanced life support and full treatment, and 24 infants (6.52%, 24/368) died soon after they were discharged against medical advice. The areas under the curve (AUCs) for the MINT, TRIPS, TREMS, and NCIS for the prediction of mortality were 0.822, 0.827, 0.643, and 0.731, respectively (all p< 0.05). However, the clinical net benefits for the MINT and TRIPS were far superior than those for the NCIS and TREMS.
   Conclusion: It was concluded that the TRIPS and MINT might be more suitable for the prediction of mortality in full-term, out-born neonates in the neonatal intensive care unit (NICU) within the 1st week after transportation.
SN  - 0340-6199
SN  - 1432-1076
DA  - AUG
PY  - 2022
VL  - 181
IS  - 8
SP  - 3005
EP  - 3011
DO  - 10.1007/s00431-022-04506-8
C6  - MAY 2022
AN  - WOS:000805485800001
ER  -

TY  - JOUR
AU  - Poggi, C
AU  - Bianconi, T
AU  - Gozzini, E
AU  - Generoso, M
AU  - Dani, C
TI  - Presepsin for the Detection of Late-Onset Sepsis in Preterm Newborns
T2  - PEDIATRICS
AB  - BACKGROUND: Late-onset sepsis (LOS) is among the leading causes of morbidity and mortality in preterm newborns, and currently available diagnostic tools are inadequate. The objective of this study was to evaluate the accuracy of presepsin (P-SEP) as novel biomarker of bacterial infection for the diagnosis of LOS in preterm newborns.
   METHODS: We prospectively studied newborns <= 32 weeks' gestational age with LOS (n = 19) and noninfected controls (n = 21) at 4 to 60 days' postnatal age. At enrollment, and 1, 3, and 5 days later, we ascertained the C-reactive protein, procalcitonin, and P-SEP in the LOS group, whereas P-SEP alone was ascertained in the control group.
   RESULTS: P-SEP at enrollment was higher in the LOS than the control group (median 1295 vs 562 ng/L, P = .00001) and remained higher throughout the study period. In the LOS group, P-SEP had a borderline reduction at day 1 versus values at enrollment (median 1011 vs 1295 ng/L, P = .05), whereas C-reactive protein and procalcitonin at day 1 did not differ from baseline values. The receiver operating characteristic curve of P-SEP at enrollment shows an area under the curve of 0.972. The best calculated cutoff value was 885 ng/L, with 94% sensitivity and 100% specificity. Negative likelihood ratio was 0.05, and positive likelihood ratio was infinity.
   CONCLUSIONS: We demonstrated for the first time in a cohort of preterm newborns that P-SEP is an accurate biomarker for the diagnosis of possible LOS and may also provide useful information for monitoring the response to therapeutic interventions.
SN  - 0031-4005
SN  - 1098-4275
DA  - JAN
PY  - 2015
VL  - 135
IS  - 1
SP  - 68
EP  - 75
DO  - 10.1542/peds.2014-1755
AN  - WOS:000347172200050
ER  -

TY  - JOUR
AU  - Navarro, X
AU  - Poree, F
AU  - Beuchee, A
AU  - Carrault, G
TI  - Artifact rejection and cycle detection in immature breathing: Application to the early detection of neonatal sepsis
T2  - BIOMEDICAL SIGNAL PROCESSING AND CONTROL
AB  - This paper proposes a new framework to obtain quality respiratory variability signals from the raw breathing recorded in neonatal intensive care units (NICUs). It combines three consecutive blocks: an automatic rejection of artifacts, implemented by a logistic regression classifier, a two-step filtering process, and the identification of respiratory cycles, implemented by a peak detection algorithm. By means of a gold standard built from a preterm infants database, the performances of the first and third blocks have been evaluated. While the former obtains a 86% of specificity and sensitivity, the latter attains a respective 97%. The interest of our proposal in the clinical domain is illustrated by a promising application to detect promptly and non-invasively the presence of neonatal sepsis in the NICU. (C) 2014 Elsevier Ltd. All rights reserved.
SN  - 1746-8094
SN  - 1746-8108
DA  - FEB
PY  - 2015
VL  - 16
SP  - 9
EP  - 16
DO  - 10.1016/j.bspc.2014.10.007
AN  - WOS:000348013800002
ER  -

TY  - JOUR
AU  - Luo, J
AU  - Li, HP
AU  - Xu, F
AU  - Wu, BQ
AU  - Lin, HC
TI  - Early diagnosis of necrotizing enterocolitis by plasma RELM beta and thrombocytopenia in preterm infants: A pilot study
T2  - PEDIATRICS AND NEONATOLOGY
AB  - Background: As the inflammatory regulators, Resistin-like molecule beta (RELM beta) and Resistin might be potential biomarkers of necrotizing enterocolitis (NEC), while thrombocytopenia is often related to the severity of NEC, clinical observation suggests that thrombocytopenia might be an early biomarker of NEC. The aim of this study was to evaluate whether RELM beta, Resistin and thrombocytopenia could be biomarkers for early diagnosis of NEC in preterm infants.
   Methods: From January 2016 to March 2018, twenty-nine NEC preterm infants who were diagnosed with NEC (Bell's stage >= II) by two independent neonatologists and twenty-nine non NEC preterm infants at neonatal intensive care unit in our hospital were enrolled in this case-control study. Preterm infants with a history of serious infections (sepsis, pneumonia), asphyxia, and congenital malformations were excluded from the study. The plasma RELM beta and Resistin were evaluated by enzyme linked immunosorbent assay (ELISA) and serum platelet levels were measured directly by ordinary light microscope at the diagnosis of NEC (Bell's stage >= II).
   Results: Plasma RELM beta levels in NEC group were significantly higher than control group (P < 0.05). The optimal cut-off value of RELM beta determined by receiver operating characteristic curve (ROC) was 378.3 ng/L. The overall estimates for sensitivity and specificity of high RELM beta concentrations in the detection of neonatal NEC were 71.4% and 91.7%, respectively. No significant difference was found in plasma Resistin levels between two groups (P > 0.05). If platelet level was less than 157 x 10(9)/L, the sensitivity and specificity were 69.34% and 82.87%, respectively. Interestingly, the combination of RELM beta and thrombocytopenia increased sensitivity and specificity to 82.89% and 93.21%, respectively.
   Conclusion: The combination of RELM beta and thrombocytopenia was a reliable biomarker for the early diagnosis of NEC in this study with 82.89% sensitivity and 93.21% specificity, respectively. Copyright (C) 2019, Taiwan Pediatric Association. Published by Elsevier Taiwan LLC.
SN  - 1875-9572
SN  - 2212-1692
DA  - AUG
PY  - 2019
VL  - 60
IS  - 4
SP  - 447
EP  - 452
DO  - 10.1016/j.pedneo.2019.01.006
AN  - WOS:000480419100016
ER  -

TY  - CPAPER
AU  - Gee, AH
AU  - Barbieri, R
AU  - Paydarfar, D
AU  - Indic, P
ED  - Patton, J
ED  - Barbieri, R
ED  - Ji, J
ED  - Jabbari, E
ED  - Dokos, S
ED  - Mukkamala, R
ED  - Guiraud, D
ED  - Jovanov, E
ED  - Dhaher, Y
ED  - Panescu, D
ED  - Vangils, M
ED  - Wheeler, B
ED  - Dhawan, AP
TI  - Improving Heart Rate Estimation in Preterm Infants with Bivariate Point Process Analysis of Heart Rate and Respiration
T2  - 2016 38TH ANNUAL INTERNATIONAL CONFERENCE OF THE IEEE ENGINEERING IN MEDICINE AND BIOLOGY SOCIETY (EMBC)
CP  - 38th Annual International Conference of the IEEE-Engineering-in-Medicine-and-Biology-Society (EMBC)
AB  - Accurate estimation of heart rate dynamics in preterm infants is important for predicting recurrent episodes of severe bradycardia. We hypothesize that estimation of heart rate can be improved by including respiration as a state variable, based on mechanisms that underlie cardio-respiratory coherence. For ten preterm infants, we demonstrate that including respiration as a covariate improves estimation accuracy by an average of 11% across bradycardia severity, and reduces the maximum error by 8%. We also find that cardiorespiratory coherence increases in low frequency content just prior to severe bradycardia. Thus, incorporating respiratory information may improve models of heart rate dynamics and narrow potential features for bradycardia prediction.
SN  - 1557-170X
PY  - 2016
SP  - 920
EP  - 923
AN  - WOS:000399823501074
ER  -

TY  - JOUR
AU  - Reid, S
AU  - Bajuk, B
AU  - Lui, K
AU  - Sullivan, EA
A1  - NSW ACT Neonatal Intensive Care Un
TI  - Comparing CRIB-II and SNAPPE-II as mortality predictors for very preterm infants
T2  - JOURNAL OF PAEDIATRICS AND CHILD HEALTH
AB  - AimsThis article compares the severity of illness scoring systems clinical risk index for babies (CRIB)-II and score for neonatal acute physiology with perinatal extension (SNAPPE)-II for discriminatory ability and goodness of fit in the same cohort of babies of less than 32 weeks gestation and aims to provide validation in the Australian population.
   MethodsCRIB-II and SNAPPE-II scores were collected on the same cohort of preterm infants born within a 2-year period, 2003 and 2004. The discriminatory ability of each score was assessed by the area under the receiver operator characteristic curve, and goodness of fit was assessed by the Hosmer-Lemeshow (HL) test. The outcome measure was in-hospital mortality. A multivariate logistic regression model was tested for perinatal variables that might add to the risk of in-hospital mortality.
   ResultsData for both scores were available for 1607 infants. Both scores had good discriminatory ability (CRIB-II area under the curve 0.913, standard error (SE) 0.014; SNAPPE-II area under the curve 0.907, SE 0.012) and adequate goodness of fit (HL (2)=11.384, 8 degrees of freedom, P=0.183 for CRIB-II; HL (2)=4.319, 7 degrees of freedom, P=0.742 for SNAPPE-II). The multivariate model did not reveal other significant variables.
   ConclusionsBoth severity of illness scores are ascertained during the first 12h of life and perform similarly. Both can facilitate risk-adjusted comparisons of mortality and quality of care after the first post-natal 12h. CRIB-II scores have the advantage of being simpler to collect and calculate.
SN  - 1034-4810
SN  - 1440-1754
DA  - MAY
PY  - 2015
VL  - 51
IS  - 5
SP  - 524
EP  - 528
DO  - 10.1111/jpc.12742
AN  - WOS:000354130000012
ER  -

TY  - JOUR
AU  - Cimatti, AG
AU  - Martini, S
AU  - Galletti, S
AU  - Vitali, F
AU  - Aceti, A
AU  - Frabboni, G
AU  - Faldella, G
AU  - Corvaglia, L
TI  - Cerebral Oxygenation and Autoregulation in Very Preterm Infants Developing IVH During the Transitional Period: A Pilot Study
T2  - FRONTIERS IN PEDIATRICS
AB  - Background:The transitional period, defined as the first 72 h after preterm birth, is often characterized by a significant hemodynamic instability, which represents an important risk factor for such neurological complications of prematurity as intraventricular hemorrhage (IVH). The impairment of cerebral autoregulation plays a key role in the pathogenesis of IVH, whose incidence is highest during the transitional period. This pilot study aimed to evaluate whether patterns of cerebral autoregulation and oxygenation differ in relation to IVH development in very preterm infants during the transitional period. Methods:Infants <32 weeks' gestation were enrolled within 12 h from birth. A simultaneous monitoring of cerebral oxygenation (CrSO2) by near-infrared spectroscopy and of heart rate and peripheral oxygen saturation by pulse oximetry was performed over the first 72 h. Cerebral fractional oxygen extraction (cFTOE) and tissue oxygenation-heart rate reactivity index (TOHRx), which represents a marker of cerebrovascular reactivity, were calculated. Daily cranial and cardiac ultrasound scans were performed, in order to assess the hemodynamic status and to detect a possible IVH onset. CrSO(2)and cFTOE, clustered on 6-hour epochs, were compared between infants who developed IVH during the study period and those who did not. A between-group comparison of TOHRx before and after IVH detection was also performed. Results:Twenty preterm infants with a median gestational age of 27 weeks (interquartile range, IQR: 25-30 weeks) and median birth weight of 895 g (IQR: 822-1208 g) were enrolled. Of these, 8 developed IVH. The median age at IVH detection was 40 h (IQR: 30-48 h). Pre-IVH TOHRx was significantly higher compared to matched control periods (p<0.001). CrSO(2)was significantly lower from 12 to 30 h and from 42 h onwards in cases compared to controls; however, a temporary CrSO(2)rise preceded IVH detection. Similarly, cFTOE was significantly higher in IVH infants from 12 to 30 h and from 48 to 72 h, with a transient decrease between the two periods. Conclusions:In preterm infants during the transitional period, the development of IVH is preceded by transient changes in cerebral oxygenation and oxygen extraction which, in turn, may underlie an early impairment of cerebral autoregulation. Larger studies are needed to confirm these preliminary findings.
SN  - 2296-2360
DA  - JUL 15
PY  - 2020
VL  - 8
C7  - 381
DO  - 10.3389/fped.2020.00381
AN  - WOS:000556469600001
ER  -

TY  - JOUR
AU  - Narasimhulu, SS
AU  - Hendricks-Munoz, KD
AU  - Borkowsky, W
AU  - Mally, P
TI  - Usefulness of Urinary Immune Biomarkers in the Evaluation of Neonatal Sepsis: A Pilot Project
T2  - CLINICAL PEDIATRICS
AB  - Objective. Our hypothesis is that specific proinflammatory and anti-inflammatory urinary cytokines are useful in the diagnostic evaluation of risk for sepsis in term neonates. We conducted a pilot, prospective hospital-based longitudinal observational study to test the urine of term neonates with a 13 biomarker panel of cytokines. Methods. Infants were divided into 2 groups: The control group (n = 15) consisted of infants admitted to newborn nursery, and the test group (n = 15) consisted of infants admitted to the neonatal intensive care unit for presumed sepsis. Bagged urine samples were collected from 30 term neonates for testing our hypothesis. Results. Urinary interleukin (IL)-8 (P = .004*), inducible protein (IP)-10 (P = .007*), and monocyte chemoattractant protein (MCP)-1 (P = .02) were significantly increased in the test group compared with the control group. Conclusions. Urinary IL-8, IP-10, and MCP-1 are proinflammatory cytokines that are increased in the neonate during an infectious inflammatory process. These may be useful predictors as an adjunct to the current protocols to recognize neonatal sepsis.
SN  - 0009-9228
SN  - 1938-2707
DA  - JUN
PY  - 2013
VL  - 52
IS  - 6
SP  - 520
EP  - 526
DO  - 10.1177/0009922813482751
AN  - WOS:000318651600006
ER  -

TY  - JOUR
AU  - Moss, TJ
AU  - Lake, DE
AU  - Moorman, JR
TI  - Local dynamics of heart rate: detection and prognostic implications
T2  - PHYSIOLOGICAL MEASUREMENT
AB  - The original observation that reduced heart rate variability (HRV) confers poor prognosis after myocardial infarction has been followed by many studies of heart rate dynamics. We tested the hypothesis that an entropy-based local dynamics measure gave prognostic information in ambulatory patients undergoing 24-h electrocardiography. In this context, entropy is the probability that short templates will find matches in the time series. We studied RR interval time series from 24-h Holter monitors of 1564 consecutive patients over age 39. We generated histograms of the count of templates as a function of the number of templates matches in short RR interval time series, and found characteristic appearance of histograms for atrial fibrillation, sinus rhythm with normal HRV, and sinus rhythm with reduced HRV and premature ventricular contractions (PVCs). We developed statistical models to detect the abnormal dynamic phenotype of reduced HRV with PVCs and fashioned a local dynamics score (LDs) that, after controlling for age, added more prognostic information than other standard risk factors and common HRV metrics, including, to our surprise, the PVC count and the HRV of normal-to-normal intervals. Addition of the LDs to a predictive model using standard risk factors significantly increased the ROC area and the net reclassification improvement was 27%. We conclude that abnormal local dynamics of heart rate confer adverse prognosis in patients undergoing 24-h ambulatory electrocardiography.
SN  - 0967-3334
SN  - 1361-6579
DA  - OCT
PY  - 2014
VL  - 35
IS  - 10
SP  - 1929
EP  - 1942
DO  - 10.1088/0967-3334/35/10/1929
AN  - WOS:000343766200002
ER  -

TY  - JOUR
AU  - Babu, S
AU  - Prasad, M
AU  - Miller, M
AU  - Morrissey, M
AU  - Bhutada, A
AU  - Rojas, M
AU  - Rastogi, S
TI  - Use of serum citrulline concentrations from routine newborn screen as a biomarker for necrotizing enterocolitis
T2  - PEDIATRIC SURGERY INTERNATIONAL
AB  - PurposeNecrotizing enterocolitis (NEC), a leading cause of mortality and morbidity in preterm neonates, lacks a reliable biomarker. Citrulline is primarily produced by enterocytes and correlates with intestinal function. Serum citrulline concentration (CIT) is routinely measured in routine newborn screening (NBS). The purpose of the study is to test if CIT from NBS may predict the occurrence of NEC and whether it correlates with the time to full feeds (TTFF) and length of stay (LOS), serving as a biomarker of NEC and intestinal health.MethodsIn a retrospective case control study conducted on neonates with gestational age of 26-32weeks, we compared CIT levels between cases (neonates with NEC) and controls (next-born neonate). NBS was collected within first 24h, at day5 and when the neonates achieved full feeds and were compared using non-parametric tests.ResultsThere was no difference in CIT between the controls and cases on day1 [11.42 (7.42-14.84 vs. 11.93 (6.85-18.8)mu mol/L, p=0.55], on day5 [11.99 (7.99-16.55) vs. 13.70 (7.42-26.83)mu mol/L, p=0.05], or at full feeds [14.86 (6.85-25.69) vs. 15.7 (7.42-26.26)mu mol/L, p=0.87]. CIT on day1 did not correlate with TTFF (r=0.08, p=0.53) or LOS (r=0.23, p=0.06), respectively).ConclusionsCIT from routine NBS does not serve as a biomarker to predict NEC in preterm neonates.
SN  - 0179-0358
SN  - 1437-9813
DA  - JUN
PY  - 2019
VL  - 35
IS  - 6
SP  - 715
EP  - 722
DO  - 10.1007/s00383-019-04470-9
AN  - WOS:000467501600013
ER  -

TY  - JOUR
AU  - Doyen, M
AU  - Hernandez, AI
AU  - Flamant, C
AU  - Defontaine, A
AU  - Favrais, G
AU  - Altuve, M
AU  - Laviolle, B
AU  - Beuchee, A
AU  - Carrault, G
AU  - Pladys, P
TI  - Early bradycardia detection and therapeutic interventions in preterm infant monitoring
T2  - SCIENTIFIC REPORTS
AB  - In very preterm infants, cardio-respiratory events and associated hypoxemia occurring during early postnatal life have been associated with risks of retinopathy, growth alteration and neurodevelopment impairment. These events are commonly detected by continuous cardio-respiratory monitoring in neonatal intensive care units (NICU), through the associated bradycardia. NICU nurse interventions are mainly triggered by these alarms. In this work, we acquired data from 52 preterm infants during NICU monitoring, in order to propose an early bradycardia detector which is based on a decentralized fusion of three detectors. The main objective is to improve automatic detection under real-life conditions without altering performance with respect to that of a monitor commonly used in NICU. We used heart rate lower than 80 bpm during at least 10 sec to define bradycardia. With this definition we observed a high rate of false alarms (64%) in real-life and that 29% of the relevant alarms were not followed by manual interventions. Concerning the proposed detection method, when compared to current monitors, it provided a significant decrease of the detection delay of 2.9 seconds, without alteration of the sensitivity (97.6% vs 95.2%) and false alarm rate (63.7% vs 64.1%). We expect that such an early detection will improve the response of the newborn to the intervention and allow for the development of new automatic therapeutic strategies which could complement manual intervention and decrease the sepsis risk.
SN  - 2045-2322
DA  - MAY 18
PY  - 2021
VL  - 11
IS  - 1
C7  - 10486
DO  - 10.1038/s41598-021-89468-x
AN  - WOS:000658858500018
ER  -

TY  - JOUR
AU  - Li, YH
AU  - Yan, J
AU  - Li, MX
AU  - Xiao, ZH
AU  - Zhu, XP
AU  - Pan, J
AU  - Li, XZ
AU  - Feng, X
TI  - Addition of SNAP to perinatal risk factors improves the prediction of bronchopulmonary dysplasia or death in critically ill preterm infants
T2  - BMC PEDIATRICS
AB  - Background: Bronchopulmonary dysplasia (BPD) is the most common serious pulmonary morbidity in premature infants. The score for neonatal acute physiology (SNAP) is a physiologic severity index for neonatal intensive care and correlates well with neonatal mortality and clinical outcomes. The prognostic value of the SNAP score for BPD in preterm infants remains to be clarified. The aim of the study was to determine whether SNAP can predict the development of BPD or death, and to investigate the contribution of SNAP to the predictive accuracy of other potential perinatal risk factors for the adverse outcome in critically ill preterm infants.
   Methods: We conducted a study in 160 critically ill preterm infants with less than 33 gestational weeks. The original SNAP score was prospectively calculated based on 28 items collected during the first 24 hours of admission. The potential perinatal risk factors were assessed during the first 72 hours of life. Major outcome measures were BPD and mortality before the time of BPD screening.
   Results: Of the 160 infants, 17 died and 41 developed BPD. The SNAP score was significantly associated with BPD or death (odds ratio [OR] = 1.28; 95% confidence interval [CI], 1.16-1.41; p < 0.001), even after adjustment for gestational age (OR = 1.27; 95% CI, 1.13-1.41; p < 0.001). High SNAP score was an independent predictor of BPD or death (area under the curve [AUC] = 0.78; 95% CI, 0.70-0.85; p < 0.001), with additional predictive value when combined with other perinatal risk factors. Multivariate regression analysis resulted in a final model, including SNAP, gestational age, apnea of prematurity, patent ductus arteriosus, and surfactant use as independent risk factors, with a higher predictive accuracy compared with individual components (AUC = 0.92; 95% CI, 0.87-0.96; p < 0.001).
   Conclusions: SNAP is associated with adverse outcome of BPD or death. High SNAP scores are predictive of BPD or death in critically ill preterm infants, and add prognostic value to other perinatal risk factors.
SN  - 1471-2431
DA  - SEP 10
PY  - 2013
VL  - 13
C7  - 138
DO  - 10.1186/1471-2431-13-138
AN  - WOS:000324711200001
ER  -

TY  - JOUR
AU  - Tabel, Y
AU  - Elmas, A
AU  - Ipek, S
AU  - Karadag, A
AU  - Elmas, O
AU  - Ozyalin, F
TI  - Urinary Neutrophil Gelatinase-Associated Lipocalin as an Early Biomarker for Prediction of Acute Kidney Injury in Preterm Infants
T2  - AMERICAN JOURNAL OF PERINATOLOGY
AB  - BackgroundOur aims are to determine whether the urinary neutrophil gelatinase-associated lipocalin (uNGAL) can predict acute kidney injury (AKI) development in nonseptic and nonasphyxiated but critically ill preterm infants.
   MethodsFifty preterm infants, gestational age (GA) between 28 and 34 weeks, were included in this case control study. Blood and urine samples were taken for blood urea nitrogen, serum creatinine, and uNGAL on postnatal (PN) days 1 and 7. uNGAL levels were measured by enzyme-linked immunoassay. Clinical and laboratory characteristics of the AKI group were compared with the non-AKI group.
   ResultsAKI was diagnosed in six infants during the first week. The median uNGAL levels were significantly higher in the preterm infants with AKI than those of the controls on PN days 1 and 7 (p=0.006 and p=0.023, respectively). Backward stepwise logistic regression analysis identified that 5-minute Apgar score and uNGAL levels were significantly associated with the development of AKI, even after controlling for GA, birth weight, gender, and 1-minute Apgar score in nonseptic and nonasphyxiated but critically ill preterm infants.
   ConclusionsuNGAL can be useful as a predictive marker of AKI in nonseptic and nonasphyxiated but critically ill preterm infants.
SN  - 0735-1631
SN  - 1098-8785
DA  - FEB
PY  - 2014
VL  - 31
IS  - 2
SP  - 167
EP  - 173
DO  - 10.1055/s-0033-1343770
AN  - WOS:000331195200012
ER  -

TY  - JOUR
AU  - Lloyd, RO
AU  - O'Toole, JM
AU  - Livingstone, V
AU  - Hutch, WD
AU  - Pavlidis, E
AU  - Cronin, AM
AU  - Dempsey, EM
AU  - Filan, PM
AU  - Boylan, GB
TI  - Predicting 2-y outcome in preterm infants using early multimodal physiological monitoring
T2  - PEDIATRIC RESEARCH
AB  - BACKGROUND: Preterm infants are at risk of adverse outcome. The aim of this study is to develop a multimodal model, including physiological signals from the first days of life, to predict 2-y outcome in preterm infants.
   METHODS: Infants <32 wk gestation had simultaneous multi-channel electroencephalography (EEG), peripheral oxygen saturation (SpO(2)), and heart rate (HR) monitoring. EEG grades were combined with gestational age (GA) and quantitative features of HR and SpO(2) in a logistic regression model to predict outcome. Bayley Scales of Infant Development-III assessed 2-y neurodevelopmental outcome. A clinical course score, grading infants at discharge as high or low morbidity risk, was used to compare performance with the model.
   RESULTS: Forty-three infants were included: 27 had good outcomes, 16 had poor outcomes or died. While performance of the model was similar to the clinical course score graded at discharge, with an area under the receiver operator characteristic (AUC) of 0.83 (95% confidence intervals (CD: 0.69-0.95) vs. 0.79 (0.66-0.90) (P = 0.633), the model was able to predict 2-y outcome days after birth.
   CONCLUSION: Quantitative analysis of physiological signals, combined with GA and graded EEG, shows potential for predicting mortality or delayed neurodevelopment at 2 y of age.
SN  - 0031-3998
SN  - 1530-0447
DA  - SEP
PY  - 2016
VL  - 80
IS  - 3
SP  - 382
EP  - 388
DO  - 10.1038/pr.2016.92
AN  - WOS:000382598200008
ER  -

TY  - JOUR
AU  - Samra, N
AU  - AlGhwass, M
AU  - Elgawhary, S
AU  - Hassan, M
AU  - Bekhit, O
AU  - Mohamed, W
AU  - Eid, M
TI  - Serum Level of Antithrombin III (ATIII) Could Serve as a Prognostic Biomarker in Neonatal Sepsis
T2  - FETAL AND PEDIATRIC PATHOLOGY
AB  - Background: Neonatal sepsis syndrome continues to have a high morbidity and mortality rate despite the progress in neonatal intensive care. There is no single diagnostic test which can reliably diagnose sepsis in the newborn, beside blood culture. Antithrombin III may be one promising single marker for sepsis syndrome diagnosis and prognosis. Methods: We quantitated antithrombin III (ATIII) in neonates with sepsis syndrome and compared these levels to healthy controls. Results: ATIII levels were significantly lower in sepsis syndrome neonates (23.05 +/- 3.66) compared to controls (35.50 +/- 2.50), (p<0.001). ROC curve for ATIII displayed area under the curve of 0.973, cutoff >30mg/dL, a positive predictive value 90.47 and negative predictive value 96.55. Conclusion: Antithrombin III is lower in sepsis syndrome neonates and may be a useful biomarker in neonatal sepsis.
SN  - 1551-3815
SN  - 1551-3823
DA  - JUL 4
PY  - 2019
VL  - 38
IS  - 4
SP  - 290
EP  - 298
DO  - 10.1080/15513815.2019.1587118
AN  - WOS:000482260600003
ER  -

TY  - JOUR
AU  - Burgin, C
AU  - Simmen, P
AU  - Gupta, N
AU  - Suter, L
AU  - Kreuzer, S
AU  - Haeberlin, A
AU  - Schulzke, SM
AU  - Trachsel, D
AU  - Niederhauser, T
AU  - Jost, K
TI  - Multichannel esophageal signals to monitor respiratory rate in preterm infants
T2  - PEDIATRIC RESEARCH
AB  - Background Apnea of prematurity cannot be reliably measured with current monitoring techniques. Instead, indirect parameters such as oxygen desaturation or bradycardia are captured. We propose a Kalman filter-based detection of respiration activity and hence apnea using multichannel esophageal signals in neonatal intensive care unit patients. Methods We performed a single-center observational study with moderately preterm infants. Commercially available nasogastric feeding tubes containing multiple electrodes were used to capture signals with customized software. Multichannel esophageal raw signals were manually annotated, processed using extended Kalman filter, and compared with standard monitoring data including chest impedance to measure respiration activity. Results Out of a total of 405.4 h captured signals in 13 infants, 100 episodes of drop in oxygen saturation or heart rate were examined. Median (interquartile range) difference in respiratory rate was 0.04 (-2.45 to 1.48)/min between esophageal measurements annotated manually and with Kalman filter and -3.51 (-7.05 to -1.33)/min when compared to standard monitoring, suggesting an underestimation of respiratory rate when using the latter. Conclusions Kalman filter-based estimation of respiratory activity using multichannel esophageal signals is safe and feasible and results in respiratory rate closer to visual annotation than that derived from chest impedance of standard monitoring.
SN  - 0031-3998
SN  - 1530-0447
DA  - FEB
PY  - 2022
VL  - 91
IS  - 3
SP  - 572
EP  - 580
DO  - 10.1038/s41390-021-01748-4
C6  - OCT 2021
AN  - WOS:000702790400002
ER  -

TY  - JOUR
AU  - Blanik, N
AU  - Heimann, K
AU  - Pereira, C
AU  - Paul, M
AU  - Blazek, V
AU  - Venema, B
AU  - Orlikowsky, T
AU  - Leonhardt, S
TI  - Remote vital parameter monitoring in neonatology - robust, unobtrusive heart rate detection in a realistic clinical scenario
T2  - BIOMEDICAL ENGINEERING-BIOMEDIZINISCHE TECHNIK
AB  - Vital parameter monitoring of term and preterm infants during incubator care with self-adhesive electrodes or sensors directly positioned on the skin [e.g. photoplethysmography ( PPG) for oxygen saturation or electrocardiography (ECG)] is an essential part of daily routine care in neonatal intensive care units. For various reasons, this kind of monitoring contains a lot of stress for the infants. Therefore, there is a need to measure vital parameters (for instance respiration, temperature, pulse, oxygen saturation) without mechanical or conductive contact. As a non-contact method of monitoring, we present an adapted version of camera-based photoplethysmography imaging (PPGI) according to neonatal requirements. Similar to classic PPG, the PPGI camera detects small temporal changes in the term and preterm infant's skin brightness due to the cardiovascular rhythm of dermal blood perfusion. We involved 10 preterm infants in a feasibility study [five males and five females; mean gestational age: 26 weeks (24-28 weeks); mean biological age: 35 days (8-41 days); mean weight at the time of investigation: 960 g (670-1290 g)]. The PPGI camera was placed directly above the incubators with the infant inside illuminated by an infrared light emitting diode (LED) array (850 nm). From each preterm infant, 5-min video sequences were recorded and analyzed post hoc. As the measurement scenario was kept as realistic as possible, the infants were not constrained in their movements in front of the camera. Movement intensities were assigned into five classes (1: no visible motion to 5: heavy struggling). PPGI was found to be significantly sensitive to movement artifacts. However, for movement classes 1-4, changes in blood perfusion according to the heart rate (HR) were recovered successfully (Pearson correlation: r = 0.9759; r = 0.765 if class 5 is included). The study was approved by the Ethics Committee of the Universal Hospital of the RWTH Aachen University, Aachen, Germany (EK 254/13).
SN  - 0013-5585
SN  - 1862-278X
DA  - DEC
PY  - 2016
VL  - 61
IS  - 6
SP  - 631
EP  - 643
DO  - 10.1515/bmt-2016-0025
AN  - WOS:000389468000008
ER  -

TY  - JOUR
AU  - Bjorland, PA
AU  - Ersdal, HL
AU  - Oymar, K
AU  - Rettedal, SI
TI  - Compliance with Guidelines and Efficacy of Heart Rate Monitoring during Newborn Resuscitation: A Prospective Video Study
T2  - NEONATOLOGY
AB  - Objective: Newborn resuscitation guidelines recommend initial assessment of heart rate (HR) and initiation of positive pressure ventilation (PPV) within 60 s after birth in non-breathing newborns. Pulse oximeter (PO) and electrocardiogram (ECG) are suggested methods for continuous HR monitoring during resuscitation. Our aim was to evaluate compliance with guidelines and the efficacy of PO versus ECG monitoring in real-life newborn resuscitations. Methods: In this prospective observational study, we video recorded resuscitations of newborns >= 34 weeks of gestation receiving PPV at birth. Results: 104 resuscitations were analysed. Median (IQR) time from birth to arrival at the resuscitation bay was 48 (22-68) s (n = 62), to initial HR assessment 70 (47-118) s (n = 61), and to initiation of PPV 78 (42-118) s (n = 62). Initial HR assessment (stethoscope or palpation) and initiation of PPV were achieved within 60 s for 35% of the resuscitated newborns. Time to initial HR assessment and initiating PPV was significantly longer following vaginal deliveries than caesarean sections: 84 (70-139) versus 44 (30-66) s (p < 0.001) and 93 (73-139) versus 38 (30-66) s (p < 0.001). Time from birth and sensor application to provision of a reliable HR signal from PO versus ECG was 348 (217-524) (n = 42) versus 174 (105-277) s (n = 30) (p < 0.001) and 199 (77-352) (n = 65) versus 16 (11-22) s (n = 52) (p < 0.001). Conclusion: Initial HR assessment and initiation of PPV were achieved within 60 s after birth in only 1/3 of newborn resuscitations. When applied for continuous HR monitoring, ECG was superior to PO in time to achieve reliable HR signals in real-life resuscitations.
SN  - 1661-7800
SN  - 1661-7819
DA  - JUL
PY  - 2020
VL  - 117
IS  - 2
SP  - 175
EP  - 181
DO  - 10.1159/000506772
AN  - WOS:000604449200008
ER  -

TY  - CPAPER
AU  - Hatai, I
AU  - Chakrabarti, I
AU  - Banerjee, S
A1  - IEEE
TI  - FPGA Implementation of a Fetal Heart Rate Measuring System
T2  - 2013 2ND INTERNATIONAL CONFERENCE ON ADVANCES IN ELECTRICAL ENGINEERING (ICAEE 2013)
CP  - 2nd International Conference on Advances in Electrical Engineering (ICAEE)
AB  - Labor during pregnancy is an inherently dangerous life event for a live fetus and its mother. Non-invasive method of Fetal Heart Rate (FHR) measuring system helps to reduce Infant Mortality Rate (IMR) by continuous monitoring of the fetus heart rate. In this paper real-time implementation of a FHR measuring system has been developed using Xilinx Spartan-6 FPGA device, which can calculate the fetus heart rate and display ECG signal through HDMI port. In FHR extraction of the cleaned fetal ECG signal from the maternal ECG is the main challenge. In our proposed work Least Mean Square (LMS) adaptive filter has been used as the adaptive noise canceller along with dynamic thresholding technique for de-noising the fetus ECG signal and helps to achieve 88% accuracy in the proposed FHR system. FPGA implementation of the FHR system consumes 7.8K slices and can achieve sampling frequency of 80 MHz while implemented on XC6SLX45-3CSG484 FPGA device. The comparison results show that our proposed design is more efficient than the literature reported earlier.
SN  - 978-1-4799-2465-3
PY  - 2013
SP  - 160
EP  - 164
AN  - WOS:000349614300032
ER  -

TY  - JOUR
AU  - Vardhelli, V
AU  - Murki, S
AU  - Tandur, B
AU  - Saha, B
AU  - Oleti, TP
AU  - Deshabhotla, S
AU  - Mohammed, YA
AU  - Seth, S
AU  - Siramshetty, S
AU  - Kallem, VR
TI  - Comparison of CRIB-II with SNAPPE-II for predicting survival and morbidities before hospital discharge in neonates with gestation <= 32 weeks: a prospective multicentric observational study
T2  - EUROPEAN JOURNAL OF PEDIATRICS
AB  - Various studies validated and compared Score for Neonatal Acute Physiology with Perinatal extension-II (SNAPPE-II) and Clinical Risk Index for Babies-II (CRIB-II) admission sickness severity scores for predicting survival, but very few studies compared them for predicting the morbidities in preterm infants. In this multicenter prospective observational study, SNAPPE-II and CRIB-II newborn illness severity scores were compared for predicting mortality and morbidities in infants with gestational age of <= 32 weeks. Major morbidities were classified as bronchopulmonary dysplasia, abnormal cranial ultrasound (presence of intraventricular hemorrhage grade III or more or periventricular leukomalacia grade II to IV), and retinopathy of prematurity requiring treatment. Combined adverse outcome was defined as death or any major morbidity. Comparison of the scoring systems was done by area under the curve (AUC) on receiver operating characteristics curve (ROC curve) analysis. A total of 419 neonates who were admitted to 5 participating NICUs were studied. The mortality rate in the study population was 8.8%. Both CRIB-II (AUC: 0.795) and SNAPPE-II (AUC: 0.78) had good predictive ability for in-hospital mortality. For predicting any one of the major morbidities and combined adverse outcome, CRIB-II had better predictive ability than SNAPPE-II with AUC of 0.83 vs. 0.70 and 0.85 vs. 0.74, respectively.
   Conclusion: In infants with gestational age of <= 32 weeks, both CRIB-II and SNAPPE-II are good scoring systems for predicting mortality. CRIB-II, being a simpler scoring system and having better predictive ability for major morbidities and combined adverse outcome, is preferable over SNAPPE-II.
SN  - 0340-6199
SN  - 1432-1076
DA  - JUL
PY  - 2022
VL  - 181
IS  - 7
SP  - 2831
EP  - 2838
DO  - 10.1007/s00431-022-04463-2
C6  - MAY 2022
AN  - WOS:000791637200002
ER  -

TY  - JOUR
AU  - Dore, H
AU  - Aviles-Espinosa, R
AU  - Luo, ZH
AU  - Anton, O
AU  - Rabe, H
AU  - Rendon-Morales, E
TI  - Characterisation of Textile Embedded Electrodes for Use in a Neonatal Smart Mattress Electrocardiography System
T2  - SENSORS
AB  - Heart rate monitoring is the predominant quantitative health indicator of a newborn in the delivery room. A rapid and accurate heart rate measurement is vital during the first minutes after birth. Clinical recommendations suggest that electrocardiogram (ECG) monitoring should be widely adopted in the neonatal intensive care unit to reduce infant mortality and improve long term health outcomes in births that require intervention. Novel non-contact electrocardiogram sensors can reduce the time from birth to heart rate reading as well as providing unobtrusive and continuous monitoring during intervention. In this work we report the design and development of a solution to provide high resolution, real time electrocardiogram data to the clinicians within the delivery room using non-contact electric potential sensors embedded in a neonatal intensive care unit mattress. A real-time high-resolution electrocardiogram acquisition solution based on a low power embedded system was developed and textile embedded electrodes were fabricated and characterised. Proof of concept tests were carried out on simulated and human cardiac signals, producing electrocardiograms suitable for the calculation of heart rate having an accuracy within +/- 1 beat per minute using a test ECG signal, ECG recordings from a human volunteer with a correlation coefficient of similar to 87% proved accurate beat to beat morphology reproduction of the waveform without morphological alterations and a time from application to heart rate display below 6 s. This provides evidence that flexible non-contact textile-based electrodes can be embedded in wearable devices for assisting births through heart rate monitoring and serves as a proof of concept for a complete neonate electrocardiogram monitoring system.
SN  - 1424-8220
DA  - FEB
PY  - 2021
VL  - 21
IS  - 3
C7  - 999
DO  - 10.3390/s21030999
AN  - WOS:000615501400001
ER  -

TY  - JOUR
AU  - Saldir, M
AU  - Tunc, T
AU  - Cekmez, F
AU  - Cetinkaya, M
AU  - Kalayci, T
AU  - Fidanci, K
AU  - Babacan, O
AU  - Erdem, G
AU  - Kocak, N
AU  - Sari, E
AU  - Akgul, EO
AU  - Kul, M
TI  - Endocan and Soluble Triggering Receptor Expressed on Myeloid Cells-1 as Novel Markers for Neonatal Sepsis
T2  - PEDIATRICS AND NEONATOLOGY
AB  - Background: Neonatal sepsis is an important cause of neonatal morbidity and mortality in the neonatal intensive care unit. Soluble triggering receptor expressed on myeloid cells-1 (sTREM-1) has been evaluated in sepsis and septic shock, and it was found to be valuable in distinguishing septic cases from nonseptic cases. Endocan is constitutively expressed by endothelial cells, and high levels of endocan may be of relevance for the promotion of systemic inflammation. The aim of this study was to investigate whether the levels of sTREM-1 and endocan were increased in late-onset neonatal sepsis.
   Methods: Patients were classified into septic and nonseptic groups. blood was collected from a peripheral vein of all septic newborns and healthy newborns at the time of initial laboratory evaluation before any treatment, and within 48-72 hours after initiation of treatment. Serum sTREM-1 and endocan measurements were performed when the study was finished. Results: The study population comprised of 50 neonates: 20 nonseptic neonates and 30 septic neonates. The groups were similar with regards to baseline characteristics. The initial measurements of interleukin-6 (IL-6), sTREM-1, endocan, and immature/total neutrophil ratio (I/T ratio) were significantly higher in septic neonates in comparison with nonseptic neonates. Receiver operating characteristic (ROC) curve analyses revealed that IL-6, sTREM-1, endocan, and I/T ratio resulted in significant areas under the curve (AUC) with respect to early identification of septic neonates. Soluble TREM-1 and IL-6 performed best to distinguish septic neonates from nonseptic neonates. Univariate logistic regression analysis showed that increased IL-6 and sTREM-1 were strong predictors of neonatal late-onset sepsis.
   Conclusion: Serum sTREM-1, IL-6, endocan levels, and I/T ratio increased in septic neonates. However, the diagnostic accuracy of circulating sTREM-1 seemed to be better than endocan and I/T ratio, but lower than IL-6. Copyright (C) 2015, Taiwan Pediatric Association. Published by Elsevier Taiwan LLC. All rights reserved.
SN  - 1875-9572
DA  - DEC
PY  - 2015
VL  - 56
IS  - 6
SP  - 415
EP  - 421
DO  - 10.1016/j.pedneo.2015.03.006
AN  - WOS:000367858900010
ER  -

TY  - JOUR
AU  - Miyosawa, Y
AU  - Akazawa, Y
AU  - Kamiya, M
AU  - Nakamura, C
AU  - Takeuchi, Y
AU  - Kusakari, M
AU  - Nakamura, T
TI  - Presepsin as a predictor of positive blood culture in suspected neonatal sepsis
T2  - PEDIATRICS INTERNATIONAL
AB  - BackgroundAlthough the incidence of neonatal sepsis is decreasing, neonatal sepsis remains a severe life-threatening disease. No current biochemical marker can provide perfect diagnostic accuracy for neonatal sepsis. The aim of this study was therefore to evaluate the accuracy of presepsin (P-SEP) as a novel biomarker of bacterial infection for neonatal sepsis diagnosis.
   MethodsWe prospectively studied newborns with sepsis (sepsis group; n = 13) during the first 30days after birth and compared them with control preterm newborns (control group; n = 18). In addition, we evaluated term newborns with some clinical signs of early onset sepsis (non-sepsis term group; n = 35).
   ResultsP-SEP in the sepsis group was significantly higher than in the control group (P < 0.001) The area under the curve for P-SEP was 0.868 (95%CI: 0.71-1.00). A P-SEP cut-off of 795pg/mL was established, with 85% sensitivity and 89% specificity. The positive and negative predictive values were 85% and 89%, respectively. In the non-sepsis term group, P-SEP had better stability than white blood cells and C-reactive protein for 3days after birth.
   ConclusionsP-SEP can better discriminate between infections and non-infectious inflammatory conditions than the currently used biomarkers.
SN  - 1328-8067
SN  - 1442-200X
DA  - FEB
PY  - 2018
VL  - 60
IS  - 2
SP  - 157
EP  - 161
DO  - 10.1111/ped.13469
AN  - WOS:000426076600010
ER  -

TY  - CPAPER
AU  - Varon, C
AU  - Faes, L
AU  - Testelmans, D
AU  - Buyse, B
AU  - Van Huffel, S
ED  - Murray, A
TI  - Information transfer between respiration and heart rate during sleep apnea
T2  - 2016 COMPUTING IN CARDIOLOGY CONFERENCE (CINC), VOL 43
CP  - 43rd Computing in Cardiology Conference (CinC)
AB  - It is well-known that sleep apnea affects the respiration and the heart rate (HR), and studies have shown that the cardiorespiratory coupling is also compromised during obstructive sleep apnea (OSA). Furthermore, the classification of hypopneas is challenging, in particular when only ECG-derived features are used. In this context, this study investigates how different ECG-derived respiratory (EDR) signals resemble the respiratory effort during different types of apneas, and how the amount of information transferred from respiration to HR varies according to the respiratory signal used, real or ECG-derived. ECG and respiratory signals of 10 patients suffering from sleep apnea were analysed, and three different EDR algorithms were used to estimate the respiratory effort. The information transfer was quantified using information dynamics on HR and both the real and estimated respiratory signals. Results suggest that the information transfer is reduced during all types of apneas/hypopneas, and they indicate that the EDR might not capture all variations in cardiorespiratory dynamics during hypopneas. As a result, the information transfer computed using the real respiratory signal achieve accuracies of up to 85% in the detection of sleep apnea with 76% of hypopneas correctly detected, compared to 79% achieved using the EDR with only 63% of correctly identified hypopneas.
SN  - 2325-8861
SN  - 978-1-5090-0895-7
PY  - 2016
VL  - 43
SP  - 845
EP  - 848
AN  - WOS:000405710400212
ER  -

TY  - JOUR
AU  - Nobile, S
AU  - Marchionni, P
AU  - Noviello, C
AU  - Carnielli, VP
TI  - Correlation between cardiorespiratory events and gastro-esophageal reflux in preterm and term infants: Analysis of predisposing factors
T2  - EARLY HUMAN DEVELOPMENT
AB  - Background: The association between cardiorespiratory events (CRE) and gastro-esophageal reflux (GER) among neonates is still controversial.
   Aims: To test such an association in preterm and term infants.
   Study design: Prospective observational study.
   Subjects: Forty-seven infants with suspected GER and recurrent CRE admitted at a neonatal intensive care unit, who underwent simultaneous and synchronized 24-hour recording of heart rate (FIR), peripheral oxygen saturation (SpO2) and pH-impedance monitoring (MII-pH). HR/SpO2 data were filtered to avoid artefactual episodes of hypoxia and hypoperfusion.
   Outcome measures: The main outcome measure was the symptom association probability (SAP), with a 2-minute time window. Infants with positive (> 95%) and negative (<= 95%) SAP index tests were compared by univariate and multivariate statistics.
   Results: Median gestational age at birth was 29(4/7) weeks, median age at study 36 days. We recorded 3341 GER events and 4936 CRE (4710 desaturations, 226 bradycardias); 609/4936 (12%) CRE were temporally associated with GER episodes: 338 preceded and 271 followed GER events. The SAP index was significant in 5/47 (11%) patients. The SAP index including only CRE following GER events was significant in 3/47 (6%). There was no significant difference in the number of acid, weakly acid, non-acid, pH-only events preceding or following CRE between infants with SAP-positive and SAP-negative tests. Infants with positive SAP-index tests compared to those with SAP-negative tests had lower weight gain in the three days preceding the test and tended to have lower birth weight.
   Conclusions: GER and CRE were associated in < 11% of patients. The evaluation of ponderal growth might be helpful in predicting such an association.
SN  - 0378-3782
SN  - 1872-6232
DA  - JUL
PY  - 2019
VL  - 134
SP  - 14
EP  - 18
DO  - 10.1016/j.earlhumdev.2019.05.003
AN  - WOS:000474309200005
ER  -

TY  - JOUR
AU  - Rautiainen, L
AU  - Cirko, A
AU  - Pavare, J
AU  - Grope, I
AU  - Gersone, G
AU  - Tretjakovs, P
AU  - Gardovska, D
TI  - Biomarker combinations in predicting sepsis in hospitalized children with fever
T2  - BMC PEDIATRICS
AB  - Sepsis is among the leading causes of critical illness worldwide. It includes physiologic, pathologic, and biochemical abnormalities, induced by infection. Novel methods for recognizing a dysregulated inflammatory response and predicting associated mortality must be developed. Our aim was to investigate biomarkers that characterize a pro-inflammatory and anti-inflammatory response in patients with fever by comparing predictive validity for sepsis. 165 patients with fever were enrolled in this study, 55 of them had sepsis according to pSOFA criteria. All patients had blood samples drawn at the time of inclusion and after 24 h. CRP, PCT and also IL-6, IL-8 and sFAS levels were significantly higher in patients with sepsis. The AUC of CRP to predict sepsis was 0.799, all the other biomarkers had AUC's lower than that. Cytokines, when used as a single marker, did not show a significant diagnostic performance We analyzed various models of biomarker combinations. CRP combined with sFAS showed increase in sensitivity in predicting sepsis (88% vs. 83%). The highest AUC was achieved, when CRP, IL-6, sFAS and sVCAM-1 markers were combined 0.830 (95% CI 0.762-0.884) with a sensitivity of 70% and specificity of 84%. vs. 0.799 for CRP alone.
SN  - 1471-2431
DA  - MAY 12
PY  - 2022
VL  - 22
IS  - 1
C7  - 272
DO  - 10.1186/s12887-022-03285-3
AN  - WOS:000794972600007
ER  -

TY  - JOUR
AU  - Dongen, ORE
AU  - van Leeuwen, LM
AU  - de Groot, PK
AU  - Vollebregt, K
AU  - Schiering, I
AU  - Wevers, BA
AU  - Euser, SM
AU  - van Houten, MA
TI  - Umbilical Cord Procalcitonin to Detect Early-Onset Sepsis in Newborns: A Promising Biomarker
T2  - FRONTIERS IN PEDIATRICS
AB  - Background: Up to 7% of neonates born in high-income countries receive antibiotics for suspected early-onset sepsis (EOS). Culture-proven neonatal sepsis has a prevalence of 0.2%, suggesting considerable overtreatment. We studied the diagnostic accuracy of umbilical cord blood and infant blood procalcitonin (PCT) in diagnosing EOS to improve antibiotic stewardship.Methods: Umbilical cord blood PCT was tested in newborns >= 32 weeks of gestation. Groups were defined as following: A) culture-proven or probable EOS (n = 25); B) Possible EOS, based on risk factors for which antibiotics were administered for <72 h (n = 49); C) Risk factor(s) for EOS without need for antibiotic treatment (n = 181); D) Healthy controls (n = 74). Additionally, venous or capillary blood PCT and C-reactive protein (CRP) were tested if blood drawing was necessary for standard care.Results: Between June 2019 and March 2021, 329 newborns were included. Umbilical cord blood PCT was significantly higher in group A than in group C and D. No difference between venous or arterial samples was found. Sensitivity and specificity for cord blood procalcitonin were 83 and 62%, respectively (cut-off 0.1 ng/mL). Antepartum maternal antibiotic administration was associated with decreased PCT levels in both cord blood and infant blood directly postpartum in all groups combined.Conclusion: Umbilical cord blood PCT levels are increased in newborns >= 32 weeks with a proven or probable EOS and low in newborns with risk factors for infection, but PCT seems not a reliable marker after maternal antibiotic treatment. PCT could be useful to distinguish infected from healthy newborns with or without EOS risk factors.
SN  - 2296-2360
DA  - DEC 10
PY  - 2021
VL  - 9
C7  - 779663
DO  - 10.3389/fped.2021.779663
AN  - WOS:000741431600001
ER  -

TY  - CPAPER
AU  - McGregor, C
AU  - James, A
AU  - Eklund, M
AU  - Sow, D
AU  - Ebling, M
AU  - Blount, M
ED  - Lehmann, CU
ED  - Ammenwerth, E
ED  - Nohr, C
TI  - Real-time Multidimensional Temporal Analysis of Complex High Volume Physiological Data Streams in the Neonatal Intensive Care Unit
T2  - MEDINFO 2013: PROCEEDINGS OF THE 14TH WORLD CONGRESS ON MEDICAL AND HEALTH INFORMATICS, PTS 1 AND 2
CP  - 14th World Congress on Medical and Health Informatics (MEDINFO)
AB  - The intensive care of immature preterm infants is a challenging, dynamic clinical task that is complicated because these infants frequently develop a range of comorbidities as they grow and develop after their premature birth. Earliest reliable condition onset detection is a goal within this setting and high frequency physiological analysis is showing potential new pathophysiological indicators for earlier onset detection of several conditions. To realise this, a platform for multi-stream, multi-condition, multi-feature risk scoring is required. In this paper we demonstrate our multi-stream online analytics approach for condition onset detection and demonstrate a user interface approach for patient state that can be available in real-time to support condition risk scoring.
SN  - 0926-9630
SN  - 978-1-61499-289-9
SN  - 978-1-61499-288-2
PY  - 2013
VL  - 192
SP  - 362
EP  - 366
DO  - 10.3233/978-1-61499-289-9-362
AN  - WOS:000341021700074
ER  -

TY  - CPAPER
AU  - Gholinezhadasnefestani, S
AU  - Marnane, W
AU  - Lightbody, G
AU  - Temko, A
AU  - Boylan, G
AU  - Stevenson, N
A1  - IEEE
TI  - Automatic Detection of Artifact in Neonatal ECG
T2  - 2015 22ND IRANIAN CONFERENCE ON BIOMEDICAL ENGINEERING (ICBME)
CP  - 22nd Iranian Conference on Biomedical Engineering (ICBME)
AB  - Heart Rate Variability derived from the Neonatal Electrocardiogram has been found to be associated with the Electroencephalography grade of Hypoxic Ischemic Encephalopathy and neurodevelopmental outcome. This association has been established for clean or artifact free ECG. However, it was shown that the Electrocardiogram and subsequently Heart Rate Variability features can be heavily corrupted by artifacts which have to be manually removed. This work combines a set of statistical features to quantify the quality of the HR signal by automatically detecting the artifacts in neonatal ECG. The HRV signal is obtained by detecting R-Peaks using the adapted Pan-Tompkins algorithm. Four features are extracted from HR signal to discriminate normal and corrupted signal. The performance of these features in discrimination is then assessed using statistical tests. It has been shown that there is a significant difference of proposed features between artifact and normal signals (p<0.001). The discrimination power is increased by combing the current features using Support Vector Machine. The median AUC was 0.9941 (IQR: 0.98-1.00).
SN  - 978-1-4673-9351-5
PY  - 2015
SP  - 184
EP  - 188
AN  - WOS:000380378300035
ER  -

TY  - CPAPER
AU  - Inibhunu, C
AU  - McGregor, AMC
ED  - DeHerrera, AGS
ED  - Gonzalez, AR
ED  - Santosh, KC
ED  - Temesgen, Z
ED  - Kane, B
ED  - Soda, P
TI  - Identification of Temporal Changes on Patients at Risk of LONS with TPRMine: A Case Study in NICU
T2  - 2020 IEEE 33RD INTERNATIONAL SYMPOSIUM ON COMPUTER-BASED MEDICAL SYSTEMS(CBMS 2020)
CP  - 33rd IEEE International Symposium on Computer-Based Medical Systems (CBMS)
AB  - A neonatal intensive care unit (NICU) provides specialized care for preterm or ill term infants. The onset of many conditions they can develop are not obvious to physicians until they are significantly impacted and this could result in death. An example of such a problem is neonatal infection which is a common cause of death for premature infants. It remains a challenging task for clinicians to accurately diagnose the presence of bacteria on patients with frequent presence of multiple comorbidities. There is potential for early detection of neonatal infections by timely analysis of patient physiological data and this can lead to improved health outcome of critically ill patients. This paper demonstrates application of a method for Temporal Pattern Recognition and Mining (TPRMine) in order to (a) understand if continuous analysis of temporal changes in patient physiological data streams can lead to discovery of pathophysiological patterns from patients at risk of neonatal sepsis and, (b) utilize the resulting analysis for formulating and testing hypothesis facilitating statistical quantification of patients.
SN  - 2372-9198
SN  - 978-1-7281-9429-5
PY  - 2020
SP  - 33
EP  - 36
DO  - 10.1109/CBMS49503.2020.00014
AN  - WOS:000786468800007
ER  -

TY  - JOUR
AU  - Gibson, K
AU  - Al-Naji, A
AU  - Fleet, J
AU  - Steen, M
AU  - Esterman, A
AU  - Chahl, J
AU  - Huynh, J
AU  - Morris, S
TI  - Non-contact heart and respiratory rate monitoring of preterm infants based on a computer vision system: a method comparison study
T2  - PEDIATRIC RESEARCH
AB  - BACKGROUND: Non-contact heart rate (HR) and respiratory rate (RR) monitoring is necessary for preterm infants due to the potential for the adhesive electrodes of conventional electrocardiogram (ECG) to cause damage to the epidermis. This study was performed to evaluate the agreement between HR and RR measurements of preterm infants using a non-contact computer vision system with comparison to measurements obtained by the ECG.
   METHODS: A single-centre, cross-sectional observational study was conducted in a Neonatal Unit. Ten infants and their ECG monitors were videoed using two Nikon cameras for 10 min. HR and RR measurements obtained from the non-contact system were extracted using advanced signal processing techniques and later compared to the ECG readings using Bland-Altman analysis.
   RESULTS: The non-contact system was able to detect an apnoea when the ECG determined movement as respirations. Although the mean bias between both methods was relatively low, the limits of agreement for HR were -8.3 to 17.4 beats per minute (b.p.m.) and for RR, -22 to 23.6 respirations per minute (r.p.m.).
   CONCLUSIONS: This study provides necessary data for improving algorithms to address confounding variables common to the neonatal population. Further studies investigating the robustness of the proposed system for premature infants are therefore required.
SN  - 0031-3998
SN  - 1530-0447
DA  - DEC
PY  - 2019
VL  - 86
IS  - 6
SP  - 738
EP  - 741
DO  - 10.1038/s41390-019-0506-5
AN  - WOS:000500568000013
ER  -

TY  - JOUR
AU  - Walter, LM
AU  - Ahmed, B
AU  - Odoi, A
AU  - Cooney, H
AU  - Horne, RSC
AU  - Wong, FY
TI  - Bradycardias are associated with more severe effects on cerebral oxygenation in very preterm infants than in late preterm infants
T2  - EARLY HUMAN DEVELOPMENT
AB  - Background. Commonly the magnitude and frequency of bradycardia is underestimated in the neonatal unit due to the long averaging time used in bedside oximeters. We aimed to assess the frequency and severity of bradycardia in preterm infants using the lowest averaging time (2 s) available on a clinical oximeter, compared with bradycardia detected using electrocardiogram (ECG), and whether bradycardia severity and postmenstrual age affected cerebral oxygenation.
   Methods: Preterm infants (10 M/9F) were studied longitudinally at 26-31 (very preterm) and 32-38 weeks (late preterm) postmenstrual age. Heart rate falls calculated from ECG were used to determine mild or moderate/ severe (MS) bradycardias. Cerebral tissue oxygenation index (TOI, %) was recorded and fractional tissue oxygen extraction (FTOE) calculated.
   Results: Of the 615 bradycardias scored using ECG criteria, 10% were not detected by oximetry. TOI falls associated with bradycardias were greater for MS bradycardias compared with Mild for both groups (p < 0.001 for both). The FTOE associated with MS bradycardias was higher for the very preterm compared with the late preterm group (p < 0.001). In very preterm infants 61% of MS and 35% Mild bradycardias were associated with TOI nadirs below 55%.
   Conclusion: Even the most sensitive oximeter setting underestimates bradycardias. The cerebral effect from bradycardias in very preterm infants is more severe than in late preterm infants. Even the mild bradycardias are associated with falls in cerebral oxygenation. Routine NIRS monitoring of cerebral oxygenation in NICUs may increase staff awareness for interventions to reduce the repetitive falls in cerebral oxygenation in preterm infants.
SN  - 0378-3782
SN  - 1872-6232
DA  - DEC
PY  - 2018
VL  - 127
SP  - 33
EP  - 41
DO  - 10.1016/j.earlhumdev.2018.08.008
AN  - WOS:000452586800006
ER  -

TY  - JOUR
AU  - Marshall, AP
AU  - Lim, K
AU  - Ali, SK
AU  - Gale, TJ
AU  - Dargaville, PA
TI  - Physiological instability after respiratory pauses in preterm infants
T2  - PEDIATRIC PULMONOLOGY
AB  - Background The factors influencing the severity of apnea-related hypoxemia and bradycardia are incompletely characterized, especially in infants receiving noninvasive respiratory support. Objectives To identify the frequency and predictors of physiological instability (hypoxemia-oxygen saturation (SpO(2)) <80%, or bradycardia-heart rate (HR) < 100 bpm) following respiratory pauses in infants receiving noninvasive respiratory support. Methods Respiratory pause duration, derived from capsule pneumography, was measured in 30 preterm infants of gestation 30 (24-32) weeks [median (interquartile range)] receiving noninvasive respiratory support and supplemental oxygen. For identified pauses of 5 to 29 seconds duration, we measured the magnitude and duration of SpO(2) and HR reductions over a period starting at the pause onset and ending 60 seconds after resumption of breathing. Temporally clustered pauses (<60 seconds separation) were analyzed separately. The relative contribution of respiratory pauses to overall physiological instability was determined, and predictors of instability were sought in regression analysis, including demographic, clinical and situational variables as inputs. Results In total, 17 105 isolated and 9180 clustered pauses were identified. Hypoxemia and bradycardia were more likely after longer duration and temporally-clustered pauses. However, the majority of such episodes occurred after 5 to 9 second pauses given their numerical preponderance, and short-lived pauses made a substantial contribution to physiological instability overall. Birth gestation, hemoglobin concentration, form of respiratory support, caffeine treatment, respiratory pause duration and temporal clustering were identified as predictors of instability. Conclusions Brief respiratory pauses, especially when clustered, contribute substantially to hypoxemia and bradycardia in preterm infants.
SN  - 8755-6863
SN  - 1099-0496
DA  - NOV
PY  - 2019
VL  - 54
IS  - 11
SP  - 1712
EP  - 1721
DO  - 10.1002/ppul.24451
C6  - JUL 2019
AN  - WOS:000478211100001
ER  -

TY  - CPAPER
AU  - Cohen, G
AU  - de Chazal, P
A1  - IEEE
TI  - Detection of Sleep Apnoea in Infants using ECG and Oximetry Signals
T2  - 2013 COMPUTING IN CARDIOLOGY CONFERENCE (CINC)
CP  - 40th Annual Meeting on Computing in Cardiology (CinC)
AB  - We present a study into the usage of combined night-time electrocardiogram (ECG) and pulse oximetry recordings to automatically detect sleep apnoea in infants.
   The study draws upon the polysomnogram recordings found inside the National Collaborative Home Infant Monitoring Evaluation (CHIME) database. Viable ECG data, pulse oximetry data and scored respiratory information was extracted for 288 subjects from this dataset and time-aligned to 30s epochs.
   Features were extracted from both the ECG and the pulse-oximetry data and were then used alongside the scored respiratory information to train a classification model based on linear discriminants. Peiformance of the classifier was evaluated using a leave-one-out cross-validation scheme and an accuracy of 82.6% was achieved, with a specificity of 82.6% and a sensitivity of 58.0%.
SN  - 2325-8861
SN  - 2325-887X
SN  - 978-1-4799-0884-4
PY  - 2013
VL  - 40
SP  - 859
EP  - 862
AN  - WOS:000349898700217
ER  -

TY  - JOUR
AU  - Vu, H
AU  - Engan, K
AU  - Eftestol, T
AU  - Katsaggelos, A
AU  - Jatosh, S
AU  - Kusulla, S
AU  - Mduma, E
AU  - Kidanto, H
AU  - Ersdal, H
TI  - Automatic classification,of resuscitation activities on birth-asphyxiated newborns using acceleration and ECG signals
T2  - BIOMEDICAL SIGNAL PROCESSING AND CONTROL
AB  - Objectives: Newborn deaths are reported to be caused mainly by birth asphyxia. Information learned from ventilation and other treatment could help increase survival rate of newborns in need of resuscitation. Characteristics of manual bag-mask ventilation have been studied in our previous works. However, other resuscitation activities could have important impacts as well. This paper illustrates the classification of several predefined resuscitation activities using information from acceleration and ECG signal.
   Methods: Time and frequency domain features were extracted from the acceleration and ECG signals. A 2-stage classifier was trained on data of manually annotated activities by observing videos of 30 resuscitation babies. Leave-one-out cross validation was used: for each fold, the classifier was trained on activities of 29 patients and tested on activities of 1 patient.
   Results: The average accuracy of the classification of activities is 79%.
   Conclusions: The performance of the classification algorithms indicates that it is possible to use ECG and acceleration signals to automatically derive useful information regarding resuscitation activities. (C) 2017 Elsevier Ltd. All rights reserved.
SN  - 1746-8094
SN  - 1746-8108
DA  - JUL
PY  - 2017
VL  - 36
SP  - 20
EP  - 26
DO  - 10.1016/j.bspc.2017.03.004
AN  - WOS:000402347300003
ER  -

TY  - JOUR
AU  - Scholten, AWJ
AU  - van Leuteren, RW
AU  - de Waal, CG
AU  - de Jongh, FH
AU  - van Kaam, AH
AU  - Hutten, GJ
TI  - Feasibility of wireless cardiorespiratory monitoring with dry electrodes incorporated in a belt in preterm infants
T2  - PHYSIOLOGICAL MEASUREMENT
AB  - Objective. Monitoring heart rate (HR) and respiratory rate (RR) is essential in preterm infants and is currently measured with ECG and chest impedance (CI), respectively. However, in current clinical practice these techniques use wired adhesive electrodes which can cause skin damage and hinder parent-infant interaction. Moreover, CI is not always reliable. We assessed the feasibility of a wireless dry electrode belt to measure HR and RR via transcutaneous diaphragmatic electromyography (dEMG). Approach. In this prospective, observational study, infants were monitored up to 72 h with the belt and standard CI. Feasibility of the belt was expressed by its ability to retrieve a respiratory waveform from dEMG, determining the percentage of time with stable respiration data without signal errors ('lead-off' and Bluetooth Loss Error, 'BLE'), skin-friendliness of the belt (skin score) and by exploring the ability to monitor trends in HR and RR with the belt. Main results. In all 19 included infants (median gestational age 27.3 weeks) a respiratory waveform could be obtained. The amount of signal errors was low (lead-off 0.5% (IQR 0.1-1.6) and BLE 0.3% (IQR 0.1-0.9)) and 76.5% (IQR 69.3-80.0) of the respiration measurement was stable. No adverse skin effects were observed (median skin score of 3(3-4)). A similar HR and RR trend between the belt and CI was observed. Significance. Dry electrodes incorporated in a non-adhesive belt can measure dEMG in preterm infants. The belt provided a HR and RR trend similar to CI. Future studies are required to investigate the non-inferiority of the belt as a cardiorespiratory monitor compared to CI.
SN  - 0967-3334
SN  - 1361-6579
DA  - MAY 31
PY  - 2022
VL  - 43
IS  - 5
C7  - 055003
DO  - 10.1088/1361-6579/ac69a9
AN  - WOS:000800665000001
ER  -

TY  - CPAPER
AU  - Pais, CM
AU  - Gonzalez, SA
ED  - FigueroaGarcia, JC
ED  - LopezSantana, ER
ED  - FerroEscobar, R
TI  - A New Method to Detect Apneas in Neonates
T2  - APPLIED COMPUTER SCIENCES IN ENGINEERING
CP  - 4th Workshop on Engineering Applications (WEA)
AB  - In this work it was developed a new method to detect apneas in neonates infants through ECG and oximetry records.
   The work has been carried out and evaluated using The Apnea-ECG Database. The developed method analyzes automatically the register of the electrocardiogram and oximeter records and identifies periods of the normal breath and apneic incidents. The base of the proposed method is a system of pattern recognition that identifies the apnea through the analysis based on the domain of the frequency and the time of the ECG signal and the time domain of the oximeter signal. The method was evaluated using a crossed validation with 10 iterations and presents an error of 4.77 %. There is a specificity of 95.78% and a sensibility of 94.61% obtained.
SN  - 1865-0929
SN  - 1865-0937
SN  - 978-3-319-66963-2
SN  - 978-3-319-66962-5
PY  - 2017
VL  - 742
SP  - 667
EP  - 678
DO  - 10.1007/978-3-319-66963-2_59
AN  - WOS:000449951100059
ER  -

TY  - JOUR
AU  - de Waal, K
AU  - Phad, N
AU  - Collins, N
AU  - Boyle, A
TI  - Myocardial function during bradycardia events in preterm infants
T2  - EARLY HUMAN DEVELOPMENT
AB  - Background: Transient bradycardia episodes are common in preterm infants and often secondary to apnea. Decreased ventilation with resultant hypoxemia is believed to be the predominant mechanism. Sudden bradycardias without apnea are also reported, possibly due to vagal stimulation. Point of care ultrasound is used to diagnose and follow cardiovascular complications in preterm infants. Inadvertently, the operator would sometimes capture bradycardia events. This study reports on left ventricular function during such events.
   Methods: We retrospectively reviewed our cardiac ultrasound database for bradycardia events. Apical four or three chamber images before, during and after a bradycardia event were analysed with speckle tracking software which provides systolic and diastolic parameters of myocardial motion, deformation and volume.
   Results: Over a 2 year period, 15 bradycardia events were noted in 14 patients with a median gestational age of 26 weeks (range 23 to 29). Heart rate decreased by an average of 43% (171/min to 98/min). Myocardial velocity and longitudinal strain rate during the atrial component of diastole were reduced during bradycardia. Longitudinal strain during systole was increased and radial deformation was unchanged. Ventricular volumes and ejection fraction did not change. Most parameters returned to baseline values after the event. Longitudinal systolic strain rate remained lower and stroke volume was 12% higher compared to baseline.
   Conclusion: Parameters of systolic contractility and stroke volume were maintained and parameters of atrial contractility were reduced during mild to moderate bradycardia in preterm infants. Bradycardia reduces total cardiac output with a compensatory increase detected following the event. (C) 2016 Elsevier Ireland Ltd. All rights reserved.
SN  - 0378-3782
SN  - 1872-6232
DA  - JUL
PY  - 2016
VL  - 98
SP  - 17
EP  - 21
DO  - 10.1016/j.earlhumdev.2016.05.002
AN  - WOS:000381235400004
ER  -

TY  - JOUR
AU  - Urdal, J
AU  - Engan, K
AU  - Eftestol, T
AU  - Haaland, SH
AU  - Kamala, B
AU  - Mdoe, P
AU  - Kidanto, H
AU  - Ersdal, H
TI  - Fetal heart rate development during labour
T2  - BIOMEDICAL ENGINEERING ONLINE
AB  - Background: Fresh stillbirths (FSB) and very early neonatal deaths (VEND) are important global challenges with 2.6 million deaths annually. The vast majority of these deaths occur in low- and low-middle income countries. Assessment of the fetal wellbeing during pregnancy, labour, and birth is normally conducted by monitoring the fetal heart rate (FHR). The heart rate of newborns is reported to increase shortly after birth, but a corresponding trend in how FHR changes just before birth for normal and adverse outcomes has not been studied. In this work, we utilise FHR measurements collected from 3711 labours from a low and low-middle income country to study how the FHR changes towards the end of the labour. The FHR development is also studied in groups defined by the neonatal well-being 24 h after birth.
   Methods: A signal pre-processing method was applied to identify and remove time periods in the FHR signal where the signal is less trustworthy. We suggest an analysis framework to study the FHR development using the median FHR of all measured heart rates within a 10-min window. The FHR trend is found for labours with a normal outcome, neonates still admitted for observation and perinatal mortality, i.e. FSB and VEND. Finally, we study how the spread of the FHR changes over time during labour.
   Results: When studying all labours, there is a drop in median FHR from 134 beats per minute (bpm) to 119 bpm the last 150 min before birth. The change in FHR was significant (p < 0.05) using Wilcoxon signed-rank test. A drop in median FHR as well as an increased spread in FHR is observed for all defined outcome groups in the same interval.
   Conclusion: A significant drop in FHR the last 150 min before birth is seen for all neonates with a normal outcome or still admitted to the NCU at 24 h after birth. The observed earlier and larger drop in the perinatal mortality group may indicate that they struggle to endure the physical strain of labour, and that an earlier intervention could potentially save lives. Due to the low amount of data in the perinatal mortality group, a larger dataset is required to validate the drop for this group.
SN  - 1475-925X
DA  - MAR 16
PY  - 2021
VL  - 20
IS  - 1
C7  - 26
DO  - 10.1186/s12938-021-00861-z
AN  - WOS:000629582600001
ER  -

TY  - JOUR
AU  - Du, JK
AU  - Li, L
AU  - Dou, YH
AU  - Li, PP
AU  - Chen, R
AU  - Liu, HL
TI  - Diagnostic Utility of Neutrophil CD64 as a Marker for Early-Onset Sepsis in Preterm Neonates
T2  - PLOS ONE
AB  - Introduction: Neutrophil CD64 has been proposed as an early marker of sepsis. This study aims to evaluate the diagnostic utility of neutrophil CD64 for identification of early-onset sepsis in preterm neonates.
   Methods: The prospective study was conducted in a neonatal intensive care unit between November 2010 and June 2011. Preterm neonates in whom infection was suspected when they were <12 hours of age were enrolled. Complete blood count with differential, blood culture, neutrophil CD11b and CD64 measurement were performed. Receiver operating characteristic curve analysis was performed to evaluate the performance of neutrophil CD64 as biomarker of sepsis.
   Results: A total of 158 preterm neonates was enrolled, 88 of whom were suspected infection. The suspected sepsis group was of lesser gestational age (P<0.001) and lower birth weight (P<0.001), compared with controls. The hematologic profiles of the suspected sepsis group were characterized by higher white blood cell count, neutrophil counts and C-reactive protein. The suspected sepsis neonates had significantly higher neutrophil CD64 expression compared with controls. Neutrophil CD64 had an area value under the curve of 0.869 with an optimal cutoff values of 1010 phycoerythrin molecules bound/cell and it had a high sensitivity (81.82%) and negative predictive value (77.4%). The level of neutrophil CD64 was independent of antibiotic therapy within 24 hours after the onset of sepsis in preterm neonates.
   Conclusions: Neutrophil CD64 is a highly sensitive marker for suspected early-onset sepsis in preterm neonates. Our study suggests that neutrophil CD64 may be incorporated as a valuable marker to diagnose infection.
SN  - 1932-6203
DA  - JUL 17
PY  - 2014
VL  - 9
IS  - 7
C7  - e102647
DO  - 10.1371/journal.pone.0102647
AN  - WOS:000339418300074
ER  -

TY  - JOUR
AU  - Asker, HS
AU  - Satar, M
AU  - Yildizdas, HY
AU  - Mutlu, B
AU  - Ozyurt, BM
AU  - Ipek, MS
AU  - Sivasli, E
AU  - Taviloglu, S
AU  - Celik, Y
AU  - Ozcan, K
AU  - Burgut, R
AU  - Unal, I
TI  - Evaluation of Score for Neonatal Acute Physiology and Perinatal Extension II and Clinical Risk Index for Babies with additional parameters
T2  - PEDIATRICS INTERNATIONAL
AB  - BackgroundThe aim of this study was to determine mortality risk by calculating Score for Neonatal Acute Physiology and Perinatal Extension II (SNAP-PE-II) and Clinical Risk Index for Babies (CRIB) score, and evaluate prediction of the effects of antenatal corticosteroid and surfactant treatment on mortality.
   MethodsThis multicenter study was conducted simultaneously in five different centers in four different provinces in Southern Turkey between July 2012 and July 2013. A total of 1668 inborn subjects hospitalized in the neonatal intensive care unit within the first 12 h of delivery, and meeting the selection criteria, were included in the study, and CRIB and SNAP-PE-II were used to determine mortality.
   ResultsThe SNAP-PE-II scoring system was applied to all patients, and the CRIB scoring system was used for 310 newborns with gestational age <32 weeks and weighing <1500 g. Of the 1668 patients, 188 died (mortality rate, 11.3%). Cut-off was found to vary with center, which changed specificity and sensitivity of the mortality scores. SNAP-PE-II significantly predicted mortality (P < 0.05) compared with CRIB. SNAP-PE-II also successfully predicted mortality in the group receiving antenatal corticosteroid compared with the group not receiving antenatal corticosteroid.
   ConclusionSNAP-PE-II was a significant predictor of mortality in newborns with birthweight <1500 g compared with CRIB, and assessment of antenatal corticosteroid use in conjunction with SNAP-PE-II increased the accuracy of the prediction of mortality.
SN  - 1328-8067
SN  - 1442-200X
DA  - OCT
PY  - 2016
VL  - 58
IS  - 10
SP  - 984
EP  - 987
DO  - 10.1111/ped.12973
AN  - WOS:000387111100005
ER  -

TY  - JOUR
AU  - da Costa, CS
AU  - Czosnyka, M
AU  - Smielewski, P
AU  - Austin, T
TI  - Optimal Mean Arterial Blood Pressure in Extremely Preterm Infants within the First 24 Hours of Life
T2  - JOURNAL OF PEDIATRICS
AB  - Objective To define levels of mean arterial blood pressure (MABP) where cerebrovascular reactivity is strongest (MABP(OPT)) during the early transitional circulation in extremely preterm infants and to investigate the association between deviations above and below MABP(OPT) with intraventricular hemorrhage (IVH) and mortality.
   Study design A total of 44 infants born at a median gestational age 25 (23-27) weeks with indwelling arterial catheter were studied at a median 5.5 (3.1-12.6) hours within the first 24 hours of life. Cerebrovascular reactivity (tissue oxygenation heart rate reactivity index) was estimated by the moving correlation coefficient between heart rate and near-infrared spectroscopy tissue oxygenation index. MABP(OPT) was defined as the MABP where tissue oxygenation heart rate reactivity index reaches minimum value. Deviations below or above MABP(OPT) values were calculated along with MABP(OPT) values during retrospective data analysis.
   Results MABP(OPT) was detected in all infants. The mean (SD) MABP(OPT) was 31.3 (+/- 4.7) mm Hg. MABP(OPT) increased with increasing gestational age. R = 0.424; P= .004. Deviations below MABP(OPT) were greater in the IVH group (mean 2.7 mm Hg; 95% CI 2.0-3.5) compared with no-IVH (mean 1.7 mm Hg; 1.1-2.2), P= .006. In infants who died, the deviation below MABP(OPT) was greater (mean 3.3; 95% CI 1.9-4.8) compared with those who survived (mean 1.9 mm Hg; 95% CI 1.4-2.3), P= .015.
   Conclusions Defining optimal MABP based on the strength of cerebrovascular reactivity within the first 24 hours of life is feasible and can provide an individualized approach to the care of extremely preterm infants. Deviations below MABP(OPT) were significantly associated with IVH and death.
SN  - 0022-3476
SN  - 1097-6833
DA  - DEC
PY  - 2018
VL  - 203
SP  - 242
EP  - 248
DO  - 10.1016/j.jpeds.2018.07.096
AN  - WOS:000450636400038
ER  -

TY  - JOUR
AU  - Woelile, TA
AU  - Kibret, GT
AU  - Workie, HM
AU  - Amare, AT
AU  - Tigabu, A
AU  - Aynalem, YA
AU  - Chanie, ES
AU  - Birlie, TA
TI  - Survival Status and Predictors of Mortality Among Low-Birth-Weight Neonates Admitted to the Neonatal Intensive Care Unit at Felege Hiwot Comprehensive Specialized Hospital, Bahir Dar, Ethiopia, 2020
T2  - PEDIATRIC HEALTH MEDICINE AND THERAPEUTICS
AB  - Background: Low birth weight neonates are subjected to different comorbidities due to anatomical and physiological immaturity. Globally, 60-80% of neonatal mortality was due to low birth weight. Hence, this study aimed to assess the survival status and predictors of mortality among low birth weight neonates.
   Methods: An institutional-based retrospective cohort study design was conducted among 718 low birth weight neonates admitted to the neonatal intensive care unit from January 1, 2017, to December 30, 2019, at Felege Hiwot Comprehensive Specialized Hospital. Data were entered into Epi data version 3.1 and analyzed with STATA version 14. Kaplan-Meier curves together with a Log rank test were used to estimate the survival time and showed the presence of differences among groups. Cox proportional-hazard regression was used to estimate the hazard ratio at the 5% level of significance to determine the net effect of each explanatory variable on survival status.
   Results: The overall incidence density was 35.3 per 1000 person-day observations (CI: 30.8 -40.6) with 5715 follow-up days. Deliveries outside the health institution [AHR; 2.31 (95% CI: 1.20-4.42)], maternal age <18 years [AHR; 3.08 (95% CI: 1.64-5.81)] and maternal age >35 years [AHR; 3.83 (95% CI: 2.00-7.31)], neonatal sepsis [AHR; 2.33 (95% CI: 1.38-3.94)], neonatal respiratory distress syndrome [AHR; 1.92 (95% CI: 1.27- 2.89)], necrotizing enterocolitis [AHR; 3.09 (95% CI: 1.69-5.64)] and birth weight <1000 gm [AHR; 3.61 (95% CI: 1.73-7.55)] were found to be significant predictors.
   Conclusion: This study showed that two of the seven low birth weight neonates died during the follow-up period. Therefore, it is better for health care providers and other stakeholders to focus more on early diagnosis and management of low birth weight neonates with sepsis, respiratory distress syndrome, necrotizing enterocolitis and counseling mothers on the risk of having a child in early and old age.
SN  - 1179-9927
PY  - 2021
VL  - 12
SP  - 451
EP  - 466
DO  - 10.2147/PHMT.S323526
AN  - WOS:000693216600001
ER  -

TY  - JOUR
AU  - Rio, L
AU  - Ramelet, AS
AU  - Ballabeni, P
AU  - Stadelmann, C
AU  - Asner, S
AU  - Giannoni, E
TI  - Monitoring of heart rate characteristics to detect neonatal sepsis
T2  - PEDIATRIC RESEARCH
AB  - Background Monitoring of heart rate characteristics (HRC) index may improve outcomes of late-onset neonatal sepsis (LOS) through early detection. We aimed at describing the association between LOS and elevated HRC index. Methods This single-center retrospective case-control study included neonates who presented with blood culture-proven hospital-acquired LOS. Controls were matched to cases (ratio 1:2) based on gestational age, postnatal age, and birthweight. We compared the highest HRC indexes in the 48 h preceding blood culture sampling in LOS cases to the highest HRC indexes at the same postnatal days in controls. Results In 59 LOS cases and 123 controls, an HRC index > 2 was associated with LOS (OR 7.1, 95% CI 2.6-19.0). Sensitivity and specificity of an HRC index > 2 to predict LOS were 53% (32/59) and 79% (98/123). Sensitivity increased from 25% in infants born > 32 weeks to 76% in infants born < 28 weeks. Specificity decreased from 97% in infants > 32 weeks to 63% in those born < 28 weeks. Conclusions An increase of HRC index > 2 has a significant association with the diagnosis of LOS, supporting the use of HRC monitoring to assist early detection of LOS. Clinicians using HRC monitoring should be aware of its diagnostic accuracy and limitations in different gestational age groups. Impact There is a paucity of data regarding the predictive value of heart rate characteristics (HRC) monitoring for early diagnosis of late-onset neonatal sepsis (LOS) in daily clinical practice. Monitoring of heart rate characteristics provides valuable information to assist the early diagnosis of LOS across all gestational age groups. However, the strong influence of gestational age on positive and negative predictive values adds complexity to the interpretation of HRC indexes.
SN  - 0031-3998
SN  - 1530-0447
DO  - 10.1038/s41390-021-01913-9
C6  - DEC 2021
AN  - WOS:000730894000001
ER  -

TY  - JOUR
AU  - Khanna, P
AU  - Maron, JL
AU  - Walt, DR
TI  - Development of a Rapid Salivary Proteomic Platform for Oral Feeding Readiness in the Preterm Newborn
T2  - FRONTIERS IN PEDIATRICS
AB  - Oral feeding competency is a major determinant of length of stay in the neonatal intensive care unit. An infant must be able to consistently demonstrate the ability to take all required enteral nutrition by mouth before discharge home. Most infants born prematurely (<37 weeks) will require days, if not weeks, to master this oral feeding competency skill. Inappropriately timed feeding attempts can lead to acute and long-term morbidities, prolonged hospitalizations, and increased health-care costs. Previously, a panel of five genes involved in essential developmental pathways including sensory integration (nephronophthisis 4, Plexin A1), hunger signaling [neuropeptide Y2 receptor (NPY2R), adenosine-monophosphate-activated protein kinase (AMPK)], and facial development (wingless-type MMTV integration site family, member 3) required for oral feeding success were identified in neonatal saliva. This study aimed to translate these five transcriptomic biomarkers into a rapid proteomic platform to provide objective, real-time assessment of oral feeding skills, to better inform care, and to improve neonatal outcomes. Total protein was extracted from saliva of 10 feeding-successful and 10 feeding-unsuccessful infants matched for age, sex, and post-conceptional age. Development of immunoassays was attempted for five oral feeding biomarkers and two reference biomarkers (GAPDH and YWHAZ) to normalize for starting protein concentrations. Normalized protein concentrations were correlated to both feeding status at time of sample collection and previously described gene expression profiles. Only the reference proteins and those involved in hunger signaling were detected in neonatal saliva at measurable levels. Expression patterns for NPY2R and AMPK correlated with the gene expression patterns previously seen between successful and unsuccessful feeders and predicted feeding outcome. Salivary proteins associated with hunger signaling are readily quantifiable in neonatal saliva and may be utilized to assess oral feeding readiness in the newborn. This study lays the foundation for the development of an informative, rapid, proteomic platform to assess neonatal oral feeding maturation.
SN  - 2296-2360
DA  - DEC 12
PY  - 2017
VL  - 5
C7  - 268
DO  - 10.3389/fped.2017.00268
AN  - WOS:000417730800004
ER  -

TY  - JOUR
AU  - Bashar, SK
AU  - Hossain, MB
AU  - Ding, E
AU  - Walkey, AJ
AU  - McManus, DD
AU  - Chon, KH
TI  - Atrial Fibrillation Detection During Sepsis: Study on MIMIC III ICU Data
T2  - IEEE JOURNAL OF BIOMEDICAL AND HEALTH INFORMATICS
AB  - Sepsis is defined by life-threatening organ dysfunction during infection and is one of the leading causes of critical illness. During sepsis, there is high risk that new-onset of atrial fibrillation (AF) can occur, which is associated with significant morbidity and mortality. As a result, computer aided automated and reliable detection of new-onset AF during sepsis is crucial, especially for the critically ill patients in the intensive care unit (ICU). In this paper, a novel automated and robust two-step algorithm to detect AF from ICU patients using electrocardiogram (ECG) signals is presented. First, several statistical parameters including root mean square of successive differences, Shannon entropy, and sample entropy were calculated from the heart rate for the screening of possible AF segments. Next, Poincare plot-based features along with P-wave characteristics were used to reduce false positive detection of AF, caused by the premature atrial and ventricular beats. A subset of the Medical Information Mart for Intensive Care (MIMIC) III database containing 198 subjects was used in this study. During the training and validation phases, both the simple thresholding as well as machine learning classifiers achieved very high segment-wise AF classification performance. Finally, we tested the performance of our proposed algorithm using two independent test data sets and compared the performance with two state-of-the-art methods. The algorithm achieved an overall 100% sensitivity, 98% specificity, 98.99% accuracy, 98% positive predictive value, and 100% negative predictive value on the subject-wise AF detection, thus showing the efficacy of our proposed algorithm in critically ill sepsis patients. The annotations of the data have been made publicly available for other investigators.
SN  - 2168-2194
SN  - 2168-2208
DA  - NOV
PY  - 2020
VL  - 24
IS  - 11
SP  - 3124
EP  - 3135
DO  - 10.1109/JBHI.2020.2995139
AN  - WOS:000589190500002
ER  -

TY  - CPAPER
AU  - Williamson, JR
AU  - Bliss, DW
AU  - Browne, DW
AU  - Indic, P
AU  - Bloch-Salisbury, E
AU  - Paydarfar, D
A1  - IEEE
TI  - Individualized Apnea Prediction in Preterm Infants using Cardio-Respiratory and Movement Signals
T2  - 2013 IEEE INTERNATIONAL CONFERENCE ON BODY SENSOR NETWORKS (BSN)
CP  - IEEE International Conference on Body Sensor Networks
AB  - Apnea of prematurity is a common developmental disorder in preterm infants that is implicated in a number of acute and long-term complications. Therapeutic stochastic resonance (TSR) is a noninvasive preventative intervention for stabilizing breathing patterns and reducing the incidence of apnea and hypoxia. Because the stabilizing effect of TSR lags its initiation, it can be used most effectively if it is linked to a system for apnea prediction. We present a real-time algorithm for generating apnea predictions based on cardio-respiratory and movement features extracted from multiple physiological sensors. The features are used to create patient-specific statistical models of apnea precursors. The state parameters generated by these models are evaluated over time to form apnea predictions. The algorithms predictions are evaluated using a short, 5.5 minute prediction horizon. The algorithm obtains highly accurate predictions, with statistical significance obtained on five out of the six patients that it is evaluated on.
SN  - 978-1-4799-0330-6
SN  - 978-1-4799-0331-3
PY  - 2013
AN  - WOS:000333337600067
ER  -

TY  - CPAPER
AU  - Godoy, E
AU  - Lopez, J
AU  - Bermudez, L
AU  - Ferrer, A
AU  - Garcia, N
AU  - Vicent, CG
AU  - Lurbe, EF
AU  - Saiz, J
ED  - Murray, A
TI  - Time-Domain, Frequency Domain and Non-Linear Measurements in Neonates' Heart Rate Variability with Clinical Sepsis
T2  - 2014 COMPUTING IN CARDIOLOGY CONFERENCE (CINC), VOL 41
CP  - 41st Computing in Cardiology Conference (CinC)
AB  - Sepsis, a critical bacterial infection of the bloodstream, is a serious cause of illness in neonatal period in both premature and at term newborns. It is important to look for parameters that can help earlier detection of sepsis in the newborn. Previous studies have shown that Heart Rate Variability is reduced when associated with sepsis and diminish the adaptive capacity of the individual, degrading the information transported by their signals. To test for the statistical significance in discriminating between healthy and sepsis diagnosed neonates we analyzed the Inter-Beat-Interval derived from 90 minutes electrocardiographic recordings obtained from 45 newborn, 17 with clinical diagnosis of sepsis and 28 healthy newborn as control. Statistically significant time-domain measures (p<0.05) of the time series produced paradoxical results comparing sepsis with healthy subjects. Frequency-domain and Time-Frequency analysis show reduced low-frequency power and low/high frequency ratio (p<0.05) in subjects with sepsis; conversely high-frequency power was significantly higher (p<0.05) in the sepsis group. Non-linear Sample-Entropy measure showed significant difference between groups (p<0.01) and lower values in subjects clinically diagnosed with sepsis suggesting lower Inter-Beat-Interval signal complexity.
SN  - 2325-8861
SN  - 2325-887X
SN  - 978-1-4799-4346-3
PY  - 2014
VL  - 41
SP  - 429
EP  - 432
AN  - WOS:000370068300109
ER  -

TY  - JOUR
AU  - Kargar, M
AU  - Hashemi, F
AU  - Amooz, BB
AU  - Razavi, SM
AU  - Mortazavi, SMJ
AU  - Zare, N
TI  - A study on the performance of sounds control program on some physiological parameters of premature infants hospitalized at infants special care units (NICUs) of selected hospitals of Shiraz University of Medical Sciences in 2013.
T2  - BIOMEDICAL RESEARCH-INDIA
AB  - Background: The purpose of this study is to investigate the effect of sounds control program on some physiological parameters of premature infants and on sounds intensity level of NICUs.
   Methods: 20 premature infants at fetal age of 30-34 weeks and weight of 1000-2000 g were selected randomly. Before the intervention, blood oxygen saturation percentage, heart rate, respiration rate and their fluctuations were measured and recoded as well as the sounds intensity level at the infants care unit 3times a day (morning, afternoon and night) for one week. The intervention program was performed along the next week and all measurements were done at one, two and three weeks after the intervention. Data were analyzed by SPSS software after collection and multi sample repetitive scales variance test, post huck banferoni test and paired T test were performed.
   Results: Sounds intensity average and its maximum and minimum, before the intervention at three shifts showed that they are all more than standard (45-50 db). There were no significant differences detected in blood O-2 saturation percentage, and heart rate and their changes before and after the intervention but respiration rate and its changes were significantly decreased (p-value<0.05). By recognizing and control of sounds resources the total mean sounds intensity and total mean of maximum sounds intensity were decreased by 7.79 db and 13.07 db, respectively.
   Conclusion: Sounds intensity at NICUs is more than standard level and this can have a relation with increased mortality of premature infants therefore it must be controlled and decreased.
SN  - 0970-938X
SN  - 0976-1683
PY  - 2017
VL  - 28
IS  - 3
SP  - 995
EP  - 1000
AN  - WOS:000396822900001
ER  -

TY  - JOUR
AU  - Lee, J
AU  - Cai, J
AU  - Li, F
AU  - Vesoulis, ZA
TI  - Predicting mortality risk for preterm infants using random forest
T2  - SCIENTIFIC REPORTS
AB  - Mortality is an unfortunately common outcome of extremely and very preterm birth. Existing clinical prediction models capture mortality risk at birth but fail to account for the remainder of the hospital course. Infants born<32 weeks gestation with complete physiologic and clinical data were included in this retrospective study. Mortality risk was quantified by conventional means (clinical factors) using the CRIB-II score and the optimal logistic regression model. A random forest (RF) model was trained using a subset of the cohort, labeling data within 6 h of death as "worry." The model was then tested using the remaining infants. A total of 275 infants were included in the study with a mean gestational age of 27 weeks, mean birth weight of 929 g, 49% female, and a mortality rate of 21%. The CRIB-II and logistic regression models had acceptable performance with sensitivities of 71% and 80% AUC scores of 0.78 and 0.84, respectively. The RF model had superior performance with a sensitivity of 88% and an AUC of 0.93. A random forest model which incorporates fixed clinical factors with the influence of aberrancies in subsequent physiology has superior performance for mortality prediction compared to conventional models.
SN  - 2045-2322
DA  - MAR 31
PY  - 2021
VL  - 11
IS  - 1
C7  - 7308
DO  - 10.1038/s41598-021-86748-4
AN  - WOS:000684828200003
ER  -

TY  - CPAPER
AU  - Tornero, R
AU  - Facila, L
AU  - Bertomeu-Gonzalez, V
AU  - Zangroniz, R
AU  - Alcaraz, R
AU  - Rieta, JJ
A1  - IEEE
TI  - Is Short-Term Heart Rate Variability Good Enough to Predict Vascular Events in Hypertensive Patients?
T2  - 2021 INTERNATIONAL CONFERENCE ON E-HEALTH AND BIOENGINEERING (EHB 2021), 9TH EDITION
CP  - 9th IEEE International Conference on e-Health and Bioengineering (EHB)
AB  - Vascular events are the main cause of premature death and disability in the developed countries, where there is great interest in the development of computational tools for their early detection. A very relevant variable for their study is the heart rate, that can be analyzed through heart rate variability (HRV). Furthermore, high blood pressure is an important risk factor for most cardiovascular diseases. In fact, small reductions in blood pressure are known to markedly reduce cardiovascular morbidity and mortality. This study evaluates the predictive value of short-term HRV (STHRV) by developing models based on data mining algorithms to stratify the risk of vascular events from hypertensive patients. For this specific framework, the performance of various machine learning models (Random Forest, Support Vector Machines, Gaussian Naive Bayes, K-N Nearest Neighbours and Logistic regression), trained with different time lengths of 5, 30 and 60 minutes of HRV features during sleep stage was compared. The analyzed HRV parameters were associated to time, frequency and nonlinear features. A total of 139 Holter recordings from hypertensive patients of whom 17 developed a vascular event were analyzed. Results indicated that classification models developed using STHRV, with only 5 minutes length, provided similar or even better results than those developed with longer time series. Furthermore, the STHRV models provided a higher sensitivity and a slightly higher F1 score. The best one, based on Support Vector Machines, yielded 88.2% sensitivity and 75% F1 score. Thus, this research suggests the feasibility of STHRV analysis for risk stratification of hypertensive patients to anticipate serious vascular events.
SN  - 2575-5137
SN  - 2575-5145
SN  - 978-1-6654-4000-4
PY  - 2021
DO  - 10.1109/EHB52898.2021.9657659
AN  - WOS:000802227900120
ER  -

TY  - JOUR
AU  - Taghipour, M
AU  - Eftekhari, G
AU  - Haddadian, Z
AU  - Mazloom, R
AU  - Mani, M
AU  - Mani, AR
TI  - Increased sample asymmetry and memory of cardiac time-series following endotoxin administration in cirrhotic rats
T2  - PHYSIOLOGICAL MEASUREMENT
AB  - Sepsis, and other causes of acute systemic inflammation, can reduce heart rate variability (HRV) and increase cardiac cycle regularity in mammals. Thus, HRV monitoring has been used for early detection of sepsis in adults and neonates. Liver cirrhosis is associated with reduced basal HRV and the development of tolerance to the cardiac chronotropic effects of bacterial endotoxin. This may pose limitations on the use of heart rate monitoring in early detection of sepsis in this patient population. In a study to develop a physiomarker for the detection of sepsis in cirrhosis, we observed that endotoxin administration in adult cirrhotic rats leads to the development of transient heart rate decelerations, a phenomenon which has been reported in neonates with sepsis, and quantified using sample asymmetry analysis. In the present study, cirrhosis was induced by surgical ligation of the bile duct in rats. Cirrhotic rats were given intraperitoneal injections of either saline or endotoxin (1 mg kg(-1)). Changes in sample asymmetry and memory length of cardiac time-series were studied in conscious rats using implanted telemetric probes. Cirrhotic (but not control) rats exhibited increased sample asymmetry following endotoxin injection, which was consistent with the development of transient heart rate deceleration. Endotoxin administration in cirrhotic rats was associated with prolongation of memory length for observing decelerating perturbations in the cardiac rhythm. These findings may have application in the development of an HRV monitoring system for early detection of sepsis in cirrhosis.
SN  - 0967-3334
SN  - 1361-6579
DA  - NOV
PY  - 2016
VL  - 37
IS  - 11
SP  - N96
EP  - N104
DO  - 10.1088/0967-3334/37/11/N96
AN  - WOS:000386385000002
ER  -

TY  - JOUR
AU  - Karadag, N
AU  - Dilli, D
AU  - Zenciroglu, A
AU  - Aydin, B
AU  - Beken, S
AU  - Okumus, N
TI  - Perfusion Index Variability in Preterm Infants Treated with Two Different Natural Surfactants for Respiratory Distress Syndrome
T2  - AMERICAN JOURNAL OF PERINATOLOGY
AB  - Objective The objective of this study was to compare the perfusion index (PI) variability in premature infants with respiratory distress syndrome (RDS) following administration of two different natural surfactant preparations.
   Study design This was a prospective study on 92 preterm infants with RDS. Patients were randomized into two groups. Group 1 (n = 46) received beractant; Group 2 (n = 46) received poractant alfa. Oxygen saturation, PI, and heart rate were measured by Masimo Rainbow SET Radical-7 pulse oximeter (Masimo Corp., Irvine, CA) before and after surfactant. The effects of the two treatment regimens on PI and oxygenation were compared.
   Results Repeated doses were more needed in beractant group (p = 0.04). Median oxygenation index (01) before surfactant were similar, but improvement in 01 was more prominent at 6th hour of surfactant in Group 2 (p = 0.001). Both groups had similar preductal PI values before surfactant. PI was higher at 6th hour of surfactant in Group 2 (p = 0.001). Pulmonary hemorrhage, intraventricular hemorrhage, patent ductus arteriosus, necrotizing enterocolitis, and mortality were more frequent in infants whose PI values lower than 0.7 within the first 5 days of life (p = 0.001).
   Conclusion Poractant alfa resulted in more prominent improvement in PI and OI. Low PI values measured at early postnatal period may predict poor clinical outcome in preterm infants with RDS.
SN  - 0735-1631
SN  - 1098-8785
DA  - NOV
PY  - 2014
VL  - 31
IS  - 11
SP  - 1015
EP  - 1021
DO  - 10.1055/s-0034-1370344
AN  - WOS:000343344800013
ER  -

TY  - CPAPER
AU  - Amiri, P
AU  - Derakhshan, A
AU  - Gharib, B
AU  - Liu, YH
AU  - Mirzaaghayan, M
A1  - IEEE
TI  - Identifying Optimal Features from Heart Rate Variability for Early Detection of Sepsis in Pediatric Intensive Care
T2  - 2019 41ST ANNUAL INTERNATIONAL CONFERENCE OF THE IEEE ENGINEERING IN MEDICINE AND BIOLOGY SOCIETY (EMBC)
CP  - 41st Annual International Conference of the IEEE Engineering in Medicine and Biology Society (EMBC)
AB  - Sepsis as bacterial infection is the most common and costly causes of mortality in critically ill patients. The early diagnosis of sepsis is significantly important for effective treatment. In this study, over a period of two years, the electrocardiogram of nearly 500 pediatric and neonate patients with heart diseases were collected in 24 hours before diagnosis. The collected data of 22 patients were studied including 11 sepsis patients with positive blood cultures and 11 non-sepsis patients. After extracting the HRV (Heart Rate Variability) signal, 28 linear and nonlinear features according to previous research were extracted. By using the relative entropy method as a feature selection technique, the extracted features were evaluated for their ability to discriminate the data in sepsis and non-sepsis groups, and the best features were entered into the classification process. Using the four classification models of SVM, LDA, KNN and Decision Tree, the accuracy of 86.36% was obtained with Decision Tree for discrimination of sepsis patients from other patients.
SN  - 1557-170X
SN  - 1558-4615
SN  - 978-1-5386-1311-5
PY  - 2019
SP  - 1425
EP  - 1428
AN  - WOS:000557295301198
ER  -

TY  - JOUR
AU  - Sutcuoglu, S
AU  - Celik, T
AU  - Alkan, S
AU  - Ilhan, O
AU  - Ozer, EA
TI  - Comparison of Neonatal Transport Scoring Systems and Transport-Related Mortality Score for Predicting Neonatal Mortality Risk
T2  - PEDIATRIC EMERGENCY CARE
AB  - ObjectivesTo predict the risk of mortality of neonates, birth weight and gestational age were previously used. However, these criteria were considered inadequate; therefore, various scoring systems have been developed in the recent years. The aim of the study was to evaluate the performance of predicting mortality by Mortality Index for Neonatal Transportation (MINT), Score for Neonatal Acute Physiology-Perinatal Extension II (SNAP-PE-II), and Transport Related Mortality Score (TREMS).
   MethodsAll infants transferred to the neonatal intensive care unit between January 1 and December 31, 2011, were included. The scores of SNAP-PE-II, MINT, and TREMS of the all cases were calculated. TREMS is our proposed scoring system and it consists of 5 variables (hypoglycemia, hypoxia, hypercarbia, hypotension, and hypothermia). The scoring systems, SNAP-PE-II, MINT, and TREMS, were compared in terms of mortality risk.
   ResultsA total of 306 newborn infants constituted the study population. The mean gestational age was 33.1 5 weeks and the mean birth weight was 2031.2 +/- 1018 g, and 183 (59%) babies were male. The sensitivity of MINT score for predicting mortality was higher than SNAP-PE-II and TREMS. However, specificity was higher in TREMS score. The negative predictive value was highest in MINT score, whereas TREMS has the highest positive predictive value.
   ConclusionsThe TREMS scoring system is a simple scoring system with a high specificity for predicting mortality. Further studies with larger sample size including more centers and newborn infants with diverse clinical problems are needed to assess the validity and reliability of the TREMS scoring system.
SN  - 0749-5161
SN  - 1535-1815
DA  - FEB
PY  - 2015
VL  - 31
IS  - 2
SP  - 113
EP  - 116
DO  - 10.1097/PEC.0000000000000350
AN  - WOS:000349393700006
ER  -

TY  - JOUR
AU  - Pollack, MM
AU  - Holubkov, R
AU  - Reeder, R
AU  - Dean, JM
AU  - Meert, KL
AU  - Berg, RA
AU  - Newth, CJL
AU  - Berger, JT
AU  - Harrison, RE
AU  - Carcillo, J
AU  - Dalton, H
AU  - Wessel, DL
AU  - Jenkins, TL
AU  - Tamburro, R
A1  - Eunice Kennedy Shriver Natl Inst
TI  - PICU Length of Stay: Factors Associated With Bed Utilization and Development of a Benchmarking Model
T2  - PEDIATRIC CRITICAL CARE MEDICINE
AB  - Objectives: ICU length of stay is an important measure of resource use and economic performance. Our primary aims were to characterize the utilization of PICU beds and to develop a new model for PICU length of stay.
   Design: Prospective cohort. The main outcomes were factors associated with PICU length of stay and the performance of a regression model for length of stay.
   Setting: Eight PICUs.
   Patients: Randomly selected patients (newborn to 18 yr) from eight PICUs were enrolled from December 4, 2011, to April 7, 2013. Data consisted of descriptive, diagnostic, physiologic, and therapeutic information.
   Interventions: None.
   Measurements and Main Results: The mean length of stay for was 5.0 days (sd, 11.1), with a median of 2.0 days. The 50.6% of patients with length of stay less than 2 days consumed only 11.1% of the days of care, whereas the 19.6% of patients with length of stay 4.9-19 days and the 4.6% with length of stay greater than or equal to 19 days consumed 35.7% and 37.6% of the days of care, respectively. Longer length of stay was observed in younger children, those with cardiorespiratory disease, postintervention cardiac patients, and those who were sicker assessed by Pediatric Risk of Mortality scores receiving more intensive therapies. Patients in the cardiac ICU stayed longer than those in the medical ICU. The length of stay model using descriptive, diagnostic, severity, and therapeutic factors performed well (patient-level R-squared of 0.42 and institution-level R-squared of 0.76). Standardized (observed divided by expected) length of stay ratios at the individual sites ranged from 0.87 to 1.09.
   Conclusions: PICU bed utilization was dominated by a minority of patients. The 5% of patients staying the longest used almost 40% of the bed days. The multivariate length of stay model used descriptive, diagnostic, therapeutic, and severity factors and has potential applicability for internal and external benchmarking.
SN  - 1529-7535
SN  - 1947-3893
DA  - MAR
PY  - 2018
VL  - 19
IS  - 3
SP  - 196
EP  - 203
DO  - 10.1097/PCC.0000000000001425
AN  - WOS:000426554400008
ER  -

TY  - JOUR
AU  - Canul-Euan, AA
AU  - Zuniga-Gonzalez, G
AU  - Palacios-Luna, JE
AU  - Maida-Claros, R
AU  - Diaz, NF
AU  - Saltigeral-Tigeral, P
AU  - Garcia-May, PK
AU  - Diaz-Ruiz, O
AU  - Flores-Herrera, H
TI  - Increased Levels of Plasma Extracellular Heat-Shock Proteins 60 and 70 kDa Characterized Early-Onset Neonatal Sepsis
T2  - FRONTIERS IN PEDIATRICS
AB  - Background: Extracellular heat-shock proteins (eHsp) are highly conserved molecules that play an important role in inflammatory diseases and have been quantified in plasma from patients with infectious diseases, including sepsis. There is a constant search for dependable biochemical markers that, in combination with conventional methods, could deliver a prompt and reliable diagnosis of early-onset neonatal sepsis.Objective: We sought to assess the level of eHsp-27, eHsp-60, eHsp-70, and tumor necrosis factor-alpha (TNF alpha) in plasma of healthy neonates at term and infants with early-onset neonatal sepsis.Methods: This study included 34 newborns that were classified as healthy neonates at term (blood samples from the umbilical cord, n = 23) or infants with early-onset neonatal sepsis (blood samples obtained from umbilical artery by standard sterile procedures before starting a systemic antibiotic intervention, n = 11). All blood samples were centrifuged, and the plasma recovered to determine eHsp-27, eHsp-60, eHsp-70, and TNF alpha levels by ELISA.Results: Our results indicate that the level of eHsp-27 in healthy neonates at term was 0.045 +/- 0.024 pg/ml. This value decreased 2.5-fold in infants with early-onset neonate sepsis (0.019 +/- 0.006 pg/ml, p = 0.004). In contrast, the levels of eHsp-60 and eHsp-70 in healthy neonates at term were 13.69 +/- 5.3 and 4.03 +/- 2.6 pg/ml, respectively. These protein levels increased significantly 1.8- and 1.9-fold in the plasma of infants with early-onset neonatal sepsis (p <= 0.001). The level of TNF alpha in healthy neonates at term was 2.94 +/- 0.46 pg/ml, with a 3.0-fold increase in infants with early-onset neonatal sepsis (8.96 +/- 0.72 pm/ml, p <= 0.001). The sensitivity, specificity, positive predictive value (PPV), and negative predictive value (NPV) of eHsp compared with that of C-reactive protein were 73.3, 60.0, 47.8, and 33.3%, respectively.Conclusion: This study demonstrated a consistent increase of eHsp-60 and eHsp-70 in the plasma of infants diagnosed with early-onset neonatal sepsis. These proteins showed higher sensitivity and specificity than C-reactive protein and blood culture test.
SN  - 2296-2360
DA  - NOV 25
PY  - 2021
VL  - 9
C7  - 740274
DO  - 10.3389/fped.2021.740274
AN  - WOS:000728983800001
ER  -

TY  - JOUR
AU  - Dong, SY
AU  - Azemi, G
AU  - Boashash, B
TI  - Improved characterization of HRV signals based on instantaneous frequency features estimated from quadratic time-frequency distributions with data-adapted kernels
T2  - BIOMEDICAL SIGNAL PROCESSING AND CONTROL
AB  - The analysis of heart rate variability (HRV) provides a non-invasive tool for assessing the autonomic regulation of cardiovascular system. Quadratic time-frequency distributions (TFDs) have been used to account for the non-stationarity of HRV signals, but their performance is affected by cross-terms. This study presents an improved type of quadratic TFD with a lag-independent kernel (LIK-TFD) by introducing a new parameter defined as the minimal frequency distance among signal components. The resulting TFD with this LIK can effectively suppress the cross-terms while maintaining the time-frequency (TF) resolution needed for accurate characterization of HRV signals. Results of quantitative and qualitative tests on both simulated and real HRV signals show that the proposed LIK-TFDs outperform other TFDs commonly used in HRV analysis. The findings of the study indicate that these LIK-TFDs provide more reliable TF characterization of HRV signals for extracting new instantaneous frequency (IF) based clinically related features. These IF based measurements shown to be important in detecting perinatal hypoxic insult - a severe cause of morbidity and mortality in newborns. (C) 2013 Elsevier Ltd. All rights reserved.
SN  - 1746-8094
SN  - 1746-8108
DA  - MAR
PY  - 2014
VL  - 10
SP  - 153
EP  - 165
DO  - 10.1016/j.bspc.2013.11.008
AN  - WOS:000334001300018
ER  -

TY  - CPAPER
AU  - Dong, SY
AU  - Boashash, B
AU  - Azemi, G
AU  - Lingwood, BE
AU  - Colditz, PB
A1  - IEEE
TI  - DETECTION OF PERINATAL HYPOXIA USING TIME-FREQUENCY ANALYSIS OF HEART RATE VARIABILITY SIGNALS
T2  - 2013 IEEE INTERNATIONAL CONFERENCE ON ACOUSTICS, SPEECH AND SIGNAL PROCESSING (ICASSP)
CP  - IEEE International Conference on Acoustics, Speech, and Signal Processing (ICASSP)
AB  - This paper presents a time-frequency approach to detect perinatal hypoxia by characterizing the nonstationary nature of heart rate variability (HRV) signals. Quadratic time-frequency distributions (TFDs) are used to represent the HRV signals. Six features based on the instantaneous frequency (IF) of the lower frequency components of HRV signals are selected to establish a classifier using support vector machine. The classifier is trained and tested using the signals recorded from a neonatal piglet model under a controlled hypoxic condition, which provides reliable annotations on the data. The method shows superior performance in the detection of hypoxic epochs with sensitivity (89.8%), specificity (100%) and total accuracy (94.9%) compared with that based on frequency domain features, indicating that nonstationarity should be taken into account for a more accurate assessment of the newborn status with possible hypoxia when analyzing HRV signals.
SN  - 1520-6149
SN  - 978-1-4799-0356-6
PY  - 2013
SP  - 939
EP  - 943
AN  - WOS:000329611501022
ER  -

TY  - JOUR
AU  - Anne, RP
AU  - Sundaram, V
AU  - Kumar, P
TI  - Change in Score for Neonatal Acute Physiology-II Measurements for Prediction of Mortality in Severely Septic Preterm Neonates
T2  - INDIAN JOURNAL OF PEDIATRICS
AB  - Objective To study the discriminatory ability of the change (delta) in the Score for Neonatal Acute Physiology-II (SNAP-II) for 14-d mortality in preterm neonates with severe sepsis. Methods Consecutively born neonates of < 34-wk gestation during the 1-y study period in a tertiary care neonatal unit were included. SNAP-II was recorded at the onset of severe sepsis (T0) and serially at 24 (T1), 48 (T2), and 72 (T3) h. Delta scores (Delta SNAP-II) were derived from the difference between the SNAP-II at baseline and each one of the subsequent time points. Results Seventy-one preterm neonates were enrolled. Baseline characteristics were similar in survivors (n = 53) and nonsurvivors (n = 18). Median SNAP-II at all the four time points were significantly higher in nonsurvivors (p < 0.001). Delta SNAP-II (T0-T2) was significantly different between nonsurvivors and survivors (mean difference: -14.7; 95% CI: -29, -0.9; p = 0.02), while the difference was not significant between T0-T1 and T0-T3. Initial SNAP-II had a significantly better discriminating ability than Delta SNAP-II at various time points (AUC, 95% CI: 0.59, 0.41-0.75 for T0-T1; 0.70, 0.50-0.87 for T0-T2; and 0.64; 0.38-0.89 for T0-T3). Conclusions Delta SNAP-II does not have a better discriminatory ability for mortality by 14 d in preterm neonates with severe sepsis.
SN  - 0019-5456
SN  - 0973-7693
DO  - 10.1007/s12098-022-04190-4
C6  - JUN 2022
AN  - WOS:000815574200001
ER  -

TY  - JOUR
AU  - Dong, SY
AU  - Boashash, B
AU  - Azemi, G
AU  - Lingwood, BE
AU  - Colditz, PB
TI  - Automated detection of perinatal hypoxia using time-frequency-based heart rate variability features
T2  - MEDICAL & BIOLOGICAL ENGINEERING & COMPUTING
AB  - Perinatal hypoxia is a cause of cerebral injury in foetuses and neonates. Detection of foetal hypoxia during labour based on the pattern recognition of heart rate signals suffers from high observer variability and low specificity. We describe a new automated hypoxia detection method using time-frequency analysis of heart rate variability (HRV) signals. This approach uses features extracted from the instantaneous frequency and instantaneous amplitude of HRV signal components as well as features based on matrix decomposition of the signals' time-frequency distributions using singular value decomposition and non-negative matrix factorization. The classification between hypoxia and non-hypoxia data is performed using a support vector machine classifier. The proposed method is tested on a dataset obtained from a newborn piglet model with a controlled hypoxic insult. The chosen HRV features show strong performance compared to conventional spectral features and other existing methods of hypoxia detection with a sensitivity 93.3 %, specificity 98.3 % and accuracy 95.8 %. The high predictive value of this approach to detecting hypoxia is a substantial step towards developing a more accurate and reliable hypoxia detection method for use in human foetal monitoring.
SN  - 0140-0118
SN  - 1741-0444
DA  - FEB
PY  - 2014
VL  - 52
IS  - 2
SP  - 183
EP  - 191
DO  - 10.1007/s11517-013-1129-3
AN  - WOS:000330808500009
ER  -

TY  - JOUR
AU  - Colella, M
AU  - Panfoli, I
AU  - Doglio, M
AU  - Cassanello, M
AU  - Bruschi, M
AU  - De Angelis, LC
AU  - Candiano, G
AU  - Parodi, A
AU  - Malova, M
AU  - Petretto, A
AU  - Morana, G
AU  - Tortora, D
AU  - Severino, M
AU  - Maghnie, M
AU  - Buonocore, G
AU  - Rossi, A
AU  - Baud, O
AU  - Ramenghi, LA
TI  - Adenosine Blood Level: A Biomarker of White Matter Damage in Very Low Birth Weight Infants
T2  - CURRENT PEDIATRIC REVIEWS
AB  - Background: Very low birth weight infants are at risk of developing periventricular white matter lesions. We previously reported high blood adenosine levels in premature infants and infants with low birth weight. We asked whether blood adenosine levels could be related to the vulnerability of the maturing white matter to develop lesions. The present study aims at finding a biomarker for the early detection of brain white matter lesions that can profoundly influence the neurodevelopmental outcome, whose pathophysiology is still unclear.
   Methods: Dried blood spots were prospectively collected for the newborn screening program and adenosine concentration measurements. Fifty-six newborns who tested four times for blood adenosine concentration (at days 3, 15, 30, and 40 post-birth) were included in the program. All infants underwent brain MRI at term equivalent age. Neurodevelopmental outcomes were studied with Griffiths Mental Development Scales (GMDS) at 12 +/- 2 months corrected age.
   Results: Blood adenosine concentration increased over time from a median of 0.75 mu M at Day 3 to 1.46 mu M at Day 40. Adenosine blood concentration >1.58 mu M at Day 15 was significantly associated with brain white matter lesions at MRI (OR (95 % CI) of 50.0 (3.6-688.3), p-value < 0.001). A moderate negative correlation between adenosine at 15 days of life and GMDS at 12 +/- 2 months corrected age was found.
   Conclusion: These findings suggest a potential role for blood adenosine concentration as a biomarker of creberal white matter lesions in very low birth weight infants.
SN  - 1573-3963
SN  - 1875-6336
PY  - 2022
VL  - 18
IS  - 2
SP  - 153
EP  - 163
DO  - 10.2174/1573396318666220127155943
AN  - WOS:000828042100009
ER  -

TY  - JOUR
AU  - Ozkan, H
AU  - Koksal, N
AU  - Dogan, P
AU  - Guney-Varal, I
AU  - Bagci, O
AU  - Ozgur, T
TI  - The effectiveness of serum amyloid A for prediction of neonatal cholestasis associated with parenteral nutrition in premature infants
T2  - TURKISH JOURNAL OF PEDIATRICS
AB  - Parenteral nutrition (PN) has been widely used in premature infants untill enteral feeding can be tolerated. Cholestasis is an important complication of PN. The objective of this study was to evaluate the role of serial measurements of serum amyloid A (SAA) during PN and compare its' effectiveness with C-reactive protein (CRP) and procalcitonin (PCT). We also aimed to determine the risk factors for PN associated cholestasis (PNAC).
   Premature infants (<34 weeks' gestational age) who were started on PN during hospitalization were included in this prospective study. SAA, CRP and PCT levels were measured on days 0, 3, 7, 14, and 21 of PN in all infants. Infants who had PN for less than 2 weeks, who developed sepsis and/or necrotizing enterocolitis were excluded.
   A total of 85 infants were included. The mean birth weight was 1226 +/- 329 g, and the mean gestational age was 29.4 +/- 1.8 weeks. The birth weight of infants who developed cholestasis were significantly lower. Enteral nutrition was started significantly later in infants with cholestasis. CRP and PCT did not correlate with conjugated bilirubin levels at any time point. SAA levels on days 7 and 14 showed a significant correlation with conjugated bilirubin levels. SAA levels on day 7 was found to have the highest sensitivity for prediction of PNAC.
   Low birth weight, late commencement of enteral feeding, and prolonged PN were the main risk factors for PNAC development. This is the first study that shows the predictive value of SAA for PNAC development. We suggest that SAA may be used as an accurate and useful biomarker for prediction of PNAC in high risk premature infants receiving PN.
SN  - 0041-4301
DA  - JAN-FEB
PY  - 2019
VL  - 61
IS  - 1
SP  - 26
EP  - 33
DO  - 10.24953/turkjped.2019.01.005
AN  - WOS:000487855900005
ER  -

TY  - JOUR
AU  - Kraaijenga, JV
AU  - Hutten, GJ
AU  - de Jongh, FH
AU  - van Kaam, AH
TI  - Transcutaneous electromyography of the diaphragm: A cardio-respiratory monitor for preterm infants
T2  - PEDIATRIC PULMONOLOGY
AB  - IntroductionChest impedance (CI) is the current standard for cardio-respiratory monitoring in preterm infants but fails to provide direct and quantitative information on diaphragmatic activity. Transcutaneous electromyography (dEMG) is able to measure diaphragmatic activity, but its feasibility and repeatability to monitor respiratory rate (RR) and heart rate (HR) in preterm infants needs to be established.
   MethodsRR and HR were measured simultaneously by dEMG and CI for 1-hour on day 1, 3, and 7 of life in 31 preterm infants (gestational age 29.61.8 weeks; birth weight 1380350g) on non-invasive respiratory support. Six fixed 1-minute time intervals were selected from each 1-hour recording and both RR and HR were calculated using all intervals or only those with stable dEMG and CI recordings.
   ResultsdEMG was well tolerated and signal quality was good. Both RR and HR measured by dEMG and CI were significantly correlated (RR: r=0.85, HR: r=0.98) and showed good agreement by the Bland-Altman plot (mean difference (limits of agreement): RR: -2.3 (-17.3 to 12.7) breaths/min and HR: -0.3 (-5.3 to 4.7) beats/min. When analyzing only stable recordings, the correlation (r=0.92) and agreement (-1.8 (-12.3 to 8.7) breaths/min) for RR improved. Subgroup analyses for postnatal age, gestational age, and mode of support showed similar results suggesting good repeatability of dEMG.
   ConclusionThis study shows that monitoring RR and HR with transcutaneous dEMG is feasible and repeatable in preterm infants. Pediatr Pulmonol. 2015; 50:889-895. (c) 2014 Wiley Periodicals, Inc.
SN  - 8755-6863
SN  - 1099-0496
DA  - SEP
PY  - 2015
VL  - 50
IS  - 9
SP  - 889
EP  - 895
DO  - 10.1002/ppul.23116
AN  - WOS:000360091000008
ER  -

TY  - JOUR
AU  - Chen, J
AU  - Li, G
AU  - Wang, SF
AU  - Hu, XH
AU  - Sun, YQ
AU  - Dai, XM
AU  - Bai, ZJ
AU  - Pan, J
AU  - Li, XZ
AU  - Wang, J
AU  - Li, YH
TI  - Urinary Nephrin as a Biomarker of Glomerular Maturation and Injury Is Associated with Acute Kidney Injury and Mortality in Critically Ill Neonates
T2  - NEONATOLOGY
AB  - Background: Nephrin is a key component of the slit diaphragm of the glomerular podocyte, and increased urinary nephrin level may reflect glomerular injury. Objectives: To determine whether urinary nephrin is a useful biomarker of glomerular maturation and injury and whether it is associated with acute kidney injury (AKI) and neonatal intensive care unit (NICU) mortality in critically ill neonates. Methods: Urinary samples were serially collected in 234 neonates during NICU stay for measurements of nephrin, cystatin C (CysC), and albumin. AKI diagnosis was based on neonatal Kidney Disease: Improving Global Outcome (KDIGO) criteria. Results: Of the neonates, 26 developed AKI and 24 died during NICU stay. The independent contributors to the initial urinary nephrin level obtained on the first 24 h admitted to NICU were gestational age (p = 0.004) and initial urinary CysC level (p < 0.001). Both initial (p = 0.037) and peak (p = 0.039) urinary nephrin were significantly associated with AKI, even after controlling for significant covariates, and had an area under the receiver-operating characteristic curve (AUC) of 0.71 and 0.70, respectively, for predicting AKI. At the optimal cutoff value of 0.375 mu g/mg urinary creatinine, the initial urinary nephrin displayed sensitivity of 61.5% and specificity of 76.9% for predicting AKI. The AUCs for initial and peak urinary nephrin to predict NICU mortality were 0.81 and 0.83, respectively. Conclusions: Urinary nephrin, which may decrease with increasing glomerular maturity, is significantly associated with increased risk for AKI and NICU mortality even after adjustment for potential confounders. A higher level of urinary nephrin may be independently predictive of AKI and NICU mortality in critically ill neonates. (C) 2019 S. Karger AG, Basel
SN  - 1661-7800
SN  - 1661-7819
PY  - 2019
VL  - 116
IS  - 1
SP  - 58
EP  - 66
DO  - 10.1159/000499083
AN  - WOS:000476522300013
ER  -

TY  - JOUR
AU  - Saleeh, A
AU  - Fouad, M
AU  - Mosbah, BE
AU  - Khashana, A
TI  - Activin A is a novel biomarker in early screening of neonatal sepsis
T2  - JOURNAL OF CLINICAL NEONATOLOGY
AB  - Introduction: Septicemia is the common cause of neonatal mortality in the world, with a higher incidence in the developing world. As timely diagnosis and effective management is the best method to reduce complications, it is vital to find new biomarker like Activin A, to reach the diagnosis as early as possible. Materials and Methods: The study type was Analytic cross-sectional comparative study performed on 55 neonates distributed into two groups; study group, 30 neonates with sepsis and control group: 25 healthy neonates. We measured the level of Activin A plus complete blood count, C-reactive protein, and blood culture in neonates who were diagnosed by clinical examination while we measured only serum Activin A in neonates who were completely healthy and came to follow-up at primary health center. Results: There was a significant difference in the level of Activin A between septic and healthy neonates (4.89 +/- 2.85 and 1.61 +/- 0.92 pg/ ml, P < 0.05). The data were analyzed and show a lot a significant importance of Activin A as new biomarker for early diagnosis of sepsis as analysis of receiver operating characteristic curve of the optimal cutoff point of serum Activin A in diagnosis of sepsis among neonates which was >= 2.49 with 96.7% sensitivity and 86% specificity. Conclusion: We recommend using Activin A as a novel biomarker of diagnosis of neonatal sepsis and also use it to early detect infection especially at the first 2 days of life to start the treatment early.
SN  - 2249-4847
SN  - 1658-6093
DA  - JAN-MAR
PY  - 2020
VL  - 9
IS  - 1
SP  - 32
EP  - 37
DO  - 10.4103/jcn.JCN_77_19
AN  - WOS:000511847400006
ER  -

TY  - CPAPER
AU  - Amperayani, VA
AU  - Indic, P
AU  - Travers, CP
AU  - Barbieri, R
AU  - Paydarfar, D
AU  - Ambalavanan, N
A1  - IEEE
TI  - An Algorithm for Risk Stratification of Preterm Infants
T2  - 2017 COMPUTING IN CARDIOLOGY (CINC)
CP  - 44th Computing in Cardiology Conference (CinC)
AB  - Preterm infants have a higher incidence of lifethreatening events including apnea (cessation of breathing), bradycardia (slowing of heart rate) and hypoxemia (oxygen de-saturation). In Neonatal Intensive Care Units, clinicians face a demanding task of assessing the risk of these infants based on their physiological signals. In this study, we propose an algorithm of heart rate dynamics that could potentially be employed for risk stratification of preterm infants.
   We collected and analysed heart rate (HR) measures in beats per minute (bpm) in 18 preterm infants for 24 hours during oxygen therapy. We investigated whether the HR fluctuations in the first one hour could predict the number of bradycardia events N (i.e. HR below 100 bpm) in the subsequent 23 hours.
   Since RR intervals estimated from HR (i.e. RR = 60/HR) in seconds follow a lognormal distribution, we employed an algorithm based on a point process modelling framework to capture HR fluctuations.
   We found that the instantaneous variance sigma(2)(t) calculated by the point process model for the first 1-hour correlates significantly with N. We also found that sigma(2)(t) correlates with number of hypoxemia in the subsequent 23 hours. Thus, we conclude that the fluctuations in the HR data captured using a point process model can be used to predict life threatening events.
SN  - 2325-8861
SN  - 2325-887X
PY  - 2017
VL  - 44
DO  - 10.22489/CinC.2017.333-127
AN  - WOS:000450651100297
ER  -

TY  - JOUR
AU  - Ghahjaverestan, NM
AU  - Shamsollahi, MB
AU  - Ge, D
AU  - Beuchee, A
AU  - Hernandez, AI
TI  - Apnea bradycardia detection based on new coupled hidden semi Markov model
T2  - MEDICAL & BIOLOGICAL ENGINEERING & COMPUTING
AB  - In this paper, a method for apnea bradycardia detection in preterm infants is presented based on coupled hidden semi Markov model (CHSMM). CHSMM is a generalization of hidden Markov models (HMM) used for modeling mutual interactions among different observations of a stochastic process through using finite number of hidden states with corresponding resting time. We introduce a new set of equations for CHSMM to be integrated in a detection algorithm. The detection algorithm was evaluated on a simulated data to detect a specific dynamic and on a clinical dataset of electrocardiogram signals collected from preterm infants for early detection of apnea bradycardia episodes. For simulated data, the proposed algorithm was able to detect the desired dynamic with sensitivity of 96.67% and specificity of 98.98%. Furthermore, the method detected the apnea bradycardia episodes with 94.87% sensitivity and 96.52% specificity with mean time delay of 0.73 s. The results show that the algorithm based on CHSMM is a robust tool for monitoring of preterm infants in detecting apnea bradycardia episodes.
SN  - 0140-0118
SN  - 1741-0444
DA  - JAN
PY  - 2021
VL  - 59
IS  - 1
SP  - 1
EP  - 11
DO  - 10.1007/s11517-020-02277-8
C6  - NOV 2020
AN  - WOS:000588905800001
ER  -

TY  - JOUR
AU  - Simpson, SL
AU  - Grayson, S
AU  - Peterson, JH
AU  - Moore, JJ
AU  - Mhanna, MJ
AU  - Perez, MK
AU  - Rezaee, F
AU  - Piedimonte, G
TI  - Serum neurotrophins at birth correlate with respiratory and neurodevelopmental outcomes of premature infants
T2  - PEDIATRIC PULMONOLOGY
AB  - ObjectivePreterm birth is a significant cause of infant morbidity and mortality, which are primarily the result of respiratory and neurodevelopmental complications. However, no objective biomarker is currently available to predict at birth the risk and severity of such complications. Thus, we sought to determine whether serum neurotrophins concentrations measured at birth correlate with risk for later development of bronchopulmonary dysplasia (BPD) and long-term neurodevelopmental outcomes.
   MethodsThis study prospectively included 223 newborns admitted to neonatal intensive care units (NICU) and divided into three groups: (i) preterm infants who developed BPD; (ii) preterm infants who did not develop BPD; (iii) term infants. An exploratory cohort was enrolled in West Virginia, followed by a validation cohort recruited in four NICUs in Ohio. Specimens for serum and tracheal neurotrophins concentrations were collected within 48h of admission. Infants requiring a fraction of inspired oxygen >0.21 for at least 28 days were diagnosed with BPD. Neurodevelopmental outcomes were extrapolated from Bayley Scales of Infant DevelopmentThird Edition (BSID-III) administered at the 24-month follow-up visit.
   ResultsSerum brain-derived neurotrophic factor (BDNF) concentration at birth had significant negative correlation with later diagnosis of BPD (P=0.011) and with duration of invasive ventilation and oxygen supplementation (P=0.009 and 0.015, respectively). Serum nerve growth factor (NGF) concentration at birth had significant positive correlation with BSID-III cognitive and language composite scores at 24 months (P<0.001 and 0.010, respectively).
   ConclusionsThese data suggest that serum neurotrophins concentrations measured at birth provide prognostic information on subsequent respiratory and neurodevelopmental outcomes.
SN  - 8755-6863
SN  - 1099-0496
DA  - MAR
PY  - 2019
VL  - 54
IS  - 3
SP  - 303
EP  - 312
DO  - 10.1002/ppul.24218
AN  - WOS:000459565800013
ER  -

TY  - JOUR
AU  - Urdal, J
AU  - Engan, K
AU  - Eftestol, T
AU  - Naranjo, V
AU  - Haug, IA
AU  - Yeconia, A
AU  - Kidanto, H
AU  - Ersdal, H
TI  - Automatic identification of stimulation activities during newborn resuscitation using ECG and accelerometer signals
T2  - COMPUTER METHODS AND PROGRAMS IN BIOMEDICINE
AB  - Background and Objective: Early neonatal death is a worldwide challenge with 1 million newborn deaths every year. The primary cause of these deaths are complications during labour and birth asphyxia. The majority of these newborns could have been saved with adequate resuscitation at birth. Newborn resuscitation guidelines recommend immediate drying, stimulation, suctioning if indicated, and ventilation of non-breathing newborns. A system that will automatically detect and extract time periods where different resuscitation activities are performed, would be highly beneficial to evaluate what resuscitation activities that are improving the state of the newborn, and if current guidelines are good and if they are followed. The potential effects of especially stimulation are not very well documented as it has been difficult to investigate through observations. In this paper the main objective is to identify stimulation activities, regardless if the state of the newborn is changed or not, and produce timelines of the resuscitation episode with the identified stimulations. Methods: Data is collected by utilizing a new heart rate device, NeoBeat, with dry-electrode ECG and accelerometer sensors placed on the abdomen of the newborn. We propose a method, NBstim, based on time domain and frequency domain features from the accelerometer signals and ECG signals from NeoBeat, to detect time periods of stimulation. NBstim use causal features from a gliding window of the signals, thus it can potentially be used in future realtime systems. A high performing feature subset is found using feature selection. System performance is computed using a leave-one-out cross-validation and compared with manual annotations. Results: The system achieves an overall accuracy of 90.3% when identifying regions with stimulation activities. Conclusion: The performance indicates that the proposed NBstim, used with signals from the NeoBeat can be used to determine when stimulation is performed. The provided activity timelines, in combination with the status of the newborn, for example the heart rate, at different time points, can be studied further to investigate both the time spent and the effect of different newborn resuscitation parameters. (C) 2020 Elsevier B.V. All rights reserved.
SN  - 0169-2607
SN  - 1872-7565
DA  - SEP
PY  - 2020
VL  - 193
C7  - 105445
DO  - 10.1016/j.cmpb.2020.105445
AN  - WOS:000548661400004
ER  -

TY  - JOUR
AU  - Sender, NS
AU  - Govindan, RB
AU  - Sulemanji, M
AU  - Al-Shargabi, T
AU  - Lenin, RB
AU  - Eksioglu, YZ
AU  - du Plessis, AJ
TI  - Effects of regional brain injury on the newborn autonomic nervous system
T2  - EARLY HUMAN DEVELOPMENT
AB  - Objective: Cerebral mapping of central autonomic nervous system (ANS)(1) function in mature animals and humans lateralizes sympathetic and parasympathetic influence predominantly to the right and left cerebral hemispheres, respectively. Spectral analysis of heart rate variability (HRV)(2) is an established measure of ANS function. We examined whether such lateralization is present in the term newborn.
   Methods: We retrospectively reviewed records of infants >36 weeks of gestation diagnosed with hypoxic ischemic encephalopathy (HIE)(3). We included infants with neonatal EEG and regional injury on brain MRI, which was scored using a schema. We extracted ECG signals from the EEG recording, but excluded periods of electrographic seizure activity to eliminate possible seizure influence on HRV. HRV was evaluated by spectral analysis in the high frequency (HF4; 0.3-1 Hz) and low frequency (LF5; 0.05-0.25 Hz) ranges, and the LF/HF ratio was examined to assess sympatho-vagal balance. The relation between the injured brain regions and HRV was studied using multiple linear regression models.
   Results: We studied 40 neonates with HIE. Injury to the right cerebral cortex (p = 0.009) and right cerebellum (p = 0.041) predicted a decreased LF/HF ratio. Injury to the left cerebral cortex (p = 0.035) and left cerebellum (p = 0.041) was associated with an increased LF/HF ratio. The association between brain injury location and the individual LF or HF spectral powers of brain injury did not reach significance.
   Conclusions: Our data suggest that a functional lateralization for cerebral autonomic influence is established by term gestation. (C) 2014 Elsevier Ireland Ltd. All rights reserved.
SN  - 0378-3782
SN  - 1872-6232
DA  - DEC
PY  - 2014
VL  - 90
IS  - 12
SP  - 893
EP  - 896
DO  - 10.1016/j.earlhumdev.2014.10.003
AN  - WOS:000347130800017
ER  -

TY  - JOUR
AU  - Vandenbroucke, L
AU  - Doyen, M
AU  - Le Lous, M
AU  - Beuchee, A
AU  - Loget, P
AU  - Carrault, G
AU  - Pladys, P
TI  - Chorioamnionitis following preterm premature rupture of membranes and fetal heart rate variability
T2  - PLOS ONE
AB  - Introduction
   The objective of this study was to identify prenatal markers of histological chorioamnionitis (HC) during pPROM using fetal computerized cardiotocography (cCTG).
   Materials and methods
   Retrospective review of medical records from pregnant women referred for pPROM between 26 and 34 weeks, in whom placental histology was available, in a tertiary level obstetric service over a 5-year period. Fetal heart rate variability was assessed using cCTG. Patients were included if they were monitored at least six times in the 72 hours preceding delivery. Clinical and biological cCTG parameters during the pPROM latency period were compared between cases with or without HC.
   Results
   In total, 222 pPROM cases were observed, but cCTG data was available in only 23 of these cases (10 with and 13 without HC) after exclusion of co-morbidities which may potentially perturb fetal heart rate variability measures. Groups were comparable for maternal age, parity, gestational age at pPROM, pPROM duration and neonatal characteristics (p > 0.1). Baseline fetal heart rate was higher in the HC group [median 147.3 bpm IQR (144.2-149.2) vs. 141.3 bpm (137.1-145.4) in no HC group; p = 0.02]. The number of low variation episodes [6.4, (3.5-15.3) vs. 2.3 (1-5.2); p = 0.04] was also higher in the HC group, whereas short term variations were lower in the HC group [7.1 ms (6-7.4) vs. 8.1 ms (7.4-9); p = 0.01] within 72 hours before delivery. Differences were especially discriminant within 24 hours before delivery, with less short-term variation [5 ms (3.7-5.9) vs. 7.8 ms (5.4-8.7); p = 0.007] and high variation episodes [3.9 (4.9-3.2) vs. 0.8 (1.5-0.2); p < 0.001] in the HC group.
   Conclusion
   These results show differences in fetal heart rate variability, suggesting that cCTG could be used clinically to diagnoses chorioamnionitis during the pPROM latency period.
SN  - 1932-6203
DA  - SEP 25
PY  - 2017
VL  - 12
IS  - 9
C7  - e0184924
DO  - 10.1371/journal.pone.0184924
AN  - WOS:000411645100013
ER  -

TY  - JOUR
AU  - Elhawary, NA
AU  - Tayeb, MT
AU  - Abdel-Ghafar, S
AU  - Rashad, M
AU  - Alkhotani, AA
TI  - TNF-238 polymorphism may predict bronchopulmonary dysplasia among preterm infants in the Egyptian population
T2  - PEDIATRIC PULMONOLOGY
AB  - Bronchopulmonary dysplasia (BPD) remains as a major and increasing burden in Egypt. Rationale To determine whether alleles of TNF-238G>A affect the risk of BPD or the severity of BPD in preterm infants in Egypt. Study Design We prospectively genotyped 220 premature neonates (birth weight <1,500g and gestational age 26-32 weeks) for the -238 polymorphism, and assessed the clinical risk factors for BPD in our study populations. Infants with BPD were mechanically ventilated. Results Infants who developed BPD (n=120) had a younger gestational age (31.0 +/- 2.1 weeks vs. 34.3 +/- 1.5 weeks) and lower birth weight (1,490 +/- 360g vs. 1,880 +/- 520g) than infants who did not develop BPD (n=100). Results of antenatal steroid supplementation, surfactant therapy, or sepsis might affect the genetic modulation of BPD. The -238G>A polymorphism was associated with a twofold risk of BPD (OR=2.86; 95% confidence interval, 1.35-3.83). Despite the dominance of the G allele in the Egyptian population, the -238A allele was more common among infants with BPD (23%) than among infants without BPD (15%). The A allele occurred less often in infants with mild BPD (9%) than in infants with severe (39%) or moderate (52%). The AA genotype occurred in 15% of cases but in none of the controls. Conclusion The TNF -238G>A polymorphismparticularly the presence of an A alleleshould be evaluated as a biomarker to predict the clinical outcome of preterm infants with BPD in Egypt. Even the presence of one copy of this mutant allele appears to be sufficient to influence the severity of disease. Pediatr Pulmonol. 2013; 48:699-706. (c) 2012 Wiley Periodicals, Inc.
SN  - 8755-6863
SN  - 1099-0496
DA  - JUL
PY  - 2013
VL  - 48
IS  - 7
SP  - 699
EP  - 706
DO  - 10.1002/ppul.22748
AN  - WOS:000320662700009
ER  -

TY  - JOUR
AU  - Liu, HL
AU  - Garzoni, L
AU  - Herry, C
AU  - Durosier, LD
AU  - Cao, MJ
AU  - Burns, P
AU  - Fecteau, G
AU  - Desrochers, A
AU  - Patey, N
AU  - Seely, AJE
AU  - Faure, C
AU  - Frasch, MG
TI  - Can Monitoring Fetal Intestinal Inflammation Using Heart Rate Variability Analysis Signal Incipient Necrotizing Enterocolitis of the Neonate?
T2  - PEDIATRIC CRITICAL CARE MEDICINE
AB  - Objective:
   Necrotizing enterocolitis of the neonate is an acute inflammatory intestinal disease that can cause necrosis and sepsis. Chorioamnionitis is a risk factor of necrotizing enterocolitis. The gut represents the biggest vagus-innervated organ. Vagal activity can be measured via fetal heart rate variability. We hypothesized that fetal heart rate variability can detect fetuses with incipient gut inflammation.
   Design:
   Prospective animal study.
   Setting:
   University research laboratory.
   Subjects:
   Chronically instrumented near-term fetal sheep (n = 21).
   Measurements and Main Results:
[truncated: 955,690 more chars]
