# Supplementary material for: Exploring Computational Techniques in Preprocessing Neonatal Physiological Signals for Detecting Adverse Outcomes: Scoping Review
Source: Interact J Med Res. 2024 Aug 20;13:e46946. doi: 10.2196/46946 (PMC11372324; doi:10.2196/46946)
Supplement: Multimedia Appendix 2 [file ijmr_v13i1e46946_app2.zip › Bibliography/Web of Science/web_of_science_jan2023.ris]

TY  - CPAPER
AU  - Cay, G
AU  - Solanki, D
AU  - Ravichandran, V
AU  - Hoffman, L
AU  - Laptook, A
AU  - Padbury, J
AU  - Salisbury, AL
AU  - Mankodiya, K
A1  - IEEE
TI  - Baby-Guard: An IoT-based Neonatal Monitoring System Integrated with Smart Textiles
T2  - 2021 IEEE INTERNATIONAL CONFERENCE ON SMART COMPUTING (SMARTCOMP 2021)
CP  - 7th IEEE International Conference on Smart Computing (SMARTCOMP)
AB  - A rising number of preterm babies demands innovative solutions to monitor them in the Neonatal Intensive Care Unit (NICU) continuously. NICU monitors various kinds of vital signs. Among them, there is a strong demand for an accurate and sophisticated technology to monitor respiration rate (RR) and detect critical events such as apnea. Existing solutions for RR monitoring either rely on the indirect measurements from thoracic impedance or other invasive techniques posing discomfort and risk of infections to babies. Also, multiple wire loops lying around babies hinder the delivery of parental and clinical care. Motivated by this need, we have designed an Internet-of-Things (IoT) based smart textile chest belt called "Baby-Guard" to monitor RR and detect apnea. The Baby-Guard is a neonatal wearable system consisting of a sensor belt, a wearable embedded system, and an edge computing device. The sensor belt consists of textile-based pressure sensors and an Inertial Measurement Unit (IMU). The wearable system consists of a microcontroller equipped with wireless connectivity and power management. The edge computing device (ECD) connects with the wearable system through an MQTT networking architecture. ECD hosts signal processing and computing services to extract RR and detect apnea. We conducted simulation experiments using a high-fidelity, programmable NICU baby mannequin. We found an average error of 0.89 BrPM in breathing rate and similar to 97 percent accuracy in apnea detection. Computation and communication latencies were found to be similar to 66 and 22 ms, respectively. The Baby-Guard showed potential to be a wireless infant monitoring system in the NICU settings.
SN  - 978-1-6654-1252-0
PY  - 2021
SP  - 129
EP  - 136
DO  - 10.1109/SMARTCOMP52413.2021.00038
AN  - WOS:000853326000018
ER  -

TY  - JOUR
AU  - Letzkus, L
AU  - Fairchild, K
AU  - Lyons, G
AU  - Pyata, H
AU  - Ratcliffe, S
AU  - Lake, D
TI  - Heart Rate and Pulse Oximetry Dynamics in the First Week after Birth in Neonatal Intensive Care Unit Patients and the Risk of Cerebral Palsy
T2  - AMERICAN JOURNAL OF PERINATOLOGY
AB  - Objective Infants in the neonatal intensive care unit (NICU) are at high risk of adverse neuromotor outcomes. Atypical patterns of heart rate (HR) and pulse oximetry (SpO (2) ) may serve as biomarkers for risk assessment for cerebral palsy (CP). The purpose of this study was to determine whether atypical HR and SpO (2) patterns in NICU patients add to clinical variables predicting later diagnosis of CP. Study Design This was a retrospective study including patients admitted to a level IV NICU from 2009 to 2017 with archived cardiorespiratory data in the first 7 days from birth to follow-up at >2 years of age. The mean, standard deviation (SD), skewness, kurtosis and cross-correlation of HR and SpO (2) were calculated. Three predictive models were developed using least absolute shrinkage and selection operator regression (clinical, cardiorespiratory and combined model), and their performance for predicting CP was evaluated. Results Seventy infants with CP and 1,733 controls met inclusion criteria for a 3.8% population prevalence. Area under the receiver operating characteristic curve for CP prediction was 0.7524 for the clinical model, 0.7419 for the vital sign model, and 0.7725 for the combined model. Variables included in the combined model were lower maternal age, outborn delivery, lower 5-minute Apgar's score, lower SD of HR, and more negative skewness of HR. Conclusion In this study including NICU patients of all gestational ages, HR but not SpO (2) patterns added to clinical variables to predict the eventual diagnosis of CP. Identification of risk of CP within the first few days of life could result in improved therapy resource allocation and risk stratification in clinical trials of new therapeutics.
SN  - 0735-1631
SN  - 1098-8785
DO  - 10.1055/s-0042-1756335
C6  - SEP 2022
AN  - WOS:000861530000006
ER  -

TY  - JOUR
AU  - Garcia-Canadilla, P
AU  - Isabel-Roquero, A
AU  - Aurensanz-Clemente, E
AU  - Valls-Esteve, A
AU  - Miguel, FA
AU  - Ormazabal, D
AU  - Llanos, F
AU  - Sanchez-de-Toledo, J
TI  - Machine Learning-Based Systems for the Anticipation of Adverse Events After Pediatric Cardiac Surgery
T2  - FRONTIERS IN PEDIATRICS
AB  - Pediatric congenital heart disease (CHD) patients are at higher risk of postoperative complications and clinical deterioration either due to their underlying pathology or due to the cardiac surgery, contributing significantly to mortality, morbidity, hospital and family costs, and poor quality of life. In current clinical practice, clinical deterioration is detected, in most of the cases, when it has already occurred. Several early warning scores (EWS) have been proposed to assess children at risk of clinical deterioration using vital signs and risk indicators, in order to intervene in a timely manner to reduce the impact of deterioration and risk of death among children. However, EWS are based on measurements performed at a single time point without incorporating trends nor providing information about patient's risk trajectory. Moreover, some of these measurements rely on subjective assessment making them susceptible to different interpretations. All these limitations could explain why the implementation of EWS in high-resource settings failed to show a significant decrease in hospital mortality. By means of machine learning (ML) based algorithms we could integrate heterogeneous and complex data to predict patient's risk of deterioration. In this perspective article, we provide a brief overview of the potential of ML technologies to improve the identification of pediatric CHD patients at high-risk for clinical deterioration after cardiac surgery, and present the CORTEX traffic light, a ML-based predictive system that Sant Joan de Deu Barcelona Children's Hospital is implementing, as an illustration of the application of an ML-based risk stratification system in a relevant hospital setting.
SN  - 2296-2360
DA  - JUN 27
PY  - 2022
VL  - 10
C7  - 930913
DO  - 10.3389/fped.2022.930913
AN  - WOS:000838343700001
ER  -

TY  - JOUR
AU  - Cay, G
AU  - Solanki, D
AU  - Al Rumon, MA
AU  - Ravichandran, V
AU  - Hoffman, L
AU  - Laptook, A
AU  - Padbury, J
AU  - Salisbury, AL
AU  - Mankodiya, K
TI  - NeoWear: An IoT-connected e-textile wearable for neonatal medical monitoring
T2  - PERVASIVE AND MOBILE COMPUTING
AB  - According to WHO, 15 millions babies are born preterm each year globally. Preterm infant (born before 37 weeks of gestation) are at a significantly higher risk of medical and surgical morbidity in comparison to babies born at term (around 37 weeks). Innovative solutions are warranted to meet the increased requirements of Neonatal Intensive Care Unit (NICU) with rising number of preterm babies. Various kinds of vital signs such as heart rate (HR), respiration rate (RR) or blood oxygen level (SpO2) are monitored in NICU. Considering the fact the lungs develop in the last few weeks of gestation, preterm babies in NICU demands sophisticated technology to monitor respiration and events related to the respiration. Current technologies rely on the indirect measurements from thoracic impedance or other invasive techniques for RR monitoring. This poses discomfort and risk of infections to babies. Also, the delivery of parental and clinical care is largely impacted by a large number of monitoring cables placed on the babies. To address this requirements, we have developed an Internet-of-Things (IoT) based smart textile chest belt called "NeoWear"to monitor RR and detect apnea events in babies. The NeoWear is a wearable system consisting of a sensor belt, a wearable embedded system, and an edge computing device. The sensor belt comprised of a pressure sensors made of smart-textile and an Inertial Measurement Unit (IMU) to monitor movements. These sensors are connected to a micro-controller equipped with wireless communication capabilities called as a wireless embedded system (WES). The WES wirelessly connects with an edge computing device (ECD) using an MQTT-based IoT networking architecture. ECD is capable to offer signal processing and computing services to detect RR and apnea events. Simulation experiments using a high-fidelity, programmable NICU baby mannequin and five healthy adults were conducted to test the efficacy of the NeoWear System. Our findings shows an average error of 0.89 BrPM in respiration rate measurement and similar to 97 percent accuracy in apnea detection on baby mannequin. Our experiments also demonstrated that how the movements of the baby mannequin affected the respiration signal during apnea episodes and when breathing rate increased to 40 breaths per minute. In addition, the changes on human respiration data showed a meaningful increase for slow, normal and fast breathing. We also computed computation and communication latencies and they were found to be similar to 66 and 22 ms, respectively. Our preliminary results are promising showing the efficacy of NeoWear to measure respiration and related events for babies.(c) 2022 Elsevier B.V. All rights reserved.
SN  - 1574-1192
SN  - 1873-1589
DA  - OCT
PY  - 2022
VL  - 86
C7  - 101679
DO  - 10.1016/j.pmcj.2022.101679
C6  - SEP 2022
AN  - WOS:000868578700003
ER  -

TY  - JOUR
AU  - Varisco, G
AU  - Peng, Z
AU  - Kommers, D
AU  - Zhan, ZZ
AU  - Cottaar, W
AU  - Andriessen, P
AU  - Long, X
AU  - van Pul, C
TI  - Central apnea detection in premature infants using machine learning
T2  - COMPUTER METHODS AND PROGRAMS IN BIOMEDICINE
AB  - Background and objective: Apnea of prematurity is one of the most common diagnosis in neonatal in-tensive care units. Apneas can be classified as central, obstructive or mixed. According to the current international standards, minimal fluctuations or absence of fluctuations in the chest impedance (CI) sug-gest a central apnea (CA). However, automatic detection of reduced CI fluctuations leads to a high number of central apnea-suspected events (CASEs), the majority being false alarms. We aim to improve automatic detection of CAs by using machine learning to optimize detection of CAs among CASEs.Methods: Using an optimized algorithm for automated detection, all CASEs were detected in a popu-lation of 10 premature infants developing late-onset sepsis and 10 age-matched control patients. CASEs were inspected by two clinical experts and annotated as CAs or rejections in two rounds of annota-tions. A total of 47 features were extracted from the ECG, CI and oxygen saturation signals considering four 30 s-long moving windows, from 30 s before to 15 s after the onset of each CASE, using a moving step size of 5 s. Consecutively, new CA detection models were developed based on logistic regression with elastic net penalty, random forest and support vector machines. Performance was evaluated using both leave-one-patient-out and 10-fold cross-validation considering the mean area under the receiver -operating-characteristic curve (AUROC).Results: The CA detection model based on logistic regression with elastic net penalty returned the highest mean AUROC when features extracted from all four time windows were included, both using leave-one -patient-out and 10-fold cross-validation (mean AUROC of 0.88 and 0.90, respectively). Feature relevance was found to be the highest for features derived from the CI. A threshold for the false positive rate in the mean receiver-operating-characteristic curve equal to 0.3 led to a high percentage of correct detections for all CAs (78.2%) and even higher for CAs followed by a bradycardia (93.4%) and CAs followed by both a bradycardia and a desaturation (95.2%), which are more critical for the well-being of premature infants. Conclusions: Models based on machine learning can lead to improved CA detection with fewer false alarms.(c) 2022 The Author(s). Published by Elsevier B.V. This is an open access article under the CC BY license ( http://creativecommons.org/licenses/by/4.0/ )
SN  - 0169-2607
SN  - 1872-7565
DA  - NOV
PY  - 2022
VL  - 226
C7  - 107155
DO  - 10.1016/j.cmpb.2022.107155
AN  - WOS:000872389100005
ER  -

TY  - JOUR
AU  - Gaertner, VD
AU  - Waldmann, AD
AU  - Davis, PG
AU  - Bassler, D
AU  - Springer, L
AU  - Tingay, DG
AU  - Roegger, CM
TI  - Lung volume changes during apnoeas in preterm infants
T2  - ARCHIVES OF DISEASE IN CHILDHOOD-FETAL AND NEONATAL EDITION
AB  - Objective Mechanisms of non-invasive high-frequency oscillatory ventilation (nHFOV) in preterm infants are unclear. We aimed to compare lung volume changes during apnoeas in preterm infants on nHFOV and nasal continuous positive airway pressure (nCPAP). Methods Analysis of electrical impedance tomography (EIT) data from a randomised crossover trial comparing nHFOV with nCPAP in preterm infants at 26-34 weeks postmenstrual age. EIT data were screened by two reviewers to identify apnoeas >= 10 s. End-expiratory lung impedance (EELI) and tidal volumes (V-T) were calculated before and after apnoeas. Oxygen saturation (SpO(2)) and heart rate (HR) were extracted for 60 s after apnoeas. Results In 30 preterm infants, 213 apnoeas were identified. During apnoeas, oscillatory volumes were detectable during nHFOV. EELI decreased significantly during apnoeas ( increment EELI nCPAP: -8.0 (-11.9 to -4.1) AU/kg, p<0.001; increment EELI nHFOV: -3.4 (-6.5 to -0.3), p=0.03) but recovered over the first five breaths after apnoeas. Compared with before apnoeas, V-T was increased for the first breath after apnoeas during nCPAP ( increment V-T: 7.5 (3.1 to 11.2) AU/kg, p=0.001). Falls in SpO(2) and HR after apnoeas were greater during nCPAP than nHFOV (mean difference (95% CI): SpO(2): 3.6% (2.7 to 4.6), p<0.001; HR: 15.9 bpm (13.4 to 18.5), p<0.001). Conclusion Apnoeas were characterised by a significant decrease in EELI which was regained over the first breaths after apnoeas, partly mediated by a larger V-T. Apnoeas were followed by a considerable drop in SpO(2) and HR, particularly during nCPAP, leading to longer episodes of hypoxemia during nCPAP. Transmitted oscillations during nHFOV may explain these benefits.
   Well-done study comparing end-expiratory lung volumes during apneas using EIT during nasal support via nCPAP vs. nHFOV in 30 infants. They found that lung volume decreased less during apnea while on nHFOV than during CPAP, and SpO2 was more stable.
SN  - 1359-2998
SN  - 1468-2052
DO  - 10.1136/archdischild-2022-324282
C6  - AUG 2022
AN  - WOS:000848649400001
ER  -

TY  - JOUR
AU  - Juraev, F
AU  - El-Sappagh, S
AU  - Abdukhamidov, E
AU  - Ali, F
AU  - Abuhmed, T
TI  - Multilayer dynamic ensemble model for intensive care unit mortality prediction of neonate patients
T2  - JOURNAL OF BIOMEDICAL INFORMATICS
AB  - Robust and rabid mortality prediction is crucial in intensive care units because it is considered one of the critical steps for treating patients with serious conditions. Combining mortality prediction with the length of stay (LoS) prediction adds another level of importance to these models. No studies in the literature predict such tasks for neonates, especially using time-series data and dynamic ensemble techniques. Dynamic ensembles are novel techniques that dynamically select the base classifiers for each new case. Medically, implementing an accurate machine learning model is insufficient to gain the trust of physicians. The model must be able to justify its decisions. While explainable AI (XAI) techniques can be used to handle this challenge, no studies have been done in this regard for neonate monitoring in the neonatal intensive care unit (NICU). This study utilizes advanced machine learning approaches to predict mortality and LoS through data-driven learning. We propose a multilayer dynamic ensemble-based model to predict mortality as a classification task and LoS as a regression task for neonates admitted to the NICU. The model has been built based on the patient's time-series data of the first 24 h in the NICU. We utilized a cohort of 3,133 infants from the MIMIC-III real dataset to build and optimize the selected algorithms. It has shown that the dynamic ensemble models achieved better results than other classi-fiers, and static ensemble regressors achieved better results than classical machine learning regressors. The proposed optimized model is supported by three well-known explainability techniques of SHAP, decision tree visualization, and rule-based system. To provide online assistance to physicians in monitoring and managing neonates in the NICU, we implemented a web-based clinical decision support system based on the most accurate models and selected XAI techniques. The code of the proposed models is publicly available at https://github. com/InfoLab-SKKU/neonateMortalityPrediction.
SN  - 1532-0464
SN  - 1532-0480
DA  - NOV
PY  - 2022
VL  - 135
C7  - 104216
DO  - 10.1016/j.jbi.2022.104216
AN  - WOS:000875621700001
ER  -

TY  - JOUR
AU  - Vardhelli, V
AU  - Seth, S
AU  - Mohammed, YA
AU  - Murki, S
AU  - Tandur, B
AU  - Saha, B
AU  - Oleti, TP
AU  - Deshabhotla, S
AU  - Siramshetty, S
AU  - Kallem, VR
TI  - Comparison of STOPS and SNAPPE-II in Predicting Neonatal Survival at Hospital Discharge: A Prospective, Multicentric, Observational Study
T2  - INDIAN JOURNAL OF PEDIATRICS
AB  - Objective To compare SNAPPE-II and STOPS admission severity scores in neonates admitted to neonatal intensive care unit (NICU) with a gestational age of >= 33 wk. Methods In this multicenter, prospective, observational study, the sickness scoring was done on all the neonates at 12 h after admission to the NICUs. The scoring systems were compared by the area under the curve (AUC) on the receiver operating characteristics (ROC) curve. Results A total of 669 neonates with gestational age >= 33 wk (mortality rate: 2.4%), who were admitted to five participating NICUs within 24 h of birth, were included. Both SNAPPE-II and STOPS had the good discriminatory and predictive ability for mortality with AUCs of 0.965 [95% confidence interval (CI): 0.94-0.98] and 0.92 (95% CI: 0.87-0.99), respectively. The STOPS scoring system with a cutoff score >= 4 on the ROC curve had 85% accuracy, whereas the SNAPPE-II cutoff score >= 33 on the ROC curve had 94% accuracy in predicting mortality. Conclusion In infants with the gestational age of >= 33 wk, SNAPPE-II and STOPS showed similar predictive ability, but the STOPS score, being a simpler clinical tool, might be more useful in resource-limited settings.
SN  - 0019-5456
SN  - 0973-7693
DO  - 10.1007/s12098-022-04330-w
C6  - SEP 2022
AN  - WOS:000856594600001
ER  -

TY  - JOUR
AU  - Akhmaltdinova, LL
AU  - Zhumadilova, ZA
AU  - Kolesnichenko, SI
AU  - Lavrinenko, AV
AU  - Kadyrova, IA
AU  - Avdienko, OV
AU  - Panibratec, LG
AU  - Vinogradskaya, EV
TI  - The Presence of PDL-1 on CD8+ Lymphocytes Is Linked to Survival in Neonatal Sepsis
T2  - CHILDREN-BASEL
AB  - Sepsis is life-threatening organ dysfunction caused by a dysregulated host response to infection. Neonatal sepsis is the main cause of death in newborns, especially preterm infants. The pathogenesis of sepsis is based on a hyper-inflammatory syndrome combined with an immunosuppressive mechanism in sepsis. This study aimed to find critical parameters that are associated with the outcome of newborns with suspected sepsis. Understanding the association might have clinical relevance for immuno-monitoring, outcome prediction, and targeted therapy. Methods: A total of 210 newborn infants no older than 4 days with suspected sepsis at admission in Karaganda (Kazakhstan) were prospectively enrolled. Blood cultures were incubated, and pathogens in positive cultures were determined by MALDI-TOF. An immunological assay for blood cell components was conducted by flow cytometry with antibody cocktails. The diagnostic criteria for neonatal sepsis were identified by qualified neonatologists and included both clinical sepsis and/or positive blood culture. The analyzed infants were grouped into non-septic infants, surviving septic infants, and deceased septic infants. The results showed that deceased septic newborns had a lower level of CD8+ lymphocytes and higher PDL-1 expression in comparison with surviving septic newborns. PDL-1 expression on CD8+ T cells might play an immunosuppressive role during neonatal sepsis and might be used as a laboratory biomarker in the future.
SN  - 2227-9067
DA  - AUG
PY  - 2022
VL  - 9
IS  - 8
C7  - 1171
DO  - 10.3390/children9081171
AN  - WOS:000846090200001
ER  -

TY  - JOUR
AU  - Latremouille, S
AU  - Bhuller, M
AU  - Shalish, W
AU  - Sant'Anna, G
TI  - Cardiorespiratory measures shortly after extubation and extubation outcomes in extremely preterm infants
T2  - PEDIATRIC RESEARCH
AB  - Background Nasal continuous positive airway pressure, nasal intermittent positive pressure ventilation, and non-invasive neurally adjusted ventilatory assist are modes of non-invasive respiratory support. The objective was to investigate if cardiorespiratory measures performed shortly after extubation are associated with extubation outcomes and predictors of extubation success. Methods Randomized crossover trial of infants with birth weight (BW) <= 1250 g undergoing their first extubation. Shortly after extubation, electrocardiogram and electrical activity of the diaphragm (Edi) were recorded during 40 min on each mode. Measures of heart rate variability (HRV), diaphragmatic activity (Edi area, breath area and amplitude), and respiratory variability (RV) were computed on each mode and compared between infants with extubation success or failure (reintubation <= 7 days). Results Twenty-three extremely preterm infants with median [IQR] gestational age 25.9 weeks [25.2-26.4] and BW 760 g [595-900] were included: 14 success and 9 failures. There were significant differences for HRV (very low-frequency power and sample entropy) and RV parameters (breath areas, amplitudes and expiratory times) between groups, with moderate strength (0.75-0.80 areas under ROC curves) in predicting success. Diaphragmatic activity measures were similar between groups. Conclusions In extremely preterm infants receiving non-invasive respiratory support shortly after extubation, several cardiorespiratory variability parameters were associated with successful extubation with moderate predictive accuracy. Impact: Measures of cardiorespiratory variability, performed in extremely preterm infants while receiving NCPAP, NIPPV, and NIV-NAVA shortly after extubation, were significantly different between patients that succeeded or failed extubation. Cardiorespiratory variability measures had a moderate predictive accuracy for extubation success and can be potentially used as biomarkers, in recently extubated infants. Future investigations in this population may also consider including cardiorespiratory variability measures when assessing types of post-extubation respiratory support and promote individualized care.
SN  - 0031-3998
SN  - 1530-0447
DO  - 10.1038/s41390-022-02284-5
C6  - SEP 2022
AN  - WOS:000849452600001
ER  -

TY  - JOUR
AU  - Ravikumar, SP
AU  - Kaliyan, A
AU  - Jeganathan, S
AU  - Manjunathan, R
TI  - Post-transport TOPS score as a predictive marker of mortality among transported neonates and its comparative analysis with SNAP-II PE
T2  - HELIYON
AB  - Aim: Multiple parameters are available to predict the outcome of critically sick neonates admitted in neonatal intensive care unit (NICU). Main aim of the study is to validate the role of TOPS, especially the post-transport TOPS score as a simplified assessment of neonatal acute physiology in predicting mortality among transported neonates admitted at level III NICU. Also, to compare the efficiency of post transport TOPS score with SNAP II PE in predicting mortality.Methods: A prospective study carried out with 85 neonates transported from various primary health care centres to level III NICU. Physiological status of the neonates was assessed with the help of pre and post transport TOPS scores. Post-transport TOPS score was recorded immediately after the admission and SNAP II PE within 24 h of admission at level III NICU. Receiver operating characteristics analysis was performed to observe the mortality prediction efficiency of TOPS score and was compared with SNAP II PE.Results: 64 neonates were died due to asphyxia and preterm birth (32%) related complications. Strong significant association with the mortality rate was found between the total post transport TOPS score (0.001) and SNAP II PE (0.003). The AUC, sensitivity and specificity of post transport TOPS score for a cut-off value <= 7 were 0.900, 87.5% and 80% and significant (<0.001) and for SNAP II PE for a cut-off value >12 were 0.913, 75.5% and 100% and is significant (<0.001).Conclusion: TOPS score, especially the post transport TOPS score has an equally good prediction capacity of mortality similar like SNAP II PE among mobilised critically ill neonates. Hence, the TOPS score can be used as a simple and effective method to predict mortality risk among transported neonates immediately after admission at level III NICU.
SN  - 2405-8440
DA  - AUG
PY  - 2022
VL  - 8
IS  - 8
C7  - e10165
DO  - 10.1016/j.heliyon.2022.e10165
C6  - AUG 2022
AN  - WOS:000843545800005
ER  -

TY  - JOUR
AU  - Loomba, RS
AU  - Dyamenahalli, U
AU  - Savorgnan, F
AU  - Acosta, S
AU  - Elhoff, JJ
AU  - Farias, JS
AU  - Villarreal, E
AU  - Flores, S
TI  - The effect of clinical and haemodynamic variables on post-operative length of stay immediately upon admission after biventricular repair with Yasui operation following an earlier Norwood operation
T2  - CARDIOLOGY IN THE YOUNG
AB  - Background:There are a variety of approaches to biventricular repair in neonates and infants with adequately sized ventricles and left-sided obstruction in the presence of a ventricular septal defect. Those who undergo this in a staged manner initially undergo a Norwood procedure followed by a ventricular septal defect closure such that the neo-aorta is entirely committed to the left ventricle and placement of a right ventricular to pulmonary artery conduit (Yasui operation). This study aimed to determine clinical and haemodynamic factors upon paediatric cardiac ICU admission immediately after the two-stage Yasui operation that was associated with post-operative length of stay. Methods:This was a retrospective review of patients who underwent the Yasui procedure after the initial Norwood operation between 1 January 2011 and 31 December 2020. Patients with complete data on admission were identified and analysed using Bayesian regression analysis. Results:A total of 15 patients were included. The median age was 9.0 months and post-operative length of stay was 6days. Bayesian regression analysis demonstrated that age, weight, heart rate, mean arterial blood pressure, central venous pressure, pulse oximetry, cerebral near infrared spectroscopy, renal near infrared spectroscopy, pH, pCO2, ionised calcium, and serum lactate were all associated with post-operative length of stay. Conclusion:Discrete clinical and haemodynamic factors upon paediatric cardiac ICU admission after staged Yasui completion are associated with post-operative length of stay. Clinical target ranges can be developed and seem consistent with the notion that greater systemic oxygen delivery is associated with lower post-operative length of stay.
SN  - 1047-9511
SN  - 1467-1107
C7  - PII S1047951122003948
DO  - 10.1017/S1047951122003948
C6  - DEC 2022
AN  - WOS:000900428300001
ER  -

TY  - JOUR
AU  - Papageorgiou, VE
AU  - Zegkos, T
AU  - Efthimiadis, G
AU  - Tsaklidis, G
TI  - Analysis of digitalized ECG signals based on artificial intelligence and spectral analysis methods specialized in ARVC
T2  - INTERNATIONAL JOURNAL FOR NUMERICAL METHODS IN BIOMEDICAL ENGINEERING
AB  - Arrhythmogenic right ventricular cardiomyopathy (ARVC) is an inherited heart muscle disease that appears between the second and forth decade of a patient's life, being responsible for 20% of sudden cardiac deaths before the age of 35. The effective and punctual diagnosis of this disease based on electrocardiograms (ECGs) could have a vital role in reducing premature cardiovascular mortality. In our analysis, we first outline the digitalization process of paper-based ECG signals enhanced by a spatial filter aiming to eliminate dark regions in the dataset's images that do not correspond to ECG waveform, producing undesirable noise. Next, we propose the utilization of a low-complexity convolutional neural network for the detection of an arrhythmogenic heart disease, that has not been studied through the usage of deep learning methodology to date, achieving high classification accuracy, namely 99.98% training and 98.6% testing accuracy, on a disease the major identification criterion of which are infinitesimal millivolt variations in the ECG's morphology, in contrast with other arrhythmogenic abnormalities. Finally, by performing spectral analysis we investigate significant differentiations in the field of frequencies between normal ECGs and ECGs corresponding to patients suffering from ARVC. In 16 out of the 18 frequencies where we encounter statistically significant differentiations, the normal ECGs are characterized by greater normalized amplitudes compared to the abnormal ones. The overall research carried out in this article highlights the importance of integrating mathematical methods into the examination and effective diagnosis of various diseases, aiming to a substantial contribution to their successful treatment.
SN  - 2040-7939
SN  - 2040-7947
DA  - NOV
PY  - 2022
VL  - 38
IS  - 11
C7  - e3644
DO  - 10.1002/cnm.3644
C6  - SEP 2022
AN  - WOS:000849587900001
ER  -

TY  - JOUR
AU  - Lin, SJ
AU  - Yang, X
AU  - Guo, XS
AU  - Ye, JG
AU  - Hu, XM
AU  - Dong, HJ
AU  - Zhou, YL
TI  - Impact of Short-Term Heart Rate Variability in Patients with STEMI Treated by Delayed versus Immediate Stent in Primary Percutaneous Coronary Intervention: A Prospective Cohort Study
T2  - COMPUTATIONAL AND MATHEMATICAL METHODS IN MEDICINE
AB  - Objective. Patients with ST-segment elevated myocardial infarction (STEMI) have been treated with the delayed stent strategy to reduce the occurrence of postoperative no-reflow and improve the recovery of postoperative cardiac function. However, the effects of electrocardiac activity and autonomic nerve function after primary percutaneous coronary intervention (pPCI) have been rarely reported. The purpose of this study was to investigate the effects of short-term heart rate variability (HRV) in patients with STEMI treated by immediate stent (IS) and delayed stent (DS) strategy. Methods. A total of 178 patients with STEMI were divided into 124 cases (69.66%) in the IS group and 54 cases (30.34%) in the DS group from July 2019 to September 2021. The mean heart rate, premature ventricular contraction (PVC), left ventricular ejection fraction (LVEF), left ventricular end-diastolic diameter (LVED), and HRV indexes were compared between the two groups. Results. In terms of cardiac electrical stability, the number of PVCs, the percentage of PVCs, and the number of paired PVCs in the DS group were lower than those in the IS group. In terms of HRV, high frequency (HF) and standard deviation of all NN (SDNN) intervals were higher in the patients with DS strategy than IS strategy. There were no significant differences in the LVED and LVEF between the two groups. Conclusion. Compared to the IS strategy, the DS strategy in pPCI in patients with STEMI has advantages in postoperative cardiac electrical stability and short-term cardiac autonomic nerve function, with no difference in postoperative short-term cardiac function.
SN  - 1748-670X
SN  - 1748-6718
DA  - JUN 20
PY  - 2022
VL  - 2022
C7  - 2533664
DO  - 10.1155/2022/2533664
AN  - WOS:000863182600007
ER  -

TY  - JOUR
AU  - Mwatonoka, JF
AU  - Jumanne, S
AU  - Nyundo, A
AU  - Kruger, C
TI  - High incidence of poor in-hospital outcomes of term newborns with hypoxic-ischaemic encephalopathy admitted at a regional referral hospital in Dodoma, Tanzania
T2  - ACTA PAEDIATRICA
AB  - AimHypoxic-ischaemic encephalopathy (HIE) is one of the leading causes of neonatal deaths and neurological impairment with the highest impact in resource-limited settings. This study aimed to determine the incidence of poor in-hospital outcomes and related factors among newborns with HIE in Tanzania. MethodsA prospective observational study in which 170 newborns with HIE (diagnosed using the Thompson clinical score) were followed from 1 September 2020 to 28 February 2021 at the neonatal ward of Dodoma Regional Referral Hospital in Dodoma, central Tanzania, until discharge or death. Clinical parameters were recorded. Multinomial logistic regression analysis was applied to determine factors associated with adverse outcomes. ResultsOut of 170 newborns, 44.7% (76/170) had poor outcomes (death 27.1% (46/170); neurological deficits 17.6% (30/170)). Severe HIE (Thompson score > 14) (p < 0.0001), history of aspiration (adjusted odds ratio (AOR) = 3.06, 95% confidence interval (CI) [1.170, 8.014], p = 0.0226) and 5th-min APGAR of <7 (AOR = 2.88, 95% CI [1.133, 7.310], p = 0.0262) were associated with mortality. Severe HIE, delivery at other facilities (AOR = 3.106 CI [1.158, 8.332], p = 0.0244) and abnormal heart rate (<100 or >= 160 beats/min) on admission (AOR = 3.469 [1.200, 10.030], p = 0.0216) predicted neurological impairment at discharge. ConclusionHypoxic-ischaemic encephalopathy is associated with a high incidence of poor outcomes in resource-limited settings. To improve outcomes newborns with severe HIE, history of aspiration, referred from other facilities, 5th-min APGAR score of <7 and abnormal heart rate need improved quality of neonatal care.
SN  - 0803-5253
SN  - 1651-2227
DO  - 10.1111/apa.16592
C6  - NOV 2022
AN  - WOS:000888396800001
ER  -

TY  - JOUR
AU  - Bruin, CM
AU  - Lobmaier, SM
AU  - Ganzevoort, W
AU  - Muller, A
AU  - Wolf, H
TI  - Comparison of phase rectified signal averaging and short term variation in predicting perinatal outcome in early onset fetal growth restriction
T2  - JOURNAL OF PERINATAL MEDICINE
AB  - Objectives: To compare short term variation (STV) and phase rectified signal averaging (PRSA) and their association with fetal outcome in early onset fetal growth restriction (FGR).
   Methods: Data were used from a retrospective cohort study of women who were admitted for FGR and/or preeclampsia and who were delivered by pre-labor Cesarean section or had a fetal death before 32 weeks' gestation. Computerized cardiotocography (cCTG) registrations of the 5 days before delivery or fetal death were used for calculation of STV and PRSA. PRSA was expressed as the average acceleration capacity (AAC) and average deceleration capacity (ADC). FHR decelerations were classified visually as absent, 1-2 per hour or recurrent. Abnormality of STV and of PRSA was either analyzed as a single parameter or in combination with recurrent decelerations. Endpoints were defined as composite adverse condition at birth consisting of fetal death, low Apgar score, low umbilical pH, the need for resuscitation after birth and as major neonatal morbidity or neonatal death.
   Results: Included were 367 pregnancies of which 20 resulted in fetal death. An abnormal cCTG with either recurrent decelerations and/or low STV or recurrent decelerations and/or low PRSA were similarly associated with composite adverse condition at birth (n=99), but neither with major neonatal morbidity.
   Conclusions: PRSA and STV have similar efficacy for measuring fetal heart rate variation in early onset FGR. An increased risk of a composite adverse condition at birth is indicated by a low value of either parameter and/or the presence of recurrent decelerations.
SN  - 0300-5577
SN  - 1619-3997
DO  - 10.1515/jpm-2022-0409
C6  - NOV 2022
AN  - WOS:000891195400001
ER  -

TY  - JOUR
AU  - Shinomoto, S
AU  - Tsubo, Y
AU  - Marunaka, Y
TI  - Detection and categorization of severe cardiac disorders based solely on heart period measurements
T2  - SCIENTIFIC REPORTS
AB  - Cardiac disorders are common conditions associated with a high mortality rate. Due to their potential for causing serious symptoms, it is desirable to constantly monitor cardiac status using an accessible device such as a smartwatch. While electrocardiograms (ECGs) can make the detailed diagnosis of cardiac disorders, the examination is typically performed only once a year for each individual during health checkups, and it requires expert medical practitioners to make comprehensive judgments. Here we describe a newly developed automated system for alerting individuals about cardiac disorders solely by measuring a series of heart periods. For this purpose, we examined two metrics of heart rate variability (HRV) and analyzed 1-day ECG recordings of more than 1,000 subjects in total. We found that a metric of local variation was more efficient than conventional HRV metrics for alerting cardiac disorders, and furthermore, that a newly introduced metric of local-global variation resulted in superior capacity for discriminating between premature contraction and atrial fibrillation. Even with a 1-minute recording of heart periods, our new detection system had a diagnostic performance even better than that of the conventional analysis method applied to a 1-day recording.
SN  - 2045-2322
DA  - OCT 11
PY  - 2022
VL  - 12
IS  - 1
C7  - 17019
DO  - 10.1038/s41598-022-21260-x
AN  - WOS:000866180700004
ER  -

TY  - JOUR
AU  - Liu, XC
AU  - Li, LQ
AU  - Ling, KR
AU  - Guo, L
AU  - Hu, XY
AU  - Li, C
TI  - Fecal HBD-2 and Claudin-3 may be potential biomarkers to predict the deterioration of necrotizing enterocolitis: A prospective study
T2  - FRONTIERS IN PEDIATRICS
AB  - Background and purpose: Necrotizing enterocolitis (NEC) is a critical gastrointestinal disease. We aim to explore the value of fecal human beta-defensin 2 (HBD-2), Claudin-3, high-mobility group box-1 protein (HMGB-1), and resistin-like molecule beta (Relm beta) as well as some laboratory metrics to predict the deterioration of NEC. Methods: Infants diagnosed with NEC at Stage II were enrolled in our study. Those who progressed to Stage III were included in the Stage III group and the rest were included in the Stage II group. Clinical data and laboratory metrics of the infants were collected. Fecal samples of HBD2, HMGB-1, Claudin-3, and Relm beta collected during their enrollment were determined by using enzyme-linked immunosorbent assay (ELISA) kits. Student's t-test, the Mann-Whitney U test, the chi-square test, receiver operating characteristic (ROC), and logistic regression analysis were performed. Results: Sixty infants diagnosed with NEC at Stage II were enrolled in our study, with 27 in the Stage III group (n = 27) and 33 in the Stage II group (n = 33). Although many of these NEC cases were late preterm and term infants, the infants in the Stage III group had a lower gestational age (P < 0.05). The incidence of gestational diabetes mellitus, peritonitis, intestinal adhesion, and sepsis was higher and more infants in the Stage III group underwent surgeries (P < 0.05). The levels of HBD-2 and Claudin-3 were higher and neutrophil count was lower in the Stage III group than in the Stage II Group, and the area under the curve (AUC) was 0.754, 0,755, and 0.666, respectively (P < 0.05). HBD-2 >= 1649.02 ng/g and Claudin-3 >= 2488.71 pg/g were included in the multivariate stepwise logistic regression analysis (P < 0.05), and the AUC of the model was 0.805 (95% CI: 0.688-0.922). Conclusion: Fecal HBD-2 and Claudin-3 may be potential biomarkers to predict the deterioration of NEC from Stage II to Stage III.
SN  - 2296-2360
DA  - DEC 13
PY  - 2022
VL  - 10
C7  - 1062798
DO  - 10.3389/fped.2022.1062798
AN  - WOS:000903017200001
ER  -

TY  - JOUR
AU  - Aminuddin, NA
AU  - Sutan, R
AU  - Mahdy, ZA
AU  - Abd Rahman, R
AU  - Nasuruddin, DN
TI  - The feasibility of soluble Fms-Like Tyrosine kinase-1 (sFLT-1) and Placental Growth Factor (PIGF) ratio biomarker in predicting preeclampsia and adverse pregnancy outcomes among medium to high risk mothers in Kuala Lumpur, Malaysia
T2  - PLOS ONE
AB  - Background
   Preeclampsia significantly contributes to maternal and perinatal morbidity and mortality. It is imperative to identify women at risk of developing preeclampsia in the effort to prevent adverse pregnancy outcomes through early intervention. Soluble fms-like tyrosine kinase-1 (sFlt-1) and placental growth factor (PIGF) level changes are noticeable several weeks before the onset of preeclampsia and its related complications. This study evaluated the feasibility of the sFlt-1/PIGF biomarker ratio in predicting preeclampsia and adverse pregnancy outcomes using a single cut-off point of >38.
   Methods
   This is a prospective cohort study conducted at a single tertiary centre, in an urban setting in Kuala Lumpur, Malaysia, between December 2019 and April 2021. A total of 140 medium to high risk mothers with singleton pregnancies were recruited at >= 20 weeks' gestation. sFlt-1/PIGF ratio was measured and the participant monitored according to a research algorithm until delivery. The primary outcome measure was incidence of preeclampsia and the secondary outcome measure was incidence of other adverse pregnancy outcomes.
   Results
   The overall incidence of preeclampsia was 20.7% (29/140). The mean sFlt-1/PIGF ratio was significantly higher in preeclampsia (73.58 +/- 93.49) compared to no preeclampsia (13.41 +/- 21.63) (p = 0.002). The risk of preeclampsia (adjusted OR 28.996; 95% CI 7.920-106.164; p<0.001) and low Apgar score (adjusted OR 17.387; 95% CI 3.069-98.517; p = 0.028) were significantly higher among women with sFlt-1/PIGF ratio >38 compared with sFLT-1/PIGF ratio <= 38. The area under the receiver-operator characteristic curve (AUC) for a combined approach (maternal clinical characteristics and biomarker) was 86.9% (p<0.001, 95% CI 78.7-95.0) compared with AUC biomarker alone, which was 74.8% (p<0.001, 95% CI 63.3-86.3) in predicting preeclampsia. The test sensitivity(SEN) was 58.6%, specificity (SPEC) 91%,positive predictive value (PPV) 63% and negative predictive value (NPV) 89.3% for prediction of preeclampsia. For predicting a low Apgar score at 5 minutes, the SEN was 84.6%, SPEC 87.4%, PPV 40.7%, and NPV 98.2%; low birth weight with SEN 52.6%,SPEC 86.0%, PPV 37.0%, NPV 92.0%; premature delivery with SEN 48.5%, SPEC 89.5%, PPV 59.3%, NPV 84.7% and NICU admission with SEN 50.0%, SPEC 85.8%, PPV 37.0% and NPV 91.2%.
   Conclusions
   It is feasible to use single cut-off point of >38 ratio of the biomarkers sFlt-1/PIGF in combination with other parameters (maternal clinical characteristics) in predicting preeclampsia and adverse pregnancy outcomes among medium to high risk mothers without restricting outcome measurement period to 1 and 4 weeks in a single urban tertiary centre in Kuala Lumpur, Malaysia.
SN  - 1932-6203
DA  - MAR 11
PY  - 2022
VL  - 17
IS  - 3
C7  - e0265080
DO  - 10.1371/journal.pone.0265080
AN  - WOS:000849994500046
ER  -

TY  - JOUR
AU  - Schlegel, C
AU  - Liu, K
AU  - Spring, B
AU  - Dietz, S
AU  - Poets, CF
AU  - Hudalla, H
AU  - Lajqi, T
AU  - Kostlin-Gille, N
AU  - Gille, C
TI  - Decreased expression of hypoxia-inducible factor 1 alpha (HIF-1 alpha) in cord blood monocytes under anoxia
T2  - PEDIATRIC RESEARCH
AB  - Background Infections are a major cause for morbidity and mortality in neonates; however, the underling mechanisms for increased infection susceptibility are incompletely understood. Hypoxia, which is present in inflamed tissues, has been identified as an important activation signal for innate immune cells in adults and is mainly mediated by hypoxia-inducible factor 1 alpha (HIF-1 alpha). Fetal tissue pO(2) physiologically is low but rises immediately after birth. Methods In this study, the effect of low oxygen partial pressure (pO(2)) on HIF-1 alpha expression and its targets phagocytosis, reactive oxygen species (ROS) production and vascular endothelial growth factor (VEGF) secretion was compared in vitro between immune cells from adult peripheral blood and cord blood using anoxia, HIF-1 alpha stabilizer desferroxamin (DFO) and E. coli as stimuli. Results We show that anoxia-induced HIF-1 alpha protein accumulation, phagocytosis, ROS-production and VEGF-expression were greatly diminished in cord blood compared to adult cells. E. coli led to HIF-1 alpha gene expression in adult and cord blood immune cells; however, cord blood cells failed to accumulate HIF-1 alpha protein and VEGF upon E. coli stimulation. Conclusions Taken together, our results show a diminished activation of cord blood immune cells by low pO(2), which might contribute to impaired reactivity in the context of infection. Impact Neonatal immune cells do not accumulate HIF-1 alpha under low oxygen partial pressure leading to decreased phagocytosis and decreased ROS production. We demonstrate a previously unknown mechanism of reduced activation of neonatal immune cells in the context of an inflammatory response. This could contribute to the increased susceptibility of newborns and preterm infants to infection.
SN  - 0031-3998
SN  - 1530-0447
DO  - 10.1038/s41390-022-02193-7
C6  - JUL 2022
AN  - WOS:000832843700005
ER  -

TY  - JOUR
AU  - Azriel, R
AU  - Hahn, CD
AU  - De Cooman, T
AU  - Van Huffel, S
AU  - Payne, ET
AU  - McBain, KL
AU  - Eytan, D
AU  - Behar, JA
TI  - Machine learning to support triage of children at risk for epileptic seizures in the pediatric intensive care unit
T2  - PHYSIOLOGICAL MEASUREMENT
AB  - Objective. Epileptic seizures are relatively common in critically-ill children admitted to the pediatric intensive care unit (PICU) and thus serve as an important target for identification and treatment. Most of these seizures have no discernible clinical manifestation but still have a significant impact on morbidity and mortality. Children that are deemed at risk for seizures within the PICU are monitored using continuous-electroencephalogram (cEEG). cEEG monitoring cost is considerable and as the number of available machines is always limited, clinicians need to resort to triaging patients according to perceived risk in order to allocate resources. This research aims to develop a computer aided tool to improve seizures risk assessment in critically-ill children, using an ubiquitously recorded signal in the PICU, namely the electrocardiogram (ECG). Approach. A novel data-driven model was developed at a patient-level approach, based on features extracted from the first hour of ECG recording and the clinical data of the patient. Main results. The most predictive features were the age of the patient, the brain injury as coma etiology and the QRS area. For patients without any prior clinical data, using one hour of ECG recording, the classification performance of the random forest classifier reached an area under the receiver operating characteristic curve (AUROC) score of 0.84. When combining ECG features with the patients clinical history, the AUROC reached 0.87. Significance. Taking a real clinical scenario, we estimated that our clinical decision support triage tool can improve the positive predictive value by more than 59% over the clinical standard.
SN  - 0967-3334
SN  - 1361-6579
DA  - SEP 30
PY  - 2022
VL  - 43
IS  - 9
C7  - 095003
DO  - 10.1088/1361-6579/ac8ccd
AN  - WOS:000857975600001
ER  -

TY  - JOUR
AU  - Valencia, E
AU  - Staffa, SJ
AU  - Nathan, M
AU  - Smith-Parrish, M
AU  - Kaza, AK
AU  - DiNardo, JA
AU  - Nasr, VG
TI  - Hyperlactataemia as a predictor of adverse outcomes post-cardiac surgery in neonates with congenital heart disease
T2  - CARDIOLOGY IN THE YOUNG
AB  - Objective: To evaluate the discriminative ability of hyperlactataemia for early morbidity and mortality in neonates with CHD following cardiac surgery. Methods: Retrospective, observational study of neonates who underwent cardiac surgery on cardiopulmonary bypass at a tertiary care children's hospital from June 2015 to June 2019. The primary predictor was lactate. The primary composite outcome was defined as >= 1 of the following: cardiac arrest or extracorporeal membrane oxygenation within 72 hours or 30-day mortality post-operatively. The secondary outcome was the presence of major residual lesions, according to the Technical Performance Score. Results: Of 432 neonates, 28 (6.5%) sustained the composite outcome. On univariate analysis, peak lactate within 48 hours, increase in lactate from ICU admission through 12 hours, and single ventricle physiology were significantly associated with the composite outcome. The peak lactate occurred at a median of 2.9 hours (interquartile range: 1, 35) before the event. Through multi-variable analysis, a multi-variable risk algorithm was created. Predicted probabilities demonstrated an increasing risk based on single ventricle status and delta lactate, ranging from 1.8% (95% CI: 0.9, 3.9) to 52.4% (95% CI: 32.4, 71.7). The model had good discriminative ability for the composite outcome on receiver operating characteristic analysis (area under the curve = 0.79; 95% CI: 0.75, 0.89). Moreover, a peak lactate of 7.3 mmol/l or greater was significantly associated with the presence of a major residual lesion (odds ratios: 5.16, 95% CI: 3.01, 8.87). Conclusions: We present a simple, two-variable model, including delta lactate in the immediate post-operative period and single ventricle status, to prognosticate the risk of early morbidity and mortality in neonates undergoing cardiac surgery for potential intervention.
SN  - 1047-9511
SN  - 1467-1107
DA  - SEP
PY  - 2021
VL  - 31
IS  - 9
SP  - 1401
EP  - 1406
C7  - PII S1047951121000263
DO  - 10.1017/S1047951121000263
AN  - WOS:000840617600004
ER  -

TY  - JOUR
AU  - Coleman, J
AU  - Ginsburg, AS
AU  - Macharia, W
AU  - Ochieng, R
AU  - Chomba, D
AU  - Zhou, GH
AU  - Dunsmuir, D
AU  - Xu, S
AU  - Ansermino, JM
TI  - Evaluation of Sibel's Advanced Neonatal Epidermal (ANNE) wireless continuous physiological monitor in Nairobi, Kenya
T2  - PLOS ONE
AB  - Background
   Neonatal multiparameter continuous physiological monitoring (MCPM) technologies assist with early detection of preventable and treatable causes of neonatal mortality. Evaluating accuracy of novel MCPM technologies is critical for their appropriate use and adoption.
   Methods
   We prospectively compared the accuracy of Sibel's Advanced Neonatal Epidermal (ANNE) technology with Masimo's Rad-97 pulse CO-oximeter with capnography and Spengler's Tempo Easy reference technologies during four evaluation rounds. We compared accuracy of heart rate (HR), respiratory rate (RR), oxygen saturation (SpO(2)), and skin temperature using Bland-Altman plots and root-mean-square deviation analyses (RMSD). Sibel's ANNE algorithms were optimized between each round. We created Clarke error grids with zones of 20% to aid with clinical interpretation of HR and RR results.
   Results
   Between November 2019 and August 2020 we collected 320 hours of data from 84 neonates. In the final round, Sibel's ANNE technology demonstrated a normalized bias of 0% for HR and 3.1% for RR, and a non-normalized bias of -0.3% for SpO(2) and 0.2 degrees C for temperature. The normalized spread between 95% upper and lower limits-of-agreement (LOA) was 4.7% for HR and 29.3% for RR. RMSD for SpO(2) was 1.9% and 1.5 degrees C for temperature. Agreement between Sibel's ANNE technology and the reference technologies met the a priori-def ined thresholds for 95% spread of LOA and RMSD. Clarke error grids showed that all HR and RR observations were within a 20% difference.
   Conclusion
   Our findings suggest acceptable agreement between Sibel's ANNE and reference technologies. Clinical effectiveness, feasibility, usability, acceptability, and cost-effectiveness investigations are necessary for large-scale implementation.
SN  - 1932-6203
DA  - JUN 30
PY  - 2022
VL  - 17
IS  - 6
C7  - e0267026
DO  - 10.1371/journal.pone.0267026
AN  - WOS:000892027900008
ER  -

TY  - JOUR
AU  - Meshram, RM
AU  - Chatnalkar, RA
TI  - Correlation of TOPS Score with the Short-term Outcome of Transported Neonates: An Experience from Resource-limited Settings: A Prospective Observational Study
T2  - IRANIAN JOURNAL OF NEONATOLOGY
AB  - Background: Acute derangements of neonatal physiological parameters, such as temperature, oxygen saturation, skin perfusion, and blood sugar (TOPS parameters), can adversely affect the neonatal outcome. To correlate the TOPS parameter with the short-term outcome of transported neonates. Methods: This prospective observational study was carried out on 300 transported neonates by applying TOPS parameters within an hour of admission, and the outcome was assessed after 72 h of hospitalization. Results: Hypothermia, hypoxemia, hypoperfusion, and hypoglycemia were found in 37%, 30%, 32%, and 13.33% of the neonates, respectively. The neonatal mortality rate was obtained at 20.67%. Among the non-survivors, hypoxemia was the most prevalent abnormality, followed by hypoperfusion in 77.42% of the neonates. All the neonates with all normal parameters (score 0) survived, while those with all abnormal parameters (score 4) showed 100% mortality. It was observed that an increase in the score led to an increase in the mortality rate, and it was statistically significant (P=0.001). The overall sensitivity and specificity were estimated at 87.1% and 84.03%, respectively, with a positive predictive value of 58.7% and a negative predictive value of 96.15%. The area under the receiver operating characteristic curve was 0.913 when the TOPS score was >= 2. The prediction of mortality was most sensitive with hypoxemia, followed by hypoperfusion, with sensitivities of 82.26% and 77.42% and negative predictive values of 94.76% and 93.14%, respectively. Conclusion: The TOPS score was a reliable tool to predict mortality in transported neonates as mortality significantly increased by an increase in the TOPS score. Mortality was high when the scores of all four parameters were abnormal, while there was a better chance of survival with a score of zero.
SN  - 2251-7510
SN  - 2322-2158
DA  - SUM
PY  - 2022
VL  - 13
IS  - 3
SP  - 29
EP  - 36
DO  - 10.22038/IJN.2022.63741.2222
AN  - WOS:000888872500005
ER  -

TY  - JOUR
AU  - van der Velden, FJS
AU  - de Vries, G
AU  - Martin, A
AU  - Lim, E
AU  - von Both, U
AU  - Kolberg, L
AU  - Carrol, ED
AU  - Khanijau, A
AU  - Herberg, JA
AU  - De, T
AU  - Galassini, R
AU  - Kuijpers, TW
AU  - Martinon-Torres, F
AU  - Rivero-Calle, I
AU  - Vermont, CL
AU  - Hagedoorn, NN
AU  - Pokorn, M
AU  - Pollard, AJ
AU  - Schlapbach, LJ
AU  - Tsolia, M
AU  - Elefhteriou, I
AU  - Yeung, S
AU  - Zavadska, D
AU  - Fink, C
AU  - Voice, M
AU  - Zenz, W
AU  - Kohlmaier, B
AU  - Agyeman, PKA
AU  - Usuf, E
AU  - Secka, F
AU  - de Groot, R
AU  - Levin, M
AU  - van der Flier, M
AU  - Emonts, M
A1  - PERFORM Consortium
TI  - Febrile illness in high-risk children: a prospective, international observational study
T2  - EUROPEAN JOURNAL OF PEDIATRICS
AB  - To assess and describe the aetiology and management of febrile illness in children with primary or acquired immunodeficiency at high risk of serious bacterial infection, as seen in emergency departments in tertiary hospitals. Prospective data on demographics, presenting features, investigations, microbiology, management, and outcome of patients within the 'Biomarker Validation in HR patients' database in PERFORM, were analysed. Immunocompromised children (< 18 years old) presented to fifteen European hospitals in nine countries, and one Gambian hospital, with fever or suspected infection and clinical indication for blood investigations. Febrile episodes were assigned clinical phenotypes using the validated PERFORM algorithm. Logistic regression was used to assess the effect size of predictive features of proven/presumed bacterial or viral infection. A total of 599 episodes in 482 children were analysed. Seventy-eight episodes (13.0%) were definite bacterial, 67 episodes probable bacterial (11.2%), and 29 bacterial syndrome (4.8%). Fifty-five were definite viral (9.2%), 49 probable viral (8.2%), and 23 viral syndrome (3.8%). One hundred ninety were unknown bacterial or viral infections (31.7%), and 108 had inflammatory or other non-infectious causes of fever (18.1%). Predictive features of proven/presumed bacterial infection were ill appearance (OR 3.1 (95% CI 2.1-4.6)) and HIV (OR 10.4 (95% CI 2.0-54.4)). Ill appearance reduced the odds of having a proven/presumed viral infection (OR 0.5 ( 95% CI 0.3-0.9)). A total of 82.1% had new empirical antibiotics started on admission (N = 492); 94.3% proven/presumed bacterial (N = 164), 66.1% proven/presumed viral (N = 84), and 93.2% unknown bacterial or viral infections (N = 177). Mortality was 1.9% (N = 11) and 87.1% made full recovery (N = 522). Conclusion: The aetiology of febrile illness in immunocompromised children is diverse. In one-third of cases, no cause for the fever will be identified. Justification for standard intravenous antibiotic treatment for every febrile immunocompromised child is debatable, yet effective. Better clinical decision-making tools and new biomarkers are needed for this population.
SN  - 0340-6199
SN  - 1432-1076
DO  - 10.1007/s00431-022-04642-1
C6  - OCT 2022
AN  - WOS:000868375100001
ER  -

TY  - JOUR
AU  - Liu, YN
AU  - Li, JM
AU  - Xu, N
AU  - Yu, H
AU  - Gong, LL
AU  - Li, QS
AU  - Yang, ZY
AU  - Li, SJ
AU  - Yang, JM
AU  - Huang, D
AU  - Xue, YD
AU  - Xue, GL
AU  - Liu, JL
AU  - Chen, HX
AU  - Zhang, RJ
AU  - Li, AQ
AU  - Zhao, YM
AU  - Li, PY
AU  - Li, M
AU  - Liu, MB
AU  - Wang, N
AU  - Cai, BZ
TI  - Transcription factor Meis1 act as a new regulator of ischemic arrhythmias in mice
T2  - JOURNAL OF ADVANCED RESEARCH
AB  - Introduction: The principal voltage-gated Na. channel, NaV1.5 governs heart excitability and conduction. NaV1.5 dysregulation is responsible for ventricular arrhythmias and subsequent sudden cardiac death (SCD) in post-infarct hearts. The transcription factor Meis1 performs a significant role in determining dif-ferentiation fate and regenerative capability of cardiomyocytes. However, the functions of Meis1 in ischemic arrhythmias following myocardial infarction (MI) are still largely undefined. Objectives: Here we aimed to study whether Meis1 could act as a key regulator to mediate cardiac Na. channel and its underlying mechanisms. Methods: Heart-specific Meis1 overexpression was established by AAV9 virus injection in C57BL/6 mice. The QRS duration, the incidence of ventricular arrhythmias and cardiac conduction velocity were evalu-ated by ECG, programmed electrical stimulation and optical mapping techniques respectively. The con-ventional patch clamp technique was performed to explore the INa characteristics of isolated mouse ventricular myocytes. In vitro, Meis1 was also overexpressed in hypoxic-treated neonatal cardiomyocytes. The analysis of immunoblotting and immunofluorescence were used to detect the changes in the expression of Na(V)1.5 in each group. Results: We found that forced expression of Meis1 rescued the prolongation of QRS complex, produced anti-arrhythmic activity and improved epicardial conduction velocity in infarcted mouse hearts. In terms of mechanisms, cardiac electrophysiological changes of MI mice can be ameliorated by the recovery of Meis1, which is characterized by the restoration of INa current density and Na(V)1.5 expression level of cardiomyocytes in the marginal zone of MI mouse hearts. Furthermore, in vitro studies showed that Meis1 was also able to rescue hypoxia-induced decreased expression and dysfunction of NaV1.5 in ventricular myocytes. We further revealed that E3 ubiquitin ligase CDC20 led to the ubiquitination and degradation of Meis1, which blocked the transcriptional regulation of SCN5A by Meis1 and ultimately led to the electrophysiological remodeling in ischemic-hypoxic cardiomyocytes. Conclusion: CDC20 mediates ubiquitination of Meis1 to govern the transcription of SCN5A and cardiac electrical conduction in mouse cardiomyocytes. This finding uncovers a new mechanism of Na(V)1.5 dysregulation in infarcted heart, and provides new therapeutic strategies for malignant arrhythmias and sudden cardiac death following MI. (C) 2022 The Authors. Published by Elsevier B.V. on behalf of Cairo University.
SN  - 2090-1232
SN  - 2090-1224
DA  - JUL
PY  - 2022
VL  - 39
SP  - 275
EP  - 289
DO  - 10.1016/j.jare.2021.11.004
C6  - JUN 2022
AN  - WOS:000838389200007
ER  -
