# Supplementary material for: Exploring Computational Techniques in Preprocessing Neonatal Physiological Signals for Detecting Adverse Outcomes: Scoping Review
Source: Interact J Med Res. 2024 Aug 20;13:e46946. doi: 10.2196/46946 (PMC11372324; doi:10.2196/46946)
Supplement: Multimedia Appendix 3 [file ijmr_v13i1e46946_app3.zip]

Archive with 105 entries (52 files):
- Included Papers - Final/
- Included Papers - Final/2939/
- Included Papers - Final/2939/C. León et al. - 2021 - Early Detection of Late Onset Sepsis in Premature .pdf
- Included Papers - Final/2964/
- Included Papers - Final/2964/R. Joshi et al. - 2020 - Predicting Neonatal Sepsis Using Features of Heart.pdf
- Included Papers - Final/2991/
- Included Papers - Final/2991/G. Varisco et al. - 2021 - Optimized Detection of Central Apneas Preceding La.pdf
- Included Papers - Final/3008/
- Included Papers - Final/3008/O. Semenova et al. - 2018 - Heart Rate Variability during Periods of Low Blood.pdf
- Included Papers - Final/3032/
- Included Papers - Final/3032/C. León et al. - 2021 - Recurrent Neural Networks for Early Detection of L.pdf
- Included Papers - Final/3046/
- Included Papers - Final/3046/A. H. Gee et al. - 2016 - Improving heart rate estimation in preterm infants.pdf
- Included Papers - Final/3066/
- Included Papers - Final/3066/R. Ahmed et al. - 2015 - Classification of hypoxic-ischemic encephalopathy .pdf
- Included Papers - Final/3086/
- Included Papers - Final/3086/Y. Hu et al. - 2018 - Prediction of clinicians' treatment in preterm inf.pdf
- Included Papers - Final/3112/
- Included Papers - Final/3112/S. Das et al. - 2019 - Bradycardia Prediction in Preterm Infants Using No.pdf
- Included Papers - Final/3126/
- Included Papers - Final/3126/C. A. Robles-Rubio et al. - 2014 - Automated analysis of respiratory behavior for the.pdf
- Included Papers - Final/3147/
- Included Papers - Final/3147/Doyen et al. - 2021 - Early bradycardia detection and therapeutic interv.pdf
- Included Papers - Final/3165/
- Included Papers - Final/3165/Mirnia et al. - 2021 - Signal Processing of Heart Rate for Predicting Sep.pdf
- Included Papers - Final/3171/
- Included Papers - Final/3171/Lee et al. - 2021 - Predicting mortality risk for preterm infants usin.pdf
- Included Papers - Final/3199/
- Included Papers - Final/3199/Zimmet et al. - 2020 - Trajectories of the heart rate characteristics ind.pdf
- Included Papers - Final/3218/
- Included Papers - Final/3218/Cabrera-Quiros et al. - 2021 - Prediction of Late-Onset Sepsis in Preterm Infants.pdf
- Included Papers - Final/3242/
- Included Papers - Final/3242/Niestroy et al. - 2022 - Discovery of signatures of fatal neonatal illness .pdf
- Included Papers - Final/3266/
- Included Papers - Final/3266/Sullivan et al. - 2021 - Clinical and vital sign changes associated with la.pdf
- Included Papers - Final/3288/
- Included Papers - Final/3288/Baker et al. - 2021 - Hybridized neural networks for non-invasive and co.pdf
- Included Papers - Final/3311/
- Included Papers - Final/3311/Zuzarte et al. - 2021 - Predicting apneic events in preterm infants using .pdf
- Included Papers - Final/3330/
- Included Papers - Final/3330/Feng et al. - 2021 - Predicting mortality risk for preterm infants usin.pdf
- Included Papers - Final/3359/
- Included Papers - Final/3359/Shirwaikar et al. - 2019 - Optimizing neural networks for medical data sets .pdf
- Included Papers - Final/3400/
- Included Papers - Final/3400/Md Mahmud et al. - 2019 - Accelerated Prediction of Bradycardia in Preterm I.pdf
- Included Papers - Final/3416/
- Included Papers - Final/3416/Gee et al. - 2017 - Predicting Bradycardia in Preterm Infants Using Po.pdf
- Included Papers - Final/3433/
- Included Papers - Final/3433/Apurupa Amperayani et al. - 2017 - An algorithm for risk stratification of preterm in.pdf
- Included Papers - Final/3449/
- Included Papers - Final/3449/Altuve et al - 2015 - Online apnea–bradycardia detection based on hidden.pdf
- Included Papers - Final/3461/
- Included Papers - Final/3461/Stanculescu et al. - 2014 - Autoregressive Hidden Markov Models for the Early .pdf
- Included Papers - Final/3493/
- Included Papers - Final/3493/Williamson et al. - 2013 - Individualized apnea prediction in preterm infants.pdf
- Included Papers - Final/3520/
- Included Papers - Final/3520/Sullivan et al. - 2018 - Early Pulse Oximetry Data Improves Prediction of D.pdf
- Included Papers - Final/3556/
- Included Papers - Final/3556/Temko et al. - 2015 - Multimodal predictor of neurodevelopmental outcome.pdf
- Included Papers - Final/3588/
- Included Papers - Final/3588/Song et al. - 2020 - A Predictive Model Based on Machine Learning for t.pdf
- Included Papers - Final/3610/
- Included Papers - Final/3610/Schiavenato et al. - 2013 - Development of a System for the Assessment of Hear.pdf
- Included Papers - Final/3630/
- Included Papers - Final/3630/Sadoughi et al. - 2021 - Detection of Apnea Bradycardia from ECG Signals of.pdf
- Included Papers - Final/3647/
- Included Papers - Final/3647/Semenova et al. - 2019 - Prediction of short-term health outcomes in preter.pdf
- Included Papers - Final/3674/
- Included Papers - Final/3674/Cohen and de Chazal - 2015 - Automated detection of sleep apnea in infants A m.pdf
- Included Papers - Final/3696/
- Included Papers - Final/3696/Navarro et al. - 2015 - Artifact rejection and cycle detection in immature.pdf
- Included Papers - Final/3725/
- Included Papers - Final/3725/Lloyd et al. - 2016 - Predicting 2-y outcome in preterm infants using ea.pdf
- Included Papers - Final/3761/
- Included Papers - Final/3761/Ghahjaverestan et al. - 2016 - Coupled Hidden Markov Model-Based Method for Apnea.pdf
- Included Papers - Final/3777/
- Included Papers - Final/3777/Kota et al. - 2020 - Prognostic Value of Continuous Electroencephalogra.pdf
- Included Papers - Final/3794/
- Included Papers - Final/3794/S. Masoudi et al. - 2013 - Early detection of apnea-bradycardia episodes in p.pdf
- Included Papers - Final/3810/
- Included Papers - Final/3810/Stanculescu et al. - A Hierarchical Switching Linear Dynamical System A.pdf
- Included Papers - Final/3832/
- Included Papers - Final/3832/Shirwaikar et al. - 2016 - Machine Learning Techniques for Neonatal Apnea Pre.pdf
- Included Papers - Final/3845/
- Included Papers - Final/3845/Montazeri Ghahjaverestan et al. - 2015 - Switching Kalman filter based methods for apnea br.pdf
- Included Papers - Final/3869/
- Included Papers - Final/3869/Cohen and de Chazal - 2013 - Detection of sleep apnoea in infants using ECG and.pdf
- Included Papers - Final/3888/
- Included Papers - Final/3888/Honoré et al. - 2020 - Hidden Markov Models for Sepsis Detection in Prete.pdf
- Included Papers - Final/3899/
- Included Papers - Final/3899/Gee et al. - 2019 - Explaining Deep Classification of Time-Series Data.pdf
- Included Papers - Final/3915/
- Included Papers - Final/3915/Cohen and de Chazal - 2014 - A multi-modal approach to sleep-wake classificatio.pdf
- Included Papers - Final/4372/
- Included Papers - Final/4372/Peng et al. - 2022 - DeepLOS Deep learning for late-onset sepsis predi.pdf
- Included Papers - Final/4376/
- Included Papers - Final/4376/Varisco et al. - 2022 - Central apnea detection in premature infants using.pdf
- Included Papers - Final/4379/
- Included Papers - Final/4379/Peng et al. - 2022 - A Continuous Late-Onset Sepsis Prediction Algorith.pdf
- Included Papers - Final/4383/
- Included Papers - Final/4383/Juraev et al. - 2022 - Multilayer dynamic ensemble model for intensive ca.pdf
- Included Papers - Final/4386/
- Included Papers - Final/4386/Honoré et al. - Vital sign-based detection of sepsis in neonates u.pdf
- Included Papers - Final/4389/
- Included Papers - Final/4389/Kausch et al. - 2023 - Cardiorespiratory signature of neonatal sepsis de.pdf
