# Supplementary material for: Exploring Computational Techniques in Preprocessing Neonatal Physiological Signals for Detecting Adverse Outcomes: Scoping Review
Source: Interact J Med Res. 2024 Aug 20;13:e46946. doi: 10.2196/46946 (PMC11372324; doi:10.2196/46946)
Supplement: Multimedia Appendix 4 [file ijmr_v13i1e46946_app4.xlsx]

## Sheet: Sheet1
key	title	year	month	day	journal	issn	volume	issue	pages	authors	url	language	publisher	location	abstract	notes	doi	keywords	pubmed_id	pmc_id
rayyan-863244792	A Cloud Based Big Data Health-Analytics-as-a-Service Framework to Support Low Resource Setting Neonatal Intensive Care Unit	2020			Proceedings of the 4th International Conference on Medical and Health Informatics				30â€“36	Bastwadkar, Meghana and McGregor, Carolyn and Balaji, S	["https://doi.org/10.1145/3418094.3418130", "http://dx.doi.org/10.1145/3418094.3418130"]		Association for Computing Machinery		Critical care patients are monitored by a range of medical devices collecting high frequency data. New computing frameworks and platforms are being proposed to review and analyze the data in detail. The application of these approaches in a low resource setting is challenged by the approaches used for data acquisition. Software as a Service (SaaS) is a form of cloud computing where a cloud-based s…	RAYYAN-INCLUSION: {"Jessica"=>"Excluded"}	10.1145/3418094.3418130	real-time analytics, physiological data, big data, health informatics, decision support system, analytics-as-a-service, retrospective analysis, cloud computing, premature infants;Infant, Newborn;Intensive Care Units, Neonatal;Intensive Care Units
rayyan-863244793	Temporal Pointwise Convolutional Networks for Length of Stay Prediction in the Intensive Care Unit	2021			Proceedings of the Conference on Health, Inference, and Learning				58â€“68	Rocheteau, Emma and LiÃ², Pietro and Hyland, Stephanie	["https://doi.org/10.1145/3450439.3451860", "http://dx.doi.org/10.1145/3450439.3451860"]		Association for Computing Machinery		The pressure of ever-increasing patient demand and budget restrictions make hospital bed management a daily challenge for clinical staff. Most critical is the efficient allocation of resource-heavy Intensive Care Unit (ICU) beds to the patients who need life support. Central to solving this problem is knowing for how long the current set of ICU patients are likely to stay in the unit. In this wor…	RAYYAN-INCLUSION: {"Jessica"=>"Excluded"}	10.1145/3450439.3451860	patient outcome prediction, intensive care unit, temporal convolution, mortality, length of stay;Length of Stay;Intensive Care Units
rayyan-863244794	On CSI-Based Vital Sign Monitoring Using Commodity WiFi	2020	5		ACM Trans. Comput. Healthcare	2691-1957	1	3		Wang, Xuyu and Yang, Chao and Mao, Shiwen	["https://doi.org/10.1145/3377165", "http://dx.doi.org/10.1145/3377165"]		Association for Computing Machinery	New York, NY, USA	Vital signs, such as respiration and heartbeat, are useful for health monitoring because such signals provide important clues of medical conditions. Effective solutions are needed to provide contact-free, easy deployment, low-cost, and long-term vital sign monitoring. In this article, we present PhaseBeat to exploit channel state information, in particular, phase difference data to monitor breath…	RAYYAN-INCLUSION: {"Jessica"=>"Excluded"}	10.1145/3377165	health sensing, commodity 5-GHz WiFi, vital sign monitoring, Channel state information
rayyan-863244795	Smartphone Platform Survey-Scale Heart Rate Collection: A Performance Evaluation in Ethiopia	2014			Proceedings of the Wireless Health 2014 on National Institutes of Health				1â€“6	Heathers, James A J and Hoel, Jessica B and Wegerif, Simon and Schwab, Benjamin and Ledlie, Natasha and Abay, Kibrewossen and Berhane, Guush and Hoddinott, John	["https://doi.org/10.1145/2668883.2668967", "http://dx.doi.org/10.1145/2668883.2668967"]		Association for Computing Machinery		Heart rate variability (HRV), a common method of assessing human autonomic status calculated from the heart beat over time, has traditionally been collected in laboratory based models unsuitable for mass or survey-scale collection. Here, we field-trial a solution for the collection of heart rate data, using a photoplethysmographic sensor via a smartphone platform in a pilot sample (n=679). Intern…	RAYYAN-INCLUSION: {"Jessica"=>"Excluded"}	10.1145/2668883.2668967	heart rate variability, HRV, Development economics;Heart Rate
rayyan-863244796	Hugsy: A Comforting Solution for Preterm Neonates Designed to Enhance Parent-Child Bonding	2017			Proceedings of the Second IEEE/ACM International Conference on Connected Health: Applications, Systems and Engineering Technologies				177â€“184	Claes, Sylvie and Guerra, Miguel Cabral and Du, Jiachun and Smits, Lisa Malou and Kommers, Deedee and Oetomo, Sidarto Bambang	["https://doi.org/10.1109/CHASE.2017.76", "http://dx.doi.org/10.1109/CHASE.2017.76"]		IEEE Press		Premature neonates frequently need to spend several weeks or months in a Neonatal Intensive Care Unit (NICU). These neonates will experience a significant amount of pain, stress and discomfort during their hospital stay due to various medical interventions they will receive ranging from feeding to surgery. Although pharmacological pain treatments are available, often they are not suited for relie…	RAYYAN-INCLUSION: {"Jessica"=>"Excluded"}	10.1109/CHASE.2017.76	Only Child;Child;Infant, Newborn
rayyan-863244797	Smart Homes That Monitor Breathing and Heart Rate	2015			Proceedings of the 33rd Annual ACM Conference on Human Factors in Computing Systems				837â€“846	Adib, Fadel and Mao, Hongzi and Kabelac, Zachary and Katabi, Dina and Miller, Robert C	["https://doi.org/10.1145/2702123.2702200", "http://dx.doi.org/10.1145/2702123.2702200"]		Association for Computing Machinery		The evolution of ubiquitous sensing technologies has led to intelligent environments that can monitor and react to our daily activities, such as adapting our heating and cooling systems, responding to our gestures, and monitoring our elderly. In this paper, we ask whether it is possible for smart environments to monitor our vital signs remotely, without instrumenting our bodies. We introduce Vita…	RAYYAN-INCLUSION: {"Jessica"=>"Excluded"}	10.1145/2702123.2702200	breathing, seeing through walls, smart homes, vital signs, well-being, wireless;Heart Rate;Respiration
rayyan-863244798	Position: On the Use of Low-Cost Sensors for Non-Intrustive Newborn Sepsis Monitoring	2019			The 5th ACM Workshop on Wearable Systems and Applications				39â€“40	Raknim, Paweeya and Lan, Kun-Chan and Linker, Yung-Chieh and Lu, Yen-Tzu	["https://doi.org/10.1145/3325424.3329670", "http://dx.doi.org/10.1145/3325424.3329670"]		Association for Computing Machinery		Neonatal sepsis is a major health problem in the neonatal intensive care unit (NICU). We have developed an non-intrusive system to measure heart rate (HR) information based on BCG sensors embedded in the clothes of the newborn. We utilize multiple statistical metrics of heart rate characteristics (HRC) including RR intervals and of standard deviation of HR, sample asymmetry and sample entropy, to…	RAYYAN-INCLUSION: {"Jessica"=>"Excluded"}	10.1145/3325424.3329670	sample asymmetry analysis, sample entropy, rr-intervals sd, wearable device, neonatal sepsis;Infant, Newborn;Sepsis
rayyan-863244799	Microwave Doppler Radar Sensing System for Vital Sign Detection: From Evaluated Accuracy Models to the Intelligent System	2020			Proceedings of the 2020 on Intelligent Cross-Data Analysis and Retrieval Workshop				3â€“8	Van Nguyen, Thi Phuoc and Tran, Thanh Tung	["https://doi.org/10.1145/3379174.3392317", "http://dx.doi.org/10.1145/3379174.3392317"]		Association for Computing Machinery		The development of microwave radar vital sign sensing system brings many benefits to mankind. This system can be used to detect the location of living people buried under debris. Other important applications of microwave radar sensor are smart home, health care and defense. There are several main blocks in the radar sensor such as a transmitter, a receiver, a signal processing circuit and a displ…	RAYYAN-INCLUSION: {"Jessica"=>"Excluded"}	10.1145/3379174.3392317	svm, knn, machine learning, radar sensor, smart sensing system;Microwaves;Intelligence
rayyan-863244800	RF-ECG: Heart Rate Variability Assessment Based on COTS RFID Tag Array	2018	7	1	Proc. ACM Interact. Mob. Wearable Ubiquitous Technol.		2	2		Wang, Chuyu and Xie, Lei and Wang, Wei and Chen, Yingying and Bu, Yanling and Lu, Sanglu	["https://doi.org/10.1145/3214288", "http://dx.doi.org/10.1145/3214288"]		Association for Computing Machinery	New York, NY, USA	As an important indicator of autonomic regulation for circulatory function, Heart Rate Variability (HRV) is widely used for general health evaluation. Apart from using dedicated devices (e.g, ECG) in a wired manner, current methods search for a ubiquitous manner by either using wearable devices, which suffer from low accuracy and limited battery life, or applying wireless techniques (e.g., FMCW),…	RAYYAN-INCLUSION: {"Jessica"=>"Excluded"}	10.1145/3214288	Heart rate, HRV, RFID;Heart Rate;Electrocardiography
rayyan-863244801	HeartSense: Ubiquitous Accurate Multi-Modal Fusion-Based Heart Rate Estimation Using Smartphones	2017	9	1	Proc. ACM Interact. Mob. Wearable Ubiquitous Technol.		1	3		Mohamed, Reham and Youssef, Moustafa	["https://doi.org/10.1145/3132028", "http://dx.doi.org/10.1145/3132028"]		Association for Computing Machinery	New York, NY, USA	Heart rate is one of the most important vital signals for personal health tracking. A number of smartphone-based heart rate estimation systems have been proposed over the years. However, they either depend on special hardware sensors or suffer from the high noise due to the weakness of the heart signals, affecting their accuracy in many practical scenarios.Inspired by medical studies about the he…	RAYYAN-INCLUSION: {"Jessica"=>"Excluded"}	10.1145/3132028	heart mechanics, Heart rate detection, smartphone sensors, gyroscope;Heart Rate
rayyan-863244802	Monitoring Obstructive Sleep Apnea with Electrocardiography and 3-Axis Acceleration Sensor	2015			Proceedings of the 8th ACM International Conference on PErvasive Technologies Related to Assistive Environments					Lee, Jong-Ha and Park, Hee-Jun and Kim, Yoon-Nyun	["https://doi.org/10.1145/2769493.2769522", "http://dx.doi.org/10.1145/2769493.2769522"]		Association for Computing Machinery		Obstructive sleep apnea syndrome is a sleep-related breathing disorder that is caused by obstruction of the upper airway. This condition may be related with many clinical sequelae such as cardiovascular disease, high blood pressure, stroke, diabetes, and clinical depression. To diagnosis obstructive sleep apnea, in-laboratory full polysomnography is considered as a standard test to determine the …	RAYYAN-INCLUSION: {"Jessica"=>"Excluded"}	10.1145/2769493.2769522	computer-aided diagnosis, electrocardiography, acceleration sensor, machine learning, adaboost, obstructive sleep apnea;Sleep Apnea Syndromes;Sleep Apnea, Obstructive;Apnea;Electrocardiography
rayyan-863244803	Contactless Infant Monitoring Using White Noise	2019			The 25th Annual International Conference on Mobile Computing and Networking					Wang, Anran and Sunshine, Jacob E and Gollakota, Shyamnath	["https://doi.org/10.1145/3300061.3345453", "http://dx.doi.org/10.1145/3300061.3345453"]		Association for Computing Machinery		White noise machines are among the most popular devices to facilitate infant sleep. We introduce the first contactless system that uses white noise to achieve motion and respiratory monitoring in infants. Our system is designed for smart speakers that can monitor an infant's sleep using white noise. The key enabler underlying our system is a set of novel algorithms that can extract the minute inf…	RAYYAN-INCLUSION: {"Jessica"=>"Excluded"}	10.1145/3300061.3345453	health and wellness, physiological sensing, active sonar, computational health, smart speakers, white noise;Infant;European Continental Ancestry Group
rayyan-863244805	Temporal Probabilistic Profiles for Sepsis Prediction in the ICU	2019			Proceedings of the 25th ACM SIGKDD International Conference on Knowledge Discovery & Data Mining				2961â€“2969	Sheetrit, Eitam and Nissim, Nir and Klimov, Denis and Shahar, Yuval	["https://doi.org/10.1145/3292500.3330747", "http://dx.doi.org/10.1145/3292500.3330747"]		Association for Computing Machinery		Sepsis is a condition caused by the body's overwhelming and life-threatening response to infection, which can lead to tissue damage, organ failure, and finally death. Today, sepsis is one of the leading causes of mortality among populations in intensive care units (ICUs). Sepsis is difficult to predict, diagnose, and treat, as it involves analyzing different sets of multivariate time-series, usua…	RAYYAN-INCLUSION: {"Jessica"=>"Excluded"}	10.1145/3292500.3330747	interval-based temporal patterns, temporal abstraction, multivariate time-series, sepsis prediction;Sepsis
rayyan-863244806	Multiple Instance Learning for Predicting Necrotizing Enterocolitis in Premature Infants Using Microbiome Data	2020			Proceedings of the ACM Conference on Health, Inference, and Learning				99â€“109	Hooven, Thomas and Lin, Yun Chao and Salleb-Aouissi, Ansaf	["https://doi.org/10.1145/3368555.3384466", "http://dx.doi.org/10.1145/3368555.3384466"]		Association for Computing Machinery		Necrotizing enterocolitis (NEC) is a life-threatening intestinal disease that primarily affects preterm infants during their first weeks after birth. Mortality rates associated with NEC are 15-30%, and surviving infants are susceptible to multiple serious, long-term complications. The disease is sporadic and, with currently available tools, unpredictable. We are creating an early warning system t…	RAYYAN-INCLUSION: {"Jessica"=>"Excluded"}	10.1145/3368555.3384466	Multiple instance learning, Attention-based neural networks, Prediction, Premature infants, Necrotizing enterocolitis;Infant, Premature;Infant;Enterocolitis, Necrotizing
rayyan-863244807	Variation in Oxygen Saturation Measurements in Very Low Birth Weight Infants	2015			Proceedings of the 8th ACM International Conference on PErvasive Technologies Related to Assistive Environments					Rinta-Koski, Olli-Pekka and HollmÃ©n, Jaakko and Leskinen, Markus and Andersson, Sture	["https://doi.org/10.1145/2769493.2769574", "http://dx.doi.org/10.1145/2769493.2769574"]		Association for Computing Machinery		Low birth weight is heavily correlated with health issues. Very low birth weight (VLBW) infants, with a birth weight below 1500 g, are particularly at risk, and often subject to multiple developmental problems.The Neonatal Intensive Care Unit (NICU) at Helsinki University Central Hospital has been collecting patient data in a database since 1999. We studied data collected from 2059 VLBW infants a…	RAYYAN-INCLUSION: {"Jessica"=>"Maybe"}	10.1145/2769493.2769574	neonatology, quality control, very low birth weight infants, oxygen saturation;Infant;Infant, Very Low Birth Weight;Infant, Low Birth Weight;Birth Weight;Oxygenators
rayyan-863244808	Time Series Analysis of Nursing Notes for Mortality Prediction via a State Transition Topic Model	2015			Proceedings of the 24th ACM International on Conference on Information and Knowledge Management				1171â€“1180	Jo, Yohan and Loghmanpour, Natasha and RosÃ©, Carolyn Penstein	["https://doi.org/10.1145/2806416.2806541", "http://dx.doi.org/10.1145/2806416.2806541"]		Association for Computing Machinery		Accurate mortality prediction is an important task in intensive care units in order to channel prompt care to patients in the most critical condition and to reduce nurses' alarm fatigue. Nursing notes carry valuable information in this regard, but nothing has been reported about the effectiveness of temporal analysis of nursing notes in mortality prediction tasks.We propose a time series model th…	RAYYAN-INCLUSION: {"Jessica"=>"Excluded"}	10.1145/2806416.2806541	state transition topic model, hidden markov model, nursing notes, mortality prediction, healthcare, medical data mining, latent dirichlet allocation
rayyan-863244809	Machine Learning-Based Prediction of ICU Patient Mortality at Time of Admission	2018			Proceedings of the 2nd International Conference on Information System and Data Mining				34â€“38	Veith, Nick and Steele, Robert	["https://doi.org/10.1145/3206098.3206116", "http://dx.doi.org/10.1145/3206098.3206116"]		Association for Computing Machinery		In this paper we describe the application of machine learning techniques to the prediction of hospital Intensive Care Unit (ICU) patient mortality. A large dataset of over 58,000 ICU admissions from the MIMIC III database was used in the development, training and evaluation of a number of all-condition patient mortality predictive models. Evaluation results are presented, showing favorable perfor…	RAYYAN-INCLUSION: {"Jessica"=>"Excluded"}	10.1145/3206098.3206116	Health analytics, predictive model, patient mortality, critical care
rayyan-863244810	Mortality Prediction Using Medical Notes: Student Research Abstract	2019			Proceedings of the 34th ACM/SIGAPP Symposium on Applied Computing				778â€“781	Koupaee, Mahnaz	["https://doi.org/10.1145/3297280.3297648", "http://dx.doi.org/10.1145/3297280.3297648"]		Association for Computing Machinery		Mortality prediction is a critical task for assessing patients' conditions in Intensive Care Units (ICU) of hospitals to improve decision-making and quality of care. Measurements taken and recorded at different time points are the main source of information to be used for tasks related to healthcare. However, the notes written by medical service providers during patients' stay in hospital as a ri…	RAYYAN-INCLUSION: {"Jessica"=>"Excluded"}	10.1145/3297280.3297648	convolutional neural network, mortality prediction, MIMIC, medical notes
rayyan-863244811	Enhancing Healthcare Access through Remote Infant Screening	2020			Proceedings of the 6th EAI International Conference on Smart Objects and Technologies for Social Good				236â€“239	Mutanu, L and Gupta, K and Gohil, J and Karania, D and Ali, A	["https://doi.org/10.1145/3411170.3411270", "http://dx.doi.org/10.1145/3411170.3411270"]		Association for Computing Machinery		In many countries, babies are required to visit a healthcare facility periodically from birth until they reach the age of five for growth monitoring. However, many parents in marginalized areas are not able to do so which results in high infant mortality rates. In this paper, we present the early results of an affordable remote screening system developed using an IoT device that measures a baby's…	RAYYAN-INCLUSION: {"Jessica"=>"Excluded"}	10.1145/3411170.3411270	Early intervention, Digital healthcare, Remote healthcare, IoT Sensors, Internet of Things, Infant screening;Infant
rayyan-863244812	An Automated Framework for Predicting Obstructive Sleep Apnea Using a Brief, Daytime, Non-Intrusive Test Procedure	2015			Proceedings of the 8th ACM International Conference on PErvasive Technologies Related to Assistive Environments					Samy, Lauren and Macey, Paul M and Alshurafa, Nabil and Sarrafzadeh, Majid	["https://doi.org/10.1145/2769493.2769541", "http://dx.doi.org/10.1145/2769493.2769541"]		Association for Computing Machinery		Sleep constitutes a big portion of our lives and is a major part of health and well-being. The vital repair and regeneration tasks carried out during sleep are essential for our physical, mental and emotional health. Obstructive sleep apnea (OSA) is a sleep disorder that is characterized by repeated pauses in breathing during sleep. These pauses, or apneas, deplete the brain and the rest of the b…	RAYYAN-INCLUSION: {"Jessica"=>"Excluded"}	10.1145/2769493.2769541	obstructive sleep apnea, application, screening, non-intrusive, outcome prediction, classification, evaluation;Sleep Apnea Syndromes;Sleep Apnea, Obstructive;Apnea
rayyan-863244813	Dependence of Neurons Mortality on Synaptogenesis in Conditional Mutant Mice Models	2021			Proceedings of the 2nd International Symposium on Artificial Intelligence for Medicine Sciences				568â€“574	Yang, Shu	["https://doi.org/10.1145/3500931.3501028", "http://dx.doi.org/10.1145/3500931.3501028"]		Association for Computing Machinery		Neurons originate from stem cells. Adult neurogenesis continuously occurs in specific areas of the rostral lateral ventricles and the hippocampus. Microglia is an essential components of the normal hippocampus as it can remove and kill damaged cells and infections through phagocytosis to help hippocampal neurons to stay homeostasis. Internal and external stimuli can trigger different responses fr…	RAYYAN-INCLUSION: {"Jessica"=>"Excluded"}	10.1145/3500931.3501028	neurons mortality, DREAAD expression, synaptogenesis, mutant mice model;Mice
rayyan-863244814	Unsupervised Non-Parametric Change Point Detection in Electrocardiography	2020			32nd International Conference on Scientific and Statistical Database Management					Shvetsov, Nikolay and Buzun, Nazar and Dylov, Dmitry V	["https://doi.org/10.1145/3400903.3400917", "http://dx.doi.org/10.1145/3400903.3400917"]		Association for Computing Machinery		We propose a new unsupervised and non-parametric method to detect change points in electrocardiography. The detection relies on optimal transport theory combined with topological analysis and the bootstrap procedure. The algorithm is designed to detect changes in virtually any harmonic or a partially harmonic signal and is verified on ECG data streams. We successfully find abnormal or irregular c…	RAYYAN-INCLUSION: {"Jessica"=>"Excluded"}	10.1145/3400903.3400917	Periodic and quasi-periodic signals, Arrhythmia detection, Anomaly detection, Unsupervised learning., Optimal transport, Topological data analysis, Bootstrap, Wasserstein distance, Data streams;Electrocardiography
rayyan-863244815	Automated Detection of Infant Holding Using Wearable Sensing: Implications for Developmental Science and Intervention	2019	6	1	Proc. ACM Interact. Mob. Wearable Ubiquitous Technol.		3	2		Yao, X and PlÃ¶tz, T and Johnson, M and Barbaro, K de	["https://doi.org/10.1145/3328935", "http://dx.doi.org/10.1145/3328935"]		Association for Computing Machinery	New York, NY, USA	Physical contact is critical for children's physical and emotional growth and well-being. Previous studies of physical contact are limited to relatively short periods of direct observation and self-report methods. These methods limit researchers' understanding of the natural variation in physical contact across families, and its specific impacts on child development. In this study we develop a mo…	RAYYAN-INCLUSION: {"Jessica"=>"Excluded"}	10.1145/3328935	Accelerometer, Wearable Sensor, Mother-infant Interaction, Infant Holding, Attachment, Assessment Scenarios;Infant
rayyan-863244816	RAIM: Recurrent Attentive and Intensive Model of Multimodal Patient Monitoring Data	2018			Proceedings of the 24th ACM SIGKDD International Conference on Knowledge Discovery & Data Mining				2565â€“2573	Xu, Yanbo and Biswal, Siddharth and Deshpande, Shriprasad R and Maher, Kevin O and Sun, Jimeng	["https://doi.org/10.1145/3219819.3220051", "http://dx.doi.org/10.1145/3219819.3220051"]		Association for Computing Machinery		With the improvement of medical data capturing, vast amount of continuous patient monitoring data, e.g., electrocardiogram (ECG), real-time vital signs and medications, become available for clinical decision support at intensive care units (ICUs). However, it becomes increasingly challenging to model such data, due to high density of the monitoring data, heterogeneous data types and the requireme…	RAYYAN-INCLUSION: {"Jessica"=>"Included"}	10.1145/3219819.3220051	multimodal, deep neural network, ecg waveforms, intensive care units, attention model, electronic health records, time series;Monitoring, Physiologic;Recurrence
rayyan-863244817	Ontology Driven Temporal Event Annotator MHealth Application Framework	2018			Proceedings of the 28th Annual International Conference on Computer Science and Software Engineering				309â€“314	Bekele, Amente and Samuel, Joe and Nizami, Shermeen and Basharat, Amna and Giffen, Randy and Green, James R			IBM Corp.		We present an application (app) framework to facilitate the collection of gold standard temporal event annotations. These data will enable training and evaluation of machine learning algorithms for predicting events of clinical significance. Recording of such data using pen and paper can prove to be tedious and error-prone due to the variation in the types of events and the frequency of occurrenc…	RAYYAN-INCLUSION: {"Jessica"=>"Excluded"}		life and medical sciences, data entry and integration, data model, medical event annotations, healthcare, mobile applications
rayyan-863244818	Nocturnal Respiration Pattern of Healthy People as a Hint for Sleep State Detection	2019			Proceedings of the 12th ACM International Conference on PErvasive Technologies Related to Assistive Environments				547â€“553	Krause, Silvio and Haescher, Marian and Chodan, Wencke and Bieber, Gerald	["https://doi.org/10.1145/3316782.3324015", "http://dx.doi.org/10.1145/3316782.3324015"]		Association for Computing Machinery		Sleep state detection is important to distinguish between a healthy sleep and sleep disorders. Common sleep state analysis methods consist of identifying signals of EEG, EOG, or EMG etc. that can only be assessed in sleep laboratories. The respiration rate and pattern are also affected by the sleep states but are not included in the sleep state analysis method. Since sleep is very important for t…	RAYYAN-INCLUSION: {"Jessica"=>"Excluded"}	10.1145/3316782.3324015	accelerometer, mobile device, respiration, sensors, smartwatch, vital data, vital sign;Ventilators, Mechanical;Respiration;Sleep
rayyan-863244819	Non-Intrusive Infant Monitoring, Sensor Data Fusion and Tele-Alerting Prototype System (Asmart Cot MAIA2)	2015			Proceedings of the 8th ACM International Conference on PErvasive Technologies Related to Assistive Environments					Yfantis, Miltiadis and Raducan, Lilia and Astaras, Alexander	["https://doi.org/10.1145/2769493.2769566", "http://dx.doi.org/10.1145/2769493.2769566"]		Association for Computing Machinery		Sleep monitoring is an increasingly popular practice, both for medical and lifestyle purposes. In the case of infant safety monitoring, however, most of the devices used are inapplicable due to the utilisation of wires, cords, obtrusive sensors, constant radio wave transmission, low sensitivity and specificity.We proposed and are currently developing the second generation of a portable, unobtrusi…	RAYYAN-INCLUSION: {"Jessica"=>"Excluded"}	10.1145/2769493.2769566	sudden infant death syndrome, biomedical engineering, wireless transmission, sensors, infant epilepsy, medical instrumentation, health and safety, ubiquitous computing, data acquisition, power automonous, mixed signal electronics, infant safety, microcontroller, non-intrusive, sensor data fusion, remote alerting;Infant
rayyan-863244820	ECG-Based Arrhythmia Classification & Clinical Suggestions: An Incremental Approach of Hyperparameter Tuning	2020			Proceedings of the 13th International Conference on Intelligent Systems: Theories and Applications					Serhani, M Adel and Navaz, Alramzana N and Al Ashwal, Hany and Al Qirim, Nabeel	["https://doi.org/10.1145/3419604.3419787", "http://dx.doi.org/10.1145/3419604.3419787"]		Association for Computing Machinery		Cardiovascular diseases (CVD) are the principal cause of death globally. Electrocardiography (ECG) is a widely adopted tool to quantify heart activities to detect any heart abnormalities. Arrhythmia is one of these CVDs that heavily relies on continuous ECG recordings in order to detect and predict irregularities in the heart rhythms. Various Deep Learning (DL) approaches has been heavily used to…	RAYYAN-INCLUSION: {"Jessica"=>"Excluded"}	10.1145/3419604.3419787	arrhythmia, recommendations, prediction, Deep learning, CNN, hyperparameters, CVDs;Electrocardiography;Arrhythmias, Cardiac
rayyan-863244821	A Fast ECG Diagnosis by Using Non-Uniform Spectral Analysis and the Artificial Neural Network	2021	7	1	ACM Trans. Comput. Healthcare	2691-1957	2	3		Chen, Kun-Chih (jimmy) and Chien, Po-Chen and Gao, Zi-Jie and Wu, Chi-Hsun	["https://doi.org/10.1145/3453174", "http://dx.doi.org/10.1145/3453174"]		Association for Computing Machinery	New York, NY, USA	The electrocardiogram (ECG) has been proven as an efficient diagnostic tool to monitor the electrical activity of the heart and has become a widely used clinical approach to diagnose heart diseases. In a practical way, the ECG signal can be decomposed into P, Q, R, S, and T waves. Based on the information of the features in these waves, such as the amplitude and the interval between each wave, ma…	RAYYAN-INCLUSION: {"Jessica"=>"Excluded"}	10.1145/3453174	frequency domain, neural network, ECG, FFT, non-uniform feature extraction;Electrocardiography;Nerve Net;Neural Networks (Computer)
rayyan-863244822	Towards Automatic Pathology Classification for a 24/7 ECG-Based Telemonitoring Service	2019			Proceedings of the 6th International Workshop on Sensor-Based Activity Recognition and Interaction					Klinge, Xenia and Schmitt, Matthias and Girenko, Andrey and Alexandersson, Jan and Boichev, Boichev	["https://doi.org/10.1145/3361684.3361685", "http://dx.doi.org/10.1145/3361684.3361685"]		Association for Computing Machinery		We present work in progress focusing on an extension of a 24/7 monitoring system for persons at cardiac risk, a system that allows patients to move freely in and outside of clinical settings. The system consists of a comprehensive sensor patch, a relay and a monitoring center staffed with clinicians and doctors. Detected anomalies may trigger escalation plans which include activating families, am…	RAYYAN-INCLUSION: {"Jessica"=>"Excluded"}	10.1145/3361684.3361685	signal processing, ECG monitoring, RandomForest, machine learning;Electrocardiography
rayyan-863244823	The Development and Trend of ECG Diagnosis Assisted by Artificial Intelligence	2019			Proceedings of the 2019 2nd International Conference on Signal Processing and Machine Learning				103â€“107	Xia, Tongnan and Shu, Mengyao and Fan, Hongtao and Ma, Lei and Sun, Yaojie	["https://doi.org/10.1145/3372806.3372807", "http://dx.doi.org/10.1145/3372806.3372807"]		Association for Computing Machinery		Due to the low accuracy and efficiency of traditional manual and existing automated interpretation of ECG, misdiagnosis and missed diagnosis are easy to occur. Studies have shown that, artificial intelligence technology is the direction of ECG diagnosis in the future. The wide application of artificial intelligence in ECG diagnostic system will effectively promote the rapid development of electro…	RAYYAN-INCLUSION: {"Jessica"=>"Excluded"}	10.1145/3372806.3372807	Artificial intelligence, Electrocardiogram;Electrocardiography;Intelligence
rayyan-863244824	Utilizing Deep Learning and Genome Wide Association Studies for Epistatic-Driven Preterm Birth Classification in African-American Women	2020	3		IEEE/ACM Trans. Comput. Biol. Bioinformatics	1545-5963	17	2	668â€“678	Fergus, Paul and MontaÃ±ez, Casimiro Curbelo and Abdulaimma, Basma and Lisboa, Paulo and Chalmers, Carl and Pineles, Beth	["https://doi.org/10.1109/TCBB.2018.2868667", "http://dx.doi.org/10.1109/TCBB.2018.2868667"]		IEEE Computer Society Press	Washington, DC, USA	Genome-Wide Association Studies (GWAS) are used to identify statistically significant genetic variants in case-control studies. The main objective is to find single nucleotide polymorphisms (SNPs) that influence a particular phenotype (i.e., disease trait). GWAS typically use a p-value threshold of $5*10^-8$5*10-8 to identify highly ranked SNPs. While this approach has proven useful for detecting…	RAYYAN-INCLUSION: {"Jessica"=>"Excluded"}	10.1109/TCBB.2018.2868667	Genomics;Genome
rayyan-863244825	Computer-Aided Arrhythmia Diagnosis with Bio-Signal Processing: A Survey of Trends and Techniques	2019	3	1	ACM Comput. Surv.	0360-0300	52	2		Dinakarrao, Sai Manoj Pudukotai and Jantsch, Axel and Shafique, Muhammad	["https://doi.org/10.1145/3297711", "http://dx.doi.org/10.1145/3297711"]		Association for Computing Machinery	New York, NY, USA	Signals obtained from a patient, i.e., bio-signals, are utilized to analyze the health of patient. One such bio-signal of paramount importance is the electrocardiogram (ECG), which represents the functioning of the heart. Any abnormal behavior in the ECG signal is an indicative measure of a malfunctioning of the heart, termed an arrhythmia condition. Due to the involved complexities such as lack …	RAYYAN-INCLUSION: {"Jessica"=>"Excluded"}	10.1145/3297711	support-vector machine, neural networks, computer-aided diagnosis, arrhythmia detection, Electrocardiogram (ECG), machine learning, health-care;Acquired Immunodeficiency Syndrome;Arrhythmias, Cardiac;Tocopherols
rayyan-863244826	AfibPred: A Novel Atrial Fibrillation Prediction Approach Based on Short Single-Lead ECG Using Deep Transfer Knowledge	2019			Proceedings of the 4th International Conference on Big Data and Internet of Things					Benchaira, Khadidja and Bitam, Salim and Mellouk, Abdelhamid and Tahri, Adel and Okbi, Ridha	["https://doi.org/10.1145/3372938.3372964", "http://dx.doi.org/10.1145/3372938.3372964"]		Association for Computing Machinery		According to the World Health Organization, cardiovascular disease (CVD) is the leading cause of death worldwide. One of the most common heart diseases that lead to stroke and some other heart problems is an Atrial Fibrillation (AFib). To cope with this dangerous risk, an early diagnosis of CVD is a global emergency helping patients to get timely treatment, and decreasing the prevalence of mortal…	RAYYAN-INCLUSION: {"Jessica"=>"Excluded"}	10.1145/3372938.3372964	Deep learning, Model Stacking, Physionet, Electrocardiogram, Transfer Learning, short single lead ECG dataset, Atrial Fibrillation, China Physiological Signal Challenge;Atrial Fibrillation;Electrocardiography
rayyan-863244827	Smartphone Sonar-Based Contact-Free Respiration Rate Monitoring	2021	2	1	ACM Trans. Comput. Healthcare	2691-1957	2	2		Wang, Xuyu and Huang, Runze and Yang, Chao and Mao, Shiwen	["https://doi.org/10.1145/3436822", "http://dx.doi.org/10.1145/3436822"]		Association for Computing Machinery	New York, NY, USA	Vital sign (e.g., respiration rate) monitoring has become increasingly more important because it offers useful clues about medical conditions such as sleep disorders. There is a compelling need for technologies that enable contact-free and easy deployment of vital sign monitoring over an extended period of time for healthcare. In this article, we present a SonarBeat system to leverage a phase-bas…	RAYYAN-INCLUSION: {"Jessica"=>"Excluded"}	10.1145/3436822	smartphone apps, respiration rate monitoring, Channel state information, health sensing, healthcare Internet of Things (IoT);Ventilators, Mechanical
rayyan-863244828	RT-RCG: Neural Network and Accelerator Search Towards Effective and Real-Time ECG Reconstruction from Intracardiac Electrograms	2022	3		J. Emerg. Technol. Comput. Syst.	1550-4832	18	2		Zhang, Yongan and Banta, Anton and Fu, Yonggan and John, Mathews M and Post, Allison and Razavi, Mehdi and Cavallaro, Joseph and Aazhang, Behnaam and Lin, Yingyan	["https://doi.org/10.1145/3465372", "http://dx.doi.org/10.1145/3465372"]		Association for Computing Machinery	New York, NY, USA	There exists a gap in terms of the signals provided by pacemakers (i.e., intracardiac electrogram (EGM)) and the signals doctors use (i.e., 12-lead electrocardiogram (ECG)) to diagnose abnormal rhythms. Therefore, the former, even if remotely transmitted, are not sufficient for doctors to provide a precise diagnosis, let alone make a timely intervention. To close this gap and make a heuristic ste…	RAYYAN-INCLUSION: {"Jessica"=>"Excluded"}	10.1145/3465372	discrete space search, electronic design automation, Feature selection;Electrocardiography;Nerve Net;Electrophysiologic Techniques, Cardiac;Neural Networks (Computer)
rayyan-863244829	The Contemporary Issues in Medico-Social, Sanitary Protection of Mother and Child; Health Care Facilities, Awareness and Management of Primary Health Care Services in Nigeria	2021			2021 5th International Conference on Medical and Health Informatics				239â€“248	Emaimo, Alice John and Emaimo, John	["https://doi.org/10.1145/3472813.3473197", "http://dx.doi.org/10.1145/3472813.3473197"]		Association for Computing Machinery		This study is focused on contemporaneous longer-term acute issues for mother child under five. It is an expository work targeted to uncover lack of access to Primary Health Care Services (PHCS) which has consistently posed serious health risks in Nigerian society, especially in rural areas, where health facilities are largely inadequate or absent in extreme cases. COVID-19 has played an important…	RAYYAN-INCLUSION: {"Jessica"=>"Excluded"}	10.1145/3472813.3473197	malnutrition, mortality, rural, Primary health;Nigeria
rayyan-863244830	Designing Interactive Alerts to Improve Recognition of Critical Events in Medical Emergencies	2021			Designing Interactive Systems Conference 2021				864â€“878	Mastrianni, Angela and Sarcevic, Aleksandra and Chung, Lauren and Zakeri, Issa and Alberto, Emily and Milestone, Zachary and Marsic, Ivan and Burd, Randall S	["https://doi.org/10.1145/3461778.3462051", "http://dx.doi.org/10.1145/3461778.3462051"]		Association for Computing Machinery		Vital sign values during medical emergencies can help clinicians recognize and treat patients with life-threatening injuries. Identifying abnormal vital signs, however, is frequently delayed and the values may not be documented at all. In this mixed-methods study, we designed and evaluated a two-phased visual alert approach for a digital checklist in trauma resuscitation that informs users about …	RAYYAN-INCLUSION: {"Jessica"=>"Excluded"}	10.1145/3461778.3462051	interrupted time series analysis, mixed methods, Cognitive aids, alert fatigue, alerts, decision support systems, trauma resuscitation;Emergencies
rayyan-863244831	Diagnosis Prediction Based on Similarity of Patients Physiological Parameters	2021			Proceedings of the 2021 IEEE/ACM International Conference on Advances in Social Networks Analysis and Mining				487â€“494	Comito, Carmela and Falcone, Deborah and Forestiero, Agostino	["https://doi.org/10.1145/3487351.3490962", "http://dx.doi.org/10.1145/3487351.3490962"]		Association for Computing Machinery		Medical staff can be considerably supported in patient healthcare delivery thanks to the adoption of machine learning and deep learning methods by enhancing clinicians decisions and analysis with targeted clinical knowledge, patient information, and other health data. This paper proposes a learning methodology that, on the basis of the current patient health status, clinical history, diagnostic a…	RAYYAN-INCLUSION: {"Jessica"=>"Excluded"}	10.1145/3487351.3490962	time series analysis, diagnosis prediction, word embedding, patients similarity
rayyan-863244832	Non-Invasive Respiration Rate Monitoring Using a Single COTS TX-RX Pair	2014			Proceedings of the 13th International Symposium on Information Processing in Sensor Networks				59â€“70	Kaltiokallio, Ossi Johannes and Yigitler, HÃ¼seyin and JÃ¤ntti, Riku and Patwari, Neal			IEEE Press		Respiratory rate is an important vital sign that can indicate progression of illness but to also predict rapid decline in health. For the purpose, non-contact monitoring systems are becoming more popular due to the self-evident increase in patient comfort. As a cost effective solution for non-invasive breathing monitoring, utilizing the received signal strength measurements of inexpensive transce…	RAYYAN-INCLUSION: {"Jessica"=>"Excluded"}		received signal strength, cots transceivers, wireless sensor networks, respiratory rate monitoring;Ventilators, Mechanical
rayyan-863244833	Learning Electronic Health Records through Hyperbolic Embedding of Medical Ontologies	2019			Proceedings of the 10th ACM International Conference on Bioinformatics, Computational Biology and Health Informatics				338â€“346	Lu, Qiuhao and de Silva, Nisansa and Kafle, Sabin and Cao, Jiazhen and Dou, Dejing and Nguyen, Thien Huu and Sen, Prithviraj and Hailpern, Brent and Reinwald, Berthold and Li, Yunyao	["https://doi.org/10.1145/3307339.3342148", "http://dx.doi.org/10.1145/3307339.3342148"]		Association for Computing Machinery		Unplanned intensive care units (ICU) readmissions and in-hospital mortality of patients are two important metrics for evaluating the quality of hospital care. Identifying patients with higher risk of readmission to ICU or of mortality can not only protect those patients from potential dangers, but also reduce the high costs of healthcare. In this work, we propose a new method to incorporate infor…	RAYYAN-INCLUSION: {"Jessica"=>"Excluded"}	10.1145/3307339.3342148	mortality prediction, readmission prediction, medical ontology, graph embedding
rayyan-863244834	An Architecture for Cloud-Assisted Clinical Support System for Patient Monitoring and Disease Detection In Mobile Environments	2018			Proceedings of the 12th EAI International Conference on Pervasive Computing Technologies for Healthcare				245â€“250	Agbo, Cornelius C and Mahmoud, Qusay H and Eklund, J Mikael	["https://doi.org/10.1145/3240925.3240944", "http://dx.doi.org/10.1145/3240925.3240944"]		Association for Computing Machinery		Opportunities exist to improve healthcare delivery by extending to the domain of mobile healthcare the emerging clinical support system that facilitates patient monitoring and early disease detection. Current research focuses on hospitallevel patient monitoring using an automated clinical support system. A similar system can be adapted to support medical monitoring and remote care for mobile pati…	RAYYAN-INCLUSION: {"Jessica"=>"Excluded"}	10.1145/3240925.3240944	Mobile healthcare, physiological data, disease detection, patient monitoring, ECG analysis, clinical support system, heartbeat detection, arrhythmia detection;Monitoring, Physiologic
rayyan-863244835	A Survey of Sensing Modalities for Human Activity, Behavior, and Physiological Monitoring	2016			Proceedings of the 9th ACM International Conference on PErvasive Technologies Related to Assistive Environments					Lioulemes, Alexandros and Papakostas, Michalis and Gieser, Shawn N and Toutountzi, Theodora and Abujelala, Maher and Gupta, Sanika and Collander, Christopher and Mcmurrough, Christoper D and Makedon, Fillia	["https://doi.org/10.1145/2910674.2910711", "http://dx.doi.org/10.1145/2910674.2910711"]		Association for Computing Machinery		In this paper, we present a survey of emerging technologies for non-invasive human activity, behavior, and physiological sensing. The survey focuses on technologies that are close to entering the commercial market, or have only recently become available. We intend for this survey to give researchers in any field relevant to human data collection an overview of currently accessible devices and sen…	RAYYAN-INCLUSION: {"Jessica"=>"Excluded"}	10.1145/2910674.2910711	Wearable Sensors, Human Activity Monitoring, Human-Computer Interaction, Pervasive Computing;Humanities;Humanism;Humans;Monitoring, Physiologic
rayyan-863244836	Arrhythmia Classification Using 2D-CNN Models	2022			The 6th International Conference on Control Engineering and Artificial Intelligence				34â€“37	Tian, Cuihua and Zhang, Yiping and Gao, Jingmin and Hu, Zhigang	["https://doi.org/10.1145/3522749.3523080", "http://dx.doi.org/10.1145/3522749.3523080"]		Association for Computing Machinery		Electrocardiogram (ECG) is one of the main tools to diagnose arrhythmia. The accurate identification of ECG signal can not only help doctors make better diagnosis, but also prevent the occurrence of cardiovascular disease. However, the current arrhythmia classification algorithms often need to be based on a large number of data sets, which reduces the scalability and practical significance of the…	RAYYAN-INCLUSION: {"Jessica"=>"Excluded"}	10.1145/3522749.3523080	2D-CNN, Arrhythmia, ECG, Siamese neural network;Arrhythmias, Cardiac
rayyan-863244837	A Survey of Challenges and Opportunities in Sensing and Analytics for Risk Factors of Cardiovascular Disorders	2021	12	1	ACM Trans. Comput. Healthcare	2691-1957	2	1		Hurley, Nathan C and Spatz, Erica S and Krumholz, Harlan M and Jafari, Roozbeh and Mortazavi, Bobak J	["https://doi.org/10.1145/3417958", "http://dx.doi.org/10.1145/3417958"]		Association for Computing Machinery	New York, NY, USA	Cardiovascular disorders cause nearly one in three deaths in the United States. Short- and long-term care for these disorders is often determined in short-term settings. However, these decisions are made with minimal longitudinal and long-term data. To overcome this bias towards data from acute care settings, improved longitudinal monitoring for cardiovascular patients is needed. Longitudinal mon…	RAYYAN-INCLUSION: {"Jessica"=>"Excluded"}	10.1145/3417958	cardiovascular risk factors, Cardiovascular disease, sensors, patient analytics, smart health, longitudinal monitoring;Risk Factors
rayyan-863244838	UTIW: Urinary Tract Infection Workflow System towards Early and Automatic Detection of Urinary Infection during Pregnancy	2019			Proceedings of the 13th EAI International Conference on Pervasive Computing Technologies for Healthcare				462â€“468	Hirales-Carbajal, AdÃ¡n and Escobedo, Lizbeth	["https://doi.org/10.1145/3329189.3329238", "http://dx.doi.org/10.1145/3329189.3329238"]		Association for Computing Machinery		Worldwide Fetal-Maternal morbidity and mortality is frightfully high. Most of these diseases occur in developing countries. One of the main reasons of this problem, after gestational hypertension and complications in childbirth, is infections. Infections are most of the times hard to detect by the patient. Urinary Tract Infections (UTI) during pregnancy is one of the main reasons of fetal-materna…	RAYYAN-INCLUSION: {"Jessica"=>"Excluded"}	10.1145/3329189.3329238	digitalization of healthcare, pervasive health, data analysis, Pregnancy health, fetal-maternal morbidity, fetal-maternal mortality;Pregnancy;Urinary Tract Infections
rayyan-863244839	COP-E-CAT: Cleaning and Organization Pipeline for EHR Computational and Analytic Tasks	2021			Proceedings of the 12th ACM Conference on Bioinformatics, Computational Biology, and Health Informatics					Mandyam, Aishwarya and Yoo, Elizabeth C and Soules, Jeff and Laudanski, Krzysztof and Engelhardt, Barbara E	["https://doi.org/10.1145/3459930.3469536", "http://dx.doi.org/10.1145/3459930.3469536"]		Association for Computing Machinery		In order to ensure that analyses of complex electronic healthcare record (EHR) data are reproducible and generalizable, it is crucial for researchers to use comparable preprocessing, filtering, and imputation strategies. We introduce COP-E-CAT: Cleaning and Organization Pipeline for EHR Computational and Analytic Tasks, an open-source processing and analysis software for MIMIC-IV, a ubiquitous be…	RAYYAN-INCLUSION: {"Jessica"=>"Excluded"}	10.1145/3459930.3469536	reinforcement learning, electronic health records, health informatics;Cats
rayyan-863244840	Tracking Vital Signs During Sleep Leveraging Off-the-Shelf WiFi	2015			Proceedings of the 16th ACM International Symposium on Mobile Ad Hoc Networking and Computing				267â€“276	Liu, Jian and Wang, Yan and Chen, Yingying and Yang, Jie and Chen, Xu and Cheng, Jerry	["https://doi.org/10.1145/2746285.2746303", "http://dx.doi.org/10.1145/2746285.2746303"]		Association for Computing Machinery		Tracking human vital signs of breathing and heart rates during sleep is important as it can help to assess the general physical health of a person and provide useful clues for diagnosing possible diseases. Traditional approaches (e.g., Polysomnography (PSG)) are limited to clinic usage. Recent radio frequency (RF) based approaches require specialized devices or dedicated wireless sensors and are …	RAYYAN-INCLUSION: {"Jessica"=>"Excluded"}	10.1145/2746285.2746303	sleep monitoring, wifi, channel state information (csi), vital signs
rayyan-863244841	Extending Nutritional Risk Screening in Critically Ill Patients Using IoT Devices	2018			Proceedings of the 2018 International Conference on Communication Engineering and Technology				45â€“47	Suryawanshi, Vaishali P and Phalnikar, Rashmi S and Dixit, Subhal and Agarwal, Sweety	["https://doi.org/10.1145/3194244.3194259", "http://dx.doi.org/10.1145/3194244.3194259"]		Association for Computing Machinery		The NUTRIC score (Nutrition Risk in the Critically Ill) is a method designed to calculate the risk of critically ill patients developing adverse conditions that is likely be improved by optimal nutritional therapy. The objective of this study is to validate the NUTRIC score for aggressive nutrition therapy and identify critically ill patients that are most likely to benefit from macronutrients wi…	RAYYAN-INCLUSION: {"Jessica"=>"Excluded"}	10.1145/3194244.3194259	Critically ill patient, Nutritional risk, Mortality rate, NUTRIC score, Malnutrition screening;Critical Illness
rayyan-863244842	VIDDE: Visualizations for Helping People with COPD Interpret Dyspnea During Exercise	2021			The 23rd International ACM SIGACCESS Conference on Computers and Accessibility					Chen, Claudia and Wu, Robert and Khan, Hashim and Truong, Khai and Chevalier, Fanny	["https://doi.org/10.1145/3441852.3471204", "http://dx.doi.org/10.1145/3441852.3471204"]		Association for Computing Machinery		People with chronic obstructive pulmonary disease (COPD) experience dyspnea and dyspnea-related distress and anxiety (DDA) upon physical exertion. When performing supervised exercise, measurement of physiological data, such as heart rate (HR) and blood oxygen saturation (O2sat), are commonly used for safety, but the impacts of such monitoring on their perceptions and behaviour have not previously…	RAYYAN-INCLUSION: {"Jessica"=>"Excluded"}	10.1145/3441852.3471204	biofeedback, physiological data, COPD, dyspnea-related anxiety, visualization, dyspnea;Dyspnea;Pulmonary Disease, Chronic Obstructive;Exercise
rayyan-863244843	The Quality of Antenatal Care in Integrated Service Post of Urban and Rural Areas of Jeneponto Regency in 2016	2018			Proceedings of the International Conference on Healthcare Service Management 2018				15â€“19	Nurfaidah, Andi and Ansariadi, and Suriah,	["https://doi.org/10.1145/3242789.3242794", "http://dx.doi.org/10.1145/3242789.3242794"]		Association for Computing Machinery		The aim this work was to compare the quality of Antenatal Care (ANC) given in integrated service post in urban area and the one in rural area of Jeneponto Regency.This research was a cross sectional study design. The samples were all pregnant women having ANC treatment in integrated service post in both urban and rural areas of Jeneponto Regency. The samples consisted of 236 respondents selected …	RAYYAN-INCLUSION: {"Jessica"=>"Excluded"}	10.1145/3242789.3242794	ANC, integrated service post, Quality
rayyan-863244844	CHI '21: Proceedings of the 2021 CHI Conference on Human Factors in Computing Systems	2021				9781450380966							Association for Computing Machinery	New York, NY, USA		RAYYAN-INCLUSION: {"Jessica"=>"Excluded"}		Humanities;Humanism;Humans;Computer Systems
rayyan-863244845	Vocal Biomarkers of Depression Based on Motor Incoordination	2013			Proceedings of the 3rd ACM International Workshop on Audio/Visual Emotion Challenge				41â€“48	Williamson, James R and Quatieri, Thomas F and Helfer, Brian S and Horwitz, Rachelle and Yu, Bea and Mehta, Daryush D	["https://doi.org/10.1145/2512530.2512531", "http://dx.doi.org/10.1145/2512530.2512531"]		Association for Computing Machinery		In Major Depressive Disorder (MDD), neurophysiologic changes can alter motor control [1, 2] and therefore alter speech production by influencing the characteristics of the vocal source, tract, and prosodics. Clinically, many of these characteristics are associated with psychomotor retardation, where a patient shows sluggishness and motor disorder in vocal articulation, affecting coordination acro…	RAYYAN-INCLUSION: {"Jessica"=>"Excluded"}	10.1145/2512530.2512531	incoordination, clinical assessment, motor control, major depressive disorder, correlation structure, vocal biomarkers, gaussian mixture models;Biological Markers
rayyan-863244846	A Mobile Biosensor to Detect Cardiorespiratory Activity for Stress Tracking	2013			Proceedings of the 7th International Conference on Pervasive Computing Technologies for Healthcare				440â€“445	Carbonaro, Nicola and Tognetti, Alessandro and Anania, Gaetano and De Rossi, Danilo and Cipresso, Pietro and Gaggioli, Andrea and Riva, Giuseppe	["https://doi.org/10.4108/icst.pervasivehealth.2013.252357", "http://dx.doi.org/10.4108/icst.pervasivehealth.2013.252357"]		ICST (Institute for Computer Sciences, Social-Informatics and Telecommunications Engineering)		Stress is an increasingly recognized phenomenon that has negative effects on growing numbers of people. Stress assessment is a complex issue, but different studies have shown that monitoring user psychophysiological parameter during daily life can be greatly helpful in stress evaluation. In this study a wearable biosensor platform able to collect physiological and behavioral parameters is reporte…	RAYYAN-INCLUSION: {"Jessica"=>"Excluded"}	10.4108/icst.pervasivehealth.2013.252357	electrocardiogram, mobile biosensor, bio-behavioral methods, psychophysiology, respiration signal, stress;Biosensing Techniques
rayyan-863244847	Computational Health Informatics in the Big Data Age: A Survey	2016	6	1	ACM Comput. Surv.	0360-0300	49	1		Fang, Ruogu and Pouyanfar, Samira and Yang, Yimin and Chen, Shu-Ching and Iyengar, S S	["https://doi.org/10.1145/2932707", "http://dx.doi.org/10.1145/2932707"]		Association for Computing Machinery	New York, NY, USA	The explosive growth and widespread accessibility of digital health data have led to a surge of research activity in the healthcare and data sciences fields. The conventional approaches for health data management have achieved limited success as they are incapable of handling the huge amount of complex data with high volume, high velocity, and high variety. This article presents a comprehensive o…	RAYYAN-INCLUSION: {"Jessica"=>"Excluded"}	10.1145/2932707	computational health informatics, data mining, clinical decision support, Big data analytics, 4V challenges, survey, machine learning
rayyan-863244848	UbiBreathe: A Ubiquitous Non-Invasive WiFi-Based Breathing Estimator	2015			Proceedings of the 16th ACM International Symposium on Mobile Ad Hoc Networking and Computing				277â€“286	Abdelnasser, Heba and Harras, Khaled A and Youssef, Moustafa	["https://doi.org/10.1145/2746285.2755969", "http://dx.doi.org/10.1145/2746285.2755969"]		Association for Computing Machinery		Monitoring breathing rates and patterns helps in the diagnosis and potential avoidance of various health problems. Current solutions for respiratory monitoring, however, are usually invasive and/or limited to medical facilities. In this paper, we propose a novel respiratory monitoring system, UbiBreathe, based on ubiquitous off-the-shelf WiFi-enabled devices. Our experiments show that the receive…	RAYYAN-INCLUSION: {"Jessica"=>"Excluded"}	10.1145/2746285.2755969	wifi-based breathing estimation, apnea detection, device-free activity recognition, non-invasive breathing monitoring;Respiration
rayyan-863244849	Validating the Tele-Diagnostic Potential of Affordable Thermography in a Big-Data Data-Enabled ICU	2017			Proceedings of the Special Collection on EGovernment Innovations in India				64â€“69	Sethi, Tavpritesh and Nagori, Aditya and Bhatnagar, Ambika and Gupta, Priyanka and Fletcher, Richard and Lodha, Rakesh	["https://doi.org/10.1145/3055219.3055234", "http://dx.doi.org/10.1145/3055219.3055234"]		Association for Computing Machinery		The potential for whole body thermal patterns in diagnosis of hemodynamic perfusion disturbances in critical care as well as community settings is unexplored. In this study we have combined an in-house digitized Big-data resource from ICU settings with Infra-red thermography to derive novel inferences about the tele-diagnostic potential of IR thermography in diagnosis of shock and perfusion distu…	RAYYAN-INCLUSION: {"Jessica"=>"Excluded"}	10.1145/3055219.3055234	Open Source Technologies, Smartphones, Community Care, Intensive Care Units, Thermal Imaging, Child health, Clinical Decision Support, Affordable, Big-data Pipelines, Telemedicine;Thermography
rayyan-863244851	Improving Personalized Clinical Risk Prediction Based on Causality-Based Association Rules	2015			Proceedings of the 6th ACM Conference on Bioinformatics, Computational Biology and Health Informatics				386â€“392	Cheng, Chih-Wen and Wang, May D	["https://doi.org/10.1145/2808719.2808759", "http://dx.doi.org/10.1145/2808719.2808759"]		Association for Computing Machinery		Developing clinical risk prediction models is one of the main tasks of healthcare data mining. Advanced data collection techniques in current Big Data era have created an emerging and urgent need for scalable, computer-based data mining methods. These methods can turn data into useful, personalized decision support knowledge in a flexible, cost-effective, and productive way. In our previous study…	RAYYAN-INCLUSION: {"Jessica"=>"Excluded"}	10.1145/2808719.2808759	personalized clinical risk prediction, association rule validation, pediatric intensive care units, temporal association rule;Causality
rayyan-863244852	Construction of Perioperative Risk Assessment Model for Elderly Patients Based on Machine Learning	2022			Proceedings of the 3rd Asia-Pacific Conference on Image Processing, Electronics and Computers				416â€“424	He, Jing and Gao, Linggen and Wang, Bin and Wang, Rong and Cheng, Rui	["https://doi.org/10.1145/3544109.3544184", "http://dx.doi.org/10.1145/3544109.3544184"]		Association for Computing Machinery		Elderly patients have low surgical tolerance, weak postoperative basic metabolism and recovery ability, often accompanied by chronic diseases, which not only increases the risk of perioperative complications, but also improves the mortality of patients. Clinically, APACHE II, possum, ASA, SRS, TS, MODS, NNIS and other scales are usually used for preoperative risk assessment. The existing quantita…	RAYYAN-INCLUSION: {"Jessica"=>"Excluded"}	10.1145/3544109.3544184	Forecast, Machine learning, Perioperative period, Elderly patients, Risks;Risk Assessment
rayyan-863244853	Characterization of the Weight Loss in Term Neonates Associated with the Maternal-Neonatal Factor during Their Stay in a Public Hospital	2021			2021 5th International Conference on Medical and Health Informatics				265â€“269	Mancha, Vanessa and I.Chumpitaz, Melina and L.Ferrer, Mercedes and Herrera, Piedad and A.Riojas, Zora and M.Ponce, Ruth	["https://doi.org/10.1145/3472813.3473201", "http://dx.doi.org/10.1145/3472813.3473201"]		Association for Computing Machinery		It is known that there are maternal-neonatal factors associated with the weight loss of newborns during their adaptation period. The objective of this research was to characterize the factors that influence the weight loss of term neonates, for which the non-experimental design of relational level was used and information on the maternal-neonatal characteristics of 60 newborns was recorded throug…	RAYYAN-INCLUSION: {"Jessica"=>"Excluded"}	10.1145/3472813.3473201	maternal-neonatal factor, Ponderal weight loss, neonates, exclusive breastfeeding;Infant, Newborn;Weight Loss
rayyan-863244854	CSCW '17: Proceedings of the 2017 ACM Conference on Computer Supported Cooperative Work and Social Computing	2017				9781450343350							Association for Computing Machinery	New York, NY, USA	Welcome to CSCW 2017, the ACM 2017 Conference on Computer Supported Cooperative Work and Social Computing! We are excited to welcome the CSCW community back to Portland, Oregon, where the second CSCW conference was held in 1988. Both Portland and CSCW have matured a great deal during the intervening 29 years. We hope that you will find that Portland provides a stimulating environment for our conf…	RAYYAN-INCLUSION: {"Jessica"=>"Excluded"}		Social Work
rayyan-863244855	Federated Learning for Electronic Health Records	2022	6		ACM Trans. Intell. Syst. Technol.	2157-6904	13	5		Dang, Trung Kien and Lan, Xiang and Weng, Jianshu and Feng, Mengling	["https://doi.org/10.1145/3514500", "http://dx.doi.org/10.1145/3514500"]		Association for Computing Machinery	New York, NY, USA	In data-driven medical research, multi-center studies have long been preferred over single-center ones due to a single institute sometimes not having enough data to obtain sufficient statistical power for certain hypothesis testings as well as predictive and subgroup studies. The wide adoption of electronic health records (EHRs) has made multi-institutional collaboration much more feasible. Howev…	RAYYAN-INCLUSION: {"Jessica"=>"Excluded"}	10.1145/3514500	Federated learning, electronic health records, healthcare, neural networks
rayyan-863244856	Emotion Recognition Using Wireless Signals	2018	8	1	Commun. ACM	0001-0782	61	9	91â€“100	Zhao, Mingmin and Adib, Fadel and Katabi, Dina	["https://doi.org/10.1145/3236621", "http://dx.doi.org/10.1145/3236621"]		Association for Computing Machinery	New York, NY, USA	This paper demonstrates a new technology that can infer a person's emotions from RF signals reflected off his body. EQ-Radio transmits an RF signal and analyzes its reflections off a person's body to recognize his emotional state (happy, sad, etc.). The key enabler underlying EQ-Radio is a new algorithm for extracting the individual heartbeats from the wireless signal at an accuracy comparable to…	RAYYAN-INCLUSION: {"Jessica"=>"Excluded"}	10.1145/3236621	Emotions
rayyan-863244857	A Novel Method for Unsafe Driving States Detection	2020			Proceedings of the 2020 12th International Conference on Machine Learning and Computing				373â€“378	Shang, Haixing and Qian, Yi and Shi, Ruipeng and Li, Yuchong and Liang, Xi	["https://doi.org/10.1145/3383972.3384060", "http://dx.doi.org/10.1145/3383972.3384060"]		Association for Computing Machinery		With the increase in vehicle consumption in recent years, traffic accidents have become the most important cause of premature death all over the world. In particular, the unsafe driving state like fatigue and distraction, which lead to around 90 percent of crashes. In this paper, an unsafe driving state detection method based on deep learning is proposed. First, the optimized MTCNN method is used…	RAYYAN-INCLUSION: {"Jessica"=>"Excluded"}	10.1145/3383972.3384060	Computer vision, Machine Learning, Unsafe Driving States Detection
rayyan-863244858	IcuARM-II: Improving the Reliability of Personalized Risk Prediction in Pediatric Intensive Care Units	2014			Proceedings of the 5th ACM Conference on Bioinformatics, Computational Biology, and Health Informatics				211â€“219	Cheng, Chih-Wen and Chanani, Nikhil and Maher, Kevin and Wang, May D	["https://doi.org/10.1145/2649387.2649440", "http://dx.doi.org/10.1145/2649387.2649440"]		Association for Computing Machinery		Clinicians in intensive care units (ICUs) rely on standardized scores as risk prediction models to predict a patient's vulnerability to life-threatening events. Current scales calculate scores from a fixed set of conditions collected within a specific time window. However, modern monitoring technologies generate complex, temporal, and multimodal patient data that conventional prediction scales ca…	RAYYAN-INCLUSION: {"Jessica"=>"Excluded"}	10.1145/2649387.2649440	temporal association rule, pediatric intensive care units, association rule validation, personalized clinical risk prediction;Intensive Care Units
rayyan-863244859	Real-Time Thermal Medium-Based Breathing Analysis with Python	2017			Proceedings of the 7th Workshop on Python for High-Performance and Scientific Computing					Schoun, Breawn and Transue, Shane and Choi, Min-Hyung	["https://doi.org/10.1145/3149869.3149874", "http://dx.doi.org/10.1145/3149869.3149874"]		Association for Computing Machinery		Respiration monitoring is an important physiological measurement taken to determine the health of an individual. In clinical sleep studies, respiration activity is monitored to detect sleep disorders such as sleep apnea and respiratory conditions such as Chronic Obstructive Pulmonary Disease (COPD). Existing methods of respiration monitoring either place sensors on the patient's body, causing dis…	RAYYAN-INCLUSION: {"Jessica"=>"Excluded"}	10.1145/3149869.3149874	medical, exhale, medium, thermal, Respiration, Python;Respiration
rayyan-863244860	Inconspicuous On-Bed Respiratory Rate Monitoring	2013			Proceedings of the 6th International Conference on PErvasive Technologies Related to Assistive Environments					Huang, Ming-Chun and Xu, Wenyao and Liu, Jason and Samy, Lauren and Vajid, Amir and Alshurafa, Nabil and Sarrafzadeh, Majid	["https://doi.org/10.1145/2504335.2504353", "http://dx.doi.org/10.1145/2504335.2504353"]		Association for Computing Machinery		The monitoring of human respiratory rate is essential in many clinical applications including the detection and monitoring of sleep disorders, the monitoring of newborns for Sudden Infant Death Syndrome (SIDS), and identifying patients at high risk up to 24 hours before an adverse event like stroke and cardiac arrest [1]. Traditional noninvasive respiratory rate measurements in a hospital setting…	RAYYAN-INCLUSION: {"Jessica"=>"Excluded"}	10.1145/2504335.2504353	respiratory rate, breath, inconspicuous, pressure sensor array, bedsheet
rayyan-863244861	Decentralized Human Milk Banking with ODK Sensors	2013			Proceedings of the 3rd ACM Symposium on Computing for Development					Chaudhri, Rohit and Vlachos, Darivanh and Borriello, Gaetano and Israel-Ballard, Kiersten and Coutsoudis, Anna and Reimers, Penny and Perin, Noah	["https://doi.org/10.1145/2442882.2442887", "http://dx.doi.org/10.1145/2442882.2442887"]		Association for Computing Machinery		Developing countries are faced with the daunting challenge of lowering their neonate and child mortality rates. Studies have indicated that up to 13% of the deaths of children under the age of five could be prevented by breastfeeding alone. One key barrier is the availability of breast milk for vulnerable infants (those born pre-term, with low birth-weight, to HIV-positive mothers, or orphaned at…	RAYYAN-INCLUSION: {"Jessica"=>"Excluded"}	10.1145/2442882.2442887	sensing, smart phones, ICTD, nutrition, breastfeeding, mobile computing, cyber physical system;Humanities;Humanism;Humans;Milk, Human;Milk Ejection
rayyan-863244862	Artificial Intelligenceâ€“Based Computed Tomography Processing Framework for Surgical Telementoring of Congenital Heart Disease	2021	8	1	J. Emerg. Technol. Comput. Syst.	1550-4832	17	4		Xie, Wen and Yao, Zeyang and Ji, Erchao and Qiu, Hailong and Chen, Zewen and Guo, Huiming and Zhuang, Jian and Jia, Qianjun and Huang, Meiping	["https://doi.org/10.1145/3457613", "http://dx.doi.org/10.1145/3457613"]		Association for Computing Machinery	New York, NY, USA	Congenital heart disease (CHD) is the most common birth defect, accounting for one-third of all congenital birth defects. As with complicated intracardiac structural abnormalities, CHD is usually treated with surgical repair, and computed tomography (CT) is the main examination method for diagnosis of CHD and also provides anatomical information to surgeons. Currently, there exists a serious shor…	RAYYAN-INCLUSION: {"Jessica"=>"Excluded"}	10.1145/3457613	computed tomography, congenital heart disease, telementoring, neural network, Artificial intelligence;Intelligence
rayyan-863244863	A Framework for Predicting Adherence in Remote Health Monitoring Systems	2014			Proceedings of the Wireless Health 2014 on National Institutes of Health				1â€“8	Alshurafa, Nabil and Eastwood, Joann and Pourhomayoun, Mohammad and Liu, Jason J and Nyamathi, Suneil and Sarrafzadeh, Majid	["https://doi.org/10.1145/2668883.2669586", "http://dx.doi.org/10.1145/2668883.2669586"]		Association for Computing Machinery		Remote health monitoring (RHM) systems have shown potential effectiveness in disease management and prevention. In several studies RHM systems have been shown to reduce risk factors for cardiovascular disease (CVD) for a subset of the study participants. However, many RHM study participants fail to adhere to the prescribed study protocol or end up dropping from the study prior to its completion. …	RAYYAN-INCLUSION: {"Jessica"=>"Excluded"}	10.1145/2668883.2669586	Machine Learning, User Adherence, Prediction and Modeling, Remote Health Monitoring
rayyan-863244864	A Critical Review of Data Mining Techniques Used for the Management of Sickle Cell Disease	2020			Proceedings of the 12th International Conference on Computer Modeling and Simulation				147â€“152	Alfaleh, Aljawharah and Gollapalli, Mohammed	["https://doi.org/10.1145/3408066.3408105", "http://dx.doi.org/10.1145/3408066.3408105"]		Association for Computing Machinery		Sickle cell disease (SCD) is a common disease among some races around the world, including Africa, the Caribbean, the East Mediterranean, and the Middle East. Unfortunately, there is no permanent treatment for sickle cell disease and the risk of patients suffering from SCD is growing among those who are pregnant women, children or even worse patients already suffering from other severe diseases s…	RAYYAN-INCLUSION: {"Jessica"=>"Excluded"}	10.1145/3408066.3408105	Sickle cell statistics, machine learning, data mining, prediction;Anemia, Sickle Cell
rayyan-863244865	NLP Methods for Extraction of Symptoms from Unstructured Data for Use in Prognostic COVID-19 Analytic Models	2022	1	1	J. Artif. Int. Res.	1076-9757	72		429â€“474	Silverman, Greg M and Sahoo, Himanshu S and Ingraham, Nicholas E and Lupei, Monica and Puskarich, Michael A and Usher, Michael and Dries, James and Finzel, Raymond L and Murray, Eric and Sartori, John and Simon, Gyorgy and Zhang, Rui and Melton, Genevieve B and Tignanelli, Christopher J and Pakhomov, Serguei V S	["https://doi.org/10.1613/jair.1.12631", "http://dx.doi.org/10.1613/jair.1.12631"]		AI Access Foundation	El Segundo, CA, USA	Statistical modeling of outcomes based on a patient's presenting symptoms (symptomatology) can help deliver high quality care and allocate essential resources, which is especially important during the COVID-19 pandemic. Patient symptoms are typically found in unstructured notes, and thus not readily available for clinical decision making. In an attempt to fill this gap, this study compared two me…	RAYYAN-INCLUSION: {"Jessica"=>"Excluded"}	10.1613/jair.1.12631	Natural language processing, COVID-19, Information extraction, UMLS
rayyan-863244866	Supervised Reinforcement Learning with Recurrent Neural Network for Dynamic Treatment Recommendation	2018			Proceedings of the 24th ACM SIGKDD International Conference on Knowledge Discovery & Data Mining				2447â€“2456	Wang, Lu and Zhang, Wei and He, Xiaofeng and Zha, Hongyuan	["https://doi.org/10.1145/3219819.3219961", "http://dx.doi.org/10.1145/3219819.3219961"]		Association for Computing Machinery		Dynamic treatment recommendation systems based on large-scale electronic health records (EHRs) become a key to successfully improve practical clinical outcomes. Prior relevant studies recommend treatments either use supervised learning (e.g. matching the indicator signal which denotes doctor prescriptions), or reinforcement learning (e.g. maximizing evaluation signal which indicates cumulative re…	RAYYAN-INCLUSION: {"Jessica"=>"Excluded"}	10.1145/3219819.3219961	supervised reinforcement learning, dynamic treatment regime, deep sequential recommendation;Neural Networks (Computer);Nerve Net;Recurrence
rayyan-863244867	Mobile Assisted Living: Smartwatch-Based Fall Risk Assessment for Elderly People	2018			Proceedings of the 5th International Workshop on Sensor-Based Activity Recognition and Interaction					Haescher, Marian and Matthies, Denys J C and Srinivasan, Karthik and Bieber, Gerald	["https://doi.org/10.1145/3266157.3266210", "http://dx.doi.org/10.1145/3266157.3266210"]		Association for Computing Machinery		We present a novel Smartwatch-based approach, to enable Mobile Assisted Living (MAL) for users with special needs. A major focus group for this approach are elderly people. We developed a tool for caregivers applicable in home environments, nursing care, and hospitals, to assess the vitality of their patients. Hereby, we particularly focus on the prediction of falls, because falls are a major rea…	RAYYAN-INCLUSION: {"Jessica"=>"Excluded"}	10.1145/3266157.3266210	Health Care, Smartwatch, Elderly People, Pattern Recognition, Vital Signs, Mobile Assisted Living, Health Technology, Pulse Detection, Fall Risk, Assistance;Risk Assessment
rayyan-863244868	Biometric Systems Utilising Health Data from Wearable Devices: Applications and Future Challenges in Computer Security	2020	7		ACM Comput. Surv.	0360-0300	53	4		Khan, Saad and Parkinson, Simon and Grant, Liam and Liu, Na and Mcguire, Stephen	["https://doi.org/10.1145/3400030", "http://dx.doi.org/10.1145/3400030"]		Association for Computing Machinery	New York, NY, USA	Health data are being increasingly sensed from the health-based wearable Internet of Things (IoT) devices, providing much-needed fitness and health tracking. However, data generated also present opportunities within computer security, specifically with biometric systems used for identification and authentication purposes. This article performs a systematic review of health-based IoT data collecte…	RAYYAN-INCLUSION: {"Jessica"=>"Excluded"}	10.1145/3400030	Health data, wearable technology, biometrics, authentication
rayyan-863244869	AppA: Assistive Patient Monitoring Cloud Platform for Active Healthcare Applications	2015			Proceedings of the 9th International Conference on Ubiquitous Information Management and Communication					Balasubramanian, Venki and Stranieri, Andrew and Kaur, Ranjit	["https://doi.org/10.1145/2701126.2701224", "http://dx.doi.org/10.1145/2701126.2701224"]		Association for Computing Machinery		Continuous, remote monitoring of patients using wearable sensors can facilitate early detection of many conditions and can help to manage the growing healthcare crisis worldwide. A remote patient monitoring application consists of many emerging services such as wireless wearable sensor configuration, patient registration and authentication, collaborative consultation of doctors, storage and maint…	RAYYAN-INCLUSION: {"Jessica"=>"Excluded"}	10.1145/2701126.2701224	early detection, health condition, BAWSN, cloud based computing;Monitoring, Physiologic
rayyan-863244870	A Survey of Approaches to Unobtrusive Sensing of Humans	2022	1	1	ACM Comput. Surv.	0360-0300	55	2		Fernandes, JosÃ© Marcelo and Silva, Jorge SÃ¡ and Rodrigues, AndrÃ© and Boavida, Fernando	["https://doi.org/10.1145/3491208", "http://dx.doi.org/10.1145/3491208"]		Association for Computing Machinery	New York, NY, USA	The increasing amount of human-related and/or human-originated data in current systems is both an opportunity and a challenge. Nevertheless, despite relying on the processing of large amounts of data, most of the so-called smart systems that we have nowadays merely consider humans as sources of data, not as system beneficiaries or even active â€œcomponents.â€ For truly smart systems, we need to …	RAYYAN-INCLUSION: {"Jessica"=>"Excluded"}	10.1145/3491208	HiTL, data processing, IoT, signal processing, Unobtrusive sensing;Humanities;Humanism;Humans
rayyan-863244871	Computational Modeling and Simulation of Viral Load Kinetics in SARS-CoV-2 Replication	2020			CSBio '20: Proceedings of the Eleventh International Conference on Computational Systems-Biology and Bioinformatics				75â€“82	Odaka, Mitsuhiro and Inoue, Katsumi	["https://doi.org/10.1145/3429210.3429214", "http://dx.doi.org/10.1145/3429210.3429214"]		Association for Computing Machinery		COVID-19, which has been attracting more and more attention worldwide, reactivates in some recovery cases. In this study, two research questions related to reactivation are proposed and addressed to compare the reactivation risk between mild and severe cases. The first one is about the time lag between when the symptoms disappear and when the viral load declines. The second one is about how long …	RAYYAN-INCLUSION: {"Jessica"=>"Excluded"}	10.1145/3429210.3429214	virus replication dynamics model, SARS-CoV-2, reactivation risk, COVID-19, asymptomatic carriers;Computer Simulation;Viral Load;Kinetics
rayyan-863244872	Exploring Time-Dependent Concerns about Pregnancy and Childbirth from Search Logs	2015			Proceedings of the 33rd Annual ACM Conference on Human Factors in Computing Systems				737â€“746	Fourney, Adam and White, Ryen W and Horvitz, Eric	["https://doi.org/10.1145/2702123.2702427", "http://dx.doi.org/10.1145/2702123.2702427"]		Association for Computing Machinery		We study time-dependent patterns of information seeking about pregnancy, birth, and the first several weeks of caring for newborns via analyses of queries drawn from anonymized search engine logs. We show how we can detect and align web search behavior for a population of searchers with the natural clock of gestational physiology via proxies for ground truth based on searchers' self-report querie…	RAYYAN-INCLUSION: {"Jessica"=>"Excluded"}	10.1145/2702123.2702427	health, search, childbirth, pregnancy, temporal processes;Pregnancy
rayyan-863244873	Experience Report: Functional Programming of MHealth Applications	2013			Proceedings of the 18th ACM SIGPLAN International Conference on Functional Programming				357â€“362	Petersen, Christian L and Gorges, Matthias and Dunsmuir, Dustin and Ansermino, Mark and Dumont, Guy A	["https://doi.org/10.1145/2500365.2500615", "http://dx.doi.org/10.1145/2500365.2500615"]		Association for Computing Machinery		A modular framework for the development of medical applications that promotes deterministic, robust and correct code is presented. The system is based on the portable Gambit Scheme programming language and provides a flexible cross-platform environment for developing graphical applications on mobile devices as well as medical instrumentation interfaces running on embedded platforms. Real world ap…	RAYYAN-INCLUSION: {"Jessica"=>"Excluded"}	10.1145/2500365.2500615	functional programming, scheme, cross-platform development, application programming, medical systems
rayyan-863244875	Dynamic Reliability Management in Neuromorphic Computing	2021	7	1	J. Emerg. Technol. Comput. Syst.	1550-4832	17	4		Song, Shihao and Hanamshet, Jui and Balaji, Adarsha and Das, Anup and Krichmar, Jeffrey L and Dutt, Nikil D and Kandasamy, Nagarajan and Catthoor, Francky	["https://doi.org/10.1145/3462330", "http://dx.doi.org/10.1145/3462330"]		Association for Computing Machinery	New York, NY, USA	Neuromorphic computing systems execute machine learning tasks designed with spiking neural networks. These systems are embracing non-volatile memory to implement high-density and low-energy synaptic storage. Elevated voltages and currents needed to operate non-volatile memories cause aging of CMOS-based transistors in each neuron and synapse circuit in the hardware, drifting the transistorâ€™s pa…	RAYYAN-INCLUSION: {"Jessica"=>"Excluded"}	10.1145/3462330	machine learning, Neuromorphic computing, spiking neural network (SNN), bias temperature instability (BTI), non-volatile memory (NVM), lifetime reliability, phase-change memory (PCM), run-time manager (RTM)
rayyan-863244876	Hospital Readmission Prediction Using Clinical Admission Notes	2022			Australasian Computer Science Week 2022				193â€“199	Thapa, Nischay Bikram and Seifollahi, Sattar and Taheri, Sona	["https://doi.org/10.1145/3511616.3513115", "http://dx.doi.org/10.1145/3511616.3513115"]		Association for Computing Machinery		Clinical notes contain contextualised information beyond structured data relating to patientsâ€™ past and current health conditions. Despite the richness, their unstructured, long, and high dimensional nature presents challenges to traditional text representation techniques. The advancement of deep contextual representation techniques in natural language processing (NLP) has shown remarkable perf…	RAYYAN-INCLUSION: {"Jessica"=>"Excluded"}	10.1145/3511616.3513115	Embedding techniques, Hospital readmission, Natural language processing, Electronic health records;Patient Readmission
rayyan-863244877	Evaluation of Respiration Quality Using Smart Phone	2013			Proceedings of the 6th International Conference on PErvasive Technologies Related to Assistive Environments					Gupta, Neeraj K and Dantu, Ram	["https://doi.org/10.1145/2504335.2504364", "http://dx.doi.org/10.1145/2504335.2504364"]		Association for Computing Machinery		Breathing is one of the vital signs that are considered important from medical point of view. The quality of breathing is evaluated by considering several factors. In this paper we present the results of experiments that use a smart phone to evaluate some of the factors to determine the quality of breathing. The accelerometer in the smart phone is used to measure the breathing. We measure subject…	RAYYAN-INCLUSION: {"Jessica"=>"Excluded"}	10.1145/2504335.2504364	911 calls, respiration quality, smart phones;Ventilators, Mechanical;Respiration
rayyan-863244878	GaitTrack: Health Monitoring of Body Motion from Spatio-Temporal Parameters of Simple Smart Phones	2013			Proceedings of the International Conference on Bioinformatics, Computational Biology and Biomedical Informatics				897â€“906	Cheng, Qian and Juen, Joshua and Li, Yanen and Prieto-Centurion, Valentin and Krishnan, Jerry A and Schatz, Bruce R	["https://doi.org/10.1145/2506583.2512362", "http://dx.doi.org/10.1145/2506583.2512362"]		Association for Computing Machinery		Detecting abnormal health is an important issue for mobile health, especially for chronic diseases. We present a free-living health monitoring system based on simple standalone smart phones, which can accurately compute walking speed. This phone app can be used to validate status of the major chronic condition, Chronic Obstructive Pulmonary Disease (COPD), by estimating gait speed of actual patie…	RAYYAN-INCLUSION: {"Jessica"=>"Excluded"}	10.1145/2506583.2512362	Smart Phone Application, Gait Speed, Free-living Health Monitoring, Chronic Disease Assessment
rayyan-863244879	Peer Couple to Couple Approach for Better Maternal Health Outcomes	2019			Proceedings of the 1st International Workshop on Software Engineering for Healthcare				53â€“56	Kuntagod, Nataraj and Podder, Sanjay and Abbabathula, Satya Sai Srinivas and Mukherjee, Sumantra and Gautam, Abhishek	["https://doi.org/10.1109/SEH.2019.00017", "http://dx.doi.org/10.1109/SEH.2019.00017"]		IEEE Press		As per the WHO statistics, the risk of pregnancy-related deaths is much higher for girls aged 15--19 compared to women in their twenties. `Peer Couple to Couple Approach' (PCCA) can be a sustainable, community led approach, involving both the partners of young couples (the wife and husband) as a `dyad', to overcome the socio-cultural and gender related barriers to plan and space their families an…	RAYYAN-INCLUSION: {"Jessica"=>"Excluded"}	10.1109/SEH.2019.00017	maternal health, infant health, peer support, positive deviant, mobile health;Maternal Welfare
rayyan-863244880	Using Mobile Computing to Support Malnutrition Management in South Africa	2014			Proceedings of the Southern African Institute for Computer Scientist and Information Technologists Annual Conference 2014 on SAICSIT 2014 Empowered by Technology				352â€“360	Nyumbeka, Dumisani and Wesson, Janet	["https://doi.org/10.1145/2664591.2664622", "http://dx.doi.org/10.1145/2664591.2664622"]		Association for Computing Machinery		Malnutrition is one of the major health care problems in Africa, especially in young children. The main objective of this paper is to discuss the development of a mobile application to assist with malnutrition management for children under the age of five years. Malnutrition management refers to the collecting of patient data, patient diagnosis and treatment thereafter. A literature study reveale…	RAYYAN-INCLUSION: {"Jessica"=>"Excluded"}	10.1145/2664591.2664622	Malnutrition, Mobile Computing, mHealth;South Africa
rayyan-863244881	Detecting Data Falsification by Front-Line Development Workers: A Case Study of Vaccination in Pakistan	2021			Proceedings of the 2021 CHI Conference on Human Factors in Computing Systems					Batool, Amna and Toyama, Kentaro and Veinot, Tiffany and Fatima, Beenish and Naseem, Mustafa	["https://doi.org/10.1145/3411764.3445630", "http://dx.doi.org/10.1145/3411764.3445630"]		Association for Computing Machinery		Front-line workers in global development are often responsible for data collection and record-keeping about their own work. The authenticity of such data and the role of mid-level supervisors, however, remains understudied. We report on the case of immunization in Pakistan, where, through interviews with 30 mid-level vaccination managers in Punjab district, we find that data falsification by vacc…	RAYYAN-INCLUSION: {"Jessica"=>"Excluded"}	10.1145/3411764.3445630	Healthcare, Data Falsification, Immunization, Developing Countries, Mid-level Managers, Front-line Workers, Supervisors, Technology, Supportive Supervision;Pakistan;Vaccination;Vaccines
rayyan-863244882	On the Use of Radio Frequency Identification for Continuous Biomedical Monitoring	2017			Proceedings of the Second International Conference on Internet-of-Things Design and Implementation				197â€“202	Mongan, William M and Rasheed, Ilhaan and Ved, Khyati and Vora, Shrenik and Dandekar, Kapil and Dion, Genevieve and Kurzweg, Timothy and Fontecchio, Adam	["https://doi.org/10.1145/3054977.3055002", "http://dx.doi.org/10.1145/3054977.3055002"]		Association for Computing Machinery		Radio Frequency Identification (RFID) technology is often deployed for inventory management scenarios. In inventory applications, a known or unknown number of RFID tags are queried in a discrete manner and for a single, short period of time, until each tag is recognized by the interrogator device. Passive RFID provides several benefits conducive to ubiquitous deployment, including RFID tags that …	RAYYAN-INCLUSION: {"Jessica"=>"Excluded"}	10.1145/3054977.3055002	IoT sensor processing framework, Software architecture, Signal processing
rayyan-863244883	Multi-Disease Predictive Analytics: A Clinical Knowledge-Aware Approach	2021	6	1	ACM Trans. Manage. Inf. Syst.	2158-656X	12	3		Qiu, Lin and Gorantla, Sruthi and Rajan, Vaibhav and Tan, Bernard C Y	["https://doi.org/10.1145/3447942", "http://dx.doi.org/10.1145/3447942"]		Association for Computing Machinery	New York, NY, USA	Multi-Disease Predictive Analytics (MDPA) models simultaneously predict the risks of multiple diseases in patients and are valuable in early diagnoses. Patients tend to have multiple diseases simultaneously or develop multiple complications over time, and MDPA models can learn and effectively utilize such correlations between diseases. Data from large-scale Electronic Health Records (EHR) can be …	RAYYAN-INCLUSION: {"Jessica"=>"Excluded"}	10.1145/3447942	knowledge graph, diagnosis prediction, Electronic health records, multi-label learning, biomedical literature, rare diseases
rayyan-863244884	Artificial Intelligence in XPRIZE DeepQ Tricorder	2017			Proceedings of the 2nd International Workshop on Multimedia for Personal Health and Health Care				11â€“18	Chang, Edward Y and Wu, Meng-Hsi and Tang, Kai-Fu Tang and Kao, Hao-Cheng and Chou, Chun-Nan	["https://doi.org/10.1145/3132635.3132637", "http://dx.doi.org/10.1145/3132635.3132637"]		Association for Computing Machinery		The DeepQ tricorder device developed by HTC from 2013 to 2016 was entered in the Qualcomm Tricorder XPRIZE competition and awarded the second prize in April 2017. This paper presents DeepQÂ»s three modules powered by artificial intelligence: symptom checker, optical sense, and vital sense. We depict both their initial design and ongoing enhancements.	RAYYAN-INCLUSION: {"Jessica"=>"Excluded"}	10.1145/3132635.3132637	deepq, artificial intelligence, xprize tricorder, medical iot;Intelligence
rayyan-863244885	BodyCompass: Monitoring Sleep Posture with Wireless Signals	2020	6		Proc. ACM Interact. Mob. Wearable Ubiquitous Technol.		4	2		Yue, Shichao and Yang, Yuzhe and Wang, Hao and Rahul, Hariharan and Katabi, Dina	["https://doi.org/10.1145/3397311", "http://dx.doi.org/10.1145/3397311"]		Association for Computing Machinery	New York, NY, USA	Monitoring sleep posture is important for avoiding bedsores after surgery, reducing apnea events, tracking the progression of Parkinson's disease, and even alerting epilepsy patients to potentially fatal sleep postures. Today, there is no easy way to track sleep postures. Past work has proposed installing cameras in the bedroom, mounting accelerometers on the subject's chest, or embedding pressur…	RAYYAN-INCLUSION: {"Jessica"=>"Excluded"}	10.1145/3397311	Transfer Learning, Sleep Posture, Deep Learning, Contactless Sensing, Sleep, Machine Learning, Wireless Sensing, Healthcare, Domain Adaptation;Posture;Polysomnography
rayyan-863244886	Text and Data Mining Techniques in Adverse Drug Reaction Detection	2015	5	1	ACM Comput. Surv.	0360-0300	47	4		Karimi, Sarvnaz and Wang, Chen and Metke-Jimenez, Alejandro and Gaire, Raj and Paris, Cecile	["https://doi.org/10.1145/2719920", "http://dx.doi.org/10.1145/2719920"]		Association for Computing Machinery	New York, NY, USA	We review data mining and related computer science techniques that have been studied in the area of drug safety to identify signals of adverse drug reactions from different data sources, such as spontaneous reporting databases, electronic health records, and medical literature. Development of such techniques has become more crucial for public heath, especially with the growth of data repositories…	RAYYAN-INCLUSION: {"Jessica"=>"Excluded"}	10.1145/2719920	signal detection, drug safety, data mining, adverse drug reaction, text mining, Drug side effect, statistical analysis
rayyan-863244887	Glasses for the Third Eye: Improving the Quality of Clinical Data Analysis with Motion Sensor-Based Data Filtering	2017			Proceedings of the 15th ACM Conference on Embedded Network Sensor Systems					Park, Jaeyeon and Nam, Woojin and Choi, Jaewon and Kim, Taeyeong and Yoon, Dukyong and Lee, Sukhoon and Paek, Jeongyeup and Ko, Jeonggil	["https://doi.org/10.1145/3131672.3131690", "http://dx.doi.org/10.1145/3131672.3131690"]		Association for Computing Machinery		Recent advances in machine learning based data analytics are opening opportunities for designing effective clinical decision support systems (CDSS) which can become the "third-eye" in the current clinical procedures and diagnosis. However, common patient movements in hospital wards may lead to faulty measurements in physiological sensor readings, and training a CDSS from such noisy data can cause…	RAYYAN-INCLUSION: {"Jessica"=>"Excluded"}	10.1145/3131672.3131690	Motion Sensing, Health Care Information Systems, Clinical Decision Support System, Wireless Sensor Network, Noise Filter;Statistics as Topic;Eyeglasses
rayyan-863244888	Opening up the Design Space of Neurofeedback Brain--Computer Interfaces for Children	2018	1	1	ACM Trans. Comput. -Hum. Interact.	1073-0516	24	6		Antle, Alissa N and Chesick, Leslie and Mclaren, Elgin-Skye	["https://doi.org/10.1145/3131607", "http://dx.doi.org/10.1145/3131607"]		Association for Computing Machinery	New York, NY, USA	Brain--computer interface applications (BCIs) utilizing neurofeedback (NF) can make invisible brain states visible in real time. Learning to recognize, modify, and regulate brain states is critical to all children's development and can improve learning, and emotional and mental health outcomes. How can we design usable and effective NF BCIs that help children learn and practice brain state self-r…	RAYYAN-INCLUSION: {"Jessica"=>"Excluded"}	10.1145/3131607	strong concepts, Brain-computer interfaces, design, children, mental health, conceptual framework, self-regulation;Brain;Only Child;Child
rayyan-863244889	Illustrating the Gaps and Needs in the Training Support of Community Health Workers in India	2021			Proceedings of the 2021 CHI Conference on Human Factors in Computing Systems					Yadav, Deepika and Malik, Prerna and Dabas, Kirti and Singh, Pushpendra	["https://doi.org/10.1145/3411764.3445111", "http://dx.doi.org/10.1145/3411764.3445111"]		Association for Computing Machinery		In India and other developing countries, Community Health Workers (CHWs) provide the first line of care in delivering necessary maternal and child health services. In this work, we assess the training and skill-building needs of CHWs, through a mobile-based training intervention deployed for six months to 500 CHWs for conducting 144 training sessions in rural India. We qualitatively probed 1178 q…	RAYYAN-INCLUSION: {"Jessica"=>"Excluded"}	10.1145/3411764.3445111	ASHA, HCI4D, ICTD, mHealth, CHW;India
rayyan-863244890	Virtual Painkillers: Designing Accessible Virtual Reality Experiences for Helping Cancer Patients Manage Pain at Home	2022			Extended Abstracts of the 2022 CHI Conference on Human Factors in Computing Systems					Matsangidou, Maria and P. Kassianos, Angelos and Papaioannou, Dimitrios and Solomou, Theodoros and Krini, Maria and Karekla, Maria and S. Pattichis, Constantinos	["https://doi.org/10.1145/3491101.3503562", "http://dx.doi.org/10.1145/3491101.3503562"]		Association for Computing Machinery		More than half of cancer patients are dealing with moderately severe pain on a monthly basis and most of them report a breakthrough pain experience at least once. Despite the importance of pain management for cancer patients, cancer pain remains undertreated. With computer technology and especially Virtual Reality offering open endless opportunities for pain management, we must consider how low-c…	RAYYAN-INCLUSION: {"Jessica"=>"Excluded"}	10.1145/3491101.3503562	Breast Cancer Patients, Pain Management, Home-based Rehabilitation, Virtual Reality;Pain Management
rayyan-863244891	HemaApp: Noninvasive Blood Screening of Hemoglobin Using Smartphone Cameras	2016			Proceedings of the 2016 ACM International Joint Conference on Pervasive and Ubiquitous Computing				593â€“604	Wang, Edward Jay and Li, William and Hawkins, Doug and Gernsheimer, Terry and Norby-Slycord, Colette and Patel, Shwetak N	["https://doi.org/10.1145/2971648.2971653", "http://dx.doi.org/10.1145/2971648.2971653"]		Association for Computing Machinery		We present HemaApp, a smartphone application that noninvasively monitors blood hemoglobin concentration using the smartphone's camera and various lighting sources. Hemoglobin measurement is a standard clinical tool commonly used for screening anemia and assessing a patient's response to iron supplement treatments. Given a light source shining through a patient's finger, we perform a chromatic ana…	RAYYAN-INCLUSION: {"Jessica"=>"Excluded"}	10.1145/2971648.2971653	anemia, mobile health, blood screening, photoplethysmography, hemoglobin, camera;Hemoglobin A, Glycosylated;Hemoglobins
rayyan-863244892	Analysing Scientific Collaborations of New Zealand Institutions Using Scopus Bibliometric Data	2018			Proceedings of the Australasian Computer Science Week Multiconference					Aref, Samin and Friggens, David and Hendy, Shaun	["https://doi.org/10.1145/3167918.3167920", "http://dx.doi.org/10.1145/3167918.3167920"]		Association for Computing Machinery		Scientific collaborations are among the main enablers of development in small national science systems. Although analysing scientific collaborations is a well-established subject in scientometrics, evaluations of scientific collaborations within a country remains speculative with studies based on a limited number of fields or using data too inadequate to be representative of collaborations at a n…	RAYYAN-INCLUSION: {"Jessica"=>"Excluded"}	10.1145/3167918.3167920	scientometrics, big data modelling, New Zealand, scientific collaboration, network analysis, scopus;Bibliometrics;New Zealand
rayyan-863244893	Breast Cancer Detection Using Intuitionistic Fuzzy Histogram Hyperbolization and Possibilitic Fuzzy C-Mean Clustering Algorithms with Texture Feature Based Classification on Mammography Images	2016			Proceedings of the International Conference on Advances in Information Communication Technology & Computing					Chowdhary, Chiranji Lal and Acharjya, D P	["https://doi.org/10.1145/2979779.2979800", "http://dx.doi.org/10.1145/2979779.2979800"]		Association for Computing Machinery		During past 20 years, it is stated that cancer belongings are mounting all-inclusive. Amid innumerable natures of cancers, breast cancer is witnessed as key reason of demise among women. Ultrasound, x-ray (mammograms and x-ray computed tomography), magnetic resonance imaging, thermography and nuclear medicine functional imaging are different modalities offered for early stage breast cancer detect…	RAYYAN-INCLUSION: {"Jessica"=>"Excluded"}	10.1145/2979779.2979800	clustering, possibilistic fuzzy c-mean, mammography, membership degree, intuitionistic fuzzy histogram hyperbolization;Breast Neoplasms;Algorithms;Mammography;Neoplasms
rayyan-863244894	Towards Interpretable and Maintainable Supervised Learning Using Shapley Values in Arrhythmia	2020			Proceedings of the 30th Annual International Conference on Computer Science and Software Engineering				23â€“32	Krishnakumar, Sanjena and Abdou, Tamer			IBM Corp.		This paper investigates the application of a model-agnostic interpretability technique, Shapley Additive Explanations (SHAP), to understand and hence, enhance machine learning classification models using Shapley values in the prediction of arrhythmias1. Using the Arrhythmia dataset2, three different feature selection techniques, Information Gain (IG), Recursive Feature Elimination-Random Forest (…	RAYYAN-INCLUSION: {"Jessica"=>"Excluded"}		LIME, local model-agnostic interpretation, arrhythmia, healthcare, shapley value, SHAP, multi-class classification, machine learning, bellwether;Arrhythmias, Cardiac;Learning
rayyan-863244895	Expressive '18: Proceedings of the Joint Symposium on Computational Aesthetics and Sketch-Based Interfaces and Modeling and Non-Photorealistic Animation and Rendering	2018				9781450358927							Association for Computing Machinery	New York, NY, USA	The Expressive conference series was born out of three workshops; CAe - Computational Aesthetics, SBIM - Sketch Based Interfaces Modelling and animation and NPAR - Non-Photo Realistic Animation and Rendering. The amalgamation has brought together artists, scientists, researchers and practitioners to showcase cutting-edge research and artistic innovation in these disciplines. We are jointly sponso…	RAYYAN-INCLUSION: {"Jessica"=>"Excluded"}		Animal Shells;Animals
rayyan-863244896	Experience Matters: Design and Evaluation of an Anesthesia Support Tool Guided by User Experience Theory	2020			Proceedings of the 2020 ACM Designing Interactive Systems Conference				1523â€“1535	KlÃ¼ber, Sara and Maas, Franzisca and Schraudt, David and Hermann, Gina and Happel, Oliver and Grundgeiger, Tobias	["https://doi.org/10.1145/3357236.3395552", "http://dx.doi.org/10.1145/3357236.3395552"]		Association for Computing Machinery		Despite many advances, clinical decision support tools (DSTs) often suffer from implementation and acceptance problems in the actual clinical context. We suggest that considering psychological needs-based and embodied user experience theories in the design of DSTs could help to overcome these problems. To examine this idea, we iteratively developed a DST called Cassandra supporting anesthetic tea…	RAYYAN-INCLUSION: {"Jessica"=>"Excluded"}	10.1145/3357236.3395552	user experience, decision support systems, healthcare
rayyan-863244897	The Design and Implementation of the PartoPen Maternal Health Monitoring System	2013			Proceedings of the 3rd ACM Symposium on Computing for Development					Underwood, Heather and Sterling, S Revi and Bennett, John K	["https://doi.org/10.1145/2442882.2442893", "http://dx.doi.org/10.1145/2442882.2442893"]		Association for Computing Machinery		The World Health Organization advocates the paper partograph as the single most effective tool for monitoring labor and reducing labor complications in developing countries. Used correctly, the partograph can serve as a tool for early detection of serious maternal and fetal complications during labor, allowing sufficient time for an appropriate response. However, in order to be effective, the par…	RAYYAN-INCLUSION: {"Jessica"=>"Excluded"}	10.1145/2442882.2442893	maternal health, Kenya, partograph, digital pens, ICTD;Maternal Welfare
rayyan-863244898	Concept-Based Model Explanations for Electronic Health Records	2021			Proceedings of the Conference on Health, Inference, and Learning				36â€“46	Mincu, Diana and Loreaux, Eric and Hou, Shaobo and Baur, Sebastien and Protsyuk, Ivan and Seneviratne, Martin and Mottram, Anne and Tomasev, Nenad and Karthikesalingam, Alan and Schrouff, Jessica	["https://doi.org/10.1145/3450439.3451858", "http://dx.doi.org/10.1145/3450439.3451858"]		Association for Computing Machinery		Recurrent Neural Networks (RNNs) are often used for sequential modeling of adverse outcomes in electronic health records (EHRs) due to their ability to encode past clinical states. These deep, recurrent architectures have displayed increased performance compared to other modeling approaches in a number of tasks, fueling the interest in deploying deep models in clinical settings. One of the key el…	RAYYAN-INCLUSION: {"Jessica"=>"Excluded"}	10.1145/3450439.3451858	explainability, electronic health records (EHR), time series, human-understandable concepts
rayyan-863244899	Engagement with Mental Health Screening on Mobile Devices: Results from an Antenatal Feasibility Study	2019			Proceedings of the 2019 CHI Conference on Human Factors in Computing Systems				1â€“15	Doherty, Kevin and Marcano-Belisario, JosÃ© and Cohn, Martin and Mastellos, Nikolaos and Morrison, Cecily and Car, Josip and Doherty, Gavin	["https://doi.org/10.1145/3290605.3300416", "http://dx.doi.org/10.1145/3290605.3300416"]		Association for Computing Machinery		Perinatal depression (PND) affects up to 15% of women within the United Kingdom and has a lasting impact on a woman's quality of life, birth outcomes and her child's development. Suicide is the leading cause of maternal mortality. However, it is estimated that at least 50% of PND cases go undiagnosed. This paper presents the results of the first feasibility study to examine the potential of mobil…	RAYYAN-INCLUSION: {"Jessica"=>"Excluded"}	10.1145/3290605.3300416	psychological wellbeing, public health screening, self-report, mental health, pregnancy, ema, mobile devices;Feasibility Studies
rayyan-863244900	Viewing the Development Process of Coronavirus from the Diagnosis and Treatment of New Coronavirus	2020			2020 7th International Conference on Biomedical and Bioinformatics Engineering				189â€“193	Wan, Sarah	["https://doi.org/10.1145/3444884.3444921", "http://dx.doi.org/10.1145/3444884.3444921"]		Association for Computing Machinery		As of May 23, 2020, there were above 5.38 million cases of new coronavirus (SARS-CoV-2) infection and around 350,000 death toll. The World Health Organization (WHO) publicized on March 12, 2020 that the COVID-19 caused by the SARS-CoV-2 virus has characteristics of a global pandemic. Currently, there are no vaccines or particular drugs to combat the virus. Although scientists around the world are…	RAYYAN-INCLUSION: {"Jessica"=>"Excluded"}	10.1145/3444884.3444921	COVID-19, New coronavirus, SARS-CoV-2
rayyan-863244901	Extracting Multi-Person Respiration from Entangled RF Signals	2018	7	1	Proc. ACM Interact. Mob. Wearable Ubiquitous Technol.		2	2		Yue, Shichao and He, Hao and Wang, Hao and Rahul, Hariharan and Katabi, Dina	["https://doi.org/10.1145/3214289", "http://dx.doi.org/10.1145/3214289"]		Association for Computing Machinery	New York, NY, USA	Recent advances in wireless systems have demonstrated the possibility of tracking a person's respiration using the RF signals that bounce off her body. The resulting breathing signal can be used to infer the person's sleep quality and stages; it also allows for monitoring sleep apnea and other sleep disordered breathing (SDB); all without any body contact. Unfortunately however past work fails wh…	RAYYAN-INCLUSION: {"Jessica"=>"Excluded"}	10.1145/3214289	Blind Source Separation, Multi-Person Respiration Monitoring, Full-Night Monitoring, Wireless Sensing;Ventilators, Mechanical;Respiration
rayyan-863244902	Improving the Quality of Point of Care Diagnostics with Real-Time Machine Learning in Low Literacy LMIC Settings	2018			Proceedings of the 1st ACM SIGCAS Conference on Computing and Sustainable Societies					Valderrama, Camilo E and Marzbanrad, Faezeh and Stroux, Lisa and Martinez, Boris and Hall-Clifford, Rachel and Liu, Chengyu and Katebi, Nasim and Rohloff, Peter and Clifford, Gari D	["https://doi.org/10.1145/3209811.3209815", "http://dx.doi.org/10.1145/3209811.3209815"]		Association for Computing Machinery		The scalability of medical technology in low resource settings requires a higher level of usability and clear decision support compared to conventional devices, since users often have very limited training. In particular, it is important to provide users with real time feedback on data quality during the patient information acquisition in a manner that enables the user to take immediate correctiv…	RAYYAN-INCLUSION: {"Jessica"=>"Excluded"}	10.1145/3209811.3209815	Signal Processing, Machine Learning, Fetal Monitoring, LMIC, Doppler Ultrasound, Point of Care Diagnostics, mHealth, Human Computer Interface
rayyan-863244903	Opportunities and Challenges for Artificial Intelligence in India	2018			Proceedings of the 2018 AAAI/ACM Conference on AI, Ethics, and Society				164â€“170	Kalyanakrishnan, Shivaram and Panicker, Rahul Alex and Natarajan, Sarayu and Rao, Shreya	["https://doi.org/10.1145/3278721.3278738", "http://dx.doi.org/10.1145/3278721.3278738"]		Association for Computing Machinery		In the future of India lies the future of a sixth of the world's population. As the Artificial Intelligence (AI) revolution sweeps through societies and enters daily life, its role in shaping India's development and growth is bound to be substantial. For India, AI holds promise as a catalyst to accelerate progress, while providing mechanisms to leapfrog traditional hurdles such as poor infrastruc…	RAYYAN-INCLUSION: {"Jessica"=>"Excluded"}	10.1145/3278721.3278738	india, artificial intelligence;India;Intelligence
rayyan-863244904	Quality of Antenatal Care at Rural and Urban Primary Health Centre in Jeneponto Regency	2018			Proceedings of the International Conference on Healthcare Service Management 2018				35â€“40	Fauziah, Nurul and Ansariadi, and Darmawansyah,	["https://doi.org/10.1145/3242789.3242797", "http://dx.doi.org/10.1145/3242789.3242797"]		Association for Computing Machinery		This research aims to determine the different quality of antenatal care at urban and rural puskemas (public health center), Jeneponto regency. The type of the research was observational analysis with cross sectional design. There were 139 fixed samples of rural and urban pregnant women visiting the puskesmas, from October 2015 - May 2016. The samples were selected using stratified random sampling…	RAYYAN-INCLUSION: {"Jessica"=>"Excluded"}	10.1145/3242789.3242797	Quality, Puskesmas, examination, Antenatal care, pregnancy
rayyan-863244905	Interpretable and Steerable Sequence Learning via Prototypes	2019			Proceedings of the 25th ACM SIGKDD International Conference on Knowledge Discovery & Data Mining				903â€“913	Ming, Yao and Xu, Panpan and Qu, Huamin and Ren, Liu	["https://doi.org/10.1145/3292500.3330908", "http://dx.doi.org/10.1145/3292500.3330908"]		Association for Computing Machinery		One of the major challenges in machine learning nowadays is to provide predictions with not only high accuracy but also user-friendly explanations. Although in recent years we have witnessed increasingly popular use of deep neural networks for sequence modeling, it is still challenging to explain the rationales behind the model outputs, which is essential for building trust and supporting the dom…	RAYYAN-INCLUSION: {"Jessica"=>"Excluded"}	10.1145/3292500.3330908	sequence learning, interpretability, deep neural network;Learning
rayyan-863244906	Understanding Digital Checklist Use Through Team Communication	2020			Extended Abstracts of the 2020 CHI Conference on Human Factors in Computing Systems				1â€“8	Mastrianni, Angela and Kulp, Leah and Mapelli, Emily and Sarcevic, Aleksandra	["https://doi.org/10.1145/3334480.3382817", "http://dx.doi.org/10.1145/3334480.3382817"]		Association for Computing Machinery		Introducing technology support in a complex, team-based work setting requires a study of teamwork effects on technology use. In this paper, we present our initial analysis of team communications in a trauma resuscitation setting, where we deployed a digital checklist to support trauma team leaders in guiding patient care. By analyzing speech transcripts, checklist interaction logs, and videos of …	RAYYAN-INCLUSION: {"Jessica"=>"Excluded"}	10.1145/3334480.3382817	emergency medicine, trauma resuscitation, video analysis, communication analysis, digital checklist, teamwork, decision support systems, team communications
rayyan-863244907	Patient Risk Stratification with Time-Varying Parameters: A Multitask Learning Approach	2016	1	1	J. Mach. Learn. Res.	1532-4435	17	1	2797â€“2819	Wiens, Jenna and Guttag, John and Horvitz, Eric			JMLR.org		The proliferation of electronic health records (EHRs) frames opportunities for using machine learning to build models that help healthcare providers improve patient outcomes. However, building useful risk stratification models presents many technical challenges including the large number of factors (both intrinsic and extrinsic) influencing a patient's risk of an adverse outcome and the inherent …	RAYYAN-INCLUSION: {"Jessica"=>"Excluded"}		Clostridium difficile, multitask learning, time-varying coefficients, healthcare-associated infections, risk stratification
rayyan-863244908	From Fresnel Diffraction Model to Fine-Grained Human Respiration Sensing with Commodity Wi-Fi Devices	2018	3	1	Proc. ACM Interact. Mob. Wearable Ubiquitous Technol.		2	1		Zhang, Fusang and Zhang, Daqing and Xiong, Jie and Wang, Hao and Niu, Kai and Jin, Beihong and Wang, Yuxiang	["https://doi.org/10.1145/3191785", "http://dx.doi.org/10.1145/3191785"]		Association for Computing Machinery	New York, NY, USA	Non-intrusive respiration sensing without any device attached to the target plays a particular important role in our everyday lives. However, existing solutions either require dedicated hardware or employ special-purpose signals which are not cost-effective, significantly limiting their real-life applications. Also very few work concerns about the theory behind and can explain the large performan…	RAYYAN-INCLUSION: {"Jessica"=>"Excluded"}	10.1145/3191785	Fresnel diffraction model, Wi-Fi, Wireless sensing, Human respiration sensing;Humanities;Humanism;Humans;Cereals
rayyan-863244909	Mining Electronic Health Records (EHRs): A Survey	2018	1	1	ACM Comput. Surv.	0360-0300	50	6		Yadav, Pranjul and Steinbach, Michael and Kumar, Vipin and Simon, Gyorgy	["https://doi.org/10.1145/3127881", "http://dx.doi.org/10.1145/3127881"]		Association for Computing Machinery	New York, NY, USA	The continuously increasing cost of the US healthcare system has received significant attention. Central to the ideas aimed at curbing this trend is the use of technology in the form of the mandate to implement electronic health records (EHRs). EHRs consist of patient information such as demographics, medications, laboratory test results, diagnosis codes, and procedures. Mining EHRs could lead to…	RAYYAN-INCLUSION: {"Jessica"=>"Excluded"}	10.1145/3127881	EHRs, healthcare informatics, machine learning, Healthcare analytics, data mining
rayyan-863244910	Ada's Legacy: Cultures of Computing from the Victorian to the Digital Age	2015				9781970001495	7			Hammerman, Robin and Russell, Andrew L			Association for Computing Machinery and Morgan & Claypool		From the Preface Ada's Legacy illustrates the depth and diversity of writers, thinkers, and makers who have been inspired by Ada Lovelace, the English mathematician and writer. The volume, which commemorates the bicentennial of Ada's birth in December 1815, celebrates Lovelace's many achievements as well as the impact of her life and work, which reverberated widely since the late 19th century. In…	RAYYAN-INCLUSION: {"Jessica"=>"Excluded"}
rayyan-863244911	An Active Sleep Monitoring Framework Using Wearables	2018	7	1	ACM Trans. Interact. Intell. Syst.	2160-6455	8	3		Hossain, H M Sajjad and Ramamurthy, Sreenivasan R and Khan, Md Abdullah Al Hafiz and Roy, Nirmalya	["https://doi.org/10.1145/3185516", "http://dx.doi.org/10.1145/3185516"]		Association for Computing Machinery	New York, NY, USA	Sleep is the most important aspect of healthy and active living. The right amount of sleep at the right time helps an individual to protect his or her physical, mental, and cognitive health and maintain his or her quality of life. The most durative of the Activities of Daily Living (ADL), sleep has a major synergic influence on a personâ€™s fuctional, behavioral, and cognitive health. A deep unde…	RAYYAN-INCLUSION: {"Jessica"=>"Excluded"}	10.1145/3185516	wearable technology, active learning, gradient classifier, Sleep monitoring, crowdsourcing;Polysomnography;Sleep
rayyan-863244912	Federated Learning for Smart Healthcare: A Survey	2022	2		ACM Comput. Surv.	0360-0300	55	3		Nguyen, Dinh C and Pham, Quoc-Viet and Pathirana, Pubudu N and Ding, Ming and Seneviratne, Aruna and Lin, Zihuai and Dobre, Octavia and Hwang, Won-Joo	["https://doi.org/10.1145/3501296", "http://dx.doi.org/10.1145/3501296"]		Association for Computing Machinery	New York, NY, USA	Recent advances in communication technologies and the Internet-of-Medical-Things (IOMT) have transformed smart healthcare enabled by artificial intelligence (AI). Traditionally, AI techniques require centralized data collection and processing that may be infeasible in realistic healthcare scenarios due to the high scalability of modern healthcare networks and growing data privacy concerns. Federa…	RAYYAN-INCLUSION: {"Jessica"=>"Excluded"}	10.1145/3501296	privacy, smart healthcare, Federated learning;Learning
rayyan-863244913	Event Mining for Explanatory Modeling	2021				9781450384827	35			Jalali, Laleh and Jain, Ramesh			Association for Computing Machinery	New York, NY, USA	This book introduces the concept of Event Mining for building explanatory models from analyses of correlated data. Such a model may be used as the basis for predictions and corrective actions. The idea is to create, via an iterative process, a model that explains causal relationships in the form of structural and temporal patterns in the data. The first phase is the data-driven process of hypothe…	RAYYAN-INCLUSION: {"Jessica"=>"Excluded"}
rayyan-863244914	SIGGRAPH '15: ACM SIGGRAPH 2015 Computer Animation Festival	2015				9781450333269							Association for Computing Machinery	New York, NY, USA	The SIGGRAPH Computer Animation Festival is the leading annual festival for the world's most innovative, accomplished, and amazing digital film and video creators. An internationally recognized jury receives hundreds of submissions and presents the best work of the year in the two programs of the Computer Animation Festival, Daytime Selects and the Electronic Theater. Selections include outstandi…	RAYYAN-INCLUSION: {"Jessica"=>"Excluded"}		Animal Shells;Animals
rayyan-863244915	Opportunities in Designing HCI Tools for Lactation Consulting Professionals	2022			Extended Abstracts of the 2022 CHI Conference on Human Factors in Computing Systems					de Souza, Jessica and Chamberlain, Kristina and Gupta, Sidhant and Gao, Yang and Alshurafa, Nabil and Wang, Edward Jay	["https://doi.org/10.1145/3491101.3519762", "http://dx.doi.org/10.1145/3491101.3519762"]		Association for Computing Machinery		Long-term breastfeeding has been shown to exhibit several environmental benefits and health benefits for both the mother and baby. Despite the known advantages, several mothers choose not to maintain breastfeeding long-term. How long a mother breastfeeds is heavily influenced by lactation and latching, and so the motherâ€™s critical point of support is the lactation consultant (LC), who guides an…	RAYYAN-INCLUSION: {"Jessica"=>"Excluded"}	10.1145/3491101.3519762	Remote care, human-computer interaction, breastfeeding, lactation consultant;Referral and Consultation;Lactation;Lactates;Lactic Acid
rayyan-863244916	A Technology Platform for Enabling Behavioural Change as a "PATHway" Towards Better Self-Management of CVD	2016			Proceedings of the 2016 ACM Workshop on Multimedia for Personal Health and Health Care				15â€“18	Moran, Kieran and Wei, Haolin and Monaghan, David S and Woods, Catherine and O'Connor, Noel E and Zarpalas, Dimitrios and Chatzitofis, Anargyros and Daras, Petros and Piesk, Jens and Pomazanskyi, Andrew	["https://doi.org/10.1145/2985766.2985768", "http://dx.doi.org/10.1145/2985766.2985768"]		Association for Computing Machinery		We describe a technology platform developed as part of a novel approach to technology-enabled exercise-based Cardiac Rehabilitation (CR), termed PATHway. We explain the overall concept and explain how technology can facilitate remote participation and better adherence to community-based long-term Phase III CR. The demo will showcase the user experience of interacting with the PATHway system, incl…	RAYYAN-INCLUSION: {"Jessica"=>"Excluded"}	10.1145/2985766.2985768	cardiac rehabilitation, behaviour change, exercise
rayyan-863244917	Multimedia and Medicine: Teammates for Better Disease Detection and Survival	2016			Proceedings of the 24th ACM International Conference on Multimedia				968â€“977	Riegler, Michael and Lux, Mathias and Griwodz, Carsten and Spampinato, Concetto and de Lange, Thomas and Eskeland, Sigrun L and Pogorelov, Konstantin and Tavanapong, Wallapak and Schmidt, Peter T and Gurrin, Cathal and Johansen, Dag and Johansen, H\ravard and Halvorsen, P\ral	["https://doi.org/10.1145/2964284.2976760", "http://dx.doi.org/10.1145/2964284.2976760"]		Association for Computing Machinery		Health care has a long history of adopting technology to save lives and improve the quality of living. Visual information is frequently applied for disease detection and assessment, and the established fields of computer vision and medical imaging provide essential tools. It is, however, a misconception that disease detection and assessment are provided exclusively by these fields and that they p…	RAYYAN-INCLUSION: {"Jessica"=>"Excluded"}	10.1145/2964284.2976760	multimedia systems, medical, multimedia;Multimedia
rayyan-863244918	Communities of Computing: Computer Science and Society in the ACM	2016				9781970001877	13			Misa, Thomas J			Association for Computing Machinery and Morgan & Claypool		â€œCommunities of Computingâ€ is the first book-length history of the Association for Computing Machinery (ACM), founded in 1947 and with a membership today of 100,000 worldwide. It profiles ACM's notable SIGs, active chapters, and individual members, setting ACM's history into a rich social and political context. The book's 12 core chapters are organized into three thematic sections. â€œDefinin…	RAYYAN-INCLUSION: {"Jessica"=>"Excluded"}
rayyan-863244919	Visual Analysis Based on the Research of SARS and COVID-19: A 20-Year Bibliometric Study	2021			Proceedings of the 2021 International Conference on Bioinformatics and Intelligent Computing				38â€“48	Liang, Qifang and Liu, Buping and Liu, Chunping and Liu, Wenxing and Han, Xiaoxue and Wan, Limei and Chen, Xiaobo and Wu, Peng and Li, Hongyu and Sun, Yujiao and Yang, Yubin and Chen, Weixiong	["https://doi.org/10.1145/3448748.3448756", "http://dx.doi.org/10.1145/3448748.3448756"]		Association for Computing Machinery		Background: At present, with the continuous development of the epidemic, scholars at home and abroad have paid great attention to Corona Virus Discrease 2019(COVID-19), especially with SARS, comprehensive biology combined and carried out a series of research and discussion. Research on such topics has gradually increased, but the hot topics of research still not clear.Purpose: The goal of the res…	RAYYAN-INCLUSION: {"Jessica"=>"Excluded"}	10.1145/3448748.3448756	VOSviewer, SARS, biology, COVID-19;Bibliometrics
rayyan-863244920	Federated Learning for Healthcare: Systematic Review and Architecture Proposal	2022	5		ACM Trans. Intell. Syst. Technol.	2157-6904	13	4		Antunes, Rodolfo Stoffel and AndrÃ© da Costa, Cristiano and KÃ¼derle, Arne and Yari, Imrana Abdullahi and Eskofier, BjÃ¶rn	["https://doi.org/10.1145/3501813", "http://dx.doi.org/10.1145/3501813"]		Association for Computing Machinery	New York, NY, USA	The use of machine learning (ML) with electronic health records (EHR) is growing in popularity as a means to extract knowledge that can improve the decision-making process in healthcare. Such methods require training of high-quality learning models based on diverse and comprehensive datasets, which are hard to obtain due to the sensitive nature of medical data from patients. In this context, fede…	RAYYAN-INCLUSION: {"Jessica"=>"Excluded"}	10.1145/3501813	federated learning, systematic review, Electronic health records;Learning
rayyan-863244921	Revealing Influences of Socioeconomic Factors over Disease Outbreaks	2022			ACM SIGCAS/SIGCHI Conference on Computing and Sustainable Societies (COMPASS)				490â€“512	Hasan, S Mahmudul and Anisha, Alabi Mehzabin and Adnin, Rudaiba and Eliza, Ishrat Jahan and Tarin, Ishika and Afroz, Sadia and Islam, A B M Alim Al	["https://doi.org/10.1145/3530190.3534804", "http://dx.doi.org/10.1145/3530190.3534804"]		Association for Computing Machinery		The recent Covid-19 pandemic elucidates the need for a better disease outbreak analysis and surveillance system, which can harness state-of-the-art data mining and machine learning techniques to produce better forecasting. In this regard, understanding the correlation between disease outbreaks and socioeconomic factors should pave the way for such systems by providing useful indicators, which are…	RAYYAN-INCLUSION: {"Jessica"=>"Excluded"}	10.1145/3530190.3534804	Disease outbreaks, Socioeconomic factors, correlation, Statistical analysis;Disease Outbreaks;Socioeconomic Factors
rayyan-863244922	Promoting Physical Activity In Seniors: Future Opportunities with Emerging Technologies	2016			Proceedings of the 2016 ACM SIGMIS Conference on Computers and People Research				57â€“64	Araullo, Jake and Potter, Leigh Ellen	["https://doi.org/10.1145/2890602.2890616", "http://dx.doi.org/10.1145/2890602.2890616"]		Association for Computing Machinery		High levels of physical inactivity that are trending upwards in the population present significant health challenges, particularly in seniors. Opportunities are present for emerging technologies to promote and engage seniors in physical activity, leading social change in this area, with a goal to boost quality-of-life, health, self-efficacy and autonomy in this growing segment of the population. …	RAYYAN-INCLUSION: {"Jessica"=>"Excluded"}	10.1145/2890602.2890616	design, experimentation, performance, human factors;Motor Activity
rayyan-863244923	The Handbook of Multimodal-Multisensor Interfaces: Language Processing, Software, Commercialization, and Emerging Directions	2019				9781970001754				Oviatt, Sharon and Schuller, BjÃ¶rn and Cohen, Philip R and Sonntag, Daniel and Potamianos, Gerasimos and KrÃ¼ger, Antonio			Association for Computing Machinery and Morgan & Claypool		The Handbook of Multimodal-Multisensor Interfaces provides the first authoritative resource on what has become the dominant paradigm for new computer interfaces---user input involving new media (speech, multi-touch, hand and body gestures, facial expressions, writing) embedded in multimodal-multisensor interfaces.This three-volume handbook is written by international experts and pioneers in the f…	RAYYAN-INCLUSION: {"Jessica"=>"Excluded"}		Software
rayyan-863244924	Digital Healthcare in Latin America: The Case of Brazil and Mexico	2020	10	1	Commun. ACM	0001-0782	63	11	72â€“77	Tentori, Monica and Ziviani, Artur and Muchaluat-Saade, DÃ©bora C and Favela, Jesus	["https://doi.org/10.1145/3423923", "http://dx.doi.org/10.1145/3423923"]		Association for Computing Machinery	New York, NY, USA		RAYYAN-INCLUSION: {"Jessica"=>"Excluded"}	10.1145/3423923	Mexico;Latin America;Brazil
rayyan-863244925	Statistical Fractal Analysis of Cardiac Dynamic Behavior	2017			Proceedings of the 2017 International Conference on Computational Biology and Bioinformatics				37â€“42	RodrÃ­guez, Javier and Oliveros, Diego and Prieto, Signed and Correa, Catalina and Abrahem, Laura	["https://doi.org/10.1145/3155077.3155088", "http://dx.doi.org/10.1145/3155077.3155088"]		Association for Computing Machinery		The complexity of those systems that can be studied from frequency distributions can be characterized with the statistical fractal dimension. A methodology of diagnostic evaluation of the cardiac dynamics was developed from this dimension, allowing differentiating normal dynamics from those with acute dynamics.For this study, 30 holter and continuous electrocardiographic records clinically diagno…	RAYYAN-INCLUSION: {"Jessica"=>"Excluded"}	10.1145/3155077.3155088	hyperbolic, cardiac dynamics, Zipf-Mandelbrot law, fractal, complexity;Fractals
rayyan-863244926	BreathPrint: Breathing Acoustics-Based User Authentication	2017			Proceedings of the 15th Annual International Conference on Mobile Systems, Applications, and Services				278â€“291	Chauhan, Jagmohan and Hu, Yining and Seneviratne, Suranga and Misra, Archan and Seneviratne, Aruna and Lee, Youngki	["https://doi.org/10.1145/3081333.3081355", "http://dx.doi.org/10.1145/3081333.3081355"]		Association for Computing Machinery		We propose BreathPrint, a new behavioural biometric signature based on audio features derived from an individual's commonplace breathing gestures. Specifically, BreathPrint uses the audio signatures associated with the three individual gestures: sniff, normal, and deep breathing, which are sufficiently different across individuals. Using these three breathing gestures, we develop the processing p…	RAYYAN-INCLUSION: {"Jessica"=>"Excluded"}	10.1145/3081333.3081355	breathing gestures, usability, authentication, security;Respiration
rayyan-863244927	ViscoCam: Smartphone-Based Drink Viscosity Control Assistant for Dysphagia Patients	2021	3	1	Proc. ACM Interact. Mob. Wearable Ubiquitous Technol.		5	1		An, Kecheng and Zhang, Qian and Kwong, Elaine	["https://doi.org/10.1145/3448109", "http://dx.doi.org/10.1145/3448109"]		Association for Computing Machinery	New York, NY, USA	Dysphagia patients need to carefully control their intake liquid's viscosity to reduce choking and aspiration risks. However, accurate liquid viscosity measurement requires expensive rheometers still unavailable in daily life. Though the existing approximate testing methods are low-cost, they are not convenient for everyday use as they require either tedious procedures or dedicated apparatus. Thi…	RAYYAN-INCLUSION: {"Jessica"=>"Excluded"}	10.1145/3448109	liquid viscosity, mobile sensing, dysphagia, ubiquitous computing;Deglutition Disorders;Drinking;Viscosity
rayyan-863244928	Sleep Monitoring Tools at Home and in the Hospital: Bridging Quantified Self and Clinical Sleep Research	2015			Proceedings of the 9th International Conference on Pervasive Computing Technologies for Healthcare				153â€“160	Vandenberghe, Bert and Geerts, David			ICST (Institute for Computer Sciences, Social-Informatics and Telecommunications Engineering)		The quantified self movement suggests solutions for diverse long-term measurements, including sleep monitoring. However, those solutions do not seem to meet the challenges facing clinical sleep research. Where efforts in the past to describe design frameworks for sleep monitoring tools focused on the sleeper as user, we start from the sleep clinician to find out how sleep monitoring tools can be …	RAYYAN-INCLUSION: {"Jessica"=>"Excluded"}		quantified self, health care, personal informatics, sleep center, sleep monitoring, design;Polysomnography
rayyan-863244929	Unsupervised Rare Pattern Mining: A Survey	2016	5	1	ACM Trans. Knowl. Discov. Data	1556-4681	10	4		Koh, Yun Sing and Ravana, Sri Devi	["https://doi.org/10.1145/2898359", "http://dx.doi.org/10.1145/2898359"]		Association for Computing Machinery	New York, NY, USA	Association rule mining was first introduced to examine patterns among frequent items. The original motivation for seeking these rules arose from need to examine customer purchasing behaviour in supermarket transaction data. It seeks to identify combinations of items or itemsets, whose presence in a transaction affects the likelihood of the presence of another specific item or itemsets. In recent…	RAYYAN-INCLUSION: {"Jessica"=>"Excluded"}	10.1145/2898359	rare rules, infrequent patterns, Association rule mining
rayyan-863244930	Advances in the Prevention of Cardiovascular Diseases by Phytosterol	2019			Proceedings of the Third International Conference on Medical and Health Informatics 2019				110â€“114	Bai, Ningzhu	["https://doi.org/10.1145/3340037.3340073", "http://dx.doi.org/10.1145/3340037.3340073"]		Association for Computing Machinery		Cardiovascular diseases, mainly atherosclerosis and coronary heart disease, are crucial causes for worldwide morbidity and mortality. Unhealthy lifestyle and diet with high low-density lipoprotein (LDL)-cholesterol level are the major risk factors. Preventions of CVDs need to be taken early in age by changing to more phytosterol-enriched diet. Phytosterol is plant-derived compound with similar st…	RAYYAN-INCLUSION: {"Jessica"=>"Excluded"}	10.1145/3340037.3340073	Cardiovascular disease (CVD), cholesterol, mechanisms of action, phytosterol;Cardiovascular Diseases;Phytosterols
rayyan-863244931	Blackgammon: A Grounded Participatory Design of a Preconception Health Promotion 'alternate Reality Game' for Adolescent Indigenous Australian Women	2013			CHI '13 Extended Abstracts on Human Factors in Computing Systems				1949â€“1952	Muscat, Melody	["https://doi.org/10.1145/2468356.2468708", "http://dx.doi.org/10.1145/2468356.2468708"]		Association for Computing Machinery		I first discovered Alternate Reality Gaming (ARG) after reading Jane McGonigal's "Reality is Broken: Why games make us better and how they can change the world" and I was intrigued. Leveraging social networking tools and mobile devices, ARG promote collaborative gameplay, which encourages players to participate in problem solving and the co-creation of knowledge, which can be applied in the conte…	RAYYAN-INCLUSION: {"Jessica"=>"Excluded"}	10.1145/2468356.2468708	alternate game reality, participatory design, indigenous australians, preconception health promotion, grounded theory;Adolescent;Health Promotion;Poverty
rayyan-863244932	Designing Interfaces for Healthcare Workers: A Case Study of the Electronic Partogram	2013			Proceedings of the 11th Asia Pacific Conference on Computer Human Interaction				187â€“191	Bhatt, Bhaskar M R and Kar, Gourab and Shashank, Sriram and Somarajan, Sumesh	["https://doi.org/10.1145/2525194.2525268", "http://dx.doi.org/10.1145/2525194.2525268"]		Association for Computing Machinery		This paper describes a user-centered approach to the design and development of an electronic partogram for healthcare workers in developing countries. The device is intended to aid healthcare workers in data entry and interpretation of condition of mother and baby during active phase of labor in childbirth. Iterative processes of design thinking and prototyping lead to development of a simulation…	RAYYAN-INCLUSION: {"Jessica"=>"Excluded"}	10.1145/2525194.2525268	human computer interaction, human centered design, information and communication technology for development, human interface devices, user studies and ethnographic approaches, information visualization, interaction design, e-health and telemedicine, healthcare
rayyan-863244933	Redesigning the Trans-Disciplinary: Working Across Design, Craft and Technological Boundaries to Deliver an Integrated Wearable for Cardiac Monitoring	2016			Proceedings of the 2016 ACM Conference on Designing Interactive Systems				691â€“699	Heiss, Leah and Beckett, Paul and Carr-Bottomley, Amy	["https://doi.org/10.1145/2901790.2901794", "http://dx.doi.org/10.1145/2901790.2901794"]		Association for Computing Machinery		We analyse the mechanisms at play within a successful trans-disciplinary health and wellbeing project and seek to highlight key strengths within expert teams that facilitate innovative outcomes. These competencies are identified through the development of a necklace for longer-term cardiac monitoring created in a team encompassing designers, craftspeople, electronic engineers, and health practiti…	RAYYAN-INCLUSION: {"Jessica"=>"Excluded"}	10.1145/2901790.2901794	biosignal sensing, iterative making, craft, communication, trans-disciplinary design, innovation, constraints
rayyan-863244934	Parallel Journeys of Patients with Cancer and Depression: Challenges and Opportunities for Technology-Enabled Collaborative Care	2020	5		Proc. ACM Hum. -Comput. Interact.		4			Suh, Jina and Williams, Spencer and Fann, Jesse R and Fogarty, James and Bauer, Amy M and Hsieh, Gary	["https://doi.org/10.1145/3392843", "http://dx.doi.org/10.1145/3392843"]		Association for Computing Machinery	New York, NY, USA	Depression is common but under-treated in patients with cancer, despite being a major modifiable contributor to morbidity and early mortality. Integrating psychosocial care into cancer services through the team-based Collaborative Care Management (CoCM) model has been proven to be effective in improving patient outcomes in cancer centers. However, there is currently a gap in understanding the cha…	RAYYAN-INCLUSION: {"Jessica"=>"Excluded"}	10.1145/3392843	cancer, whole patient, collaborative care, health technology, depression, integrated care, qualitative methods
rayyan-863244935	Digital Drivers in the Age of Massive Datasets	2015	7	1	XRDS	1528-4972	21	4	60â€“66	Aerni, Sarah and Farinas, Hulya and Muralidhar, Gautam	["https://doi.org/10.1145/2788518", "http://dx.doi.org/10.1145/2788518"]		Association for Computing Machinery	New York, NY, USA	How technology enables the data geek in life sciences and healthcare.	RAYYAN-INCLUSION: {"Jessica"=>"Excluded"}	10.1145/2788518
rayyan-863244936	Medical and Health Systems	2019			The Handbook of Multimodal-Multisensor Interfaces: Language Processing, Software, Commercialization, and Emerging Directions	9781970001754			423â€“476	Sonntag, Daniel	["https://doi.org/10.1145/3233795.3233808", "http://dx.doi.org/10.1145/3233795.3233808"]		Association for Computing Machinery and Morgan & Claypool			RAYYAN-INCLUSION: {"Jessica"=>"Excluded"}	10.1145/3233795.3233808
rayyan-863244937	From Design to Development to Evaluation of a Pregnancy App for Low-Income Women in a Community-Based Setting	2019			Proceedings of the 21st International Conference on Human-Computer Interaction with Mobile Devices and Services					Chaudhry, Beenish M and Faust, Louis and Chawla, Nitesh V	["https://doi.org/10.1145/3338286.3340118", "http://dx.doi.org/10.1145/3338286.3340118"]		Association for Computing Machinery		Due to the increasing rates of mobile phone adoption in low-income communities in the United States, mobile apps can be used to increase access to prenatal care in this population. But, design and evaluation studies in this area are rare. Using existing guidelines and needs assessment results, we developed, MomLink, that aligned with the needs of the target population and their community health w…	RAYYAN-INCLUSION: {"Jessica"=>"Excluded"}	10.1145/3338286.3340118	low-income, health workers, connected, women, pregnancy, usability, mobile app, mhealth;Pregnancy
rayyan-863244938	The Epidemiological Characteristics of Bronchopneumonias in Children Based on WEB Data Mining	2021			The Sixth International Conference on Information Management and Technology					Ma, Yonghong and Tan, Jiao and Zhang, Dongning and Men, Ke and Shi, Mingjuan and Cao, Ying	["https://doi.org/10.1145/3465631.3465931", "http://dx.doi.org/10.1145/3465631.3465931"]		Association for Computing Machinery		NOTICE OF RETRACTION: While investigating potential publication-related misconduct in connection with the ICIMTech 2021 Conference Proceedings, serious concerns were raised that cast doubt on the integrity of the peer-review process and all papers published in the Proceedings of this Conference. The integrity of the entire Conference has been called into question. As a result, of its investigatio…	RAYYAN-INCLUSION: {"Jessica"=>"Excluded"}	10.1145/3465631.3465931	Only Child;Child
rayyan-863244939	The Mobile Exergames Design Model to Encourage Physical Activity for Sedentary Generation Z	2019			Proceedings of the 5th International ACM In-Cooperation HCI and UX Conference				137â€“141	Hashim, Hasdina Lynn and Kamaruddin, Azrina and Jantan, Azrul Hazri	["https://doi.org/10.1145/3328243.3328260", "http://dx.doi.org/10.1145/3328243.3328260"]		Association for Computing Machinery		With the advancement of HCI technologies, user's bodily movement can now be placed in the centre of experience. Exergames, a combination of exercise and games, allows users to use their body movement as input devices to reach games' goals. A sedentary lifestyle, one where little physical activity is done, is common nowadays as individuals become dependent on technological aids to assist in runnin…	RAYYAN-INCLUSION: {"Jessica"=>"Excluded"}	10.1145/3328243.3328260	physical ability, HCI, Generation Z, sedentary lifestyle, design model;Motor Activity
rayyan-863244940	Reducing Uncertainty and Offering Comfort: Designing Technology for Coping with Interpersonal Racism	2021			Proceedings of the 2021 CHI Conference on Human Factors in Computing Systems					To, Alexandra and Carey, Hillary and Kaufman, Geoff and Hammer, Jessica	["https://doi.org/10.1145/3411764.3445590", "http://dx.doi.org/10.1145/3411764.3445590"]		Association for Computing Machinery		Ranging from subtle to overt, unintentional to systemic, navigating racism is additional everyday work for many people. Yet the needs of people who experience racism have been overlooked as a fertile ground for better technology. Through a series of workshops we call Foundational Fiction, we engaged BIPOC (Black, Indigenous, People of Color) in participatory design to identify qualities of techno…	RAYYAN-INCLUSION: {"Jessica"=>"Excluded"}	10.1145/3411764.3445590	design workshops, interactive fiction, participatory design, uncertainty, microaggressions, racism
rayyan-863244941	Beyond Health Literacy: Navigating Boundaries and Relationships During High-Risk Pregnancies: Challenges and Opportunities for Digital Health in North-West India	2020			Proceedings of the 11th Nordic Conference on Human-Computer Interaction: Shaping Experiences, Shaping Society					Bagalkot, Naveen and Verdezoto, Nervo and Ghode, Anushri and Purohit, Shipra and Murthy, Lakshmi and Mackintosh, Nicola and Griffiths, Paula	["https://doi.org/10.1145/3419249.3420126", "http://dx.doi.org/10.1145/3419249.3420126"]		Association for Computing Machinery		Few studies in HCI4D have examined the lived experiences of women with pregnancy complications. We conducted a qualitative study with 15 pregnant women to gain an in-depth understanding of the context in which pregnancy takes place and everyday experiences living with complications in rural North-West India. To complement our interviews, we conducted six focus groups with three pregnant women, th…	RAYYAN-INCLUSION: {"Jessica"=>"Excluded"}	10.1145/3419249.3420126	Digital health, Pregnancy Care, HCI4D, Global health, Maternal health, Pregnancy complications, ICT4D;Pregnancy;Pregnancy, High-Risk;India
rayyan-863244942	In5: A Model for Inbodied Interaction	2019			Extended Abstracts of the 2019 CHI Conference on Human Factors in Computing Systems				1â€“6	Schraefel, M c	["https://doi.org/10.1145/3290607.3312977", "http://dx.doi.org/10.1145/3290607.3312977"]		Association for Computing Machinery		The human body is a complex system itself composed of complex systems; its state influences all aspects of our health, wellbeing including our cognitive to physical performance. In HCI most of us are not well versed in how this complex system works. The following paper proposes in5, a model to help make that physiology accessible for design. The model has two parts: (1) the MEECS dichotomies: fiv…	RAYYAN-INCLUSION: {"Jessica"=>"Excluded"}	10.1145/3290607.3312977	sports science, in5, embodied interaction, human performance, inbodied interaction, health, inbodied
rayyan-863244943	Advancing the Frontier of Data-Driven Healthcare	2015	7	1	XRDS	1528-4972	21	4	34â€“37	Razavian, Narges	["https://doi.org/10.1145/2788506", "http://dx.doi.org/10.1145/2788506"]		Association for Computing Machinery	New York, NY, USA	Suchi Saria of Johns Hopkins University shares how big data and machine learning can help improve the practice of healthcare, and how computing students can contribute.	RAYYAN-INCLUSION: {"Jessica"=>"Excluded"}	10.1145/2788506
rayyan-863244944	Acoustic-Based Upper Facial Action Recognition for Smart Eyewear	2021	6	1	Proc. ACM Interact. Mob. Wearable Ubiquitous Technol.		5	2		Xie, Wentao and Zhang, Qian and Zhang, Jin	["https://doi.org/10.1145/3448105", "http://dx.doi.org/10.1145/3448105"]		Association for Computing Machinery	New York, NY, USA	Smart eyewear (e.g., AR glasses) is considered to be the next big breakthrough for wearable devices. The interaction of state-of-the-art smart eyewear mostly relies on the touchpad which is obtrusive and not user-friendly. In this work, we propose a novel acoustic-based upper facial action (UFA) recognition system that serves as a hands-free interaction mechanism for smart eyewear. The proposed s…	RAYYAN-INCLUSION: {"Jessica"=>"Excluded"}	10.1145/3448105	acoustic sensing, facial actions, OFDM, eyewear, wearables
rayyan-863244945	Sports & Nutrition Data Science Using Gradient Boosting Machines	2018			Proceedings of the 10th Hellenic Conference on Artificial Intelligence					Pantazopoulos, Antonios and Maragoudakis, Manolis	["https://doi.org/10.1145/3200947.3201060", "http://dx.doi.org/10.1145/3200947.3201060"]		Association for Computing Machinery		Throughout1 recent years, a significant amount of research has dealt with how humans could beat time. According to the extracted outcome, the main weapons in this battle are balanced nutrition and systematic exercise. Outdoor running, ranging from short distances up to even marathons, is gaining popularity, boosting the clothing, shoes and even gadget industry as well. The current rapid developme…	RAYYAN-INCLUSION: {"Jessica"=>"Excluded"}	10.1145/3200947.3201060	Gradient Boosting Machines, Running, Fitness, Data Mining, Nutrition, Sports Analysis;Sports
rayyan-863244946	Dimensionality Reduction Methods for Brain Imaging Data Analysis	2021	5	1	ACM Comput. Surv.	0360-0300	54	4		Tang, Yunbo and Chen, Dan and Li, Xiaoli	["https://doi.org/10.1145/3448302", "http://dx.doi.org/10.1145/3448302"]		Association for Computing Machinery	New York, NY, USA	The past century has witnessed the grand success of brain imaging technologies, such as electroencephalography and magnetic resonance imaging, in probing cognitive states and pathological brain dynamics for neuroscience research and neurology practices. Human brain is â€œthe most complex object in the universe,â€ and brain imaging data (BID) are routinely of multiple/many attributes and highly n…	RAYYAN-INCLUSION: {"Jessica"=>"Excluded"}	10.1145/3448302	factorization, Brain imaging data, dimensionality reduction, statistical tensor analysis, feature learning, big data;Brain;Statistics as Topic
rayyan-863244947	The Effect of CoViD-19 Pandemic on the Hospitalization of a Department of Emergency Surgery	2021			2021 International Symposium on Biomedical Engineering and Computational Biology					Angela Trunfio, Teresa and De Coppi, Lucia and Alfano, Rossella and Borrelli, Anna and Ferrucci, Giuseppe and Gargiulo, Paolo	["https://doi.org/10.1145/3502060.3503657", "http://dx.doi.org/10.1145/3502060.3503657"]		Association for Computing Machinery		CoViD-19 caused a significant alteration of the normal activity of hospital facilities. In particular, the surgical departments have been converted and reprogrammed to cope with the emergency, giving priority to urgent procedures that cannot be deferred. To this must be added the actions implemented by governments, such as the lockdown, which forced people to stay in their homes. In this study it…	RAYYAN-INCLUSION: {"Jessica"=>"Excluded"}	10.1145/3502060.3503657	Hospitalization, CoViD-19, Emergency, Logistic Regression;Hospital Departments;Emergency Service, Hospital;Emergencies
rayyan-863244948	Evolving Explainable Rule Sets	2022			Proceedings of the Genetic and Evolutionary Computation Conference Companion				1779â€“1784	Shahrzad, Hormoz and Hodjat, Babak and Miikkulainen, Risto	["https://doi.org/10.1145/3520304.3534023", "http://dx.doi.org/10.1145/3520304.3534023"]		Association for Computing Machinery		Most AI systems work like black boxes tasked with generating reasonable outputs for given inputs. Many domains, however, have explainablity and trustworthiness requirements not fulfilled by these approaches. Various methods exist to analyze or interpret black-box models post training. When it comes down to sensitive domains in which there is a mandate for white-box models, a better choice would b…	RAYYAN-INCLUSION: {"Jessica"=>"Excluded"}	10.1145/3520304.3534023	XAI, rule-set evolution, explainable AI, genetic algorithms
rayyan-863244949	Understanding Chronic Disease Comorbidities from Baseline Networks: Knowledge Discovery Utilising Administrative Healthcare Data	2017			Proceedings of the Australasian Computer Science Week Multiconference					Khan, Arif and Uddin, Shahadat and Srinivasan, Uma	["https://doi.org/10.1145/3014812.3014871", "http://dx.doi.org/10.1145/3014812.3014871"]		Association for Computing Machinery		Hospitals routinely collect admitted patients' data for administrative purposes and for reporting to the government and health insurers. These heterogeneous and mostly untapped data contain rich semantic information about patients' health conditions in the form of standard disease codes. These traces of clinical information can be aggregated over patients to understand how their health progresses…	RAYYAN-INCLUSION: {"Jessica"=>"Excluded"}	10.1145/3014812.3014871	health informatics, social network analysis, diabetes, chronic disease, network theory, healthcare data, type 2 diabetes, knowledge management, attribution, data mining;Comorbidity;Chronic Disease
rayyan-863244950	Cross-Corpora Unsupervised Learning of Trajectories in Autism Spectrum Disorders	2016	1	1	J. Mach. Learn. Res.	1532-4435	17	1	4597â€“4634	Elibol, Huseyin Melih and Nguyen, Vincent and Linderman, Scott and Johnson, Matthew and Hashmi, Amna and Doshi-Velez, Finale			JMLR.org		Patients with developmental disorders, such as autism spectrum disorder (ASD), present with symptoms that change with time even if the named diagnosis remains fixed. For example, language impairments may present as delayed speech in a toddler and difficulty reading in a school-age child. Characterizing these trajectories is important for early treatment. However, deriving these trajectories from …	RAYYAN-INCLUSION: {"Jessica"=>"Excluded"}		disease progression model, dynamic topic model;Child Development Disorders, Pervasive;Autistic Disorder
rayyan-863244951	How Data ScientistsWork Together With Domain Experts in Scientific Collaborations: To Find The Right Answer Or To Ask The Right Question?	2019	12	1	Proc. ACM Hum. -Comput. Interact.		3			Mao, Yaoli and Wang, Dakuo and Muller, Michael and Varshney, Kush R and Baldini, Ioana and Dugan, Casey and MojsiloviÄ‡, Aleksandra	["https://doi.org/10.1145/3361118", "http://dx.doi.org/10.1145/3361118"]		Association for Computing Machinery	New York, NY, USA	In recent years there has been an increasing trend in which data scientists and domain experts work together to tackle complex scientific questions. However, such collaborations often face challenges. In this paper, we aim to decipher this collaboration complexity through a semi-structured interview study with 22 interviewees from teams of bio-medical scientists collaborating with data scientists…	RAYYAN-INCLUSION: {"Jessica"=>"Excluded"}	10.1145/3361118	open science, interdisciplinary collaboration, data-centric collaboration, scientific discovery, bio-medical science, data science, common-ground, autoai
rayyan-863244952	Tensor Regression Networks	2020	1	1	J. Mach. Learn. Res.	1532-4435	21	1		Kossaifi, Jean and Lipton, Zachary C and Kolbeinsson, ArinbjÃ¶rn and Khanna, Aran and Furlanello, Tommaso and Anandkumar, Anima			JMLR.org		Convolutional neural networks typically consist of many convolutional layers followed by one or more fully connected layers. While convolutional layers map between high-order activation tensors, the fully connected layers operate on flattened activation vectors. Despite empirical success, this approach has notable drawbacks. Flattening followed by fully connected layers discards multilinear struc…	RAYYAN-INCLUSION: {"Jessica"=>"Excluded"}		deep learning, tensor contraction, low-rank regression, tensor methods, tensor regression layers, tensor regression networks, machine learning
rayyan-863244953	The Tent-Type Clean Unit System Platform for Air Cleaning and Non-Contact Sleep Assessment	2019			Proceedings of the 2019 3rd International Conference on Computational Biology and Bioinformatics				47â€“51	Hsieh, Tsung-Hao and Liu, Yong Song and Liang, Sheng-Fu and Yasutake, Masahiro and Ishibashi, Akira	["https://doi.org/10.1145/3365966.3365979", "http://dx.doi.org/10.1145/3365966.3365979"]		Association for Computing Machinery		Sleep is important to maintain human's physiological and psychological well-being. The quality is often affected by many environmental factors, such as air dust, temperature and noise. This paper proposes a tent-type clean unit system platform (T-CUSP) to construct a high air quality sleep environment. In this approximate independent-system, the feasibility of non-contact sleep monitoring method …	RAYYAN-INCLUSION: {"Jessica"=>"Excluded"}	10.1145/3365966.3365979	Actigraph, PM 2.5/10, CO2, Tent-type clean unit system platform, Sleep environment, air quality;Sleep
rayyan-863244954	BreathMentor: Acoustic-Based Diaphragmatic Breathing Monitor System	2022	7		Proc. ACM Interact. Mob. Wearable Ubiquitous Technol.		6	2		Gong, Yanbin and Zhang, Qian and Ng, Bobby H P and Li, Wei	["https://doi.org/10.1145/3534595", "http://dx.doi.org/10.1145/3534595"]		Association for Computing Machinery	New York, NY, USA	Chronic Obstructive Pulmonary Disease (COPD) is currently the third major cause of death--more than three million people died from it in 2019. Given that COPD cannot be cured currently, immediate treatment is crucial. Pulmonary rehabilitation (PR) is widely used to prevent COPD deterioration. Patients are advised to undergo a PR at home to get sufficient treatment in time. Monitoring patients dur…	RAYYAN-INCLUSION: {"Jessica"=>"Excluded"}	10.1145/3534595	acoustic sensing, breathing classification, breathing training, respiration diseases, smart speaker;Respiration;Acoustics
rayyan-863244955	BRWMDA:Predicting Microbe-Disease Associations Based on Similarities and Bi-Random Walk on Disease and Microbe Networks	2020	9		IEEE/ACM Trans. Comput. Biol. Bioinformatics	1545-5963	17	5	1595â€“1604	Yan, Cheng and Duan, Guihua and Wu, Fang-Xiang and Pan, Yi and Wang, Jianxin	["https://doi.org/10.1109/TCBB.2019.2907626", "http://dx.doi.org/10.1109/TCBB.2019.2907626"]		IEEE Computer Society Press	Washington, DC, USA	Many current studies have evidenced that microbes play important roles in human diseases. Therefore, discovering the associations between microbes and diseases is beneficial to systematically understanding the mechanisms of diseases, diagnosing, and treating complex diseases. It is well known that finding new potential microbe-disease associations via biological experiments is a time-consuming an…	RAYYAN-INCLUSION: {"Jessica"=>"Excluded"}	10.1109/TCBB.2019.2907626
rayyan-863244956	Digital Technologies in Nature	2021			Eight International Conference on Animal-Computer Interaction					Webber, Sarah and Oliver, Jessica and Smith, Wally and Hoy, Julia and Vella, Kellie and Brereton, Margot and Bender, Helena and Davies, Alasdair and Judith, Kate	["https://doi.org/10.1145/3493842.3493885", "http://dx.doi.org/10.1145/3493842.3493885"]		Association for Computing Machinery		This workshop explored the design and deployment of digital technologies in nature. We sought to facilitate interdisciplinary dialog to explore how technology use may impact wildlife and change relations between humans, wildlife, and the environment, as well as to identify current design challenges and future opportunities for technology use in nature. Participant presentations shared uses of tec…	RAYYAN-INCLUSION: {"Jessica"=>"Excluded"}	10.1145/3493842.3493885	Sustainable HCI, Environmental sensing technology, Animal-computer interaction, Wildlife, Ecology, Conservation technology, Nature HCI, Environmental psychology
rayyan-863244957	MindfulWatch: A Smartwatch-Based System For Real-Time Respiration Monitoring During Meditation	2017	9	1	Proc. ACM Interact. Mob. Wearable Ubiquitous Technol.		1	3		Hao, Tian and Bi, Chongguang and Xing, Guoliang and Chan, Roxane and Tu, Linlin	["https://doi.org/10.1145/3130922", "http://dx.doi.org/10.1145/3130922"]		Association for Computing Machinery	New York, NY, USA	With a wealth of scientifically proven health benefits, meditation was enjoyed by about 18 million people in the U.S. alone, as of 2012. Yet, there remains a stunning lack of convenient tools for promoting long-term and effective meditation practice. In this paper, we present MindfulWatch, a practical smartwatch-based sensing system that monitors respiration in real-time during meditation -- offe…	RAYYAN-INCLUSION: {"Jessica"=>"Excluded"}	10.1145/3130922	Wearables, Mobile Sensing, Respiration Monitoring, Meditation;Computer Systems;Ventilators, Mechanical;Respiration
rayyan-863244958	Coordinating Clinical Teams: Using Robots to Empower Nurses to Stop the Line	2019	11	1	Proc. ACM Hum. -Comput. Interact.		3			Taylor, Angelique and Lee, Hee Rin and Kubota, Alyssa and Riek, Laurel D	["https://doi.org/10.1145/3359323", "http://dx.doi.org/10.1145/3359323"]		Association for Computing Machinery	New York, NY, USA	Patient safety errors account for over 400,000 preventable deaths annually in US in hospitals alone, 70% of which are caused by team communication breakdowns, stemming from hierarchical structures and asymmetrical power dynamics between physicians, nurses, patients, and others. Nurses are uniquely positioned to identify and prevent these errors, but they are often penalized for speaking up, parti…	RAYYAN-INCLUSION: {"Jessica"=>"Excluded"}	10.1145/3359323	hierarchy, teamwork, grounded theory, patient safety, robotic system, nurses, group perception;Robotics
rayyan-863244959	'She's Just My Life': Digital Design to Support Women's Self-Other Care in Relationships with Their Mothers	2022			Proceedings of the 2022 CHI Conference on Human Factors in Computing Systems					Morrissey, Kellie and Peelo, Doireann and Warren, Steve	["https://doi.org/10.1145/3491102.3517611", "http://dx.doi.org/10.1145/3491102.3517611"]		Association for Computing Machinery		Recent HCI research has suggested a move from individualistic models of digital care and wellbeing to considering the family unit as a locus of support in this area; however, little work has examined the complex, granular everyday experience of such relationships, and the role of gender, class, and care is underexplored. This study focuses on women's familial relationships through interviews with…	RAYYAN-INCLUSION: {"Jessica"=>"Excluded"}	10.1145/3491102.3517611	Digital care, family relationships, wellbeing, gender
rayyan-863244960	Leveraging Thermal Patterns in Children for Telemedicine: Role of Affordable Imagers, Smartphones and Data-Analytics	2017			Proceedings of the 10th International Conference on Theory and Practice of Electronic Governance				588â€“589	Bhatnagar, Ambika and Nagori, Aditya and Fletcher, Richard and Lodha, Rakesh and Sethi, Tavpritesh	["https://doi.org/10.1145/3047273.3047376", "http://dx.doi.org/10.1145/3047273.3047376"]		Association for Computing Machinery		Smartphones combined with affordable technologies has a huge potential in Telemedicine and for better delivery of healthcare. We have used an affordable thermal camera combined with intensive patient monitoring and analytics to successfully enable digitization of whole body, non-contact sensing of temperature patterns. The utility of relative and absolute temperature patterns was tested for early…	RAYYAN-INCLUSION: {"Jessica"=>"Excluded"}	10.1145/3047273.3047376	Smartphones, Community Care, Thermal Imaging, Child health, Telemedicine, Affordable;Only Child;Child
rayyan-863244961	Connected Health: From Rural Ireland to Rural India	2016			Proceedings of the International Workshop on Software Engineering in Healthcare Systems				39â€“42	Richardson, Ita and O'Mahony, Jerry and Howarth, Paul and O'Connor, Patrick and Glenny, Liam	["https://doi.org/10.1145/2897683.2897689", "http://dx.doi.org/10.1145/2897683.2897689"]		Association for Computing Machinery		In this paper, we present information about two related software tools which solves two healthcare problems. In the first case, we have developed a Connected Health software solution, Homesafe Care, to monitor long-term conditions, through connecting a patient to his / her General Practitioner -- a one-to-one relationship. Through discussion with an Indian-based charity, Varanasi Children's Hospi…	RAYYAN-INCLUSION: {"Jessica"=>"Excluded"}	10.1145/2897683.2897689	malnutrition, diabetes, software system, connected health;India;Ireland
rayyan-863244962	Medical Nutrition Therapy for Adult Patients Receiving Extracorporeal Membrane Oxygenation	2021			2021 5th International Conference on Medical and Health Informatics				82â€“88	Fan, Qiushi and Cai, Tong	["https://doi.org/10.1145/3472813.3472829", "http://dx.doi.org/10.1145/3472813.3472829"]		Association for Computing Machinery		Extracorporeal membrane oxygenation (ECMO) has been widely used as a maintenance treatment in clinical practice. It provides circulatory and respiratory support for the most critically ill patients to sustain their life. These patients have unstable hemodynamics, high metabolic states, and may combine multiple organ failures. Therefore, it is difficult to provide reasonable and effective nutritio…	RAYYAN-INCLUSION: {"Jessica"=>"Excluded"}	10.1145/3472813.3472829	Intensive care unit, Parenteral nutrition, Enteral nutrition, Medical nutrition therapy, Extracorporeal membrane oxygenation
rayyan-863244963	Healthsheet: Development of a Transparency Artifact for Health Datasets	2022			2022 ACM Conference on Fairness, Accountability, and Transparency				1943â€“1961	Rostamzadeh, Negar and Mincu, Diana and Roy, Subhrajit and Smart, Andrew and Wilcox, Lauren and Pushkarna, Mahima and Schrouff, Jessica and Amironesei, Razvan and Moorosi, Nyalleng and Heller, Katherine	["https://doi.org/10.1145/3531146.3533239", "http://dx.doi.org/10.1145/3531146.3533239"]		Association for Computing Machinery		Machine learning (ML) approaches have demonstrated promising results in a wide range of healthcare applications. Data plays a crucial role in developing ML-based healthcare systems that directly affect peopleâ€™s lives. Many of the ethical issues surrounding the use of ML in healthcare stem from structural inequalities underlying the way we collect, use, and handle data. Developing guidelines to …	RAYYAN-INCLUSION: {"Jessica"=>"Excluded"}	10.1145/3531146.3533239
rayyan-863244964	Improving the Public Health Services for Migrant Children from the Perspective of Supply-Side Reform	2021			2021 2nd Asia-Pacific Conference on Image Processing, Electronics and Computers				707â€“711	Long, Guocun	["https://doi.org/10.1145/3452446.3452617", "http://dx.doi.org/10.1145/3452446.3452617"]		Association for Computing Machinery		Compared with the local registered children, migrant children still enjoy inadequate public health services and lower levels of health. From the perspective of supply side, it is mainly caused by factors including the insufficient and uneven distribution of public health resources and the imperfect organization and governance system of public health services for migrant children, etc. Thus, we sh…	RAYYAN-INCLUSION: {"Jessica"=>"Excluded"}	10.1145/3452446.3452617	Supply-Side Reform, Migrant Children, Public Health Service;Only Child;Child
rayyan-863244965	The Quantified Older Adult as Design Requirements for Accessible Wellbeing Interventions	2019			Proceedings of the 12th ACM International Conference on PErvasive Technologies Related to Assistive Environments				59â€“68	McNeill, Andrew and Campbell, Miglena and Coventry, Lynne	["https://doi.org/10.1145/3316782.3321533", "http://dx.doi.org/10.1145/3316782.3321533"]		Association for Computing Machinery		In this paper we describe how we engaged a group of healthy older adults in lifelogging and how we used their data to help design a healthy-aging intervention. 35 participants (mean age = 73.6, age range 59-88, Men=15, Women = 20) were tracked longitudinally for 18 months. Participants provided data at three time points. This involved the use of activity trackers, GPS trackers, and paper diaries.…	RAYYAN-INCLUSION: {"Jessica"=>"Excluded"}	10.1145/3316782.3321533	older adults, life-logging, well-being
rayyan-863244966	WWW '19: The World Wide Web Conference	2019				9781450366748							Association for Computing Machinery	New York, NY, USA	It is our great pleasure to welcome you to The Web Conference 2019. The Web Conference is the premier venue focused on understanding the current state and the evolution of the Web through the lens of computer science, computational social science, economics, policy, and many other disciplines. The 2019 edition of the conference is a reflection point as we celebrate the 30th anniversary of the Web.	RAYYAN-INCLUSION: {"Jessica"=>"Excluded"}		Internet
rayyan-863244967	A Meta-Analysis of the Uncanny Valley's Independent and Dependent Variables	2021	10	1	J. Hum. -Robot Interact.		11	1		Diel, Alexander and Weigelt, Sarah and Macdorman, Karl F	["https://doi.org/10.1145/3470742", "http://dx.doi.org/10.1145/3470742"]		Association for Computing Machinery	New York, NY, USA	The uncanny valley (UV) effect is a negative affective reaction to human-looking artificial entities. It hinders comfortable, trust-based interactions with android robots and virtual characters. Despite extensive research, a consensus has not formed on its theoretical basis or methodologies. We conducted a meta-analysis to assess operationalizations of human likeness (independent variable) and th…	RAYYAN-INCLUSION: {"Jessica"=>"Excluded"}	10.1145/3470742	face perception, uncanny valley, Anthropomorphism, robotics, computer animation
rayyan-863244968	â€œIt Cannot Do All of My Workâ€: Community Health Worker Perceptions of AI-Enabled Mobile Health Applications in Rural India	2021			Proceedings of the 2021 CHI Conference on Human Factors in Computing Systems					Okolo, Chinasa T and Kamath, Srujana and Dell, Nicola and Vashistha, Aditya	["https://doi.org/10.1145/3411764.3445420", "http://dx.doi.org/10.1145/3411764.3445420"]		Association for Computing Machinery		Recent advances in Artificial Intelligence (AI) suggest that AI applications could transform healthcare delivery in the Global South. However, as researchers and technology companies rush to develop AI applications that aid the health of marginalized communities, it is critical to consider the needs and perceptions of the community health workers (CHWs) who will have to integrate these AI applica…	RAYYAN-INCLUSION: {"Jessica"=>"Excluded"}	10.1145/3411764.3445420	HCI4D, Artificial Intelligence, AI, mHealth, Community health worker, ICTD, CHW
rayyan-863244969	A Comparison of Blood Damage Potential of Pulsatile LVAD System with Different Types of Valve	2019			Proceedings of the 2019 International Conference on Blockchain Technology				70â€“74	Tellez, Ricardo and Belyaev, Leonid and Zhdanov, Alexey	["https://doi.org/10.1145/3320154.3322132", "http://dx.doi.org/10.1145/3320154.3322132"]		Association for Computing Machinery		The paper presents the results of the mathematical modelling of the haemolysis and thrombus formation process in a blood pump chamber of the pulsatile type Ventricle Assist Device system with a 30 CM3 ejection volume by using two types of the Russian national mechanical heart valves. We show the influence of the inlet valve type on the haemolysis level and the process of thrombus formation during…	RAYYAN-INCLUSION: {"Jessica"=>"Excluded"}	10.1145/3320154.3322132	pulsatile VAD, Ventricle Assist Device, thrombus formation, mathematical modelling, VAD valves
rayyan-863244970	Contested Sites of Health Risks: Using Wearable Technologies to Intervene in Racial Oppression	2018	2	1	Commun. Des. Q. Rev		5	4	52â€“60	Moore, Kristen R and Jones, Natasha and Cundiff, Bailey S and Heilig, Leah	["https://doi.org/10.1145/3188387.3188392", "http://dx.doi.org/10.1145/3188387.3188392"]		Association for Computing Machinery	New York, NY, USA	Employing Royster and Kirsch's (2012) concept of critical imagination, the authors imagine strategies communication designers might use to intervene in and disrupt racial injustice and oppression. Using activity trackers as technologies that communicate data about health and death, the authors retell and re-envision the case of Eric Garner, a victim of police brutality, and argue that data from a…	RAYYAN-INCLUSION: {"Jessica"=>"Excluded"}	10.1145/3188387.3188392	police brutality, activity trackers, critical imagination, public health
rayyan-863244971	TVX '19: Proceedings of the 2019 ACM International Conference on Interactive Experiences for TV and Online Video	2019				9781450360173							Association for Computing Machinery	New York, NY, USA	We are delighted to welcome you to Manchester, UK, for the sixth edition of the ACM International Conference on Interactive Experiences for Television and Online Video - ACM TVX 2019. As the leading international conference for research into online video and TV interaction and user experience, TVX 2019 brings together international researchers and practitioners from a wide range of disciplines, e…	RAYYAN-INCLUSION: {"Jessica"=>"Excluded"}
rayyan-863244972	Using Mathematical Model to Analyze COVID-19 Spreading	2021			2021 10th International Conference on Bioinformatics and Biomedical Science				131â€“138	Zhao, Shicheng and Peng, Ting and Liu, Yuan and Wu, Geng	["https://doi.org/10.1145/3498731.3498751", "http://dx.doi.org/10.1145/3498731.3498751"]		Association for Computing Machinery		Since the first case of Coronavirus Disease 2019 (COVID-19) was discovered in Wuhan, Hubei, China, on December 31, 2019, the disease has spread globally at an unimaginable speed. COVID-19 has taken a huge toll on the society and the economy, and everyone is looking forward to its end. In this work, we established a mathematical model of COVID-19 epidemic development. First, we obtained a differen…	RAYYAN-INCLUSION: {"Jessica"=>"Excluded"}	10.1145/3498731.3498751	mathematical modeling, differential equation, epidemic prediction, COVID-19, key parameter estimation for COVID-19 spreading, Python program;Mathematics
rayyan-863244973	Defining Admissible Rewards for High-Confidence Policy Evaluation in Batch Reinforcement Learning	2020			Proceedings of the ACM Conference on Health, Inference, and Learning				1â€“9	Prasad, Niranjani and Engelhardt, Barbara and Doshi-Velez, Finale	["https://doi.org/10.1145/3368555.3384450", "http://dx.doi.org/10.1145/3368555.3384450"]		Association for Computing Machinery		A key impediment to reinforcement learning (RL) in real applications with limited, batch data is in defining a reward function that reflects what we implicitly know about reasonable behaviour for a task and allows for robust off-policy evaluation. In this work, we develop a method to identify an admissible set of reward functions for policies that (a) do not deviate too far in performance from pr…	RAYYAN-INCLUSION: {"Jessica"=>"Excluded"}	10.1145/3368555.3384450	reward design, off-policy evaluation, reinforcement learning
rayyan-863244974	When is Machine Learning Data Good?: Valuing in Public Health Datafication	2022			Proceedings of the 2022 CHI Conference on Human Factors in Computing Systems					Thakkar, Divy and Ismail, Azra and Kumar, Pratyush and Hanna, Alex and Sambasivan, Nithya and Kumar, Neha	["https://doi.org/10.1145/3491102.3501868", "http://dx.doi.org/10.1145/3491102.3501868"]		Association for Computing Machinery		Data-driven approaches that form the foundation of advancements in machine learning (ML) are powered in large part by human infrastructures that enable the collection of large datasets. We study the movement of data through multiple stages of data processing in the context of public health in India, examining the data work performed by frontline health workers, data stewards, and ML developers. W…	RAYYAN-INCLUSION: {"Jessica"=>"Excluded"}	10.1145/3491102.3501868	public health, valuation, Data work, India
rayyan-863244975	An Extensive Empirical Comparison of Probabilistic Hierarchical Classifiers in Datasets of Ageing-Related Genes	2016	11	1	IEEE/ACM Trans. Comput. Biol. Bioinformatics	1545-5963	13	6	1045â€“1058	Fabris, Fabio and Freitas, Alex A and Tullet, Jennifer M A	["https://doi.org/10.1109/TCBB.2015.2505288", "http://dx.doi.org/10.1109/TCBB.2015.2505288"]		IEEE Computer Society Press	Washington, DC, USA	This study comprehensively evaluates the performance of five types of probabilistic hierarchical classification methods used for predicting Gene Ontology GO terms related to ageing. Of those tested, a new hybrid of a Local Hierarchical Classifier LHC and the Predictive Clustering Tree algorithm LHC-PCT had the best predictive accuracy results. We also tested the impact of two types of variations …	RAYYAN-INCLUSION: {"Jessica"=>"Excluded"}	10.1109/TCBB.2015.2505288
rayyan-863244976	Study on Traditional Chinese Medicine for Treating COVID-19	2020			2020 7th International Conference on Biomedical and Bioinformatics Engineering				184â€“188	Wang, Jianqiu	["https://doi.org/10.1145/3444884.3444920", "http://dx.doi.org/10.1145/3444884.3444920"]		Association for Computing Machinery		COVID-19, new coronavirus pneumonia, refers to viral pneumonia caused by new coronavirus (named as 2019-nCoV), with fever, cough, headache, fatigue, difficulty breathing and other symptoms as the main clinical manifestations. The earliest COVID-19 patients in our country were found in Wuhan. The virus is highly infectious and the infection is usually in 14 days from infection to onset. The clinic…	RAYYAN-INCLUSION: {"Jessica"=>"Excluded"}	10.1145/3444884.3444920	treatment, pneumonia, Traditional Chinese medicine, COVID-19;Medicine, Chinese Traditional
rayyan-863244977	SpiroSonic: Monitoring Human Lung Function via Acoustic Sensing on Commodity Smartphones	2020			Proceedings of the 26th Annual International Conference on Mobile Computing and Networking					Song, Xingzhe and Yang, Boyuan and Yang, Ge and Chen, Ruirong and Forno, Erick and Chen, Wei and Gao, Wei	["https://doi.org/10.1145/3372224.3419209", "http://dx.doi.org/10.1145/3372224.3419209"]		Association for Computing Machinery		Respiratory diseases have been a significant public health challenge. Efficient disease evaluation and monitoring call for daily spirometry tests, as an effective way of pulmonary function testing, out of clinic. This requirement, however, is hard to be satisfied due to the large size and high costs of current spirometry equipments. In this paper, we present SpiroSonic, a new system design that u…	RAYYAN-INCLUSION: {"Jessica"=>"Excluded"}	10.1145/3372224.3419209	respiratory diseases, acoustic sensing, mobile health, lung function;Humanities;Humanism;Humans;Lung;Acoustics
rayyan-863244978	An Animal Respiration Monitoring System Based on Channel State Information of Wi-Fi Network	2019			Proceedings of the 2019 7th International Conference on Information Technology: IoT and Smart City				283â€“289	Hao, Yusheng and Li, Jincheng and Wang, Weilan and Lin, Qiang	["https://doi.org/10.1145/3377170.3377196", "http://dx.doi.org/10.1145/3377170.3377196"]		Association for Computing Machinery		Monitoring respiratory rate of animals is critical in Precesion Animal Hunsbandry. In this paper, a novel non-contact respiration monitoring system using off-the-shelf Wi-Fi devices is proposed based on Channel State Information(CSI) of Wi-Fi network. Empirical test shows that Wi-Fi signals transmitted from transmitter to recevier are affacted by abdonimal fluctuations of pig's and the CSI of som…	RAYYAN-INCLUSION: {"Jessica"=>"Excluded"}	10.1145/3377170.3377196	precision animal hunbandry, wireless sensing, Respiration monitoring, channel state information;Ventilators, Mechanical;Animals;Animal Shells;Respiration
rayyan-863244979	Algorithms for Discovery of Multiple Markov Boundaries	2013	2	1	J. Mach. Learn. Res.	1532-4435	14	1	499â€“566	Statnikov, Alexander and Lemeir, Jan and Aliferis, Constantin F			JMLR.org		Algorithms for Markov boundary discovery from data constitute an important recent development in machine learning, primarily because they offer a principled solution to the variable/feature selection problem and give insight on local causal structure. Over the last decade many sound algorithms have been proposed to identify a single Markov boundary of the response variable. Even though faithful d…	RAYYAN-INCLUSION: {"Jessica"=>"Excluded"}		information equivalence, variable/feature selection, violations of faithfulness, Markov boundary discovery;Algorithms
rayyan-863244980	Multi-Disciplinary Fairness Considerations in Machine Learning for Clinical Trials	2022			2022 ACM Conference on Fairness, Accountability, and Transparency				906â€“924	Chien, Isabel and Deliu, Nina and Turner, Richard and Weller, Adrian and Villar, Sofia and Kilbertus, Niki	["https://doi.org/10.1145/3531146.3533154", "http://dx.doi.org/10.1145/3531146.3533154"]		Association for Computing Machinery		While interest in the application of machine learning to improve healthcare has grown tremendously in recent years, a number of barriers prevent deployment in medical practice. A notable concern is the potential to exacerbate entrenched biases and existing health disparities in society. The area of fairness in machine learning seeks to address these issues of equity; however, appropriate approach…	RAYYAN-INCLUSION: {"Jessica"=>"Excluded"}	10.1145/3531146.3533154	health informatics, adaptive clinical trials, machine learning for healthcare, clinical trials;Learning
rayyan-863244981	Poster Abstract: A MAC Protocol for Medical Applications	2014			Proceedings of the 13th International Symposium on Information Processing in Sensor Networks				287â€“288	Dargie, Waltenegus and Wen, Jianjun			IEEE Press		We propose a MAC protocol that supports the mobility of some nodes. An adaptive filter inside the protocol continuously evaluates the RSSI values of received acknowledgment packets and decides whether a mobile node should transfer a communication to a nearby relay node. This paper presents the design, implementation and evaluation of the MAC protocol.	RAYYAN-INCLUSION: {"Jessica"=>"Excluded"}		mac protocol, sensor networks, handover, mobility
rayyan-863244982	The Role of Demographics in Cities	2017			Proceedings of the 18th Annual International Conference on Digital Government Research				446â€“451	Soe, Ralf-Martin	["https://doi.org/10.1145/3085228.3085274", "http://dx.doi.org/10.1145/3085228.3085274"]		Association for Computing Machinery		In general, most smart city researchers agree that population growth is driving the need for smart cities but there is very limited, if any, conceptual and empirical cases that explain the role of demographics (and ageing) as a driver of smart cities and its effect on future urban healthcare costs. This research paper proposes a new conceptual framework that incorporates demographics into the mos…	RAYYAN-INCLUSION: {"Jessica"=>"Excluded"}	10.1145/3085228.3085274	ageing, smart city, healthcare expenditure, smart solutions, life expectancy, demographics
rayyan-863244983	Transforming Ageing in Community: Addressing Global Ageing Vulnerabilities through Smart Communities	2019			Proceedings of the 9th International Conference on Communities & Technologies - Transforming Communities				228â€“238	Greig, Jenni and Rehman, Sabih-Ur and Ul-Haq, Anwaar and Dresser, Greg and Burmeister, Oliver K	["https://doi.org/10.1145/3328320.3328380", "http://dx.doi.org/10.1145/3328320.3328380"]		Association for Computing Machinery		In the global context of an ageing population, community dynamics are shifting requiring sustainable options for positive ageing. Many older people currently experience a range of vulnerabilities which are barriers to positive ageing. Solutions such as 'Linkers' have proven successful, but may not be possible in some contexts, because they are resource intensive. Communities have a responsibility…	RAYYAN-INCLUSION: {"Jessica"=>"Excluded"}	10.1145/3328320.3328380	Positive ageing, social connection, vulnerabilities, Smart communities, community links
rayyan-863244984	A Genomic Analysis Pipeline and Its Application to Pediatric Cancers	2014	9	1	IEEE/ACM Trans. Comput. Biol. Bioinformatics	1545-5963	11	5	826â€“839	Zeller, Michael and Magnan, Christophe N and Patel, Vishal R and Rigor, Paul and Sender, Leonard and Baldi, Pierre	["https://doi.org/10.1109/TCBB.2014.2330616", "http://dx.doi.org/10.1109/TCBB.2014.2330616"]		IEEE Computer Society Press	Washington, DC, USA	We present a cancer genomic analysis pipeline which takes as input sequencing reads for both germline and tumor genomes and outputs filtered lists of all genetic mutations in the form of short ranked list of the most affected genes in the tumor, using either the Complete Genomics or Illumina platforms. A novel reporting and ranking system has been developed that makes use of publicly available da…	RAYYAN-INCLUSION: {"Jessica"=>"Excluded"}	10.1109/TCBB.2014.2330616	next generation sequencing, pediatric cancer, genome analysis;Genomics;Genome
rayyan-863244985	Mobile Health System Framework in India	2019			Proceedings of the 20th Annual International Conference on Digital Government Research				186â€“195	R. Pai, Rajesh and Alathur, Sreejith	["https://doi.org/10.1145/3325112.3325235", "http://dx.doi.org/10.1145/3325112.3325235"]		Association for Computing Machinery		The healthcare system in India has been progressive with the specific health policies evolved over a period of time. Currently, it is in a phase of incorporating mobile technology into healthcare service delivery (i.e., mobile health) to make it a patient-centric model for managing acute, chronic, and preventive health conditions. This provides authentic interactions between the patient/user and …	RAYYAN-INCLUSION: {"Jessica"=>"Excluded"}	10.1145/3325112.3325235	Policy, Mobile Health Systems Framework, Mobile Health, India, Healthcare, Evolution;India
rayyan-863244986	Understanding Evolution of Research Themes: A Probabilistic Generative Model for Citations	2013			Proceedings of the 19th ACM SIGKDD International Conference on Knowledge Discovery and Data Mining				1115â€“1123	Wang, Xiaolong and Zhai, Chengxiang and Roth, Dan	["https://doi.org/10.1145/2487575.2487698", "http://dx.doi.org/10.1145/2487575.2487698"]		Association for Computing Machinery		Understanding how research themes evolve over time in a research community is useful in many ways (e.g., revealing important milestones and discovering emerging major research trends). In this paper, we propose a novel way of analyzing literature citation to explore the research topics and the theme evolution by modeling article citation relations with a probabilistic generative model. The key id…	RAYYAN-INCLUSION: {"Jessica"=>"Excluded"}	10.1145/2487575.2487698	citation analysis, theme evolution
rayyan-863244987	MAS-SEIR-II Simulation on COVID-19 in China	2020			Proceedings of the 2020 International Conference on Big Data in Management				113â€“117	Kang, Jiali and Huang, Nan and Liu, Xingxing	["https://doi.org/10.1145/3437075.3437088", "http://dx.doi.org/10.1145/3437075.3437088"]		Association for Computing Machinery		The spread of COVID-19 around the world has profoundly affected the process of world development, making significant changes in people's behavior, government operations, and business operations. The spread of COVID-19 is a complex process, closely related to isolation patterns, population risk perception, geospatial and other factors, and simulation of the spread of covid-19 under the prevention …	RAYYAN-INCLUSION: {"Jessica"=>"Excluded"}	10.1145/3437075.3437088	Scenario simulation, Multi Agent System Modelling, SEIR-II, COVID-19;China
rayyan-863244988	Network-Based Analysis of Fatal Comorbidities of COVID-19 and Potential Therapeutics	2021	7	1	IEEE/ACM Trans. Comput. Biol. Bioinformatics	1545-5963	18	4	1271â€“1280	Chakrabarty, Broto and Das, Dibyajyoti and Bulusu, Gopalakrishnan and Roy, Arijit	["https://doi.org/10.1109/TCBB.2021.3075299", "http://dx.doi.org/10.1109/TCBB.2021.3075299"]		IEEE Computer Society Press	Washington, DC, USA	COVID-19 is a highly contagious disease caused by the severe acute respiratory syndrome coronavirus 2 (SARS-CoV-2). The case-fatality rate is significantly higher in older patients and those with diabetes, cancer or cardiovascular disorders. The human proteins, angiotensin-converting enzyme 2 (ACE2), transmembrane protease serine 2 (TMPRSS2) and basigin (BSG), are involved in high-confidence host…	RAYYAN-INCLUSION: {"Jessica"=>"Excluded"}	10.1109/TCBB.2021.3075299	Comorbidity
rayyan-863244989	Non-Invasive Glucose Monitoring with Combinations of Near Infrared Spectroscopy and Metabolic Heat Conformation Technology Using Multivariate Analysis Approach	2020			2020 9th International Conference on Bioinformatics and Biomedical Science				83â€“89	A.rocha, Nestor, Jr and San Jose Reyes, Rosula	["https://doi.org/10.1145/3431943.3431957", "http://dx.doi.org/10.1145/3431943.3431957"]		Association for Computing Machinery		Diabetes Mellitus is among the top global health concern. It was reported by World Health Organization that millions of death was caused by diabetes and has been predicted that will increase in the next coming years. Hence monitoring of blood glucose level should be done since diabetes has not yet been proclaimed to be a curable disease. Current existing methods used to measure blood glucose conc…	RAYYAN-INCLUSION: {"Jessica"=>"Excluded"}	10.1145/3431943.3431957	MHC(Metabolic Heat Conformation), Multivariate, NIR (Near Infrared);Hot Temperature;Multivariate Analysis
rayyan-863244990	Shape-Enforcing Operators for Generic Point and Interval Estimators of Functions	2021	1	1	J. Mach. Learn. Res.	1532-4435	22	1		Chen, Xi and Chernozhukov, Victor and FernÃ¡ndez-Val, IvÃ¡n and Kostyshak, Scott and Luo, Ye			JMLR.org		A common problem in econometrics, statistics, and machine learning is to estimate and make inference on functions that satisfy shape restrictions. For example, distribution functions are nondecreasing and range between zero and one, height growth charts are nondecreasing in age, and production functions are nondecreasing and quasi-concave in input quantities. We propose a method to enforce these …	RAYYAN-INCLUSION: {"Jessica"=>"Excluded"}		credible regions, Legendre-Fenchel, rearrangement, convexity, Quasi-convexity, range, monotonicity, shape operator, confidence bands
rayyan-863244991	Hurtful Words: Quantifying Biases in Clinical Contextual Word Embeddings	2020			Proceedings of the ACM Conference on Health, Inference, and Learning				110â€“120	Zhang, Haoran and Lu, Amy X and Abdalla, Mohamed and McDermott, Matthew and Ghassemi, Marzyeh	["https://doi.org/10.1145/3368555.3384448", "http://dx.doi.org/10.1145/3368555.3384448"]		Association for Computing Machinery		In this work, we examine the extent to which embeddings may encode marginalized populations differently, and how this may lead to a perpetuation of biases and worsened performance on clinical tasks. We pretrain deep embedding models (BERT) on medical notes from the MIMIC-III hospital dataset, and quantify potential disparities using two approaches. First, we identify dangerous latent relationship…	RAYYAN-INCLUSION: {"Jessica"=>"Excluded"}	10.1145/3368555.3384448	natural language processing, machine learning for health, contextual language models, algorithmic fairness, clinical notes;Bias (Epidemiology)
rayyan-863244992	Apps and Skits: Enabling New Forms of Village-To-Clinic Feedback for Rural Health Education	2016			Proceedings of the 7th Annual Symposium on Computing for Development					Molapo, Maletsabisa and Densmore, Melissa and Morie, Limpho	["https://doi.org/10.1145/3001913.3001922", "http://dx.doi.org/10.1145/3001913.3001922"]		Association for Computing Machinery		We present the results of deploying a feedback mechanism in a community health education project, which enables rural-based nurses to elicit feedback from rural villages in order to improve their efforts in health education and service delivery in these areas. We implemented a mobile asynchronous-voice platform, through which Community Health Workers (CHWs) in rural Lesotho report previously unkn…	RAYYAN-INCLUSION: {"Jessica"=>"Excluded"}	10.1145/3001913.3001922	Role-play, community health workers, HCI4D, community health education, CHWs, feedback, asynchronous voice;Health Educators;Health Education;Feedback;Rural Health
rayyan-863244993	Spectral Characteristics of Microcirculatory Signals Response to Muscle Stretching among Diabetic Smokers	2017			Proceedings of the 2017 4th International Conference on Biomedical and Bioinformatics Engineering				20â€“23	Bau, Jian-Guo and Lin, Yue-Der and Huang, Bo-Wen	["https://doi.org/10.1145/3168776.3168790", "http://dx.doi.org/10.1145/3168776.3168790"]		Association for Computing Machinery		Cigarette smoking is reported to be the major risk factor for endothelial dysfunction. The variations of the spectral compositions of microcirculatory perfusion signal could provide the information related to the regulatory function of microvasculature. The aim of the present study was to compare the spectral characteristics response to muscle stretching between diabetic smokers and non-smokers, …	RAYYAN-INCLUSION: {"Jessica"=>"Excluded"}	10.1145/3168776.3168790	Diabetes, Stretching, Spectral analysis, Smoking, Microcirculation
rayyan-863244994	How Data Anonymisation Techniques Influence Disease Triage in Digital Health: A Study on Base Rate Neglect	2019			Proceedings of the 9th International Conference on Digital Public Health				55â€“62	Podlesny, Nikolai J and Kayem, Anne V D M and Meinel, Christoph and Jungmann, Sven	["https://doi.org/10.1145/3357729.3357737", "http://dx.doi.org/10.1145/3357729.3357737"]		Association for Computing Machinery		In the digital health area, there is a growing trend towards data-driven disease diagnostics and prescription triage. Discussions with health industry partners have revealed that distributed high-dimensional data repositories are not only helpful to medical & drug research but also for algorithms that support day-to-day medical diagnostics such as detecting Atrial fibrillation (AFib). Yet, recent…	RAYYAN-INCLUSION: {"Jessica"=>"Excluded"}	10.1145/3357729.3357737	data profiling, anonymisation, data privacy, digital health;Triage
rayyan-863244995	The Role Cultural Competency Plays in Teaching Data Science	2018			Proceedings of the Practice and Experience on Advanced Research Computing					Gaither, Kelly and Gomez, Rosalia and Turner, Helen and DeStefano, Lizanne and Rivera, Lorna and Bland, Marques	["https://doi.org/10.1145/3219104.3219160", "http://dx.doi.org/10.1145/3219104.3219160"]		Association for Computing Machinery		Supporting Pacific Indigenous Computing Excellence (SPICE) is based on unique expertise and proven models established through a partnership between the Texas Advanced Computing Center at the University of Texas at Austin, Chaminade University of Honolulu and Georgia Institute of Technology (Georgia Tech). The SPICE program leverages shared partnership experiences to address two goals: 1) Perform …	RAYYAN-INCLUSION: {"Jessica"=>"Excluded"}	10.1145/3219104.3219160	L.2 Learning, L.0 Science and Technology of Learning, L.0 Assessment/Evaluation/Measurement, L1.2 Learning Objects
rayyan-863244996	Mediated Spatial Narratives: Experiencing Archival Material and Shared Memories in Urban Space	2018			Proceedings of the 4th Media Architecture Biennale Conference				118â€“127	Kostopoulou, Efstathia and Javornik, Ana and Koutsolampros, Petros and Julier, Simon and Fatah gen. Schieck, Ava	["https://doi.org/10.1145/3284389.3284395", "http://dx.doi.org/10.1145/3284389.3284395"]		Association for Computing Machinery		In this paper we report on studies we conducted focusing on the use of Augmented Reality to annotate real sites with relevant archival content. This is an interdisciplinary study of novel interactive technologies and supportive platforms such as geolocation-navigation and contextual digital augmentation of archival material in public spaces. We involved community volunteers, experts and public in…	RAYYAN-INCLUSION: {"Jessica"=>"Excluded"}	10.1145/3284389.3284395	Spatial Narratives, Digital heritage, Urban space, Augmented reality;Memory
rayyan-863244997	Wearability and Comfort of Earables During Sleep	2021			2021 International Symposium on Wearable Computers				150â€“152	RÃ¶ddiger, Tobias and Dinse, Christian and Beigl, Michael	["https://doi.org/10.1145/3460421.3480432", "http://dx.doi.org/10.1145/3460421.3480432"]		Association for Computing Machinery		Earables are an emerging sensory platform. In its realm, many past publications looked into sleep-related parameters such as sleep stages. However, none questioned their comfort and wearability during sleep. In our paper, we conducted a study with seven different market-available wearables targeted at daytime usage worn by 14 participants each. All devices reduced subjective sleep quality and aff…	RAYYAN-INCLUSION: {"Jessica"=>"Excluded"}	10.1145/3460421.3480432	earphones, sleep, earables, wearability, hearables, comfort;Sleep
rayyan-863244998	Template Factors Affecting Cardiomyocyte Proliferation and Heart Regeneration	2022			2022 12th International Conference on Bioscience, Biochemistry and Bioinformatics				94â€“100	Liang, Kaiyuan	["https://doi.org/10.1145/3510427.3510441", "http://dx.doi.org/10.1145/3510427.3510441"]		Association for Computing Machinery		The heart is one of the most important organs in mammals. The morbidity and fatality rate of heart disease is increasing year by year, and the treatment of the disease also costs people a lot of money. Cardiac diseases such as myocardial infarction will instantly cause a large number of cardiomyocytes to die due to lack of oxygen and nutrients required for cell metabolism. The lack of mammalian c…	RAYYAN-INCLUSION: {"Jessica"=>"Excluded"}	10.1145/3510427.3510441	cardiomyocyte proliferation, heart regeneration, Heart disease, heart repair;Regeneration;Myocytes, Cardiac
rayyan-863244999	Probabilistic and Causal Inference: The Works of Judea Pearl	2022				9781450395861	36			Geffner, Hector and Dechter, Rina and Halpern, Joseph Y			Association for Computing Machinery	New York, NY, USA	Professor Judea Pearl won the 2011 Turing Award â€œfor fundamental contributions to artificial intelligence through the development of a calculus for probabilistic and causal reasoning.â€ This book contains the original articles that led to the award, as well as other seminal works, divided into four parts: heuristic search, probabilistic reasoning, causality, first period (1988â€“2001), and cau…	RAYYAN-INCLUSION: {"Jessica"=>"Excluded"}		Causality
rayyan-863245000	An Algorithmic Approach to Create Bi-Directional Mapping Files Between ICD-10 and ICD-10-AM	2020			Proceedings of the Australasian Computer Science Week Multiconference					Shafruddin, Hafiz and Ginige, Jeewani A	["https://doi.org/10.1145/3373017.3373044", "http://dx.doi.org/10.1145/3373017.3373044"]		Association for Computing Machinery		Given that the health industry uses varying clinical classification systems across countries, it is important to have mappings between these classification systems to enable comparison and statistical analysis of healthcare data across the borders. This paper discusses an algorithmic technique that facilitates the creation of mapping files between an international disease classification and a cou…	RAYYAN-INCLUSION: {"Jessica"=>"Excluded"}	10.1145/3373017.3373044	ICD-10-AM, Mappings, Clinical Classification, ICD-10;Algorithms
rayyan-863245001	A Matlab-Based Model of Diesel Engine Particulate Matter Lung Deposition	2021			2021 4th International Conference on Algorithms, Computing and Artificial Intelligence					Ni, Kaimo and Liu, Xueyuan	["https://doi.org/10.1145/3508546.3508566", "http://dx.doi.org/10.1145/3508546.3508566"]		Association for Computing Machinery		The deposition of inhalable diesel particulates in human lungs is an important parameter for evaluating the toxic effects of diesel particulates. It is not easy to evaluate with traditional methods. This model uses the MATLAB platform to optimize and realize quantitative prediction of the deposition fraction of diesel particulates in human lungs. And based on the multi-path particle dosimetry mod…	RAYYAN-INCLUSION: {"Jessica"=>"Excluded"}	10.1145/3508546.3508566	particulate matter, lung deposit, Diesel engine;Lung
rayyan-863245002	Synchronising Agent Populations When Combining Agent-Based Simulations	2015			Proceedings of the Symposium on Agent-Directed Simulation				61â€“68	Wickramasinghe, Bhagya N and Singh, Dhirendra and Padgham, Lin			Society for Computer Simulation International		In this paper we systematically investigate the problem of integrating two agent-based simulations (ABMs) that conceptually model the same agent population. The set up progressively steps the two simulations via an external controller, and synchronises the agent populations at the end of each step in such a way that they remain equivalent. Synchronisation involves changes to state variables only …	RAYYAN-INCLUSION: {"Jessica"=>"Excluded"}		agent-based modelling, integration, coupling, synchronisation
rayyan-863245003	Tackling Climate Change with Machine Learning	2022	2		ACM Comput. Surv.	0360-0300	55	2		Rolnick, David and Donti, Priya L and Kaack, Lynn H and Kochanski, Kelly and Lacoste, Alexandre and Sankaran, Kris and Ross, Andrew Slavin and Milojevic-Dupont, Nikola and Jaques, Natasha and Waldman-Brown, Anna and Luccioni, Alexandra Sasha and Maharaj, Tegan and Sherwin, Evan D and Mukkavilli, S Karthik and Kording, Konrad P and Gomes, Carla P and Ng, Andrew Y and Hassabis, Demis and Platt, Joh…	["https://doi.org/10.1145/3485128", "http://dx.doi.org/10.1145/3485128"]		Association for Computing Machinery	New York, NY, USA	Climate change is one of the greatest challenges facing humanity, and we, as machine learning (ML) experts, may wonder how we can help. Here we describe how ML can be a powerful tool in reducing greenhouse gas emissions and helping society adapt to a changing climate. From smart grids to disaster management, we identify high impact problems where existing gaps can be filled by ML, in collaboratio…	RAYYAN-INCLUSION: {"Jessica"=>"Excluded"}	10.1145/3485128	mitigation, machine learning, Climate change, adaptation, artificial intelligence
rayyan-863245004	Analysis of Indoor Air Quality with Lung Capacity of the Residents Living on Abdullah Daeng Sirua Street of Makassar	2018			Proceedings of the International Conference on Healthcare Service Management 2018				62â€“67	Rahmah, Putri Nur and Daud, Anwar and Hadju, Veni	["https://doi.org/10.1145/3242789.3242800", "http://dx.doi.org/10.1145/3242789.3242800"]		Association for Computing Machinery		The aim of the research was to analyze the correlation between the quality of indoor temperature and lung capacity of the residents living on the Abdullah OaengSirua Street of Makassar. The research was an observational analytic study with cross sectional study design in which the samples were the residents (n=32). The statistic test used was Spearman Correlation Test and Chi Square Test. The res…	RAYYAN-INCLUSION: {"Jessica"=>"Excluded"}	10.1145/3242789.3242800	CO, Lung capacity, NO2, road side house;Lung Volume Measurements;Lung
rayyan-863245005	Caring for Caregivers: Designing for Integrality	2013			Proceedings of the 2013 Conference on Computer Supported Cooperative Work				91â€“102	Chen, Yunan and Ngo, Victor and Park, Sun Young	["https://doi.org/10.1145/2441776.2441789", "http://dx.doi.org/10.1145/2441776.2441789"]		Association for Computing Machinery		Health and wellness have drawn significant attention in the HCI and CSCW communities. Many prior studies have focused on designing technologies that are patient-centric, allowing caregivers to take better care of patients. Less has been done in understanding and minimizing the burden of caregiving in caregivers' own lives. We conducted a qualitative interview study to understand their experiences…	RAYYAN-INCLUSION: {"Jessica"=>"Excluded"}	10.1145/2441776.2441789	healthcare technology, caregiving, integrality, invisibility, caregiver, health and wellness
rayyan-863245006	Using Automated Voice Calls to Improve Adherence to Iron Supplements during Pregnancy: A Pilot Study	2013			Proceedings of the Sixth International Conference on Information and Communication Technologies and Development: Full Papers - Volume 1				153â€“163	Pai, Niranjan and Supe, Pradnya and Kore, Shailesh and Nandanwar, Y S and Hegde, Aparna and Cutrell, Edward and Thies, William	["https://doi.org/10.1145/2516604.2516608", "http://dx.doi.org/10.1145/2516604.2516608"]		Association for Computing Machinery		For years, researchers have explored the use of mobile phone reminders to improve adherence to medication. However, few studies have measured the direct medical benefit of those reminders, especially for low-literate populations in the developing world. This paper describes the use of automated voice calls to promote adherence to iron supplements among pregnant women in urban India. Unlike prior …	RAYYAN-INCLUSION: {"Jessica"=>"Excluded"}	10.1145/2516604.2516608	interactive voice response, randomized controlled trial, pregnancy, mHealth, anemia, India, iron supplementation;Pregnancy;Pilot Projects;Oxalic Acid;Norisoprenoids
rayyan-863245007	The Invisible Work of Maintenance in Community Health: Challenges and Opportunities for Digital Health to Support Frontline Health Workers in Karnataka, South India	2021	4	1	Proc. ACM Hum. -Comput. Interact.		5			Verdezoto, Nervo and Bagalkot, Naveen and Akbar, Syeda Zainab and Sharma, Swati and Mackintosh, Nicola and Harrington, Deirdre and Griffiths, Paula	["https://doi.org/10.1145/3449165", "http://dx.doi.org/10.1145/3449165"]		Association for Computing Machinery	New York, NY, USA	Frontline health workers are the first and often the only access point to basic health care services in low-and-middle income countries. However, the work and the issues frontline health workers face are often invisible to the healthcare system, with limited resources to assist them. This study explores the work practices, challenges and roles of frontline health workers in community health with …	RAYYAN-INCLUSION: {"Jessica"=>"Excluded"}	10.1145/3449165	community health, global health, hci4d, digital health, maintenance work;India
rayyan-863245008	Identifying a Minimum Dataset for Enhancing Disaster Healthcare Information Exchange	2022			Australasian Computer Science Week 2022				145â€“152	Abbas, Reem and Norris, Tony and Parry, Dave	["https://doi.org/10.1145/3511616.3513109", "http://dx.doi.org/10.1145/3511616.3513109"]		Association for Computing Machinery		In disasters, emergency management and health agencies usually play the biggest roles in providing healthcare services. Despite common goals and operational similarities, post-disaster analysis exposes inefficient information exchange between the two sectors resulting in substandard and sometimes unavailable healthcare. This qualitative study investigates a minimum dataset as a viable approach fo…	RAYYAN-INCLUSION: {"Jessica"=>"Excluded"}	10.1145/3511616.3513109	information exchange, minimum dataset, Disasters;Disasters
rayyan-863245009	Learning Multiple Diagnosis Codes for ICU Patients with Local Disease Correlation Mining	2017	3	1	ACM Trans. Knowl. Discov. Data	1556-4681	11	3		Wang, Sen and Li, Xue and Chang, Xiaojun and Yao, Lina and Sheng, Quan Z and Long, Guodong	["https://doi.org/10.1145/3003729", "http://dx.doi.org/10.1145/3003729"]		Association for Computing Machinery	New York, NY, USA	In the era of big data, a mechanism that can automatically annotate disease codes to patientsâ€™ records in the medical information system is in demand. The purpose of this work is to propose a framework that automatically annotates the disease labels of multi-source patient data in Intensive Care Units (ICUs). We extract features from two main sources, medical charts and notes. The Bag-of-Words …	RAYYAN-INCLUSION: {"Jessica"=>"Excluded"}	10.1145/3003729	local correlation exploiting, MIMIC II database, multi-label learning, pattern discovery, Diagnosis code annotation, ICU data mining
rayyan-863245010	Mathematical Analysis of an SIR Network Model with Imperfect Vaccination and Varying Size of Population	2017			Proceedings of the 8th International Conference on Computer Modeling and Simulation				7â€“13	Hu, Yao and Min, Lequan and Su, Yongmei and Kuang, Yang	["https://doi.org/10.1145/3036331.3036348", "http://dx.doi.org/10.1145/3036331.3036348"]		Association for Computing Machinery		Epidemic Spreading is a major global health problem. Modeling epidemic spreading dynamics is important for understanding and controlling epidemic spreading, providing prevention strategies. This paper points out some flaws existing in the susceptible-infected - susceptible (SIS) model proposed by Safan and Rihan, and proposes a modified susceptible-infected-recovered (SIR) model on homogenous net…	RAYYAN-INCLUSION: {"Jessica"=>"Excluded"}	10.1145/3036331.3036348	local stability, homogenous network, global stability, SIR model, birth and death rate;Mathematics;Vaccination;Population Density
rayyan-863245011	MORAL: An MHealth Model for Inferring Oral Hygiene Behaviors in-the-Wild Using Wrist-Worn Inertial Sensors	2019	3	1	Proc. ACM Interact. Mob. Wearable Ubiquitous Technol.		3	1		Akther, Sayma and Saleheen, Nazir and Samiei, Shahin Alan and Shetty, Vivek and Ertin, Emre and Kumar, Santosh	["https://doi.org/10.1145/3314388", "http://dx.doi.org/10.1145/3314388"]		Association for Computing Machinery	New York, NY, USA	We address the open problem of reliably detecting oral health behaviors passively from wrist-worn inertial sensors. We present our model named mORAL (pronounced em oral) for detecting brushing and flossing behaviors, without the use of instrumented toothbrushes so that the model is applicable to brushing with still prevalent manual toothbrushes. We show that for detecting rare daily events such a…	RAYYAN-INCLUSION: {"Jessica"=>"Excluded"}	10.1145/3314388	brushing detection, flossing detection, hand-to-mouth gestures, mHealth;Oral Hygiene;Wrist
rayyan-863245012	Discovering de Facto Diagnosis Specialties	2015			Proceedings of the 6th ACM Conference on Bioinformatics, Computational Biology and Health Informatics				7â€“16	Lu, Xun and Zhang, Aston and Gunter, Carl A and Fabbri, Daniel and Liebovitz, David and Malin, Bradley	["https://doi.org/10.1145/2808719.2808720", "http://dx.doi.org/10.1145/2808719.2808720"]		Association for Computing Machinery		In health care institutions, medical specialty information may be lacking or inaccurate. Diagnosis histories offer information on which medical specialties may exist in practice, regardless of whether they have official codes. We refer to such specialties that are predicted with high certainty by diagnosis histories de facto diagnosis specialties. We aim to discover de facto diagnosis specialties…	RAYYAN-INCLUSION: {"Jessica"=>"Excluded"}	10.1145/2808719.2808720	electronic health record, data mining, medical informatics
rayyan-863245013	The GAP-DRG Model: Simulation of Outpatient Care for Comparison of Different Reimbursement Schemes	2013			Proceedings of the 2013 Winter Simulation Conference: Simulation: Making Decisions in a Complex World				2299â€“2308	Einzinger, Patrick and Popper, Niki and Breitenecker, Felix and Pfeffer, Nina and Jung, Reinhard and Endel, Gottfried			IEEE Press		In health care the reimbursement of medical providers is an important topic and can influence the overall outcome. We present the agent-based GAP-DRG model, which allows a comparison of reimbursement schemes in outpatient care. It models patients and medical providers as agents. In the simulation patients develop medical problems (i.e., diseases) and a need for medical services. This leads to uti…	RAYYAN-INCLUSION: {"Jessica"=>"Excluded"}		Ambulatory Care;Diagnosis-Related Groups
rayyan-863245014	Using Symmetry to Enhance the Performance of Agent-Based Epidemic Models	2022	3		IEEE/ACM Trans. Comput. Biol. Bioinformatics	1545-5963	19	2	1245â€“1254	Nakamura, Gilberto M and Souza, Alinne C C and Souza, Francisco C M and BulcÃ£o-Neto, Renato F and Martinez, Alexandre S and Macedo, Alessandra A	["https://doi.org/10.1109/TCBB.2020.3018901", "http://dx.doi.org/10.1109/TCBB.2020.3018901"]		IEEE Computer Society Press	Washington, DC, USA	Symmetries express the invariance of a system towards sets of mathematical transformations. In more practical terms, symmetries greatly reduce or simplify the computational efforts required to evaluate relevant properties of a system. In this paper, two methods are proposed to implement spin symmetries which simplify the analysis of the spreading of diseases in an agent-based epidemic model. We p…	RAYYAN-INCLUSION: {"Jessica"=>"Excluded"}	10.1109/TCBB.2020.3018901
rayyan-863245015	Making Healthcare Infrastructure Work: Unpacking the Infrastructuring Work of Individuals	2019			Proceedings of the 2019 CHI Conference on Human Factors in Computing Systems				1â€“14	Gui, Xinning and Chen, Yunan	["https://doi.org/10.1145/3290605.3300688", "http://dx.doi.org/10.1145/3290605.3300688"]		Association for Computing Machinery		The U.S. healthcare infrastructure is fragmented with various breakdowns. Patients or caregivers have to rely on their own to overcome barriers and fix breakdowns in order to obtain necessary service, that is, infrastructuring work to make the healthcare infrastructure work for them. So far little attention has been paid to such infrastructuring work in healthcare. We present an interview study o…	RAYYAN-INCLUSION: {"Jessica"=>"Excluded"}	10.1145/3290605.3300688	infrastructuring work, healthcare infrastructure, patient work, new parents, healthcare consumers, patients and caregivers
rayyan-863245016	Cost Analysis of Nutrition Messaging Intervention through Community-Led Videos in Odisha	2015			Proceedings of the Seventh International Conference on Information and Communication Technologies and Development					Khurana, Kriti and Bhat, Ramesh and Gandhi, Rikin and Koniz-Booher, Peggy	["https://doi.org/10.1145/2737856.2737895", "http://dx.doi.org/10.1145/2737856.2737895"]		Association for Computing Machinery		This study evaluates the cost benefit of implementing a maternal and child health pilot intervention led by a community-based organization using localized videos. The staff of a community-based organization and its village-level workers were trained on producing and screening short 8--12 minute videos on recommended health and nutrition behaviors among rural communities in Keonjhar district of Od…	RAYYAN-INCLUSION: {"Jessica"=>"Excluded"}	10.1145/2737856.2737895	maternal, Odisha, child, cost analysis, nutrition, social and behavior change, health
rayyan-863245017	State Stability: A Governance Analysis Framework for Arab Spring Countries	2014			Proceedings of the 8th International Conference on Theory and Practice of Electronic Governance				75â€“84	Hamza, Karim	["https://doi.org/10.1145/2691195.2691256", "http://dx.doi.org/10.1145/2691195.2691256"]		Association for Computing Machinery		The 2011-2012 Arab Spring uprising can be considered a new political phenomenon with respect to collective action and the origin of network governance in North Africa and the Middle East. Nevertheless, current formal and empirical models are incapable of analyzing and predicting the future of the uprisings. Therefore, the conceptualization of these models must be reviewed given the increasing nee…	RAYYAN-INCLUSION: {"Jessica"=>"Excluded"}	10.1145/2691195.2691256	turbulences, Arab spring, framework, policy network, fragile state, Egypt, policy modelling, governance, state stability;Arabs
rayyan-863245018	Vartalaap: What Drives #AirQuality Discussions: Politics, Pollution or Pseudo-Science?	2021	4	1	Proc. ACM Hum. -Comput. Interact.		5			Adhikary, Rishiraj and Patel, Zeel B and Srivastava, Tanmay and Batra, Nipun and Singh, Mayank and Bhatia, Udit and Guttikunda, Sarath	["https://doi.org/10.1145/3449170", "http://dx.doi.org/10.1145/3449170"]		Association for Computing Machinery	New York, NY, USA	Air pollution is a global challenge for cities across the globe. Understanding the public perception of air pollution can help policymakers engage better with the public and appropriately introduce policies. Accurate public perception can also help people to identify the health risks of air pollution and act accordingly. Unfortunately, current techniques for determining perception are not scalabl…	RAYYAN-INCLUSION: {"Jessica"=>"Excluded"}	10.1145/3449170	air pollution, social media, perception
rayyan-863245019	Investigating The Possible Effect of Gak-3Î²inhibitor on Macrophage Transformation Via TLR3 and 4 Signaling Pathway	2021			2021 8th International Conference on Biomedical and Bioinformatics Engineering				184â€“191	Liu, Yangyang and Zhou, Minye and Wang, Bingyi and Huo, Da and Ha, Madeline	["https://doi.org/10.1145/3502871.3502900", "http://dx.doi.org/10.1145/3502871.3502900"]		Association for Computing Machinery		While a great number of immunotherapy strategies are promising in treating many types of cancer via targeting and strengthening adaptive immune responses, finding antitumor strategies through facilitating the innate immune response is still an urgent need in treating broader types of tumor. Previous studies have shown that GSK-3Î² could affect the expression of toll-like receptors (TLRs) which ai…	RAYYAN-INCLUSION: {"Jessica"=>"Excluded"}	10.1145/3502871.3502900	Glioblastoma, Macrophage, Cancer Immunotherapy, Toll-like Receptor;Signal Transduction;Macrophages
rayyan-863245020	A Next-Generation Discontinuous Galerkin Fluid Dynamics Solver with Application to High-Resolution Lung Airflow Simulations	2021			Proceedings of the International Conference for High Performance Computing, Networking, Storage and Analysis					Kronbichler, Martin and Fehn, Niklas and Munch, Peter and Bergbauer, Maximilian and Wichmann, Karl-Robert and Geitner, Carolin and Allalen, Momme and Schulz, Martin and Wall, Wolfgang A	["https://doi.org/10.1145/3458817.3476171", "http://dx.doi.org/10.1145/3458817.3476171"]		Association for Computing Machinery		We present a novel, highly scalable and optimized solver for turbulent flows based on high-order discontinuous Galerkin discretizations of the incompressible Navier-Stokes equations aimed to minimize time-to-solution. The solver uses explicit-implicit time integration with variable step size. The central algorithmic component is the matrix-free evaluation of discretized finite element operators. …	RAYYAN-INCLUSION: {"Jessica"=>"Excluded"}	10.1145/3458817.3476171	high-order discontinuous galerkin, matrix-free algorithms, time-to-solution, multi-grid;Lung
rayyan-863245021	SmartWork: Designing a Smart Age-Friendly Living and Working Environment for Office Workers	2019			Proceedings of the 12th ACM International Conference on PErvasive Technologies Related to Assistive Environments				435â€“441	Kocsis, Otilia and Moustakas, Konstantinos and Fakotakis, Nikos and Vassiliou, Charalampos and Toska, Androniki and Vanderheiden, Gregg C and Stergiou, Achilleas and Amaxilatis, Dimitrios and Pardal, AndrÃ© and Quintas, JoÃ£o and Hermens, Hermie J and Cabrita, Miriam and Dantas, Carina and Hansen, Sonja and Ziemke, Tom and Tageo, Valentina and Dougan, Paula	["https://doi.org/10.1145/3316782.3322766", "http://dx.doi.org/10.1145/3316782.3322766"]		Association for Computing Machinery		Europe is being severely challenged by the ageing of the population, and although for well over a decade now is looking for strategies to effectively increase the labour force participation of older workers and reduce the rates of early retirement and labour market exit, the unemployment amongst older people remains particularly high. The design and realization of age-friendly living and working …	RAYYAN-INCLUSION: {"Jessica"=>"Excluded"}	10.1145/3316782.3322766	healthy ageing, on-the-fly work flexibility management, office worker, ubiquitous work environment, training on-demand, unobtrusive and pervasive sensing
rayyan-863245022	The Handbook on Socially Interactive Agents: 20 Years of Research on Embodied Conversational Agents, Intelligent Virtual Agents, and Social Robotics Volume 1: Methods, Behavior, Cognition	2021				9781450387200	37			Lugrin, Birgit and Pelachaud, Catherine and Traum, David			Association for Computing Machinery	New York, NY, USA	The Handbook on Socially Interactive Agents provides a comprehensive overview of the research fields of Embodied Conversational Agents, Intelligent Virtual Agents, and Social Robotics. Socially Interactive Agents (SIAs), whether virtually or physically embodied, are autonomous agents that are able to perceive an environment including people or other agents, reason, decide how to interact, and exp…	RAYYAN-INCLUSION: {"Jessica"=>"Excluded"}		Robotics;Interpersonal Relations
rayyan-863245023	Voice-Controlled Clinical Coding Companion (VC4) for ICD-10-AM and ACHI Code Assignment	2020			Proceedings of the Australasian Computer Science Week Multiconference					Kaur, Rajvir and Anupama Ginige, Jeewani	["https://doi.org/10.1145/3373017.3373060", "http://dx.doi.org/10.1145/3373017.3373060"]		Association for Computing Machinery		The use of voice assistant devices such as Siri, Alexa, Google Assistant, and Samsung Bixby in the healthcare industry is gaining a lot of attention nowadays. Many healthcare professionals believe that a clinically-oriented Voice assistant devices will ease the burden of accessing patientâ€™s information, maintaining documents, and improve the patient experience. This paper presents a prototypic …	RAYYAN-INCLUSION: {"Jessica"=>"Excluded"}	10.1145/3373017.3373060	Alexa, Amazon skill, Clinical coding, Voice controlled systems
rayyan-863245024	A LiNbO3 Substrate Surface Acoustic Wave Microfluidic Chip for Patterning of Cardiomyocytes	2022			2022 2nd International Conference on Bioinformatics and Intelligent Computing				489â€“494	Li, Yongkang and Zheng, Tengfei and Jia, Changfeng and Wang, Xudong and Li, Anpei and Fu, Yongqing	["https://doi.org/10.1145/3523286.3524686", "http://dx.doi.org/10.1145/3523286.3524686"]		Association for Computing Machinery		Cardiovascular diseases continue to threaten human life, health and safety. Among various treatment methods, myocardial tissue engineering is one of the important methods to solve the problem of cardiovascular disease. The main goal of myocardial tissue engineering is to make the synthetic or repaired myocardium have its original physiological function, and the pattering of myocardium cells into …	RAYYAN-INCLUSION: {"Jessica"=>"Excluded"}	10.1145/3523286.3524686	cardiomyocyte, microfluidic chip, LiNbO3 substrate, surface acoustic wave, patterning;Myocytes, Cardiac
rayyan-863245025	"Be Grateful You Don't Have a Real Disease": Understanding Rare Disease Relationships	2017			Proceedings of the 2017 CHI Conference on Human Factors in Computing Systems				1660â€“1673	MacLeod, Haley and Bastin, Grace and Liu, Leslie S and Siek, Katie and Connelly, Kay	["https://doi.org/10.1145/3025453.3025796", "http://dx.doi.org/10.1145/3025453.3025796"]		Association for Computing Machinery		We characterize how people with rare diseases consider their support needs as being met or neglected by different sources. After a 22-week study with 11 participants, we found that people with rare diseases identify strongly with their conditions but demonstrate a range of outlooks on their condition (positive, negative, and accepting). We found that participants think of themselves as being in a…	RAYYAN-INCLUSION: {"Jessica"=>"Excluded"}	10.1145/3025453.3025796	chronic illness, timebanking, rare disease, social support, online health communities, social matching
rayyan-863245026	Narrative Paths and Negotiation of Power in Birth Stories	2019	11	1	Proc. ACM Hum. -Comput. Interact.		3			Antoniak, Maria and Mimno, David and Levy, Karen	["https://doi.org/10.1145/3359190", "http://dx.doi.org/10.1145/3359190"]		Association for Computing Machinery	New York, NY, USA	Birth stories have become increasingly common on the internet, but they have received little attention as a computational dataset. These unsolicited, publicly posted stories provide rich descriptions of decisions, emotions, and relationships during a common but sometimes traumatic medical experience. These personal details can be illuminating for medical practitioners, and due to their shared str…	RAYYAN-INCLUSION: {"Jessica"=>"Excluded"}	10.1145/3359190	narrative, birth stories, power, natural language processing
rayyan-863245027	Non-Literal Communication in Chinese Internet Spaces: A Case Study of Fishing	2022	4		Proc. ACM Hum. -Comput. Interact.		6			Tian, Huixin and Ma, Xinyao and Bardzell, Jeffrey and Patil, Sameer	["https://doi.org/10.1145/3512951", "http://dx.doi.org/10.1145/3512951"]		Association for Computing Machinery	New York, NY, USA	In Chinese Internet spaces, "fishing" is a form of non-literal communication that tries to lure or bait others. We conducted a case study of fishing on a Chinese Q&A platform in which we deconstructed the linguistic structure of the fishing language and identified its features by employing analysis techniques informed by Critical Discourse Analysis (CDA). Additionally, we examined the relationshi…	RAYYAN-INCLUSION: {"Jessica"=>"Excluded"}	10.1145/3512951	online community, chinese internet spaces, online censorship, content moderation policies, case study, non-literal communication, platform regulation, linguistic norms;Internet
rayyan-863245028	Experiences from a Mobile-Based Behaviour Change Campaign on Maternal and Child Nutrition in Rural India	2019			Proceedings of the Tenth International Conference on Information and Communication Technologies and Development					Chakraborty, Dipanjan and Gupta, Akshay and Seth, Aaditeshwar	["https://doi.org/10.1145/3287098.3287110", "http://dx.doi.org/10.1145/3287098.3287110"]		Association for Computing Machinery		Social and behaviour change communication interventions are believed to gain from using mobile technology owing to the reach and rapid scaling promise of technology. In this paper we describe our experiences from the layering of an IVR based content platform for behaviour change in maternal and child nutrition practices in the state of Bihar in rural central India. We specifically show that being…	RAYYAN-INCLUSION: {"Jessica"=>"Excluded"}	10.1145/3287098.3287110	technology mobilisation, IVR, SBCC, female technology adoption, SHG, concurrrent monitoring, maternal and child nutrition, women self help groups;Only Child;Child;India
rayyan-863245029	Designing Care Pathways Using Simulation Modeling and Machine Learning	2018			Proceedings of the 2018 Winter Simulation Conference				1452â€“1463	Elbattah, Mahmoud and Molloy, Owen and Zeigler, Bernard P			IEEE Press		The development of care pathways is increasingly becoming an instrumental artefact towards improving the quality of care and cutting costs. This paper presents a framework that incorporates Simulation Modeling along with Machine Learning (ML) for the purpose of designing pathways and evaluating the return on investment of implementation. The study goes through a use case in relation to elderly he…	RAYYAN-INCLUSION: {"Jessica"=>"Excluded"}
rayyan-863245030	Accessibility to Patients' Own Health Information: A Case in Rural Eastern Cape, South Africa	2016			Proceedings of the Annual Conference of the South African Institute of Computer Scientists and Information Technologists					Bantom, Simlindile Abongile and de la Harpe, Retha and Ruxwana, Nkqubela	["https://doi.org/10.1145/2987491.2987505", "http://dx.doi.org/10.1145/2987491.2987505"]		Association for Computing Machinery		Access to healthcare is regarded as a basic and essential human right. It is generally acknowledged that Information and Communication Technology solutions have potential to improve access to healthcare, reduce healthcare cost, reduce medical errors, and bridge the digital divide between rural and urban healthcare centres. The access to personal healthcare records is however, an astounding challe…	RAYYAN-INCLUSION: {"Jessica"=>"Excluded"}	10.1145/2987491.2987505	Personal Health Records, Accessibility to Healthcare Records, Electronic Health Record, Rural Healthcare System, Electronic Medical Records;South Africa
rayyan-863245031	WWW '19: Companion Proceedings of The 2019 World Wide Web Conference	2019				9781450366755							Association for Computing Machinery	New York, NY, USA	It is our great pleasure to welcome you to The Web Conference 2019. The Web Conference is the premier venue focused on understanding the current state and the evolution of the Web through the lens of computer science, computational social science, economics, policy, and many other disciplines. The 2019 edition of the conference is a reflection point as we celebrate the 30th anniversary of the Web.	RAYYAN-INCLUSION: {"Jessica"=>"Excluded"}		Internet
rayyan-863245032	Qualification and Testing Process to Implement Anti-Counterfeiting Technologies into IC Packages	2013			Proceedings of the Conference on Design, Automation and Test in Europe				1131â€“1136	Kae-Nune, Nathalie and Pesseguier, Stephanie			EDA Consortium		Counterfeiting is no longer limited to just fashion or luxury goods, the phenomenon has now reached electronics components which failure represents a high risk to the safety and security of human communities. One way for the semiconductor (SC) industry to fight against counterfeiting of electronic parts is to add technological innovation at the component level itself. The target is to enable the …	RAYYAN-INCLUSION: {"Jessica"=>"Excluded"}		failure analysis, component counterfeiting, re-packaging, failure prevention, remarking, reliability testing, authentication, anti-counterfeiting technologies
rayyan-863245033	The Scientific Research Progress of Endometrial Cancer	2021			2021 10th International Conference on Bioinformatics and Biomedical Science				175â€“179	Chen, Si	["https://doi.org/10.1145/3498731.3498759", "http://dx.doi.org/10.1145/3498731.3498759"]		Association for Computing Machinery		Endometrial cancer (EC) is the third largest tumor of the female reproductive tract, with a high incidence and the population tend to become younger, which seriously threatens women's health. In recent years, the research on endometrial cancer has made great progress, including pathological mechanism, risk factors, and traditional surgical treatment. This article summarizes the progress of etiolo…	RAYYAN-INCLUSION: {"Jessica"=>"Excluded"}	10.1145/3498731.3498759	Endometrial cancer, Risk factors, Pathogenesis, Treatment;Endometrial Neoplasms
rayyan-863245034	Industryâ€“Academia Research Collaboration and Knowledge Co-Creation: Patterns and Anti-Patterns	2022	3		ACM Trans. Softw. Eng. Methodol.	1049-331X	31	3		Marijan, Dusica and Sen, Sagar	["https://doi.org/10.1145/3494519", "http://dx.doi.org/10.1145/3494519"]		Association for Computing Machinery	New York, NY, USA	Increasing the impact of software engineering research in the software industry and the society at large has long been a concern of high priority for the software engineering community. The problem of two cultures, research conducted in a vacuum (disconnected from the real world), or misaligned time horizons are just some of the many complex challenges standing in the way of successful industryâ€…	RAYYAN-INCLUSION: {"Jessica"=>"Excluded"}	10.1145/3494519	technology transfer, research collaboration, collaboration model, collaboration gap, software engineering, patterns, anti-patterns, knowledge transfer, research co-creation, Industry-academia collaboration
rayyan-863245035	The Secret Lives of Names? Name Embeddings from Social Media	2019			Proceedings of the 25th ACM SIGKDD International Conference on Knowledge Discovery & Data Mining				3000â€“3008	Ye, Junting and Skiena, Steven	["https://doi.org/10.1145/3292500.3330751", "http://dx.doi.org/10.1145/3292500.3330751"]		Association for Computing Machinery		Your name tells a lot about you: your gender, ethnicity and so on. It has been shown that name embeddings are more effective in representing names than traditional substring features. However, our previous name embedding model is trained on private email data and are not publicly accessible. In this paper, we explore learning name embeddings from public Twitter data. We argue that Twitter embeddi…	RAYYAN-INCLUSION: {"Jessica"=>"Excluded"}	10.1145/3292500.3330751	twitter name embeddings, lifespan modeling, communication homophily
rayyan-863245036	A System for Geoanalysis of Clinical and Geographical Data	2014			Proceedings of the Third ACM SIGSPATIAL International Workshop on the Use of GIS in Public Health				57â€“62	Canino, Giovanni and Guzzi, Pietro H and Tradigo, Giuseppe and Zhang, Aidong and Veltri, Pierangelo	["https://doi.org/10.1145/2676629.2676635", "http://dx.doi.org/10.1145/2676629.2676635"]		Association for Computing Machinery		Patients enrolled in clinical trials are regularly subject to biological analyses and related data is included in Electronic Medical Records (EMRs) to summarize patient health status and to support administrative information. Well defined protocols guide the bioanalytes studies on patients. Often EMRs also contain geographical data about patients, i.e. place of birth and place of living. The inte…	RAYYAN-INCLUSION: {"Jessica"=>"Excluded"}	10.1145/2676629.2676635	EMR, data analysys, spatial data, clinical diagnosis analysis, geographical data analysis
rayyan-863245037	MIG '15: Proceedings of the 8th ACM SIGGRAPH Conference on Motion in Games	2015				9781450339919							Association for Computing Machinery	New York, NY, USA		RAYYAN-INCLUSION: {"Jessica"=>"Excluded"}
rayyan-863245038	Design Process and Design Evaluation of Web-Based Visualization Dashboard to Monitor and Support the Decision-Making of Travel-Related Physical Activity	2022			Proceedings of the 15th International Conference on PErvasive Technologies Related to Assistive Environments				55â€“62	Batool, Tooba and Vanrompay, Yves and Neven, An and Scherrenberg, Martijn and Ross, Veerle and Dendale, Paul and Janssens, Davy	["https://doi.org/10.1145/3529190.3529207", "http://dx.doi.org/10.1145/3529190.3529207"]		Association for Computing Machinery		Patients suffering from coronary heart disease (CHD) require to attend cardiac rehabilitation to manage modifiable risk factors including physical activity (PA) to avoid the progression of the disease. However, attendance in these programs is low. Travel-related PA (TPA) monitoring via a smartphone app can provide an opportunity to assess the part of routine PA level. A digital framework consisti…	RAYYAN-INCLUSION: {"Jessica"=>"Excluded"}	10.1145/3529190.3529207	Focus group, Web-based dashboard design, Visualization dashboard, Travel-related physical activity, Qualitative evaluation;Decision Making;Motor Activity;Travel
rayyan-863245039	Navigating the Healthcare Service "Black Box": Individual Competence and Fragmented System	2018	11	1	Proc. ACM Hum. -Comput. Interact.		2			Gui, Xinning and Chen, Yunan and Pine, Kathleen H	["https://doi.org/10.1145/3274330", "http://dx.doi.org/10.1145/3274330"]		Association for Computing Machinery	New York, NY, USA	CSCW research has investigated how people at workplace and organizational settings gain knowledge required for work, but less is known regarding how "organizational outsiders" obtain knowledge about organizations and organizational landscapes that provide a service. Gaining knowledge about service landscapes is particularly difficult because they are often complex, non-transparent, and fragmented…	RAYYAN-INCLUSION: {"Jessica"=>"Excluded"}	10.1145/3274330	navigational competence, navigation practice, healthcare system, health services, parents, health informatics, organizational outsider, health consumers, organizational knowledge, caregiver;African Continental Ancestry Group
rayyan-863245040	AirCalypse: Can Twitter Help in Urban Air Quality Measurement and Who Are the Influential Users?	2020			Companion Proceedings of the Web Conference 2020				540â€“545	Pramanik, Prithviraj and Mondal, Tamal and Nandi, Subrata and Saha, Mousumi	["https://doi.org/10.1145/3366424.3382120", "http://dx.doi.org/10.1145/3366424.3382120"]		Association for Computing Machinery		In this digital age, Online Social Mediaâ€™s ubiquity has led it to itâ€™s role as a â€Sensorâ€. Starting from disaster response to political predictions, online social media like Twitter, have been instrumental and are actively researched areas. In this work, we have focused on something quite insidious in the current context, i.e., air pollution in developing regions. Starting as an empirical…	RAYYAN-INCLUSION: {"Jessica"=>"Excluded"}	10.1145/3366424.3382120	Influential User, Participatory Sensing, Social Media, Air Quality
rayyan-863245041	Low Fertility in Taiwan: Analysis Using Bayesian VAR Approach	2020			Proceedings of the 7th Multidisciplinary in International Social Networks Conference and The 3rd International Conference on Economics, Management and Technology					Kato, Hisakazu	["https://doi.org/10.1145/3429395.3429416", "http://dx.doi.org/10.1145/3429395.3429416"]		Association for Computing Machinery		Taiwan has been facing low fertility rate, and this situation is common in East Asian countries. In related it, there has been growing interest in the relationship between changes in fertility rate and in female's labor participation. Although cross section data shows a positive relationship between them in recent years, while time series data suggests a negative relationship. This may be a puzzl…	RAYYAN-INCLUSION: {"Jessica"=>"Excluded"}	10.1145/3429395.3429416	ECM, Female's Labor Participation, Fertility Rate, Bayesian VAR;Taiwan;Fertilizers;Fertility;Self-Fertilization
rayyan-863245042	Edsger Wybe Dijkstra: His Life, Work, and Legacy	2022				9781450397735	45			Apt, Krzysztof R and Hoare, Tony			Association for Computing Machinery	New York, NY, USA	Edsger Wybe Dijkstra (1930â€“2002) was one of the most influential researchers in the history of computer science, making fundamental contributions to both the theory and practice of computing. Early in his career, he proposed the single-source shortest path algorithm, now commonly referred to as Dijkstraâ€™s algorithm. He wrote (with Jaap Zonneveld) the first ALGOL 60 compiler, and designed and …	RAYYAN-INCLUSION: {"Jessica"=>"Excluded"}
rayyan-863245043	Taking the Long, Holistic, and Intersectional View to Womenâ€™s Wellbeing	2020	7		ACM Trans. Comput. -Hum. Interact.	1073-0516	27	4		Kumar, Neha and Karusala, Naveena and Ismail, Azra and Tuli, Anupriya	["https://doi.org/10.1145/3397159", "http://dx.doi.org/10.1145/3397159"]		Association for Computing Machinery	New York, NY, USA	In this article, we present 6 cases (contained in 13 studies) variously connected with womenâ€™s health in a range of Indian contexts. Analyzing these cases, we highlight that â€œwomenâ€™s healthâ€ is inextricably linked with extrinsic factors that also need addressing, to propose a broadened focus of â€œwomenâ€™s wellbeing,â€ as defined through the lens of Martha Nussbaumâ€™s central human cap…	RAYYAN-INCLUSION: {"Jessica"=>"Excluded"}	10.1145/3397159	capabilities approach, Womenâ€™s health, HCI4D, intersectionality
rayyan-863245044	The Fallacy of AI Functionality	2022			2022 ACM Conference on Fairness, Accountability, and Transparency				959â€“972	Raji, Inioluwa Deborah and Kumar, I Elizabeth and Horowitz, Aaron and Selbst, Andrew	["https://doi.org/10.1145/3531146.3533158", "http://dx.doi.org/10.1145/3531146.3533158"]		Association for Computing Machinery		Deployed AI systems often do not work. They can be constructed haphazardly, deployed indiscriminately, and promoted deceptively. However, despite this reality, scholars, the press, and policymakers pay too little attention to functionality. This leads to technical and policy solutions focused on â€œethicalâ€ or value-aligned deployments, often skipping over the prior question of whether a given …	RAYYAN-INCLUSION: {"Jessica"=>"Excluded"}	10.1145/3531146.3533158
rayyan-863245045	Towards the Extraction of Statistical Information from Digitised Numerical Tables: The Medical Officer of Health Reports Scoping Study	2019			Proceedings of the 3rd International Conference on Digital Access to Textual Cultural Heritage				65â€“71	Clausner, Christian and Antonacopoulos, Apostolos and Henshaw, Christy and Hayes, Justin	["https://doi.org/10.1145/3322905.3322932", "http://dx.doi.org/10.1145/3322905.3322932"]		Association for Computing Machinery		Numerical data of considerable significance is present in historical documents in tabular form. Due to the challenges involved in the extraction of this data from the scanned documents it is not available to researchers in a useful representation that unlocks the underlying statistical information. This paper sets out to create a better understanding of the problem of extracting and representing …	RAYYAN-INCLUSION: {"Jessica"=>"Excluded"}	10.1145/3322905.3322932	Historical, Cultural Heritage, Tabular data, Printed documents, Digitisation, Recognition
rayyan-863245046	The Uncap Experience in Developing ICT for Health: "HTA by Design"	2018	1	1	ACM SIGBioinformatics Rec.	2331-9291	7	3		Anzivino, S and Tessarolo, F and Morganti, E and Conti, G and Nollo, G	["https://doi.org/10.1145/3183624.3183625", "http://dx.doi.org/10.1145/3183624.3183625"]		Association for Computing Machinery	New York, NY, USA	Dementia is one of the most relevant chronic diseases affecting the ageing population. The elder with mild or moderate cognitive impairment (MMCI) suffers of progressive cognitive decline with increasing difficulties in performing activities of daily living. Information and Communication Technology (ICT) for Healthcare can provide solutions to relief the caregivers' burden and to support the elde…	RAYYAN-INCLUSION: {"Jessica"=>"Excluded"}	10.1145/3183624.3183625
rayyan-863245047	Overview of Alzheimer's Disease	2020			2020 7th International Conference on Biomedical and Bioinformatics Engineering				87â€“91	Mao, Wenlu	["https://doi.org/10.1145/3444884.3444900", "http://dx.doi.org/10.1145/3444884.3444900"]		Association for Computing Machinery		Alzheimer's disease is a neurodegenerative disease that is more widespread worldwide, but there is currently no corresponding drug that can be effectively treated. The clinical phenomena of Alzheimer's disease mainly include memory disorders, cognitive disorders, language disorders and so on. There are many pathogeneses of Alzheimer's disease, such as AÎ² toxicity theory, abnormal Tau protein met…	RAYYAN-INCLUSION: {"Jessica"=>"Excluded"}	10.1145/3444884.3444900	Apoptosis, Amyloid Î²-protein (AÎ²), Alzheimer's disease, Treatment;Alzheimer Disease
rayyan-863245048	Conceptual Architecture of a Multi-Dimensional Modeling Framework for Older Office Workers	2019			Proceedings of the 12th ACM International Conference on PErvasive Technologies Related to Assistive Environments				448â€“452	Kocsis, Otilia and Moustakas, Konstantinos and Fakotakis, Nikos and Hermens, Hermie J and Cabrita, Miriam and Ziemke, Tom and Kovordanyi, Rita	["https://doi.org/10.1145/3316782.3322768", "http://dx.doi.org/10.1145/3316782.3322768"]		Association for Computing Machinery		There is an alarming rise/increase of older people in EUs population, with an expected percentage of people over 65 at 30% by 2060, and the majority of older workers willing to work past their traditional retirement age. The concept of Work Ability, which has been developed as an important multi-factor concept that can be used to identify workers at risk for an imbalance between health, personal …	RAYYAN-INCLUSION: {"Jessica"=>"Excluded"}	10.1145/3316782.3322768	office worker, cognitive capacities, healthy ageing, functional abilities, worker-centric artificial intelligence
rayyan-863245049	Technology Governance Challenges in E-Government Projects: Health Information Systems in India	2017			Proceedings of the 10th International Conference on Theory and Practice of Electronic Governance				504â€“507	Seetharaman, Priya	["https://doi.org/10.1145/3047273.3047365", "http://dx.doi.org/10.1145/3047273.3047365"]		Association for Computing Machinery		Information Technology (IT) governance has been a topic of interest and concern amongst information systems researchers and practitioners alike. Although it has been widely studied in the context of business firms, there is a paucity of research on how technology governance is effected in the e-government context. The importance of this can hardly be exaggerated given the extensive funding in e-g…	RAYYAN-INCLUSION: {"Jessica"=>"Excluded"}	10.1145/3047273.3047365	Mechanisms, IT Governance, Systems, Processes, HMIS, E-Governance, Healthcare, Health IT;Information Systems;India
rayyan-863245050	A Survey on Contact Tracing: The Latest Advancements and Challenges	2022	2		ACM Trans. Spatial Algorithms Syst.	2374-0353	8	2		Jiang, Ting and Zhang, Yang and Zhang, Minhao and Yu, Ting and Chen, Yizheng and Lu, Chenhao and Zhang, Ji and Li, Zhao and Gao, Jun and Zhou, Shuigeng	["https://doi.org/10.1145/3494529", "http://dx.doi.org/10.1145/3494529"]		Association for Computing Machinery	New York, NY, USA	Infectious diseases are caused by pathogenic microorganisms, such as bacteria, viruses, parasites or fungi, which can be spread, directly or indirectly, from one person to another. Infectious diseases pose a serious threat to human health, especially COVID-19 that has became a serious worldwide health concern since the end of 2019. Contact tracing is the process of identifying, assessing, and man…	RAYYAN-INCLUSION: {"Jessica"=>"Excluded"}	10.1145/3494529	COVID-19, Infectious diseases, contact tracing technologies, protocols, mobile applications, privacy issues
rayyan-863245051	Stem Cell Therapies for Cardiac Disease: Which Cell Types Are the Best	2021			2021 10th International Conference on Bioinformatics and Biomedical Science				196â€“203	Wen, Jiaqi	["https://doi.org/10.1145/3498731.3498762", "http://dx.doi.org/10.1145/3498731.3498762"]		Association for Computing Machinery		Stem cell therapy for the treatment of cardiovascular disease is increasingly being researched during the past few decades. Due to the risk of cardiac transplantation surgery and the nature of cardiac cell lines, the regenerative potential of stem cell therapy is being extremely expected. Popular cell lines are discussed in this study, which includes mesenchymal stem cells, bone marrow-derived mo…	RAYYAN-INCLUSION: {"Jessica"=>"Excluded"}	10.1145/3498731.3498762	the risk of cardiac transplantation surgery, cardiovascular disease, Stem cell therapy, cell lines;Stem Cells
rayyan-863245052	Rural Uncommoning: Women, Community Networks and the Enclosure of Life	2021	7	1	ACM Trans. Comput. -Hum. Interact.	1073-0516	28	3		Bidwell, Nicola J	["https://doi.org/10.1145/3445793", "http://dx.doi.org/10.1145/3445793"]		Association for Computing Machinery	New York, NY, USA	Shared use of small-scale natural commons is vital to the livelihoods of billions of rural inhabitants, particularly women, and advocates propose that local telecommunications systems that are oriented by the commons can close rural connectivity gaps. This article extends insights about women's exclusion from such Community Networks (CNs) by considering â€˜commoningâ€™, or practices that produce,…	RAYYAN-INCLUSION: {"Jessica"=>"Excluded"}	10.1145/3445793	Community networks, global south, rural HCI, commoning, gender;Community Networks
rayyan-863245053	Semantic Web for the Working Ontologist: Effective Modeling for Linked Data, RDFS, and OWL	2020				9781450376174	33			Allemang, Dean and Hendler, Jim and Gandon, Fabien			Association for Computing Machinery	New York, NY, USA	Enterprises have made amazing advances by taking advantage of data about their business to provide predictions and understanding of their customers, markets, and products. But as the world of business becomes more interconnected and global, enterprise data is no long a monolith; it is just a part of a vast web of data. Managing data on a world-wide scale is a key capability for any business today…	RAYYAN-INCLUSION: {"Jessica"=>"Excluded"}		Semantics
rayyan-863245054	Infrastructural Inaccessibility: Tech Entrepreneurs in Occupied Palestine	2018	10	1	ACM Trans. Comput. -Hum. Interact.	1073-0516	25	5		BjÃ¸rn, Pernille and Boulus-RÃ¸dje, Nina	["https://doi.org/10.1145/3219777", "http://dx.doi.org/10.1145/3219777"]		Association for Computing Machinery	New York, NY, USA	In this article, we examine the fundamental and taken-for-granted infrastructures that make tech entrepreneurship possible. We report from a longitudinal ethnographic study of tech entrepreneurs situated in occupied Palestine. By investigating this polar case of tech entrepreneurship, we identify critical infrastructures that are otherwise invisible and go unnoticed. We propose infrastructural ac…	RAYYAN-INCLUSION: {"Jessica"=>"Excluded"}	10.1145/3219777	Participatory design
rayyan-863245055	Artful Material Utterance: A Core Competence for Participatory Designers	2022			Proceedings of the Participatory Design Conference 2022 - Volume 2				142â€“146	Dearden, Andy	["https://doi.org/10.1145/3537797.3537825", "http://dx.doi.org/10.1145/3537797.3537825"]		Association for Computing Machinery		This paper explores the idea of â€˜material utteranceâ€™ as a way of reflecting on and analysing specific communicative actions in the practice of designing, and in particular for participatory designing. Material utterance extends the notion of utterance as used in linguistic pragmatics. This approach focuses attention on particular, situated communicative actions and draws attention to their ma…	RAYYAN-INCLUSION: {"Jessica"=>"Excluded"}	10.1145/3537797.3537825	Pragmatics, Communication, Material Utterance;Mental Competency
rayyan-863245056	Local, Sustainable, Small-Scale Cellular Networks	2013			Proceedings of the Sixth International Conference on Information and Communication Technologies and Development: Full Papers - Volume 1				2â€“12	Heimerl, Kurtis and Hasan, Shaddi and Ali, Kashif and Brewer, Eric and Parikh, Tapan	["https://doi.org/10.1145/2516604.2516616", "http://dx.doi.org/10.1145/2516604.2516616"]		Association for Computing Machinery		Over five billion people are active cellular subscribers, spending over a trillion dollars a year on communications. Despite this, hundreds of millions of people are still not connected.Implicit in these networks is a top-down design, with large nation-scale telecommunication firms deciding when and where coverage will be available. This is enforced by the large capital investment required to run…	RAYYAN-INCLUSION: {"Jessica"=>"Excluded"}	10.1145/2516604.2516616	legal factors, information and communications technology for development
rayyan-863245057	"The Personal is Political": Hackathons as Feminist Consciousness Raising	2020	10	1	Proc. ACM Hum. -Comput. Interact.		4			D'Ignazio, Catherine and Michelson, Rebecca and Hope, Alexis and Hoy, Josephine and Roberts, Jennifer and Krontiris, Kate	["https://doi.org/10.1145/3415221", "http://dx.doi.org/10.1145/3415221"]		Association for Computing Machinery	New York, NY, USA	Initially conceived as problem-focused programming events, hackathons have expanded to encompass a range of issue areas, stakeholders and activities. There have been important critiques of hackathons in relation to their format and structure, their epistemological assumptions, and their outputs and impacts. Scholars working in Feminist HCI have proposed design considerations for more inclusive ha…	RAYYAN-INCLUSION: {"Jessica"=>"Excluded"}	10.1145/3415221	hackathons, race, feminism, gender, health, feminist hci;Consciousness
rayyan-863245058	Formation of Thrombosis and Its Potential Diagnosis and Treatment with Optoacoustic Technology	2019			Proceedings of the Third International Conference on Medical and Health Informatics 2019				1â€“5	Yang, Muqun and Tan, Tian	["https://doi.org/10.1145/3340037.3340040", "http://dx.doi.org/10.1145/3340037.3340040"]		Association for Computing Machinery		Thrombosis is the formation of a blood clot inside a blood vessel and there are two kinds of thrombosis: venous thrombosis and arterial thrombosis. It is a fatal cardiovascular disease and has caused a lot of pain to human body. Through this passage, we analyze the potential mechanism of thrombosis from non-biomechanics and biomechanics respects. Furthermore, the article concludes its current dia…	RAYYAN-INCLUSION: {"Jessica"=>"Excluded"}	10.1145/3340037.3340040	Thrombosis, diagnosis and treatment, optoacoustic imaging;Thrombosis
rayyan-863245059	Concurrency: The Works of Leslie Lamport	2019				9781450372701				Malkhi, Dahlia			Association for Computing Machinery	New York, NY, USA	This book is a celebration of Leslie Lamport's work on concurrency, interwoven in four-and-a-half decades of an evolving industry: from the introduction of the first personal computer to an era when parallel and distributed multiprocessors are abundant. His works lay formal foundations for concurrent computations executed by interconnected computers. Some of the algorithms have become standard en…	RAYYAN-INCLUSION: {"Jessica"=>"Excluded"}
rayyan-863245060	Community-Based Co-Design across Geographic Locations and Cultures: Methodological Lessons from Co-Design Workshops in South Africa	2022			Proceedings of the Participatory Design Conference 2022 - Volume 1				120â€“132	Till, Sarina and Farao, Jaydon and Coleman, Toshka Lauren and Shandu, Londiwe Deborah and Khuzwayo, Nonkululeko and Muthelo, Livhuwani and Mbombi, Masenyani Oupa and Bopane, Mamare and Motlhatlhedi, Molebogeng and Mabena, Gugulethu and Van Heerden, Alastair and Mothiba, Tebogo Maria and Norris, Shane and Verdezoto Dias, Nervo and Densmore, Melissa	["https://doi.org/10.1145/3536169.3537786", "http://dx.doi.org/10.1145/3536169.3537786"]		Association for Computing Machinery		In this article, we report on methodological reflections that emerged during community-based co-design workshops exploring maternal and child health challenges across four provinces in rural and urban South Africa. Based on these workshops, we present how cultural norms such as hlonipha facilitated learning opportunities for participantsâ€™ engagement with gender norms and relations with communit…	RAYYAN-INCLUSION: {"Jessica"=>"Excluded"}	10.1145/3536169.3537786	community-based co-design, maternal and child health., cultural norms, inter-disciplinary, multi-cultural;South Africa
rayyan-863245061	Localizing Chronic Disease Management: Information Work and Health Translations	2013			Proceedings of the 76th ASIS&T Annual Meeting: Beyond the Cloud: Rethinking Information Boundaries					Kaziunas, Elizabeth and Ackerman, Mark S and Veinot, Tiffany C E			American Society for Information Science		Based on interviews with people who had diabetes, high blood pressure, and kidney disease in Flint, Michigan, we found people actively doing information work to manage their health in the face of poverty, potentially violent conditions, high stress, and a distrust of institutionalized medicine. More specifically, we observed people translating information into the context of their everyday lives.…	RAYYAN-INCLUSION: {"Jessica"=>"Excluded"}		diabetes, information behavior, hypertension, african americans, kidney disease, information worlds, context, chronic illness, knowledge translation;Chronic Disease;Disease Management
rayyan-863245062	A Framework to Maximise the Communicative Power of Knowledge Visualisations	2019			Proceedings of the South African Institute of Computer Scientists and Information Technologists 2019					Renaud, Karen and van Biljon, Judy	["https://doi.org/10.1145/3351108.3351111", "http://dx.doi.org/10.1145/3351108.3351111"]		Association for Computing Machinery		Knowledge visualisation, in the field of information systems, is both a process and a product, and is informed by the closely aligned fields of information visualisation and knowledge management. Knowledge visualisation has untapped potential within the purview of knowledge communication. Even so, there is little evidence of knowledge visualisations being deployed. This might be due to a lack of …	RAYYAN-INCLUSION: {"Jessica"=>"Excluded"}	10.1145/3351108.3351111
rayyan-863245063	Child Safety in the Smart Home: Parents' Perceptions, Needs, and Mitigation Strategies	2021	10	1	Proc. ACM Hum. -Comput. Interact.		5			Sun, Kaiwen and Zou, Yixin and Radesky, Jenny and Brooks, Christopher and Schaub, Florian	["https://doi.org/10.1145/3479858", "http://dx.doi.org/10.1145/3479858"]		Association for Computing Machinery	New York, NY, USA	Concerns about child physical and digital safety are emerging with families' adoption of smart home technologies such as robot vacuums and smart speakers. To better understand parents' definitions and perceptions of child safety regarding smart home technologies, we interviewed 23 parents who are smart home adopters. We contribute insights into parents' perceptions of the physical and digital saf…	RAYYAN-INCLUSION: {"Jessica"=>"Excluded"}	10.1145/3479858	child-centered design, child safety, smart home technologies, parenting;Only Child;Child
rayyan-863245064	Big Data Analytics in Social Care Provision: Spatial and Temporal Evidence from Birmingham	2018			Proceedings of the 19th Annual International Conference on Digital Government Research: Governance in the Data Age					Chotvijit, Sarunkorn and Thiarai, Malkiat and Jarvis, Stephen	["https://doi.org/10.1145/3209281.3209300", "http://dx.doi.org/10.1145/3209281.3209300"]		Association for Computing Machinery		There is significant national interest in tackling issues surrounding the needs of vulnerable children and adults. At the same time, UK local authorities face severe financial challenges as a result of decreasing financial settlements and increasing demands from growing urban populations. This research employs state-of-the-art data analytics and visualisation techniques to analyse six years of lo…	RAYYAN-INCLUSION: {"Jessica"=>"Excluded"}	10.1145/3209281.3209300	social care, local authority, data analytics, Birmingham, spatio-temporal analysis, service provision
rayyan-863245065	Making Databases Work: The Pragmatic Wisdom of Michael Stonebraker	2018				9781947487192	22			Brodie, Michael L			Association for Computing Machinery and Morgan & Claypool		At the ACM Awards banquet in June 2017, during the 50th anniversary celebration of the A.M. Turing Award, ACM announced the launch of the ACM A.M. Turing Book Series, a sub-series of ACM Books, to celebrate the winners of the A.M. Turing Award, computing's highest honor, the "Nobel Prize" for computing. This series aims to highlight the accomplishments of awardees, explaining their major contribu…	RAYYAN-INCLUSION: {"Jessica"=>"Excluded"}
rayyan-863245066	Special Topic: Taking Action in a Changing World	2017	12	1	Interactions	1072-5520	25	1	34â€“45	Light, Ann and Frauenberger, Chris and Preece, Jennifer and Strohmeier, Paul and Ferrario, Maria Angela	["https://doi.org/10.1145/3169128", "http://dx.doi.org/10.1145/3169128"]		Association for Computing Machinery	New York, NY, USA		RAYYAN-INCLUSION: {"Jessica"=>"Excluded"}	10.1145/3169128
rayyan-863245067	A Simulation Technology Platform Built for Remote Teaching of Vascular Interventional Surgery	2021			2021 the 6th International Conference on Distance Education and Learning				29â€“34	Chen, Lei and Gong, Haibo	["https://doi.org/10.1145/3474995.3475001", "http://dx.doi.org/10.1145/3474995.3475001"]		Association for Computing Machinery		To build a simulation technology platform integrating hardware and software to improve the validity and interactivity of remote teaching of vascular interventional surgery. The simulation technology platform included 3D printed vascular models, pulsatile blood flow control system, multi-angle camera control system, simulated X-Ray visual system and operating force measurement system. The pulsatil…	RAYYAN-INCLUSION: {"Jessica"=>"Excluded"}	10.1145/3474995.3475001	3D Printing, Remote teaching, Vascular interventional surgery, Medical education
rayyan-863245068	Organising Low-Budget Information Systems to Create and Sustain Collective Action for Blood Donation	2019			Proceedings of the 9th International Conference on Information Systems and Technologies					Gonzalez, Octavio	["https://doi.org/10.1145/3361570.3361582", "http://dx.doi.org/10.1145/3361570.3361582"]		Association for Computing Machinery		The study conveys the experience of two social entrepreneurs from Latin America at the early stages of their projects. Both entrepreneurships solve the problem of building a pool of recurrent blood donors. The research applies the Extended Case Method to reconstruct the theory of critical mass. The practical contribution is the identification of the general process followed by both cases. The nar…	RAYYAN-INCLUSION: {"Jessica"=>"Excluded"}	10.1145/3361570.3361582	Social enterprises, Critical mass, Low-budget, Collective action, E-health;Blood Donors;Information Systems
rayyan-863245069	A Controlled Experiment to Evaluate the Effects of Mindfulness in Software Engineering	2014			Proceedings of the 8th ACM/IEEE International Symposium on Empirical Software Engineering and Measurement					BernÃ¡rdez, Beatriz and DurÃ¡n, Amador and Parejo, JosÃ© A and Ruiz--CortÃ©s, Antonio	["https://doi.org/10.1145/2652524.2652539", "http://dx.doi.org/10.1145/2652524.2652539"]		Association for Computing Machinery		Context. Many reports support the fact that some psycho--social aspects of software engineers are key factors for the quality of the software development process and its resulting products. Based on the experience of some of the authors after more than a year of practising mindfulness---a meditation technique aimed to increase clearness of mind and awareness---we guessed that it could be interest…	RAYYAN-INCLUSION: {"Jessica"=>"Excluded"}	10.1145/2652524.2652539	conceptual modelling, quasi;experiment, mindfulness;Software
rayyan-863245070	Querying the Semantic Webâ€”SPARQL	2020			Semantic Web for the Working Ontologist: Effective Modeling for Linked Data, RDFS, and OWL	9781450376174					["https://doi.org/10.1145/3382097.3382104", "http://dx.doi.org/10.1145/3382097.3382104"]		Association for Computing Machinery	New York, NY, USA	Enterprises have made amazing advances by taking advantage of data about their business to provide predictions and understanding of their customers, markets, and products. But as the world of business becomes more interconnected and global, enterprise data is no long a monolith; it is just a part of a vast web of data. Managing data on a world-wide scale is a key capability for any business today…	RAYYAN-INCLUSION: {"Jessica"=>"Excluded"}	10.1145/3382097.3382104	Semantics
rayyan-863245071	Apps Can Quickly Destroy Your Mobile's Flash: Why They Don't, and How to Keep It That Way	2019			Proceedings of the 17th Annual International Conference on Mobile Systems, Applications, and Services				207â€“221	Zhang, Tao and Zuck, Aviad and Porter, Donald E and Tsafrir, Dan	["https://doi.org/10.1145/3307334.3326108", "http://dx.doi.org/10.1145/3307334.3326108"]		Association for Computing Machinery		Although flash cells wear out, a typical SSD has enough cells and sufficiently sophisticated firmware that its lifetime generally exceeds the expected lifetime of its host system. Even under heavy use, SSDs last for years and can be replaced upon failure. On a smartphone, in contrast, the hardware is more limited and we show that, under heavy use, one can easily, and more quickly, wear out smartp…	RAYYAN-INCLUSION: {"Jessica"=>"Excluded"}	10.1145/3307334.3326108	device lifespan, app characterization, flash storage, android
rayyan-863245072	Report on the Future Conversations Workshop at CHIIR 2021	2021	7	1	SIGIR Forum	0163-5840	55	1		Spina, Damiano and Trippas, Johanne R and Thomas, Paul and Joho, Hideo and BystrÃ¶m, Katriina and Clark, Leigh and Craswell, Nick and Czerwinski, Mary and Elsweiler, David and Frummet, Alexander and Ghosh, Souvick and Kiesel, Johannes and Lopatovska, Irene and McDuff, Daniel and Meyer, Selina and Mourad, Ahmed and Owoicho, Paul and Cherumanal, Sachin Pathiyan and Russell, Daniel and Sitbon, Lauri…	["https://doi.org/10.1145/3476415.3476421", "http://dx.doi.org/10.1145/3476415.3476421"]		Association for Computing Machinery	New York, NY, USA	The Future Conversations workshop at CHIIR'21 looked to the future of search, recommendation, and information interaction to ask: where are the opportunities for conversational interactions? What do we need to do to get there? Furthermore, who stands to benefit?The workshop was hands-on and interactive. Rather than a series of technical talks, we solicited position statements on opportunities, pr…	RAYYAN-INCLUSION: {"Jessica"=>"Excluded"}	10.1145/3476415.3476421
rayyan-863245073	â€œI Shall in Due Time Be a Poetâ€: Ada Lovelace's Poetical Science in Its Literary Context	2015			Ada's Legacy: Cultures of Computing from the Victorian to the Digital Age	9781970001495					["https://doi.org/10.1145/2809523.2809533", "http://dx.doi.org/10.1145/2809523.2809533"]		Association for Computing Machinery and Morgan & Claypool		From the Preface Ada's Legacy illustrates the depth and diversity of writers, thinkers, and makers who have been inspired by Ada Lovelace, the English mathematician and writer. The volume, which commemorates the bicentennial of Ada's birth in December 1815, celebrates Lovelace's many achievements as well as the impact of her life and work, which reverberated widely since the late 19th century. In…	RAYYAN-INCLUSION: {"Jessica"=>"Excluded"}	10.1145/2809523.2809533
rayyan-863245074	Remote, real-time monitoring and analysis of vital signs of neonatal graduate infants	2014			2014 36th Annual International Conference of the IEEE Engineering in Medicine and Biology Society	1558-4615 VO -			1382-1385	R. Greer and C. Olivier and J. E. Pugh and J. M. Eklund and C. McGregor					This paper presents a system for the remote monitoring of a newborn infant's physiological data outside the Neonatal Intensive Care Unit. By providing a simple means for parents to enable monitoring, and physicians a simple mobile application to monitor live and historical physiological information, this system provides the insight once only possible in an Intensive Care Unit. The system utilizes…	RAYYAN-INCLUSION: {"Jessica"=>"Excluded"}	10.1109/EMBC.2014.6943857	Pediatrics;Monitoring;Mobile communication;Servers;Biomedical monitoring;Real-time systems;Computers;Remote Patient Monitoring;Telemedicine;Neonatal Intensive Care;NICU;Pediatric Intensive Care;PICU;Artemis;Physiological Monitoring;Vital Signs;Infant;Infant, Newborn
rayyan-863245075	Estimation of Heart Rate Directly from ECG Spectrogram in Neonate Intensive Care Units	2020			2020 42nd Annual International Conference of the IEEE Engineering in Medicine & Biology Society (EMBC)	2694-0604 VO -			320-323	L. Cabrera-Quiros and G. Varisco and Z. Zhan and X. Long and P. Andriessen and E. J. E. Cottaar and C. van Pul					This paper presents a simple yet novel method to estimate the heart frequency (HF) of neonates directly from the ECG signal, instead of using the RR-interval signals as generally done in clinical practices. From this, the heart rate (HR) can be derived. Thus, we avoid the use of peak detectors and the inherent errors that come with them.Our method leverages the highest Power Spectral Densities (P…	RAYYAN-INCLUSION: {"Jessica"=>"Maybe"}	10.1109/EMBC44109.2020.9176176	Heart rate;Estimation;Electrocardiography;Spectrogram;Biomedical monitoring;Monitoring;Frequency estimation;Infant, Newborn;Heart Rate;Intensive Care Units, Neonatal;Intensive Care Units
rayyan-863245076	A Neonatal Phantom for Vital Signs Simulation	2021			IEEE Transactions on Biomedical Circuits and Systems	1940-9990 VO - 15	15	5	949-959	S. Lyra and F. Voss and A. Coenen and D. Blase and I. B. Aguirregomezcorta and D. U. Uguz and S. Leonhardt and C. H. Antink					Neonatal intensive care units provide vital medical support for premature infants. The key aspect in neonatal care is the continuous monitoring of vital signs measured using adhesive skin sensors. Since sensors can cause irritation of the skin and lead to infections, research focuses on contact-free, camera-based methods such as infrared thermography and photoplethysmography imaging. The developm…	RAYYAN-INCLUSION: {"Jessica"=>"Excluded"}	10.1109/TBCAS.2021.3108066	Pediatrics;Phantoms;Skin;Light emitting diodes;Solid modeling;Hardware;Temperature measurement;hardware phantom;neonatal care;nicu;PPG simulation;thermoregulation;vital signs measurement;Infant, Newborn
rayyan-863245078	Non-Contact Heart Rate Monitoring in Neonatal Intensive Care Unit using RGB Camera	2020			2020 42nd Annual International Conference of the IEEE Engineering in Medicine & Biology Society (EMBC)	2694-0604 VO -			5822-5825	Q. Chen and X. Jiang and X. Liu and C. Lu and L. Wang and W. Chen					Heart rate (HR) measurement is crucial for newborn infant monitoring in the neonatal intensive care unit (NICU). The widely used contact HR measurement methods based on electrocardiography (ECG) and photoplethysmography (PPG) signals can lead to discomfort and possible skin irritation on neonates, which limit its application in NICU scenarios. In this work, we propose a non-contact HR monitoring …	RAYYAN-INCLUSION: {"Jessica"=>"Excluded"}	10.1109/EMBC44109.2020.9175651	Pediatrics;Heart rate;Monitoring;Electrocardiography;Video recording;Cameras;Real-time systems;Infant, Newborn;Heart Rate;Intensive Care Units;Intensive Care Units, Neonatal
rayyan-863245079	Length of Stay in the Neonatal ICU is Predictable using Heart Rate: An Opportunity for Optimizing Managed Care	2021			2021 43rd Annual International Conference of the IEEE Engineering in Medicine & Biology Society (EMBC)	2694-0604 VO -			1601-1604	X. I. Zhang and P. G. Menon					We explore the use of classification and regression models for predicting the length of stay (LoS) of neonatal patients in the intensive care unit (ICU), using heart rate (HR) time-series data of 7,758 patients from the MIMIC-IH database. We find that aggregated features of HR on the first full-day of in-patient stay after admission (i.e. the first day with a full 24-hour record for each patient)…	RAYYAN-INCLUSION: {"Jessica"=>"Excluded"}	10.1109/EMBC46164.2021.9629847	Heart rate;Pediatrics;Sensitivity;Databases;MIMICs;Predictive models;Data aggregation;Length of Stay;Heart Rate;Infant, Newborn;Managed Care Programs
rayyan-863245080	Early Detection of Late Onset Sepsis in Premature Infants Using Visibility Graph Analysis of Heart Rate Variability	2021			IEEE Journal of Biomedical and Health Informatics	2168-2208 VO - 25	25	4	1006-1017	C. LeÃ³n and G. Carrault and P. Pladys and A. BeuchÃ©e					Objective: This study was designed to test the diagnostic value of visibility graph features derived from the heart rate time series to predict late onset sepsis (LOS) in preterm infants using machine learning. Methods: The heart rate variability (HRV) data was acquired from 49 premature newborns hospitalized in neonatal intensive care units (NICU). The LOS group consisted of patients who receive…	RAYYAN-INCLUSION: {"Jessica"=>"Included"}	10.1109/JBHI.2020.3021662	Heart rate variability;Pediatrics;Antibiotics;Feature extraction;Time series analysis;Biomedical measurement;Sociology;late onset sepsis;machine learning;predictive monitoring;premature infants;visibility graph;Heart Rate;Infant, Premature;Infant;Sepsis
rayyan-863245081	Analysis of Heart Rate Variability Using Impulse Radio Ultra-wideband Radar in Neonatal Intensive Care Unit	2019			2019 IEEE SENSORS	2168-9229 VO -			2024-04-01	W. H. Lee and J. Yoon Na and H. J. Lee and S. Hyun Kim and Y. -H. Lim and S. -H. Cho and H. -K. Park and S. H. Cho					The heart rate (HR) and heart rate variability (HRV) in newborns are influenced by clinical and pathological conditions such as gestational and postnatal ages, status of sleep, neonatal infections, seizure, and other variables. Using an impulse radio ultra-wideband (IR-UWB) radar system, we assessed the HR and analyzed the HRV successfully in both time and frequency domain on a neonate, compared …	RAYYAN-INCLUSION: {"Jessica"=>"Excluded"}	10.1109/SENSORS43011.2019.8956949	IR-UWB Radar;Heart Rate Variability;Heart Rate;Neonatal Intensive Care Unit;Infant, Newborn;Intensive Care Units, Neonatal;Intensive Care Units
rayyan-863245082	Lomb algorithm versus fast fourier transform in heart rate variability analyses of pain in premature infants	2016			2016 38th Annual International Conference of the IEEE Engineering in Medicine and Biology Society (EMBC)	1558-4615 VO -			944-947	A. Delane and J. BohÃ³rquez and S. Gupta and M. Schiavenato					Heart rate variability analysis is a promising method for measuring pain in premature infants. The Lomb algorithm was adapted and compared with fast Fourier transform (FFT) for the purposes of PSD estimation. Both FFT and the Lomb algorithm had similar low frequency (LF) estimation error rates. However, the Lomb algorithm had a significant smaller error rate than FFT when estimating high frequenc…	RAYYAN-INCLUSION: {"Jessica"=>"Excluded"}	10.1109/EMBC.2016.7590857	Heart Rate;Infant;Infant, Premature;Fourier Analysis;Algorithms
rayyan-863245083	Assessment of Air-Oxygen Blender and Flow Meter Setup in Neonatal Intensive Care Units	2020			2020 42nd Annual International Conference of the IEEE Engineering in Medicine & Biology Society (EMBC)	2694-0604 VO -			5154-5157	J. Dion and E. -P. Sosnowski and T. Mirembe					Oxygen therapy is provided in neonatal intensive care units to prevent and treat neonatal hypoxia. This treatment is essential for the physiological development and survival of neonates with respiratory dysfunctions. One method of providing oxygen therapy involves the use of a simple face mask to deliver oxygen-enriched medical air. In these systems, a flow meter is used to adjust the volumetric …	RAYYAN-INCLUSION: {"Jessica"=>"Excluded"}	10.1109/EMBC44109.2020.9176561	Flowmeters;Pediatrics;Medical treatment;Biomedical measurement;Hazards;Oxygen;Testing;Infant, Newborn;Intensive Care Units, Neonatal;Intensive Care Units
rayyan-863245084	A telemonitoring service supporting preterm newborns care in a neonatal intensive care unit	2017			2017 IEEE 3rd International Forum on Research and Technologies for Society and Industry (RTSI)	VO -			2024-06-01	E. Losiouk and G. Lanzola and A. Galderisi and D. Trevisanuto and G. M. Steil and A. Facchinetti and C. Cobelli					Glucose concentration in blood, better known as glycemia, is a very underestimated physiological parameter in neonatal intensive care units. Its value is currently monitored by performing few measurements per day, acquired through heel pricks or arterial samplings. Unfortunately, the frequency of those samplings is quite low in preterm newborns, who are very low birth weight infants, due to their…	RAYYAN-INCLUSION: {"Jessica"=>"Excluded"}	10.1109/RTSI.2017.8065890	Monitoring;Pediatrics;Sugar;Medical services;Servers;Real-time systems;Biomedical monitoring;Remote Patient Monitoring System;Mobile App for Healthcare;Bluetooth Low Energy;Glycaemia Sensor;Infant, Newborn;Intensive Care Units;Intensive Care Units, Neonatal
rayyan-863245086	Towards continuous monitoring of pulse rate in neonatal intensive care unit with a webcam	2014			2014 36th Annual International Conference of the IEEE Engineering in Medicine and Biology Society	1558-4615 VO -			3817-3820	L. K. Mestha and S. Kyal and B. Xu and L. E. Lewis and V. Kumar					We describe a novel method to monitor pulse rate (PR) on a continuous basis of patients in a neonatal intensive care unit (NICU) using videos taken from a high definition (HD) webcam. We describe algorithms that determine PR from videoplethysmographic (VPG) signals extracted from multiple regions of interest (ROI) simultaneously available within the field of view of the camera where cardiac signa…	RAYYAN-INCLUSION: {"Jessica"=>"Excluded"}	10.1109/EMBC.2014.6944455	Pediatrics;Monitoring;Videos;Biomedical imaging;Cameras;Skin;Tracking;Infant, Newborn;Heart Rate;Intensive Care Units;Intensive Care Units, Neonatal
rayyan-863245087	Multichannel Esophageal Heart Rate Monitoring of Preterm Infants	2021			IEEE Transactions on Biomedical Engineering	1558-2531 VO - 68	68	6	1903-1912	P. Simmen and S. Kreuzer and M. Thomet and L. Suter and B. Jesacher and P. -A. Tran and A. Haeberlin and S. Schulzke and K. Jost and T. Niederhauser					Objective: Autonomic dysregulation in preterm infants requires continuous monitoring of vital signs such as heart rate over days to months. Unfortunately, common surface electrodes are prone to electrocardiography (ECG) signal artifacts and cause serious skin irritations during long-term use. In contrast, esophageal ECG is known to be very sensitive due to the proximity of electrodes and heart an…	RAYYAN-INCLUSION: {"Jessica"=>"Included"}	10.1109/TBME.2020.3030162	Electrodes;Electrocardiography;Monitoring;Pediatrics;Heart rate;Electron tubes;Skin;Esophageal electrocardiogram (ECG);neonatal intensive care unit (NICU);gastric tube;heartbeat detection;heart rate monitoring;Heart Rate;Infant, Premature;Infant
rayyan-863245088	Transforming artifact to signal: A wavelet-based algorithm for quantifying neonatal movement	2014			2014 36th Annual International Conference of the IEEE Engineering in Medicine and Biology Society	1558-4615 VO -			5466-5469	I. Zuzarte and C. Temple and P. Indic and D. Paydarfar					In neonatal research, physiological signals are often degraded by an artifact generated by movement of the infant. Portions of these movement embedded signals are commonly excluded in the analysis of the relevant physiological signal. However, movement may be a significant marker of physiological development of the infant. Here we present results from a wavelet-based algorithm that quantifies neo…	RAYYAN-INCLUSION: {"Jessica"=>"Excluded"}	10.1109/EMBC.2014.6944863	Pediatrics;Educational institutions;Biomedical monitoring;Standards;Nervous system;Correlation;Wavelet transforms;Infant, Newborn;Algorithms;Movement
rayyan-863245090	Assessment of Signal Processing Methods for Measuring the Respiratory Rate in the Neonatal Intensive Care Unit	2019			IEEE Journal of Biomedical and Health Informatics	2168-2208 VO - 23	23	6	2335-2346	J. Jorge and M. Villarroel and S. Chaichulee and G. Green and K. McCormick and L. Tarassenko					Knowledge of the pathological instabilities in the breathing pattern can provide valuable insights into the cardiorespiratory status of the critically-ill infant as well as their maturation level. This paper is concerned with the measurement of respiratory rate in premature infants. We compare the rates estimated from the chest impedance pneumogram, the ECG-derived respiratory rhythms, and the PP…	RAYYAN-INCLUSION: {"Jessica"=>"Maybe"}	10.1109/JBHI.2019.2898273	Pediatrics;Electrocardiography;Monitoring;Biomedical monitoring;Manuals;Informatics;Electrical impedance pneumography;electrocardiogram;NICU;paediatrics;physiological monitoring;photoplethysmogram;respiratory rate;Infant, Newborn;Intensive Care Units, Neonatal;Intensive Care Units
rayyan-863245091	Mimo Pillowâ€”An Intelligent Cushion Designed With Maternal Heart Beat Vibrations for Comforting Newborn Infants	2015			IEEE Journal of Biomedical and Health Informatics	2168-2208 VO - 19	19	3	979-985	W. Chen and S. B. Oetomo and D. Tetteroo and F. Versteegh and T. Mamagkaki and M. Serras Pereira and L. Janssen and A. van Meurs					Premature infants are subject to numerous interventions ranging from a simple diaper change to surgery while residing in neonatal intensive care units. These neonates often suffer from pain, distress, and discomfort during the first weeks of their lives. Although pharmacological pain treatment often is available, it cannot always be applied to relieve a neonate from pain or discomfort. This paper…	RAYYAN-INCLUSION: {"Jessica"=>"Excluded"}	10.1109/JBHI.2014.2349153	Pediatrics;MIMO;Heart beat;Sensors;Pain;Vibrations;Switches;Bonding;comforting solution;heartbeat;preterm neonates;user-centered design;Vibration;Infant;Infant, Newborn
rayyan-863245092	Video-Based Neonatal Motion Detection	2020			2020 42nd Annual International Conference of the IEEE Engineering in Medicine & Biology Society (EMBC)	2694-0604 VO -			6135-6138	Y. S. Dosso and S. Aziz and S. Nizami and K. Greenwood and J. Harrold and J. R. Green					Newborns admitted to the neonatal intensive care unit (NICU) require a high level of care due to their precarious condition. Nurses typically monitor their vital signs continuously using wearable sensors such as electrocardiogram (ECG) electrodes placed on their chest and a pulse oximeter on a limb. When the patient moves, this can cause motion artifacts on one or more physiologic signals, potent…	RAYYAN-INCLUSION: {"Jessica"=>"Excluded"}	10.1109/EMBC44109.2020.9175354	Videos;Optical flow;Motion detection;Feature extraction;Monitoring;Pediatrics;Cameras;Infant, Newborn
rayyan-863245093	Domain Adaptation for Heart Rate Extraction in the Neonatal Intensive Care Unit	2020			2020 IEEE International Conference on Bioinformatics and Biomedicine (BIBM)	VO -			1082-1086	D. Malafaya and S. Domingues and H. P. Oliveira					Conventionally, vital sign monitoring for neonatal infants inside the Neonatal Intensive Care Unit is performed via probes affixed to their skin. However, such instruments may cause damage to the epidermis and increase the risk of infection as well as promote discomfort to the infant. As an alternative to traditional means of monitoring heart rate, remote Photoplethysmography techniques have been…	RAYYAN-INCLUSION: {"Jessica"=>"Maybe"}	10.1109/BIBM49941.2020.9313123	Heart rate;Pediatrics;Monitoring;Sensors;Tools;Color;Standards;contactless vital sign extraction;remote Photoplethysmography;Neonatal Intensive Care Unit;Infant, Newborn;Heart Rate;Intensive Care Units, Neonatal;Intensive Care Units
rayyan-863245095	A novel measurement technique for the assessment of best positive end-expiratory pressure in newborn patient	2020			2020 IEEE International Symposium on Medical Measurements and Applications (MeMeA)	VO -			2024-05-01	P. Marchionni and A. Galli and V. P. Carnielli and L. Scalise					More than 10 million of infants born prematurely each year in the word. In case of a preterm delivery, there is a dramatic physiological transition from fetal to neonatal life often associated to some infant insufficiencies and/or pathologies. Respiratory diseases, such as distress syndrome and bronchopulmonary dysplasia, are common reasons for admission to a neonatal unit. In order to replace sp…	RAYYAN-INCLUSION: {"Jessica"=>"Excluded"}	10.1109/MeMeA49120.2020.9137151	Heart rate;Pediatrics;Ventilators;Pulse measurements;Pulmonary diseases;Ventilation;Pulse oximetry;Preterm;Mechanical ventilation;Pulse-Oximetry;PEEP;SpO2;Positive-Pressure Respiration;Infant, Newborn
rayyan-863245097	Design of an Integrated Wearable Multi-Sensor Platform Based on Flexible Materials for Neonatal Monitoring	2020			IEEE Access	2169-3536 VO - 8	8		23732-23747	H. Chen and S. Bao and C. Lu and L. Wang and J. Ma and P. Wang and H. Lu and F. Shu and S. Bambang Oetomo and W. Chen					For infants admitted at neonatal intensive care unit, the continuous monitoring of health parameters is critical for their optimal treatment and outcomes. So it&#x2019;s crucial to provide proper treatment, accurate and comfortable monitoring conditions for newborn infants. In this paper, we propose wearable sensor systems integrated with flexible material based non-invasive sensors for neonatal …	RAYYAN-INCLUSION: {"Jessica"=>"Excluded"}	10.1109/ACCESS.2020.2970469	Pediatrics;Monitoring;Electrocardiography;Electrodes;Biomedical monitoring;Intelligent sensors;Neonatal monitoring;wearable sensor;flexible materials;electrocardiograph (ECG);respiration;Infant, Newborn
rayyan-863245098	Wireless Data Acquisition System For Vital Sign Monitoring of Neonates	2014			International Conference on Computing and Communication Technologies	VO -			2024-04-01	O. M. Sumathi and M. Malini and T. Vikram					Health monitoring is crucial for the survival of the ill and fragile infants admitted at the neonatal intensive care unit (NICU) in a hospital. However, the adhesive electrodes and wires used for monitoring cause discomfort to such patients and hamper the parent-child interaction. In this paper we propose the application of wireless transmission technology for neonatal monitoring at NICU. To achi…	RAYYAN-INCLUSION: {"Jessica"=>"Excluded"}	10.1109/ICCCT2.2014.7066734	Pediatrics;Monitoring;Wireless sensor networks;Wireless communication;Temperature sensors;Temperature measurement;Biomedical monitoring;Zigbee;Arduino;Wireless transmission;Data Acquisition;Neonatal;Infant, Newborn
rayyan-863245099	Predicting Neonatal Sepsis Using Features of Heart Rate Variability, Respiratory Characteristics, and ECG-Derived Estimates of Infant Motion	2020			IEEE Journal of Biomedical and Health Informatics	2168-2208 VO - 24	24	3	681-692	R. Joshi and D. Kommers and L. Oosterwijk and L. Feijs and C. van Pul and P. Andriessen					This study in preterm infants was designed to characterize the prognostic potential of several features of heart rate variability (HRV), respiration, and (infant) motion for the predictive monitoring of late-onset sepsis (LOS). In a neonatal intensive care setting, the cardiorespiratory waveforms of infants with blood-culture positive LOS were analyzed to characterize the prognostic potential of …	RAYYAN-INCLUSION: {"Jessica"=>"Included"}	10.1109/JBHI.2019.2927463	Pediatrics;Heart rate variability;Monitoring;Antibiotics;Computer crashes;Entropy;Prediction algorithms;Body movement;heart rate variability;lethargy;neonatal sepsis;predictive monitoring;respiratory characteristics;respiratory dynamics;Heart Rate;Infant;Infant, Newborn;Electrocardiography;Sepsis
rayyan-863245100	Automatic Detection of Epileptic Seizures in Neonatal Intensive Care Units Through EEG, ECG and Video Recordings: A Survey	2021			IEEE Access	2169-3536 VO - 9	9		138174-138191	B. Olmi and L. Frassineti and A. Lanata and C. Manfredi					In Neonatal Intensive Care Units (NICUs), the early detection of neonatal seizures is of utmost importance for a timely, effective and efficient clinical intervention. The continuous video electroencephalogram (v-EEG) is the gold standard for monitoring neonatal seizures, but it requires specialized equipment and expert staff available 24/24h. The purpose of this study is to present an overview o…	RAYYAN-INCLUSION: {"Jessica"=>"Excluded"}	10.1109/ACCESS.2021.3118227	Pediatrics;Electroencephalography;Electrocardiography;Video recording;Training;Monitoring;Hospitals;Deep learning;ECG;EEG;HRV;machine learning;neonatal seizures;neonatal seizure detection;NICUs;NSD;video analysis;seizure detection;Infant, Newborn;Epilepsy;Video Recording;Seizures;Intensive Care Units
rayyan-863245102	Big Data in Neonatal Intensive Care	2013			Computer	1558-0814 VO - 46	46	6	54-59	C. McGregor					The effective use of big data within neonatal intensive care units has great potential to support a new wave of clinical discovery, leading to earlier detection and prevention of a wide range of deadly medical conditions. The Web extra at http://youtu.be/OIQBCboQs0g is a video in which author Carolyn McGregor expands on her article "Big Data in Neonatal Intensive Care" and discusses how the effec…	RAYYAN-INCLUSION: {"Jessica"=>"Excluded"}	10.1109/MC.2013.157	Data privacy;Biomedical monitoring;Real-time systems;Monitoring;Medical diagnostic imaging;Information management;Data handling;big data;neonatal intensive care;physiological data;clinical decision support systems;online health analytics;Infant, Newborn;Intensive Care
rayyan-863245103	Optimal peripheral measurement point for the assessment of preterm patients in intensive care units	2016			2016 IEEE International Symposium on Medical Measurements and Applications (MeMeA)	VO -			2024-06-01	I. Ercoli and L. Scalise and P. Marchionni and E. P. Tomasini and V. P. Carnielli					In neonatal intensive care units many important vital signs are continuously measured in order to have a full monitoring of the patient. To this aim, cardiac rate, respiration activity, blood saturation, body temperature are extensively collected by contact sensors. Temperature, particularly in preterm infants, is a key quantity to be assessed if the aim is to verify the patient development and i…	RAYYAN-INCLUSION: {"Jessica"=>"Excluded"}	10.1109/MeMeA.2016.7533817	Temperature measurement;Temperature sensors;Pediatrics;Heating;Standards;Temperature distribution;Preterm patients;temperature measurement;body central temperature;Intensive Care Units
rayyan-863245104	NICUface: Robust Neonatal Face Detection in Complex NICU Scenes	2022			IEEE Access	2169-3536 VO - 10	10		62893-62909	Y. S. Dosso and D. Kyrollos and K. J. Greenwood and J. Harrold and J. R. Green					The development of non-contact patient monitoring applications for the neonatal intensive care unit (NICU) is an active research area, particularly in facial video analysis. Recent studies have used facial video data to estimate vital signs, assess pain from facial expression, differentiate sleep-wake status, detect jaundice, and in face recognition. These applications depend on an accurate defin…	RAYYAN-INCLUSION: {"Jessica"=>"Excluded"}	10.1109/ACCESS.2022.3181167	Pediatrics;Face recognition;Face detection;Detectors;Skin;Manuals;Estimation;neonatal dataset;NICU;complex care scenes;convolutional neural networks;face orientation;Infant, Newborn
rayyan-863245105	A Flexible Parental Engaged Consent Model for the Secondary Use of Their Infantâ€™s Physiological Data in the Neonatal Intensive Care Context	2017			2017 IEEE International Conference on Healthcare Informatics (ICHI)	VO -			502-507	Y. Choi and C. McGregor					The secondary use of health data, especially the use of physiological data for research holds many opportunities for improving the current understanding of neonatal conditions. As a neonate is unable to provide their consent regarding participation in research studies, a substitute decision maker (SDM) must provide parental or legal guardian consent. However it has been well documented that there…	RAYYAN-INCLUSION: {"Jessica"=>"Excluded"}	10.1109/ICHI.2017.88	Pediatrics;Medical services;Biomedical monitoring;Data models;Big Data;Tools;Real-time systems;Consent;Neonatal Intensive Care Unit;Patient Engagement;Infant;Infant, Newborn
rayyan-863245106	Wrist Based Wireless Vital Monitoring System for Continuous Assessment of Pre-term Neonates in NICU Environment	2021			2021 3rd International Conference on Electrical, Control and Instrumentation Engineering (ICECIE)	VO -			2024-04-01	N. Sriraam and S. Gupta and T. S and P. GCM					Continuous vital monitoring at neonatal intensive care unit (NICU)is inevitable to know the risk status of the pre-term neonates being admitted. Though various vital monitoring system are existing, there is still a huge demand towards meetings the requirements for resource constrained settings. This study suggests development of wrist based designed with medical grade plastic enclosure and an ank…	RAYYAN-INCLUSION: {"Jessica"=>"Excluded"}	10.1109/ICECIE52348.2021.9664731	Wrist;Wireless communication;Temperature measurement;Temperature sensors;Pediatrics;Patient monitoring;Prototypes;NICU;Preterm Neonates;Wearable;heart rate;wireless;Infant, Newborn
rayyan-863245107	Baby-Guard: An IoT-based Neonatal Monitoring System Integrated with Smart Textiles	2021			2021 IEEE International Conference on Smart Computing (SMARTCOMP)	2693-8340 VO -			129-136	G. Cay and D. Solanki and V. Ravichandran and L. Hoffman and A. Laptook and J. Padbury and A. L. Salisbury and K. Mankodiya					A rising number of preterm babies demands innovative solutions to monitor them in the Neonatal Intensive Care Unit (NICU) continuously. NICU monitors various kinds of vital signs. Among them, there is a strong demand for an accurate and sophisticated technology to monitor respiration rate (RR) and detect critical events such as apnea. Existing solutions for RR monitoring either rely on the indire…	RAYYAN-INCLUSION: {"Jessica"=>"Excluded"}	10.1109/SMARTCOMP52413.2021.00038	Wireless communication;Smart textiles;Pediatrics;Wireless sensor networks;Wearable computers;Wires;Belts;Internet of Things;IoT;NICU;Neonatal Care;Health Monitoring;Respiration Monitoring;Smart Textiles;Infant, Newborn
rayyan-863245108	Performance Assessment of a Dedicated Reflectance Pulse Oximeter in a Neonatal Intensive Care Unit	2018			2018 40th Annual International Conference of the IEEE Engineering in Medicine and Biology Society (EMBC)	1558-4615 VO -			1502-1505	M. ProenÃ§a and O. Grossenbacher and S. Dasen and V. Moser and D. Ostojic and A. Lemkaddem and D. Ferrario and M. Lemay and M. Wolf and J. -C. FauchÃ©re and T. Karen					The measurement of peripheral oxygen saturation (SpO2) in neonatal intensive care units (NICUs) poses a significant challenge. Motion artifacts due to the patient's limb motion induce many false alarms, which in turn cause an additional workload for the medical staff and anxiety for the parents. We developed a reflectance pulse oximeter dedicated to be placed at the patient's forehead, which is l…	RAYYAN-INCLUSION: {"Jessica"=>"Excluded"}	10.1109/EMBC.2018.8512504	Pediatrics;Forehead;Monitoring;Estimation;Standards;Indexes;Reflectivity;Infant, Newborn;Intensive Care Units, Neonatal;Intensive Care Units
rayyan-863245109	Evaluation of Maturation in Preterm Infants Through an Ensemble Machine Learning Algorithm Using Physiological Signals	2022			IEEE Journal of Biomedical and Health Informatics	2168-2208 VO - 26	26	1	400-410	C. LeÃ³n and S. Cabon and H. Patural and G. Gascoin and C. Flamant and J. -M. RouÃ© and G. Favrais and A. BeuchÃ©e and P. Pladys and G. Carrault					This study was designed to test if heart rate variability (HRV) data from preterm and full-term infants could be used to estimate their functional maturational age (FMA), using a machine learning model. We propose that the FMA, and its deviation from the postmenstrual age (PMA) of the infants could inform physicians about the progress of the maturation of the infants. The HRV data was acquired fr…	RAYYAN-INCLUSION: {"Jessica"=>"Included"}	10.1109/JBHI.2021.3093096	Heart rate variability;Pediatrics;Statistics;Sociology;Genetic algorithms;Feature extraction;Machine learning;Ensemble machine learning;genetic algorithm;premature infants;heart rate variability;respiration rate;bradycardia;Infant;Infant, Premature;Algorithms
rayyan-863245110	Optimized Detection of Central Apneas Preceding Late-Onset Sepsis in Premature Infants	2021			2021 43rd Annual International Conference of the IEEE Engineering in Medicine & Biology Society (EMBC)	2694-0604 VO -			5463-5468	G. Varisco and D. Kommers and X. Long and Z. Zhan and M. M. Nano and W. Cottaar and P. Andriessen and C. v. Pul					In neonatal intensive care units, respiratory traces of premature infants developing late onset sepsis (LOS) may also show episodes of apneas. However, since clinical patient monitors often underdetect apneas, clinical experts are required to investigate patientsâ€™ traces looking for these events. In this work we present a method to optimize an existing algorithm for central apnea (CA) detection…	RAYYAN-INCLUSION: {"Jessica"=>"Included"}	10.1109/EMBC46164.2021.9629528	Pediatrics;Annotations;Tools;Prediction algorithms;Biology;Reliability;Monitoring;Sleep Apnea, Central;Infant, Premature;Infant;Sleep Apnea, Obstructive;Apnea;Sepsis
rayyan-863245111	Neonatal events recognition using LBP descriptor and wavelet thresholding technique	2014			2014 International Conference on Multimedia Computing and Systems (ICMCS)	VO -			427-432	A. Al Alwani and Y. Chahir					This paper presents an approach for preterm events recognition using local Binary pattern LBP and wavelet thresholding. Unlike conventional approaches which adopt contact measurement of vital signal and develop models for monitoring the preterm in neonatal intensive care unit (NICU), our approach describes non-contact monitoring vital signal based on thermal video as a new premature pain infant p…	RAYYAN-INCLUSION: {"Jessica"=>"Excluded"}	10.1109/ICMCS.2014.6911171	Support vector machines;Pediatrics;Pain;Monitoring;Pattern matching;Image resolution;Local Binary pattern (LBP);wavelet thresholding;distance metric;preterm events recognition;Infant, Newborn
rayyan-863245112	Interpretation of Premature Ventricular Abnormality based on HRV Analysis	2021			2021 5th International Conference on Electronics, Materials Engineering & Nano-Technology (IEMENTech)	2767-9934 VO -			2024-04-01	P. Kumar and A. K. Das and S. Halder					Cardiac abnormality estimation can be performed using Heart rate variability (HRV) parameters acquired from the ECG signal. HRV analysis offers different approaches for assessing inputs into the cardiac rhythm non-invasively. For the present investigation, a total of ten participants including males and females of age group 19&#x2013;25 years have participated voluntarily. RR-intervals have been …	RAYYAN-INCLUSION: {"Jessica"=>"Excluded"}	10.1109/IEMENTech53263.2021.9614725	Frequency-domain analysis;Estimation;Electrocardiography;Rhythm;Nervous system;Software;Heart rate variability;Electrocardiogram (ECG);Premature ventricular contraction (PVC);Heart rate variability (HRV);Heart rate (HR);Autonomic nervous system (ANS)
rayyan-863245114	Camera-Based Remote Photoplethysmography for Physiological Monitoring in Neonatal Intensive Care	2021			2021 IEEE International Conference on Signal and Image Processing Applications (ICSIPA)	2642-6471 VO -			146-149	B. Sweely and Z. Liu and T. Wyatt and K. Newnam and H. Qi and X. Zhao					The ability to measure heart rate (HR) noninvasively is important in both a hospital and a home setting due to the role this vital sign plays in health and wellbeing. Despite great advancements and improvements in recent years, safety remains a challenging issue in the neonatal intensive care unit (NICU). Traditional sensors found in the NICU incubators require adhesives and wires. The objective …	RAYYAN-INCLUSION: {"Jessica"=>"Included"}	10.1109/ICSIPA52582.2021.9576779	Heart rate;Wireless communication;Pediatrics;Wireless sensor networks;Current measurement;Wires;Sensors;remote monitoring;neonatal;heart rate;Infant, Newborn;Monitoring, Physiologic
rayyan-863245115	Automatic and Continuous Discomfort Detection for Premature Infants in a NICU Using Video-Based Motion Analysis	2019			2019 41st Annual International Conference of the IEEE Engineering in Medicine and Biology Society (EMBC)	1558-4615 VO -			5995-5999	Y. Sun and D. Kommers and W. Wang and R. Joshi and C. Shan and T. Tan and R. M. Aarts and C. van Pul and P. Andriessen and P. H. N. de With					Frequent pain and discomfort in premature infants can lead to long-term adverse neurodevelopmental outcomes. Video-based monitoring is considered to be a promising contactless method for identification of discomfort moments. In this study, we propose a video-based method for automated detection of infant discomfort. The method is based on analyzing facial and body motion. Therefore, motion trajec…	RAYYAN-INCLUSION: {"Jessica"=>"Excluded"}	10.1109/EMBC.2019.8857597	Feature extraction;Pediatrics;Pain;Acceleration;Motion segmentation;Monitoring;Correlation;Infant;Infant, Premature
rayyan-863245116	The early prediction of neonates mortality in Intensive Care Unit	2019			2019 International Conference on Advanced Systems and Emergent Technologies (IC_ASET)	VO -			304-306	Z. Kefi and K. Aloui and M. S. Naceur					Predicting mortality in Intensive Care Units (ICU) is an important issue because resources are very expensive and limited compared to the needs. Besides, decision-making is critical in the part of hospitals. Many scoring systems and machine learning models have emerged in previous years in this context. But the combination of an efficient prediction in the earliest hours of admission to the ICU r…	RAYYAN-INCLUSION: {"Jessica"=>"Included"}	10.1109/ASET.2019.8870980	Pediatrics;Machine learning;Support vector machines;Feature extraction;Hospitals;Decision making;Radio frequency;mortality prediction;neonates;ICU;machine learning;galaxy-X;Infant Mortality;Infant, Newborn;Intensive Care Units
rayyan-863245118	Heart rate variability as an indicator for morphine pharmacokinetics and pharmacodynamics in critically ill newborn infants	2014			2014 36th Annual International Conference of the IEEE Engineering in Medicine and Biology Society	1558-4615 VO -			5719-5722	N. Bressan and C. McGregor and K. Smith and L. Lecce and A. James					Morphine is the commonest drug used for analgesia in newborn infants. It is a natural opioid that acts as an agonist at the mu and kappa receptors, which are receptors for analgesia and sedation. Morphine pharmacokinetics and pharmacodynamics (PKPD) for the newborn infant population are not well understood. The objective of this study is to use morphine PKPD parameters to estimate morphine plasma…	RAYYAN-INCLUSION: {"Jessica"=>"Excluded"}	10.1109/EMBC.2014.6944926	Pediatrics;Heart rate variability;Pain;Sociology;Statistics;Drugs;Heart Rate;Infant;Critical Illness;Infant, Newborn
rayyan-863245119	Assessment of cardio-respiratory rates by non-invasive measurement methods in hospitalized preterm neonates	2018			2018 IEEE International Symposium on Medical Measurements and Applications (MeMeA)	VO -			2024-05-01	L. Antognoli and P. Marchionni and S. Nobile and V. Carnielli and L. Scalise					Noncontact monitoring of physiological signs in preterm infants is necessary in order to increase neonatal comfort and open new possibilities to home respiration monitoring. The presented solution is obtained by using commercially available digital web camera (WeC) and Eulerian video magnification (EVM) algorithm which amplify the small changes on the sequence of the recorded images, that would b…	RAYYAN-INCLUSION: {"Jessica"=>"Excluded"}	10.1109/MeMeA.2018.8438772	Pediatrics;Heart rate;Monitoring;Skin;Thorax;Standards;Cameras;non-contact;heart rate;respiration rate;web-camera;newborn;Eulerian video magnification;Infant, Newborn
rayyan-863245120	Preterm Newborn Presence Detection in Incubator and Open Bed Using Deep Transfer Learning	2021			IEEE Journal of Biomedical and Health Informatics	2168-2208 VO - 25	25	5	1419-1428	R. Weber and S. Cabon and A. Simon and F. PorÃ©e and G. Carrault					Video-based motion analysis recently appeared to be a promising approach in neonatal intensive care units for monitoring the state of preterm newborns since it is contact-less and noninvasive. However it is important to remove periods when the newborn is absent or an adult is present from the analysis. In this paper, we propose a method for automatic detection of preterm newborn presence in incub…	RAYYAN-INCLUSION: {"Jessica"=>"Excluded"}	10.1109/JBHI.2021.3062617	Pediatrics;Monitoring;Neural networks;Transfer learning;Task analysis;Feature extraction;Databases;Deep transfer learning;neonatal intensive care units;preterm newborn;video monitoring;Infant, Newborn
rayyan-863245121	Real-Time Multi-Level Neonatal Heart and Lung Sound Quality Assessment for Telehealth Applications	2022			IEEE Access	2169-3536 VO - 10	10		10934-10948	E. Grooby and C. Sitaula and D. Fattahi and R. Sameni and K. Tan and L. Zhou and A. King and A. Ramanathan and A. Malhotra and G. A. Dumont and F. Marzbanrad					In this study, a new method is proposed to assess heart and lung signal quality objectively and automatically on a 5-level scale in real-time, and to assess the effect of signal quality on vital sign estimation. A total of 207 10 s long chest sounds were taken from 119 preterm and full-term babies. Thirty of the recordings from ten subjects were obtained with synchronous vital signs from the Neon…	RAYYAN-INCLUSION: {"Jessica"=>"Excluded"}	10.1109/ACCESS.2022.3144355	Heart;Lung;Pediatrics;Real-time systems;Feature extraction;Quality assessment;Deep learning;Breath sound;deep learning;heart rate;heart sound;neonatal monitoring;ordinal regression;phonocardiogram (PCG);signal quality assessment;respiration rate;telehealth;Infant, Newborn;Respiratory Sounds
rayyan-863245122	Heart Rate Variability during Periods of Low Blood Pressure as a Predictor of Short-Term Outcome in Preterms	2018			2018 40th Annual International Conference of the IEEE Engineering in Medicine and Biology Society (EMBC)	1558-4615 VO -			5614-5517	O. Semenova and G. Carra and G. Lightbody and G. Boylan and E. Dempsey and A. Temko					Efficient management of low blood pressure (BP) in preterm neonates remains challenging with a considerable variability in clinical practice. The ability to assess preterm wellbeing during episodes of low BP will help to decide when and whether hypotension treatment should be initiated. This work aims to investigate the relationship between heart rate variability (HRV), BP and the short-term neur…	RAYYAN-INCLUSION: {"Jessica"=>"Included"}	10.1109/EMBC.2018.8513600	Heart rate variability;Pediatrics;Blood pressure;Decision trees;Electrocardiography;Feature extraction;Frequency-domain analysis;Heart Rate;Hypotension
rayyan-863245123	Automated partial premature infant pain profile scoring using big data analytics	2017			2017 IEEE Life Sciences Conference (LSC)	VO -			246-249	T. Naik and C. McGregor and A. James					Lack of valid and reliable pain assessment in the neonatal population has become a significant challenge in the Neonatal Intensive Care Unit (NICU). In an attempt to forego the manual pain scoring system, this paper presents an initial framework to automate a partial pain score for newborn infants using big data analytics that automates the analysis of high speed physiological data. An ethically …	RAYYAN-INCLUSION: {"Jessica"=>"Excluded"}	10.1109/LSC.2017.8268189	Pediatrics;Pain;Biomedical monitoring;Sociology;Statistics;Heart rate;Tools;Infant;Infant, Premature
rayyan-863245124	Recurrent Neural Networks for Early Detection of Late Onset Sepsis in Premature Infants Using Heart Rate Variability	2021			2021 Computing in Cardiology (CinC)	2325-887X VO - 48	48		2024-04-01	C. Le&#x00F3;n and P. Pladys and A. Beuch&#x00E9;e and G. Carrault					Early diagnosis of late onset sepsis (LOS) in premature infants can help reduce morbidity and mortality in this particularly vulnerable population. In this work, we propose a machine learning model based on recurrent neural networks for the early detection of late onset sepsis in premature infants. The model combines gated recurrent units and long short-term memory units, and uses heart rate vari…	RAYYAN-INCLUSION: {"Jessica"=>"Included"}	10.23919/CinC53138.2021.9662715	Training;Pediatrics;Recurrent neural networks;Sociology;Receivers;Machine learning;Logic gates;Heart Rate;Infant;Neural Networks (Computer);Nerve Net;Infant, Premature;Recurrence;Sepsis
rayyan-863245125	Improving heart rate estimation in preterm infants with bivariate point process analysis of heart rate and respiration	2016			2016 38th Annual International Conference of the IEEE Engineering in Medicine and Biology Society (EMBC)	1558-4615 VO -			920-923	A. H. Gee and R. Barbieri and D. Paydarfar and P. Indic					Accurate estimation of heart rate dynamics in preterm infants is important for predicting recurrent episodes of severe bradycardia. We hypothesize that estimation of heart rate can be improved by including respiration as a state variable, based on mechanisms that underlie cardio-respiratory coherence. For ten preterm infants, we demonstrate that including respiration as a covariate improves estim…	RAYYAN-INCLUSION: {"Jessica"=>"Included"}	10.1109/EMBC.2016.7590851	Estimation;Coherence;Heart beat;Time series analysis;Heart rate variability;Pediatrics;Heart Rate;Infant;Ventilators, Mechanical;Infant, Premature;Respiration
rayyan-863245126	Intelligent Neonatal Monitoring System Based on Android Application using Multi Sensors	2019			2019 IEEE 9th Symposium on Computer Applications & Industrial Electronics (ISCAIE)	VO -			131-135	S. M. Najib and N. B. Hassan and N. T. A. b. M. Shair and N. Rahim and N. A. Wahab					The purpose of the project is to develop an Intelligent Neonatal Monitoring System based on temperature and pulse rate data. In the Neonatal Intensive Care Unit (NICU), there are premature babies and other ill babies who need extra care from the doctors, nurses as well as medical supplies. Therefore, an intelligent neonatal monitoring system should be a good solution in order to help them to obse…	RAYYAN-INCLUSION: {"Jessica"=>"Excluded"}	10.1109/ISCAIE.2019.8743867	Pediatrics;Temperature sensors;Monitoring;Medical services;Real-time systems;Temperature distribution;Neonatal Monitoring;Internet of Things;Android Application;Infant, Newborn;Methyltestosterone;Intelligence
rayyan-863245127	Wearable Physiological Multi-Vital Sign Monitoring System With Medical Standard	2021			IEEE Sensors Journal	1558-1748 VO - 21	21	23	27157-27167	S. Yin and N. Xue and C. You and Y. Guo and P. Yao and Y. Shi and T. Liu and L. Yao and J. Zhou and J. Sun and C. Dong and C. Liu and M. Zhao					In recent years, due to increased attention of individual physical health condition, the demand on portable multi-vital signs monitoring devices has shown an explosive growth. This work designed a portable, multi-vital signs monitoring system, consisting of chest unit and wrist unit, with size of 32 mm <inline-formula> <tex-math notation="LaTeX">$\times32$ </tex-math></inline-formula> mm and diam…	RAYYAN-INCLUSION: {"Jessica"=>"Excluded"}	10.1109/JSEN.2021.3123084	Sensors;Monitoring;Biomedical monitoring;Temperature sensors;Electrocardiography;Wrist;Electrodes;ECG;human body temperature;multi-vital signs;physiological sign monitoring;PPG;respiratory rate;SpOâ‚‚
rayyan-863245128	An intelligent infant healthcare system of vital signs integrated by active RFID	2013			2013 International Conference on Machine Learning and Cybernetics	2160-1348 VO - 03	3		1157-1160	Shou-Hsiung Cheng					One of the greatest fears of parents is that they would lose their infants. Thus, an intelligent infant healthcare system based on active RFID is proposed in the paper to reduce some potential risks. The intelligent infant healthcare system can be used in a hospital nursery room, with micro sensors integrate RFID used to sense user's life vital signal, such as blood oxygen concentration sensors, …	RAYYAN-INCLUSION: {"Jessica"=>"Excluded"}	10.1109/ICMLC.2013.6890765	Pediatrics;Abstracts;Artificial intelligence;Biomedical imaging;Active RFID;SIDS;Infant Healthcare system;Vital Signs;Infant
rayyan-863245129	Multi-parametric heart rate analysis in premature babies exposed to sudden infant death syndrome	2014			2014 36th Annual International Conference of the IEEE Engineering in Medicine and Biology Society	1558-4615 VO -			6389-6392	M. Lucchini and M. G. Signorini and W. P. Fifer and R. Sahni					Severe premature babies present a risk profile higher than the normal population. Reasons are related to the incomplete development of physiological systems that support baby's life. Heart Rate Variability (HRV) analysis can help the identification of distress conditions as it is sensitive to Autonomic Nervous System (ANS) behavior. This paper presents results obtained in 35 babies with severe pr…	RAYYAN-INCLUSION: {"Jessica"=>"Included"}	10.1109/EMBC.2014.6945090	Pediatrics;Sociology;Statistics;Heart rate variability;Entropy;Frequency-domain analysis;Infant;Heart Rate;Sudden Infant Death
rayyan-863245130	Monitoring of Brain Hemodynamics Coupling in Neonates using Updated Tensor Decompositions	2019			2019 41st Annual International Conference of the IEEE Engineering in Medicine and Biology Society (EMBC)	1558-4615 VO -			660-663	A. Caicedo and O. D. Wel and M. Vandecappelle and L. Thewissen and A. Smits and K. Allegaert and L. D. Lathauwer and G. Naulaers and S. V. Huffel					In this paper we explore the use of updated tensor decompositions for the monitoring of brain hemodynamics in neonates. For this study, we used concomitant measurements of heart rate, mean arterial blood pressure, arterial oxygen saturation, EEG, and brain oxygenation - measured using near-infrared spectroscopy. These measurements were obtained from 22 neonates undergoing an INSURE procedure (INt…	RAYYAN-INCLUSION: {"Jessica"=>"Maybe"}	10.1109/EMBC.2019.8857846	Brain;Hemodynamics;Infant, Newborn
rayyan-863245132	Improving Reliability of Monitoring Background EEG Dynamics in Asphyxiated Infants	2016			IEEE Transactions on Biomedical Engineering	1558-2531 VO - 63	63	5	973-983	V. MatiÄ‡ and P. J. Cherian and K. Jansen and N. Koolen and G. Naulaers and R. M. Swarte and P. Govaert and S. Van Huffel and M. De Vos					The goal of this study is to develop an automated algorithm to quantify background electroencephalography (EEG) dynamics in term neonates with hypoxic ischemic encephalopathy. The recorded EEG signal is adaptively segmented and the segments with low amplitudes are detected. Next, depending on the spatial distribution of the low-amplitude segments, the first part of the algorithm detects (dynamic)…	RAYYAN-INCLUSION: {"Jessica"=>"Included"}	10.1109/TBME.2015.2477946	Electroencephalography;Pediatrics;Monitoring;Heuristic algorithms;Classification algorithms;Machine learning algorithms;Asphyxia;background EEG;neonatal asphyxia;SVM;interburst interval detection,;wavelets;Background electroencephalography (EEG);interburst interval detection;support vector machine (SVM);Infant
rayyan-863245133	Nonlinear features of neonatal heart rate dynamics	2014			Computing in Cardiology 2014	2325-8853 VO -			433-436	B. Czippelova and L. Chladekova and Z. Turianikova and I. Tonhajzerova and K. Javorka and Z. Uhrikova and M. Zibolen and M. Javorka					The aim of this study was to investigate the short-term heart rate variability (HRV) as an index of the cardiac autonomic control development in healthy full-term neonates using various new complexity and irreversibility measures. HRV in 20 healthy full-term neonates was compared to HRV recorded in healthy young adults. Besides traditional time and frequency domain measures, we assessed HRV compl…	RAYYAN-INCLUSION: {"Jessica"=>"Excluded"}		Heart rate variability;Pediatrics;Abstracts;Indexes;Complexity theory;Position measurement;Oscillators;Heart Rate;Infant, Newborn
rayyan-863245134	A Method for a Real-Time Novel Premature Infant Pain Profile Using High Rate, High Volume Physiological Data Streams	2014			2014 IEEE 27th International Symposium on Computer-Based Medical Systems	2372-9198 VO -			34-37	T. Naik and A. Thommandram and K. E. S. Fernando and N. Bressan and A. James and C. McGregor					Management of pain in the neonatal population is one of the most challenging problems in the Neonatal Intensive Care Unit (NICU). There are many gaps in our knowledge of the optimal utilization of the techniques available to assess pain in a valid and reliable manner. Pain that is not treated may cause significant clinical complications in the newborn infant. An initial start was made in a previo…	RAYYAN-INCLUSION: {"Jessica"=>"Excluded"}	10.1109/CBMS.2014.29	Infant;Infant, Premature
rayyan-863245135	Extracting transients from cerebral oxygenation signals of preterm infants: a new singular-spectrum analysis method	2018			2018 40th Annual International Conference of the IEEE Engineering in Medicine and Biology Society (EMBC)	1558-4615 VO -			5882-5885	J. M. Oâ€™ Toole and E. M. Dempsey and G. B. Boylan					Many infants born prematurely develop brain injury within the first few days after birth. Near infrared spectroscopy (NIRS) is a safe technology that can continuously monitor the varying levels of oxygenation in the brain. Analysis of this signal has the potential to detect the onset of brain injury. We develop a method that extracts transient waveforms from the oxygenation signal. This method us…	RAYYAN-INCLUSION: {"Jessica"=>"Excluded"}	10.1109/EMBC.2018.8513523	Transient analysis;Eigenvalues and eigenfunctions;Discrete cosine transforms;Brain injuries;Microsoft Windows;Pediatrics;Infant, Premature;Infant;Oxygenators
rayyan-863245136	Is the time irreversibility of heart rate present even in newborns?	2014			2014 8th Conference of the European Study Group on Cardiovascular Oscillations (ESGCO)	VO -			15-16	B. Czippelova and L. Chladekova and Z. Uhrikova and M. Zibolen and K. Javorka and M. Javorka					The aim of our research was to verify if the time irreversibility of heart rate oscillations exists even in the newborns. Multiscale irreversibility indices (Porta's index P%, Guzik index G% and Ehlers index E) of the heart rate signals were computed in 20 healthy neonates. The presence of irreversibility and its origin in system nonlinearity was assessed by surrogate data analysis. The results w…	RAYYAN-INCLUSION: {"Jessica"=>"Excluded"}	10.1109/ESGCO.2014.6847496	Pediatrics;Heart rate variability;Indexes;Time series analysis;Oscillators;Data analysis;Heart Rate;Infant, Newborn
rayyan-863245138	Deniosing Autoencoder-based Modification of RRI data with Premature Ventricular Contraction for Precise Heart Rate Variability Analysis	2018			2018 40th Annual International Conference of the IEEE Engineering in Medicine and Biology Society (EMBC)	1558-4615 VO -			5018-5021	S. MIYATANI and K. FUJIWARA and M. KANO					The fluctuation of an RR interval (RRI) on an electrocardiogram (ECG) is called heart rate variability (HRV). HRV reflects the autonomic nerve activity, thus HRV analysis has been used for health monitoring such as stress estimation, drowsiness detection, epileptic seizure prediction, and cardiovascular disease diagnosis. However, RRI and HRV features are easily affected by arrhythmia, which dete…	RAYYAN-INCLUSION: {"Jessica"=>"Excluded"}	10.1109/EMBC.2018.8513218	Rail to rail inputs;Heart rate variability;Monitoring;Feature extraction;Noise reduction;Electrocardiography;Frequency-domain analysis;Heart Rate;Ventricular Premature Complexes
rayyan-863245139	Estimation of cardiac output and total peripheral resistance in preterm infants by arterial waveform analysis	2013			2013 35th Annual International Conference of the IEEE Engineering in Medicine and Biology Society (EMBC)	1558-4615 VO -			2308-2311	Y. Zhang and G. S. H. Chan and M. B. Tracy and M. Hinder and S. J. Redmond and A. V. Savkin and N. H. Lovell					This study investigated whether arterial blood pressure waveform analysis could be useful for estimating left ventricular outflow (LVO) and total peripheral resistance (TPR) in preterm infants. A cohort of 27 infants were studied, with 89 measurements of left ventricular outflow (LVO) using Doppler echocardiography and arterial pressure using catheters, performed in 0, 12, 24 and 36 hours after b…	RAYYAN-INCLUSION: {"Jessica"=>"Included"}	10.1109/EMBC.2013.6609999	Pediatrics;Blood pressure;Australia;Heart rate;Estimation;Signal analysis;Ultrasonic variables measurement;Infant, Premature;Infant;Cardiac Output;Vascular Resistance
rayyan-863245140	Multi-Task Convolutional Neural Network for Patient Detection and Skin Segmentation in Continuous Non-Contact Vital Sign Monitoring	2017			2017 12th IEEE International Conference on Automatic Face & Gesture Recognition (FG 2017)	VO -			266-272	S. Chaichulee and M. Villarroel and J. Jorge and C. Arteta and G. Green and K. McCormick and A. Zisserman and L. Tarassenko					Patient detection and skin segmentation are important steps in non-contact vital sign monitoring as skin regions contain pulsatile information required for the estimation of vital signs such as heart rate, respiratory rate and peripheral oxygen saturation (SpO2). Previous methods based on face detection or colour-based image segmentation are less reliable in a hospital setting. In this paper, we …	RAYYAN-INCLUSION: {"Jessica"=>"Excluded"}	10.1109/FG.2017.41	Skin;Pediatrics;Image segmentation;Image color analysis;Monitoring;Cameras;Hospitals;Neural Networks (Computer);Nerve Net
rayyan-863245142	HRV analysis: a non-invasive approach to discriminate between newborns with and without seizures	2021			2021 43rd Annual International Conference of the IEEE Engineering in Medicine & Biology Society (EMBC)	2694-0604 VO -			52-55	L. Frassineti and A. LanatÃ and C. Mandredi					Early neonatal seizures detection is one of the most challenging issues in Neonatal Intensive Care Units. Several EEG-based Neonatal Seizure Detectors were proposed to support the clinical staff. However, less invasive and more easily interpretable methods than EEG are still missing. In this work, we investigated if Heart Rate Variability analysis and related measures as input features of supervi…	RAYYAN-INCLUSION: {"Jessica"=>"Excluded"}	10.1109/EMBC46164.2021.9629741	Support vector machines;Pediatrics;Hospitals;Detectors;Tools;Electroencephalography;Biology;Discrimination (Psychology);Seizures;Infant, Newborn
rayyan-863245145	Wearable monitors on babies: Big data saving little people	2013			2013 IEEE International Symposium on Technology and Society (ISTAS): Social Implications of Wearable Computing and Augmediated Reality in Everyday Life	2158-3412 VO -			203-203	C. McGregor					Today 8% of Canadian babies are born premature and internationally the average is 10% These early births, are responsible for three quarters of all infant deaths in Canada. Premature infants together with ill term infants are cared for in Neonatal Intensive Care U nits (NICUs) internationally contain state of th e art medical equipment to monitor and provide life support, resulting in a significa…	RAYYAN-INCLUSION: {"Jessica"=>"Excluded"}	10.1109/ISTAS.2013.6613120	Decision support systems;wearable monitors;newborn infants;babies;big data;eHealth;telehealth;patient monitoring
rayyan-863245146	Non-Contact Monitoring of Respiration in the Neonatal Intensive Care Unit	2017			2017 12th IEEE International Conference on Automatic Face & Gesture Recognition (FG 2017)	VO -			286-293	J. Jorge and M. Villarroel and S. Chaichulee and A. Guazzi and S. Davis and G. Green and K. McCormick and L. Tarassenko					An abnormal respiratory rhythm is an early indicator of physiological deterioration. It is of critical importance in the clinical management of critically-ill or premature infants, for whom apnoea of prematurity is a major concern. Nevertheless, respiratory signals are still largely disregarded in neonatal intensive care units due to the high prevalence of noise and high false alarm rates in conv…	RAYYAN-INCLUSION: {"Jessica"=>"Excluded"}	10.1109/FG.2017.44	Monitoring;Pediatrics;Biomedical monitoring;Skin;IP networks;Heart rate;Image color analysis;Infant, Newborn;Ventilators, Mechanical;Intensive Care Units, Neonatal;Intensive Care Units
rayyan-863245147	Development of NFC TAG for temperature sensing of premature newborns in neonatal incubators	2017			2017 2nd International Symposium on Instrumentation Systems, Circuits and Transducers (INSCIT)	VO -			2024-04-01	J. I. de Oliveira Filho and M. E. do Prado Villarroel Zurita					This paper described the development of an NFC tag-sensing platform integrated a neonatal incubator to measure the temperature of premature newborns (NB) by its mattress or pillow. The tag created uses the ISO/IEC 14443-B protocol to establish the communication, sending the current value of body temperature through its Pseudo-Unique Proximity Integrated Circuit Card Identifier (PUPI). As result, …	RAYYAN-INCLUSION: {"Jessica"=>"Excluded"}	10.1109/INSCIT.2017.8103519	Pediatrics;Temperature sensors;Biomedical monitoring;Temperature measurement;Monitoring;Heart rate;NFC;monitoring;premature newborn;Infant, Newborn;Thermosensing
rayyan-863245148	A comprehensive framework design for continuous quality improvement within the neonatal intensive care unit: Integration of the SPOE, CRISP-DM and PaJMa models	2014			IEEE-EMBS International Conference on Biomedical and Health Informatics (BHI)	2168-2208 VO -			289-292	W. Huang and C. McGregor and A. James					Continuous quality improvement is an important component of contemporary health care. This paper proposes a comprehensive framework for quality improvement in health care that integrates the SPOE, CRISP-DM and PaJMa models to support clinician decision-making for the improvement of clinical process and outcomes. The framework is demonstrated using late onset neonatal sepsis as a case study where …	RAYYAN-INCLUSION: {"Jessica"=>"Excluded"}	10.1109/BHI.2014.6864360	Pediatrics;Data models;Data mining;Antibiotics;Laboratories;Guidelines;Infant, Newborn;Intensive Care Units
rayyan-863245149	Uncovering statistical features of bradycardia severity in premature infants using a point process model	2015			2015 37th Annual International Conference of the IEEE Engineering in Medicine and Biology Society (EMBC)	1558-4615 VO -			5855-5858	A. H. Gee and R. Barbieri and D. Paydarfar and P. Indic					Premature infants are susceptible to a variety of life-threatening events. Underdeveloped cardiovascular control due to an immature autonomic nervous system can lead to recurrent bradycardias that reduce blood flow and oxygen to critical organs, and result in long-term developmental disabilities or sudden death. In this study, we investigate the use of a novel point process framework to model hea…	RAYYAN-INCLUSION: {"Jessica"=>"Included"}	10.1109/EMBC.2015.7319723	Heart rate;Pediatrics;Time series analysis;Process control;Blood flow;Electrocardiography;Mathematical model;Infant;Infant, Premature;Bradycardia
rayyan-863245150	Body Motion Detection in Neonates Based on Motion Artifacts in Physiological Signals from a Clinical Patient Monitor	2021			2021 43rd Annual International Conference of the IEEE Engineering in Medicine & Biology Society (EMBC)	2694-0604 VO -			416-419	Z. Peng and I. Lorato and X. Long and R. -H. Liang and D. Kommers and P. Andriessen and W. Cottaar and S. Stuijk and C. van Pul					Motion patterns in newborns contain important information. Motion patterns change upon maturation and changes in the nature of motion may precede critical clinical events such as the onset of sepsis, seizures and apneas. However, in clinical practice, motion monitoring is still limited to observations by caregivers. In this study, we investigated a practical yet reliable method for motion detecti…	RAYYAN-INCLUSION: {"Jessica"=>"Excluded"}	10.1109/EMBC46164.2021.9630133	Pediatrics;Continuous wavelet transforms;Electrocardiography;Motion detection;Sensors;Motion measurement;Reliability;Infant, Newborn;Monitoring, Physiologic
rayyan-863245152	Predicting Feeding Conditions of Premature Infants Through Non-Nutritive Sucking Skills Using a Sensitized Pacifier	2022			IEEE Transactions on Biomedical Engineering	1558-2531 VO - 69	69	7	2370-2378	S. Akbarzadeh and T. Lyu and R. Farhoodi and M. Awais and S. F. Abbasi and X. Zhao and C. Chen and A. Amara and Y. Akay and M. Akay and W. Chen					Due to the lack of enough physical or suck central pattern generator (SCPG) development, premature infants require assistance in improving their sucking skills as one of the first coordinated muscular activities in infants. Hence, we need to quantitatively measure their sucking abilities for future studies on their sucking interventions. Here, we present a new device that can measure both intraor…	RAYYAN-INCLUSION: {"Jessica"=>"Excluded"}	10.1109/TBME.2022.3144094	Pediatrics;Pressure measurement;IP networks;Hospitals;Artificial neural networks;Pressure sensors;Feature extraction;Infant;Non nutritive sucking;prediction;sensitized pacifier;Infant, Premature
rayyan-863245154	Automatic Recognition of Numeric Values from the Monitor of Vital Signs	2020			2020 International Conference on e-Health and Bioengineering (EHB)	2575-5145 VO -			2024-04-01	P. Kudrna and M. SoukopovÃ¡					Stabilization and resuscitation of newborns is an extremely professional and mentally demanding process. It is crucial for its success to quickly and correctly evaluate the condition of the newborn and adapt the use of appropriate interventions. For analyzing the effectiveness of the procedures and used drugs, it is appropriate to analyze the entire course of the action - debriefing, and timeline…	RAYYAN-INCLUSION: {"Jessica"=>"Excluded"}	10.1109/EHB50910.2020.9279883	Pediatrics;Monitoring;Heart rate;Neural networks;Biomedical monitoring;Mathematical model;Libraries;vital sign monitor;convolution neural network;number recognition
rayyan-863245155	A Comprehensive and Context-Sensitive Neonatal Pain Assessment Using Computer Vision	2022			IEEE Transactions on Affective Computing	1949-3045 VO - 13	13	1	28-45	G. Zamzmi and C. -Y. Pai and D. Goldgof and R. Kasturi and T. Ashmeade and Y. Sun					Infants receiving care in the Neonatal Intensive Care Unit (NICU) experience several painful procedures during their hospitalization. Assessing neonatal pain is difficult because the current standard for assessment is subjective, inconsistent, and discontinuous. The intermittent and inconsistent assessment can induce poor treatment and, therefore, cause serious long-term outcomes. In this paper, …	RAYYAN-INCLUSION: {"Jessica"=>"Excluded"}	10.1109/TAFFC.2019.2926710	Pain;Pediatrics;Feature extraction;Support vector machines;Physiology;Protocols;Principal component analysis;Pain assessment;automatic;camera monitoring;neonates;behavioral;physiological;Pain Measurement;Infant, Newborn
rayyan-863245156	Cardiac arrhythmia detection using linear and non-linear features of HRV signal	2014			2014 IEEE International Conference on Advanced Communications, Control and Computing Technologies	VO -			795-799	A. Sivanantham and S. Shenbaga Devi					Earlier detection of Cardiac arrhythmias from long term ECG recording is one of the complex problems in signal processing. In this paper, we proposed an effective algorithm to detect and classify the cardiac abnormalities. By extracting different features in time domain, frequency domain and nonlinear features from heart rate variability (HRV) signals, the algorithm can differentiate between the …	RAYYAN-INCLUSION: {"Jessica"=>"Excluded"}	10.1109/ICACCCT.2014.7019200	Electrocardiography;Heart rate variability;Support vector machines;Hafnium;Heart Rate Variability (HRV);Support Vector Machine (SVM);Electrocardiogram (ECG);Arrhythmias, Cardiac
rayyan-863245157	Development of features of the autonomic circulatory regulation in late premature and full term infants	2020			2020 4th Scientific School on Dynamics of Complex Networks and their Application in Intellectual Robotics (DCNAIR)	VO -			224-227	V. V. Skazkina and E. N. Mureeva and A. S. Karavaev and A. R. Kiselev and O. S. Panina and V. I. Gridnev and T. A. Galushko and Y. V. Chernenkov and Y. V. Popova					Objective: In this work, the development of the features of an autonomic system of blood circulatory regulation from the period of late prematurity to full-term infants is investigated using the example of signals of the photoplethysmogram of blood vessels, electrocardiogram, and respiration. The previous works of foreign and domestic authors show that interdependency between physiological rhythm…	RAYYAN-INCLUSION: {"Jessica"=>"Maybe"}	10.1109/DCNAIR50402.2020.9216934	Pediatrics;Synchronization;Couplings;Heart rate;Physiology;Oscillators;data analysis;cardiovascular system;newborns;late-premature;full-term;autonomic system;Infant
rayyan-863245158	Predictive Monitoring of Critical Cardiorespiratory Alarms in Neonates Under Intensive Care	2019			IEEE Journal of Translational Engineering in Health and Medicine	2168-2372 VO - 7	7		2024-10-01	R. Joshi and Z. Peng and X. Long and L. Feijs and P. Andriessen and C. Van Pul					We aimed at reducing alarm fatigue in neonatal intensive care units by developing a model using machine learning for the early prediction of critical cardiorespiratory alarms. During this study in over 34,000 patient monitoring hours in 55 infants 278,000 advisory (yellow) and 70,000 critical (red) alarms occurred. Vital signs including the heart rate, breathing rate, and oxygen saturation were o…	RAYYAN-INCLUSION: {"Jessica"=>"Maybe"}	10.1109/JTEHM.2019.2953520	Pediatrics;Biomedical monitoring;Predictive models;Patient monitoring;Electrocardiography;Fatigue;Alarm fatigue;medical devices;machine learning;NICU;patient monitoring;predictive monitoring;real-time monitoring;Infant, Newborn;Intensive Care
rayyan-863245159	Development and Validation of a High-Fidelity Neonatal Pneumothorax Simulator	2021			IEEE Transactions on Medical Robotics and Bionics	2576-3202 VO - 3	3	4	900-908	S. Maglio and S. Tognarelli and M. Ciantelli and A. Menciassi					Neonatal pneumothorax is a clinical emergency procedure that - if not solved within minutes - can lead to major clinical complications, including death. For this reason, advanced management skills are required. High-fidelity simulation represents a valuable training tool for residents that allows to gain experience and confidence thus preserving patient safety. Nevertheless, systems now available…	RAYYAN-INCLUSION: {"Jessica"=>"Excluded"}	10.1109/TMRB.2021.3122824	Training;Lung;Needles;Biological system modeling;Neonatology;Simulation;High-fidelity simulation;neonatology;pneumothorax;remote training;Pneumothorax;Infant, Newborn
rayyan-863245160	A Generalized Linear Model for an ECG-based Neonatal Seizure Detector	2021			2021 43rd Annual International Conference of the IEEE Engineering in Medicine & Biology Society (EMBC)	2694-0604 VO -			471-474	L. Frassineti and C. Manfredi and B. Olmi and A. LanatÃ					Seizures represent one of the most challenging issues of the neonatal periodâ€™s neurological emergency. Due to the heterogeneity of etiologies and clinical characteristics, seizures recognition is tricky and time-consuming. Currently, the gold standard for seizure diagnosis is Electroencephalography (EEG), whose correct interpretation requires a highly specialized team. Thus, to speed up and fac…	RAYYAN-INCLUSION: {"Jessica"=>"Excluded"}	10.1109/EMBC46164.2021.9630841	Pediatrics;Biological system modeling;Detectors;Electrocardiography;Feature extraction;Brain modeling;Electroencephalography;Nonlinear Dynamics;Infant, Newborn;Linear Models;Seizures
rayyan-863245161	Noncontact Monitoring of Respiratory Rate in Newborn Infants Using Thermal Imaging	2019			IEEE Transactions on Biomedical Engineering	1558-2531 VO - 66	66	4	1105-1114	C. B. Pereira and X. Yu and T. Goos and I. Reiss and T. Orlikowsky and K. Heimann and B. Venema and V. Blazek and S. Leonhardt and D. Teichmann					Monitoring of respiratory rate (RR) is very important for patient assessment. In fact, it is considered one of the relevant vital parameters in critical care medicine. Nowadays, standard monitoring relies on obtrusive and invasive techniques, which require adhesive electrodes or sensors to be attached to the patient's body. Unfortunately, these procedures cause stress, pain, and frequently damage…	RAYYAN-INCLUSION: {"Jessica"=>"Excluded"}	10.1109/TBME.2018.2866878	Pediatrics;Monitoring;Microsoft Windows;Imaging;Sensors;Videos;Biomedical monitoring;Infrared thermography;thermal imaging;respiratory rate;remote monitoring;healthy subjects;newborn infants;Infant;Infant, Newborn
rayyan-863245162	EEG source localization in full-term newborns with hypoxic-ischemia	2013			2013 35th Annual International Conference of the IEEE Engineering in Medicine and Biology Society (EMBC)	1558-4615 VO -			3291-3294	W. Jennekens and F. Dankers and P. Blijham and P. Cluitmans and C. van Pul and P. Andriessen					The aim of this study was to evaluate EEG source localization by standardized weighted low-resolution brain electromagnetic tomography (swLORETA) for monitoring of full-term newborns with hypoxic-ischemic encephalopathy, using a standard anatomic head model. Three representative examples of neonatal hypoxic-ischemia were included. The method was validated with MRI data. Hypoxic-ischemic areas, vi…	RAYYAN-INCLUSION: {"Jessica"=>"Excluded"}	10.1109/EMBC.2013.6610244	Electroencephalography;Pediatrics;Magnetic resonance imaging;Current density;Brain modeling;Head;Image segmentation;Infant, Newborn
rayyan-863245163	Detection of False Alarms in the NICU Using Pressure Sensitive Mat	2021			2021 IEEE Sensors Applications Symposium (SAS)	VO -			2024-05-01	D. G. Kyrollos and K. Greenwood and J. Harrold and J. R. Green					In the neonatal intensive care unit (NICU), a large proportion of alarms are false. This can result in alarm fatigue which increases the risk that alarms of clinical significance are overlooked and may lead to an increased response time. It is therefore of interest to minimize false alarms in the NICU to reduce alarm fatigue. Previous alarm classification systems rely on physiologic data and wave…	RAYYAN-INCLUSION: {"Jessica"=>"Excluded"}	10.1109/SAS51076.2021.9530191	Pediatrics;Protocols;Machine learning;Fatigue;Physiology;Data models;Sensor systems;false alarm reduction;neonates;NICU;pressure sensitive mats;alarm fatigue
rayyan-863245164	Time-Domain, Frequency Domain and non-linear measurements in neonates' Heart Rate Variability with clinical sepsis	2014			Computing in Cardiology 2014	2325-8853 VO -			429-432	E. Godoy and J. LÃ³pez and L. BermÃºdez and A. Ferrer and N. GarcÃ­a and C. G. Vicent and E. Lurbe and J. Saiz					Sepsis, a critical bacterial infection of the bloodstream, is a serious cause of illness in neonatal period in both premature and at term newborns. It is important to look for parameters that can help earlier detection of sepsis in the newborn. Previous studies have shown that Heart Rate Variability is reduced when associated with sepsis and diminish the adaptive capacity of the individual, degra…	RAYYAN-INCLUSION: {"Jessica"=>"Excluded"}		Abstracts;Heart rate variability;Complexity theory;Electrocardiography;Time-frequency analysis;Pediatrics;Hafnium;Heart Rate;Infant, Newborn;Sepsis
rayyan-863245165	Continuous and unconstrained vital signs monitoring with ballistocardiogram sensors in headrest position	2017			2017 IEEE EMBS International Conference on Biomedical & Health Informatics (BHI)	VO -			289-292	I. Sadek and J. Biswas and B. Abdulrazak and Z. Haihong and M. Mokhtari					Unobtrusive and long-term monitoring of human vital signs are essential requirements for early diagnosis and prophylaxis due to many reasons, one of the most important being improving the quality of life. Currently, vital signs are continuously monitored through sensors attached to the body, such as multiple electrodes for measuring electrical activity of the heart. Such methods may be undesirabl…	RAYYAN-INCLUSION: {"Jessica"=>"Excluded"}	10.1109/BHI.2017.7897262	Heart rate;Optical sensors;Multiresolution analysis;Discrete wavelet transforms;Electrocardiography;Monitoring
rayyan-863245166	Comparing time and frequency domain estimation of neonatal respiratory rate using pressure-sensitive mats	2017			2017 IEEE International Symposium on Medical Measurements and Applications (MeMeA)	VO -			239-244	S. Nizami and A. Bekele and M. Hozayen and K. Greenwood and J. Harrold and J. R. Green					Pressure-sensitive mats (PSM) have proved to be useful in the estimation of respiratory rates (RR) in adult patients. However, PSM technology has not been extensively applied to derive physiologic parameters in infant and neonatal patients. This research evaluates the applicability of the capacitive XSensor PSM technology to estimate a range of RR in neonatal patient simulator trials conducted un…	RAYYAN-INCLUSION: {"Jessica"=>"Excluded"}	10.1109/MeMeA.2017.7985882	Pediatrics;Frequency-domain analysis;Time-domain analysis;Estimation;Sensors;Testing;Biomedical monitoring;pressure sensitive mat;neonatal intensive care unit;neonate;respiration rate;simulator;Infant, Newborn
rayyan-863245167	Detection of Neonatal Patient Motion Using a Pressure-Sensitive Mat	2020			2020 IEEE International Symposium on Medical Measurements and Applications (MeMeA)	VO -			2024-06-01	S. Aziz and Y. S. Dosso and S. Nizami and K. Greenwood and J. Harrold and J. R. Green					Patient movements can cause motion artifacts on physiological signals and can result in false alarms in a continuous patient care environment. This paper explores the use of data from a pressure sensitive mat (PSM), placed below neonates in the neonatal intensive care unit (NICU), to detect patient movement. The centre of pressure (COP) is tracked over time using a sliding window. Windows exhibit…	RAYYAN-INCLUSION: {"Jessica"=>"Excluded"}	10.1109/MeMeA49120.2020.9137147	Pediatrics;Tracking;Search methods;Signal processing algorithms;Biomedical monitoring;Detection algorithms;Monitoring;motion detection;NICU;pressure sensitive mats;digital signal processing;false alarm reduction;Infant, Newborn
rayyan-863245168	Deep Convolutional Neural Networks for the Accurate Identification of High-Amplitude Stereotypic Epileptiform Seizures in the Post-Hypoxic-Ischemic EEG of Preterm Fetal Sheep	2020			2020 42nd Annual International Conference of the IEEE Engineering in Medicine & Biology Society (EMBC)	2694-0604 VO -			2024-04-01	H. Abbasi and A. J. Gunn and C. P. Unsworth and L. Bennet					Neonatal seizures after birth may contribute to brain injury after an hypoxic-ischemic (HI) event, impaired brain development and a later life risk for epilepsy. Despite neural immaturity, seizures can also occur in preterm infants. However, surprisingly little is known about their evolution after an HI insult or patterns of expression. An improved understanding of preterm seizures will help faci…	RAYYAN-INCLUSION: {"Jessica"=>"Excluded"}	10.1109/EMBC44109.2020.9237753	Electroencephalography;Training;Pediatrics;Convolution;Animals;Reliability;Physiology;Nerve Net;Neural Networks (Computer);Seizures;Sheep;Stereotyping
rayyan-863245169	Automated Quiet Sleep Detection for Premature Newborns Based on Video and ECG Analysis	2021			2021 Computing in Cardiology (CinC)	2325-887X VO - 48	48		2024-04-01	S. Cabon and R. Weber and L. Cailleau and G. Carrault and P. Pladys and F. Por&#x00E9;e					A newborn is preterm if birth occurred before a gestational age of 37 weeks. He has several immature functions, which implies a specific monitoring and, among others, the analysis of its sleep. Here we make a focus on Quiet Sleep (QS), whose increasing is primordial with age, and characterized by an absence of motion and a regular cardiorespiratory rhythm. A method to automatically detect QS is p…	RAYYAN-INCLUSION: {"Jessica"=>"Excluded"}	10.23919/CinC53138.2021.9662821	Pediatrics;Sociology;Estimation;Manuals;Electrocardiography;Feature extraction;Rhythm;Infant, Newborn;Sleep
rayyan-863245170	Noncontact Neonatal Respiration Rate Estimation Using Machine Vision	2021			2021 IEEE Sensors Applications Symposium (SAS)	VO -			2024-06-01	D. G. Kyrollos and J. B. Tanner and K. Greenwood and J. Harrold and J. R. Green					Using video data of neonates admitted to the neonatal intensive care unit (NICU) we developed and compared the performance of various techniques for noncontact respiration rate (RR) estimation. Data were collected from an overhead colour and depth (RGB-D) camera, while gold standard physiologic data were captured from the hospital's patient monitor. We developed a deep learning algorithm for auto…	RAYYAN-INCLUSION: {"Jessica"=>"Excluded"}	10.1109/SAS51076.2021.9530013	Pediatrics;Image color analysis;Motion segmentation;Estimation;Object segmentation;Streaming media;Skin;noncontact neonatal monitoring;respiration rate;convolutional neural networks;video magnification;Infant, Newborn;Ventilators, Mechanical
rayyan-863245171	How Accurate are ECG Parameters from Wearable Single-lead ECG System for 24-hours Monitoring	2019			2019 Computing in Cardiology (CinC)	2325-887X VO -			Page 1-Page 4	Z. Cai and J. Li and X. Zhang and Q. Shen and A. Murray and C. Liu					Wearable electrocardiogram (ECG) devices have been quickly developed for convenient long-term monitoring. To further verify the accuracy of textile electrode based long-term wearable ECG analysis, a wearable ECG device was used to record 24-hours long-term ECGs simultaneously with a Holter monitor. Clinical parameters were derived from the wearable ECGs, and were compared with the reports from th…	RAYYAN-INCLUSION: {"Jessica"=>"Excluded"}	10.23919/CinC49843.2019.9005946	Electrocardiography;Biomedical monitoring;Monitoring;Heart rate variability;Picture archiving and communication systems;Rhythm
rayyan-863245172	Reducing false asystole alarms in intensive care	2017			2017 39th Annual International Conference of the IEEE Engineering in Medicine and Biology Society (EMBC)	1558-4615 VO -			2292-2295	R. Dekimpe and T. Heldt					High rates of false monitoring alarms in intensive care can desensitize staff and therefore pose a significant risk to patient safety. Like other critical arrhythmia alarms, asystole alarms require immediate attention by the care providers as a true asystole event can be acutely life threatening. Here, it is illustrated that most false asystole alarms can be attributed to poor signal quality, and…	RAYYAN-INCLUSION: {"Jessica"=>"Excluded"}	10.1109/EMBC.2017.8037313	Pediatrics;Training;Sensitivity;Electrocardiography;Databases;MIMICs;Heart Arrest
rayyan-863245173	Neonatal Heart and Lung Sound Quality Assessment for Robust Heart and Breathing Rate Estimation for Telehealth Applications	2021			IEEE Journal of Biomedical and Health Informatics	2168-2208 VO - 25	25	12	4255-4266	E. Grooby and J. He and J. Kiewsky and D. Fattahi and L. Zhou and A. King and A. Ramanathan and A. Malhotra and G. A. Dumont and F. Marzbanrad					With advances in digital stethoscopes, internet of things, signal processing and machine learning, chest sounds can be easily collected and transmitted to the cloud for remote monitoring and diagnosis. However, low quality of recordings complicates remote monitoring and diagnosis, particularly for neonatal care. This paper proposes a new method to objectively and automatically assess the signal q…	RAYYAN-INCLUSION: {"Jessica"=>"Excluded"}	10.1109/JBHI.2020.3047602	Heart rate;Phonocardiography;Stethoscope;Neonatology;Quality assessment;Breath sound;dynamic classifier;heart rate;heart sound;neonatal monitoring;phonocardiography (PCG);quality assessment;respiration rate;telehealth;Infant, Newborn
rayyan-863245174	Undersampling and Bagging of Decision Trees in the Analysis of Cardiorespiratory Behavior for the Prediction of Extubation Readiness in Extremely Preterm Infants	2018			2018 40th Annual International Conference of the IEEE Engineering in Medicine and Biology Society (EMBC)	1558-4615 VO -			4940-4944	L. J. Kanbar and C. C. Onu and W. Shalish and K. A. Brown and G. M. Sant'Anna and D. Precup and R. E. Kearney					Extremely preterm infants often require endotracheal intubation and mechanical ventilation during the first days of life. Due to the detrimental effects of prolonged invasive mechanical ventilation (IMV), clinicians aim to extubate infants as soon as they deem them ready.Unfortunately, existing strategies for prediction of extubation readiness vary across clinicians and institutions, and lead to …	RAYYAN-INCLUSION: {"Jessica"=>"Included"}	10.1109/EMBC.2018.8513194	Forestry;Pediatrics;Sociology;Statistics;Decision trees;Vegetation;Electrocardiography;Infant;Infant, Premature;Decision Trees
rayyan-863245176	Sparse-Denoising Methods for Extracting Desaturation Transients in Cerebral Oxygenation Signals of Preterm Infants	2021			2021 43rd Annual International Conference of the IEEE Engineering in Medicine & Biology Society (EMBC)	2694-0604 VO -			1010-1013	M. Ashoori and E. M. Dempsey and F. B. McDonald and J. M. Oâ€™Toole					Preterm infants are at high risk of developing brain injury in the first days of life as a consequence of poor cerebral oxygen delivery. Near-infrared spectroscopy (NIRS) is an established technology developed to monitor regional tissue oxygenation. Detailed waveform analysis of the cerebral NIRS signal could improve the clinical utility of this method in accurately predicting brain injury. Frequ…	RAYYAN-INCLUSION: {"Jessica"=>"Excluded"}	10.1109/EMBC46164.2021.9630560	Pediatrics;Noise reduction;Sociology;Low-pass filters;Transient analysis;Statistics;Signal analysis;Infant, Premature;Infant;Oxygenators
rayyan-863245177	Estimation of respiratory rate from thermal videos of preterm infants	2017			2017 39th Annual International Conference of the IEEE Engineering in Medicine and Biology Society (EMBC)	1558-4615 VO -			3818-3821	C. B. Pereira and K. Heimann and B. Venema and V. Blazek and M. Czaplik and S. Leonhardt					Studies have demonstrated that respiratory rate (RR) is a good predictor of the patient condition as well as an early marker of patient deterioration and physiological distress. However, it is also referred as â€œthe neglected vital parameterâ€. This is mainly due to shortcoming of current monitoring techniques. Moreover, in preterm infants, the removal of adhesive electrodes cause epidermal str…	RAYYAN-INCLUSION: {"Jessica"=>"Excluded"}	10.1109/EMBC.2017.8037689	Pediatrics;Videos;Monitoring;Read only memory;Imaging;Estimation;Infant;Infant, Premature
rayyan-863245178	Development of a low-cost, portable, pediatric infection screening system using simultaneous measurement of multiple vital signs	2019			2019 41st Annual International Conference of the IEEE Engineering in Medicine and Biology Society (EMBC)	1558-4615 VO -			7181-7184	S. Dagdanpurev and U. Tsogzolmaa and G. Sun and L. Choimaa and S. Abe and T. Matsui					The primary cause of death among children under age 5 years is acute respiratory infection, such as pneumonia. Detection of infection at the earliest point of contagion is necessary, to reduce morbidity and prevent infectious disease epidemics; therefore, identifying abnormal vital signs is essential. For early detection of pediatric infections, we developed a low-cost, portable, rapid screening …	RAYYAN-INCLUSION: {"Jessica"=>"Excluded"}	10.1109/EMBC.2019.8857689	Temperature measurement;Pediatrics;Heart rate;Diseases;Thermometers;Lung;Pulse measurements
rayyan-863245181	Differences in the cerebral hemodynamics regulation mechanisms of premature infants with intra-ventricular hemorrhage assessed by means of phase rectified signal averaging	2014			2014 36th Annual International Conference of the IEEE Engineering in Medicine and Biology Society	1558-4615 VO -			4208-4211	A. Caicedo and C. Varon and T. Alderliesten and P. Lemmers and F. van Bel and G. Naulaers and S. Van Huffel					Cerebral hemodynamics regulation consists of several mechanisms that try to keep brain homeostasis. In premature infants, due to the immaturity of their cerebral vascular bed, these mechanisms might be impaired exposing their brain to damage. The status of the cerebral regulation mechanism is classically assessed by measuring the coupling between some systemic variables, such as Mean arterial blo…	RAYYAN-INCLUSION: {"Jessica"=>"Maybe"}	10.1109/EMBC.2014.6944552	Hemodynamics;Pediatrics;Hemorrhaging;Blood;Ultrasonic variables measurement;Couplings;Spectroscopy;Infant;Infant, Premature
rayyan-863245182	A Blind Filtering Framework for Noisy Neonatal Chest Sounds	2022			IEEE Access	2169-3536 VO - 10	10		50715-50727	D. Fattahi and R. Sameni and E. Grooby and K. Tan and L. Zhou and A. King and A. Ramanathan and A. Malhotra and F. Marzbanrad					Chest sound&#x2014; as the first and most commonly available vital signal for newborns&#x2014; contains affluent information about their cardiac and respiratory health. However, neonatal lung sound auscultation is currently challenging and often unreliable due to the noise and interference, particularly for preterm infants. The noise often overlaps with the heart and lung contents in both time an…	RAYYAN-INCLUSION: {"Jessica"=>"Excluded"}	10.1109/ACCESS.2022.3170052	Pediatrics;Lung;Heart;Transforms;Time-frequency analysis;Principal component analysis;Noise measurement;Neonatal chest sound analysis;single-channel blind source separation;heart sound filtering;lung sound filtering;Infant, Newborn
rayyan-863245183	Wireless Monitoring of ECG Signal in Infants Using SWM and DWT Techniques	2018			2018 18th Mediterranean Microwave Symposium (MMS)	2157-9830 VO -			317-320	H. Rashid and Z. Qadir and M. Zia and T. Nesimoglu					Human heart cardiac muscles activities can be represented graphically using electrical impulses. Electrocardiography (ECG) signals are very important for physicians to diagnose heart disease. In this study, Bluetooth device is used to transmit data wirelessly. For this purpose, the generated signal from heart beat sensor is analyzed in MATLAB using Support Vector Machine (SVM) and Discrete Wavele…	RAYYAN-INCLUSION: {"Jessica"=>"Excluded"}	10.1109/MMS.2018.8611926	Electrocardiography;Heart beat;Bluetooth;Discrete wavelet transforms;Support vector machines;Monitoring;EeG;FFT;DWT;SVM;infants;Infant
rayyan-863245184	Wireless Monitoring System for Oral-Feeding Evaluation of Preterm Infants	2015			IEEE Transactions on Biomedical Circuits and Systems	1940-9990 VO - 9	9	5	678-685	C. -T. Chen and Y. -L. Wang and C. -A. Wang and M. -J. Ko and W. -C. Fang and B. -S. Lin					The oral feeding disorder is one of the important indicators for the high risk group of neurodevelopment delay. The procedure of oral feeding requires the coordination of sucking, swallowing, and breathing activities, and it is the most complex sensorimotor process for newborn infants. Premature infants often uneasily complete the procedure of oral feeding. However, the evaluation of the oral fee…	RAYYAN-INCLUSION: {"Jessica"=>"Excluded"}	10.1109/TBCAS.2015.2438031	Monitoring;Wireless communication;Wireless sensor networks;Pediatrics;Biomedical monitoring;Biomedical imaging;Sensors;Oral feeding disorder;premature infant;suck-swallow-respiration function;wireless monitoring system;Infant, Premature;Infant
rayyan-863245185	Classification of hypoxic-ischemic encephalopathy using long term heart rate variability based features	2015			2015 37th Annual International Conference of the IEEE Engineering in Medicine and Biology Society (EMBC)	1558-4615 VO -			2355-2358	R. Ahmed and A. Temko and W. P. Marnane and G. Boylan and G. Lightbody					Hypoxic-ischemic HI injury at the time of birth could lead to severe neurological dysfunction at an older age. Therapeutic hypothermia can be used to treat HI if severity of injury is determined within 6 hours of birth. EEG is generally used to assess the brain injury but it is neither widely recorded after birth nor is the expertise to interpret it commonly available. This study presents a novel…	RAYYAN-INCLUSION: {"Jessica"=>"Included"}	10.1109/EMBC.2015.7318866	Heart rate variability;Pediatrics;Electroencephalography;Support vector machines;Feature extraction;Injuries;Electrocardiography;Heart Rate;Brain Ischemia;Hypoxia-Ischemia, Brain
rayyan-863245187	Risk Stratification of Neonates using Machine Learning Techniques	2020			2020 IEEE International Conference on Distributed Computing, VLSI, Electrical Circuits and Robotics (DISCOVER)	VO -			74-78	R. D. Shirwaikar and D. A. U and T. Parate and L. E. Simon Lewis					The process of classifying newly born babies into high-risk and low-risk is called risk stratification. Having a platform to stratify neonates according to severity of risk is the key to the success of any Neonatal Intensive Care Unit (NICU). The premature neonates are at a higher risk of developing the disabilities which could affect their future growth. However, the extent at which this can aff…	RAYYAN-INCLUSION: {"Jessica"=>"Excluded"}	10.1109/DISCOVER50404.2020.9278097	Pediatrics;Support vector machines;Prediction algorithms;Classification algorithms;Biomedical monitoring;Predictive models;Machine learning algorithms;risk stratification;machine learning;score for neonatal acute physiology;Infant, Newborn
rayyan-863245188	Prediction of clinicians' treatment in preterm infants with suspected late-onset sepsis â€” An ML approach	2018			2018 13th IEEE Conference on Industrial Electronics and Applications (ICIEA)	2158-2297 VO -			1177-1182	Y. Hu and V. C. S. Lee and K. Tan					As a prevalent disease of preterm infants, late-onset neonatal sepsis has taken up a huge proportion of morbidity and mortality of newborn babies. We have been continuously capturing vital signs of preterm infants in NICU, and proposed a non-invasive method based on machine learning techniques to predict the clinicians' treatment on them. Then we provide evaluation of predictive models and prove …	RAYYAN-INCLUSION: {"Jessica"=>"Included"}	10.1109/ICIEA.2018.8397888	Pediatrics;Blood;Antibiotics;Training;Data models;Predictive models;Heart rate;machine learning;neonatal sepsis;prediction;vital signs (key words);Infant;Infant, Premature;Sepsis
rayyan-863245189	Point Process Modeling of Interbreath Interval: A New Approach for the Assessment of Instability of Breathing in Neonates	2013			IEEE Transactions on Biomedical Engineering	1558-2531 VO - 60	60	10	2858-2866	P. Indic and D. Paydarfar and R. Barbieri					Interbreath interval (IBI), the time interval between breaths, is an important measure used to analyze irregular breathing patterns in neonates. The discrete bursts of neural activity generate the IBI time series, which exhibits stochastic as well as deterministic dynamics. To quantify the irregularity of breathing, we propose a point process model of IBI using a comprehensive stochastic dynamic …	RAYYAN-INCLUSION: {"Jessica"=>"Excluded"}	10.1109/TBME.2013.2264162	Pediatrics;Stochastic processes;Rats;Educational institutions;Data models;Analytical models;Correlation;Infant apnea;lognormal distribution;point processes;prematurity;respiratory rhythm;time-frequency analysis;Infant, Newborn
rayyan-863245190	4-Channel I/Q-Radar System For Vital Sign Monitoring In A Baby Incubator	2018			2018 19th International Radar Symposium (IRS)	2155-5753 VO -			2024-09-01	D. Schmiech and S. Muller and A. R. Diewald					With the system presented here a radar based sensor can be used to measure two vital signs, respiratory rate and heart rate, without the need of contact between patient and sensor. Operating at 24 GHz a frequency-modulated continuous-wave (FMCW) radar with a bandwidth of 250 MHz will be used. The antenna structure has been optimized to get a footprint just as big as the region of interest on the …	RAYYAN-INCLUSION: {"Jessica"=>"Excluded"}	10.23919/IRS.2018.8448163	Antenna measurements;Heart rate;Pediatrics;Radar measurements;Spaceborne radar;Couplers;Radar antennas
rayyan-863245191	Long Distance Vital Signs Monitoring with Person Identification for Smart Home Solutions	2018			2018 40th Annual International Conference of the IEEE Engineering in Medicine and Biology Society (EMBC)	1558-4615 VO -			1558-1561	M. Szankin and A. Kwasniewska and T. Sirlapu and M. Wang and J. Ruminski and R. Nicolas and M. Bartscherer					Imaging photoplethysmography has already been proved to be successful in short distance (below 1m). However, most of the real-life use cases of measuring vital signs require the system to work at longer distances, to be both more reliable and convenient for the user. The possible scenarios that system designers must have in mind include monitoring of the vital signs of residents in nursing homes,…	RAYYAN-INCLUSION: {"Jessica"=>"Excluded"}	10.1109/EMBC.2018.8512509	Face;Estimation;Cameras;Streaming media;Heart rate;Monitoring;Facial features
rayyan-863245193	Respiratory Monitoring: Current State of the Art and Future Roads	2022			IEEE Reviews in Biomedical Engineering	1941-1189 VO - 15	15		103-121	I. Costanzo and D. Sen and L. Rhein and U. Guler					In this article, we present current methodologies, available technologies, and demands for monitoring various respiratory parameters. We discuss the importance of noninvasive techniques for remote and continuous monitoring and challenges involved in the current â€œsmart and connected healthâ€ era. We conducted an extensive literature review on the medical significance of monitoring respiratory v…	RAYYAN-INCLUSION: {"Jessica"=>"Excluded"}	10.1109/RBME.2020.3036330	Monitoring;Biomedical monitoring;Diseases;Blood;Hospitals;Wireless communication;Temperature sensors;Wearables;wireless monitoring;physiological monitoring;vital parameters;biosensors;intensive care unit;ICU;neonatal intensive care unit;NICU;PICU;SICU;respiration parameters;respiration rate;$SpO_2$;CO $_2$;O $_2$
rayyan-863245194	Deep-Learning Premature Contraction Localization in 12-lead ECG From Whole Signal Annotations	2020			2020 Computing in Cardiology	2325-887X VO -			2024-04-01	P. Novotna and T. Vicar and M. Ronzhina and J. Hejc and J. Kolarova					Since common electrocardiography (ECG) diagnostics approaches are time-consuming and arrhythmia-type sensitive, deep-learning methods are state-of-the-art for their detection accuracy. However, premature ventricular contractions' (PVC) localization via common deep-learning approaches requires large training set, therefore Multiple Instance Learning (MIL) framework was applied, where model is trai…	RAYYAN-INCLUSION: {"Jessica"=>"Excluded"}	10.22489/CinC.2020.193	Location awareness;Training;Annotations;Databases;Detectors;Electrocardiography;Heart rate variability;Learning
rayyan-863245195	Multi-Leads ECG Premature Ventricular Contraction Detection using Tensor Decomposition and Convolutional Neural Network	2019			2019 IEEE Biomedical Circuits and Systems Conference (BioCAS)	2163-4025 VO -			2024-04-01	T. Hoang and N. Fahier and W. Fang					Premature Ventricular Contraction refers to irregular heartbeat and is one common symptom to several heart diseases. Currently, physiological databases are not only large in volume but also complex in dimensional aspect, so that intelligent systems that can process multi-dimensional data to detect Premature Ventricular Contraction (PVC) are highly needed. In this paper, we propose novel models of…	RAYYAN-INCLUSION: {"Jessica"=>"Excluded"}	10.1109/BIOCAS.2019.8919049	Tensile stress;Electrocardiography;Feature extraction;Sensitivity;Neural networks;Heart rate variability;Performance evaluation;Nerve Net;Neural Networks (Computer);Ventricular Premature Complexes
rayyan-863245196	Simulation of RF biological tissues response towards remote sensing ECG device	2013			2013 2nd International Conference on Advances in Biomedical Engineering	2377-5696 VO -			2013-09-01	H. Bizri and F. Toameh and W. Hassan and A. Hage-Diab and L. Mustapha					Premature newborns are at high risk of developing infections, so they require continuous monitoring of vital parameters for long periods of time; approximately until they reach the pregnancy due date. Electrocardiogram (ECG) is one of the most widely used methods for evaluating the structure-function relationships of the heart in health and disease. Due to incomplete skin development, the very pr…	RAYYAN-INCLUSION: {"Jessica"=>"Excluded"}	10.1109/ICABME.2013.6648834	Skin;Electrocardiography;Permittivity;Radio frequency;Monitoring;Biological tissues;Pediatrics;Noenatal monitoring;Radiofrequency non-contact ECG measuement;physiological signals;dielectric properties
rayyan-863245197	Non-invasive IoT sensing and monitoring system for neonatal care	2019			2019 31st International Conference on Microelectronics (ICM)	VO -			90-93	J. I. de Oliveira Filho and O. da Mota Almeida and N. Yousef and K. N. Salama					The scientific innovation in health systems moves towards non-invasive and wearable approaches to acquire and measure vital signs. Due to its non-invasive nature, infrared (IR) thermography has become the preferred choice for monitoring physiological signals from a distance. Combining IR non-invasive monitoring with the Internet of Things (IoT), we developed a risk management system for neonatal …	RAYYAN-INCLUSION: {"Jessica"=>"Excluded"}	10.1109/ICM48031.2019.9021760	Pediatrics;Temperature measurement;Monitoring;Temperature sensors;Biomedical monitoring;Cloud computing;Measurement;Neonatal;Infrared;Thermal Imaging;Newborn;Iot;E-Health;Non-invasive;Infant, Newborn
rayyan-863245198	Modeling of neonatal hemodynamics during PDA closure	2015			2015 37th Annual International Conference of the IEEE Engineering in Medicine and Biology Society (EMBC)	1558-4615 VO -			1886-1889	S. Soleymani and M. C. Khoo and S. Noori and I. Seri					The transition of the fetus at birth to extrauterine life is an extremely complex process. As part of the hemodynamic transition, the closure of ductus arteriosus, a fetal shunt, is among the key steps to achieve normal postnatal cardiovascular function. However, significant gaps remain in our knowledge pertaining to the hemodynamics of normal ductal closure, and in case of failure of closure, to…	RAYYAN-INCLUSION: {"Jessica"=>"Excluded"}	10.1109/EMBC.2015.7318750	Pediatrics;Handheld computers;Mathematical model;Hemodynamics;Baroreflex;Infant, Newborn
rayyan-863245200	Towards Contact-less Vital Sign Monitoring using a COTS Resource-Constrained Multi-Core System - an Experience report -	2019			2019 IEEE 22nd International Symposium on Real-Time Distributed Computing (ISORC)	2375-5261 VO -			77-78	M. G. Kruger and R. P. W. Springer and G. M. Kersten and R. J. Bril					Contact-less vital-sign monitoring is enabling in situations where traditional contact-based vital sign monitoring is prohibitive, such as neonatal and burn care where electrodes and attachments risk patient infection or complications. To make vital-sign monitoring available for the consumer market, these algorithms shall use COTS cameras and run on COTS systems. In this paper, we report upon the…	RAYYAN-INCLUSION: {"Jessica"=>"Excluded"}	10.1109/ISORC.2019.00021	Monitoring;Throughput;Cameras;Visualization;Real-time systems;Pediatrics;Linux
rayyan-863245201	Regularity of fetal HRV changes in an in-vivo sheep model of labor	2016			2016 Computing in Cardiology Conference (CinC)	2325-887X VO -			901-904	M. W. Rivolta and M. Aktaruzzaman and T. Stampalija and D. Casati and M. G. Frasch and E. Ferrazzi and R. Sassi					Labor exposes the fetus to repetitive transient hypoxic stress. We assessed whether such events modify the regularity of the fetal inter-beat interval series (fRR), using an in-vivo near-term sheep model, by means of entropy measures. Umbilical cord occlusions (UCO), from partial to complete, were applied to 7 near-term pregnant sheep. Fetal blood samples were collected at intervals of 20 minutes…	RAYYAN-INCLUSION: {"Jessica"=>"Excluded"}		Entropy;Correlation;Biomarkers;Blood;Fetal heart rate;Time measurement;Protocols;Sheep
rayyan-863245202	Classification of normal beat, atrial premature contraction and ventricular premature contraction based on discrete wavelet transform and artificial neural networks	2017			2017 Medical Technologies National Congress (TIPTEKNO)	VO -			2024-04-01	Z. E. Akin and S. Bilgin					Analysis and evaluation of ECG (Electrocardiogram) signals is one of the important methods used in the determination of heart diseases. Since the interpretation of ECG signals is a time consuming and demanding process for physicians, detailed analysis and interpretation software that gives the same result as the diagnosis of the physician at high rates by interpreting these signals in the compute…	RAYYAN-INCLUSION: {"Jessica"=>"Excluded"}	10.1109/TIPTEKNO.2017.8238027	Electrocardiography;Heart rate variability;Discrete wavelet transforms;Medical services;Wavelet analysis;Feature extraction;Electrocardiogram;Normal Beat;Atrial Premature Contraction;Ventricular Premature Contraction;Discrete Wavelet Transform;Automatic Detection;Atrial Premature Complexes;Neural Networks (Computer);Ventricular Premature Complexes;Nerve Net
rayyan-863245205	Post-Ventricular Premature Contraction Phase Correction Improves the Predictive Value of Average T-Wave Alternans in Ambulatory ECG Recordings	2018			IEEE Transactions on Biomedical Engineering	1558-2531 VO - 65	65	3	635-644	A. MartÃ­n-Yebra and V. Monasterio and I. Cygankiewicz and A. BayÃ©s-de-Luna and E. G. Caiani and P. Laguna and J. P. MartÃ­nez					Objective: We proposed and evaluated a method for correcting possible phase shifts provoked by the presence of ventricular premature contractions (VPCs) for a better assessment of T-wave alternans (TWA). Methods: First, we synthesized ECG signals with artificial TWA in the presence of different noise sources. Then, we assessed the prognostic value for sudden cardiac death (SCD) of the long-term a…	RAYYAN-INCLUSION: {"Jessica"=>"Excluded"}	10.1109/TBME.2017.2711645	Electrocardiography;Heart rate variability;Estimation;Pregnancy;Robustness;Cutoff frequency;Electrocardiogram (ECG);sudden cardiac death (SCD);T-wave alternans (TWA);ventricular premature contraction (VPC);Ventricular Premature Complexes
rayyan-863245206	Analysis of a dielectric EAP as smart component for a neonatal respiratory simulator	2013			2013 35th Annual International Conference of the IEEE Engineering in Medicine and Biology Society (EMBC)	1558-4615 VO -			457-460	S. Tognarelli and L. Deri and F. Cecchi and R. Scaramuzzo and A. Cuttano and C. Laschi and A. Menciassi and P. Dario					Nowadays, respiratory syndrome represents the most common neonatal pathology. Nevertheless, being respiratory assistance in newborns a great challenge for neonatologists and nurses, use of simulation-based training is quickly becoming a valid meaning of clinical education for an optimal therapy outcome. Commercially available simulators, are, however, not able to represent complex breathing patte…	RAYYAN-INCLUSION: {"Jessica"=>"Excluded"}	10.1109/EMBC.2013.6609535	Pediatrics;Films;Cameras;Lungs;Training;Plastics;Infant, Newborn
rayyan-863245207	A measurement procedure for the assessment of thermoregulatory activitity in premature babies	2015			2015 IEEE International Symposium on Medical Measurements and Applications (MeMeA) Proceedings	VO -			229-233	I. Ercoli and L. Scalise and A. Cenci and P. Marchionni and E. P. Tomasini and V. P. Carnielli					Many important vital signs need to be measured on preterm patients when they are recovered in intensive care units: cardiac rate, respiration activity, blood saturation, temperature. The later is, in particular, a key quantity to assess when the aim is to verify if the patient has fully developed the capacity to regulate his/her temperature. Presently, the procedure followed by clinicians is base…	RAYYAN-INCLUSION: {"Jessica"=>"Excluded"}	10.1109/MeMeA.2015.7145204	Temperature measurement;Heating;Pediatrics;Switches;Temperature distribution;Temperature sensors;Standards;Preterm infants;thermoregulation;temperature measurement
rayyan-863245208	Wavelet Spectral Time-Frequency Training of Deep Convolutional Neural Networks for Accurate Identification of Micro-Scale Sharp Wave Biomarkers in the Post-Hypoxic-Ischemic EEG of Preterm Sheep	2020			2020 42nd Annual International Conference of the IEEE Engineering in Medicine & Biology Society (EMBC)	2694-0604 VO -			1039-1042	H. Abbasi and A. J. Gunn and C. P. Unsworth and L. Bennet					Neonatal hypoxic-ischemic encephalopathy (HIE) evolves over different phases of time during recovery. Some neuroprotection treatments are only effective for specific, short windows of time during this evolution of injury. Clinically, we often do not know when an insult may have started, and thus which phase of injury the brain may be experiencing. To improve diagnosis, prognosis and treatment eff…	RAYYAN-INCLUSION: {"Jessica"=>"Excluded"}	10.1109/EMBC44109.2020.9176057	Electroencephalography;Feature extraction;Biomarkers;Injuries;Training;Continuous wavelet transforms;Pediatrics;Neural Networks (Computer);Biological Markers;Nerve Net;Sheep
rayyan-863245209	Localization of Origins of Premature Ventricular Contraction by Means of Convolutional Neural Network From 12-Lead ECG	2018			IEEE Transactions on Biomedical Engineering	1558-2531 VO - 65	65	7	1662-1671	T. Yang and L. Yu and Q. Jin and L. Wu and B. He					Objective: This paper proposes a novel method to localize origins of premature ventricular contractions (PVCs) from 12-lead electrocardiography (ECG) using convolutional neural network (CNN) and a realistic computer heart model. Methods: The proposed method consists of two CNNs (Segment CNN and Epi-Endo CNN) to classify among ventricular sources from 25 segments and from epicardium (Epi) or endoc…	RAYYAN-INCLUSION: {"Jessica"=>"Excluded"}	10.1109/TBME.2017.2756869	Electrocardiography;Neural networks;Heart rate variability;Computational modeling;Myocardium;Feature extraction;12-lead ECG;cardiac arrhythmia;convolutional neural network;endocardium;epicardium;premature ventricular contraction;source localization;whole heart segmentation;Nerve Net;Neural Networks (Computer);Ventricular Premature Complexes
rayyan-863245211	2D Wavelet Scalogram Training of Deep Convolutional Neural Network for Automatic Identification of Micro-Scale Sharp Wave Biomarkers in the Hypoxic-Ischemic EEG of Preterm Sheep	2019			2019 41st Annual International Conference of the IEEE Engineering in Medicine and Biology Society (EMBC)	1558-4615 VO -			1825-1828	H. Abbasi and L. Bennet and A. J. Gunn and C. P. Unsworth					We have recently demonstrated that micro-scale Sharp waves in the first few hours EEG of asphyxiated preterm fetal sheep models are the reliable prognostic biomarkers for Hypoxic-Ischemic Encephalopathy (HIE). Higher number of sharp waves within the first 2 hours from a hypoxic insult is shown to be significantly correlated to subcortical neuronal survival in caudate nucleus of striatum. Cerebral…	RAYYAN-INCLUSION: {"Jessica"=>"Excluded"}	10.1109/EMBC.2019.8857665	Electroencephalography;Training;Feature extraction;Biomarkers;Pediatrics;Continuous wavelet transforms;Convolutional neural networks;Neural Networks (Computer);Sheep;Nerve Net
rayyan-863245212	Effects of postnatal environmental tobacco smoke on cardio-respiratory control in newborn lambs	2016			2016 Computing in Cardiology Conference (CinC)	2325-887X VO -			905-908	S. Al-Omar and V. Le Rolle and N. Samson and J. -P. Praud and G. Carrault					While prenatal environmental tobacco smoke (ETS) exposure has been shown to be a major cause of sudden infant death syndrome, the effects of postnatal ETS exposure have been less studied. The objective of this study is to explore the effects of 15-days postnatal exposure to 20 cigarettes/day on heart rate variability (HRV), respiratory rate variability (RRV) and cardiorespiratory interrelations i…	RAYYAN-INCLUSION: {"Jessica"=>"Excluded"}		Pediatrics;Heart rate variability;Synchronization;Frequency-domain analysis;Electrocardiography;Time series analysis;Standards;Smoke;Smoking;Infant, Newborn
rayyan-863245213	An approach for ECG beats classification using Adaptive Neuro Fuzzy Inference System	2015			2015 Annual IEEE India Conference (INDICON)	2325-9418 VO -			2024-06-01	P. B. Sakhare and R. Ghongade					Electrocardiogram (ECG) is non-stationary signal as it contains the vital information about the heartbeat. Any problem associated with the heart is visible in the ECG as distortion or noise. By only ECG we can detect the arrhythmia. In arrhythmias the ECG signals become complicated and it is not easy to be understood as it contains number of heart beats, for analyzing it requires more time. So th…	RAYYAN-INCLUSION: {"Jessica"=>"Excluded"}	10.1109/INDICON.2015.7443804	Electrocardiography;Feature extraction;Heart beat;Adaptive systems;Heart rate variability;Data mining;Electrocardiogram (ECG);Left Bundle Branch Block Beat (LBBBB);Premature Ventricular Contraction (PVC);Feature Extraction;Adaptive Neuro Fuzzy Inference System (ANFIS);Independent Component Analysis (ICA)
rayyan-863245216	Bayesian Online Changepoint Detection Of Physiological Transitions	2018			2018 40th Annual International Conference of the IEEE Engineering in Medicine and Biology Society (EMBC)	1558-4615 VO -			45-48	A. H. Gee and J. Chang and J. Ghosh and D. Paydarfar					Transition dynamics between two states can help elucidate the behavior of sequential events in physiological signals. By detecting transitions between healthy and pathological states within individual patients, we can help clinicians focus attention on critical transitions, to either preemptively treat adverse events or to detect changes resulting from treatments. We introduce a novel application…	RAYYAN-INCLUSION: {"Jessica"=>"Excluded"}	10.1109/EMBC.2018.8512204	Delays;Data models;Stochastic processes;Bayes methods;Vibrations;Predictive models;Prediction algorithms
rayyan-863245217	Automated Classification Model With OTSU and CNN Method for Premature Ventricular Contraction Detection	2021			IEEE Access	2169-3536 VO - 9	9		156581-156591	L. -H. Wang and L. -J. Ding and C. -X. Xie and S. -Y. Jiang and I. -C. Kuo and X. -K. Wang and J. Gao and P. -C. Huang and P. A. R. Abu					Premature ventricular contraction (PVC) is one of the most common arrhythmias which can cause palpitation, cardiac arrest, and other symptoms affecting the work and rest activities of a patient. However, patients hardly decipher their own feelings to determine the severity of the disease thus, requiring a professional medical diagnosis. This study proposes a novel method based on image processing…	RAYYAN-INCLUSION: {"Jessica"=>"Excluded"}	10.1109/ACCESS.2021.3128736	Electrocardiography;Classification algorithms;Training;Databases;Heart rate variability;Feature extraction;Convolutional neural networks;Electrocardiogram (ECG);convolutional neural network;premature ventricular contraction;OTSU;ECG classification;Ventricular Premature Complexes
rayyan-863245218	Premature Ventricular Conduction Detection and Localization From the ECG Using a Neural Network	2018			2018 Computing in Cardiology Conference (CinC)	2325-887X VO - 45	45		2024-04-01	A. Pereira and P. Van Dam and R. AbÃ¤cherli					The identification and localization of premature ventricle contractions (PVC) can be a lengthy procedure. In each treatment, a great deal of time is spent in the precise localization of the origin of the cardiac arrhythmia. This work investigates the acceleration of the PVC detection process, using standard 12-lead ECG data as input and localizes PVC on the right ventricular (RV) or left ventricu…	RAYYAN-INCLUSION: {"Jessica"=>"Excluded"}	10.22489/CinC.2018.327	Electrocardiography;Artificial neural networks;Training;Sensitivity and specificity;Sensitivity;Standards;Heart rate variability;Nerve Net;Neural Networks (Computer)
rayyan-863245219	Development of a cost-effective ecg monitor for cardiac arrhythmia detection using heart rate variability	2016			2016 9th Biomedical Engineering International Conference (BMEiCON)	VO -			2024-05-01	A. Lek-uthai and P. Somboon and A. Teeramongkonrasmee					Ischemic Heart Disease (IHD) and stroke are statistically the leading causes of death world-wide. Both diseases deal with various types of cardiac arrhythmias, e.g. premature ventricular contractions (PVCs), ventricular and supra-ventricular tachycardia, atrial fibrillation. For monitoring and detecting such an irregular heart rhythm accurately, we are now developing a very cost-effective ECG mon…	RAYYAN-INCLUSION: {"Jessica"=>"Excluded"}	10.1109/BMEiCON.2016.7859633	Electrocardiography;Detectors;Heart rate variability;Real-time systems;Monitoring;Databases;Biomedical monitoring;ECG monitor;QRS detection;cardiac arrhythmia;heart rate variability;arrhythmia detection;Heart Rate;Cost-Benefit Analysis;Arrhythmias, Cardiac
rayyan-863245220	Feasibility study for the assessment of cardio-respiratory coupling in newborn infants	2016			2016 38th Annual International Conference of the IEEE Engineering in Medicine and Biology Society (EMBC)	1558-4615 VO -			5509-5512	M. Lucchini and W. P. Fifer and M. Ferrario and M. G. Signorini					Cardio Respiratory Coupling (CRC) plays a key role during infant development. Nonetheless, mechanisms underlying it are still mostly unexplained and tools to assess it are often inadequate to understand its functioning. This study aims to evaluate the feasibility of CRC activity detection and quantification analyzing ECG and respiration of newborn healthy subjects. Cross-spectral analysis (cohere…	RAYYAN-INCLUSION: {"Jessica"=>"Excluded"}	10.1109/EMBC.2016.7591974	Pediatrics;Delay effects;Coherence;Couplings;Delays;Frequency estimation;Sleep apnea;Feasibility Studies;Infant;Infant, Newborn
rayyan-863245221	Telemedicine System to Avoid Sudden Death Syndrome by Continuous Monitoring of Vital Signs	2018			2018 International Conference on eDemocracy & eGovernment (ICEDEG)	2573-1998 VO -			212-217	A. Ruiz and P. CÃ³rdova and C. GordÃ³n					We present a telemedicine system for home use, which focuses on the continuous monitoring of vital signs, in order to present a broader picture of the state of the baby, especially useful for premature babies, with little weight, recently operated or with problems congenital, which are the patients at higher risk of sudden death due to the existence of a blockage of the respiratory tract that cau…	RAYYAN-INCLUSION: {"Jessica"=>"Excluded"}	10.1109/ICEDEG.2018.8372307	Monitoring;Pediatrics;Pins;Heart rate;Sensors;Bluetooth;Telemedicine;Syndrome;sudden death;wearable;minor infants;oxygen saturation;pulsations;vital signs
rayyan-863245222	Wearable Multi Vital Monitor for Newborns	2020			2020 IEEE 33rd International Conference on Micro Electro Mechanical Systems (MEMS)	2160-1968 VO -			337-339	G. Inamori and Y. Isoda and U. Kamoto and A. Uozumi and S. Ito and H. Ota					In this study, wearable device that can monitor the multi vital signs of Jaundice, SpO2, and heart rate from newborn foreheads was developed. In order to observe details of body conditions of newborns, it is crucial to detect the multi vital signs such as heart rate and oxygen saturation of peripheral artery (SpO2). In addition, considering the handling of the devices, it should be convenient to …	RAYYAN-INCLUSION: {"Jessica"=>"Excluded"}	10.1109/MEMS46641.2020.9056167	Newborn;Neonate;Wearable health monitoring;Neonatal jaundice;Noninvasive;Pulse oximeter;Wireless system;Infant, Newborn
rayyan-863245223	Stream computing for biomedical signal processing: A QRS complex detection case-study	2015			2015 37th Annual International Conference of the IEEE Engineering in Medicine and Biology Society (EMBC)	1558-4615 VO -			5928-5931	B. M. Murphy and C. O'Driscoll and G. B. Boylan and G. Lightbody and W. P. Marnane					Recent developments in â€œBig Dataâ€ have brought significant gains in the ability to process large amounts of data on commodity server hardware. Stream computing is a relatively new paradigm in this area, addressing the need to process data in real time with very low latency. While this approach has been developed for dealing with large scale data from the world of business, security and financ…	RAYYAN-INCLUSION: {"Jessica"=>"Excluded"}	10.1109/EMBC.2015.7319741	Signal processing algorithms;Real-time systems;MATLAB;Signal processing;Databases;Pediatrics;Testing
rayyan-863245224	Novel Density PoincarÃ© Plot Based Machine Learning Method to Detect Atrial Fibrillation From Premature Atrial/Ventricular Contractions	2021			IEEE Transactions on Biomedical Engineering	1558-2531 VO - 68	68	2	448-460	S. K. Bashar and D. Han and F. Zieneddin and E. Ding and T. P. Fitzgibbons and A. J. Walkey and D. D. McManus and B. Javidi and K. H. Chon					Objective: Detection of Atrial fibrillation (AF) from premature atrial contraction (PAC) and premature ventricular contraction (PVC) is difficult as frequent occurrences of these ectopic beats can mimic the typical irregular patterns of AF. In this paper, we present a novel density PoincarÃ© plot-based machine learning method to detect AF from PAC/PVCs using electrocardiogram (ECG) recordings. Me…	RAYYAN-INCLUSION: {"Jessica"=>"Excluded"}	10.1109/TBME.2020.3004310	Electrocardiography;Feature extraction;Picture archiving and communication systems;Support vector machines;Heart rate variability;MIMICs;Premature atrial contraction;premature ventricular contraction;atrial fibrillation;density PoincarÃ© plot;correlation;wavelet transform;random forest;SVM;Atrial Fibrillation
rayyan-863245225	Influence of sleep state and position on cardio-respiratory regulation in newborn babies	2015			2015 37th Annual International Conference of the IEEE Engineering in Medicine and Biology Society (EMBC)	1558-4615 VO -			302-305	M. Lucchini and W. P. Fifer and A. Perez and M. G. Signorini					The paper presents results of a sleep study on 60 newborn infants and 22 one-month infants, in quiet and active sleep and in prone and supine position. During the study, HRV and respiration were acquired and then analyzed with a multi-parametric approach. Time, Frequency Domain and Non-Linear parameters were calculated, also encompassing indices from the adult and fetal field. The novelty of this…	RAYYAN-INCLUSION: {"Jessica"=>"Excluded"}	10.1109/EMBC.2015.7318360	Pediatrics;Entropy;Frequency-domain analysis;Sleep;Heart rate variability;Time-domain analysis;Physiology;Infant, Newborn
rayyan-863245227	Heart Rate Turbulence Analysis Based on Photoplethysmography	2013			IEEE Transactions on Biomedical Engineering	1558-2531 VO - 60	60	11	3149-3155	E. Gil and P. Laguna and J. P. MartÃ­nez and Ã“. Barquero-PÃ©rez and A. GarcÃ­a-Alberola and L. SÃ¶rnmo					The goal of this paper is to determine whether the photoplethysmography (PPG) can replace the ECG-based detection of heart rate turbulence. Using the PPG, classification of ventricular premature beats (VPBs) is accomplished with a linear classifier. The two conventional parameters turbulence onset and slope are studied together with a recently introduced parameter characterizing turbulence shape.…	RAYYAN-INCLUSION: {"Jessica"=>"Excluded"}	10.1109/TBME.2013.2270083	Electrocardiography;Databases;Heart rate;Monitoring;Photoplethysmography;Blood pressure;Heart rate turbulence (HRT);hemodialysis;photoplethysmography (PPG);pulse rate turbulence (PRT);pulse transit time (PTT);ventricular premature beat (VPB);Heart Rate
rayyan-863245228	Processing of Synchronous Recordings of Surface ECG and Intracardiac Potentials for Diagnostics of Dangerous Heart Rate Disturbances	2019			2019 Ural Symposium on Biomedical Engineering, Radioelectronics and Information Technology (USBEREIT)	VO -			102-105	Z. Yuldashev and A. Nemirko and L. Manilo and E. Mikhaylov and D. Lebedev and A. Anisimov					The algorithm of processing and analysis of surface ECG signal and intracardiac electrograms is considered. The algorithm provides real-time detection of premature ectopic beats, episodes of atrial fibrillation and flutter, life-threatening ventricular heart rhythm disturbances. The detection of heart rhythm disturbances' localization is performed based on the character of excitation wave propaga…	RAYYAN-INCLUSION: {"Jessica"=>"Excluded"}	10.1109/USBEREIT.2019.8736673	Electrocardiography;Heart beat;Atrial fibrillation;Surface treatment;Biomedical engineering;Surface waves;surface ECG;introcardiac signal;processing and analysis;excitation wave propagation;heart conductive pathways;detection of heart rhythm disturbances;Heart Rate
rayyan-863245229	Ensemble Empirical Mode Decomposition With Principal Component Analysis: A Novel Approach for Extracting Respiratory Rate and Heart Rate From Photoplethysmographic Signal	2018			IEEE Journal of Biomedical and Health Informatics	2168-2208 VO - 22	22	3	766-774	M. A. Motin and C. K. Karmakar and M. Palaniswami					The photoplethysmographic (PPG) signal measures the local variations of blood volume in tissues, reflecting the peripheral pulse modulated by cardiac activity, respiration, and other physiological effects. Therefore, PPG can be used to extract the vital cardiorespiratory signals like heart rate (HR), and respiratory rate (RR) and this will reduce the number of sensors connected to the patient's b…	RAYYAN-INCLUSION: {"Jessica"=>"Excluded"}	10.1109/JBHI.2017.2679108	Heart rate;Electrocardiography;Principal component analysis;Monitoring;Empirical mode decomposition;Band-pass filters;MIMICs;Ensemble empirical mode decomposition (EEMD);ensemble empirical mode decomposition with principal component analysis (EEMD-PCA);principal component analysis (PCA);photoplethysmographic (PPG) signal;respiratory rate estimation;Heart Rate
rayyan-863245230	Effect of EKG Sampling Rate on Heart Rate Variability Analysis	2019			2019 41st Annual International Conference of the IEEE Engineering in Medicine and Biology Society (EMBC)	1558-4615 VO -			6780-6783	R. B. Govindan and A. N. Massaro and S. Kota and R. C. Grabowski and J. D. Wilson and A. d. Plessis					We studied the effect of EKG sampling rate on heart rate variability (HRV) analysis. We acquired EKG from four term hypoxic-ischemic encephalopathic infants undergoing therapeutic hypothermia. The EKG signal was acquired continuously for 4 days from the cardiorespiratory monitor through the analog port. The following HRV metrics were calculated: normalized low-frequency (nLF), normalized high-fre…	RAYYAN-INCLUSION: {"Jessica"=>"Excluded"}	10.1109/EMBC.2019.8857754	Electrocardiography;Measurement;Heart rate variability;Rail to rail inputs;Monitoring;Pediatrics;Heart Rate
rayyan-863245231	Distribution of premature heartbeats	2016			2016 24th Telecommunications Forum (TELFOR)	VO -			2024-04-01	M. Gusev and A. Ristovski and A. Guseva					There are several methods to detect arrhythmia by analysis of the heartbeat rate. In practice, doctors follow a specific procedure to interpret if a particular RR interval as a premature heartbeat by analyzing the complex morphology of the ECG signal. We have tested several algorithms to determine premature heartbeats analyzing two neighboring RR intervals using different threshold values with a …	RAYYAN-INCLUSION: {"Jessica"=>"Excluded"}	10.1109/TELFOR.2016.7818808	Heart beat;Electrocardiography;Feature extraction;Dispersion;Morphology;Histograms;Databases;arrhythmia;biomedical engineering;ECG;mobile application;premature atrial contraction;premature ventricular contraction
rayyan-863245232	Automated Identification and Localization of Premature Ventricle Contractions in Standard 12-Lead ECGs	2019			2019 IEEE Canadian Conference of Electrical and Computer Engineering (CCECE)	2576-7046 VO -			2024-04-01	A. Pereira and P. v. Dam and R. AbÃ¤cherli					It can take up to twelve hours to identify and precisely localize the origin of a premature ventricle contraction (PVC). This work is investigating a neural network (NN) as an automated alternative to a human expert for detecting and locating the arrhythmogenic zone-with the goal of accelerating the PVC detection process. The proposed shallow neural network contains one hidden layer with multiple…	RAYYAN-INCLUSION: {"Jessica"=>"Excluded"}	10.1109/CCECE.2019.8861527	Electrocardiography;Artificial neural networks;Training;Heart rate variability;Sensitivity;Standards;Sensitivity and specificity;Heart Ventricles
rayyan-863245233	Measuring Uncertainty During Respiratory Rate Estimation Using Pressure-Sensitive Mats	2018			IEEE Transactions on Instrumentation and Measurement	1557-9662 VO - 67	67	7	1535-1542	S. Nizami and A. Bekele and M. Hozayen and K. J. Greenwood and J. Harrold and J. R. Green					We develop and evaluate a respiratory rate (RR) estimation algorithm that utilizes data from the pressure-sensitive mat (PSM) technology for continuous patient monitoring in neonatal intensive care units. An analysis of the random effect of drift and systematic effect of creep in the PSM data is presented, showing that these are essentially dependent on the applied load and contact surface. Uncer…	RAYYAN-INCLUSION: {"Jessica"=>"Excluded"}	10.1109/TIM.2018.2805154	Pediatrics;Measurement uncertainty;Uncertainty;Estimation;Monitoring;Frequency-domain analysis;Systematics;Breathing rate;confidence interval;continuous patient monitoring;creep;data analytics;drift;frequency domain;intensive care;limits of agreement (LoA);mixed effects method;movement;neonatal;pressure-sensitive mat (PSM);respiratory rate (RR);simulator;uncertainty measurements
rayyan-863245234	Methods and Algorithms for Atrial Fibrillation Episodes Detection in Condition of Alternant Premature Contractions and Atrial Flutter	2018			2018 Third International Conference on Human Factors in Complex Technical Systems and Environments (ERGO)s and Environments (ERGO)	VO -			173-176	T. T. Nguyen and Z. M. Yuldashev					ECG signal processing and analysis for the on-line atrial fibrillation detection by remote monitoring systems of patient's heart rhythm under physical activity condition. In order to improve atrial fibrillation episodes diagnostics reliability methods and algorithms of alternant premature contractions and atrial flutter detection, reduction of electromyographic noise and artifacts of locomotor ac…	RAYYAN-INCLUSION: {"Jessica"=>"Excluded"}	10.1109/ERGO.2018.8443896	Electrocardiography;Atrial fibrillation;Signal processing algorithms;Heart rate variability;Signal processing;Estimation;remote monitoring system;heart rhythm;methods of signal processing and analysis;ECG signal;episodes detection;atrial fibrillation;real-time mode;specificity and sensitivity of the method;alternant premature contractions;atrial flutter;Atrial Premature Complexes;Atrial Fibrillat…
rayyan-863245235	Noninvasive FECG for estimating the fetal heart rate	2013			Symposium of Signals, Images and Artificial Vision - 2013: STSIVA - 2013	2329-6259 VO -			2024-04-01	L. O. S. Alvarez and Y. N. F. OrdÃ³nez and A. G. Salvador and J. M. Roig					Decelerations of fetal heart rate have been known to be associated with fetal distress. Continuous fetal heart rate monitoring was expected to result in dramatic reduction of undiagnosed fetal hypoxia, but the outputs of FHR monitors were often unreliable and difficult to interpret, resulting in increased rates of caesarean deliveries of healthy infants. The most accurate method for measuring FHR…	RAYYAN-INCLUSION: {"Jessica"=>"Excluded"}	10.1109/STSIVA.2013.6644934	Electrocardiography;Fetal heart rate;Principal component analysis;Monitoring;Electrodes;Interference;Detectors;FECG;AECG;MECG cancellation;PCA;Heart Rate, Fetal;Heart Rate
rayyan-863245236	Analysis of heart rate variability influence on heart rate turbulence using boosted regression trees in heart failure patients	2017			2017 Computing in Cardiology (CinC)	2325-887X VO -			2024-04-01	O. Barquero-PÃ©rez and S. Cantero and R. Goya-Esteban and C. Figuera-Pozuelo and A. Garcia-Alberola and J. L. Rojo-Ãlvarez					Heart Rate Turbulence (HRT) is a physiological phenomenon used as cardiac risk stratification criterion. The relationship between Heart Rate Variability (HRV) and HRT has been documented in the literature. However, the influence of HRV on HRT using individual tachograms has not been addressed. Our aim was to propose a nonparametric model, based on Boosted Regression Trees (BRT), of turbulence slo…	RAYYAN-INCLUSION: {"Jessica"=>"Excluded"}	10.22489/CinC.2017.208-214	Heart rate variability;Hafnium;Time-domain analysis;Regression tree analysis;Hospitals;Biological system modeling;Heart Rate;Heart Failure
rayyan-863245237	A New Two-Type Fuzzy C-Means Clustering Algorithm for the Diagnosis of Ventricular Premature Beats	2019			2019 International Conference on Machine Learning, Big Data and Business Intelligence (MLBDBI)	VO -			32-35	X. Wang and S. Wang and Y. Tang and B. Li					In this paper, on the basis of the type ii fuzzy set to join confirm degrees, to simplify the form, further design type 2 fuzzy c-means (FCM) clustering algorithm, the iteration formula is derived, MIT-BIH ecg data in the database will download subtracted contains no candidate of P wave and the algorithm for these candidate segment analysis, ventricular premature beat signal and normal ecg signal…	RAYYAN-INCLUSION: {"Jessica"=>"Excluded"}	10.1109/MLBDBI48998.2019.00014	Clustering algorithms;Electrocardiography;Heart rate variability;Fuzzy sets;Classification algorithms;Linear programming;Mathematical model;fuzzyclustering;premature ventricular beats;C mean;RR interval;Cardiac Complexes, Premature;Ventricular Premature Complexes;Algorithms
rayyan-863245238	Waah: Infants Cry Classification of Physiological State Based on Audio Features	2017			2017 International Conference on Soft Computing, Intelligent System and Information Technology (ICSIIT)	VO -			2024-10-07	R. L. Rodriguez and S. S. Caluya					Crying is one of the means by which they express their emotional, psychological and physiological states. This paper investigates if audio features specifically the Mel Frequency Cepstral Coefficient (MFCC) & Linear Prediction Cepstral Coefficient (LPCC) are enough to classify the infants' physiological states such as hunger, pain and discomfort. To determine these physiological states, we record…	RAYYAN-INCLUSION: {"Jessica"=>"Excluded"}	10.1109/ICSIIT.2017.24	Pediatrics;Pain;Classification algorithms;Physiology;Feature extraction;Decision trees;Support vector machines;audio features;infants state;machine learning algorithm;audio signal;infants cry;Infant;Crying
rayyan-863245240	Prediction of major complications affecting very low birth weight infants	2017			2017 IEEE Life Sciences Conference (LSC)	VO -			186-189	O. Rinta-Koski and S. SÃ¤rkkÃ¤ and J. HollmÃ©n and M. Leskinen and K. Rantakari and S. Andersson					Bronchopulmonary dysplasia (BPD), necrotizing enterocolitis (NEC), and retinopathy of prematurity (ROP) are severe complications affecting Very Low Birth Weight (VLBW) infants. Our findings show that data gathered in the intensive care unit during the first 24 or 72 hours of care can be used to predict whether a VLBW infant is at risk of developing BPD. Using Gaussian process classification, we a…	RAYYAN-INCLUSION: {"Jessica"=>"Excluded"}	10.1109/LSC.2017.8268174	Pediatrics;Time series analysis;Sensitivity;Retinopathy;Standards;Heart rate;Hospitals;biomedical time series analysis;Gaussian process classification;bronchopulmonary dysplasia;necrotizing enterocolitis;retinopathy of prematurity;neonatal intensive care;very low birth weight infants;Infant;Infant, Very Low Birth Weight;Infant, Low Birth Weight;Birth Weight
rayyan-863245241	Premature Ventricular Complex Detection Chip Obtained Using Convolution Neural Network	2020			2020 International Conference on Artificial Intelligence in Information and Communication (ICAIIC)	VO -			482-484	Y. Huang and P. Chang and Y. Chen					In this work, a very large scale integration chip for arrhythmia detection is proposed. The proposed chip comprises a convolution neural network (CNN) for detecting the abnormal heartbeat of premature ventricular complex (PVC) by using 4-lead electrocardiogram signals. The proposed CNN comprised two convolution layers and one fully connected layer to achieve high-accuracy PVC detection. The detec…	RAYYAN-INCLUSION: {"Jessica"=>"Excluded"}	10.1109/ICAIIC48513.2020.9065212	Electrocardiography;Neural networks;Convolution;Heart beat;Heart rate variability;Biomedical monitoring;Very-large-scale integration implementation (VLSI);Electrocardiogram (ECG);convolutional neural network (CNN);premature ventricular complex (PVC);Nerve Net;Ventricular Premature Complexes;Neural Networks (Computer)
rayyan-863245242	A Review of Automated Pain Assessment in Infants: Features, Classification Tasks, and Databases	2018			IEEE Reviews in Biomedical Engineering	1941-1189 VO - 11	11		77-96	G. Zamzmi and R. Kasturi and D. Goldgof and R. Zhi and T. Ashmeade and Y. Sun					Bedside caregivers assess infants' pain at constant intervals by observing specific behavioral and physiological signs of pain. This standard has two main limitations. The first limitation is the intermittent assessment of pain, which might lead to missing pain when the infants are left unattended. Second, it is inconsistent since it depends on the observer's subjective judgment and differs betwe…	RAYYAN-INCLUSION: {"Jessica"=>"Excluded"}	10.1109/RBME.2017.2777907	Pain;Pediatrics;Feature extraction;Biomedical monitoring;Databases;Reliability;Automated pain recognition;crying sound;facial expression;neonatal pain assessment;pain databases;physiological indicators;Pain Measurement;Infant
[truncated: 2,574 more rows]
