# Supplementary material for: Exploring Computational Techniques in Preprocessing Neonatal Physiological Signals for Detecting Adverse Outcomes: Scoping Review
Source: Interact J Med Res. 2024 Aug 20;13:e46946. doi: 10.2196/46946 (PMC11372324; doi:10.2196/46946)
Supplement: Multimedia Appendix 5 [file ijmr_v13i1e46946_app5.xlsx]

## Sheet: Sheet1
key	title	year	month	day	journal	issn	volume	issue	pages	authors	url	language	publisher	location	abstract	notes	doi	keywords	pubmed_id	pmc_id
rayyan-863244816	RAIM: Recurrent Attentive and Intensive Model of Multimodal Patient Monitoring Data	2018			Proceedings of the 24th ACM SIGKDD International Conference on Knowledge Discovery & Data Mining				2565â€“2573	Xu, Yanbo and Biswal, Siddharth and Deshpande, Shriprasad R and Maher, Kevin O and Sun, Jimeng	["https://doi.org/10.1145/3219819.3220051", "http://dx.doi.org/10.1145/3219819.3220051"]		Association for Computing Machinery		With the improvement of medical data capturing, vast amount of continuous patient monitoring data, e.g., electrocardiogram (ECG), real-time vital signs and medications, become available for clinical decision support at intensive care units (ICUs). However, it becomes increasingly challenging to model such data, due to high density of the monitoring data, heterogeneous data types and the requireme…	RAYYAN-INCLUSION: {"Jessica"=>"Included"}	10.1145/3219819.3220051	multimodal, deep neural network, ecg waveforms, intensive care units, attention model, electronic health records, time series;Monitoring, Physiologic;Recurrence
rayyan-863245080	Early Detection of Late Onset Sepsis in Premature Infants Using Visibility Graph Analysis of Heart Rate Variability	2021			IEEE Journal of Biomedical and Health Informatics	2168-2208 VO - 25	25	4	1006-1017	C. LeÃ³n and G. Carrault and P. Pladys and A. BeuchÃ©e					Objective: This study was designed to test the diagnostic value of visibility graph features derived from the heart rate time series to predict late onset sepsis (LOS) in preterm infants using machine learning. Methods: The heart rate variability (HRV) data was acquired from 49 premature newborns hospitalized in neonatal intensive care units (NICU). The LOS group consisted of patients who receive…	RAYYAN-INCLUSION: {"Jessica"=>"Included"}	10.1109/JBHI.2020.3021662	Heart rate variability;Pediatrics;Antibiotics;Feature extraction;Time series analysis;Biomedical measurement;Sociology;late onset sepsis;machine learning;predictive monitoring;premature infants;visibility graph;Heart Rate;Infant, Premature;Infant;Sepsis
rayyan-863245087	Multichannel Esophageal Heart Rate Monitoring of Preterm Infants	2021			IEEE Transactions on Biomedical Engineering	1558-2531 VO - 68	68	6	1903-1912	P. Simmen and S. Kreuzer and M. Thomet and L. Suter and B. Jesacher and P. -A. Tran and A. Haeberlin and S. Schulzke and K. Jost and T. Niederhauser					Objective: Autonomic dysregulation in preterm infants requires continuous monitoring of vital signs such as heart rate over days to months. Unfortunately, common surface electrodes are prone to electrocardiography (ECG) signal artifacts and cause serious skin irritations during long-term use. In contrast, esophageal ECG is known to be very sensitive due to the proximity of electrodes and heart an…	RAYYAN-INCLUSION: {"Jessica"=>"Included"}	10.1109/TBME.2020.3030162	Electrodes;Electrocardiography;Monitoring;Pediatrics;Heart rate;Electron tubes;Skin;Esophageal electrocardiogram (ECG);neonatal intensive care unit (NICU);gastric tube;heartbeat detection;heart rate monitoring;Heart Rate;Infant, Premature;Infant
rayyan-863245099	Predicting Neonatal Sepsis Using Features of Heart Rate Variability, Respiratory Characteristics, and ECG-Derived Estimates of Infant Motion	2020			IEEE Journal of Biomedical and Health Informatics	2168-2208 VO - 24	24	3	681-692	R. Joshi and D. Kommers and L. Oosterwijk and L. Feijs and C. van Pul and P. Andriessen					This study in preterm infants was designed to characterize the prognostic potential of several features of heart rate variability (HRV), respiration, and (infant) motion for the predictive monitoring of late-onset sepsis (LOS). In a neonatal intensive care setting, the cardiorespiratory waveforms of infants with blood-culture positive LOS were analyzed to characterize the prognostic potential of …	RAYYAN-INCLUSION: {"Jessica"=>"Included"}	10.1109/JBHI.2019.2927463	Pediatrics;Heart rate variability;Monitoring;Antibiotics;Computer crashes;Entropy;Prediction algorithms;Body movement;heart rate variability;lethargy;neonatal sepsis;predictive monitoring;respiratory characteristics;respiratory dynamics;Heart Rate;Infant;Infant, Newborn;Electrocardiography;Sepsis
rayyan-863245109	Evaluation of Maturation in Preterm Infants Through an Ensemble Machine Learning Algorithm Using Physiological Signals	2022			IEEE Journal of Biomedical and Health Informatics	2168-2208 VO - 26	26	1	400-410	C. LeÃ³n and S. Cabon and H. Patural and G. Gascoin and C. Flamant and J. -M. RouÃ© and G. Favrais and A. BeuchÃ©e and P. Pladys and G. Carrault					This study was designed to test if heart rate variability (HRV) data from preterm and full-term infants could be used to estimate their functional maturational age (FMA), using a machine learning model. We propose that the FMA, and its deviation from the postmenstrual age (PMA) of the infants could inform physicians about the progress of the maturation of the infants. The HRV data was acquired fr…	RAYYAN-INCLUSION: {"Jessica"=>"Included"}	10.1109/JBHI.2021.3093096	Heart rate variability;Pediatrics;Statistics;Sociology;Genetic algorithms;Feature extraction;Machine learning;Ensemble machine learning;genetic algorithm;premature infants;heart rate variability;respiration rate;bradycardia;Infant;Infant, Premature;Algorithms
rayyan-863245110	Optimized Detection of Central Apneas Preceding Late-Onset Sepsis in Premature Infants	2021			2021 43rd Annual International Conference of the IEEE Engineering in Medicine & Biology Society (EMBC)	2694-0604 VO -			5463-5468	G. Varisco and D. Kommers and X. Long and Z. Zhan and M. M. Nano and W. Cottaar and P. Andriessen and C. v. Pul					In neonatal intensive care units, respiratory traces of premature infants developing late onset sepsis (LOS) may also show episodes of apneas. However, since clinical patient monitors often underdetect apneas, clinical experts are required to investigate patientsâ€™ traces looking for these events. In this work we present a method to optimize an existing algorithm for central apnea (CA) detection…	RAYYAN-INCLUSION: {"Jessica"=>"Included"}	10.1109/EMBC46164.2021.9629528	Pediatrics;Annotations;Tools;Prediction algorithms;Biology;Reliability;Monitoring;Sleep Apnea, Central;Infant, Premature;Infant;Sleep Apnea, Obstructive;Apnea;Sepsis
rayyan-863245114	Camera-Based Remote Photoplethysmography for Physiological Monitoring in Neonatal Intensive Care	2021			2021 IEEE International Conference on Signal and Image Processing Applications (ICSIPA)	2642-6471 VO -			146-149	B. Sweely and Z. Liu and T. Wyatt and K. Newnam and H. Qi and X. Zhao					The ability to measure heart rate (HR) noninvasively is important in both a hospital and a home setting due to the role this vital sign plays in health and wellbeing. Despite great advancements and improvements in recent years, safety remains a challenging issue in the neonatal intensive care unit (NICU). Traditional sensors found in the NICU incubators require adhesives and wires. The objective …	RAYYAN-INCLUSION: {"Jessica"=>"Included"}	10.1109/ICSIPA52582.2021.9576779	Heart rate;Wireless communication;Pediatrics;Wireless sensor networks;Current measurement;Wires;Sensors;remote monitoring;neonatal;heart rate;Infant, Newborn;Monitoring, Physiologic
rayyan-863245116	The early prediction of neonates mortality in Intensive Care Unit	2019			2019 International Conference on Advanced Systems and Emergent Technologies (IC_ASET)	VO -			304-306	Z. Kefi and K. Aloui and M. S. Naceur					Predicting mortality in Intensive Care Units (ICU) is an important issue because resources are very expensive and limited compared to the needs. Besides, decision-making is critical in the part of hospitals. Many scoring systems and machine learning models have emerged in previous years in this context. But the combination of an efficient prediction in the earliest hours of admission to the ICU r…	RAYYAN-INCLUSION: {"Jessica"=>"Included"}	10.1109/ASET.2019.8870980	Pediatrics;Machine learning;Support vector machines;Feature extraction;Hospitals;Decision making;Radio frequency;mortality prediction;neonates;ICU;machine learning;galaxy-X;Infant Mortality;Infant, Newborn;Intensive Care Units
rayyan-863245122	Heart Rate Variability during Periods of Low Blood Pressure as a Predictor of Short-Term Outcome in Preterms	2018			2018 40th Annual International Conference of the IEEE Engineering in Medicine and Biology Society (EMBC)	1558-4615 VO -			5614-5517	O. Semenova and G. Carra and G. Lightbody and G. Boylan and E. Dempsey and A. Temko					Efficient management of low blood pressure (BP) in preterm neonates remains challenging with a considerable variability in clinical practice. The ability to assess preterm wellbeing during episodes of low BP will help to decide when and whether hypotension treatment should be initiated. This work aims to investigate the relationship between heart rate variability (HRV), BP and the short-term neur…	RAYYAN-INCLUSION: {"Jessica"=>"Included"}	10.1109/EMBC.2018.8513600	Heart rate variability;Pediatrics;Blood pressure;Decision trees;Electrocardiography;Feature extraction;Frequency-domain analysis;Heart Rate;Hypotension
rayyan-863245124	Recurrent Neural Networks for Early Detection of Late Onset Sepsis in Premature Infants Using Heart Rate Variability	2021			2021 Computing in Cardiology (CinC)	2325-887X VO - 48	48		2024-04-01	C. Le&#x00F3;n and P. Pladys and A. Beuch&#x00E9;e and G. Carrault					Early diagnosis of late onset sepsis (LOS) in premature infants can help reduce morbidity and mortality in this particularly vulnerable population. In this work, we propose a machine learning model based on recurrent neural networks for the early detection of late onset sepsis in premature infants. The model combines gated recurrent units and long short-term memory units, and uses heart rate vari…	RAYYAN-INCLUSION: {"Jessica"=>"Included"}	10.23919/CinC53138.2021.9662715	Training;Pediatrics;Recurrent neural networks;Sociology;Receivers;Machine learning;Logic gates;Heart Rate;Infant;Neural Networks (Computer);Nerve Net;Infant, Premature;Recurrence;Sepsis
rayyan-863245125	Improving heart rate estimation in preterm infants with bivariate point process analysis of heart rate and respiration	2016			2016 38th Annual International Conference of the IEEE Engineering in Medicine and Biology Society (EMBC)	1558-4615 VO -			920-923	A. H. Gee and R. Barbieri and D. Paydarfar and P. Indic					Accurate estimation of heart rate dynamics in preterm infants is important for predicting recurrent episodes of severe bradycardia. We hypothesize that estimation of heart rate can be improved by including respiration as a state variable, based on mechanisms that underlie cardio-respiratory coherence. For ten preterm infants, we demonstrate that including respiration as a covariate improves estim…	RAYYAN-INCLUSION: {"Jessica"=>"Included"}	10.1109/EMBC.2016.7590851	Estimation;Coherence;Heart beat;Time series analysis;Heart rate variability;Pediatrics;Heart Rate;Infant;Ventilators, Mechanical;Infant, Premature;Respiration
rayyan-863245129	Multi-parametric heart rate analysis in premature babies exposed to sudden infant death syndrome	2014			2014 36th Annual International Conference of the IEEE Engineering in Medicine and Biology Society	1558-4615 VO -			6389-6392	M. Lucchini and M. G. Signorini and W. P. Fifer and R. Sahni					Severe premature babies present a risk profile higher than the normal population. Reasons are related to the incomplete development of physiological systems that support baby's life. Heart Rate Variability (HRV) analysis can help the identification of distress conditions as it is sensitive to Autonomic Nervous System (ANS) behavior. This paper presents results obtained in 35 babies with severe pr…	RAYYAN-INCLUSION: {"Jessica"=>"Included"}	10.1109/EMBC.2014.6945090	Pediatrics;Sociology;Statistics;Heart rate variability;Entropy;Frequency-domain analysis;Infant;Heart Rate;Sudden Infant Death
rayyan-863245132	Improving Reliability of Monitoring Background EEG Dynamics in Asphyxiated Infants	2016			IEEE Transactions on Biomedical Engineering	1558-2531 VO - 63	63	5	973-983	V. MatiÄ‡ and P. J. Cherian and K. Jansen and N. Koolen and G. Naulaers and R. M. Swarte and P. Govaert and S. Van Huffel and M. De Vos					The goal of this study is to develop an automated algorithm to quantify background electroencephalography (EEG) dynamics in term neonates with hypoxic ischemic encephalopathy. The recorded EEG signal is adaptively segmented and the segments with low amplitudes are detected. Next, depending on the spatial distribution of the low-amplitude segments, the first part of the algorithm detects (dynamic)…	RAYYAN-INCLUSION: {"Jessica"=>"Included"}	10.1109/TBME.2015.2477946	Electroencephalography;Pediatrics;Monitoring;Heuristic algorithms;Classification algorithms;Machine learning algorithms;Asphyxia;background EEG;neonatal asphyxia;SVM;interburst interval detection,;wavelets;Background electroencephalography (EEG);interburst interval detection;support vector machine (SVM);Infant
rayyan-863245139	Estimation of cardiac output and total peripheral resistance in preterm infants by arterial waveform analysis	2013			2013 35th Annual International Conference of the IEEE Engineering in Medicine and Biology Society (EMBC)	1558-4615 VO -			2308-2311	Y. Zhang and G. S. H. Chan and M. B. Tracy and M. Hinder and S. J. Redmond and A. V. Savkin and N. H. Lovell					This study investigated whether arterial blood pressure waveform analysis could be useful for estimating left ventricular outflow (LVO) and total peripheral resistance (TPR) in preterm infants. A cohort of 27 infants were studied, with 89 measurements of left ventricular outflow (LVO) using Doppler echocardiography and arterial pressure using catheters, performed in 0, 12, 24 and 36 hours after b…	RAYYAN-INCLUSION: {"Jessica"=>"Included"}	10.1109/EMBC.2013.6609999	Pediatrics;Blood pressure;Australia;Heart rate;Estimation;Signal analysis;Ultrasonic variables measurement;Infant, Premature;Infant;Cardiac Output;Vascular Resistance
rayyan-863245149	Uncovering statistical features of bradycardia severity in premature infants using a point process model	2015			2015 37th Annual International Conference of the IEEE Engineering in Medicine and Biology Society (EMBC)	1558-4615 VO -			5855-5858	A. H. Gee and R. Barbieri and D. Paydarfar and P. Indic					Premature infants are susceptible to a variety of life-threatening events. Underdeveloped cardiovascular control due to an immature autonomic nervous system can lead to recurrent bradycardias that reduce blood flow and oxygen to critical organs, and result in long-term developmental disabilities or sudden death. In this study, we investigate the use of a novel point process framework to model hea…	RAYYAN-INCLUSION: {"Jessica"=>"Included"}	10.1109/EMBC.2015.7319723	Heart rate;Pediatrics;Time series analysis;Process control;Blood flow;Electrocardiography;Mathematical model;Infant;Infant, Premature;Bradycardia
rayyan-863245174	Undersampling and Bagging of Decision Trees in the Analysis of Cardiorespiratory Behavior for the Prediction of Extubation Readiness in Extremely Preterm Infants	2018			2018 40th Annual International Conference of the IEEE Engineering in Medicine and Biology Society (EMBC)	1558-4615 VO -			4940-4944	L. J. Kanbar and C. C. Onu and W. Shalish and K. A. Brown and G. M. Sant'Anna and D. Precup and R. E. Kearney					Extremely preterm infants often require endotracheal intubation and mechanical ventilation during the first days of life. Due to the detrimental effects of prolonged invasive mechanical ventilation (IMV), clinicians aim to extubate infants as soon as they deem them ready.Unfortunately, existing strategies for prediction of extubation readiness vary across clinicians and institutions, and lead to …	RAYYAN-INCLUSION: {"Jessica"=>"Included"}	10.1109/EMBC.2018.8513194	Forestry;Pediatrics;Sociology;Statistics;Decision trees;Vegetation;Electrocardiography;Infant;Infant, Premature;Decision Trees
rayyan-863245185	Classification of hypoxic-ischemic encephalopathy using long term heart rate variability based features	2015			2015 37th Annual International Conference of the IEEE Engineering in Medicine and Biology Society (EMBC)	1558-4615 VO -			2355-2358	R. Ahmed and A. Temko and W. P. Marnane and G. Boylan and G. Lightbody					Hypoxic-ischemic HI injury at the time of birth could lead to severe neurological dysfunction at an older age. Therapeutic hypothermia can be used to treat HI if severity of injury is determined within 6 hours of birth. EEG is generally used to assess the brain injury but it is neither widely recorded after birth nor is the expertise to interpret it commonly available. This study presents a novel…	RAYYAN-INCLUSION: {"Jessica"=>"Included"}	10.1109/EMBC.2015.7318866	Heart rate variability;Pediatrics;Electroencephalography;Support vector machines;Feature extraction;Injuries;Electrocardiography;Heart Rate;Brain Ischemia;Hypoxia-Ischemia, Brain
rayyan-863245188	Prediction of clinicians' treatment in preterm infants with suspected late-onset sepsis â€” An ML approach	2018			2018 13th IEEE Conference on Industrial Electronics and Applications (ICIEA)	2158-2297 VO -			1177-1182	Y. Hu and V. C. S. Lee and K. Tan					As a prevalent disease of preterm infants, late-onset neonatal sepsis has taken up a huge proportion of morbidity and mortality of newborn babies. We have been continuously capturing vital signs of preterm infants in NICU, and proposed a non-invasive method based on machine learning techniques to predict the clinicians' treatment on them. Then we provide evaluation of predictive models and prove …	RAYYAN-INCLUSION: {"Jessica"=>"Included"}	10.1109/ICIEA.2018.8397888	Pediatrics;Blood;Antibiotics;Training;Data models;Predictive models;Heart rate;machine learning;neonatal sepsis;prediction;vital signs (key words);Infant;Infant, Premature;Sepsis
rayyan-863245261	Detection of sleep apnoea in infants using ECG and oximetry signals	2013			Computing in Cardiology 2013	2325-8853 VO -			859-862	G. Cohen and P. de Chazal					We present a study into the usage of combined nighttime electrocardiogram (ECG) and pulse oximetry recordings to automatically detect sleep apnoea in infants. The study draws upon the polysomnogram recordings found inside the National Collaborative Home Infant Monitoring Evaluation (CHIME) database. Viable ECG data, pulse oximetry data and scored respiratory information was extracted for 288 subj…	RAYYAN-INCLUSION: {"Jessica"=>"Included"}		Feature extraction;Electrocardiography;Pediatrics;Abstracts;Reliability;Monitoring;Estimation;Infant;Oximetry;Sleep
rayyan-863245296	Bradycardia Prediction in Preterm Infants Using Nonparametric Kernel Density Estimation	2019			2019 53rd Asilomar Conference on Signals, Systems, and Computers	2576-2303 VO -			1309-1313	S. Das and B. Moraffah and A. Banerjee and S. K. S. Gupta and A. Papandreou-Suppappola					In this paper, we propose a statistical method to predict the onset of bradycardia in preterm infants without any prior knowledge. To model information on the QRS complex R wave, we exploit nonparametric methods to estimate the density. Our proposed method takes advantage of the kernel density estimator in order to provide a statistical guarantee of 95% accuracy. We also demonstrate our results t…	RAYYAN-INCLUSION: {"Jessica"=>"Included"}	10.1109/IEEECONF44664.2019.9049007	Electrocardiography;Kernel;Heart beat;Predictive models;Rail to rail inputs;Probability density function;Databases;Bradycardia;Infant;Infant, Premature
rayyan-863245462	Automated analysis of respiratory behavior for the prediction of apnea in infants following general anesthesia	2014			2014 36th Annual International Conference of the IEEE Engineering in Medicine and Biology Society	1558-4615 VO -			262-265	C. A. Robles-Rubio and K. A. Brown and G. Bertolizio and R. E. Kearney					Infants recovering from general anesthesia are at risk of postoperative apnea (POA), a potentially life threatening event. There is no accurate way to identify which infants will experience POA, and thus all infants with postmenstrual age <; 60 weeks are monitored for apnea in hospital postoperatively. Using a comprehensive, automated analysis of the postoperative breathing patterns, we identifie…	RAYYAN-INCLUSION: {"Jessica"=>"Included"}	10.1109/EMBC.2014.6943579	Pediatrics;Anesthesia;Monitoring;Surgery;Sleep apnea;Robustness;Testing;Infant;Sleep Apnea, Obstructive;Anesthesia, General;Apnea
rayyan-863245466	A multi-modal approach to sleep-wake classification in infants using minimally invasive sensors	2014			Computing in Cardiology 2014	2325-8853 VO -			149-152	G. Cohen and P. de Chazal					In this study, we evaluate the potential and efficiency of a low-cost and minimally invasive means of identifying sleep/awake patterns in infants using a combination of pulse-oximetry, electrocardiogram and actigraphy data. Full overnight polysomnogram data from 402 infants from four distinct screening categories was extracted from the National Collaborative Home Infant Monitoring Evaluation (CHI…	RAYYAN-INCLUSION: {"Jessica"=>"Included"}		Electrocardiography;Sleep;Abstracts;Sensitivity;Pediatrics;Linear discriminant analysis;Vectors;Wakefulness;Infant
rayyan-863245747	Early bradycardia detection and therapeutic interventions in preterm infant monitoring	2021	5	18	Sci Rep	2045-2322	11	1	10486	Doyen, Matthieu and HernÃ¡ndez, Alfredo I and Flamant, Cyril and Defontaine, Antoine and Favrais, GÃ©raldine and Altuve, Miguel and Laviolle, Bruno and BeuchÃ©e, Alain and Carrault, Guy and Pladys, Patrick	["http://dx.doi.org/10.1038/s41598-021-89468-x", "https://www.ncbi.nlm.nih.gov/pubmed/34006917", "https://www.ncbi.nlm.nih.gov/pmc/articles/PMC8131388"]			Univ Rennes, CHU Rennes, Inserm, LTSI - UMR 1099, 35000, Rennes, France.	In very preterm infants, cardio-respiratory events and associated hypoxemia occurring during early postnatal life have been associated with risks of retinopathy, growth alteration and neurodevelopment impairment. These events are commonly detected by continuous cardio-respiratory monitoring in neonatal intensive care units (NICU), through the associated bradycardia. NICU nurse interventions are m…	RAYYAN-INCLUSION: {"Jessica"=>"Included"}	10.1038/s41598-021-89468-x	Infant;Infant, Premature;Bradycardia
rayyan-863245754	Signal Processing of Heart Rate for Predicting Sepsis in Premature Neonates	2021	7	21	J Med Signals Sens	2228-7477	11	3	222-226	Mirnia, Kayvan and Heidarzadeh, Mohammad and Afjeh, Seyyed Abolfazl and Alizadeh, Parinaz and Kashan, Abbas Abaei and Bordbar, Arash and Maghsoudi, Amid	["http://dx.doi.org/10.4103/jmss.JMSS_30_20", "https://www.ncbi.nlm.nih.gov/pubmed/34466402", "https://www.ncbi.nlm.nih.gov/pmc/articles/PMC8382031"]			Department of Mechanical Engineering, Mechanical Engineering School, Iran University of Science and Technology, Tehran University of Medical Science, Tehran, Iran.	The heart rate characteristic (HeRO score) is a figure derived from the analysis of premature neonate's electrocardiogram signals, and can be used to detect infection before the onset of clinical symptoms. The United States and Europe accept this diagnostic technique, but we require more tests to prove its efficacy. This method is not accepted in other developed countries so far. The present stud…	RAYYAN-INCLUSION: {"Jessica"=>"Included"}	10.4103/jmss.JMSS_30_20	HeRO;Heart rate;neonates;sepsis;signal processing;Heart Rate;Infant, Premature;Sepsis;Infant, Newborn
rayyan-863245759	Predicting mortality risk for preterm infants using random forest	2021	3	31	Sci Rep	2045-2322	11	1	7308	Lee, Jennifer and Cai, Jinjin and Li, Fuhai and Vesoulis, Zachary A	["http://dx.doi.org/10.1038/s41598-021-86748-4", "https://www.ncbi.nlm.nih.gov/pubmed/33790395", "https://www.ncbi.nlm.nih.gov/pmc/articles/PMC8012581"]			Department of Pediatrics, Division of Newborn Medicine, Washington University School of Medicine, 1 Children's Place, Box 8116, St. Louis, MO, 63110, USA. vesoulis_z@wustl.edu.	Mortality is an unfortunately common outcome of extremely and very preterm birth. Existing clinical prediction models capture mortality risk at birth but fail to account for the remainder of the hospital course. Infants born < 32 weeks gestation with complete physiologic and clinical data were included in this retrospective study. Mortality risk was quantified by conventional means (clinical fact…	RAYYAN-INCLUSION: {"Jessica"=>"Included"}	10.1038/s41598-021-86748-4	Infant, Premature;Infant;Trees
rayyan-863245771	Trajectories of the heart rate characteristics index, a physiomarker of sepsis in premature infants, predict Neonatal ICU mortality	2020	8	5	JRSM Cardiovasc Dis	2048-0040	9		2048004020945140	Zimmet, Amanda M and Sullivan, Brynne A and Moorman, J Randall and Lake, Douglas E and Ratcliffe, Sarah J	["http://dx.doi.org/10.1177/2048004020945142", "https://www.ncbi.nlm.nih.gov/pubmed/33240492", "https://www.ncbi.nlm.nih.gov/pmc/articles/PMC7675854"]			University of Virginia, Public Health Sciences, Charlottesville, VA.	OBJECTIVE: Trajectories of physiomarkers over time can be useful to define phenotypes of disease progression and as predictors of clinical outcomes. The aim of this study was to identify phenotypes of the time course of late-onset sepsis in premature infants in Neonatal Intensive Care Units. METHODS: We examined the trajectories of a validated continuous physiomarker, abnormal heart rate characte…	RAYYAN-INCLUSION: {"Jessica"=>"Included"}	10.1177/2048004020945142	Clinical Phenotypes;Continuous Monitoring;Functional Data Analysis;Predictive Modeling;Heart Rate;Infant;Infant, Premature;Sepsis;Infant, Newborn
rayyan-863245801	Prediction of Late-Onset Sepsis in Preterm Infants Using Monitoring Signals and Machine Learning	2021	1	27	Crit Care Explor	2639-8028	3	1	e0302	Cabrera-Quiros, Laura and Kommers, Deedee and Wolvers, Maria K and Oosterwijk, Laurien and Arents, Niek and van der Sluijs-Bens, Jacqueline and Cottaar, Eduardus J E and Andriessen, Peter and van Pul, Carola	["http://dx.doi.org/10.1097/CCE.0000000000000302", "https://www.ncbi.nlm.nih.gov/pubmed/33532727", "https://www.ncbi.nlm.nih.gov/pmc/articles/PMC7846455"]			Department of Clinical Physics, MÃ¡xima Medical Centre (MMC), Veldhoven, The Netherlands.	OBJECTIVES: Prediction of late-onset sepsis (onset beyond day 3 of life) in preterm infants, based on multiple patient monitoring signals 24 hours before onset. DESIGN: Continuous high-resolution electrocardiogram and respiration (chest impedance) data from the monitoring signals were extracted and used to create time-interval features representing heart rate variability, respiration, and body mo…	RAYYAN-INCLUSION: {"Jessica"=>"Included"}	10.1097/CCE.0000000000000302	infant;intensive care units;machine learning;monitoring;neonatal;physiologic;predictive value of tests;premature;sepsis;Infant;Infant, Premature;Sepsis
rayyan-863245823	Discovery of signatures of fatal neonatal illness in vital signs using highly comparative time-series analysis	2022			npj Digital Medicine		5	1		Niestroy, J.C. and Moorman, J.R. and Levinson, M.A. and Manir, S.A. and Clark, T.W. and Fairchild, K.D. and Lake, D.E.	https://www.scopus.com/inward/record.uri?eid=2-s2.0-85123100247&doi=10.1038%2fs41746-021-00551-z&partnerID=40&md5=a95aa39575788b2871348c1f1e0c9964			["Department of Public Health Sciences, University of Virginia, Charlottesville, VA 22947, United States", "Center for Advanced Medical Analytics, University of Virginia, Charlottesville, VA 22947, United States", "Department of Medicine, University of Virginia, Charlottesville, VA 22947, United States", "School of Data Science, University of Virginia, Charlottesville, VA 22947, United States", "…	To seek new signatures of illness in heart rate and oxygen saturation vital signs from Neonatal Intensive Care Unit (NICU) patients, we implemented highly comparative time-series analysis to discover features of all-cause mortality in the next 7 days. We collected 0.5 Hz heart rate and oxygen saturation vital signs of infants in the University of Virginia NICU from 2009 to 2019. We applied 4998 a…	Cited By :1 Export Date: 22 August 2022 | RAYYAN-INCLUSION: {"Jessica"=>"Included"}	10.1038/s41746-021-00551-z	Infant, Newborn
rayyan-863245874	Clinical and vital sign changes associated with late-onset sepsis in very low birth weight infants at 3 NICUs	2021			J Neonatal Perinatal Med	1878-4429	14	4	553-561	Sullivan, B A and Nagraj, V P and Berry, K L and Fleiss, N and Rambhia, A and Kumar, R and Wallman-Stokes, A and Vesoulis, Z A and Sahni, R and Ratcliffe, S and Lake, D E and Moorman, J R and Fairchild, K D	["http://dx.doi.org/10.3233/NPM-200578", "https://www.ncbi.nlm.nih.gov/pubmed/33523025", "https://www.ncbi.nlm.nih.gov/pmc/articles/PMC8316489"]			University of Virginia Center for Advanced Medical Analytics, Charlottesville, VA, USA.	BACKGROUND: In premature infants, clinical changes frequently occur due to sepsis or non-infectious conditions, and distinguishing between these is challenging. Baseline risk factors, vital signs, and clinical signs guide decisions to culture and start antibiotics. We sought to compare heart rate (HR) and oxygenation (SpO2) patterns as well as baseline variables and clinical signs prompting sepsi…	RAYYAN-INCLUSION: {"Jessica"=>"Included"}	10.3233/NPM-200578	Neonatal sepsis;bacteremia;infection;predictive modeling;prematurity;vital sign analytics;Infant, Very Low Birth Weight;Infant, Low Birth Weight;Infant;Birth Weight
rayyan-863245889	Early Heart Rate Characteristics Predict Death and Morbidities in Preterm Infants	2016	4	22	J Pediatr	1097-6833	174		57-62	Sullivan, Brynne A and McClure, Christina and Hicks, Jamie and Lake, Douglas E and Moorman, J Randall and Fairchild, Karen D	["http://dx.doi.org/10.1016/j.jpeds.2016.03.042", "https://www.ncbi.nlm.nih.gov/pubmed/27113378", "https://www.ncbi.nlm.nih.gov/pmc/articles/PMC5672906"]			Department of Pediatrics, University of Virginia, Charlottesville, VA.	OBJECTIVES: To determine whether an early heart rate characteristics (HRC) index (HeRO score), measured in the first day and week after birth predicts death and morbidities compared with established illness severity scores. STUDY DESIGN: For all very low birth weight infants in a single neonatal intensive care unit from 2004-2014, the average first day HRC index was calculated within 24 hours of …	RAYYAN-INCLUSION: {"Jessica"=>"Included"}	10.1016/j.jpeds.2016.03.042	CRIB;SNAP;bronchopulmonary dysplasia;heart rate characteristics;illness severity score;intraventricular hemorrhage;septicemia;very low birth weight infants;Infant, Premature;Infant;Heart Rate
rayyan-863245908	Hybridized neural networks for non-invasive and continuous mortality risk assessment in neonates	2021	6	3	Comput Biol Med	1879-0534	134		104521	Baker, Stephanie and Xiang, Wei and Atkinson, Ian	["http://dx.doi.org/10.1016/j.compbiomed.2021.104521", "https://www.ncbi.nlm.nih.gov/pubmed/34111664"]			eResearch Centre, James Cook University, Townsville, Queensland, 4811, Australia. United States	Premature birth is the primary risk factor in neonatal deaths, with the majority of extremely premature babies cared for in neonatal intensive care units (NICUs). Mortality risk prediction in this setting can greatly improve patient outcomes and resource utilization. However, existing schemes often require laborious medical testing and calculation, and are typically only calculated once at admiss…	RAYYAN-INCLUSION: {"Jessica"=>"Included"}	10.1016/j.compbiomed.2021.104521	Intensive care;Machine learning;Mortality risk prediction;Neonatal mortality;Neural networks;Prognostics;Risk Assessment;Infant, Newborn;Neural Networks (Computer);Nerve Net
rayyan-863245928	Predicting apneic events in preterm infants using cardio-respiratory and movement features	2021			Computer Methods and Programs in Biomedicine		209			Zuzarte, I. and Sternad, D. and Paydarfar, D.	https://www.scopus.com/inward/record.uri?eid=2-s2.0-85111981189&doi=10.1016%2fj.cmpb.2021.106321&partnerID=40&md5=a1ee728ec2f4bc0bcb5195fdb1f2d078			["Department of Bioengineering, Northeastern University, Boston, MA 02115, United States", "Departments of Biology, Electrical and Computer Engineering & Physics, Northeastern University, Boston, MA 02115, United States", "Department of Neurology, Dell Medical School, Austin, TX 78712, United States", "Oden Institute for Computational Sciences and Engineering, The University of Texas at Austin, A…	Background and objective: Preterm neonates are prone to episodes of apnea, bradycardia and hypoxia (ABH) that can lead to neurological morbidities or even death. There is broad interest in developing methods for real-time prediction of ABH events to inform interventions that prevent or reduce their incidence and severity. Using advances in machine learning methods, this study develops an algorith…	Export Date: 22 August 2022 | RAYYAN-INCLUSION: {"Jessica"=>"Included"}	10.1016/j.cmpb.2021.106321	Infant;Infant, Premature
rayyan-863245992	Identification of temporal changes on patients at risk of lons with TPRMine: A case study in NICU	2020			Proceedings - IEEE Symposium on Computer-Based Medical Systems		2020		33-36	Inibhunu, C. and Mcgregor, C.	https://www.scopus.com/inward/record.uri?eid=2-s2.0-85091144513&doi=10.1109%2fCBMS49503.2020.00014&partnerID=40&md5=6571ec89554d3808b1c80f09f6adea83			["Ontario Tech University, Oshawa, ON, Canada", "University of Technology Sydney, Ultimo, NSW, Australia"]	A neonatal intensive care unit (NICU) provides specialized care for preterm or ill term infants. The onset of many conditions they can develop are not obvious to physicians until they are significantly impacted and this could result in death. An example of such a problem is neonatal infection which is a common cause of death for premature infants. It remains a challenging task for clinicians to a…	Cited By :1 Export Date: 22 August 2022 | RAYYAN-INCLUSION: {"Jessica"=>"Included"}	10.1109/CBMS49503.2020.00014	Patient scoring;Pattern recognition in healthcare;Temporal analysis;Temporal pattern mining
rayyan-863246022	Predicting mortality risk for preterm infants using deep learning models with time-series vital sign data	2021	7	14	NPJ Digit Med	2398-6352	4	1	108	Feng, Jiarui and Lee, Jennifer and Vesoulis, Zachary A and Li, Fuhai	["http://dx.doi.org/10.1038/s41746-021-00479-4", "https://www.ncbi.nlm.nih.gov/pubmed/34262112", "https://www.ncbi.nlm.nih.gov/pmc/articles/PMC8280207"]			Department of Pediatrics, Division of Newborn Medicine, Washington University School of Medicine, St. Louis, MO, USA. Fuhai.Li@wustl.edu.	Mortality remains an exceptional burden of extremely preterm birth. Current clinical mortality prediction scores are calculated using a few static variable measurements, such as gestational age, birth weight, temperature, and blood pressure at admission. While these models do provide some insight, numerical and time-series vital sign data are also available for preterm babies admitted to the NICU…	RAYYAN-INCLUSION: {"Jessica"=>"Included"}	10.1038/s41746-021-00479-4	Infant;Infant, Premature
rayyan-863246095	Optimizing neural networks for medical data sets: A case study on neonatal apnea prediction	2019			Artificial Intelligence in Medicine		98		59-76	Shirwaikar, R.D. and Acharya U, D. and Makkithaya, K. and M, S. and Srivastava, S. and Lewis U, L.E.S.	https://www.scopus.com/inward/record.uri?eid=2-s2.0-85069912776&doi=10.1016%2fj.artmed.2019.07.008&partnerID=40&md5=14a24a890d330b8ccf6199e86d6c81f6			["Department of Computer Science and Engineering, Manipal Institute of Technology, Manipal Academcy of Higher Education, Manipal, India", "Department of Pharmacy Practice, Manipal College of Pharmaceutical Sciences, Manipal Academcy of Higher Education, Manipal, India", "Department of Paediatrics, Kasturba Medical College, Manipal Academcy of Higher Education, Manipal, India"]	Objective: The neonatal period of a child is considered the most crucial phase of its physical development and future health. As per the World Health Organization, India has the highest number of pre-term births [1], with over 3.5 million babies born prematurely, and up to 40% of them are babies with low birth weights, highly prone to a multitude of diseases such as Jaundice, Sepsis, Apnea, and o…	Cited By :14 Export Date: 22 August 2022 | RAYYAN-INCLUSION: {"Jessica"=>"Included"}	10.1016/j.artmed.2019.07.008	Deep autoencoders;Deep belief networks;Deep network architectures;Multi-layer perceptron;Optimizing neural network;Neural Networks (Computer);Infant, Newborn;Sleep Apnea, Obstructive;Nerve Net;Apnea
rayyan-863246104	Accelerated Prediction of Bradycardia in Preterm Infants Using Time-Frequency Analysis	2019			2019 International Conference on Computing, Networking and Communications, ICNC 2019				468-472	Md Mahmud, S. and Wang, H. and Kim, Y.	https://www.scopus.com/inward/record.uri?eid=2-s2.0-85064986088&doi=10.1109%2fICCNC.2019.8685546&partnerID=40&md5=a0faaead5b4d5795465c91c8b10b04f9			["Electrical and Computer Engineering, University of New Hampshire, Dover, NH, United States", "Electrical and Computer Engineering, University of Massachusetts Dartmouth, Dartmouth, MA, United States", "Biomedical Engineering, University of Massachusetts Dartmouth, Dartmouth, MA, United States"]	The rapid growth of the high-performance data processing algorithms and fusion of wearable technologies has enabled us to continuously monitor the health status of infants. However, monitoring preterm infants is still a challenge due to their frightfully tiny size and their undeveloped skin. In this paper, we have demonstrated a framework of complete monitoring of the preterm infants and real-tim…	Cited By :3 Export Date: 22 August 2022 | RAYYAN-INCLUSION: {"Jessica"=>"Included"}	10.1109/ICCNC.2019.8685546	Bradycardia;GPU;IoT;Preterm Infants;Real-time;Infant, Premature;Infant
rayyan-863246111	Explaining deep classification of time-series data with learned prototypes	2019			CEUR Workshop Proceedings		2429		15-22	Gee, A.H. and Garcia-Olano, D. and Ghosh, J. and Paydarfar, D.	https://www.scopus.com/inward/record.uri?eid=2-s2.0-85071664014&partnerID=40&md5=7ac5451acedcfebb59b81e2e19358207			["Electrical and Computer Engineering, University of Texas at Austin, United States", "Neurology, Dell Medical School, University of Texas at Austin, United States"]	The emergence of deep learning networks raises a need for explainable AI so that users and domain experts can be confident applying them to high-risk decisions. In this paper, we leverage data from the latent space induced by deep learning models to learn stereotypical representations or "prototypes" during training to elucidate the algorithmic decision-making process. We study how leveraging pro…	Cited By :7 Export Date: 22 August 2022 | RAYYAN-INCLUSION: {"Jessica"=>"Included"}		Learning
rayyan-863246208	Evaluation of risk factors for prediction of outcome in fetal spectrum of atrioventricular septal defects	2013	9	19	Congenit Heart Dis	1747-0803	9	4	286-293	Bader, Rima S and Punn, Rajesh and Silverman, Norman H	["http://dx.doi.org/10.1111/chd.12136", "https://www.ncbi.nlm.nih.gov/pubmed/24102719"]			Pediatrics/Consultant Pediatric & Perinatal Cardiology, Perinatal Cardiology Services, King Abdul Aziz University Hospital, Jeddah, Saudi Arabia. United States	BACKGROUND: Atrioventricular septal defects (AVSD) are very commonly diagnosed in utero. Heterotaxy/chromosomal abnormalities frequently coexist with AVSD. However, outcomes of fetal AVSD are not precisely known. We attempted to define mortality risk factors in AVSD. METHOD: We retrospectively searched our database, electronic records, and echocardiograms with diagnosis of fetal AVSD from 2003 to…	RAYYAN-INCLUSION: {"Jessica"=>"Included"}	10.1111/chd.12136	Chromosomal Anomalies;Congenital Heart Defects;Extracardiac Anomalies;Fetus;Risk Factors
rayyan-863246231	Predicting Bradycardia in Preterm Infants Using Point Process Analysis of Heart Rate	2017			IEEE Transactions on Biomedical Engineering		64	9	2300-2308	Gee, A.H. and Barbieri, R. and Paydarfar, D. and Indic, P.	https://www.scopus.com/inward/record.uri?eid=2-s2.0-85029872420&doi=10.1109%2fTBME.2016.2632746&partnerID=40&md5=0e2c352cc6ba93874598f4ad688815b1			["Wyss Institute, Harvard University, Boston, MA 02115, United States", "Department of Electrical and Computer Engineering, Department of Neurology, Dell Medical School, University of Texas, Austin, TX 78712, United States", "Department of Electronics, Information and Bioengineering, Politecnico di Milano, Department of Anesthesia, Massachusetts General Hospital, Harvard Medical School, United St…	Objective: Episodes of bradycardia are common and recur sporadically in preterm infants, posing a threat to the developing brain and other vital organs. We hypothesize that bradycardias are a result of transient temporal destabilization of the cardiac autonomic control system and that fluctuations in the heart rate signal might contain information that precedes bradycardia. We investigate infant …	Cited By :27 Export Date: 22 August 2022 | RAYYAN-INCLUSION: {"Jessica"=>"Included"}	10.1109/TBME.2016.2632746	Bradycardia;heart rate variability;interbeat intervals;point process;prediction;preterm infants;Heart Rate;Infant;Infant, Premature
rayyan-863246259	An algorithm for risk stratification of preterm infants	2017			Computing in Cardiology		44		2024-04-01	Apurupa Amperayani, V. and Indic, P. and Travers, C.P. and Barbieri, R. and Paydarfar, D. and Ambalavanan, N.	https://www.scopus.com/inward/record.uri?eid=2-s2.0-85045078731&doi=10.22489%2fCinC.2017.333-127&partnerID=40&md5=51d6dd93a913b5c9083f527c4326eb4b			["Department of Electrical Engineering, University of Texas at Tyler, 3900 University Blvd., Tyler, TX 75799, United States", "Department of Pediatrics, University of Alabama at Birmingham, Birmingham, United States", "Politecnico di Milano, I-Milano, Italy", "Dell Medical School, University of Texas at Austin, Austin, United States"]	Preterm infants have a higher incidence of life-threatening events including apnea (cessation of breathing), bradycardia (slowing of heart rate) and hypoxemia (oxygen de-saturation). In Neonatal Intensive Care Units, clinicians face a demanding task of assessing the risk of these infants based on their physiological signals. In this study, we propose an algorithm of heart rate dynamics that could…	Cited By :1 Export Date: 22 August 2022 | RAYYAN-INCLUSION: {"Jessica"=>"Included"}	10.22489/CinC.2017.333-127	Infant;Algorithms;Infant, Premature
rayyan-863246262	A new method to detect apneas in neonates	2017			Communications in Computer and Information Science		742		667-678	Pais, C.M. and ArÃ©valo GonzÃ¡lez, S.	https://www.scopus.com/inward/record.uri?eid=2-s2.0-85030031293&doi=10.1007%2f978-3-319-66963-2_59&partnerID=40&md5=d97a12eff3c36c629aaee7eeb963c0fe			Cybernetics Laborary, Faculty of Engineering, Universidad Nacional de Entre RÃ­os, Ruta Provincial 11, Km 10, Oro Verde, Entre RÃ­os 3100, Argentina	In this work it was developed a new method to detect apneas in neonates infants through ECG and oximetry records. The work has been carried out and evaluated using The Apnea-ECG Database. The developed method analyzes automatically the register of the electrocardiogram and oximeter records and identifies periods of the normal breath and apneic incidents. The base of the proposed method is a syste…	Cited By :1 Export Date: 22 August 2022 | RAYYAN-INCLUSION: {"Jessica"=>"Included"}	10.1007/978-3-319-66963-2_59	ECG;Fisher discriminant;Machine learning;Neonates pathology;Oximetry;Pattern recognition;Sleep apnea;Supervised learning;Infant, Newborn;Sleep Apnea, Obstructive;Apnea
rayyan-863246301	Machine learning techniques for neonatal apnea prediction	2016			Journal of Artificial Intelligence		9	1	33-38	Shirwaikar, R.D. and Acharya, U.D. and Makkithaya, K. and Surulivelrajan, M. and Lewis, L.E.S.	https://www.scopus.com/inward/record.uri?eid=2-s2.0-84991063777&doi=10.3923%2fjai.2016.33.38&partnerID=40&md5=bc03d3973c3962cc468d3e38ba2fab82			["Department of Computer Science and Engg, MIT, Manipal University, Manipal, India", "Departmrnt of Pharmacy Practice, MCOPS, Manipal University, Manipal, India", "Department of Pediatrics, KH Manipal University, Manipal, India"]	Background and Objective: Machine learning has been widely accepted and applied in different fields to analyze data, but it is still novel in the field of neonatal diseases, especially neonatal apnea prediction. Apnea is a breathing problem associated with pathological changes in heart rate and oxygen saturation and is a common occurrence in neonates especially those who are born preterm. This st…	Cited By :12 Export Date: 22 August 2022 | RAYYAN-INCLUSION: {"Jessica"=>"Included"}	10.3923/jai.2016.33.38	Bagging;Boosting;Machine learning;Neonatal apnea;Random forest;Resampling techniques;Support vector machine ensemble approach;Infant, Newborn;Sleep Apnea, Obstructive;Apnea
rayyan-863246310	Switching Kalman filter based methods for apnea bradycardia detection from ECG signals	2015			Physiological Measurement		36	9	1763-1783	Ghahjaverestan, N.M. and Shamsollahi, M.B. and Ge, D. and HernÃ¡ndez, A.I.	https://www.scopus.com/inward/record.uri?eid=2-s2.0-84939491260&doi=10.1088%2f0967-3334%2f36%2f9%2f1763&partnerID=40&md5=4e75cd5d21861af0e4a81ebb0c69a8b8			["Biomedical Signal and Image Processing Laboratory (BiSIPL), School of Electrical Engineering, Sharif University of Technology, Tehran, Iran", "LTSI, University of Rennes 1, Rennes, F-35000, France", "INSERM, UMR 1099, Rennes, F-35000, France"]	Apnea bradycardia (AB) is an outcome of apnea occurrence in preterm infants and is an observable phenomenon in cardiovascular signals. Early detection of apnea in infants under monitoring is a critical challenge for the early intervention of nurses. In this paper, we introduce two switching Kalman filter (SKF) based methods for AB detection using electrocardiogram (ECG) signal. The first SKF mode…	Cited By :9 Export Date: 22 August 2022 | RAYYAN-INCLUSION: {"Jessica"=>"Included"}	10.1088/0967-3334/36/9/1763	bradycardia;ECG modeling;electrocardiography (ECG);expectationmaximization (EM);Kalman filter (KF);switching Kalman filter (SKF);Electrocardiography;Sleep Apnea, Obstructive;Bradycardia;Apnea
rayyan-863246348	Predicting Mortality or Intestinal Failure in Infants with Surgical Necrotizing Enterocolitis	2017	12	1	J Pediatr	1097-6833	191		22-27.e3	Bhatt, Darshna and Travers, Curtis and Patel, Ravi M and Shinnick, Julia and Arps, Kelly and Keene, Sarah and Raval, Mehul V	["http://dx.doi.org/10.1016/j.jpeds.2017.08.046", "https://www.ncbi.nlm.nih.gov/pubmed/29173311", "https://www.ncbi.nlm.nih.gov/pmc/articles/PMC5871227"]			Division of Pediatric Surgery, Department of Surgery, Emory University School of Medicine, Children's Healthcare of Atlanta, Atlanta, GA.	OBJECTIVE: To compare existing outcome prediction models and create a novel model to predict death or intestinal failure (IF) in infants with surgical necrotizing enterocolitis (NEC). STUDY DESIGN: A retrospective, observational cohort study conducted in a 2-campus health system in Atlanta, Georgia, from September 2009 to May 2015. Participants included all infants â‰¤37 weeks of gestation with s…	RAYYAN-INCLUSION: {"Jessica"=>"Included"}	10.1016/j.jpeds.2017.08.046	AUC, Area Under the Receiver Operating Curve;Infection;NSQIP-P, The American College of Surgeons' National Surgical Quality Improvement;Program - Pediatric;Neonatal;SNAPPE-II, Score for Neonatal Acute Physiology Perinatal Extension* Version II;Vermont Oxford Network Risk Adjusted Model;Infant;Enterocolitis, Necrotizing
rayyan-863246396	Online apneaâ€“bradycardia detection based on hidden semi-Markov models	2015			Medical and Biological Engineering and Computing		53	1	2013-01-01	Altuve, M. and Carrault, G. and BeuchÃ©e, A. and Pladys, P. and HernÃ¡ndez, A.I.	https://www.scopus.com/inward/record.uri?eid=2-s2.0-84939542710&doi=10.1007%2fs11517-014-1207-1&partnerID=40&md5=ef17913e7a9c0749d1ff91c46f13a60e			["Grupo de BioingenierÃ­a y BiofÃ­sica Aplicada, Universidad SimÃ³n BolÃ­var, Caracas, Venezuela", "Departamento de TecnologÃ­a Industrial, Universidad SimÃ³n BolÃ­var, CamurÃ­ Grande, Caracas, Venezuela", "UniversitÃ© de Rennes 1, LTSI, Rennes, France", "INSERM, U1099, Rennes, France", "PÃ´le MÃ©dico-Chirurgical de PÃ©diatrie et de GÃ©nÃ©tique Clinique, NÃ©onatologie, CHU Rennes, Rennes, France"]	In this paper, we propose a new online apneaâ€“bradycardia detection scheme that takes into account not only the instantaneous values of time series, but also their temporal evolution. The detector is based on a set of hidden semi-Markov models, representing the temporal evolution of beat-to-beat interval (RR interval) time series. A preprocessing step, including quantization and delayed version …	Cited By :14 Export Date: 22 August 2022 | RAYYAN-INCLUSION: {"Jessica"=>"Included"}	10.1007/s11517-014-1207-1	Apneaâ€“bradycardia;Data mining;Electrocardiogram;Hidden semi-Markov models;Time series analysis;Bradycardia;Sleep Apnea, Obstructive;Apnea
rayyan-863246412	Autoregressive Hidden Markov Models for the Early Detection of Neonatal Sepsis	2014			IEEE Journal of Biomedical and Health Informatics		18	5	1560-1570	Stanculescu, I. and Williams, C.K.I. and Freer, Y.	https://www.scopus.com/inward/record.uri?eid=2-s2.0-84927170042&doi=10.1109%2fJBHI.2013.2294692&partnerID=40&md5=d166925ca748cc7277b607634f3e868b			["School of Informatics, University of Edinburgh, Edinburgh, EH89AB, United Kingdom", "Neonatal Intensive Care Unit, Simpson Centre for Reproductive Health, Royal Infirmary of Edinburgh, Edinburgh, EH164SA, United Kingdom"]	Late onset neonatal sepsis is one of the major clinical concerns when premature babies receive intensive care. Current practice relies on slow laboratory testing of blood cultures for diagnosis. A valuable research question is whether sepsis can be reliably detected before the blood sample is taken. This paper investigates the extent to which physiological events observed in the patient's monitor…	Cited By :57 Export Date: 22 August 2022 | RAYYAN-INCLUSION: {"Jessica"=>"Included"}	10.1109/JBHI.2013.2294692	Autoregressive hidden Markov model (AR-HMM);intensive care;neonatal sepsis;real-time inference;Infant, Newborn;Sepsis
rayyan-863246429	A hierarchical switching linear dynamical system applied to the detection of sepsis in neonatal condition monitoring	2014			Uncertainty in Artificial Intelligence - Proceedings of the 30th Conference, UAI 2014				752-761	Stanculescu, I. and Williams, C.K.I. and Freer, Y.	https://www.scopus.com/inward/record.uri?eid=2-s2.0-84923282890&partnerID=40&md5=ad16b42bdc8dd35edfcac26d4c789895			["School of Informatics, University of Edinburgh, Edinburgh, EH8 9AB, United Kingdom", "Simpson Centre for Reproductive Health, Royal Infirmary of Edinburgh, Edinburgh, EH16 4SA, United Kingdom"]	In this paper we develop a Hierarchical Switching Linear Dynamical System (HSLDS) for the detection of sepsis in neonates in an intensive care unit. The Factorial Switching LDS (FSLDS) of Quinn et al. (2009) is able to describe the observed vital signs data in terms of a number of discrete factors, which have either physiological or artifactual origin. In this paper we demonstrate that by adding …	Cited By :18 Export Date: 22 August 2022 | RAYYAN-INCLUSION: {"Jessica"=>"Included"}		Nonlinear Dynamics;Infant, Newborn;Sepsis
rayyan-863246435	Improved characterization of HRV signals based on instantaneous frequency features estimated from quadratic time-frequency distributions with data-adapted kernels	2014			Biomedical Signal Processing and Control		10	1	153-165	Dong, S. and Azemi, G. and Boashash, B.	https://www.scopus.com/inward/record.uri?eid=2-s2.0-84898015077&doi=10.1016%2fj.bspc.2013.11.008&partnerID=40&md5=1cf2f9a4c5222ea9af15d0af4754b188			["University of Queensland, UQ Centre for Clinical Research, Herston, QLD 4029, Australia", "College of Engineering, Qatar University, Qatar"]	The analysis of heart rate variability (HRV) provides a non-invasive tool for assessing the autonomic regulation of cardiovascular system. Quadratic time-frequency distributions (TFDs) have been used to account for the non-stationarity of HRV signals, but their performance is affected by cross-terms. This study presents an improved type of quadratic TFD with a lag-independent kernel (LIK-TFD) by …	Cited By :17 Export Date: 22 August 2022 | RAYYAN-INCLUSION: {"Jessica"=>"Included"}	10.1016/j.bspc.2013.11.008	Heart rate variability;Instantaneous frequency;Lag-independent kernel;Perinatal hypoxia detection;Time-frequency distribution
rayyan-863246452	Individualized apnea prediction in preterm infants using cardio-respiratory and movement signals	2013			2013 IEEE International Conference on Body Sensor Networks, BSN 2013					Williamson, J.R. and Bliss, D.W. and Browne, D.W. and Indic, P. and Bloch-Salisbury, E. and Paydarfar, D.	https://www.scopus.com/inward/record.uri?eid=2-s2.0-84884630614&doi=10.1109%2fBSN.2013.6575523&partnerID=40&md5=4fb12aae635ad552024e0f7f0fcb3af1			["Massachusetts Institute of Technology, Lincoln Laboratory, Lexington, MA, United States", "School of Electrical, Computer and Energy Engineering, Arizona State University, Glendale, AZ, United States", "Department of Neurology, University of Massachusetts Medical School, Worcester, MA, United States", "Wyss Institute for Biologically Inspired Engineering, Harvard University, Boston, MA, United …	Apnea of prematurity is a common developmental disorder in preterm infants that is implicated in a number of acute and long-term complications. Therapeutic stochastic resonance (TSR) is a noninvasive preventative intervention for stabilizing breathing patterns and reducing the incidence of apnea and hypoxia. Because the stabilizing effect of TSR lags its initiation, it can be used most effectivel…	Cited By :20 Export Date: 22 August 2022 | RAYYAN-INCLUSION: {"Jessica"=>"Included"}	10.1109/BSN.2013.6575523	algorithm;bradycardia;feature vector;hypoxia;machine learning;monitoring;prematurity;Infant;Infant, Premature;Sleep Apnea, Obstructive;Apnea
rayyan-863246506	Early Pulse Oximetry Data Improves Prediction of Death and Adverse Outcomes in a Two-Center Cohort of Very Low Birth Weight Infants	2018	5	28	Am J Perinatol	1098-8785	35	13	1331-1338	Sullivan, B A and Wallman-Stokes, A and Isler, J and Sahni, R and Moorman, J R and Fairchild, K D and Lake, D E	["http://dx.doi.org/10.1055/s-0038-1654712", "https://www.ncbi.nlm.nih.gov/pubmed/29807371", "https://www.ncbi.nlm.nih.gov/pmc/articles/PMC6262889"]			Department of Medicine, University of Virginia, Charlottesville, Virginia.	BACKGROUND: We previously showed, in a single-center study, that early heart rate (HR) characteristics predicted later adverse outcomes in very low birth weight (VLBW) infants. We sought to improve predictive models by adding oxygenation data and testing in a second neonatal intensive care unit (NICU). METHODS: HR and oxygen saturation (SpO(2)) from the first 12 hours and first 7 days after birth…	RAYYAN-INCLUSION: {"Jessica"=>"Included"}	10.1055/s-0038-1654712	Infant, Very Low Birth Weight;Oximetry;Infant;Infant, Low Birth Weight;Birth Weight
rayyan-863246567	Interrelationship Between Broadband NIRS Measurements of Cerebral Cytochrome C Oxidase and Systemic Changes Indicates Injury Severity in Neonatal Encephalopathy	2016			Adv Exp Med Biol	0065-2598	923		181-186	Bale, Gemma and Mitra, Subhabrata and de Roever, Isabel and Chan, Marcus and Caicedo-Dorado, Alexander and Meek, Judith and Robertson, Nicola and Tachtsidis, Ilias	["http://dx.doi.org/10.1007/978-3-319-38810-6_24", "https://www.ncbi.nlm.nih.gov/pubmed/27526141", "https://www.ncbi.nlm.nih.gov/pmc/articles/PMC6126436"]			Biomedical Optics Research Laboratory, University College London, London, UK.	Perinatal hypoxic ischaemic encephalopathy (HIE) is associated with severe neurodevelopmental problems and mortality. There is a clinical need for techniques to provide cotside assessment of the injury extent. This study aims to use non-invasive cerebral broadband near-infrared spectroscopy (NIRS) in combination with systemic physiology to assess the severity of HIE injury. Broadband NIRS is used…	RAYYAN-INCLUSION: {"Jessica"=>"Included"}	10.1007/978-3-319-38810-6_24	Cytochrome c oxidase;Hypoxic ischaemic encephalopathy;Near-infrared spectroscopy;Neonatal;Oxygen metabolism;Infant, Newborn
rayyan-863246712	Coupling between mean blood pressure and EEG in preterm neonates is associated with reduced illness severity scores	2018	6	22	PLoS One	1932-6203	13	6	e0199587	Semenova, Oksana and Lightbody, Gordon and O'Toole, John M and Boylan, Geraldine and Dempsey, Eugene and Temko, Andriy	["http://dx.doi.org/10.1371/journal.pone.0199587", "https://www.ncbi.nlm.nih.gov/pubmed/29933403", "https://www.ncbi.nlm.nih.gov/pmc/articles/PMC6014641"]			Irish Center for Fetal and Neonatal Translational Research, University College Cork, Cork, Ireland.	Hypotension or low blood pressure (BP) is a common problem in preterm neonates and has been associated with adverse short and long-term neurological outcomes. Deciding when and whether to treat hypotension relies on an understanding of the relationship between BP and brain functioning. This study aims to investigate the interaction (coupling) between BP and continuous multichannel unedited EEG re…	RAYYAN-INCLUSION: {"Jessica"=>"Included"}	10.1371/journal.pone.0199587	Infant, Newborn;Electroencephalography
rayyan-863246802	Active cooling temperature required to achieve therapeutic hypothermia correlates with short-term outcome in neonatal hypoxic-ischaemic encephalopathy	2020	1	2	J Physiol	1469-7793	598	2	415-424	Mietzsch, Ulrike and Radhakrishnan, Rupa and Boyle, Frances A and Juul, Sandra and Wood, Thomas R	["http://dx.doi.org/10.1113/JP278790", "https://www.ncbi.nlm.nih.gov/pubmed/31777079"]			Department of Pediatrics, Division of Neonatology, University of Washington Medical School, Seattle, WA, USA. England	KEY POINTS: Hypoxic-ischaemic encephalopathy (HIE) affects 2-4/1000 live term births. Treatment with therapeutic hypothermia (TH) improves the long-term neurodevelopmental outcome of neonates with moderate to severe HIE. However, early prediction of outcome still remains challenging, and no reliable and easily obtainable biomarker has been identified to date. Neonates with HIE display impaired th…	RAYYAN-INCLUSION: {"Jessica"=>"Included"}	10.1113/JP278790	HIE;biomarker;hypoxic-ischemic encephalopathy;neonate;outcome;temperature regulation;therapeutic hypothermia;Hypothermia;Infant, Newborn;Temperature
rayyan-863246902	Multimodal predictor of neurodevelopmental outcome in newborns with hypoxic-ischaemic encephalopathy	2015	6	10	Comput Biol Med	1879-0534	63		169-177	Temko, Andriy and Doyle, Orla and Murray, Deirdre and Lightbody, Gordon and Boylan, Geraldine and Marnane, William	["http://dx.doi.org/10.1016/j.compbiomed.2015.05.017", "https://www.ncbi.nlm.nih.gov/pubmed/26093065"]			Department of Electrical and Electronic Engineering, University College Cork, Ireland; Neonatal Brain Research Group, INFANT Research Centre, University College Cork, Ireland. Electronic address: l.marnane@ucc.ie. United States	Automated multimodal prediction of outcome in newborns with hypoxic-ischaemic encephalopathy is investigated in this work. Routine clinical measures and 1h EEG and ECG recordings 24h after birth were obtained from 38 newborns with different grades of HIE. Each newborn was reassessed at 24 months to establish their neurodevelopmental outcome. A set of multimodal features is extracted from the clin…	RAYYAN-INCLUSION: {"Jessica"=>"Included"}	10.1016/j.compbiomed.2015.05.017	Decision support system;ECG;EEG;Multimodal;Neonatal;Neurodevelopmental;Outcome;Infant, Newborn
rayyan-863247224	A Predictive Model Based on Machine Learning for the Early Detection of Late-Onset Neonatal Sepsis: Development and Observational Study	2020	7		JMIR MEDICAL INFORMATICS	2291-9694	8	7		Song, W and Jung, SY and Baek, H and Choi, CW and Jung, YH and Yoo, S					Background: Neonatal sepsis is associated with most cases of mortalities and morbidities in the neonatal intensive care unit (NICU). Many studies have developed prediction models for the early diagnosis of bloodstream infections in newborns, but there are limitations to data collection and management because these models are based on high-resolution waveform data. Objective: The aim of this study…	RAYYAN-INCLUSION: {"Jessica"=>"Included"}	10.2196/15965	Infant, Newborn;Sepsis
rayyan-863247244	Early Prediction of Sepsis from Clinical Data Using Artificial Intelligence	2019			2019 SCIENTIFIC MEETING ON ELECTRICAL-ELECTRONICS & BIOMEDICAL ENGINEERING AND COMPUTER SCIENCE (EBBT)	978-1-7281-1013-4				Demirer, RM and Demirer, O and IEEE					Sepsis is a major cause of death in the world. World Health Organization estimates 30 million people developing sepsis and 6 million people die from sepsis each year; an estimated 4.2 million newborns and children are affected. The mortality rate is highest in septic shock in poor and developing countries. Early prediction of sepsis is critical for improving sepsis outcomes. The late prediction o…	RAYYAN-INCLUSION: {"Jessica"=>"Included"}		Sepsis;Intelligence
rayyan-863247274	Development of a System for the Assessment of Heart Rate Variability in the Neonatal Intensive Care Unit (NICU)	2013			29TH SOUTHERN BIOMEDICAL ENGINEERING CONFERENCE (SBEC 2013)	["1086-4105", "978-0-7695-5032-9", "978-1-4799-0624-6"]			25-+	Schiavenato, M and Oliu, C and Bello, E and Bohorquez, J and Claure, N					Heart rate variability (HRV) analysis is used to examine morbidity and mortality in premature neonates. We developed a system to acquire and analyze full frequency spectrum HRV based on ECG signal to identify frequency ranges associated with responses to "normal care" of the NICU neonate. The system will allow real-time monitoring of specific frequency ranges at the bedside. Twenty NICU newborns …	RAYYAN-INCLUSION: {"Jessica"=>"Included"}	10.1109/SBEC.2013.21	Infant, Newborn;Heart Rate;Intensive Care Units;Intensive Care Units, Neonatal
rayyan-863247277	Reproducibility of 24-h heart rate variability measures in preterm infants born at 28-32 weeks of gestation	2020	9		EARLY HUMAN DEVELOPMENT	["0378-3782", "1872-6232"]	148			Israeli-Mendlovic, H and Mendlovic, J and Zuk, L and Katz-Leurer, M					Aims: To determine the reproducibility and minimum detectable change (MDC) of heart rate variability (HRV) measures during two sequential 24-h periods, at week 32 of gestation, in preterm infants born between 28 and 32 weeks, hospitalized in the neonatal intensive care unit (NICU). The second aim is to assess postnatal changes in HRV measures between 32 and 35 weeks. Study design: 32 preterm infa…	RAYYAN-INCLUSION: {"Jessica"=>"Included"}	10.1016/j.earlhumdev.2020.105117	Pregnancy;Heart Rate;Infant, Premature;Infant
rayyan-863247286	Detection of Apnea Bradycardia from ECG Signals of Preterm Infants Using Layered Hidden Markov Model	2021	9		ANNALS OF BIOMEDICAL ENGINEERING	["0090-6964", "1573-9686"]	49	9	2159-2169	Sadoughi, A and Shamsollahi, MB and Fatemizadeh, E and Beuche, A and Hernndez, AI and Ghahjaverestan, NM					Apnea-bradycardia (AB) is a common complication in prematurely born infants, which is associated with reduced survival and neurodevelopmental outcomes. Thus, early detection or predication of AB episodes is critical for initiating preventive interventions. To develop automatic real-time operating systems for early detection of AB, recent advances in signal processing can be employed. Hidden Marko…	RAYYAN-INCLUSION: {"Jessica"=>"Included"}	10.1007/s10439-021-02732-z	Infant, Premature;Infant;Sleep Apnea, Obstructive;Bradycardia;Electrocardiography;Apnea
rayyan-863247315	Prediction of short-term health outcomes in preterm neonates from heart-rate variability and blood pressure using boosted decision trees	2019	10		COMPUTER METHODS AND PROGRAMS IN BIOMEDICINE	["0169-2607", "1872-7565"]	180			Semenova, O and Carra, G and Lightbody, G and Boylan, G and Dempsey, E and Temko, A					Background and Objective: Efficient management of low blood pressure (BP) in preterm neonates remains challenging with considerable variability in clinical practice. There is currently no clear consensus on what constitutes a limit for low BP that is a risk to the preterm brain. It is argued that a personalised approach rather than a population based threshold is more appropriate. This work aims …	RAYYAN-INCLUSION: {"Jessica"=>"Included"}	10.1016/j.cmpb.2019.104996	Heart Rate;Decision Trees;Infant, Newborn
rayyan-863247324	HIDDEN MARKOV MODELS FOR SEPSIS DETECTION IN PRETERM INFANTS	2020			2020 IEEE INTERNATIONAL CONFERENCE ON ACOUSTICS, SPEECH, AND SIGNAL PROCESSING	["1520-6149", "978-1-5090-6631-5"]			1130-1134	Honore, A and Liu, D and Forsberg, D and Coste, K and Herlenius, E and Chatterjee, S and Skoglund, M and IEEE					We explore the use of traditional and contemporary hidden Markov models (HMMs) for sequential physiological data analysis and sepsis prediction in preterm infants. We investigate the use of classical Gaussian mixture model basedHMM, and a recently proposed neural network based HMM. To improve the neural network based HMM, we propose a discriminative training approach. Experimental results show th…	RAYYAN-INCLUSION: {"Jessica"=>"Included"}		Infant;Infant, Premature;Sepsis
rayyan-863247334	Automated detection of sleep apnea in infants: A multi-modal approach	2015	8	1	COMPUTERS IN BIOLOGY AND MEDICINE	["0010-4825", "1879-0534"]	63		118-123	Cohen, G and de Chazal, P					This study explores the use and applicability of two minimally invasive sensors, electrocardiogram (ECG) and pulse oximetry, in addressing the high costs and difficulty associated with the early detection of sleep apnea hypopnea syndrome in infants. An existing dataset of 396 scored overnight polysomnography recordings were used to train and test a linear discriminants classifier. The dataset con…	RAYYAN-INCLUSION: {"Jessica"=>"Included"}	10.1016/j.compbiomed.2015.05.007	Infant;Sleep Apnea Syndromes;Sleep Apnea, Obstructive;Apnea
rayyan-863247344	Artifact rejection and cycle detection in immature breathing: Application to the early detection of neonatal sepsis	2015	2		BIOMEDICAL SIGNAL PROCESSING AND CONTROL	["1746-8094", "1746-8108"]	16		2016-09-01	Navarro, X and Poree, F and Beuchee, A and Carrault, G					This paper proposes a new framework to obtain quality respiratory variability signals from the raw breathing recorded in neonatal intensive care units (NICUs). It combines three consecutive blocks: an automatic rejection of artifacts, implemented by a logistic regression classifier, a two-step filtering process, and the identification of respiratory cycles, implemented by a peak detection algorit…	RAYYAN-INCLUSION: {"Jessica"=>"Included"}	10.1016/j.bspc.2014.10.007	Infant, Newborn;Sepsis;Respiration
rayyan-863247355	Predicting 2-y outcome in preterm infants using early multimodal physiological monitoring	2016	9		PEDIATRIC RESEARCH	["0031-3998", "1530-0447"]	80	3	382-388	Lloyd, RO and O'Toole, JM and Livingstone, V and Hutch, WD and Pavlidis, E and Cronin, AM and Dempsey, EM and Filan, PM and Boylan, GB					BACKGROUND: Preterm infants are at risk of adverse outcome. The aim of this study is to develop a multimodal model, including physiological signals from the first days of life, to predict 2-y outcome in preterm infants. METHODS: Infants <32 wk gestation had simultaneous multi-channel electroencephalography (EEG), peripheral oxygen saturation (SpO(2)), and heart rate (HR) monitoring. EEG grades we…	RAYYAN-INCLUSION: {"Jessica"=>"Included"}	10.1038/pr.2016.92	Infant;Monitoring, Physiologic;Infant, Premature
rayyan-863247357	Multichannel esophageal signals to monitor respiratory rate in preterm infants	2022	2		PEDIATRIC RESEARCH	["0031-3998", "1530-0447"]	91	3	572-580	Burgin, C and Simmen, P and Gupta, N and Suter, L and Kreuzer, S and Haeberlin, A and Schulzke, SM and Trachsel, D and Niederhauser, T and Jost, K					Background Apnea of prematurity cannot be reliably measured with current monitoring techniques. Instead, indirect parameters such as oxygen desaturation or bradycardia are captured. We propose a Kalman filter-based detection of respiration activity and hence apnea using multichannel esophageal signals in neonatal intensive care unit patients. Methods We performed a single-center observational stu…	RAYYAN-INCLUSION: {"Jessica"=>"Included"}	10.1038/s41390-021-01748-4	Infant;Infant, Premature
rayyan-863247373	Bradycardias are associated with more severe effects on cerebral oxygenation in very preterm infants than in late preterm infants	2018	12		EARLY HUMAN DEVELOPMENT	["0378-3782", "1872-6232"]	127		33-41	Walter, LM and Ahmed, B and Odoi, A and Cooney, H and Horne, RSC and Wong, FY					Background. Commonly the magnitude and frequency of bradycardia is underestimated in the neonatal unit due to the long averaging time used in bedside oximeters. We aimed to assess the frequency and severity of bradycardia in preterm infants using the lowest averaging time (2 s) available on a clinical oximeter, compared with bradycardia detected using electrocardiogram (ECG), and whether bradycar…	RAYYAN-INCLUSION: {"Jessica"=>"Included"}	10.1016/j.earlhumdev.2018.08.008	Bradycardia;Infant;Infant, Premature;Oxygenators
rayyan-863247376	Automatic classification,of resuscitation activities on birth-asphyxiated newborns using acceleration and ECG signals	2017	7		BIOMEDICAL SIGNAL PROCESSING AND CONTROL	["1746-8094", "1746-8108"]	36		20-26	Vu, H and Engan, K and Eftestol, T and Katsaggelos, A and Jatosh, S and Kusulla, S and Mduma, E and Kidanto, H and Ersdal, H					Objectives: Newborn deaths are reported to be caused mainly by birth asphyxia. Information learned from ventilation and other treatment could help increase survival rate of newborns in need of resuscitation. Characteristics of manual bag-mask ventilation have been studied in our previous works. However, other resuscitation activities could have important impacts as well. This paper illustrates th…	RAYYAN-INCLUSION: {"Jessica"=>"Included"}	10.1016/j.bspc.2017.03.004	Infant, Newborn;Electrocardiography
rayyan-863247474	Coupled Hidden Markov Model-Based Method for Apnea Bradycardia Detection	2016	3		IEEE JOURNAL OF BIOMEDICAL AND HEALTH INFORMATICS	["2168-2194", "2168-2208"]	20	2	527-538	Ghahjaverestan, NM and Masoudi, S and Shamsollahi, MB and Beuchee, A and Pladys, P and Ge, D and Hernandez, AI					In this paper, we present a novel framework for the coupled hidden Markov model (CHMM), based on the forward and backward recursions and conditional probabilities, given a multidimensional observation. In the proposed framework, the interdependencies of states networks are modeled with Markovian-like transition laws that influence the evolution of hidden states in all channels. Moreover, an offli…	RAYYAN-INCLUSION: {"Jessica"=>"Included"}	10.1109/JBHI.2015.2405075	Bradycardia;Sleep Apnea, Obstructive;Apnea
rayyan-863247501	A machine learning approach to estimating preterm infants survival: development of the Preterm Infants Survival Assessment (PISA) predictor	2018	9	13	SCIENTIFIC REPORTS	2045-2322	8			Podda, M and Bacciu, D and Micheli, A and Bellu, R and Placidi, G and Gagliardi, L					Estimation of mortality risk of very preterm neonates is carried out in clinical and research settings. We aimed at elaborating a prediction tool using machine learning methods. We developed models on a cohort of 23747 neonates <30 weeks gestational age, or <1501 g birth weight, enrolled in the Italian Neonatal Network in 2008-2014 (development set), using 12 easily collected perinatal variables.…	RAYYAN-INCLUSION: {"Jessica"=>"Included"}	10.1038/s41598-018-31920-6	Infant;Infant, Premature
rayyan-863247576	Assessment of validity and predictability of the FiO(2)-SpO(2) transfer-function in preterm infants	2014	7		PHYSIOLOGICAL MEASUREMENT	["0967-3334", "1361-6579"]	35	7	1425-1437	Fathabadi, OS and Gale, TJ and Lim, K and Salmon, BP and Wheeler, KI and Olivier, JC and Dargaville, PA					In this paper an investigation of the gain, delay, and time-constant parameters of the transfer function describing the relation between fraction of inspired oxygen (FiO(2)) and oxygen saturation in the blood (SpO(2)) in preterm infants is presented. The parameters were estimated following FiO(2) adjustments and goodness of fit was used to assess the validity of the model when using an assumed fi…	RAYYAN-INCLUSION: {"Jessica"=>"Included"}	10.1088/0967-3334/35/7/1425	Infant;Infant, Premature
rayyan-863247745	Prognostic Value of Continuous Electroencephalogram Delta Power in Neonates With Hypoxic-Ischemic Encephalopathy	2020	7		JOURNAL OF CHILD NEUROLOGY	["0883-0738", "1708-8283"]	35	8	517-525	Kota, S and Massaro, AN and Chang, T and Al-Shargabi, T and Cristante, C and Vezina, G and du Plessis, A and Govindan, RB					The objective was to examine the discriminatory ability of electroencephalogram (EEG) delta power in neonates with hypoxic-ischemic encephalopathy (HIE) with well-defined outcomes. Prolonged continuous EEG recordings from term neonates with HIE during therapeutic hypothermia enrolled in a prospective observational study were examined. Adverse outcome was defined as death or severe brain injury by…	RAYYAN-INCLUSION: {"Jessica"=>"Included"}	10.1177/0883073820915323	Brain Ischemia;Infant, Newborn;Hypoxia-Ischemia, Brain;Electroencephalography
rayyan-863247917	Early detection of apnea-bradycardia episodes in preterm infants based on coupled hidden Markov model	2013			IEEE International Symposium on Signal Processing and Information Technology	2162-7843 VO -			000243-000248	S. Masoudi and N. Montazeri and M. B. Shamsollahi and D. Ge and A. BeuchÃ©e and P. Pladys and A. I. Hernandez					The incidence of apnea-bradycardia episodes in preterm infants may lead to neurological disorders. Prediction and detection of these episodes are an important task in healthcare systems. In this paper, a coupled hidden Markov model (CHMM) based method is applied to detect apnea-bradycardia episodes. This model is evaluated and compared with two other methods based on hidden Markov model (HMM) and…	RAYYAN-INCLUSION: {"Jessica"=>"Included"}	10.1109/ISSPIT.2013.6781887	Hidden Markov models;Integrated circuits;Predictive models;Sensitivity;Silicon;Computational modeling;Manuals;Infant, Premature;Infant;Sleep Apnea, Obstructive;Bradycardia;Apnea
rayyan-863248098	Prediction of Cerebral Palsy in Newborns With Hypoxic-Ischemic Encephalopathy Using Multivariate EEG Analysis and Machine Learning	2021			IEEE Access	2169-3536 VO - 9	9		137833-137846	D. Bakheet and N. Alotaibi and D. Konn and B. Vollmer and K. Maharatna					This study was carried out to investigate whether the quantitative analysis of electroencephalogram (EEG) signals of infants with hypoxic-ischemic encephalopathy (HIE) can be used for early prediction of cerebral palsy (CP). We computed sample entropy (SampEn), permutation entropy (PEn), and spectral entropy (SpEn) measures to reflect the signalsâ€™ complexity and the graph-theoretic parameters d…	RAYYAN-INCLUSION: {"Jessica"=>"Included"}	10.1109/ACCESS.2021.3118076	Electroencephalography;Pediatrics;Entropy;Complexity theory;Empirical mode decomposition;Brain;Low-pass filters;Brain connectivity;cerebral palsy (CP);electroencephalogram (EEG);empirical mode decomposition (EMD);hypoxic-ischemic encephalopathy (HIE);graph theory;noise-assisted multivariate empirical mode decomposition (NA-MEMD);weighted phase-lag index (WPLI);Brain Ischemia;Infant, Newborn;Hypox…
rayyan-863248151	Apnea sensing using photoplethysmography	2013			2013 Seventh International Conference on Sensing Technology (ICST)	2156-8073 VO -			285-288	G. Gaurav and S. Mohanasankar and V. J. Kumar					Apnea (involuntary stoppage of breathing for a while) is a very common phenomenon. While in adults apnea may just disturb the sleep, for neonates apnea can be life threatening. This paper describes a technique of detecting apnea using photo-plethysmo-graphy (PPG). The proposed technique is easily applicable for monitoring neonates on a long term basis for apnea detection since PPG is a non invasi…	RAYYAN-INCLUSION: {"Jessica"=>"Included"}	10.1109/ICSensT.2013.6727660	Pediatrics;Monitoring;Wavelet transforms;Accelerometers;Blood;Heart rate;Pulse Oximeter;Respiratory signal;Apnea;Wavelet Transform;Sleep Apnea, Obstructive
rayyan-863248211	End-to-End Automatic Morphological Classification of Intracranial Pressure Pulse Waveforms Using Deep Learning	2022			IEEE Journal of Biomedical and Health Informatics	2168-2208 VO - 26	26	2	494-504	C. Mataczy&#x0144;ski and A. Kazimierska and A. Uryga and M. Burzy&#x0144;ska and A. Rusiecki and M. Kasprowicz					Objective. Mean intracranial pressure (ICP) is commonly used in the management of patients with intracranial pathologies. However, the shape of the ICP signal over a single cardiac cycle, called ICP pulse waveform, also contains information on the state of the craniospinal space. In this study we aimed to propose an end-to-end approach to classification of ICP waveforms and assess its potential c…	RAYYAN-INCLUSION: {"Jessica"=>"Included"}	10.1109/JBHI.2021.3088629	Pathology;Shape;Deep learning;Morphology;Bioinformatics;Task analysis;Brain modeling;Deep neural networks;intracranial pressure;intensive care unit;Intracranial Pressure;Blood Pressure
rayyan-920598627	Vital sign-based detection of sepsis in neonates using machine learning	2023	1	6	Acta Paediatr	1651-2227				HonorÃ©, Antoine and Forsberg, David and Adolphson, Katja and Chatterjee, Saikat and Jost, Kerstin and Herlenius, Eric	["http://dx.doi.org/10.1111/apa.16660", "https://www.ncbi.nlm.nih.gov/pubmed/36607251"]			Astrid Lindgren Children's Hospital, Karolinska University Hospital, Stockholm, Sweden. Norway	AIM: Sepsis is a leading cause of morbidity and mortality in neonates. Early diagnosis is key but difficult due to non-specific signs. We investigate the predictive value of machine learning-assisted analysis of non-invasive, high frequency monitoring data and demographic factors to detect neonatal sepsis. METHODS: Single center study, including a representative cohort of 325 infants (2866 hospit…	RAYYAN-INCLUSION: {"Jessica"=>"Included"}	10.1111/apa.16660	Artificial intelligence;Clinical Decision Support system;NaÃ¯ve-Bayes classifier;physiological monitoring;prediction;respiration-related;Infant, Newborn;Sepsis
rayyan-920598636	Cardiorespiratory signature of neonatal sepsis: development and validation of prediction models in 3 NICUs	2023	1	2	Pediatr Res	1530-0447				Kausch, Sherry L and Brandberg, Jackson G and Qiu, Jiaxing and Panda, Aneesha and Binai, Alexandra and Isler, Joseph and Sahni, Rakesh and Vesoulis, Zachary A and Moorman, J Randall and Fairchild, Karen D and Lake, Douglas E and Sullivan, Brynne A	["http://dx.doi.org/10.1038/s41390-022-02444-7", "https://www.ncbi.nlm.nih.gov/pubmed/36593281"]			Department of Pediatrics, University of Virginia School of Medicine, Charlottesville, VA, USA. United States	BACKGROUND: Heart rate characteristics aid early detection of late-onset sepsis (LOS), but respiratory data contain additional signatures of illness due to infection. Predictive models using cardiorespiratory data may improve early sepsis detection. We hypothesized that heart rate (HR) and oxygenation (SpO(2)) data contain signatures that improve sepsis risk prediction over HR or demographics alo…	RAYYAN-INCLUSION: {"Jessica"=>"Included"}	10.1038/s41390-022-02444-7	Infant, Newborn;Sepsis
rayyan-920598758	DeepLOS: Deep learning for late-onset sepsis prediction in preterm infants using heart rate variability	2022			Smart Health		26			Peng, Z. and Varisco, G. and Liang, R.-H. and Kommers, D. and Cottaar, W. and Andriessen, P. and van Pul, C. and Long, X.	https://www.scopus.com/inward/record.uri?eid=2-s2.0-85139880152&doi=10.1016%2fj.smhl.2022.100335&partnerID=40&md5=885bba3b2b7398d138eb9d4c7daebfaa			["Applied Physics, Eindhoven University of Technology, De Zaale, Eindhoven, 5600 MB, Netherlands", "Industrial Design, Eindhoven University of Technology, De Zaale, Eindhoven, 5600 MB, Netherlands", "Electrical Engineering, Eindhoven University of Technology, De Zaale, Eindhoven, 5600 MB, Netherlands", "Clinical Physics, MÃ¡xima Medical Centre, De Run 4600, Veldhoven, 5504 DB, Netherlands", "Neon…	Late onset sepsis (LOS) is one of the main causes of death in preterm infants in a neonatal intensive care unit (NICU). LOS can be better treated with early detection, reducing its morbidity and mortality. In this study, an end-to-end deep learning model called DeepLOS was developed to predict LOS in preterm infants in a NICU. The model is based on a residual convolutional neural network (ResNet)…	Export Date: 8 January 2023 | RAYYAN-INCLUSION: {"Jessica"=>"Included"}	10.1016/j.smhl.2022.100335	Deep learning;Heart rate variability;Late-onset sepsis;Machine learning;Predictive monitoring;Preterm infants;Heart Rate;Infant, Premature;Infant;Sepsis
rayyan-920598768	Central apnea detection in premature infants using machine learning	2022			Computer Methods and Programs in Biomedicine		226			Varisco, G. and Peng, Z. and Kommers, D. and Zhan, Z. and Cottaar, W. and Andriessen, P. and Long, X. and van Pul, C.	https://www.scopus.com/inward/record.uri?eid=2-s2.0-85139400271&doi=10.1016%2fj.cmpb.2022.107155&partnerID=40&md5=3d98e4b587d1f36e58052f8ec9bbb9b4			["Applied Physics, Eindhoven University of Technology, Eindhoven, Netherlands", "Clinical Physics, MÃ¡xima Medical Center, Veldhoven, Netherlands", "Pediatrics, MÃ¡xima Medical Center, Veldhoven, Netherlands", "Mathematics and Computer Science, Eindhoven University of Technology, Eindhoven, Netherlands", "Philips Research, Eindhoven, Netherlands", "Electrical Engineering, Eindhoven University of …	Background and objective: Apnea of prematurity is one of the most common diagnosis in neonatal intensive care units. Apneas can be classified as central, obstructive or mixed. According to the current international standards, minimal fluctuations or absence of fluctuations in the chest impedance (CI) suggest a central apnea (CA). However, automatic detection of reduced CI fluctuations leads to a …	Export Date: 8 January 2023 | RAYYAN-INCLUSION: {"Jessica"=>"Included"}	10.1016/j.cmpb.2022.107155	Apnea of prematurity;Central apnea;Late-onset sepsis;Machine Learning;Infant, Premature;Infant;Sleep Apnea, Obstructive;Sleep Apnea, Central;Apnea
rayyan-920598790	A Continuous Late-Onset Sepsis Prediction Algorithm for Preterm Infants Using Multi-Channel Physiological Signals From a Patient Monitor	2022			IEEE Journal of Biomedical and Health Informatics				2024-12-01	Peng, Z. and Varisco, G. and Long, X. and Liang, R. and Kommers, D. and Cottaar, W. and Andriessen, P. and van Pul, C.	https://www.scopus.com/inward/record.uri?eid=2-s2.0-85140756956&doi=10.1109%2fJBHI.2022.3216055&partnerID=40&md5=3bc25c868a049d9c634abcbec83574ca			["Department of Applied Physics, Eindhoven University of Technology, Netherlands", "Philips Research and the Department of Electrical Engineering, Eindhoven University of Technology, The Netherlands", "Department of Industrial Design and Department of Electrical Engineering, Eindhoven University of Technology, The Netherlands", "Department of Applied Physics, Eindhoven University of Technology, T…	The aim of this study is to develop an explainable late-onset sepsis (LOS) prediction algorithm based on continuously measured multi-channel physiological signals that can be applied to a bedside patient monitor for preterm infants in a neonatal intensive care unit (NICU). The study highlights the complementary predictive value of motion information for LOS prediction when combined with cardiores…	Export Date: 8 January 2023 | RAYYAN-INCLUSION: {"Jessica"=>"Included"}	10.1109/JBHI.2022.3216055	Biomedical monitoring;Early warning model;Electrocardiography;Feature extraction;Heart rate variability;heart rate variability;late-onset sepsis;machine learning;motion;multi-channel physiological signal;Pediatrics;Prediction algorithms;predictive monitoring;preterm infants;respiration;Sepsis;sepsis prediction;Infant, Premature;Infant;Monitoring, Physiologic;Algorithms
rayyan-920616126	Multilayer dynamic ensemble model for intensive care unit mortality prediction of neonate patients	2022	11		JOURNAL OF BIOMEDICAL INFORMATICS	["1532-0464", "1532-0480"]	135			Juraev, F and El-Sappagh, S and Abdukhamidov, E and Ali, F and Abuhmed, T					Robust and rabid mortality prediction is crucial in intensive care units because it is considered one of the critical steps for treating patients with serious conditions. Combining mortality prediction with the length of stay (LoS) prediction adds another level of importance to these models. No studies in the literature predict such tasks for neonates, especially using time-series data and dynami…	RAYYAN-INCLUSION: {"Jessica"=>"Included"}	10.1016/j.jbi.2022.104216	Infant, Newborn;Intensive Care Units
